# Supplementary material for: Effect of radiotherapy on the gut microbiome in pediatric cancer patients: a pilot study
Source: PeerJ. 2019 Sep 23;7:e7683. doi: 10.7717/peerj.7683 (PMC6761921; doi:10.7717/peerj.7683)
Supplement: Supplemental Information 3 — Male at age of 7, taking a sample from patient 1 (P1) at time zero, 12 days before exposed to his first radiation dose. [file peerj-07-7683-s003.gz › GEN171113_S_16s_sample1_2_V3V5_FWD.fastq]

@DE18INS60510:318:000000000-B6LD3:1:1101:18579:2077 1:N:0:AAGAGGCATCGACTAG
TGGGGAGTATTGCACAATGGGCGCAAGCCTGATGCAGCGACGCCGCGTGCGGGATGACGGCCTTCGGTTTGTAAACCGCTTTTGATCGGGAGCAAGCCTTCGGGTGAGTGTACCTTTCGAATAAGCACCGGCTAACTACGTGCCAGCAGCCGCGGTATACGTAGGTTGCAAGCGTTATCCGGAATTATTGGGCGTAAATTGCTCGTAGGCGGTTCGTCGCGTCCGGTGTGAAAGTCCATCGCTTAACGGTGGATCTGCGCCTGGTACGGGCGGGCTGGAGTGT
+
EGGGGGGGGGGGGGGGFGGGGGGGGGGFGGGGGGGGGGGGGGGFGGGGGGGGGGGGGGGCGGGGG?7+BC+B<<<FCFGEGGGGDG<7+++33C,C>FGGG777F+<<D,@CC@FFBB**,@7>,>:D7*>>B:,DD;B*=,<B9<B7:CFDC7CB7F9CCB,**+528,+288EE>F@@EC*2CE+<@+9**8CC**++++3<5C**:CC*::=CED<<3>:<*717C######################################################
@DE18INS60510:318:000000000-B6LD3:1:1101:15786:2161 1:N:0:AAGAGGCATCGACTAG
TGGGGAATCTTCCGCAATGGGCGAAAGCCTGACGGAGCAACGCCGCGTGAGTGATGACGGCCTCCGAGTTGTAAAACTCTGTGATCCGGGACGAAAAGGCAGAGTGCGAAGAACAAACTGCATTGACGGTACCGGAAAAGCAAGCCACGGCTAACCACGTGCCAGCAGCCGCGGTAATACGTAGGTGGCAAGCGTTGTCCGGAATTATTGGGCGTAAAGCGCGCGCAGGCGGCTTCCCAAGTCCCTCTTAAAAGTGCGGTGCTTAACCCCGTGATGGGAAGGA
+
GGGGGGGGGGGGGEGGFGGGGGGGGGGFGGGGGGGGGGGGGGGGCGGEGGGGGGGGGGGGGGGGGGGFGDFFFGGGGGGFFGGGGG@7<7:CEFGGEGGGFGFGGGGGGGGGFG,:5@FGGGGEEGGGGGGGGGGGG>F688AFFG>C>EGEECCFGGGGFFC+0:@*A>CEGGCCECFGGFFGGGGGGGGGGGCE5C9<>E*2=?FGGFGGGGGGGGGGGGGGEDGGCEGGDDD@?4*9@@F4DC:>47>*:BFB=)4-)5>C=)@23:031035<??####
@DE18INS60510:318:000000000-B6LD3:1:1101:12081:2183 1:N:0:AAGAGGCATCGACTAG
TGGGGAATCTTCCGCAATGGGCGAAAGCCTGACGGAGCAACGCCGCGTGAGTGATGACGGCCTTCGGGTTGCAAAACTCTGTGATCCGGGACGAAAAGGCAGAGTGCGAAGAACAAACTGCATTGACGGTACCGGAAGAGCAAGCCACGGCTAACTACGTGCCAGCAGCCGCGGTAATACGTAGGTGGCAAGCGTTGTCCGGAATTATTGGGCGTAAAGCGCGCGCAGGCGGCTTCCCAAGTCCCTCTTAAAAGTGCGGGGCTTAACCCCGTGCTGGGAAGGA
+
GGGGGGGGGGGGGGGGGGGGGGGGGGGGGGGGGGGGGGFGGGGGGGGGGGGGGGGGGGGGGGGGGGGGGGFGGGEGGGGGGGGFDFGGGC7CEGGGGGGGFGGGGGGGGCEGGGCECFGGGGGGGGGGGGGGGGGGGGFGFGGGGGGGDGGGGGGGGGGGGGG9CC7CEGGGE7:EGF7EEFGGGFCGGGGGGGGGDGCEED?EFGFCEF?FGGGGGGGGGGGGGG=DGGGDDC<?F@CCF@FFGCFD?G7:CBF?FD9()))9@9FA67(4-(-<21?2:BF
@DE18INS60510:318:000000000-B6LD3:1:1101:18597:2211 1:N:0:AAGAGGCATCGACTAG
TGGGGAATCTTCCGCAATGGGCGAAAGCCTGACGGAGCAACGCCGCGTGAGTGATGACGGCCTTCGGGTTGTAAAACTCTGTGATCCGGGACGAAAAGGCAGAGTGCGAAGAACAAACTGCATTGACGGTACCGGAAAAGCAAGCCACGGCTAACTACGTGCCAGCAGCCGCGGTAATACGTAGGTGGCAAGCGTTGTCCGGAATTATTGGGCGTAAAGCGCGCGCAGGCGGCTTCCCAAGTCCCTCTTAAAAGTGCGGGTCTTAACTCCGTGATGGGGAGGA
+
GGGGGGGGGGGGGFGECFGCGFGGGGGCGGEGGEGGEGGGGGGGGEGFGEGGGGGGGFG77C:FEGGCGGGCFGGGGGGGGFEAAFGGDCFDGGGGGFGDFEDFGEGGGGGGC<@ECF<=F=>FCCGFDGG:=FDCGEFGFFGGGGGGE7C:FCG9C7FCFGF9>8+2<FGG7C:8*<9CD9:C?<FGFF?FDEEEC*+3;>*1:?EGEF9C5::=EFFGGGCD8)C<7EDGGCD)67>9:BFFG7;F*:D>:*9F###########################
@DE18INS60510:318:000000000-B6LD3:1:1101:10024:2215 1:N:0:AAGAGGCATCGACTAG
TGGGGAATATTGCACAATGGGGGAAACCCTGATGCAGCGACGCCGCGTGAAGGAAGAAGTATCTCGGTATGTAAACTTCTATCAGCAGGGAAGATAGTGACGGTACCTGACTAAGAAGCCCCGGCTAACTACGTGCCAGCAGCCGCGGTAATACGTAGGGGGCAAGCGTTATCCGGATTTACTGGGTGTAAAGGGAGCGTAGACGGACTGGCAAGTCTGATGTGAAAGGCGGGGGCTCAACCCCTGGACTGAATTGGCAACTGTCAGTCTTGAGTGTCGGAGA
+
FGGGGCFF<@ECFGG<9@EAEGGGDFG,CCF@G<,EEF@BEGGGD>FEG:<E<EFFDFFGFGGFGGG:BDF@BEFCEGGGE9AFF8FG<B=FBEGGGGCAFEEGC7AFGGGA?5A<?FF,+8>:FGG8DFF<F@<F@CEGGCCFCGGGGDB;E>F,3>71CC:C87BEG7CE9,FEG*8CC+?BED?B=@CC7EDD;:CEGD*<C=CGGGFGC?50:>FCF*37CFFFG>DDC##################################################
@DE18INS60510:318:000000000-B6LD3:1:1101:18298:2218 1:N:0:AAGAGGCATCGACTAG
TGGGGAATCTTCCGCAATGGGCGAAAGCCTGGCGGAGCAACGCCGCGTGAGTGATGACGGCCTTCGGGTTGTAAAACTCTGTGATCCGGGACGAAAAGGCAGAGTGCGAAGAACAAACTGCATTGACGGTACCGGAAAAGCAAGCCACGGCTAACTACGTGCCAGCAGCCGCGGTAATCCGTAGGTGGCAAGCGTTGTCCGGCATTATTGGGCGTAAAGCGCGCGCAGGCGGCTTCCCAAGTCCCTCTTAAAAGTGCGGGGCTTAACCCCGGGATGGGGAGGC
+
GGGGGGGGGGGGGGGGGGGGGGGGGGGGGGGGGGGGGGFGGGGGGGGGGGGGGGGGGGGGGGGGGGGGGGGCFGGGGGGFGGGGGGGGFCFGGGG<FGGGGGGGGFGGGGGGGGC<FGGGGGGGGGGGDGGEGGGDGGGGGGGGGGGGDDGGDFGGGGGG>EGDG>8CFGGC>EECE7+<CGFGGGGGGFGFGCEGGGDFD5*:CCFFDFGGGEECC3CGGG5>CGDC:CCDDDGFFFG4>7@FG7)7@*:07==FGD91)7>CF4@<(79(137??F#####
@DE18INS60510:318:000000000-B6LD3:1:1101:12534:2234 1:N:0:AAGAGGCATCGACTAG
TGGGGAATATTGGGCAATGGGCGCAAGCCTGACCCAGCAACGCCGCGTGAAGGAAGAAGGCTTTCGGGTTGTAAACTTCTTTTCTTAGGGACGAAGCAAGTGACGGTACCTAAGGAATAAGTCACGGCTAACTACGTGCCAGCAGCCGCGGTAATACGTAGGTGGCAAGCGTTATCCGGATTTACTGGGTGTAAAGGGCGTGTAGGCGGGATTGCAAGTCAGAAGTGAAAGCCCGGGGCTCAACCCCGGGACTGCTTTTGAAACTGTGGATCTGGAGTGCAGG
+
FGGGGGGGEGFFEEFDCFGGGFGGGCC,FFFFGGFFGGFGGGGGGGGGGGDECF?FGGFFDGFGGGG@BFECFGGEGGCG?BEGGGEEFGGGGGGGGGFGGGGGDEGGGGG?FCFFDFFDFGG9FEGDCFAFGG@FGG7FFGGFGGGGCEFEC7F<FGFGGGGFGEFGGGGGDGGGGDGGEEC9C?<EGGGC<FGGFDEC>8CFGGGGGGGD?FFF+*:?FD?:87+*0<CCFC<>>D3)0*97DCDGFGGDFFF=*04<*9CG?<*).9)48>ABFFFFA<F
@DE18INS60510:318:000000000-B6LD3:1:1101:18295:2238 1:N:0:AAGAGGCATCGACTAG
TGGGGAATCTTCCGCAATGGGCGAAAGCCTGGCGGAGCAACGCCGCGTGAGTGATGACGGCCTTCGGGTTGTAAAACTCTGTGATCCGGGACGAAAAGGCAGAGTGCGAAGAACAAACTGCATTGACGGTACCGGAAAAGCAAGCCACGGCTAACTACGTGCCAGCAGCCGCGGTAATACGTAGGTGGCAAGCGTTGTCCGGAATTATTGGGCGTAAAGCGCGCGCAGGCGGCTTCCCAAGTCCCTCTTAAAAGTGCGGGGCTTAACCCCGTGATGGGAAGGA
+
GGFGGGGGGGGGGFGGCFFGGGGGGGGGGGGGGGGGGGGGGGGF:FGFGGGGGGGGGGGGGGEGGGGGGGGEFGGGGGGBGGGGFGGGGGGGGGGEGGGGGGGGGGGGGGGGGGGGGGGGGGGGG@EFGEGGGGGGGGGGGGFFCCFGGGGGGGFGG8CGGGGGGFGGGGGGGGCGGGG7E:CCC<CFGGGGGGDEEGGGCEDGGCF7FFGGGG:ECFGC5<EDGGEGGGCDCDGFFFGCF*6*737>F7DF7@9=>37())199<F>:DF############
@DE18INS60510:318:000000000-B6LD3:1:1101:8662:2238 1:N:0:AAGAGGCATCGACTAG
TGGGGAATCTTCCGCAATGGGAGAAAGCCTGACGGAGCAACGCCGCGTGAGTGATGACGGCCTTCGGGTTGTAAAACTCTGTGATCCGGGACGAAAAGGCAGAGTGCGAAGAACAAACTGCATTGGCGGTATCGGAAAAGCAAGCCACGGCTAACTACGTGACAGCAGCCGCGGTAATAAGTCGGCGGCAAGCGTTGTCCGGTATTATTGGGAGTAAAGCGCGCGCAGGCGGCTTCCCAAGTCACTCTAAAAAGTGCGGGGCTTCACCCCGGGATGGGAAGGA
+
CFGCFEDF,-55?FGE@:?<A<BCFGG8B,BDE4@FC@+?FFCFGGGFCCE,@<<FFFCF+<F>FFGG,@F:FGC@FEEDF<FFGBFG7CF7<<::=ACDCFFFC@EFGGC:F::688?CG7A3CEA:8:1*31??85C?*ACFGCGCE55:EGGFF6;**1;?<C*;@5C8:*18EGG@<++*:**28?CFF/***2<C8>*:E7CGC9?5*:*++2:*)):)?<EDECD####################################################
@DE18INS60510:318:000000000-B6LD3:1:1101:22242:2304 1:N:0:AAGAGGCATCGACTAG
TGGGGAATATTGGGCAATGGGCGAAAGCCTGACCCAGCGACGCCGCGTGAAGGAAGAAGGCCTTCGGGTTGTAAACTTTAGTAAGCAGGGAAGAAGAAAGTGACGGTACCTGCAGAGTAAGCCACGGCTAACTACGTGCCAGCAGCCGCGGTAATACGTAGGTGGCGAGCGTTATCCGGATTTACCGGGTGTAAAGGGAGTGTAGGTGGCCAGGCAAGTCAGAAGTGAAAGCCCGGGGCTCAACCCCGGGACTGCTTTTGACACTGCAGGGCTAGAGTGCAGG
+
GGGGGGGGGGGGGFFGGGGGGGGGGGGGGGGGGGGGGGGGGGGGGGGGGGGGGGFFGGGGGDGGGGGGGGGGGGGGGDGFGGGGGGGGGGGGGFFGDFFGGGGGGGGGGGGGGGGGGGGGGGFGGGGGGGGGGGGGGFGGGGGGGGGGGGGGGGGGGGGGGGGGG:ECEGGGGGGGGEGGGGGGGGGGGGG:FFGCFGGGGGGGGGFGGGGGGGFGGGGGGGGCFGGGGGGC*7CE3BDGFFFFGGDGFDDGG@F?7><AD*:CF>42>>>:????FBDFFA4
@DE18INS60510:318:000000000-B6LD3:1:1101:19840:2316 1:N:0:AAGAGGCATCGACTAG
TGGGGAATATTGCACAATGGGGGAAACCCTGATGCAGCAACGCCGCGTGAGTGAAGAAGTATTTCGGTATGTAAAGCTCTATCAGCAGGAAAGAAAATGACGGTACCTGACTAAGAAGCCCCGGCTAACTACGTGCCAGCAGCCGCGGTAATACGTAGGGGGCAAGCGTTATCCGGATTTACTGGGTGTAAAGGGTGCGTAGGCGGCTTTGCAAGTCAGATGTGAAATCTATGGGCTCAACCAATAAACTGCATTTGAAACTGTAGAGCTTGAGTGAAGTAGA
+
GGGGGGFGGGGGGGGGFEGGGGGGEGG8FGGFGGGGGGEGGGGGGGGGGDGGFGGGGGGGGGGGCFGFFDGCGGGGGGGGFGGGGGGGDCFGGGGGGGGGGGGGGGGGGFFGGGCDCGG<FGGGGGDFGG9<FDFGGGGCGGGGGGGG<:*@CFG@?FGGGGGGGGGEGFDGGGGDB8CECF?C:F:CEGGGGGGGDEE8CGGGEGGEEGC?<<FGGGG77:CFGFGGGGDCDGF@@FFCFF).>EB**2CD>@FFDFAA74C;@A4<A?:?BF:<AAA####
@DE18INS60510:318:000000000-B6LD3:1:1101:16213:2323 1:N:0:AAGAGGCATCGACTAG
TGGGGAATATTGCACAATGGAGGAAACTCTGATGCAGCGATGCCGCGTGAGGGAAGAAGGTTTTAGGATTGTAAACCTCTGTCTTCAGGGACGAAAAAAGACGGTACCTGAGGAGGAAGCTCCGGCTAACTACGTGCCAGCAGCCGCGGTAATACGTAGGGAGCGAGCGTTGTCCGGAATTACTGGGTGTAAAGGGAGCGTAGGCGGGATCGCAAGTCAGATGTGAAAACTATGGGCTTAACCCATAAACTGCATTTGAAACTGTGGTTCTTGAGTGACGTAG
+
FFGGGDGGGGGFGGFFGGGGGGGDGGG,6,CEEFGGGCGGFEGGEGGF@CFFFFGGFFGGG9<FCFEFGGDEAFFAEFGF8FFGFFFGGGGGEFGGGGGGGGGDFDFFGGGFFCEDDFEC<,AF=B+BDFGCGC,><+@FFGCGGECCEFGG9@FC@FFFFC7FE7BCC=EGE@C8FGG*<;F<FGC?:*?B;C@5C>CCEE8CGEEC>E5=EEEC<CFFDFG>+:+:<FFCF:CFF:7F?465<7FF?C*?F??=DCB):9>F=<@################
@DE18INS60510:318:000000000-B6LD3:1:1101:19262:2362 1:N:0:AAGAGGCATCGACTAG
TGGGGAATCTTCCGCAATGGGCGAAAGCCTGACGGAGCAACGCCGCGTGAGTGATGACGGCCTTCGGGTTGTAAAACTCTGTGATCCGGGACGAAAAGGCAGAGTGCGAAGAACAAACCGCATTGACGGTACCGGAAAAGCAAGCCACGGCTAACTACGTGCCAGCAGCCGCGGTAATACGTAGGTGGCAAGCGTTGTCCGGAATTATTGGGCGTAAAGCGCGCGCAGGCGGCTTCCCAACTCCCTCTTAAAAGTACGGGGCTCAACCCCGTGACGGGAAGGA
+
GGGGGGGGGGGGGGGGGDGGGGGGGGGCGGGGGGGGGGGFFGGGGGGFFFGDGGGGGGGDGGGGGGGGGGGCGGGGGGFDGGGGGGGGDGGGGGGGGGGGGC+D=AFGDGGGGGGGGFFGGDCEGGGGECFGGGGGGGFGFFGGGGFFEGD7BFFGGGGGGCBFCGGC9<ECED>EEF?FC?C8EGGDCFAC>E5EEEGGGG>CFGGGGC95;C*>E<CGD<>58C:CEC<DGD)80<>D))1?FCFF*?7CCFF############################
@DE18INS60510:318:000000000-B6LD3:1:1101:20064:2392 1:N:0:AAGAGGCATCGACTAG
TGGGGAATCTTCCGCAATGGGCGAAAGCCTGACGGAGCAACGCCGCGTGAGTGATGACGGCCTTCGGGTTGTAAAACTCTGTGATCCGGGACGAAAAGGCAGAGTGCGAAGAACAAACTGCATTGACGGTACCGGAAAAGCAAGCCACGGCTAACTACGTGCCAGCAGCCGCGGTAATACGTAGGTGGCAAGCGTTGTCCGGAATTATTGGGCGTAAAGCGCGCGCAGGCGGCTGCCCAAGTCCCTCTTAAAAGGGCGGGGCTTAACCCCGTGATGGGAAGGC
+
GGGGGGGGGGFGGGGDFGGGGGGGGGG8EFFGGGGGGGGFGGGGGGGFGGGC9FFGFGGEGGG@FFGGGGGEGGGGGGGGGGGGFD<FCCCDFEGGGGGGCFCFGGCEFE<FEGGEGFFGGDGC:;FFGGGGFCFFEFGFFGGGFGFFEFBFGCC?CFGFACC:+;;;CGECEGEE5CEGG?0/?FCFCGGGFD*::8C?*:*/C8AFC+<FGCGCC3*:C5:CDDEDEECG31)07FCC>*=F:<>**:F7:=))7C99CB#####################
@DE18INS60510:318:000000000-B6LD3:1:1101:17211:2422 1:N:0:AAGAGGCATCGACTAG
TGGGGGATATTGCACAATGGGGGAAACCCTGATGCAGCGATGCCGCGTGGAGGAAGAAGGTTTTCGGATTGTAAACTCCTGTCGTAAGGGAAGAGGAAGGACTGTACCTTACAAGAAAGCTCCGGCTAACTACGTGCCAGCAGCCGCGGTAATACGTAGGGAGCGAGCGTTGTCCGGAATGACTGGGTGTAAAGGGAGCGTAGGCGGGATGGCAAGTCAGATGTGAAACCTGAGGGCTCAACCTTCAGACTGCATTTGAAACTGCTGTTCTTGAGTTACGTAG
+
GGGGGGGGGGGGGGGGGGGFFGGEGGGGGGCCFFGGGGEGFFGFGCGCFFCCFGCDFFFFFFGCFGGGGGFGGGGGFGGGGGGGFFFB@B=<>DFGG8=FBDFGGGGGGF=FGFGGGF8FFFGF7FGGGGGGFEAEG7<>EEFFGGG<7=FFGG9FGGGDC7:<C8:EEGEC:+<>5*?FFGG:CGC;88CEFC7>;CDECEGGGD8C*:C5669:<FGFGF?::C0CF7CC*975:7>**5<9*??F7CGCG?*87C2)2**0*6?AFFD############
@DE18INS60510:318:000000000-B6LD3:1:1101:22032:2461 1:N:0:AAGAGGCATCGACTAG
TGGGGGATATTGCGCAATGGGGGCAACCCTGACGCAGCAACGCCGCGTGAAGGATGAAGGTTTTCGGATTGTAAACTTCTTTTATTAAGGACGACAAATGACGGTACTTAATGAATAAGCTCCGGCTAACTACGTGCCAGCAGCCGCGGTAATACGTAGGGAGCAAGCGTTGTCCGGATTTACTGGGTGTAAAGGGTGCGTAGGCGGCTTTGCAAGTCAGATGTGAAATCTATGGGCTCAACCCATAAACTGCATTTGAAACTGTAGAGCTTGAGTGAAGTAG
+
GGGGGGGGGGGGGGGGGGGGGGGGGGGGGGGGGGGGGGGFFGGGGGGGGGGGGGGGGGGGF9EGGGGGGGGGGGGGGGGFGGGGGGGGGGGGGGGGGGGFGGGGGGGGGGGGGGGGGGGGFGGGGGGGGGGGGGGGGGGGGGGGGGGGGEEEFGGGGGGGGGGGGGGGGDGEGFGEGGD>?FFGDGG8EGGGGGGGGGGGGGGGGGGGCEEFFC<FGGGGGGGGGGGGFFGGCDCFFFGGFFFFGFFFFGGGGF46:D9):F7:9)9:A?<F?(46>A:AA>F
@DE18INS60510:318:000000000-B6LD3:1:1101:13137:2461 1:N:0:AAGAGGCATCGACTCG
TGGGGAATCTTGCGCAATGGGGGAAACCCTGATGCAGCGACGCCGTGTGAAGGAAGACGTATCTCGGTATGTAAACTTCTATCAGCCGGGAAGATAATGACGATACCTGACTAAGAACCCCCTGCTCACTACGTGCCAGCAGCCGCGGTAATACGTAGGTGGCAACCGTCATCCGGATTTACTGGGTGCAAGGGTTGCGTAGACGGCTCAGCCAGACTGATGTGAAAGGCAGAGGCTTAACCCCTGGACTGACGTGGAGACTTCTGTCCTGGAGTGCGAAGGG
+
GGGGGGGG9FG,F+@FFGGGG,@FFG,CFGGGAF9FGG+CGGGGG=FGGG9EGG,EG,C=,99CEEG+,BFFFGGF<FGG<FAF,B,@CFG+BFGCFFG<EG+43:F,,A3:F,=A?,3+B@33=,,,,C<F+:F3<B3+,<,6*@*>***77,5>D:F,?*FG9*2B;*18;<**CEEG<9,?E52=*AF############################################################################################
@DE18INS60510:318:000000000-B6LD3:1:1101:15906:2492 1:N:0:AAGAGGCATCGACTAG
TGGGGAATATTGCACAATGGGGGAAACCCTGATGCAGCAACGCCGCGTGAGTGAAGAAGTATTTCGGTATGTAAAGCTCTATCAGCAGGAAAGAAAATGACGGTACCTGACTAAGAAGCCCCGTCTAACTACGTGCCAGCAGCCGCGGTAATACGTAGGGGGCAAGCGTTATCCGGATTTACTGGGTGTAAAGGGAGCGTAGACGGTTTTGCAAGTCTGAAGTGAAAGCCCGGGGCTTAACCCCGGGACTGCTTTGGAAACTGTTGAACTAGAGTCCAGGAGA
+
GGGGGC@E@FGGGGGFGGGGGGGGGGGGGCEGGFGGGGDDFFDG>CGCFCFFFGFGFGGG<FDF<F7FEF@FCD?FFGGG9A9EFGGGGCEFGGF<?AEGGGGGFEFFGGGG<E@9<EEFGDC+BFCD<9F<F=>FF9FGGDFFGG7>F*@=DFEGECEDGG@:FG*;CCG,CFFCCECB+<F9FGFGECFFE@CEEEEEEDEFEEGGCG=FC+<<CFFCFDCCFFFGGF*7<)15)0>7@?)<CC;)89D4:F?############################
@DE18INS60510:318:000000000-B6LD3:1:1101:20958:2500 1:N:0:AAGAGGCATCGACTAG
TGGGGAATCTTCCGCAATGGGCGAAAGCCTGACGGAGCAACGCCGCGTGAGTGATGACGGCCTTCGGGTTGTAAAACTCTGTGATCCGGGACGAAAAGGCAGAGTGCGAAGAACAAACTGCATTGACGGTACCGGAAAAGCAAGCCACGGCTAACTACGTGCCAGCAGCCGCGGTAATACGTAGGGGGCAAGCGTTATCCGGATTTACTGGGTGTAAAGGGAGCGTAGACGGCGAAGCAAGTCTGAAGTGAAAGCCCGGGGCTCAACCGCGGGACTGCTTTGG
+
GGGGGGGGGGGGGGGGGGGGGGGGGGGEGGGGGGGGGGGGGGGGGGGGGGGGGGGGGGGGGGGFGFGGGGGGGGGGGGGFGGGGGGGGGGGGGGGGGGGGGGGGGGFGGGCGGGGGGGGGGGGGGGGGGFGGGGGGGGGGGGGGGFGGGGGGDGGGGGGAFFGGFGGGGGGGGGEEEFGGG<EGGGGGGGGFCEEGG>FEEECEGGGG?FFG?ACGCFDCCDGGGGDD=<CDGDCBF@D6)08*:C=D==CFC=FF5DFBGFGGF?FB;BB############
@DE18INS60510:318:000000000-B6LD3:1:1101:7214:2516 1:N:0:AAGAGGCATCGACTAG
TGGGGAATATTGCACAATGGGGGAAACCCTGATGCAGCGACGCCGCGTGAGTGAAGAAGTATTTCGGTATGTAAAGCTCTATCAGCAGGGAAGAAAGTGACGGTACCTGAATAAGAAGCCCCGGCTAACTACGTGCCAGAAGCCGCGGGAATACGTAGGGGGCAAGCGTTATCCGGATTTACTGGGTGTAAAGGGAGCGTAGAGGGCAAGGCAAGTCTGAAGTGAAAGCCAGGTGCTTAACGCAGGGACTGCTTTGGAAACGGTGTAGCTGGAGTGCCGGAGG
+
9FFEFFC@CEFGGGGGGFGFGGGGGGGECFGFGFGGGFGGFFGEGGG@F>EFGGCGGGG@C9CFGGGCFGD@CFGGGGGFG,<@FAF>>@F@<=FFG;EF;FGGGG:C:<C:FCC:CCFGGGEGFC<<FFC6ACFG5<?*2<CGECEG*CE>EGF@<CEG>EEGFF>>*8>@C+A8**;9FG?<?C2:*A9:AFGCE5C:EEC+:*::5;/*;=FCEFFF*7+9C79:00*9FCD@**:7@>>)9CDGF4<C*=*9CFA########################
@DE18INS60510:318:000000000-B6LD3:1:1101:18149:2518 1:N:0:AAGAGGCATCGACTAG
TGGGGAATCTTCCGCAATGGGCGAAAGCCTGACGGAGCAACGCCGCGTGAGTGATGACGGCCTTCGGGTTGTAAAACTCTGTGATCCGGGACGAAAAGGCAGAGTGCGAAGAACAAACTGCATTGACGGTACCGGAAAAGCAAGCCACGGCTAACTACGTGCCAGCAGCCGCGGTAATACGTAGGTGGCAAGCGTTGTCTGGAATTCTTGGGCGTAAAGCGCGCGCAGGCGGCTTCCCAAGTCCCTCTTAAAAGTGCGGGGCTTAACCCCGTGATGGGAAGGA
+
GGGGGGGGGGGGGFGGGGGGGGGGGGGFGGGGGGGGGGGGGFGFGGGGGGGGGGGGGGGGGGGGGGGGGGG:FGGGGCFFGGGGGGGGGGGGGGGGGGGGGGGGGGGGGGGGGCGGGGGGGGGGFGGGGGGGGGGGGGGGGGGGGFGGGFCGGGGGGGGGGGGGGGGGG5EGGG8EGFG7CFFEC@GGEFGGFG8EG?FFFGGCGC++<7?FGGEGGGGGGGGGECEGGGGDCDDFFFGGFFFFF7>CFFGGGF=?7DFF>;>C@5B3?F;4:?#########
@DE18INS60510:318:000000000-B6LD3:1:1101:10403:2530 1:N:0:AAGAGGCATCGACTAG
TGGGGAATATTGCGCAATGGGCGAAAGCCTGACGCAGCGACGCCGCGTGAGGGATGAAGGTTCTCGGATCGTAAACCTCTGTCAGGGGGGAAGAAACCCCCTCGTGTGAATAATGCGAGGGCTTGACGGTACCCCCAAAGGAAGCACCGGCTAACTCCGTGCCAGCAGCCGCGGTAATACGGAGGGTGCAAGCGTTAATCGGAATCACTGGGCGTAAAGCGCACGTAGGCGGCTTGGTAAGTCAGGGGTGAAATCCCACAGCCCAACTGTGGAACTGCATTTG
+
FFGEEFGGAFFFGFEEDCGGGGGGEFGAF8FGGCCGGGGGGGGGGGG@FB=EGGCFGGGGFGD9FFGG@FCBFFFFGFGFGGGFGGGGDF:FFGGF?CCE77FC=F7<FG9<:<FFGGBEGGGGEGGGCEGG7CGGGGGGGGGGGGFGC?E5*CFFFFE/C58CECGC>:EGEG**;EEEGGEGGGGCEFCGGC2A>C++:C8C59CEGEFGGE/:*>>:DGCDGFGGCGDDD7/877::*1*9??>D)>*77@667<7:D######################
@DE18INS60510:318:000000000-B6LD3:1:1101:18842:2534 1:N:0:AAGAGGCATCGACTAG
TGGGGAATATTGGGCAATGGGCGCAAGCCTGACCCAGCAACGCCGCGTGAAGGAAGAAGGCTTTCGGGTTGTAAACTTCTTTTGTCGGGGACGAAACAAATGACGGTACCCGACGAATAAGCCACGGCTAACTACGTGCCTGCAGCCGCGGTAATACGTAGGTGGCAAGCGTTATCCGGATTTACTGGGTGTAAAGGGCGTGTAGGCGGGATTGCAAGTCAGATGTGAAAACTGGGGGCTCAACCTCCAGCCTGCATTTGAAACTGTAGTTCTTGAGTGCTGG
+
FGGGGGFGGGGGGGGGFGGGGGGGGGGGGGGGGGGFFGGGGGGEGGGCFGGGGGGGGGGGGGGGGGGEGEGEGGGGGGGG;<@FGGGGDGGGGGGGGGGGGGGGGGGGGGGGGGGGGGGGGGFGGGGGGGGGGGGGGGGGGGGGGGGGEGGEG>FGGGFGGGGGGGGGGGGEDG>FFCCC58:FFGGGGFE8ACCFEEEE5E>6?EGGGGEG6:CFGGFFGGEGGGGGGGGGGGGFFEC756??FEFGFC4CD@:4:>)6FFGGB>@<5B6)))54>9AAFBF
@DE18INS60510:318:000000000-B6LD3:1:1101:22737:2537 1:N:0:AAGAGGCATCGACTAG
TGGGGAATATTGCACAATGGGCGCAAGCCTGATGCAGCCATGCCGCGTGTATGAAGAAGGCCTTCGGGTTGTAAAGTACTGTCAGCCGGGAGGAAGGGGGTAAAGTTAATACCCATGCTCCTTGACGGGACCCGCAGAAGCAGGACCCGCCAACTCCGTTCCAAGAACCCGCGTAAATACGAAGGTGCAAGCCGTTGTCGGAATTACTTGGGCTAAAGCGCACGCAGGCGGGTTTCTAAGTCAGCTGTGAACACCCCGGGCCCTACCTCGGAACTGGATCGGA
+
GGGGGGGGGGGCE<FGGGGGGGG@GGGGGGGGAF9FGGGG9FGGGGGGG@,EFG,EG,C8FGGGGGGGGGGGGGG9,?EF,F,E<F,@FGG+@FF############################################################################################################################################################################################
@DE18INS60510:318:000000000-B6LD3:1:1101:12493:2554 1:N:0:AAGAGGCATCGACTAG
TGGGGAATATTGCACAATGGGGGAAACCCTGATGCAGCAACGCCGCGTGAGTGAAGAAGTATTTCGGTATGTAAAGCTCTATCAGCAGGAAAGAAAATGACGGTACCTGACTAAGAAGCCCCGGCTAACTACGTGCCAGCAGCCGCGGTAATACGTAGGGGGCAAGCGTTATCCGGATTTACTGGGTGTAAAGGGAGCGTAGACGGTTTTGCAAGTCTGAAGTGAAAGCCCGGGGCTTAACCCCGGGACTGCTTTGGAAACTGTAGAACTAGAGTGCAGGAGG
+
GGGGGGGGGGGGGGGGGGGGGGGGGGFCEGGGGGGGGGGGGGGGGGGCEDEEGGGGGGGGFFGGFGGCCFGGGGGGGGGGGGGGGGGG7+BFGGGGGGFFGGGGGGGGFFGGGFGGGGFGGG>FGDGFGFGGGGGGDDDFGFGGGGGGEGGGGGGGGGGCFGGGGECEECEGGGGGGG>FFG99CCCGBFGGGGCCE5::8**9CGGG8CFFGFG?EG7*>FFDCFFGG=CGGGG>5>F:4=>>DEEC@5DDC=66DC>>4=FG464:A7AF<B<AFAA?BB#
@DE18INS60510:318:000000000-B6LD3:1:1101:18310:2607 1:N:0:AAGAGGCATCGACTAG
TGGGGAATATTGCACAATGGGGGAAACCCTGATGCAGCAACGCCGCGTGAGTGAAGAAGTATTTCGGTATGTAAAGCTCTATCAGCAGGAAAGAAAATGACGGTACCTGACTAAGAAGCCCCGGCTAACTACGTGCCAGCAGCCGCGGTAATACGTAGGGGGCAAGCGTTATCCGGATTTACTGGGTGTAAAGGGAGCGTAGACGGTTTTGCAAGTCTGAAGTGAAAGCCCGGGGCTTAACCCCGGGACTGCTTTGGAAACTGTAGAACTAGAGTGCAGGAGA
+
GGGGGGGGGGGGGGGGGGGGGGGGGGGGGGGGGGGGGGFGGGGGGGGGGGGGGGGGGGGGGGGGGGGEGGGFGGGGGGGGGGGGGGGGGGGGGGGGGGGGGGGGGGGGGGGGGGGGGGGGGGGGDGGGGGGGGGGGGGGGGGGGGGGGGGGGGGGFGGGDGGGGGGGGGEGGGGGGGGGGGGGGGGGGGGGFEGGGGGGGGGGGEGGG>CGGGFFFCGGGFGGGGGGFGCFGGGGB)><FFFFDCEFDEGGDG=*?F46<F=FCB>FB<FAA)5<BBDFF137
@DE18INS60510:318:000000000-B6LD3:1:1101:16509:2624 1:N:0:AAGAGGCATCGACTAG
TGGGGAATCTTCCGCAATGGGCGAAAGCCTGACGGAGCAACGCCGCGTGAGTGATGACGGCCTTCGGGTTGTAAAACTCTGTGATCCGGGACGAAAAGGCAGAGTGCGAAGAACAAACTGCATTGACGGTACCGGAAAAGCAAGCCACGGCTAACTACGTGCCAGCAGCCGCGGTAATACGTAGGTGGCAGCGTTGGCCGGAATTATTGGGCGTAAAGCGCGCGCAGGCGGCTTCCCAAGTCCCTCTTAAAAGTGCGGGGCTTAACCCCGGGATGGGAAGGAA
+
GGGGGGGGGGGGGCGGDGFFGGFGGGGGGGGGDGCCFCFGGGGGGGGGGGGGGGGGGGGGEEDGFGGG<BFFGGGGG@EGGFGGFGEGDGGGGGGGGGGGGGGDEFGGGGFFGGFDFCFGGGGGGGFFGGGGGGGGGGFFGGGGCGGGGGG7C@FGGGFCC<FDF7?C><CEGG2:EFFGG9@F><CGFFGE>;88*<AGGEGGFGGGFECCCC5CECCDDD5CGDGGGCGGDGC78*>5==FF>G47=F:7CBF?DDB19>4CB<F:BE#############
@DE18INS60510:318:000000000-B6LD3:1:1101:7661:2668 1:N:0:AAGAGGAATCGACTAG
TGGGGAATATTGCACAATGGGGGAAACCCTGATGCAGCAACGCCGCGTGAGTGATGACGGCCTTCGGGTTGTAAAGCTCTGTCTTCAGGGACGATAATGACGGTACCTGAGGAGGAAGCCACGGCTAACTACGTGCCAGCAGCCGCGGTACTACGTAGGTGGCGAGCGTTGTCCGGATTTACTGGGCGTAAAGGGAGCGTAGGCGGACTTTTAAGTGAGATGTGAAATACCCGGCTCAACTTGGGTGCTGCATTTCAAACTGGAAGTCTAGAGTGCAGGAGGG
+
<FEGGFEFFFGGFGGGGFGGGGGDGGGGGDFFGGGFGGFGFFGEECFGGGD<ECGFGGGGG7CCFGGG<=CC9EFGC9EFEFFFFFGGEED+:CEGGGGGFFGCGGGGGE8B<CFFDFGFFFEGDGGGGFAFGFGFCCG@FC@BFC7BFE*3FFG3?7C,>C:F:C*:B*B*<AFD<*B+BFCGGF>EE8EGEGG@2:::8>C9=E:C8@?F+3C<F7C:>C+*+:C*<<CD39).7?F494=9>*<D*:2***09C:5)*9656:)-6@A<BFF24A#####
@DE18INS60510:318:000000000-B6LD3:1:1101:9676:2690 1:N:0:AAGAGGCATCGACTAG
TGAGGAATATTGGTCAATGGACGCAAGTCTGAACCAGCCATGCCGCGTGCAGGAAGACGGCCCTATGAGTTGTAAACTGCTTTTGTACGAGGGTAAACTCACCTACGTGTAGGTGACTGAAAGGATCGTACGAATAAGGAAAGGCCAACTCCGCGCCAGCAGCCGAGGTAATACGGAGGATTCAAGCGTTATCCGGATCTATTGGGTTTAAAGGGTGCGTAGGCGGGTTGATAAGTTAGAGGTGAAATCACGGGGCTGAACTCCGGAACTGCCTCTAATACTG
+
GGCCFFFGFGGGFFFGGGGGGGGGGGG,EGGG<;DFGGGGGGGGGGGGGCGEFGGGGCFGG+6DF<F5<C,:CCE<,<5CEGDGG=<,B44@F4BB??5A?<BC?<?B?EGCCFC9B,,5B5<,85B=FGGGGCB<DFC9,3>BF,D:D<,3>++@FEG@<>C>>*C>*22,7,::**88:47@;BF>*=825548C**2+++998*;*819CCC=A<>5*5A485*)*24>C7:?7FG7?>9FF??F6*>73:BD5*4)9?G####################
@DE18INS60510:318:000000000-B6LD3:1:1101:15627:2733 1:N:0:AAGAGGCATCGACTAG
TGGGGAATATTGCACAATGGGCGAAAGCCTGATGCAGCGACGCCGCGTGAGCGAAGAAGTATTTCGGTATGTAAAGCTCTATCAGCAGGGAAGATAATGACGGTACCTGACTAAGAAGCACCGGCTAAATACGTGCCAGCAGCCGCGGTAATACGTATGGTGCAAGCGTTATCCGGATTTACTGGGTGTAAAGGGAGCGCAGGCGGTGCGGCAAGTCTGATGTGAAAGCCCGGGGCTCAACCCCGGTACTGCCTTGGAAACTGTCGTACTAGAGTGTCGGAGG
+
GGGGGDGGFGGGGGGGGDGGGGGGGGGGFGEGGGGGFGFGGGGGGGGGGGBFEGGGGGDE9FFFGGGGGGDFGGGGGGGGGDFGGGGFFGGGFGGGFGFGGGGFGGGGGGGGGFGFGGGGCGGDGGGGGGEGGGGFGGGGGGGGGGGGGGGGFGGGGGGGCFGGGGGGBEEGGFFG**::CC9FFDFEECCGGFDFGGGDEE8EGGGGGGGGECGGGGFF=F?:?FGFE*9CD35>5>GGFF5<<E)9@>GG**1<CFFAC=C*81;?B@26<D<44236>9D
@DE18INS60510:318:000000000-B6LD3:1:1101:20719:2795 1:N:0:AAGAGGCATCGACTAG
TGGGGAATATTGCACAATGGGGGAAACCCTGATGCAGCGACGCCGCGTGGAGGAAGAAGGTCTTCGGATTGTAAACTCCTGTTGTTGAGGAAGATAATGACGGTACTCAACAAGGAAGTGACGGCTAACTACGTGCCAGCAGCCGCGGTAAAACGTAGGTCACAAGCGTTGTCCGGAATTACTGGGTGTAAAGGGAGCGCAGGCGGGAGAACAAGTTGGAAGTGAAATCCATGGGCTCAACCCATGAACTGCTTTCAAACCTGTTTTTCTTGAGTAGTGCAGA
+
GGGGGGGGGGGFGGGFFGGGGGGGGGG8FGGGGGGGGGCFGGGGEGFCFEEEGGGGEFGGGGGGGGGF:?EEGFGGGGGGGGGGGFFGEFGGGFFFGGGGGGGGGGGGGGGGGGGGGFFC3CFGGEGGGGGGGFFGGGGGGGFGGDEGEFEGGGGBEGGGGGGGGGGEEGGGGGGE>E5?ECCGGGFGGGGFFGGGEDCEECCGGGGDCCGGF7=++:CDGGGGGFCGCFGG79>@FF=65)8@7FFFF>69F48*:F:)*)9:=)8(.*6:<2-6:BBFFAF
@DE18INS60510:318:000000000-B6LD3:1:1101:23591:2801 1:N:0:AAGAGGCATCGACTAG
TGGGGAATATTGCACAATGGAGGAAACTCTGATGCAGCGATGCCGCGTGAGGGAAGAAGGTTTTAGGATTGTAAACCTCTGTCTTCAGGGACGAAAAAAGACGGTACCTGAGGAGGAAGCTCCGGCTAACTACGTGCCAGCAGCCGCGGTAATACGTAGGGAGCGAGCGTTGTCCGGAATTACTGGGGGTAAAGGGAGCGTAGGCGGGATCGCAAGTCAGATGTGAAAACTATGGGCTTAACCCATAAACTGCATTTGAAACGGTGGTTCTGGAGTGAAGTAG
+
GGGGGGGGGGGGGGGGFGGGGFGGGGGGGGGGGGGGGGGGGGGGGGGGGGGGGGGGGGGGGGGG,CFGFGGGGGGGGGGGGFGGGGGGGGGGGGGGEEGGGGFDGGGGGGGGGEEGGFFGFFFEGGGGGGGGGGGGGFGGGGGGGGGFGCGGGGFGFGGDGDEGGGEE@=CGFGGB@EGGGGGGGGG*:*;ACFF>;CC?CEGGGGDGGEFGDECG+:CG77CFGC9:<79FGGGFF4CDB965CE?GFGG>C6/*:C<9FF<C5::4:6<)4235:><>64@
@DE18INS60510:318:000000000-B6LD3:1:1101:20219:2806 1:N:0:AAGAGGCATCGACTAG
TGGGGGATATTGCGCAATGGGGGCAACCCTGACGCAGCAACGCCGCGTGAAGGATGAAGGTTTTCGGATTGTAAACTTCTTTTATTAAGGACGAAAAATGACGGTACTTAATGAATAAGCTCCGGCTAACTACGTGCCAGCAGCCGCGGTAATACGTAGGGAGCAAGCGTTGTCCGGATTTACTGGGGGTAAAGGGTGCGTAGGCGGCTTTGCAAGTCAGATGTGAAATCTATGGGCTCAACCCATAAACTGCATTTGAAACTGGAGAGCTTGAGTGAAGTAG
+
GGGGGGGGGGGGGCGGEGGGFGGGGGGFGGGGGFDGGGGFGGDFEGG:FEGGGGCFFGGGFFED9FGEEGGGGFFGGGGGGGGFF9CCGGGGGGGGEGFGGGGGGGGFFFFGGGGFGFFC2AFGGG>GGGGGGGGGC8<FGGGGFDGEGCGEFDGGCFFEG?EDCC@*;C:?EGGEGDCGGG77CCF*8CEFF@FCCE5:;8EDGG588EF?FE:CCFGGF*<*:CFGFG>F7FG>>F<7?45@CD@CFG7?FFBFGGFAD?::).73:F<2::?########
@DE18INS60510:318:000000000-B6LD3:1:1101:24400:2842 1:N:0:AAGAGGCATCGACTAG
TGGGGAATCTTCCGCAATGGGCGAAAGCCTGACGGAGCAACGCCGCGTGAGTGATGACGGCCTTCGGGTTGTAAAACTCTGTGATCCGGGACGAAAAGGCAGAGTGCGAAGAACAAACTGCATTGACGGTACCGGAAAAGCAAGCCACGGCTAACTACGTGCCAGCAGCCGCGGTAATGCGTAGGTGGCAAGCGTTGTCCGGAATTATTGGGCGTAAAGCGCGCGCAGGCGGGTTCCCAAGTCCCTCTTAAAGGTGCGGGGCTTAACCCCGCGATGGGAAGGA
+
FFGGGGGGGFFGGEGGC7CFC8C:CGF8FGGGFGDGGGGGFGDCGGGFEGDAFACFFFEGGGEFFFGGAFGGGGG9E=AAFFGGGGGGGGGGGG@CGFEGGGGF,>DFEFEGGGFGGGGGFGFFGGGGGGG@CFGGDDFGFFGFFCGGGGGGCEGFG@GGGGFFFC8C+C*=FGCE8C?CCEGGG9CGGF<>5>**81<<EC:>/C?FGFFCCC*>EFF=DDDC:7*/::7D))*)09CGF97@<?5**2*2:F/<FG9BC######################
@DE18INS60510:318:000000000-B6LD3:1:1101:20849:2902 1:N:0:AAGAGGCATCGACTAG
TGGGGAATATTGCGCAATGGGGGCAACCCTGACGCAGCCATGCCGCGTGAATGAAGAAGGCCTTCGGGTTGTAAAGTTCTTTCGGTAGCGAGGAAGGCATTTAGTTTAATAGACTAGGTGATTGACGTTAACTACAGAAGAAGCACCGGCTAACTCCGTGCCAGCAGCCGCGGTAATACGGAGGGTGCGAGCGTTAATCGGAATAACTGGGCGTAAAGGGCACGCAGGCGGTGACTGAAGTGAGGTGTGAAAGCCCCGGGCTTAACCGGGGAATTGCATTTCA
+
GGGGGGGGGGGGGGGGFEGGGGGGGGGCEGGGGGGGGGGGGGGGGGGFGGGGGGGGGGGGGGGGGGGEFFGCFGGGGGGFGGGGGGGGGGGGGGGGGGGGGGGGGGGGGGGGGGFGGGFGGGGGGGGCGGGGGGGGGGGGGGGGGGGGGGGGGGGGGGGGGGGGGGGGGGGGGGGGGGGGGGGGCEEGGEGGGDGGGGGG5CEGGGGGGGGGG55=FFFDGGDDEGGGGGGCGGG**9C6=FFFGGF*7FF7FFFFGG>BG>47B<F(3>B6:7??<<A9>9?
@DE18INS60510:318:000000000-B6LD3:1:1101:17549:2958 1:N:0:AAGAGGCATCGACTAG
TGGGGAATCTTCCGCAATGGGCGAAAGCCTGACGGAGCAACGCCGCGTGAGTGATGACGGCCTTCGGGTTGTAAAACTCTGTGATCCGGGACGAAAAGGCAGAGTGCGAAGAACAAACTGCATTGACGGTACCGGAAAAGCAAGCCACGGCTAACTACGTGCCAGCAGCCGCGGTAATACGTAGGTGGCAAGCGTTGTCCGGAATTATTGGGCGTAAAGCGCGCGCAGGCGGCTTCCCAAGTCCCTCTTAAAAGTGCGGGGCTTAACCCCGGGATGGGAAGGA
+
GGGGGGGGGGGFGGGGCGGGGGGGGGGFGGGFGGGGGGGGGGGGGGGGGGGGGGGGGGGGGGGGGGGGF7FFGGGGGBGDFGGGGGGFEGGGGGGGGGGGGGGGGGGGGGGGGGGGGGGGGGGGGGGEGGGGGGGGGGGGFFGEGDFGCGDGGGGGGGDC<CGGGDGGGGDGDGEEE7+@GCFGGEGGFGGGGGGDGE7FCEEGGGFGG7<CGE55C5CFDGGGGGCGEGDDG3>7@:FFF4=FGC>*97CG*9?6FGF>15)9?<F<?>;(-04??######
@DE18INS60510:318:000000000-B6LD3:1:1101:8548:2960 1:N:0:AAGAGGCATCGACTAG
TGGGGAATCTTCCGCAATGGGCGAAAGCCTGACGGAGCAACGCCGCGTGAGTGATGACGGCCTTCGGGTTGTAAAACTCTGTGATCCGGGACGAAAAGGCAGAGTGCGAAGAACAAACTGCATTGACGGTACCGGAAAAGCAAGCCACGGCTAACTACGGGCCAGCAGCCGCGGTAATACGTAGGTGGCAAGCGTTGTCCGGAATTATTGGGCGTAAAGCGCGCGCAGGCGGCTGCCCAAGTCCCTCCTAAAAGTGCGGGGCCTAACCCCGTGATGGGAAGGA
+
FGGFFEGGGC-,CFE@:FGG?FFGGD:8C6E8C@CGF@FFEFGGGGGGGCCCCEFCFAFC@FCFFEDC,4@+CFEEGF,EA5EF9E<F7CE:@BEDEF@FDFFD,=CCFGCFFFFGGGCFGC@,>;EBE<FGGCDC:C:>,>FGGGFFGC:CFFFCC<C*4CED@8E6<FC8ECEDD+2<F<01C+<FCFD8F82;>8<<EE5EC69@CGG55***1>77CDCGDGGD*:)9C<)7>F4FFF#########################################
@DE18INS60510:318:000000000-B6LD3:1:1101:17655:3006 1:N:0:AAGAGGCATCGACTAG
TGGGGAATATTGCACAATGGGGGAAACCCTGATGCAGCGACGCCGCGTGAGTGAAGAAGTATTTCGGTATGTAAAGCTCTATCAGCAGGGAAGAAAGTGACGGTACCTGAATAAGAAGCCCCGGCTAACTACGTGCCAGCAGCCGCGGTAATACGTAGGGGGCAAGTGTTATCCGGATTTACTGGGTGTAAAGGGAGCGTAGACGGCAAGGCAAGTCTGAAGTGAAAGCCCGGTGCTTAACGCCGGGACTGCTTTGGAAACTGTTTGGCTGGGGTGCCGGAGA
+
GGGGGGGGGGGCFCFFGGGGGGGGGGGAFGGFGGGGGGGGGGG@CFGCGFDCFD<FFFGGGFGGGGGFC:DGFCCFGCFFGGGGFGGCCCCEEGGGGGGGGGGGGGGGGFGGGFGFGGGGGGGGGGDGFGFG8F>EFGGGGDCECCEG8:8@@EGGGFGDCC8:>EEFGGGGEFGEGG56:FFFGE*::9+0ACGGEGDEGGDGEC5?EG5*2:FF77DC7CC67C7CF7FCGGCD4=CDF@DDDEDDDGCF77*76C5)0*227>)4?FF############
@DE18INS60510:318:000000000-B6LD3:1:1101:8362:3015 1:N:0:AAGAGGCATCGACTAG
TGGGGAATCTTCCGCAATGGGCGAAAGCCTGACGGAGCAACGCCGCGTGAGTGATGACGGCCTTCGGGTTGTAAAACTCTGTGATCCGGGACGAAAAGGCAGAGTGCGAAGAACAAACTGCATTGACGGTACCGGAAAAGCAAGCCACGGCTAACTACGTGCCAGCAGCCGCGGTAATACGTAGGTGGCAAGCGTTGTCCGGAATTATTGGGCGTAAAGCGCGCGCAGGCGGCCTCCCAAGTCCCTCTCAAAAGTGCGGGGCTTAACCCCGGGATGGGAAGGA
+
GGGFCGFGGGGGGGGGGGGGFGGGGGGFGGGGGFGGGGGGFGGFEGGGGGGGGGGGGGGGGGGGGGGGGGGEFFGGGGGGGGGGGGGGGGGGGGGGGGDGGDFGGGGGGGGGGGGGGGGGGGGGFFGGGGGGGGGGGGGGGGGGGGGGGGGGGFGCGFGGGGGGGGGGGGEGGDEGGGGFC@FGGGGGGGGGGGGDGGGDEGEEGGGGDGFGCECGGGGGGDGGGGGGGGGGGGGFFFGGF=FF4CF7;G>CF??FGDB;9B<C?4BAB:B>>FBB?B77?B4
@DE18INS60510:318:000000000-B6LD3:1:1101:13233:3032 1:N:0:AAGAGGCATCGACTAG
TGAGGAATATTGGTCAATGGACGTAAGTCTGAACCAGCCAAGTCGCGTGAGGGAAGACTGCCCTATGGGTTGTAAACCTCTTTTATAAGGGAAGAATAAGTTCTACGTGTAGAATGATGCCTGTACCTTATGAATAAGCATCGGCTAACTCCGTGCCAGCAGCCGCGGTAATACGGAGGATGCGAGCGTTATCCGGATTTATTGGGTTTAAAGGGTGCGTAGGCGGTTTATTAAGTTAGTGGTTGAATATTTGAGCTAAACTCAATTGTGCCATTAATACTGG
+
GGGGGGGGGGGGGGGGGGGGGGGGGGGGGGGGGGGGGGGGGGGGGGGGGGFGGGGDGGGGGGFF8FGDGGGGGGGGGGGGGGGGGGGCFGFEFGGGGGGGGGFGGGGGGGGGGGGGGGEFGGGFFGGGGGGGGGGGFGGGGGGGGGGGGGGFGGGGFGGGCFGGGGGGGGGG9DGGGGGGGGGG@EGDGGDGGG>>EGEGFGGF6FCE>CGGGGGGGGGDGDGFGGGDEGGFGGCFFFCC?FFFGGFGFGGGGFFFGCABFFC>?AFDFFFF<2<AFB<ABFF
@DE18INS60510:318:000000000-B6LD3:1:1101:15497:3033 1:N:0:AAGAGGCATCGACTAG
TGGGGAATATTGCACAATGGAGGAAACTCTGATGCAGCGACGCCGCGTGAGTGAAGAAGTATTTCGGTATGTAAAGCTCTATCAGCAGGGAAGACAGTGACGGTACCTGACTAAGAAGCTCCGGCTAAATACGTGTCAGCAGCCGCGGTAATACGTATGGAGCAAGCGTTATCCGGATTTACTGGGTGTAAAGGGAGTGTAGGTGGTATCACAAGTCAGAAGTGAAAGCCCGGGGCTCAACCCCGGGACTGCTTTTGAAACTGTGGAACTGGAGTGCAGGAGA
+
GGGGGGGGGGGGGGGGGGGGGGGGGGGGGGGGGGGGGGCGGGGGGGGFFFGEGFGGGGGG9FGGGGGFGGGGGGGGGGGGGGGGGGGFFGGGGGGGGGGGGGGGGGGGGGGGGCEFGGGGGGGGGGGGGGGGGGGGGGGGGGGGGGGGGDGGGGGFGGGGGGGGGGGGEGGGGGGGC8EC7CFGGGFEGGGGGGG@EEFFGGGGEGGFGFGGEFGGFGGGGGGGGGGGGGFGGGCB>FGGFFDDGGFGFCGGGFFFGGADG?GFF:=?BFFFFBB?AF>???5
@DE18INS60510:318:000000000-B6LD3:1:1101:15301:3066 1:N:0:AAGAGGCATCGACTAG
TGGGGAATATTGCACAATGGAGGAAACTCTGATGCAGCGATGCCGCGTGAGGGAAGAAGGTTTTAGGATTGTAAACCTCTGTCTTCAGGGACGAAAAAAGACGGTACCTGAGGAGGAAGCTCCGGCTAACTACGTGCCAGCAGCCGCGGTAATACGTAGGGAGCGAGCGTTGTCCGGAATTACTGGGTGTAAAGGGAGCGTAGGCGGGATCGCAAGTCAGATGTGAAAACTATGGGCTTAACCCATAAACTGCATTTGAAACTGTGGTTCTTGAGTGAAGTAG
+
GGGGGGGGGGGGGGGGGGGGGGGGGGGGGGGGGGGGGGGGGGGGGGGFGGGGGGGGGGGGGGGGGGFGGGGGGGGGGGGGGGGGGGGGGGGGGGGGGGGGGGGGGGGGGGGGGGGGGGGGFGFGGGGGGGGGGGGGGGGGGGGGGGGGGGGGGGGGGFGGGGGGGGGDECEGGGGGGGGGGFGCFGGCGC?FGGGGGGGGGGGGGGGGGGGGDEGGGGGGGFGDGGGGGGFDCFD>@@FGFFF5CGF=FGGGFFFFCFF4>F::9<?<66)6><DAFDFFA>F
@DE18INS60510:318:000000000-B6LD3:1:1101:10613:3086 1:N:0:AAGAGGCATCGACTAG
TGGGGAATATTGCACAATGGGGGAAACCCTGATGCAGCAACGCCGCGTGAGTGAAGAAGTATTTCGGTATGTAAAGCTCTATCAGCAGGAAAGAAAATGACGGTACCTGACTAAGAAGCCCCGGCTAACTACGGGCCAGCAGCCGCGGTAATACGTAGGGGGCAAGCGTTATCCGGATTTACTGGGGGTAAAGGGAGCGTAGACGGTTTGATAAGTTAGAGGTGAAATCGCGGGGCTTAACTCCGGAACTGCCCCTAATACTGTTAGACTAGAGAGTAGGTGC
+
FGGFEFGGEFGGGGG<@DFFFGGGGFG<FGGFGFGGGF,FFFGGGGGFG>CFEGGGGGGGBF9FFFG+<FFEFGFGGCFG?EEGGGGGCBEFFEFGGGGF?:FC<+:?<FGGD3BDC8FBB+3<FFD<<D,,@*3>*<1*?73>CECGFCCBCAF7,*<:<@FCCCB8B*=C9CEDG**<FGD?8;*2*;8C@FCFCEGCE>C+>CGC:E9E7990:7CCG:6CGGC7C######################################################
@DE18INS60510:318:000000000-B6LD3:1:1101:11885:3093 1:N:0:AAGAGGCATCGACTAG
TGAGGAATATTGGTCAATGGGCGAGAGCCTGAACCAGCCAAGTCGCGTGAGGGAAGAATGGTCTATGGCCTGTAAACCTCTTTTGTCAAGGAAGAATAAGCGGCACGAGTGCCACCTTGCCAGTACTTGACGAATAAGCATCGGCTAACTCCGTGCCAGCAGCCGCGGTAATACGGGGGATGCGAGCGTTATCCGGTTTTATTGGGTTTAAAGGGCGCGTAGGCGGGACGACAAGTCAGCGGTAAAAGACTGCAGCTAAACTGTAGCACGCCGTTGAAACTGT
+
FGGGGGCGGGGGGFGGGGGGGGGGGGGDGGGFGGGGGGGGGGGGGGGFEGCDCECECEGGGEFG,CFFCF@FFFGGGGGGGGGGFGFGGDAECGGFGGGGGGGDGGGGCGGGGGGGGFF8F=FFGGG9FGGGDGGGGGGCFFGGGGGGGGFGGGGGC@GGFGGFECEGGGDGGGGGEGCGGEFDE5>EGG>FDCEG*2;C9FGCFGGG*C9?F7E5CD<97D=FC3ECEG3C<3DFFFGGFFD5DCFGFCGFGF?497:9F6*:15@<BB#############
@DE18INS60510:318:000000000-B6LD3:1:1101:19562:3112 1:N:0:AAGAGGCATCGACTAG
TGGGGAATATTGCACAATGGGGGAAACCCTGATGCAGCAACGCCGCGTGAGTGAAGAAGTATTTCGGTATGTAAAGCTCTATCAGCAGGGAAGAAAATGACGGTACCTGACTAAGAAGCACCGGCTAAATACGTGCCAGAAGCCGCGGTAATACGTATGGTGCAAGCGTTATCCGGATGTACTGGGCGTAAAGGGAGCGCAGGCGGTCTGGCAAGTCTGATGTGAAAATCCGGGGCTCAACGCCGGAACTGAAGGGGAAACTGTCAGACTAGAGTGTCGGAGG
+
GGAFGGGGGGGGA,CDFFGG8=F>FG,4BFGG,8FGGG8F4FEGGGGGGE:3EFGGGCG3,@3E=3F8>:>33@F@FGF,8FA9D8>:<1:3F:FGGA,8,1*=FG:FG,,,,,?FB<<F<:F>7FC<,,<<@::*42C+40+0:8*828*<0<C33<A8<EF?79/;?*;FDCGGG**+3:7+0C*:C8A599A########################################################################################
@DE18INS60510:318:000000000-B6LD3:1:1101:13866:3118 1:N:0:AAGAGGCATCGACTAG
TGGGGAATATTGCGCAATGGGCGAAAGCCTGACGCAGCGACGCCGCGTGAGGGATGAAGGTTCTCGGATCGTAAACCTCTGTCAGGGGGGAAGAAACCCCCTCGTGTGAATAATGCGAGGGCTTGACGGTACCCCCAAAGGAAGCACCGGCTAACTCCGTGCCAGCAGCCGCGGTAATACGGAGGGTGCAAGCGTTAATCGGAATCACTGGGCGTAAAGCGCACGTAGGCGGCTTGGTAAGTCAGGGGTGAAATCCCACAGCCCAACTGTGGAACTGCCTTTG
+
GGGGGGGGGGGGGGGGGGGGGGGGGGGGGGGGGGGGGGGGGGGGGGG@FGEGGGFGGGGGGGGFFG<FCFEFGGGGGGGGGGGGGGGGGEGGGGGGGGDEGGGGGGGGGGGGGGGGGGGGGGGGGGGGGGGGGGGGGGGGGGEGGGGGGGGGGGGGGGGGGGGGGGGGGGGGGGEGDGGGGGGGGDGGGGGGGGGEGGFGGGGGCFGGGGGGGGEGGGGGGDGGGGGGE+>DD7)>DFG7?@FFGGFG@DGG**199<BFGFF*)4>BB7<?AD7>73:?A7F
@DE18INS60510:318:000000000-B6LD3:1:1101:8787:3120 1:N:0:AAGAGGCATCGACTAG
TGGGGAATATTGGGCAATGGGCGCAAGCCTGACCCAGCAACGCCGCGTGAAGGAAGAAGGCTTTCGGGTTGTAAACTTCTTTTAAGAGGGAAGAGCAGAAGACGGTACCTCTTGAATAAGCCACGGCTAACTACGTGCCAGCAGCCGCGGTAATACGTAGGTGGCAAGCGTTGTCTGGATTTACTGGGTGTAAAGGGCATGCAGCCGGGTGCGCAAGTCAGATGTGAAATCTCAGTGCTCAACCCTGAAACTGCACTTGAAAATGTGCATCCTGAGTTCAGGA
+
F<<CCFBF<FF<FFDGFGDFC8=+@>FFFFEF8FEFF8,:,8+CEGEEGCGFCF>FFGFGCDF8=BGGGGEF,,@FGCGA;<FD,?3:3**@<FFFFCE,>BFFGGCFCGCFGF92<@FFG8CCCGGGGGFGGGGGFGFCE>F6@5C52***;CF@CFGC>FF>E86C*;CG5C7+:87<+0+<:CDG8C::CFFC85*2*<C+78:/::**8*:>EDGGF7CCC79C+<>F*2C**7**1?:)9C>FFDG################################
@DE18INS60510:318:000000000-B6LD3:1:1101:18454:3153 1:N:0:AAGAGGCATCGACTAG
TGGGGAATATTGCACAATGGAGGAAACTCTGATGCAGCGACGCCGCGTGAGTGAAGAAGTATTTCGGTATGTAAAGCTCTATCAGCAGGGAAGACAGTGACGGTACCTGACTAAGAAGCTCCGGCTAAATACGTGCCAGCAGCCGCGGTAATACGTATGGAGCAAGCGTTATCCGGATTTACTGGGTGTAAAGGGAGTGTAGGTGGTATCACAAGTCAGAAGTGAAAGCCCGGGGCTCAACCCCGGGACTGCTTTTGAAACTGTGGAACTGGAGTGCAGGAGA
+
GGGGGGGGGGGGGGGGGGGGGGGGGGGGGGGGGGGGGGGGGGGGGGGGGGGGGGGGGGGGGFGGGGGGGGGGGGGGGGGGGGGGGGGGGGGGGGGGGGGGGGGGGGGGGGGGGGGFGGGGGGGGGGGGGGGGGGGGGGGGGGGGGGGGGGGGGGGCGDGGGGGGGGFGEGGGGGGGFGEFGGFFGGFEEFGGGGGFGEF9FGGFGGGGGGGGGGGFGFFFGG9FGGGDEFGCGGGFBFDFF>EBGGFCECFG79FFDGFAGFGGF?FFF??B????AAA<BFF
@DE18INS60510:318:000000000-B6LD3:1:1101:9123:3159 1:N:0:AAGAGGCATCGACTAG
TGGGGAATATTGCACAATGGAGGAAACTCTGATGCAGCGACGCCGCGTGAGTGAAGAAGTAATTCGTTATGTAAAGCTCTATCAGCAGGGAAGATAGTGACGGTACCTGACTAAGAAGCTCCGGCTAAATACGTGCCAGCAGCCGCGGTAATACGTATGGAGCAAGCGTTATCCGGATTTACTGGGTGTAAAGGGAGTGTAGGTGGCCATGCAAGTCAGAAGTGAAAATCCGGGGCTCAACCCCGGAACTGCTTTTGAAAATGTAAGGCTGGAGTGCAGGAGG
+
GGGFFGGFGCFGGGGGGGFGGGGCFGGEGGGGGGFFGCFGEFGGGGGFGGEFGGDFGGG<EG<CFGF@FFFFDA?F<CFEFCCFG8FFDGGGFGGGGGGGGGGGFFGFGGGGGFGFGFCFFGGGGGFFFFGGFGGGGGGFFGCFGGGGGEECFGG9FCFGGEGGFGCEEGEF?FGGC8>FFG,@FFFGGGGGGGGGG8E<EFGBCFCGFCFFGFGGGDGCCF:DFCDCGGGGDDDEFFGG:FEBDGFDD46DCF?=>>:9**::=A=?:F:B:821>F#####
@DE18INS60510:318:000000000-B6LD3:1:1101:17565:3204 1:N:0:AAGAGGCATCGACTAG
TGGGGAATACTGCACAATGGGGGAAACCCTGATGCAGCAACGCCGCGTGAGTGAAGAAGTATTTCGGTATGTAAAGCTCTATCAGCAGGAAAGAAAATGACGGTACCTGACTAAGAAGCCCCGGCTAACTACGTGCCAGCAGCCGCGGTAATACGTAGGGGGCAAGCGTTATCCGGATTTACTGGGCGTAAAGGGTGCGTAGGCGGTCTTTTAAGTCAGGAGTGAAAGGCTACGGCTCAACCGTAGTAAGCTCTTGAAACTGGAGGACTTGAGTGCAGGAGAG
+
GGGGGGGGGGGGGGGGGGGGGGGCGGGGGCFFGGGGGGGGGGGGGGGGGGGGGGFGGGGGGGGGGGGGGGGGGGGGGFGGGGGGGGGGGGGFGGGGGGFGGGGGGGGGGGGGGGGGGGGDGGDGGGGFGGGGGGGGGGGGGFGGGGGGGDGGGGGFGGF7FGDGGGGGGGEGGGGGGGGGGGFGGGGGGG>FGFGGGGDCGEGFEE=E5CFGGGGGGGGGGGECFFFGGGGGG:D@3>FGFFFBCE7CFGGGGF#############################
@DE18INS60510:318:000000000-B6LD3:1:1101:18957:3230 1:N:0:AAGAGGCATCGACTAG
TGGGGAATATTGCACAATGGGGGAAACCCTGATGCAGCAACGCCGCGTGAGTGAAGAAGTATTTCGGTATGTAAAGCTCTATCAGCAGGAAAGAAAATGACGGTACCTGACTAAGAAGCCCCGGCTAACTACGTGCCAGCAGCCGCGGTAATACGTAGGGGGCGAGCGTTATCCGGATTTACTGGGTGTAAAGGGAGCGTAGACGGCTTTGCAAGTCTGAAGTGAAAGCCCGGGGCTTAACCCCGGGACTGCTTTGGAAACTGTAGAACTAGAGTGCAGGAGA
+
GGGGGGGGGGGGGGGGGGGGGGGGGGGGGGGGGGGGGGGGGGGGGGGGGGEGGGCGCGGGFGGGGFGFGGGGGGGGGFGGGGGGGGGGFGGGGGGGGGGGGGGGGGGGGGGGGGGFGGGGGGGGGGGGGGGGGGGGGGGGGGGGGGGGGGGGGGGBFGGGGGGGCGGGGGDGGGEGGGGGGGGFGGFGGGGFGGGGGGGGGGGGGGGGGGGGGGGGGF>DGGGFFGGGGGGGGGGFFFGGFFF>GGFDDFGCCF?B<FBAFFDFFFFFFFFBDFFFFB>B?B4
@DE18INS60510:318:000000000-B6LD3:1:1101:7486:3234 1:N:0:AAGAGGCATCGACTTG
TGGGGAATATTGCACAATGGGGGAAACCCTTATGCAGCAACGCCGCGTGAAGGAAGACGGTTTTCGGATTGTAAACTTCTATCAATAGGGACGAAGAAAGTGACTGTACCTAAATAAGAAGCCCCGGCTAACTACGTGCCAGCAGCCGCGGTAATACGTAGGGGGCAAGCGTTATCCGGCATTACTGGGTGTAAAGGGTGAGTAGGCGGCATGGCCAGTAAGATGTGAAAGCCCGAGGCTTCACCTCGGGATTGCATTTTAATCTGCTAAGCTAGCGTTCAGG
+
EEFECF,C<CFFG9,,;E@FG7:+8,CCCF,CFFGCFGFC@CEFEGGGG7D<EF,6=<C7FEBFGGGCGFFGF9BFGGGFEGG9<A,CCB=FGD7FGGGFFF9FAFFAF9FD<>,,:AD,,,=AFEGGGE,@FC<FF,F@@FGEGGCFECFCF:B<FGCCFC>ED*C57@8CE<F9FCE*8CFGFF?E89C>@:+<C5ACFFGFFGCECEGGF**+3>6*77<D7:+:7?7*9*/)07CD@4@FD?>D>D)9<>F6CCA########################
@DE18INS60510:318:000000000-B6LD3:1:1101:11332:3243 1:N:0:GAGAGGCATCGACTAG
TGGGGAATATTGCACAATGGGGGAAACCCTGATGCAGCGACGCCGCGTGAGCGAAGAAGTATTTCGGTATGTAAAGCTCTATCGGCAGGGAAGAAGAATGACGGTACCTGACTAAGAAGCACCGGCTAAATACGTGCCAGCAGCCGCGGTAATACGTATGGTGCAAGCGTTATCCGGATTTACTGGGTGTAAAGGGAGCGCAGGCGGTGCGGCAAGTCAGATGTGAAAGCCCGGGGCTCAACCCCGGTACTGCATTGGAAACTGTCGTACTAGAGTGTCGGAG
+
GGGFEGEGGGGGFFFGEGGFFDFFFGG<CFGGGGGGGFE=CFGGGGGGGGGGGG@CGFGFFDFGEGGEGCF@FGGGGGGGGGGGDDGGCF7=CFFGGGGGGCEGGGG9:FGGGF9CFGFGCFFGGDGEF@FGGGGGGGGGGGGGGGGGGG?EFGGGGGGGGFGF+<@FGAEEGGFGGGGDFGGGGGGEC8+9:FGEGG*CEGGG5EC>8EGC5/::CGCGGGFGCG0:7?CF)CDEFFGGFFFFGGFGFGDFGFFFGFB):?7F9.5:1FB<>2<A4--161B
@DE18INS60510:318:000000000-B6LD3:1:1101:23246:3283 1:N:0:AAGAGGCATCGACTAG
TGGGGAATCTTCCGCAATGGGCGAAAGCCTGACGGAGCAACGCCGCGTGAGTGATGACGGCCTTCGGGTTGTAAAACTCTGTGATCCGGGACGAAAAGGCAGAGTGCGAAGAACAAACTGCATTGACGGTACCGGAAAAGCAAGCCACGGCTAACTACGTGCCAGCAGCCGCGGTAATACGTAGGTGGCAAGCGTTGTCCGGAATTATTGGGCGTAAAGCGCGCGCAGGCGGCTTCCCAAGTCCCTCTTAAAAGTGCGGGGCGTAACCCCGTGATGGGAAGGA
+
GGGGGGGGGGGGGGGGGGGGGGGGGGGGGGGGGGGGGGGGGGGGGGGGGGGGGGGGGGGGGGGGGGGGGGFCFGGGGGGGGGGGGGGGGGGEGGGGGGGGGGCGGFGGGGGGGGGGGGGFGGFFCGGGGGGGGGGGGGGFCFGGGGGGGGGGGGGGGFCCFCCFFGFCFGGGGD:CGGGGGGGGGGGGGGGGGGGGGGGGEG*?F6CCGGGCGE*:CFGGGDEC8CE<EEDDC)17?57C>B?FG+549*::>F7@GGB;DE)>)()5(>34303<B?<?66;
@DE18INS60510:318:000000000-B6LD3:1:1101:19506:3286 1:N:0:AAGAGGCATCGACTAG
TGAGGAATATTGGTCAATGGGCGGAAGCCTGAACCAGCCATGCCGCGTGCAGGAAGACGGCTCTATGAGTTGTAAACTGCTTTTGTACTAGGGTAATTTGCGGTACGTGTACCGTATTGAAAGTATAGTACGAATAAGGATCGGCTAACTCCGTGCCAGCAGCCGCGGTAATACGGAGGATCCAAGCGTTATCCGGATTTATTGGGTTTAAAGGGTGCGTAGGCGGCAGATTAAGTTAGAGGTGAAATTCCGAGGCTCAACCTTGGCACTGCCTCTGATACTG
+
GGGGGGGGGGGGGGGGGGGGGGGGGGGFGGGGGGGGGGGGGGGGGGGGGGGGGGFGGGGGGGGGEGGGGGGFFGGGGGGGGGGGGGGG95CFGGFGGGGGGGGGGGGGGGGGGGGGGGGGGGGGGGGGGGGGGGGGGGGFFGGGGFGGGDGGGFFEGGGGGGGGGGGGGGGGGGGGGGGGDFFG@FFGGECFGGGGG>CFCFGGFGEEEGGEFGGGGGDDGGCCEDGGGGC7CC79=FGDF>?5DGFG?GGGGF>3*9825;FFFFF<?@:?F?::B<<264F
@DE18INS60510:318:000000000-B6LD3:1:1101:8548:3290 1:N:0:AAGAGGCATCGACTAG
TGGGGAATCTTCCGCAATGGGCGAAAGCCTGACGGAGCAACGCCGCGTGAGTGATGACGGCCTTCGGGTTGGAAAACTCTGTGATCCGGGACGAAAAGGCAGAGTGCGAAGAACAAACTGCATTGACAGTACCGGAAAAGCAAGCAACGGCTAACTACGTGCCAGCAGCCGCGGTAATACGTAGGTGGCAAGCGTTGTCCGGAATTATTGGGCGTAAAGCGCGCGCAGGCGGCTTCCACAGTCCCTCACAAAAGTGCGGGGCTTAACCCAGGGATGGGCAGGA
+
FFGFGGGCGGGGGGGGDGFGF@F7FCGGFGGFC@@@FCDF<FFFGGG==:4C?FGCGGGG@@F@FGGGFCC+,<BBBB9<CDE<,8BDEFDF@CEGGGFFFDFC<F@FFDGGCDF>FGFF:>,3?BAEF?;,,=FE@CCF<FGDG+24=C@FE<:CA@F=C=CFF*+;;FECEEGDC@FGF0@FCCFFGGGGGD*;>*<9CE8C5+AC+<9/*:*:*9:*75C3:7=DEGGD5C#################################################
@DE18INS60510:318:000000000-B6LD3:1:1101:10472:3326 1:N:0:AAGAGGCATCGACTAG
TGAGGAATATTGGTCAATGGACGAGAGTCTGAACCAGCCAAGTCGCGTGAGGGAAGAATGGTCTATGGCCTGTAAACCTCTTTTGTCAAGGAAGAATAAGCGGCACGAGTGCCACCTTGCCAGTACTTGACGAATAAGCATCGGCTAACTCCGTGCCAGCAGCCGCGGTAATACGGGGGCTGCGAGCGTTATCGGGATTTATTGGGTTTAAAGGGCGCGTAGGCGGGACACAAAGTCAGCGGTAAAAGACTGCAGCTAACCTGTAGCACGCCGTGGAAACTGC
+
GFCCCCEFFGGGGGGGGCGGGGGC+@FGGFFGGGFFGGGGGGFAFEGEEEFGGGGFFEFGGGGGGGGGGFGGFGA@@FFGFGGGGGFGCFFFFFGCCAFGFGCFGGGDGGGGGGGGFGFFFGGFGGGCEFFGGGD@FC@GGG@GG:FCFFGGGGFGD7C56ADFGEEEC>CFFFFGDGE**8;8*:?8E888@*1C5**2+<:AC*;8*339<CCE=))117:9EC#########################################################
@DE18INS60510:318:000000000-B6LD3:1:1101:15560:3356 1:N:0:AAGAGGCATCGACTAG
TGGGGGATATTGCGCAATGGGGGCAACCCTGACGCAGCAACGCCGCGTGAAGGATGAAGGTTTTCGGATTGTAAACTTCTTTTATTAAGGACGAAAAATGACGGTACTTAATGAATAAGCTCCGGCTAACTACGTGCCAGCAGCCGCGGTAATACGTAGGGAGCAAGCGTTGTCCGGATTTACTGGGTGTAAAGGGTGCGTAGGCGGCTTTGCAAGTCAGATGTGAAATCTATGGGCTCAACCCATAAACTGCATTTGAAACTGTAGAGCTTGAGTGAAGTAG
+
GGGGGGGGFGGGGGGGGGGGGGGGGGGGGGGGGGFGGGGGGGGGGGGCFGGGGGGGGGGGGGGGGEGE@CFGGFGGGGGGGGGGGGGGGGGGGGDEGGGGGGGGGGGGGGGGGGGGGGGGGGGGGGCGGGGGGGG6FGFFGGGGGGGGGCGGGGGGCFGGGGGGGGGFGCE*CEGGGGDCF79:FFFAEGCFGGGGFCEGGEDGGGGGCDGEGCFGGFFGFC9DC7FGG7FCFGD@F>54=:FFGG?9BG=C=F7=7DAFGFGFFFFBFFBF???<B2<AADF
@DE18INS60510:318:000000000-B6LD3:1:1101:23630:3400 1:N:0:AAGAGGCATCGACTAG
TGGGGGATATTGCACAATGGAGGAAACTCTGATGCAGCGACGCCGCGTGAGTGAAGAAGTATTTCGGTATGTAAAGCTCTATCAGCAGGGAAGAAAATGACGGTACCTGACTAAGAAGCCCCGGCTAACTACGTGCCAGCAGCCGCGGTAATACGTAGGGGGCAAGCGTTATCCGGATTTACTGGGTGTAAAGGGAGCGTAGACGGCGATGCAAGTCTGAAGTGAAATACCCGGGCTCAACCTGGGAACTGCTTTGGAAACTGTATGGCTAGAGTGCTGGAGA
+
GGGGGEGGGGGGGCFGGFFGEGDGGGGGGGGFGFGGGGEGFGGE:FEF<FCFFGFGCEGC@,DEFGGFFFEFGDFGG9FFGFGGGGGDGCFECF@<B;FGGGCFGGGFEGGGGGFCGFGFGGGGGEEGFFGGGGGGGGGGGGGFGEEG*:CGGGFA+;EEGGCC5:CEE8CGGGGCE88AFGGFGG?>8C:0@<8*;CEEECC:CEDEDEGD7CCCE*?DDC:9FDGFG?6FD3C@:FFC@)).9*8CFFFGD4=?4C)-**:CF4?################
@DE18INS60510:318:000000000-B6LD3:1:1101:9987:3436 1:N:0:AAGAGGCATCGACTAG
TGGGGAATATTGCACAATGGGGGAAACCCTGATGCAGCGACGCCGCGTGGAGGAAGAAGGTCTTCGGATTGTAAACTCCTGTTGTTGGGGAAGATAATGACGGTACCCAACAAGGAAGTGACGGCTAACTACGTGCCAGCAGCCGCGGTAAAACGTAGGTCACAAGCGTGGTCCGGAATTACTGGGTGTAAAGGGAGCGCAGGCGGGAAGACAAGTTGGAAGTGAAATCTATGGGCTCAACCCATAAACTGATTTCAAAACTGTTTTTCTTGAGTAGTGCAGA
+
EGGFGEFFGCBEFGGGDFFGGEG7FGCFCFGGGFFDG<FGFFGGGGGFGGGFGCCFFGGGFG9EFGG@FCC:<@@FGFEFFFGGG,:F7<=FCFFGG9FGGGGGGE@FGGGGG8C,288>C9=<E>?F8:AF8A6C@?CC6C*;C88ECGGFGGGGGGG+0<8@CGCEE/*/3CCC8EGGGF+AFG*A:C7CCCE>ECC?EE8>CGCCEEG?67:0+:CD:*2>+7<:E?DCGGG45FDFFF5>*:9F###################################
@DE18INS60510:318:000000000-B6LD3:1:1101:15225:3438 1:N:0:AAGAGGCATCGACTAG
TGAGGAATATTGGTCAATGGACGCAAGTCTGAACCAGCCATGCCGCGTGCAGGGAGACGGCTCTATGAGTTGTAAACTGCTTTTGTACGAGGGTAAACGCTCTTACGTGTAAGAGCCTGAAAGTATCGTACGAATAAGGATCGGCTAACTCCGTGCCAGCAGCCGCGGTAATACGGAGGATCCAAGCGTTATCCGGATTTATTGGGTTTAAAGGGTGCGTAGGCGGTTTGATAAGTTAGAGGTGAAATACCGGTGCTTAACACCGGAACTGCCTCTAATACTG
+
GGGGGGGGGGGGGGGGGGGGGGGGGGGGGGGGGGGGGGGGGGGGGGGGGGGGFGGGGGGGGGGGGGGGGGGGGGGGGGGGGGGGFGGGGFGGGGGGGGGGGGGGGGGGGGGGGGGGGFGGGGGGGGGGFGGGGGGGGGGGFGGDGFGGGGGGGGGGGGGCEGGGGGGGGGGGGGGGGDGGGGGGGGGGGGGGGGGG5;=EGDGGGGGGDFGGGGGGGGGGGGGGGGGGGGGFGFGFFFGGFFFFGF=CFGGGG@FFG=A<FFGGF>FBF?DFF<>:<92>D2B
@DE18INS60510:318:000000000-B6LD3:1:1101:14444:3440 1:N:0:AAGAGGCATCGACTAG
TGGGGAATATTGCACAATGGAGGAAACTCTGATGCAGCGATGCCGCGTGAGGGAAGAAGGTTTAGGATTGTAAACCTCTGTCTTCAGGGACGAGAAAAGACGGTACCTGAGGAGGAAGCTCCGGCTAACTCCGTGCCAGCAGCCGCGGTAATACGGAGGGTGCGAGCGTTAATCGGAATAACTGGGTGTAAAGGGCACGCAGGCGGTGACTTAAGTGAGGTGTGAAAGCCCCGGGCTTAACCTGGGAATTGCATTTCATACTGGGTCGCTAGAGTACTTTAGG
+
GGGGGGGGGGGGGGGGGGGGGGGGGGGGGGGGGGGGGGGGGGGGGGGGEFEGGGGGGGGGGGGGGGAFFGGGGGGGGGGGGGGGGGGGGGGGGGEGGGGGGGGGGGGGGGGGGGGGGGGGGGGGGGGGGGGGGGGGGGGGGGGGGGGGGDFGGGGGGGGGGGGGGGGGGGGGGFGGGGGGGGGGGGGGGGGGGGGGGGGGGGGGGGGGGGF:FFGGGGGGFGGGGGGGGFGC<CGE:FGG4?BFCFFF>CFGGF@FFGBAGFGGFFFB;3<0<?B29AAFAFF
@DE18INS60510:318:000000000-B6LD3:1:1101:17435:3466 1:N:0:AAGAGGCATCGACTAG
TGAGGAATATTGGTCAATGGGCGGAAGCCTGAACCAGCCATGCCGCGTGCAGGAAGACGGCTCTCTGAGTTGTAAACTGCTTTTGTACTGGGGTAATTTGCGGTACGTGTACCGTATTGAAAGTATAGTACGAATAAGGATCGGCTAACTCCGTGCCAGCAGCCGCGGTAATACGGAGGATCCAAGCGTTATCCGGATTTATTGGGTTTAAAGGGTGCGTAGGCGGCAGATTAAGTTAGAGGTGAAATTACGAGGCTCAACCTTGGCACTGCCTCTGATAATG
+
GFGFGGGGFGGGGGGGGGGGGGGGGGGGGGGGGGGGGGGGGGGGGGGGGGDCFGGGGGGGGGGG,CEGGGGFGGGGDGFGGGGGGGFD,EFFGGF8CEFGGGGGGGGGGGGGGGGGGGGGGGFFFGFGFFGGGFFFGGGGGGGGGFGFEFGFGGGGGFGGGFGFGGGGGFGGGGGGDCGE+>FGGGGECGGGGGGG5*89CGGGG5:E88<<CEG675<9CDGDEGD3=5**:CG696:7?F6):FFG**:9CBE>>FB?GFF79::)5F??:<:??>B<)<F
@DE18INS60510:318:000000000-B6LD3:1:1101:7737:3481 1:N:0:AAGAGGCATCGACTAG
TGGGGAATCTTCCGCAATGGGCGAAAGCCTGACGGAGCAACGCCGCGTGAGTGATGACGGCCTTCGGGTTGTAAAACTCTGTGATCCGGGACGAAAAGGCAGAGTGCGAAGAACAAACTGCATTGACGGTACCGGAAAAGCAAGCCACGGCTAACTACGTGCCAGCAGCCGCGGTAATACGTAGGTGGCAAGCGTTGTCCGGAATTATTGGGCGTAAAGAGCGCGCAGGCGGCTTCCCAAGTCCCTCTTAAAAGTGCGGGGCGTAACCCCGTGAGGGGAAGGA
+
CFFGGGGGGEFFGGGGDFGGGGGGEGGFGDFGGEEEGCGGGFGCCFGFCEEFGEFFFE@EGEFEGGGEEEDCFFEFFG9FGGGGFFCFEGGGGFEFGGDDFECFF9FGGGDGGGFDE@FGGGCF9CCCGFCFFGGGGEGFC:DCG7<FEDGEGGGDCFGGF7F:E@CC8:EG7::E>FFG83<@EGGGFFGGGGGEEC?CCGDG56E7@@EFGGD:*>7*27C3?3EGGGGGC)9?77:4>94=F<@C*0?77@9@FG#########################
@DE18INS60510:318:000000000-B6LD3:1:1101:15647:3485 1:N:0:AAGAGGCATCGACTAG
TGGGGAATCTTCCGCAATGGGCGAAAGCCTGACGGAGCAACGCCGCGTGAGTGATGACGGCCTTCGGGTTGTAAAACTCTGTGATCCGGGACGAAAAGGCAGAGTGCGAAGAACAAACTGCATTGACGGTACCGGAAAAGCAAGCCACGGCTAACTACGTGCCAGCAGCCGCGGTAATACGTAGGTGGCAAGCGTTGTCCGGAATTATTGGGCGTAAAGCGCGCGCAGGCGGCTTCCCACGTCCCTCTCAAAAGTGCGGGGCTTAACCCCGAGATGGGAAGGA
+
GGGGGGGGGGGGGGGGGGGGGGGGGGGGGGDGGGGGGGGGBFGGGGGGGDEGG9D=FGGGGGGCFFGGGGGGCCFGGGGGFGFCCFFGGGGGGGGGGGGGGGGGGGGGGGGGGFEGGGGGGGGFGGGGGEEGGG5EEGFGGFFFGFGGGGGEEGGGGGGGGGGGFEF6CEGGCEGCCFGGGCCC>CGGGFGEFEC8*;<<::C*:F?CE9?5CEEG=FGF3)>DCDCD5C3<<11<?@F*5)8)7<77):*:C?FFCC19DF#####################
@DE18INS60510:318:000000000-B6LD3:1:1101:16550:3490 1:N:0:AAGAGGCATCGACTAG
TGAGGAATATTGGTCAATGGACGCAAGTCTGAACCAGCCATGCCGCGTGCAGGAAGACGGCTCTATGAGTTGTAAACTGCTTTTGTACGAGGGTAAACTCACCTACGAGTAGGTGACTGAAAGTATCGTACGAATAAGGATCGGCTAACTCCGTGCCAGCAGCCGCGGTAATACGGAGGATTCAAGCGTTATCCGGATTTATTGGGTTTAAAGGGTGCGTAGGCGGTTTGATAAGTTAGAGGTGAAATCCCGGGGCTTAACTCCGGAACTGCCTCTAATACTG
+
GGGGGG8FGGGGGGGGGGGGGGGGGGGGGGGGGGGGGGGGGGGGGGGGGGGGGGGGGGGGGGGG,CFGGGGGFGGGGGGGGGGGGGGGEBFGGGGGGGGGGGGGGGGGGGGGGGGGGGGGGFGGGGGGGGGGGGGGGGGG9FGDGCFGGGGGGGGGGGGGGGGGGGGG8FCFGGGGGGGGGCGGGGGDGGGGGGGGGEGFFGGF6F;?8?FGGFCFGCGDCGGGGGEG=EGGGGFF4B7:FFFFGGFGF9<C<@FFGF:>7**059BFFFFFF7?BDBFFFFF
@DE18INS60510:318:000000000-B6LD3:1:1101:16872:3490 1:N:0:AAGAGGCATCGACTAG
TGAGGAATATTGGTCAATGGGCGGAAGCCTGAACCAGCCATGCCGCGTGCAGGAAGACGGCTCTATGAGTTGTAAACTGCTTTTGTACTAGGGTAATTTGCGGTACGTGTACCGTATTGAAAGTATAGTACGAATAAGGATCGGCTAACTCCGTGCCAGCAGCCGCGGTAATACGGAGGATCCAAGCGTTATCCGGATTTATTGGGTTTAAAGGGTGCGTAGGCGGTTTGATAAGTTAGAGGTGAAATCCCGGGGCTTAACTCCGGAACTGCCTCTAATACTG
+
GGGGGGGGGGGGGGGGGGGGGGGGGGGGGGGGGGGGGGGGGGGGGGGGGGFGGGGGGGGGGGGG,EFGGGGGGGGGGGGGGGGGGGGG9FGFGFFFGGGGGGGGGGGGGGGGGGGGGGGGGGGGGGGGGGGGGGGGGGGGGGGGGFGGGGGGGGGGGGGGFEFCEGGGGGE@FFGGGGGG6FGGF?8ECEGFGGGGGECFGCEGGGGDCGFFGGG:CD<97CGGGG53:EFGFFG?FFFGFFF3?FFGFGGGGFFDG4:4C?DFD9)46?2):2:3<BB####
@DE18INS60510:318:000000000-B6LD3:1:1101:12843:3549 1:N:0:AAGAGGCATCGACTAG
TGGGGAATATTGCACAATGGGCGAAAGCCTGATGCAGCGACGCCGCGTGAGCGAAGAAGTATTTCGGTATGTAAAGCTCTATCAGCAGGGAAGATAATGACGGTACCTGACTAAGAAGCACCGGCTAAATACGTGCCAGCAGCCGCGGTAATACGTATGGTGCAAGCGTTATCCGGATTTACTGGGTGTAAAGGGAGCGCAGGCGGTGCGGCAAGTCTGATGTGAAAGCCCGGGGCTCAACCCCGGTACTGCATTGGAAACTGTCGTACTAGAGTGTCGGAGG
+
GGGGGGGGGGGGGGGGGGGGGGGGGGGGGGGGGGGGGGGGGGGGGGGGGGGGGGGGGGGGGGGGGGGGGGGGGGGGGGGGGGGGGGAFGGGGGGGGFGDFFFGGGGGFGGGGGGGGGGGGGGGGGGGGGGFGGGGGGGGGGGGGGGGGGDEGGGGGGGGGFCFGFGGGEGGGGGCGEGGGGG7@GGGD8CFGGGGGGCEGGGGC=EGGGG=5EC=+<CD7DFCFFGCD66<DDGGFFFCGFFFFGE@GFGGGGFF4>=<3DFGD76>?:)46)8:><A1949@
@DE18INS60510:318:000000000-B6LD3:1:1101:18754:3550 1:N:0:AAGAGGCATCGACTAG
TGGGGAATATTGCACAATGGGGGAAACCCTGATGCAGCAACGCCGCGTGAGTGAAGAAGTATTTCGGTATGTAAAGCTCTATCAGCAGGAAAGAAAATGACGGTACCTGACTAAGAAGCCCCGGCTAACTACGTGCCAGCAGCCGCGGTAATACGTAGGGGGCAAGCGTTATCCGGATTTACTGGGTGTAAAGGGAGCGTAGACGGTTTTGCAAGTCTGAAGTGAAAGCCCGGGGCTTAACCCCGGGACTGCTTTGGAAACTGTAGAACTAGAGTGCAGGAGA
+
GGGGGGGGGGGGGGGGGGGGGGGGGGGGGGGGGGGGGFFGGGGGGGGGGGGGGGGGGGGGGFGGGGGGGGGGGGGGGFGGGFGGGGGGGGGGGGGGGGGGGGGGGGGGGGGGGGGGGGGGGGGGGGFGGGGGGGGGGGGGGGGGGGGGGGGGGGGFFGGGGGGGGGGGEGGGGGGGG>EFGGGGGGGG:EGFFGGGGGGGGGEGEGCECGFFGCGCCGC>DGCFEDGGGECDGGGF@:FGFFFDGGFGFDDCFFFFFG<A4@FDB49<<638<>2<>FFFFFF
@DE18INS60510:318:000000000-B6LD3:1:1101:16516:3557 1:N:0:AAGAGGCATCGACTAG
TGGGGAATATTGCACAATGGGGGAAACCCTGATGCAGCGACGCCGCGTGAGCGAAGAAGTATTTCGGTATGTAAAGCTCTATCAGCAGGGAAGATAATGACGGTACCTGACTAAGAAGCCCCGGCTAACTACGTGCCAGCAGCCGCGGTAATACGTAGGGGGCAAGCGTTATCCGGATTTACTGGGTGTAAAGGGAGCGTAGACGGCAAGGCAAGTCTGATGTGAAAACCCAGGGCTTAACCCTGGGACTGCATTGGAAACTGTCTGGCTCGAGTGCCGGAGA
+
GGGGGGGGGGGGGGGGFGGGGGGGGGGFGGGGGGGGGGGGGGGGGGGGGGGGGGGGGGGGGGGGGGGGGGGGGGGGGGGGFCGGGGGGGGGGGGGGGGGGGGGGGGGGGGGGGGGGGGGGGGGGGEGGGGGGGGGGGGGGGGFGGGGGGGGGGGFFFCEEGGGGGGGGGGCFFGGEGD5EGGAFGC8CEFGFGFGGEDGEGGGGG5CCGFGGFFG?CGG>CGGFGGGGGCGCFGDE>FGGFFFFGGF<FC<FF*=FCCAAGFFDFB@:?4:99:B?A######
@DE18INS60510:318:000000000-B6LD3:1:1101:9899:3583 1:N:0:AAGAGGCATCGACTAG
TGGGGAATCTTCCGCAATGGGCGAAAGCCTGACGGAGCAACGCCGCGTGAGTGATGACGGCCTTCGGGCCGTAAAACTCTGTGATCCGGGACGAAAAGGCAGAGTGCGAAGAACAAACTGCATTGACGGTACCGGAAAAGCAAGCCACGGCTAACTACGTGCCAGCAGCCGCGGGAATACGTAGGCGGCAAGCGGTGTCCGGAATTCTTGGGCGTAAAGCGCGCGCAGGCGGCTGCCCAAGTCCCTCTCAAAAGTTCGGGGCTTAACCCGGTGATGGGCAGGA
+
GGGEFFGGDGG6CCFCCFDFG8FEFGE<FGFF<C@FGGGG@FGGGGGGGDGFGGGGGGEDC+8BFFGC+8CFFGG9BAFGFGFF9F,E=FFEFGFGEFDF,>B<,FGFFF:+<>FFG@=FCFF,:,@FEFEGGGC:C@FGFCGFCFCFG7:::FDEGF72=<F@8*23=*488:*:CGG9C+3:8+:C*88:CE*8CC0<?5>**++3+<E=F>*>5DGGDDGD=5CGGG)//717<>67F==BC+<*)2027:/*0920))97?6FAB##############
@DE18INS60510:318:000000000-B6LD3:1:1101:13807:3617 1:N:0:AAGAGGCATCGACTAG
TGGGGAATATTGCACAATGGGGGAAACCCTGATGCAGCGACGCCGCGTGAGCGAAGAAGTATTTCGGTATGTAAAGCTCTATCAGCAGGGAAGATAATGACGGTACCTGACTAAGAAGCCCCGGCTAACTACGTGCCAGCAGCCGCGGTAATACGTAGGGGGCAAGCGTTATCCGGATTTACTGGGTGTAAAGGGAGCGTAGACGGCAAGGCAAGTCTGATGTGAAAACCCAGGGCTTAACCCTGGGACTGCATTGGAAACTGTCTGGCTCGAGTGCCGGAGA
+
GGGGGGGGGGGCFGGGGGGFGGGGDGGGGGGGGGGGGGGGGGGGDGGFGGGGGGEGDGGG9FFGGGGFGGGGGGGGCGGGGGGGGGGGGFGGGGG@GGGGFGCFGGGGGGGGGGGCFGGFFGGGGGGGGGGGGGGGGGGGGGFGGGGGEGCGFGGEGGGGGGGGFDCE8EEGGGGGGGCFGGGGDGGG8CFFGGGCEGGGGGGGGGGGGFFGG5EG7CFGGGGGFCFFFDDGGGG3.;CF?F)<CE>5>4FFD4@FF=AA**CCB<B?FF?4(47?>4>>6>@
@DE18INS60510:318:000000000-B6LD3:1:1101:13288:3629 1:N:0:AAGAGGCATCGACTAG
TGGGGAATATTGCACAATGGGGGAAACCCTGATGCAGCGACGCCGCGTGAGTGAAGAAGTATTTCGGTATGTAAAGCTCTATCAGCAGGGAAGAAAGTGACGGTACCTGAATAAGAAGCCCCGGCTAACTACGTGCCAGCAGCCGCGGTAATACGTAGGGGGCAAGCGTTATCCGGATTTACTGGGTGTAAAGGGATCGTAGACGGCAAGGCAAGTCTGAAGTGAAAGCCCGGTGCTTAACGCCGGGACTGCTGTGGACACTGCTTAGCTGGAGTGCCGGCGA
+
GFGGGGGGFGG?EFGGFGGFGGEGGGGFGGFFGCFEFDCFFGGGFGGGGCFFGGFGG?F=BFGGGGDGGGFFGGFFGECG;AFFGGEGFDFGGGB?,F;@3<FG7BCFFG8FF,<F<,?F:F**:FCFGDCECFFGGGFGG>>F?EE8EGGF:CF?+@E88>EGCCFGEGGGCFG5*:/:++<9CCC8E9<+<:8@*:CFGGC7:EDE8855CC:9FDC**6?DFGGC6*9CGDC3==CDFF35D*7<@45C###############################
@DE18INS60510:318:000000000-B6LD3:1:1101:22517:3634 1:N:0:AAGAGGCATCGACTAG
TGGGGAATATTGCACAATGGAGGAAACTCTGATGCAGCGACGCCGCGTGAGTGAAGAAGTAATTCGTTATGTAAAGCTCTATCAGCAGGGAAGATAGTGACGGTACCTGACTAAGAAGCTCCGGCTAAATACGTGCCAGCAGCCGCGGTAATACGTATGGAGCAAGCGTTATCCGGATTTACTGGGTGTAAAGGGAGTGTAGGTGGCCATGCAAGTCAGAAGTGAAAGCCCGGGGCTCAACCCCGGGACTGCTTTTGAAACTGTGGAACTGGAGTGCAGGAGA
+
GGGGGGGGGGG,B?FGFGGGGGGGGGGADFFEGGGGGCCEGGGGDGGGGDGFFGGFFFGG9FGGGFFFFGGGGGGGGGGFGFGGGGGGGGGGGGFFGFFGGGGGGGGGGGGGGGGFFGGGGGGGGGGGEGGGGGFGGGFGFGGGGGGGGGGGGGGFFFFGGGGFFFGGGE8AGGGGGGGGEGGGGGFCGGGFGGGGG>FGGFFGGGGGGGGGGGGGGGGDGGD=C7FGGGDGD53>EFGFFFFFGGEGFGGC7@FFGGFBGFGGF77<>47>:7?BBFFF?:4
@DE18INS60510:318:000000000-B6LD3:1:1101:19648:3641 1:N:0:AAGAGGCATCGACTAG
TGAGGAATATTGGTCAATGGACGGAAGTCTGAACCAGCCATGCCGCGTGCAGGAAGACGGCTCTATGAGTTGTAAACTGCTTTTGTACGAGGGTAAACGCAGATACGCGTATCTGCCTGAAAGTATCGTACGAATAAGGATCGGCTAACTCCGTGCCAGCAGCCGCGGTAATACGGAGGATCCAAGCGTTATCCGGATTTATTGGGTTTAAAGGGTGCGTAGGCGGTTTAGTAGGTCAGCGGTGAAATTTTGGTGCTTAACACCAAACGTGCCGTTGATACTG
+
GGGGGGGGGGGGGGGGGGGGGGGGGGGGGGGGGGGGGGGGGGGGGGGGGGGGGGGGGGGGGGGGFGGCFCGGGGGGGGGGDFGGGGGGGGGGGGGGGGGGFGGGGGGGGGGGGGGGGGGGGCFGGEGGGGGGGGGGGGGGGCGGGCGGDCFFGGGDGGGGGGGGEEGGEGGGGGGGGDGGCFGGFFGGGGGCFGGGG?EFFGGFGGEG5CFGGGGGGGG3<DGGGDCGE?F7FGD=FFGDDEEEGGB777CD3@FFG7A<GFC7FF5(87:BFF(3::<B###
@DE18INS60510:318:000000000-B6LD3:1:1101:10717:3685 1:N:0:AAGAGGCATCGACTAG
TGGGGAATATTGCACAATGGAGGAAACTCTGATGCAGCGATGCCGCGTGAGGGAAGAAGGTTTTAGGATTGTAAACCTCTGTCTTTAGGGACGAAAAAAGACGGTACCTGAGGAGGAAGCTCCGGCTAACTACGTGCCAGCAGCCGCGGTAATACGTAGGGAGCGAGCGTTGTCCGGAATTACTGGGTGTAAAGGGCGTGCAGCCGGGCCGGCAAGTCAGATGGGAAATCTGGAGGCTTAACCTCCAAACTGCATTTGAAACTGTAGGTCTTGAGTACCGGTG
+
GGGFFFGGFGCCFGGF?9FGFEGGDFGGGFFFFCFGGGGGFFGGGGGBFCEFGGGGGGGFFF9FDFE9,CFFGFFDGGGFC,C,C9?F8EFFFGG=CGCGF8=ECFFEGCFDFGEG@DFF@FGGBF:3DGD=FE>D<FGGGGFGGGECCGGG;A<FA,DFEG@<*B8CCF**47<B78CCFFGC@CE2;=<AF9C8:*28C@FC=E=EEGGE*/57?*7C7*<*89<F7<>FGFGF@)>*9@?@5C549DF7C?F?F:<:FB#####################
@DE18INS60510:318:000000000-B6LD3:1:1101:21880:3696 1:N:0:AAGAGGCATCGACTAG
TGGGGAATCTTCCGCAATGGGCGAAAGCCTGACGGAGCAACGCCGCGTGAGTGATGACGGCCTTCGGGTTGTAAAACTCTGTGATCCGGGACGAAAAGGCAGAGTGCGAAGAACAAACTGCATTGACGGTACCGGAAAAGCAAGCCACGGCTAACTACGTGCCAGCAGCCGCGGTAATACGTAGGTGGCAAGCGTTGTCCGGAATTATTGGGCGTAAAGCGCGCGCAGGCGGCTTCCCAAGTCCCTCTTAAAAGTGCGGGGCTTAACCCCGTGATGGGAAGGA
+
GGGGEFEFGGGEGEFEFGFGGGGGGGGGGGDGGGGGGGGGGGGGEGGGEGGGGGGGFGGGGGGGGGGEGGGFFGGGGGGGGGGGGFFFGGGGGGGGDGCFFFDFGDGGGGGGGGGGGGGGGGGGGFDFDFFGGGEGGGGGGGGGGGDGGGGEGGGGGGGGDGGD7BCCFGGGFE8CC?GCFGGG5<FGGFGFGGEG>EFGECEGGGDGCCGGGCE=EG7CGDGC?DED:EGGG3CFFFG4@FFFGCF####################################
@DE18INS60510:318:000000000-B6LD3:1:1101:19733:3731 1:N:0:AAGAGGCATCGACTAG
TGGGGAATATTGCACAATGGGCGAAAGCCTGATGCAGCGACGCCGCGTGAGCGAAGAAGTATTTCGGTATGTAAAGCTCTATCAGCAGGGAAGATAATGACGGTACCTGACTAAGAAGCACCGGCTAAATACGTGCCAGCAGCCGCGGTAATACGTATGGTGCAAGCGTTATCCGGATTTACTGGGTGTAAAGGGAGCGCAGGCGGTGCGGCAAGTCTGATGTGAAAGCCCAGGGCTCAACCCCGGTACTGCATTGGAAACTGTCGTACTAGAGGGTCGGAGG
+
GGGGGGGGGGGGGGGGGGGGGGGGGGGGGGGGGGGGGGGGGGGGGGGGGGGGGGGGGGGGCGGGGGGFFEFEGGGGGGGGGFFGGGGGFGGDGGGGGGGGGGGGGGGGGGGGGGGGGGGGGGGGDEGGGGGGGGGGGGGGGGGGGGGGGGGGGGGGGFFGGGGGGGGGGGGGGGGGGGGGGGGGGGFEGGGFGGGFGGGGGEEGGGG:>EGGG5EEGGGG7DFGGFFGGGGGGGGF5@GGFFFFDGFGF7CGFFFFFGF<G4DFF?>8?##############
@DE18INS60510:318:000000000-B6LD3:1:1101:23124:3750 1:N:0:AAGAGGCATCGACTAG
TGGGGAATATTGGGCAATGGACGCAAGTCTGACCCAGCAACGCCGCGTGAAGGAAGAAGGCTTTCGGGTTGTAAACTTCTTTTGTCAGGGAAGAGTAGAAGACGGTACCTGACGAATAAGCCACGGCTAACTACGTGCCAGCAGCCGCGGTAATACGTAGGTGGCAAGCGTTGTCCGGATTTACTGGGTGTAAAGGGCGTGCAGCCGGGCCGGCAAGTCAGATGTGAAATCTGGAGGCTTAACCTCCAAACTGCATTTGAAACTGTAGGTCTTGAGTACCGGA
+
GGGGGGGGGGGGGGGGGGGGGGGGGGGGGGGGGGGGGGGGGGGGGGGGGGGGGGGGGGGGGGGGGGGGGGGGGGGGGGGGGGGGGGGGGGGGGGGGGGGGGGGGGGGGGGGGGGGGGGGGGGGGGGGGGGGGGGGGGGGGGGGGGGGGGGEGGGGGGGGGGGGGGGGGGGGGGGGGGGGGGGGGGGGGBEEGGCGFGGEGGGGGGGGGGGGGGGGGGGGGGFGGGFGGGGGGGGGFBFGGFFFFGGFFFGFGGFF?7>4AGFGGFFFFFF4)69A?FFFFFFF
@DE18INS60510:318:000000000-B6LD3:1:1101:21807:3752 1:N:0:AAGAGGCATCGACTAG
TGGGGAATATTGCACAATGGAGGAAACTCTGATGCAGCGACGCCGCGTGAGTGAAGAAGTAATTCGTTATGTAAAGCTCTATCAGCAGGGAAGATAGTGACGGTACCTGACTAAGAAGCTCCGGCTAAATACGTGCCAGCAGCCGCGGTAATACGTATGGAGCAAGCGTTATCCGGATTTACTGGGTGTAAAGGGAGCGTAGGCGGCATCGCAAGTCAGACGTGAAAGCCCGGGGCTCAACCCCGGGACTGCTTTTGAAACTGTGGAGCTGGAGTGCAGGAGA
+
GFEGGGGG@FGCFGGGGGGG9FFGGGGGGGGGGGGGGGGGGGGGGGGFEGG<FGFFGGGF9EFGGGGGGGGGGGGGGGGGGGGGGGGGGGGGGGGGAFEGGGGGGGDG<FGGGGGG<FF,EFGGGGGF<DGGGGGGGGGGGGGGGGGEGEGGGGGCF,>FEGGGGGGGGGGGGGGGGGEGGGGGGGGDGGGFFGG5;*:CEG*+2CEEE+*/;7E<?FGG*9EDCF7*::<))7CEFF4FFFF>7:8CEG<50@*6094AFFG7*4?:?:>:(4:742<?28F
@DE18INS60510:318:000000000-B6LD3:1:1101:11534:3845 1:N:0:AAGAGGCATCGACTAG
TGGGGAATATTGCACAATGGAGGAAACTCTGATGCAGCGATGCCGCGTGAGGGAAGAAGGTTTTAGGATTGTAAACCTCTGTCTTCAGGGACGAAAAAAGACGGTACCTGATGAGGAAGCTCCGGCTAACTACGTGCCAGCAGCCGCGGTAATACGTCGGGAGCGAGCGTTGTCCGGAATTACTGGGTGTACAGGGAGCGTAGGCGGGATCGCAAGTCAGATGTGAAAACTATGGGCTTAACCCATAAACTGCATTTGAAACTGTGGTTCTTGAGTGAAGTAG
+
GGGGGDGGFGGFGAFDEEEFFGGGGGGGGDFFFFEGGGGGGGGGGGG:B7FGGGGGGGGGCFFF,EE<CFFGGGGGGGGG<FGGGFFFGGGGGGGGEDEGFCFGGFFFG9D,C9,?<,AFGGGGGGGDGGGGGGGGGGGGFGFCFEE*55@FG,FEE7<:C**FGC*8CFGGGGGGCEGF8F@FECCFEEF,>FGG5**:C58CCE=EGGGGEEGCCGGGFFEFGGCF7ECFGCC4@FGFFFFF<A57=GG>C=F?>>AAFFGGFAFB?F#############
@DE18INS60510:318:000000000-B6LD3:1:1101:22024:3857 1:N:0:AAGAGGCATCGACTAG
TGGGGAATATTGCACAATGGAGGAAACTCTGATGCAGCGACGCCGCGTGAGTGACGAAGTAATTCGTTATGTAAAGCTCTATCAGCAGGGAAGATAGTGACGGTACCTGACTAAGAAGCTCCGGCTAAATACGTGCCAGCAGCCGCGGTAATACGTATGGAGCAAGCGTTATCCGGATTTACTGGGTGTAAAGGGAGTGTAGGTGGCCATGCAAGTCAGAAGTGAAAATCCGGGGCTCAACCCCGGACCTGCTTTGGAACCTGTAAGGCGGGAGTGCAGGGGG
+
GGGGGGGGGGGGGGGGGGGGGGGGGGGGGGGGGGGGGGGGGGGGGGGGGGGGGGGGGGGGFGGGGGGGGGGGGGGGFGGGGGGGGGGGGGGGGGGGGGGGGGGGGGGGGGGGGGGGGGGGGGGDDCGGGGGCGGEGGGGGGGGGGGGGGGGGGGGFGGGGGGGGGFGGGGGGGGGGEGGGGGGGGFEGEFGGGGGGGGGGGGGGGGG6<CGCG9+<<**::DC*CCECEG6CGG))7:*>?5@########################################
@DE18INS60510:318:000000000-B6LD3:1:1101:21992:3869 1:N:0:AAGAGGCATCGACTAG
TGGGGGATATTGCACAATGGGGGAAACCCTGATGCAGCGACGCCGCGTGGAGGAAGAAGGTTTTCGGATTGTAAACTCCTGTCGTTAGGGACGATAATGACGGTACCTAACAAGAAAGCACCGGCTAACTACGTGCCAGCAGCCGCGGTAAAACGTAGGGTGCAAGCGTTGTCCGGAATTACTGGGTGTAAAGGGAGCGCAGGCGGACCGGCAAGTTGGAAGTGAAAACTATGGGCTCAACCCATAAATTGCTTTCAAAACTGCTGGCCTTGAGTAGTGCAGA
+
GFGGDEGEFGGGGGGGGGGGFGGGGGGGGGGGGGGGGGGGGGGGEGGGGECFGGEFFGGGFGGGGGGGGGGFGGGGGGGGGGGGGGGGG@FFGGGGEGCDGGGGGGFGGGGGGFGGGGGGGGGGGGCGFGGGGGGGGGGGGGGGGGGGGGGGGGGGGGGCFEGFGGFGEECEGGGGDEGGGFFGGGCCEGGFFGGGGGCDDGGGGDGG5=EGGGF+ACCGGGGGGGCFGGGGGG57FFGF?FFFDF6D6**:?F?FDGFBGFFGF?48?423<7:AA5:29>6
@DE18INS60510:318:000000000-B6LD3:1:1101:14525:3870 1:N:0:AAGAGGCATCGACTAG
TGGGGAATATTGCACAATGGAGGAAACTCTGATGCAGCGATGCCGCGTGAGGGAAGAAGGTTTTAGGATTGTAAACCTCTGTCTTCAGGGACGAAAAAAGACGGTACCTGAGGAGGAAGCTCCGGCTAACTACGTGCCAGCAGCCGCGGTAATACGTAGGGAGCGAGCGTTGTCCGGAATTACTGGGTGTAAAGGGAGCGTAGGCGGGATCGCAAGTCAGATGTGAATACTATGGGCTTAACCCATAAACTGCATTTGAAACTGTGGTTCTTGAGTGAAGTAG
+
GGGGGGGGGGGGGGGGGCFGGGGGGGGFFGGGGGGGGGGGGGGFEGGFGGGGGGGGGGGGFGGGGG8FGGGCFGGGGGGGGGGGGGGGGGGGGGGGGGGGGGGGGGGG<FGGGCGGGGGGGGGGGGEGGGGGGGGGGGGGGFGGFGGGGGGGCDFGEFGGGGGGGGGGGD7EGGGGGG>@EFFGGGG?EEGFGGGGGGGGGGEEGGGG?EGEE=EG<DGGFGGGGGG7CFDGGGGF:FDF?7?:DC@4=FDGGBFFGGFFGFFGFDF1<F))6<?<AAFF:AB
@DE18INS60510:318:000000000-B6LD3:1:1101:21572:3877 1:N:0:AAGAGGCATCGACTAG
TGAGGAATATTGGTCAATGGACGCAAGTCTGAACCAGCCATGCCGCGTGCAGGATGACGGCTCTATGAGTTGTAAACTGCTTTTGTACGAGGGTAAACGCAGATACGTGTATCTGTCTGAAAGTATCGTACGAATAAGGATCGGCTAACTCCGTGCCAGCAGCCGCGGTAATACGGAGGATTCAAGCGTTATCCGGATTTATTGGGTTTAAAGGGTGCGTAGGCGGTTTGATAAGTTAGAGGTGAAATTTCGGGGCTCAACCCTGAACGTGCCTCTAATACTG
+
GGGGGGGGGGGFGGGGGGGGGGGGGGGGGGGGGGGGGGGGGGGGGGGGGGGGGGGGGGGGGGGG9FEFGGGGGGGGGGGGGGGGGGGGGGGGGGGGGGGGGGGGGGGGGGGGGGGFFGGGFGGGGGGGGGGGGGGFGGGGGGGGGGGGGGGGGGGGGGGGGGGGGGGGGEGFGGGGGGEEGGGFGGGGGGGGGGDGGD8CFFGFFF:?CCF9?EGG=DGGC<EGGGGGGG:>7FFFFFG=?FFF:C=FFCGGGFE@)7)8CFGGFBFFFF<064:>72A24:F
@DE18INS60510:318:000000000-B6LD3:1:1101:23694:3892 1:N:0:AAGAGGCATCGACTAG
TGAGGAATATTGGTCAATGGACGCAAGTCTGAACCAGCCATGCCGCGTGCAGGAAGACGGCTCTCTGAGTTGTAAACTGCTTTTGTACGAGGGTAAACTCACCTACGAGTAGGTGACTGAAAGTATCGTACGAATAAGGATCGGCTAACTCCGTGCCAGCAGCCGCGGTAATACGGAGGATTCAAGCGTTATCCGGATTTATTGGGTTTAAAGGGTGCGTAGGCGGTTTGATAAGTTAGAGGTGAAATCCCGGGGCTTAACTCCGGAACTGCCTCTAATACTG
+
GGGFGGGGGGGGGGGGGGGGGGGGGGGGGGGGGGGGGGGGGGGGDGGGGGGGGGGGGGGGGGGG9EFGGGGGFGGGGGGGGGGGGGFGGGGGEGGGGFFFGGGGGGGGGGGGGGGGGGGGGGGGGGGGFGFFGGGGGGGGGGGGGGGGGGFGEGGGGGGGFGGGEEEGEFGGGCFGGGGGGGFGGGGGGGGGGGGGEGEGGGGFGGGGGFC9FFGGGDGDGGGGGG:C5CGGCGF=?FG*9>FFGFFGFCCDGFEFGF8)2/79@>EBF@27?FFFAABFFFF
@DE18INS60510:318:000000000-B6LD3:1:1101:14509:3901 1:N:0:AAGAGGCATCGACTAG
TGGGGAATATTGCACAATGGGGGAAACCCTGATGCAGCGACGCCGCGTGAGTGAAGAAGTATTTCGGTATGTAAAGCTCTATCAGCAGGGAAGATAATGACGGTACCTGACTAAGAAGCCCCGGCTAACTACGTGCCAGCAGCCGCGGTAATACGTAGGGGGCAAGCGTTATCCGGATTTACTGGGTGTAAAGGGTGCGTAGGTGGCAAGGCAAGTCAGATGTGAAAGCCCGGGGCTCAACCCCGGTACTGCCTTTGAAACTGTCTAGCTAGAGTGCAGGAGA
+
GGGGGGGGGGGGGGGGGGGGGGGGGGGGGGGGGGGGGGGGGGGGCEFFGGGGGGGGGGGG9FFGGGEGGGGGGGDFGGGFGGGGGGGGGFGGGGGGGGGGGGGGFGGGGGGGGGGGGGGGGGCEGGGDFGGGGGGGGGGGGGGGGGGGFGEGGGGFGGGGGGGGGGGGGGGGGGGGGGG@FGFGGFCEGGCGG?CFGGECEGGGGGGGGGFEFGG?FFCFDGGGCGFGGGCDGGGFDFFGFF>BDGECE7FC*/*7FGFBGFGC=AFA9FAF7?FFDFF:??:
@DE18INS60510:318:000000000-B6LD3:1:1101:23360:3915 1:N:0:AAGAGGCATCGACTAG
TGGGGAATCTTCCGCAATGGGCGAAAGCCTGACGGAGCAACGCCGCGTGAGTGATGACGGCCTTCGGGTTGTAAAACTCTGTGATCCGGGACGAAAAGGCAGAGTGCGAAGAACAAACTGCATTGACGGTACCGGAAAAGCAAGCCACGGCTAACTACGTGCCAGCAGCCGCGGTAATACGTAGGTGGCAAGCGTTGTCCGGAATTATTGGGCGGAAAGCGCGCGCAGGCGGCTTCCCAAGTCCCTCTTAAAAGTGCGGGGCGTAACCCCGGGATGGGAAGGA
+
GGGGGGGGGGGGGGGGGGGGGGGGGGGGGGGGGGGGGGGGGGGGGGGGGGGGGGGGGGGGGGGGGGGFFGF@FGGGGGGGGGGGGGGGGGGEFGGGDGGGGGGGGGGGGGGGGGGGGGGGGGGFFGGGGGGGGGGGGGGGGGGGGGGGGGGGGGGFGGGAC@FGGFFFGGGEGG8EEFGCG@EGG?E@CGGCFGCGGEGFEECE=FGGGCCFCE*>EGFFGCEGDD*5CCDD>)9<?:77;F4*9:@5=7CCG?*9FC69:53)7:D################
@DE18INS60510:318:000000000-B6LD3:1:1101:21115:3935 1:N:0:AAGAGGCATCGACTAG
TGAGGAATATTGGTCAATGGGCGGAAGCCTGAACCAGCCATGCCGCGTGCAGGAAGACGGCTCTATGAGTTGTAAACTGCTTTTGTACTAGGGTAATTTGCGGTACGTGTACCGTATTGAAAGTATAGTACGAATAAGGATCGGCTAACTCCGTGCCAGCAGCCGCGGTAATACGGAGGATCCAAGCGTTATCCGGATTTATTGGGTTTAAAGGGTGCGTAGGCGGCAGATTAAGTTAGAGGTGAAATTCCGAGGCTCAACCTTGGCACTGCCTCTGATACTG
+
GGGGGGGGGGGGGGGGGGGGGGGGGGGGGGGGGGGGGGGGGGGGGGGGGGGGGGGGGGGGGGGGDGGGGEFGGGGGGGGGGGGGGGGGEFGGGGGGFGGGGGGGGGGGGGGGGGEFGGFGGGGGGGGGGGGGGGFFGGGGGGGFGFGGGGGGGGGGGGGGGGGGGGGGGGGFGGGGGCEDFGGGCFGGEGEGGGGGEEGGFGGGGGEGGGGGGGGGGGDGGDGGGGG3CAFFGGG=FFGGFFFFCFFGFGGGGFFE5F?><FGG?B?B?FFFFFBFFAFFF<F
@DE18INS60510:318:000000000-B6LD3:1:1101:20539:3935 1:N:0:AAGAGGCATCGACTAG
TGGGGAATCTTCCGCAATGGGCGAAAGCCTGACGGAGCAACGCCGCGTGAGTGATGACGGCCTTCGGGTTGTAAAACTCTGTGATCCGGGACGAAAAGGCAGAGTGCGAAGAACAAACTGCATTGACGGTACCGGAAAAGCAAGCCACGGCTAACTACGTGCCAGCAGCCGCGGTAATACGTAGGTGGCAAGCGTTGTCCGGAATTATTGGGCGTAAAGCGCGCGCAGGCGGCTTCCCAAGTCCCTCTTAAAAGTGCCGGGCTTAACCCCGCGATGGGAAGGA
+
GGGGGGGGGGGGGGGGGGGGGGGGGGGGGGGGGGGGGGGGGGGGGGGGGGGGGGGGGGGGGGGGGGGGGEEFGGGGGGGGGGGGGGGGGGGGGGDGDFDGGGGGGGGGGGEEFFGGGGGGGGGGGGGGGGGGGEGGGGGGGGGGGGGGEEGGGFGFFFGGGGGGGGGGGGDGEC?EEFGGGCGGCGFGGGCCGGCC>GFGGGGEFGFGG9CGFE=EGG*2/)/9*)/1>7)79/9?FF*9>6@FF+7C9C>FD==8F*42C)956<F23DF############
@DE18INS60510:318:000000000-B6LD3:1:1101:20946:3940 1:N:0:AAGAGGCATCGACTAG
TGGGGAATATTGCACAATGGGGGAAACCCTGATGCAGCGACGCCGCGTGAGCGAAGAAGTATTTCGGTATGTAAAGCTCTATCAGCAGGGAAGAAAATGACGGTACCTGACTAAGAAGCACCGGCTAAATACGTGCCAGCAGCCGCGGTAATACGTATGGTGCAAGCGTTATCCGGATTTACTGGGTGTAAAGGGAGCGTAGACGGCTGCGTAAGTCTGAAGTGAAAGCCCGGGGCTCAACCCCGGGACTGCTTTGGAAACTATGCAGCTAGAGTGTCGGAGA
+
G@FGGGGGGGGGGGGGGGGGGGGEEFGDGGGGGGGGGGGGGGGDFGGGGGGGGGFGGGGGCEGGCFGFFGGFGGGGGGGGGFGGGGFFFGGGGGGGGGGGGGGGGGGGGGGGGFGGGGGGGGGGGGGGGGGGGGGGGGGGGGGGGGGGGGGGGGGGFGGGGGGGGFGGGGGGGGGGEGEGFGGGGGFECFGGGGGGEGGGGGEGECEGGGGGG55AEFGGFGGG9FGGG6>DGDCB@7*9?FFEGGFD><FDCBFB4C25577C*<F>2.95??AAAD?####
@DE18INS60510:318:000000000-B6LD3:1:1101:11571:3946 1:N:0:AAGAGGCATCGACTAG
TGGGGAATATTGCACAATGGGGGAAACCCTGATGCAGCGACGCCGCGTGGAGGAAGAAGGTCTTCGGATTGTAAACTCCTGTTGTTGGGGAAGATAATGACGGTACCCAACAAGGAAGTGACGGCTAACTACGTGCCAGCAGCCGCGGTAAAACGTAGGTCACAAGCGTTGTCCGGAATTACTGGGTGTAAAGGGAGCGCAGGCGGGAAGACAAGTTGGAAGTGAAATCTATGGGCTCAACCCATAAACTGCTTTCAAAACTGTTTTTCTTGAGTAGTTCAGA
+
GGGGGGGGGGGFFGGGGGGGGDGGGGGGGGGGGGGGGGGGGGGEGGGGGGGGGGGGGCGGDGGGGGF:FFFGGGGGGFGGFFGGFGGGGGGGGGGGGGGGGDEGGGGGGGDGFGFG:,?::FFGGGEFGGGGGGGGGGGGGFGGGDGGGGD+<EGEGGEGGE60C5@EGC>EGGGEG5@CGGGDGGFGGGGGGG>FGG8CCGGGGGGD55*:C66CCFFCGGGGGGCDCEF7*995@>DFFFD)*2**=7DG:=*9C*64F@>G###################
@DE18INS60510:318:000000000-B6LD3:1:1101:14538:3948 1:N:0:AAGAGGCATCGACTAG
TGGGGAATATTGGGCAATGGGCGCAAGCCTGACCCAGCAACGCCGCGTGAAGGAAGAAGGCTTTCGGGTTGTAAACTTCTTTTCTTAGGGACGAAGCAAGTGACGGTACCTAAGGAATAAGCCACGGCTAACTACGTGCCAGCAGCCGCGGTAATACGTAGGTGGCAAGCGTTATCCGGATTTACTGGGTGTAAAGGGCGTGTAGGCGGGATTGCAAGTCAGATGTGAAAACCACGGGCTCAACCTGTGGCCTGCATTTGAAACTGTAGTTCTTGAGTACTGG
+
GGGGGGGGGGGGGGGGGFGGGGGGGGGGGGGGGGGGGGGGGGGGGGGFGGGGGGGGGGGGGGGGGGGGGGGGGGGGGGGGGGGGGGGGGGGGGEGGGGGGGGGGGGGGGGGGFGGGGGGGGGGGGGGGGGGGGFGGGGGGGGGGGGGGGGGFGGGGGGGGGGGGGGGGGGGGGGGGGGGGGGGGGGGGGGGGGGGGGEGGGGGGGGGGGGGGFEGGGGFGGFFGGGGGGGGFGGGFE5<D@FFFGGFGFGGGGFFFFFFBC=FGFA6>DFFF<<<A?BFAFBF
@DE18INS60510:318:000000000-B6LD3:1:1101:24256:3954 1:N:0:AAGAGGCATCGACTAG
TGGGGAATATTGCACAATGGACGCAAGTCTGAACCAGCCATGCCGCGTGCAGGAAGACGGCTCTATGAGTTGTAAACTGCTTTTGTACGAGGGTAAACTCACCTACGTGTAGGTGACTGAAAGTATCGTACGAATAAGGATCGGCTAACTCCGTGCCAGCAGCCGCGGTAATACGGAGGATTCAAGCGTTATCCGGATTTATTGGGTTTAAAGGGTGCGTAGGCGGTCTGATAAGTTAGAGGTGAAATCCCGGGGCTTAACTCCGGAACTGCCTCTAATACTG
+
GGGGGGGGGGGGGGGGGGGGGGGGGGGGGGGGGGGGGGGGGGGGGGGGGGGGGGGGGGGGGGGGGGGCFGGGGGGGGGGGGGGGGGGGGGGGGGGGGGGGGGGGGGGGGGGGGGGGGGGGGFGGGGGGGGGGGGGGGGGGGGGGGGGGGGGGGGGGGGGGGGGGGGGGGGGGFGGGGGGGGGGGCFGGGGDGGGGGGEGGGGGGFFGCGGGFGFEFGGGGGDGGDDGGGGGGGFFFFFGGFFFFG<9CB7FCDFFFGGFAG?:656:>>FF?B>:BFFFAFFF
@DE18INS60510:318:000000000-B6LD3:1:1101:17847:3957 1:N:0:AAGAGGCATCGACTAG
TGGGGAATATTGGGCAATGGACGCAAGTCTGACCCAGCAACGCCGCGTGAAGGAAGAAGGCTTTCGGGTTGTAAACTTCTTTTGTCAGGGAAGAGTAGAAGACGGTACCTGACGAATAAGCCACGGCTAACTACGTGCCAGCAGCCGCGGTAATACGTAGGGGGCAAGCGTTATCCGGATTTACTGGGTGTAAAGGGAGCGTAGACGGAGCAGCAAGTCTGATGTGAAAACCCGGGGCTCAACCCCGGGACTGCATTGGAAACTGTTGATCTGGAGTGCCGGA
+
GGGGGGGGGGGGGGGGGGGGGGGGGGGGGGGGGGGFGGGGGGGFGGGGGGGGGGGGGGGCEEFGGGGGGGGGGGGGGGGGGGGGGGGGGEGGGGGGGGGGGGGDEGGGGGGGGDGGGGGFGGGGGGGGGGGGGGGGDGGGGGGGGGGGGDEGGGGGGFFGGGDGGGGGGGGGGGGGGDEGDG7<FGGGGGEGGGGGGGGGGGGGGGGGGGGGGGFCFDGFFFGGGCGG+<CDDGDFFEDGFFFFDGE<5<C5FFBFGG??DFFCFAFFFF>A<4<1:2<A###
@DE18INS60510:318:000000000-B6LD3:1:1101:8258:3958 1:N:0:AAGAGGCATCGACTAG
TGGGGAATATTGCACAATGGAGGAAACTCTGATGCAGCGACGCCGCGTGAGTGAAGAAGTATTTCGGTATGTAAAGCTCTATCAGCAGGGAAGACAGTGACGGTACCTGACTAAGAAGCTCCGGCTAAATACGTGCCAGCAGCCGCGGTAATACGTAGGGGGCAAGCGTTATCCGGATTTACTGGGTGTAAAGGGTGCGTAGGTGGCAAGGCAAGTCAGATGTGAAAGCCCGGGGCTCAACCCCGGTACTGCATTTGAAACTGTCTAGCTAGAGTGCAGTAGA
+
EFGEFFGGGGGGGGGGFGGGGGGGGGGFAAEFGGGFGGGDGFGGGGGEGGGGGGEFGGGGGGGGGGGCFGGFEFGGGGGAAFGGFFCGGGGEFFGGGGFGGGGGGGCGGGGGGGGGGGGGGGGGGGGGGGFGFFFGGGDCGGFFGGGGGG7FGGGGGGGFGDEG>EFEGGGGGGGGD>CFCFGGGG?E*<EGGGGGGGEGGEG<CFGGC8EEF=FGGGGDFFFCECCDG6CGGDGFEF==FFBFGD>CB7C*:?@FFGFFFFGC=AFA48<?D2AD2)<<<AF
@DE18INS60510:318:000000000-B6LD3:1:1101:23837:3978 1:N:0:AAGAGGCATCGACTAG
TGGGGAATATTGCACAATGGGGGAAACCCTGATGCAGCAACGCCGCGTGAGTGAAGAAGTATTTCGGTATGTAAAGCTCTATCAGCAGGAAAGAAAATGACGGTACCTGACTAAGAAGCCCCGGCTAACTACGTGCCAGCAGCCGCGGTAATACGTAGGGGGCAAGCGTTATCCGGATTTACTGGGTGTAAAGGGAGCGTAGACGGTTTTGCAAGTCTGAAGTGAAAGCCCGGGGCTTAACCACGGGACTGCTTTGGAAACTGTAGAACTAGAGTGCAGGAGA
+
GGGGGGGGGGGGGGGGGGGGGEGEGGGGGGGGGGGGGGGGGGGGGGGGGGGGGGGGGGGGEGGGFGGFGGGGGGGGGGGGGGGGGGGGGGFGGGGGFGGGGGGGGGGGGGGGGGGGGGGGGGGGGDGGGGGGGG8BFGGGGGGGGGGGEEFGGGGFGGG7FEGGGGGGGGGGGGGGGGGGGGGGGGFGDGGGGGGGGGGGGGGGGGEGGGGGGFGGCDC7:FGGF>7CFA5C37DB:>FD6B*8D5>C>FGG7BFFGD92CBF7=>*5<F)29<AAFFBF?:F
@DE18INS60510:318:000000000-B6LD3:1:1101:20306:3981 1:N:0:AAGAGGCATCGACTAG
TGGGGAATCTTCCGCAATGGGCGAAAGCCTGACGGAGCAACGCCGCGTGAGTGATGACGGCCTTCGGGTTGTAAAACTCTGTGATCCGGGACGAAAAGGCAGAGTGCGAAGAACAAACTGCATTGACGGTACCGGAAAAGCAAGCCACGGCTAACTACGTGCCAGCAGCCGCGGTAATACGTAGGTGGCAAGCGTTGTCCGGAATTATTGGGCGTAAAGCGCGCGCAGGCGGCTTCCCAAGTCCCTCTTAAAAGTGCGGGGCTTAACCCCGTGATGGGAAGGA
+
GGGGGGGGGGGGGGGGGGGGGGGGFGGGGGGGGGGGGGGGGGGGGGGGGGGGGGGGGGDGGGGGFGGGGGGGGGGGGGGFGGGGGGGGGGGGGGGGGGGGGGGGGGGGGGGGGGGGGGGGGGGGGGGGGGGGGGGGGGGFGGGGGFGGGEGGGGFFGGGFFGGGGGCEFGGGGGCEGGFGGCFGGEGGGGGGGGGGGGGGGGCEF8C9CGG5EGGGGGDF3DGGGGGGGDDGDDD@?FFGFFFFC772@FGCGF6=F519GFDFFFFBFFF(3(048:?:BBF
@DE18INS60510:318:000000000-B6LD3:1:1101:18046:3994 1:N:0:AAGAGGCATCGACTAG
TGGGGAATCTTCCGCAATGGGCGAAAGCCTGACGGAGCAACGCCGCGTGAGTGATGACGGCCTTCGGGTTGTAAAACTCTGTGATCCGGGACGAAAAGGCAGAGTGCGAAGAACAAACTGCATTGACGGTACCGGAAAAGCAAGCCACGGCTAACTACGTGCCAGCAGCCGCGGTAATACGTAGGTGGCAAGCGTTGTCCGGAATTATTGGGCGTAAAGCGCGCGCAGGCGGCTTCCCAAGTCCCTCTTAAAAGTGCGGGGCTTAACCCCGTGATGGGCAGGA
+
GGGGGFFGGGGGGGGGGGGGGGGGGGGGGGGGGGGGGGGGGGGGGGGEGECGGGGGGGGGGGDFFGGGGGGGGGGGGGGFGGGGGGGGGGGGGGGGGGGGGGGGGGGGGGGGGGGGGGGGGGGGGGGFFEGGGGDGGGGG>FGGGFGGGGDGGGGGGGGGGGGGGGGGGGGGGGGGGGGGGFFCEGGGFGGGGG8EG>CGGGGGF6FGG7FF5>CGGGFGDGGGEGGCEGGGG377??GCFF4@F2<DFGGC7@?BGGBBGFDG:<F)45>(4??A?<0<:>E
@DE18INS60510:318:000000000-B6LD3:1:1101:5307:4015 1:N:0:AAGAGGCATCGACTAG
TGGGGAATATTGCACAATGGGGGAAACCCTGATGCAGCGACGCCGCGTGAGCGAAGAAGTATTTCGGTATGTAAAGCTCTATCAGCAGGGAAGAAGAATGACGGTACCTGACTAAGAAGCACCGGCTAAATACGTGCCAGCAGCCGCGGTAATACGTATGGTGCAAGCGTTATACGGATTGACTGGGTGTAAAGGGAGCGCAGGCGGTGCGGCAAGGCTGATGTGAAAGCCCGGGGCTCAACCCCGGTACTGCATTGGAAACTGCTGTACTAGAGTGTCGGAG
+
-CFGGEFGD-<FFEG<DCFFGDGGFGG<FAEFAEFFDEFEGGGGGGGGFCCGCFFF@FD,3FAFGFG::FGAFA;@FGGGG,@CFFCBCGCFGGGGGGGGFFFGGG7FGGGGFFDFEGFGGGFGEE>E6CF7EF68EFDDCFGF>EEGECEGF9+AF69CF:C9C?CCC*;8/+<EDE5C*<CGGFG@EC?7:<FC8EE:*/:8=CG:EEGGCGEG*77<**ADFC7::67CDG353@70/)70>C7CE3777***9DB########################
@DE18INS60510:318:000000000-B6LD3:1:1101:21193:4024 1:N:0:AAGAGGCATCGACTAG
TGGGGAATATTGCACAATGGAGGAAACTCTGATGCAGCGATGCCGCGTGAGGGAAGAAGGTTTTAGGATTGTAAACCTCTGTCTTCAGGGACGAAAAAAGACGGTACCTGAGGAGGAAGCTCCGGCTAACTACGTGCCAGCAGCCGCGGTAATACGTAGGGAGCGAGCGTTGTCCGGAATTACTGGGTGTAAAGGGAGCGTAGGCGGGATCGCAAGTCAGATGTGAAAACTATGGGCTTAACCCATAAACTGCTTTCAAAACTGTTTTTCTTGAGTAGTGCAG
+
GGGGGGGGGGGGGGGGGGGGGGGGGGGGGGGGGGGGGGGGGGGGGGGGGGEGGGGGFGGGCFEGFGGGGGFGGGGGGGGGGGGGGGGGGGGGGGFGGGGGGGGGGGGGFGEFGGGGGFCFFFFGGGGGGGGGGGGGGGGGGGGGGGGGGGGGGFGGGFFGGGGGGDGGGGGGGGGGGGGGGGGGGGGFG=EFGGGGGGGGGCGCFGGGGGGGGGGGGGFFFFGGG7<7CGGGGD:>F@CFFFFFGGFGFGGGGFFF77:4CFGFFBF7:FFFFB2A2<BFFFF
@DE18INS60510:318:000000000-B6LD3:1:1101:21783:4154 1:N:0:AAGAGGCATCGACTAG
TAGGGAATCTTCCATAATGGACGAAAGTCTGATGGAGCAACGCCGCGTGAATGAAGAAGGCCTTCGGGTCGTAAAATTCTGTTGTCAGAGAAGAACGTGCGTGAGAGTAACTGTTCACGTATTGACGGTATCTGACCAGAAAGCCACGGCTAACTACGTGCCAGCAGCCGCGGTAATACGTAGGGGGCAAGCGTTATCCGGATTTACTGGGTGTAAAGGGAGCGTAGACGGTTTTGCAAGTCTGAAGTGAAAGCCCGGGGCTTAACCCCGGGACTGCTTTGGA
+
GGGGGGGGGGGGGGGGGGGGGGGGGGGFGGGGGGGGGGGGGGGGGGGGGGGGGGGGGGGGGGGGGGGGGGGGGGGGGGGGGGGGGGGGGGGGGGGGGGGGGGGGGGGGGGGGGGGGGGGGGGGGGGGGGGGGGGGGGGGGGGGGGGGGGGGGGGGGGGGGGGGGGGGGGGGGGGDGFGGGGGGGGGGGEE8CGGGGGGGGGGEGFGGGGGFCEGGGGGFDFGDGGGEG77CCD3DFFFGGFFFFGGFGFGG*7@F>DG99GEGFFFF<BFFF;><FFA<<BFF
@DE18INS60510:318:000000000-B6LD3:1:1101:12085:4157 1:N:0:AAGAGGCATCGACTAG
TGGGGAATCTTCCGCAATGGGCGAAAGCCTGACGGAGCAACGCCGCGTGAGTGATGACGGCCTTCGGGTTGTAAAACTCTGTGATCCGGGACGAAAAGGCAGAGTGCGAAGAACAAACTGCATTGACGGTACCGGAAAAGCAAGCCACGGCTAACTACGTGCCAGCAGCCGCGGTAATACGTAGGTGGCAAGCGTTGTCCGGAATTATTGGGCGTAAAGCGCGCGCAGGCGGCTTCCCAAGTCCCTCTTAAAAGTGCGGGGCTTAACCCCGTGATGGGAAGGA
+
FFGGGGGGGGGFEFGGCFGGGGGGDEFGGGGGGGGEFGEFGGGEGGGGGGDEFFEEDGGCFGGGGGGCGGGGGFG9=FGFFFGGGGGGCEGGCEE:CFGG@FEGGGGGGGGGFGGGFGFGGGGEAFGGGGGEGEEEEFG?FFGGGGGG*:CGGGGFGGGECGFFGGC>CG8CEG>>GCGGF??889<>FGG55>EEGCEEC>5EG6@C+0A552:*:F7CCD*1:DE7EGCD39>?F4C*58@*C9>FF7C:>F*8CG>9D;CF6:FA:B#############
@DE18INS60510:318:000000000-B6LD3:1:1101:18124:4168 1:N:0:AAGAGGCATCGACTAG
TGGGGAATCTTCCGCAATGGGCGAAAGCCTGACGGAGCAACGCCGCGTGAGTGATGACGGCCTTCGGGTTGTAAAACTCTGTGATCCGGGACGAAAAGGCAGAGTGCGAAGAACAAACTGCATTGACGGTACCGGAAAAGCAAGCCACGGCTAACTACGTGCCAGCAGCCGCGGTAATACGTAGGTGGCAAGCGTTGTCCGGAATTATTGGGCGTAAAGCGCGCGCAGGCGGCTTCCCAAGTCCCTCTTAAAAGTGCGGGGCTTAACCCCGTGATGGGAAGGA
+
GGGGGGGGGGGGGEGGGGGGGGGGGGGGGGGGGGGGGGGGGGGGGGGGGGGGGGGGGGGGDGGGGGGGGGGFGGGGGDGFGGGEFGGGGGGGGGGGDGCFGGGGGGGGGGGGGGGGGGGGGGGGDGGGGGGGGGGGGGGGGGGGGGGGGDGGGGGGGGEGGGGGGCFGGGGDCEEEDFGFGCFFEGFGGFGGGGGGGGGGGD5CEGFGG+9EGEEEGGGGGDGGGGGGGGCDDG9?FFGGFFFFGGFGFGFFGFFFF3>FDF3<9>4)3@>3(8:BFF#####
@DE18INS60510:318:000000000-B6LD3:1:1101:20896:4170 1:N:0:AAGAGGCATCGACTAG
TGGGGAACATTGGGCAATGGACGCAAGTCTGACCCAGCAACGCCGCGTGAAGGAAGAAGGCTTTCGGGTTGTAAACTTCTTTTGTCAGGGAAGAGTAGAAGACGGTACCTGACGAATAAGCCACGGCTAACTACGTGCCAGCAGCCGCGGTAATACGTAGGTGGCAAGCGTTGTCCGGATTTACTGGGTGTAAAGGGCGTGCAGCCGGGCCGGCAAGTCAGATGTGAAATCTGGAGGCTTAACCTCCAAACTGCATTTGAAACTGTAGGTCCTGAGTACCGGA
+
GGGGGGGGGGGGGGGFEFGGGGGGGGCGGGGGGGGGGFGFGGGGGGGGGGGGGGGGGGGGGGGGGGGGGCEFGGGGGGGGGGGGGGGGGGGGGGGGGGGGGGGGGGGGGGGGGGGGGGGGGGGGGGGGGGGGGGGGGGGGGGGGGGGGGGGGGGGGGGGGEFGFGG6EFDEEECFGECEDE69CFFCGFE:CGFFGGGGGGEGCFGGGGGGGGGGGF:>FGCFG:7EFCFGGGGGFFFGG:6@FDAFGFGGGGFFF7*62>BGGFFF9A*))68BFFA<><97
@DE18INS60510:318:000000000-B6LD3:1:1101:24699:4174 1:N:0:AAGAGGCATCGACTAG
TGGGGAATCTTCCGCAATGGGCGAAAGCCTGACGGAGCAACGCCGCGTGAGTGATGACGGCCTTCGGGTTGTAAAACTCTGTGATCCGGGACGAAAAGGCAGAGTGCGAAGAACAAACTGCATTGACGGTACCGGAAAAGCAAGCCACGGCTAACTACGTGCCAGCAGCCGCGGTAATACGTAGGTGGCAAGCGTTGTCCGGAATTATTGGGCGTAAAGCGCGCGCAGGCGGCTTCCCAAGTCCCTCTTAAAAGTGCGGGGCTTAACCCCGTGATGGGAAGGA
+
GGGGGGGGGGGGGGGGGGGGGGGGGGGGGGGGGGGGGGGGGGGGGGGGGGGGGGGGGGGGGGGGGGGGGGGGGGGGGGGGGGGGGGGGGGGGGGGGGGGGGGGGGGGGGGGGGGGGGGGGGGGGGGGGGGGGFGGGGGGGGGGGGFFGGGGEGGGGGGGGGGGGGGCGFGGGEG5?C7CGGGGGGGDFFGGGGGGCEGGGEEE55<CGGFFFGGCEGGGGGGGG=<EGGGGGC<<7F<>*)18@G7@FF:FF*7=FGGFFD>3<@DF<<BB?:(8ABFF?:04
@DE18INS60510:318:000000000-B6LD3:1:1101:22510:4234 1:N:0:AAGAGGCATCGACTAG
TGAGGAATATTGGTCAATGGGCGAGAGCCTGAACCAGCCAAGTCGCGTGAGGGAAGAATGGTCTATGGCCTGTAAACCTCTTTTGTCAAGGAAGAATAAGCGGCACGAGTGCCACCTTGCCAGTACTTGACGAATAAGCATCGGCTAATTCCGTGCCAGCAGCCGCGGTAATACGGGGGATGCGAGCGTTATCCGGATTTATTGGGTTTAAAGGGCGCGTAGGCGGGACGACAAGTCAGCGGTAAAAGACTGCAGCTAAACTGTAGCACGCCGTTGAAACTGT
+
GGFGGDGGGFFFCGEFFGGGGCC:FEFGGGGGGFFGGFFFEGGGGGGEGDEGGGGGGGFGGFFFFFGGFGDFGGGGGG8FGGGGFFGGGG8DEGGGGGGGGGGGGDCCEGGFFGGFGGGGFBFGGGGGGGFGGEGGFCGFGGGGGGGG9FGGGGGCGGGGG6CGGEGGGGGGFF>EEGGG>EGG>EGGGG>FGGGG8?;AFGG:CDCEDFGDGGG5=DGDGDGFDGG3::97C)0=@FGGF577DEFC3C>FCFF?FD<>9FC>6AFB<DBFF1?(34<ABBF
@DE18INS60510:318:000000000-B6LD3:1:1101:19986:4276 1:N:0:AAGAGGCATCGACTAC
TGAGGAATATTGGTCAATGGACGCAAGTCTGAACCAGCCATGCCGCGTGCAGGAAGACGGCTCTATGAGTTGTAAACTGCTTTTGTACGAGGGTAAACTCACCTACGTGTAGGTGACTGAAAGTATCGTACGAATAAGGATCGGCTAACTCCGTGCCAGCAGCCGCGGTACTACGGAGGATTCAAGCGTTATCCGGATTTATTGGGTTTAAAGGGTGCGTAGGCGGTTTGATAAGTTAGAGGTGAAATCCCGGGGCTTAACTCCGGAACTGCCTCTAATACTG
+
GGGGGGGGGGGGGGGGGGGGGGGGGGGFGGGGGGGGGGGGGGGGGGGGGGGFGGGGGGGGGGGGFGGGGAFFFGGGGGGGGGGGGGGGGGGGGGGGGGGGGGGGGGGGGGGGGGGGGGGGGGGGGGGGGGGGGGGGGGGGCGGEGFGGGGDGEGGGGGGGGGGGGGEEEGGGGGGGGGGGGGGGGGGGGGGGGGGGGEGCGG99AFE8CFG?FGGG5DDDGGGGGGC5=EFGGGGFF?GD?>)<FGFFB09CDEFFGF0>C=>FDB@>B6?<04202:A>D<F
@DE18INS60510:318:000000000-B6LD3:1:1101:17159:4278 1:N:0:AAGAGGCATCGACTAG
TGGGGAATCTTCCGCAATGGGCGAAAGCCTGACGGAGCAACGCCGCGTGAGTGATGACGGCCTTCGGGTTGTAAAACTCTGTGATCCGGGACGAAAAGGCAGAGTGCGAAGAACAAACTGCATTGACGGTACCGGAAAAGCAAGCCACGGCTAACTACGTGCCAGCAGCCGCGGTAATACGTAGGTGGCAAGCGTTGTCCGGAATTATTGGGCGTAAAGCGCGCGCAGGCGGCTTCCCAAGTCCCCCTTAAAAGTGCGGGGCTTAACCCCGTGATGGGCAGGA
+
GGGGGGGGGGGGGGGGGGGGGGGGGGGGGGGGGGGGGGGGGGGGGGGGGGGGGGGGGGGGGGGGGGGGGGGGGGGGGGGGGGGGGGGGGGGGGGGGGGGGGGGGGGGGGGGGGGGFGGGGGGGGGGGGGGGGGGGGGGGGGGGGGGGGG5EGGGGGGGGGGGGGGGGGFFGGGGEGGGGGGE6FDCFFGGGGGGGGGGGGGGGGGGFGCFGGGGGGGGGGGGGGGGGGGGGGG7CF?FCFFFFFG*754>>F==*7CDFFGFGGF2FFB7>6?F:A#######
@DE18INS60510:318:000000000-B6LD3:1:1101:15154:4384 1:N:0:AAGAGGCATCGACTAG
TGGGGAATATTGCGCAATGGGGGCAACCCTGACGCAGCAACGCCGCGTGCAGGAAGAAGGTCTTCGGATTGTAAACTGTTGTCGCAAGGGAAGAAGACAGTGACGGTACCTTGTGAGAAAGTCACGGCTAACTACGTGCCAGCAGCCGCGGTAATACGTAGGTGACAAGCGTTGTCCGGATTTACTGGGTGTAAAGGGCGCGTAGGCGGACTGTCAAGTCAGTCGTGAAATACCGGGGCTTAACTCCGGGGCTGCGATTGAAACTGACAGCCTTGAGTATCGG
+
GGGGGGGGGGGGGGGGGGGGGGGGGGGGGGGGGGGGGGGG@FGEGGGGGGGGGGGGGGGGGGGGGGCGCGGEGFGFGGFFFGFGGGGGGGGGGGGGGGGGGGGGGGGGGGGGG=FFFGFGGGGGGGGGGGGGFGGGGGGGGGGGGGGGGF@FEEFGGGGGGGGGGGFGGFDEEGGFGGGGGG@+B+BFG8EGGGGGGGGEGGGEGGGGGDEDFCFGFGGGDGFFGFGF=902C4<@>DG:@FFF70)CDGGGG>5BDC(,76C74<?################
@DE18INS60510:318:000000000-B6LD3:1:1101:23639:4390 1:N:0:AAGAGGCATCGACTAG
TGGGGAATATTGCACAATGGAGGAAACTCTGATGCAGCGACGCCGCGTGAGTGAAGAAGTAGTTCGCTATGTAAAGCTCTATCAGCAGGGAAGATAGTGACGGTACCTGACTAAGAAGCTCCGGCTAAATACGTGCCAGCAGCCGCGGTAATACGTATGGAGCAAGCGTTATCCGGATTTACTGGGTGTAAAGGGAGTGTAGGTGGCCAGGAAAGTCAGAAGTGAAAGCCCGGGGCTCAACCCCGGGACTGCTTTCGAAAATGCCGGTCTAGCGGGCAGGAGG
+
FFCGGGDGGGGGGGGGGGGGGGGGGGGECCEFGGGGGDFGFFGFEFGE@FFBBFEGGGFFCFGGGG>FGGGGGGGGD>>@C=,B@DFFGCGGEGGGGGGGGGGFFFGFFG:CCFBFGGGFGGCEE*CFFBGGFCFGGGDCCFGGEGEC:CCFEGG+<9C8CG688FGG8>:EG7EGG>C6C?:+:C8C*0@7<CCFC*:+<:EGCCCGGFG*;6:<9CDFCCE47DFGGG39DGG>)0924>5>GG>DD*C################################
@DE18INS60510:318:000000000-B6LD3:1:1101:20750:4430 1:N:0:AAGAGGCATCGACTAG
TGGGGAATCTTCCGCAATGGGCGAAAGCCTGACGGAGCAACGCCGCGTGAGTGATGACGGCCTTCGGGTTGTAAAACTCTGTGATCCGGGACGAAAAGGCAGAGTGCGAAGAACAAACTGCATTGACGGTACCGGAAAAGCAAGCCACGGCTAACTACGTGCCAGCAGCCGCGGTAATACGTAGGTAGCAAGCGTTGTCCGGAATTATTGGGCGTAAAGCGCGCGCAGGCGGCTTCCCAAGTCCCTCTTAAAAGTGCGGGGCTTAACCCCGTGATGGGAAGGA
+
GGGGGGGGGGGGGGGGGGGGGFFGGGGGGGGGGGGGGGGGGGGGGGGFGGGGGGGGGGGGGGGGGGGGFGGCFFGGGGGFGGGGGGGGGGGGGGGGGGGGGGGGFGGGGGGGGGGGGGGGGGGGGGGGGGGDGGGGGGFGGGGGEFGGGGGCEGGCGGGGGGGGGGGGG>EGEGECE7FFGCFGGGEEGFCC*?;EGEGGGC5C5FFFGGGGG=E5EGG7DGGDEGG5=EGDD)9F:@GFF677F+79=FCFGF?FGG>FG>9<?>?<?@>(281<7?7BFFF
@DE18INS60510:318:000000000-B6LD3:1:1101:13309:4453 1:N:0:AAGAGGCATCGACTAG
TGGGGAATATTGCACAATGGGGGAAACCCTGATGCAGCGACGCCGCGTGAGTGAAGAAGTATTTCGGTATGTAAAGCTCTATCAGCAGGGAAGAAAGTGACGGTACCTGAATAAGAAGCCCCGGCTAACTACGTGCCAGCAGCCGCGGTAATACGTAGGGGGCAAGCGTTATCCGGATTTACTGGGTGTAAAGGGAGCGTAGACGGCAAGGCAAGTCTGAAGTGAAAGCCCGGTGCTTAACGCCGGGACTGCTTTGGAAACTGTTTAGCTGGAGTGCCGGAGA
+
GGGGGGGGGGGGGGGGGGGGGGGEGGGGGGGGGGGGGGGGGGGGGGGFGGGGGGGGGGGFGGGGGGGGGGGFGGGGGGGGGGGGGGGGGGGGGGGGGGGGGGGGGGGGGGGGGFFGGGGDGGGDFGGGGGGGGGGGGGFEGGGGGGGGGGGGFGGGGGGGGGGGGGGGEFGGGGDEGGGGGGEFCFFCEFG7FGDGGGGGGGCFGEGGGGGGFFFEFDDG7DGGGGFGGGGD3CDEFBGG6>>>DDE3@<<FFF6?CF97F6CFFFF<ABA??BF<AAFB>BB
@DE18INS60510:318:000000000-B6LD3:1:1101:11747:4454 1:N:0:AAGAGGCATCGACTAG
TGGGGGATATTGCGCAATGGGGGCAACCCTGACGCAGCAACGCCGCGTGAAGGATGAAGGTTTTCGGATTGTAAACTTCTTTTATTAAGGACGAAAAATGACGGTACTTAATGAATAAGCTCCGGCTAACTACGTGCCAGCAGCCGCGGTAATACGTAGGGAGCAAGCGTTGTCCGGATTTACTGGGTGTAAAGGGTGCGTAGGCGGCTTTGCAAGTCAGATGTGAAATCTATGGGCTCAACCCATAAACTGCATTTGAAACTGTAGAGCTTGCGTGCAGTAG
+
GGGGGGGGGGGDGEGGEGGFGCFGGGFGG,CFGGGGGGGGFGGGGGG==BFFDFCDGGGGGGFGFGFFGFGGFGGFGGGGGGGFEFFGGFGGGGGGGGGGGGGGGGGGFFDGFG9FGDGFFCGGGGGGCGGGGGG>:EF@FGGGGGGE7=FDGGG><FCFCFCGGGGFGGGCEFGG>E>8CFGFF+;CEEG:FFGGGEGGGGED65CG*8+A?C+3<FGGDGGGEG7CGGGGGF<FFF5C??FBGG?FFGCCFF4B7C)-:F>C?<?<AB>><(441(3<DBF
@DE18INS60510:318:000000000-B6LD3:1:1101:7660:4461 1:N:0:AAGAGGCATCGACTAG
TGGGGAATCTTCCGCAATGGGCGAAAGCCTGACGGAGCAACGCCGCGTGAGTGATGACGGCCTTCGGGTTGTAAAACTCTGTGATCCGGGACGAAAAGGCAGAGTGCGAAGAACAAACTGCATTGACGGTACCGGAAAAGCAAGCCCCGGCTAACTACGTGCCAGCAGCCGCGGTAATACGTAGGTGGCAAGCGTTGTCCGGAATTATTGGGCGTAAAGCGCGCGCAGGCGGCTTCCCAAGTCCCTCTTAAAAGTGCGGGGCTTAACCCAGGGATGGGAAGGA
+
CFGGGGGGGGGGGGGGGFFGGGGGGGGGGGGGGGCEGGGGFGGFGGGGEGGGGGGGGGGGGGGGGGGGFGGFGGGGGGGCFEFGGGGGGG@FFFGDGGGGGGGFFGFGGGGGGGGGGGGGGGGGGGGGGGGGGGGGGEFFFGGFG8FGGGGGGGGGGGGGGGGGGFGGGFEGGGEGG?CCFFGGGFFGGGFFFGECEGGC;?A>C++<@+<78>:CGGGGGGGGGGDDEGGGG5)<4FCCF*@FFC7F4FFGFFFFGG>FCBDF@AF################
@DE18INS60510:318:000000000-B6LD3:1:1101:18096:4485 1:N:0:AAGAGGCATCGACTAG
TGGGGAATATTGCACAATGGGCGAAAGCCTGATGCAGCAACGCCGCGTGAGCGATGAAGGCCTTCGGGTCGTAAAGCTCTGTCCTCAAGGAAGATAATGACGGTACTTGAGGAGGAAGCCCCGGCTAACTACGTGCCAGCAGCCGCGGTAATACGTAGGGGGCTAGCGTTATCCGGATTTACTGGGCGTAAAGGGTGCGTAGGCGGTCTTTTAAGTCAGGAGTGAAAGGCTACGGCTCAACCGTAGTAAGCTCTGGAAACTGGAGGACTTGAGTGCAGGAGAG
+
FFCFGGGGGGGFGGGDEC@C<<FGEGG8FGFFGGEGGGGGFFGD@F:>CF@FGEAFGFFFGGCEGGGG=FEFGGFGGEF?FGGGFGGGGAFFEFGGGDFGGGGGGGFF?DD=A:>:=FGDGGGDGFFGGGGGGFFGGEGGGFDDFGEGGGDCFFFCCCE7FGGGGBFCBFEGFFGGG=89EG@EFFGGGDEC?CEFE8E;8EGGG*/?80AEGF7<<CG<CCFG9::D=FGGCCDDDDF4;:57FEEFFGGGFF*/:9<:*4CDF07:(6427AA2-<:6<B>
@DE18INS60510:318:000000000-B6LD3:1:1101:21127:4497 1:N:0:GAGAGGCATCGACTAG
TGGGGAATCTTCCGCAATGGGCGAAAGCCTGACGGAGCAACGCCGCGTGAGTGATGACGGCCTTCGGGTTGTAAAACTCTGTGATCCGGGACGAAAAGGCAGAGTGCGAAGAACAAACTGCATTGACGGTACCGGAAAAGCAAGCCACGGCTAACTACGTGCCAGCAGCCGCGGTAATACGTAGGTGGCAAGCGTTGTCCGGAATTATTGGGCGTAAAGCGCGCGCAGGCGGCTTCCCAAGTCCATCTTAAAAGTGCGGGGCGTCACCCCGTGATGGGAAGGA
+
GGGGGGGGFGGFFFGCEEGFGGGGGGG8FDFFGGGGGEGFGGGGGGGFGDGGGGGGGGEEGGECFCGG:FFFFF9FGGFGGGGFGFGGGGGGGGGGGGGGGGGGGFGGGEGGGGC6CEFGG?FFGCFEEGGGFCEG*CFFCFFGGFGGGCCGGDFCFGGFGGGGGFFFG*8CEE:E59<F@<FC8<:@C@F:FGEGCCGF5C:EEFCFFFFFGECCEFGCDGGDGDGG*:9<D)17)7CDFBFF*+971C7>*=FFFD;;CE)>)27)4BFF###########
@DE18INS60510:318:000000000-B6LD3:1:1101:21983:4531 1:N:0:AAGAGGCATCGACTAG
TGGGGAATATTGCACAATGGGCGCAAGCCTGATGCAGCAACGCCGCGTGAAGGAAGACGGTTTTCGGATTGTAAACTTCTGTTCTTAGTGAAGAATAATGACGGTAGCTAAGGAGCAAGCCACGGCTAACTACGTGCCAGCAGCCGCGGTAATACGTAGGAGGCAAGCGTTGTCCGGAATTACTGGGTGTAAAGGGAGCGCAGGCGGGTGATCAAGTCAGCTGTGAAAACTACGGGCTTAACCCGTAGACTGCAGTTGAAACTGTTCATCTTGAGTGAAGTAG
+
GGGGGGGGGGGGGGGG@FGGGGFGGGGFGGGGGGGGGCGGCFFGGGGGGGGGGGGGGGGG>>FCGDGGFGFCFFGGGFG@FDFGGGGGCBFFGGGGGGGGFGGGGGGGGGGGEGDGGGGGFGGGEGEEGFGGGGGGGGFGDFGFGGGGGEEC9CGGGGGG6@EGE8FGDC58EGFGGGGGCG70<C8@E5CFFCFGC?EC8C>ECEGGGGGFFFGGCFGGDCC7<7CFCFFDCCD@BFGG6=FFD*7D3DGGFF?9CCBDGFC:*46:<FA<):B)4):<6<F
@DE18INS60510:318:000000000-B6LD3:1:1101:22380:4543 1:N:0:AAGAGGCATCGACTAG
TGGGGAATCTTCCGCAATGGGCGAAAGCCTGACGGAGCAACGCCGCGTGAGTGATGACGGCCTTCGGGTTGTAAAACTCTGTGATCCGGGACGAAAAGGCAGAGTGCGAAGAACAAACTGCATTGACGGTACCGGAAAAGCAAGCCACGGCTAACTACGTGCCAGCAGCCGCGGTAATACGTAGGTGGCAAGCGTTGTCCGGAATTATTGGGCGTAAAGCGCGCGCAGGCGGCTTCCCAAGTCCCTCTTAAAAGTGCGGGGCTTAACCCTGTGATGGGAAGGA
+
GGGGGGGGGGGGGDGGGGGGGGGGGGGGGGGGGGGGGGGGGGGGGGGGGGGGGGGGGGGGGGGGGGGFBFGEFGGGGGGGGGGGGGGGGGGGGGGGGGGGGGGGGGGGGGGGGGGGGGGGGGGGFGGGGGGGGGGEGGBFGGGGFFGFGGGGGGGFGGGFFGGDG8CFCGGGGGGEGGGGGGGGGGGGGGGFGGCEDEGGGGDGG?FGGCFGGE7ECFGGGGGGEGGG=GGCDC)7?@FGF*96FFF5FGD7FFF4*>;>3<)9?9F)8>:28..4>F?7(8@
@DE18INS60510:318:000000000-B6LD3:1:1101:10260:4544 1:N:0:AAGAGGCATCGACTAG
TGGGGAATATTGCACAATGGAGGAAACTCTGATGCAGCGATGCCGCGTGAGGGAAGAAGGTTTTAGGATTGTAAACCTCTGTCTTCAGGGACGAAAAAAGACGGTACCTGAGGAGGAAGCTCCGGCTAACTACGTGCCAGCAGCCGCGGTAATACGTAGGGAGCGAGCGTTGTCCGGAATTACTGGGTGTAAAGGGAGCGTAGGCGGGATCGCAAGTCAGATGTGAAAACTATGGGCTTAACCCATAAAATGCATTTGAAACTGTGGTTCTTGAGTGAAGTAG
+
FGGFFGGGGGGGFFGGFEFGGGGCFGFFGGGGGGGGGGGGGGGGGGGFFGEFGGGGGGGGDFCDGGGGGGGFFGCFFGGEFFFGGGGGGGGGFGGEGGGGGGGGEGEGCGGGGFGGGGGGCFCEGGDGGGGGGGGGGGGGFFGGGGGGGGGGFGGGBFDFGGGGGGGDGFGDGFGEGGGGCEG@FFG?E:EFFFFEF?EGCEGGGGDGECGGCCEG?FGGF>FGGGFGGGGFFFFF4>FC7@45<:FFF*:CGFF?FGFFGF#####################
@DE18INS60510:318:000000000-B6LD3:1:1101:21236:4544 1:N:0:AAGAGGCATCGACTAG
TGGGGAATATTGCACAATGGGGGAAACCCTGATGCAGCGACGCCGCGTGAGTGAAGAAGTATTTCGGTATGTAAAGCTCTATCAGCAGGGAAGAAAGTGACGGTACCTGAATAAGAAGCCCCGGCTAACTACGTGCCAGCAGCCGCGGTAATACGTAGGGGGCAAGCGTTATCCGGATTTACTGGGTGTAAAGGGAGCGTAGACGGCAAGGCAAGTCTGAAGTGAAAGCCCGGTGCTTAACGCCGGGACTGCTTTGGAAACTGTTTGGCTGGAGTGCCGGAGA
+
GGGGGGGGGGGGGGGGGGGGGGGGGGGGGGGGGGGGGGGGGGGGGGGGGGGGGGGGGGGGFGFGGGGGGCGFGGGGGGGGGGGGCGGGGFGGGGGGGGGGGGGGGGGGGGGGGGGGGGGGGGGGGGGGGGGGGGGGGGGGGGGGGGGGGGGGGGGGGGGGGGGGGGGGGGDFFGGGGGGGFGGGGGGGGGGGGGGGG>EGE5;FGGGDGGGGGGGGGGGGGGGGGGGGGCFGDGGFFFFDFBEBDGFGFGGGFFFFGGFDGB7>FAF?F@FFFFFFFFFF9BE
@DE18INS60510:318:000000000-B6LD3:1:1101:24692:4595 1:N:0:AAGAGGCATCGACTAG
TTGGGAATCTTCCGCAATGGGCGAAAGCCTGACGGAGCAACGCCGCGTGAGTGATGACGGCCTTCGGGTTGTAAAACTCTGTGACCCGGGACGAAAAGGCAGAGTGCGAAGAACAAACTGCATTGACGGTACCGGAAAAGCAAGCCACGGCTAACTACGTGCCAGCAGCCGCGGTAATACGTAGGTGGCAAGCGTTGTCCGGAATTATTGGGCGTAAAGCGCGCGCAGGCGGCTTCCCAAGTCCCTCTTAAAAGTGCGGGGCTTAACCCCGTGATGGGAAGGA
+
GGGGGGGGGGGGGGGGGGGGGGGGGGGFGGGGGGGGGGGGGGGGGGGGGGGGGGGGGGGGGGGGGGGGGGGGFGGGGFGGGGGGGGGGGGGGGFGGGGGFGGGGEGFGGGEGGGGGGGFFFGGGGGFGGGFGGGGGEGGGGGGGGGGGFGGGGGGGGCFGGFGGGCBFGFGGGGGGGGGFGCFGGFGGGGFFGGGGGGGGGG5EEGCGGGCGGCEGG57CGCE:CDE7EEDDC9)795FFFFBFGGFG*2*;*97FGGF0CDGFFFF74>B:?:3<BFB:::4
@DE18INS60510:318:000000000-B6LD3:1:1101:10641:4608 1:N:0:AAGAGGCATCGACTAG
TGAGGAATATTGGTCAATGGACGAGAGTCTGAACCAGCCAAGTCGCGTGAGGGAAGACTGCCCTATGGGTTGTAAACCTCTTTTATAAGGGAAGAATAAGTTCTACGTGTAGAATGATGCCTGTACCTTATGAATAAGCATCGGCTAACTCCGTGCCAGCAGCCGCGGTAATACGGAGGATGCGAGCGTTATCCGGATTTATTGGGTTTAAAGGGTGCGTAGGCGGTTTATTAAGTTAGTGGTTAAATATTTGAGCTAAACTCAATTGTGCCATTAATACTGG
+
GGGFFGGGGGGGGGGGGGGGGGGGEGGFFGGGGEFFGGGGGGFGGGGGGGGGGGGGGGFGGGFGFGGGGGGCCGDEFEEFFGGGGGGGFGFEFGGGGFGGGGGGGGGDGGGGGGGGGGGGGGGGGGGGGFFGGGGGGGFFCGGGGGGDFFGGGGGGGGGGGGGCEDGEGGGCEGGGGGGEFGGGGGGGGEGCCGGGG**2;E@FFFE5:<CFFFEFEDGDGGGFGD77CG>CFFFF?FGDFF@FGGFGFGC7CF>FCFAACF=FFAF<BFB9A<9:444>2<F
@DE18INS60510:318:000000000-B6LD3:1:1101:7159:4632 1:N:0:AAGAGGCATCGACTAG
TGGGGAATATTGCACAATGGGGGAAACCCTGATGCAGCAACGCCGCGTGAGTGACGAAGTATTTCGGTATGTAAAGCTCTATCAGCAGGAAAGAAAATGACGGTACCTGACTAAGAAGCCCCGGCTAACTACGTGCCAGCAGCCGCGGTAATACGTAGGGGGCAAGCGTTATCCGGATTTACTGGGTGTAAAGGGAGCGTAGACGGTTTTGCACGTCTGACGTGAAAGCCCGGGGCTTAACCCCGGGACTGCTTTGGAAACTGTAGAAATCGAGTGCCGGAGA
+
GGGF7FGGGGGGGEGFGGGGGGGGGGG8FGFGGGGGGGCCEEGGGGGGGGGGGG,?@E@FGGGGGGDCGFGGFGG9EGGGDAFEFGFGF4EBFFGGGGGGGGDGGGFG,FFGGGGFFGGGGGGGGGGGGFGGGG8FGGGGG,6DE7FCFEGGGGGGGGGFC:7:C@FEGGDFFFGGCEGGGGGGFGGDGGGGGG*:?EGGGECGG=CEGGCC<07CE<*:*9C>*7AFGF9C3<<B3>GFFF@)7>3377**:@=466<AD?7?###################
@DE18INS60510:318:000000000-B6LD3:1:1101:11219:4633 1:N:0:AAGAGGCATCGACTAG
TGGGGAATCTTCCGCAATGGGCGAAAGCCTGACGGAGCAACGCCGCGTGAGTGATGACGGCCTTCGGGTTGTAAAACTCTGTGATCCGGGACGAAAAGGCAGAGTGCGAAGAACAAACTGCATTGACGGTACCGGAAAAGCAAGCCACGGCTAACTACGTGCCAGCAGCCGCGGTAATACGTAGGTGGCAAGCGTTGTCCGGAATTATTGGGCGTAAAGCGCGCGCAGGCGGCTTCCCAAGTCCCCCTTAAAAGTGCGGGGCTTAACCCCGTGATGGGAAGGA
+
FGGCCFDFFFGGGGGGDEGGGGFEGGGFFFGGGGGEECGGFFGFFEF@FGGGGGFFGGGGGGGFFGGGGGGCFGCFFFGFGGGGGGGGGGGGGGGGGGGGFGGGGGGGGGGGGGGGGGGGGGGCGGGGGGGGGGGFGFGFGGFGCFFFGGDGGGGGCGGGGGFFFGGFCFGGEG8EGGGGGGGFGGGGGGGGGG5AE8CFEG>:E?FGGFGGGECCEGDFDCGGGGGGGGGGD)18?4:F>B?4C*09;GGFCF?F7C96D)79:4F################
@DE18INS60510:318:000000000-B6LD3:1:1101:7176:4643 1:N:0:AAGAGGCATCGACTAG
TGGGGAATATTGCACAATGGGGGAAACCCTGATGCAGCAACGCCGCGTGAGTGAAGAAGTATTTCGGTATGTAAAGCTCTATCAGCAGGAAAGAAAATGACGGTACCTGACTAAGAAGCCCCGGCTAACTACGTGCCAGCAGCCGCGGTAATACGTAGGGGGCAAGCGTTATCCGGATTTACTGGGTGTAAAGGGAGCGTAGACGGTTTTGCAAGTCTGAAGTGAAAGCCCGGGGCTTAACCCCGGGACTGCTTTGGAAACTGTAGAACTAGAGTGCAGGAGA
+
6FFFGEGGFCFGGGGFFFFFGGGGGGG<ECEGGGFGGCFGECEEEFG:FCGGFGGFDGGGFGDGGGGBFEFFGGGGGGGGF,9FFCGGFGFFGGGGG9FBFGGGGGEEFGGFGGGGGGGFFGGGGGGGGGFGGFFGCFGGGFCGEGEG=CFDGFG?CGGCEEEGGGGGE<BE@9CCFEC6EGFEEGEGDGGGGGGGGGDCEGGC:A85*8=F:CE3+0::CFEFDFGGG6CDDGGF)7DCFF5>CEFGF4>2C*6?FG9>C*::@<FA2*-44<ABBBDFFF@
@DE18INS60510:318:000000000-B6LD3:1:1101:20839:4676 1:N:0:AAGAGGCATCGACTAG
TGAGGAATATTGGTCAATGGGCGGAAGCCTGAACCAGCCATGCCGCGTGCAGGAAGACGGCTCTATGAGTTGTAAACTGCTTTTGTACTAGGGTAATTTGCGGTACGTGTACCGTATTGAAAGTATAGTACGAATAAGGATCGGCTAACTCCGTGCCAGCAGCCGCGGTAATACGGAGGATCCAAGCGTTATCCGGATTTATTGGGTTTAAAGGGTGCGTAGGCGGCAGATTAAGTTAGAGGTGAAATTCCGAGGCCCAACCTTGGCACTGCCTCTGATACTG
+
GFD@FGFGGGFEGAFCFFFGFGFGGFG?FFGGGGGGGGFEGGGGGGGGD>DEFCFFGGGGGGGGCFGGFFGGFGGGGGFGGGGGFGGGFFGFGGFFGGGGFG7FGEGGGGGGFEFGGGGGC,CFFFGGFAFGGGFFGGFGFGGGGCEFGGGDECFGFEFGGGGGGGGGGGGCGGGGGD>E,?<B7BFGGEGFE+C553;9CFFFE53B8<F?F?:CEDDGDDGGE<5):CCF7DGFFFGD?>F>7CFGFGGC3>:>*92(177>F,9?B4:?04?>:))62<?
@DE18INS60510:318:000000000-B6LD3:1:1101:23791:4676 1:N:0:AAGAGGCATCGACTAG
TGGGGAATCTTCCGCAATGGGCGAAAGCCTGACGGAGCAACGCCGCGTGAGTGATGACGGCCTTCGGGTTGTAAAACTCTGTGATCCGGGACGAAAAGGCAGAGTGCGAAGAACAAACTGCATTGACGGTACCGGAAAAGCAAGCCACGGCTAACTACGTGCCAGCAGCCGCGGTAATACGTAGGTGGCAAGCGTTGTCCGGAATTATTGGGCGTAAAGCGCGCGCAGGCGGCTTCCCAAGTCCCTCTTAAAAGTGCGGGGCTTAACCCCGTGATGGGAAGGA
+
GGGGGGGGGGGGGGGGGGGGGGGGGGGGGGGGEGGGGGGGFGGGGGGGGGECGGGGGGGGGGGGGGGGGDFFGGGGGGGGFFGGGGGGGGGGFGGCEFDCFFGGGGFGGGGGGGGGGGGGFGGGGGGGGCGGGGGGGGGGGGGGGCFGGGGGGGGFGGGGGGGGGGGGGGGGGGGGD?CFGFGGGF98:8EGGGGGGGGCCEGGGFGGGCGGGGGGGGGGGCEGEDEGGGDGG7DFFFG4)08=4:7F?:>>***/?D9;GFDGF>FA?598:FF>BBF7<25
@DE18INS60510:318:000000000-B6LD3:1:1101:18033:4689 1:N:0:AAGAGGCATCGACTAG
TGGGGAATATTGCACAATGGAGGAAACTCTGATGCAGCGATGCCGCGTGAGGGAAGAAGGTTTTAGGATTGTAACCTCTGTCTTCAGGGACGAAAAAAGACGGTACCTGAGGAGGAAGCTCCGGCTAACTACGTGCCAGCAGCCGCGGTAATACGTAGGGAGCGAGCGTTGTCCGGAATTACTGGGTGTAAAGGGAGCGTAGGCGGGATCGCAAGTCAGATGTGAAAACTATGGGCTTAACCCATAAACTGCATTTGAAACTGTGGTTCTTGAGTGAAGTAGA
+
GGGGGGGGGGGGGGGGGGGGGGGGGGGGGGGGGGGGGGGGGGGGGGGGGGGGGFFGGGGGEFGG,EGGGGGGGGGGGGGGGGGGGGGGGGGGGGGGGGGGGGGGGGGGGGGGGGGGGGGGGGGGGGGGGGGGGGGGGGGGGGGGGGGGFGGGGGGFGFGGCCGGGGGGGGGGGGGGGGGGGGGGGGGGGFGGGGGGGGGGGGGGGGGGGGGGGGGGGGGGGGGGGGGGGGGGGGGF@FGGFFFEGGFF?GFFG4BFFGFFFFGGFFFFF?BFFFAB<<A4ADF
@DE18INS60510:318:000000000-B6LD3:1:1101:5107:4692 1:N:0:AAGAGGCATCGACTAG
TGGGGAATCTTCCGCAATGGGCGAAAGCCTGACGGAGCAACGCCGCGCGAGTGATGACGGCCTTCGGGTTGTAAAACTCTGTGACCCGGGACGAAAAGGCAGAGTGCGAAGAACAAACTGCATTGACGGTACCGGCAAAGCAAGCCACGGCTAACTACGTGCCAGCAGCCGCGGTAATACGTAGGTGGCAAGCGTTGTCCGGAATTATTGGGCGTAAAGCGCGCGCCGGCGGCTTCCCAAGTCCCTCTTACAAGTGCGGGGCTTCACCCCGTGATGGGAAGGA
+
C@FFGGGGGGGDFFGFEEGFCFGGCEF<ECF@FF7BFEGGGGGGFCFGGCEFGGAFG94@CF@EGCFCGGEGG,,EFGGGGGFFGGGEGGEEF>3BFCFGFE7<FFEF<F::,,FFFGGFGCGGGFFGEEFGGGGGC:FFFDGGG>CFGGGGFFGF:FEC:FGCFF96EFC5?E>EE?9AEF@AE9@C>=FFFG>E*A:+**//:CCC9+<7A7=577*>DCGDD)19CEC/)5)79?>*)*19D:>D=:7CC*/6C39>CDCD###################
@DE18INS60510:318:000000000-B6LD3:1:1101:5123:4701 1:N:0:AAGAGGCATCGACTAG
AGGGGAATCTTCCGCAATGGGCGAAAGCCTGACGGAGCAACGCCGCGCGAGTGATGACGGCCTTCGGGTTGTAAAACTCTGTGACCCGGGACGAAAAGGCAGAGTGCGAAGAACAAACTGCATTGACGGTACCGGAAAAGCAAGCCACGGCTAACTACGTGCCAGCAGCAGCGGTAATACGTAGGTGGCAAGCGTTGTCCGGAATTATTGGGCGTAAAGCGCGCGCAGGCGGCTTCCCAAGTCCCTCTTAAAAGCTCCGGGCTTAACCCCGTGAGGGGAAGGA
+
-DFGECEF9CF<FEG:@;F<EFCFDFE,E:CEFEGGFCGG,@FGGEFGGGGFFG9EFDFCF:BEFDC@FCF:FFGFF,5EDGG<FA,@@@CCEEG@FGGGGDFFGGAECBC@F,>A,@,=@CGBC,>CDGGGGG:FE*C7FGE:<*3<CCC7<FG,CF:=7<BCCFC*:+++*22?E7EGG:C582AC8EC*C?C;*:++2:*::++2+++*2>:CGD*7<DEC8>=DEC))5)9<9<CD>?*7C38FF=C################################
@DE18INS60510:318:000000000-B6LD3:1:1101:7886:4709 1:N:0:AAGAGGCATCGACTAG
TGGGGAATATTGCACAATGGGGGAAACCCTGATGCAGCGACGCCGCGTGGAGGAAGAAGGTCTTCGGATTGTAAACTCCTGTTGTTGAGGAAGATAATGACGGTACTCAACAAGGAAGTGACGGCTAACTACGTGCCAGCAGCCGCGGTAAAACGTAGGTCACAAGCGTTGTCCGGAATTACTGGGTGTAAAGGGAGCGCAGGCGGGAGAACAAGTTGGAAGTGAAATCCATGGGCTCAACCCATGAACTGCTTTCAAAACTGTTTTTCTTGAGTAGTGCAGA
+
CFFFGGGGGGAEF?FFGGGGGCFECGFGGGFGGGG<FGGGGGGGGGGGGGECGGBCCGGCGGGGGGGEGGFFGGCFGGFGGFGGGF@EFGGCFGGF9C;F9:C<FGFGFGGGFFFFGGGGGGGFGG:F:CGFGGGGGGGG6CGGGDEDEE8CFCCFFGDFGGGGF>*;8;>EFFGD5EGCECFC@C;EGFCCFGGGG>G>EGGEEG58:EDCFF=<CFGDFGGF9>FGGGDGFFGF>F6CF>FFCFBCB7CFFFF@C7<7FFD:4)7(5@ABBFFFFF><A<6
@DE18INS60510:318:000000000-B6LD3:1:1101:26150:4769 1:N:0:AAGAGGCATCGACTAG
TGGGGAATATTGCACAATGGAGGAAACTCTGATGCAGCGACGCCGCGTGAGTGAAGAAGTAGTTCGCTATGTAAAGCTCTATCAGCAGGGAAGATAGTGACGGTACCTGACTAAGAAGCTCCGGCTAAATACGTGCCAGCAGCCGCGGTAATACGTATGGAGCAAGCGTTATCCGGATTTACTGGGTGTAAAGGGAGTGTAGGTGGCCAGGCAAGTCAGAAGTGAAAGCCCGGGGCTCAACCCCGGGACTGCTTTTGAAACTGCAGGGCTAGAGTGCAGGAGG
+
GGGGGGGGGGGGGGGGGFGGGGGGGGGGGGGGGGGGGGGGGGGGGGGEEGGFFGGGGGGFGGGGGGGEGGGGGGGFGGGCGFGGGGGGGGGGGGGGGGGGGGGGGGGGGGGGGGGGGGGGGGGGGGGGGGGGGGFGGGGGGFGGGGGGGGGGGDGFFCGGGGFCCFGGGDGGGGGGGGGGGGFGGGFCEGGFGFG5E8E9EFFGGGGFFGGGGGGF?7C7C<9CFFFF?:CCDGGF@FC95FD@DEEC;GC77*1/:C<>GFCF?359?F?FF7A########
@DE18INS60510:318:000000000-B6LD3:1:1101:14480:4775 1:N:0:AAGAGGCATCGACTAG
TGGGGAATATTGCACAATGGGGGAAACCCTGATGCAGCGACGCCGCGTGGAGGAAGAAGGTCTTCGGATTGTAAACTCCTGTTGTTGAGGAAGATAATGACGGTACTCAACAAGGAAGTGACGGCTAACTACGTGCCAGCAGCCGCGGTAAAACGTAGGTCACAAGCGTTGTCCGGAATTACTGGGTGTAAAGGGAGCGCAGGCGGGCGAACAAGTTGGAAGTGAAATCCATGGGCTCAACCCATGAACTGCTTGCAAAACTGTTTTTCTTGAGTAGTGCAGA
+
GGGGGGGGGGGGGGGGGGGGGGGGGGGGGGGGGGGGGGGGGGGGGGGFGGGGGGGGGGGGFGGGGG7FFCGGGGGGGGGFGGGGGFGGGGGGGGGGGGGGGGGGGGGGGGGGGGGGGGGGGGGGGGGGGDFGGGGGGGGGGGGGGGGG@FGGGGGFFGDBGGFGGGGGEGEGG<CCCEGGGGGGGGGGCGGGGGGGGGGEGGEGEG=*18>EGFGG+?GGGGGFFGGGF6=DCFGF>FGGFFFFCCFGF7=CFF*8FGF?7)?:@AFFF4<:<:-::<:<FFF
@DE18INS60510:318:000000000-B6LD3:1:1101:17762:4809 1:N:0:AAGAGGCATCGACTAG
TGGGGAATCTTCCGCAATGGGCGAAAGCCTGACGGAGCAACGCCGCGTGAGTGATGACGGCCTTCGGGTTGTAAAACTCTGTGATCCGGGACGAAAAGGCAGAGTGCGAAGAACAAACTGCATTGACGGTACCGGAAAAGCAAGCCACGGCTAACTACGTGCCAGCAGCCGCGGTAATACGTAGGTGGCAAGCGTTGGCCGGAATTATTGGGCGTAAAGCGCGCGCAGGCGGCTTCCCAAGTCCCTCTTAAAAGTGCGGGGCGTAACCCCGTGATGGGAAGGA
+
GGGFGGGGGGGGGGGGGGFFGGGGGGGGGGGGGGGGGFGGGGGGEGFFGEEFGGGGGGGGGGGFGGGGGGGEGGGGGGGGGGFGGFFGCFGGGGGGGGGGGGGGGGFEEGGGFGGGGGGGGGGGGFDDGEGEFGEGGGGGGFGFFFGFFGG7FGGGFGGFGGFGGGGFGGGGFD5CG7@<C<98ECEFGGFEEE?EE*+CCD::E6?FFFGGGG*CGDDFGGGGGGGGCC5C<)9)6?79>F?FG<5<BCGG79?F7C>>3>)17:@<0<>34419<::BF<>
@DE18INS60510:318:000000000-B6LD3:1:1101:11774:4816 1:N:0:AAGAGGCATCGACTAG
TGGGGAATCTTCCGCAATGGGCGAAAGCCTGACGGAGCAACGCCGCGTGAGTGATGACGGCCTTCGGGTTGTAAAACTCTGTGATCCGGGACGAAAAGGCAGAGTGCGAAGAACAAACTGCATTGACGGTACCGGAAAAGCAAGCCACGGCTAACTACGTGCCAGCAGCCGCGGTAATACGTAGGTGGCAAGCGTTGTCCGGAATTATTGGGCGTAAAGCGCGCGCAGGCGGCTTCCCAAGTCCCTCTTAAAAGTTCGGGGCTTAACCCCGTGATGGTAAGGA
+
GGGGGGGGGFFGGGE@=FDGC8CEGGGGGFGFFGDEGGGGECGGGGGF73:FFFA,=FFGDEG8>BFGGC@:33@E9>F;FG9<B@CFFDCFGE<<<8FG8FGGFGGEEE88@,;:8*3<9<ACF,AE8C@8,CC5*:8@ECGEFGGFGDEGEEFGFECC:CFGGGGCGGCGD>:C>CCC8<C*:C9>*:<@FGGDGGGG>>/:7+30:<CGFE:EC3CF5D59ED=3/>7DGGGF457*>FF46<7C4:00?@#############################
@DE18INS60510:318:000000000-B6LD3:1:1101:16778:4826 1:N:0:AAGAGGCATCGACTAG
TGGGGAATCTTCCGCAATGGGCGAAAGCCTGACGGAGCAACGCCGCGTGAGTGATGACGGCCTTCGGGTTGTAAAACTCTGTGATCCGGGACGAAAAGGCAGAGTGCGAAGAACAAACTGCATTGACGGTACCGGAAAAGCAAGCCACGGCTAACTACGTGCCAGCAGCCGCGGTAATACGTAGGTGGCAAGCGTTGTCCGGAATTATTGGGCGTAAAGCGCGCGCAGGCGGCTTCCCAAGTCCCTCTTAAAAGTGCGGGGCTTAACCCCGTGATGGGAAGGA
+
GGGGGGGGGGGGGFGGFGGGGGGGGGGGGGGGGGGGGGGGGGGGGGGGGGGGGGGGGGGGGGGGGGGGFGGEGGGGGFGGGGGGGGGGGGGGGGGGGGGGGGGGGGGGGGGGGGGGGGGGGGGGGGGGGGGGGGGGGGGGGGGGGGGGGGGGGGGGGGGCFGGGGGGGGDEGGGGGGGGGGFGGEFFCEEGGFGGGGGGGGGDGF+C9CFGFGEEEE<DFGGGGGGGGGGGDD<9@FFFGF=FFGGFF?FFGF???7DB>GD<C:6*42>9:<37<??:??FF
@DE18INS60510:318:000000000-B6LD3:1:1101:6293:4831 1:N:0:AAGAGGCATCGACTAG
TGGGGAATATTGGGCAATGGGCGAAAGCCTGACCCAGCGACGCCGCGTGAAGGAAGAAGGCCTTCGGGTTGTAAACTTTAGTAAGCAGGGAAGAAGAAAGTGACGGTACCTGCAGAGTAAGCCACGGCTAACTACGTGCCAGCAGCCGCGGTAATACGTAGGTGGCGAGCGTTATCCGGAATTACTGGGTGTAAAGGGTGTGTAGGCGGGACTTCAAGTCAGATGTGAAAATTGCGGGCTCAACCCGCAACCTGCCTTGGAAACTGAGGTTCTTGAGATTCGG
+
CEGFGGGGGGFGGGGGFGGGGGGDEFFGEEGGFEC@FEGGGGGGGGGGGGGGGGCFGGGGGGGGGGCEE=F@GFFGGFEF<FGGFEFFGGGGGGGGGGGGGGGGGGGGGGGGGGGGF=FFGGA>FFGDGGFGFGEF@CCGCG7>:7,5>>CCFEGGGGGGGG;FFFGEGE>1CFGGGGGGGCFB@CFGGCE:FGGGGGF5?E/CFGGGEDECFFGFGGG7CFCCGFF7CFFDC:*55@3/567575;DFDD<<>))0:5(*9>DFFF:6?222A#########
@DE18INS60510:318:000000000-B6LD3:1:1101:12335:4831 1:N:0:AAGAGGCATCGACTAG
TGGGGAATCTTCCGCAATGGGCGAAAGCCTGACGGAGCAACGCCGCGTGAGTGATGACGGCCTTCGGGTTGTAAAACTCTGTGATCCGGGACGAAAAGGCAGAGTGCGAAGAACAAACTGCATTGACGGTACCGGAAAAGCAAGCCACGGCTAACTACGTGCCAGCAGCCGCGGTAATACGTAGGTGGCAAGCGTTGTCCGGAATTATTGGGCGTAAAGCGCGCGCAGGCGGCTTCCCAAGTCCCTCTTAAAAGTGCGGGGCTTAACCCCGTGATGGGAAGGA
+
GGGGGGGGGGGGGGGGGGGGGGGGGGGGGGGGGGGGGEGGGGGEGGGGGGGGGGGGGGGGGGGGGGGGGGGGGGGGGGGGGGGGGGGGGGGGGFGGGGGGGGGGGGGEGGGGGGGGGGGGGGGGGGGGGGGGGGGGGGGGGGGCCFGGGGGGGGGCGGEFGGGGGGGFGEGGGG8C8EFFGCFGGGCCGGGGFG>EGGGGGGEGGGFEFGGGGGEGGGGGGGGGGDGGGGGGGD5@:FCFFFFFG+87@FGCFFBFGGBFGE5<?<BAF@B-:<?BFFF??BF
@DE18INS60510:318:000000000-B6LD3:1:1101:15891:4839 1:N:0:AAGAGGCATCGACTAG
TGGGGAATCTTCCGCAATGGGCGAAAGCCTGACGGAGCAACGCCGCGTGAGTGATGACGGCCTTCGGGTTGTAAAACTCTGTGATCCGGGACGAAAAGGCAGAGTGCGAAGAACAAACTGCATTGACGGTACCGGAAAAGCAAGCCACGGCTAACTACGTGCCAGCAGCCGCGGTAATACGTAGGTGGCAAGCGTTGTCCGGAATTATTGGGCGTAAAGCGCGCGCAGGCGGCTTCCCAAGTCCCTCTTAAAAGTGCGGGGCTTAACCCCGTGATGGGAAGGA
+
GGGGGGGGGGGGGFGGGGGFFGGGGGGGGGGGGGGGGGGGGGGGGGGGGGGGGGGGGGGGGGGGGGGGGGG@FGGGGGGCCGGFGGGGGGCEFGGGDGFGFGGGGGGGGGGGGGGGGGGGGGGGGGGGGGGGGGGGGGGGGGGGGGGGGGGGEGGGGGGGGGGGGGFCFGGGGGEEEGGFCFGGCFFCEE<ECECEGEGGEECEG?EG?FGC8ECGGG*?CDEGCDED5=CDG3C<@):CFFFFC+009FFGCF9FGGFB<@5*95F################
@DE18INS60510:318:000000000-B6LD3:1:1101:24308:4846 1:N:0:AAGAGGCATCGACTAG
TGGGGAATCTTCCGCAATGGGCGAAAGCCTGACGGAGCAACGCCGCGTGAGTGATGACGGCCTTCGGGTTGTAAAACTCTGTGATCCGGGACGAAAAGGCAGAGTGCGAAGAACAAACTGCATTGACGGTACCGGAAAAGCAAGCCACGGCTAACTACGTGCCAGCAGCCGCGGTAATACGTAGGTGGCAAGCGTTGTCCGGAATTATTGGGCGTAAAGCGCGCGCAGGCGGCTTCCCAAGTCCCTCTTAAAAGTGCGGGGCTTAACCCCGTGATGGGAAGGA
+
GGGGGGGGGGGGGGGGGGGGGGGGGGGGGGGGGGGGGGGGGGGGGGGGGGGGGGGGGGGGGGGGGGGGGGGGGGGGGGGGGGGGGGGGGGGGGGGGGGGGFG?FFGGGGGGGGGGGGGGGGGGGGGGGGGGGGGGGGGGGGGGGGGGGGGGGGGGGGCFGGGGGGGC8EGGGCEC8CGCGGGGGGGGGGGGGGCGGECCFGGCE=FFGGFGGGECCE5DFDDGDGGGGGC7DDC3;FFGGFF=6C9F47*:*0=9FGG9>GFGGFB62()6:<2:4>F?####
@DE18INS60510:318:000000000-B6LD3:1:1101:14899:4858 1:N:0:AAGAGGCATCGACTAG
TGGGGAATATTGCACAATGGGGGAAACCCTGATGCAGCGACGCCGCGTGGAGGAAGAAGGTCTTCGGATTGTAAACTCCTGTTGTTGAGGAAGATAATGACGGTACTCAACAAGGAAGTGACGGCTAACTACGTGCCAGCAGCCGCGGTAAAACGTAGGTCACAAGCGTTGTCCGGAATTACTGGGTGTAAAGGGAGCGCAGGCGGGAGAACAAGTTGGAAGTGAAATCCATGGGCTCAACCCATGAACTGCTTTCAAAACTGTGTTTCTTGAGTAGTGCAGA
+
FGGGGGGGGGGGGGGGGGGGGGGGGGGGGGGGGGGGGGGGGGGGGGGEFGFFGGGGFGGGGGGGGGGGGCFFGGGGGFGCGGFGGGGGFGGFGGGGGGGGFGGGGDGGGGGGGGGGGGGGGGGGGGGGGFGGGFGGGGGGGGGGGGGGGGGGGGGFFGGGGGGGGGGGGF@8FGGGGEGGGG9CFGBCCFGGGGGGGGGGGGGGGGGCEGGGGGGG9CFGGGGGGGGGGFDFGGFF5>FFFFFFGGFDFGFFF4@47FA2<?FD*6?0<F<A2:AABBFBFBF
@DE18INS60510:318:000000000-B6LD3:1:1101:19557:4873 1:N:0:AAGAGGCATCGACTAG
TGAGGAATATTGGTCAATGGACGCAAGTCTGAACCAGCCATGCCGCGTGCAGGAAGACGGCTCTATGAGTTGTAAACTGCTTTTGTACGAGGGTAAACTCACCTACGTGTAGGTGACTGAAAGTATCGTACGAATAAGGATCGGCTAACTCCGTGCCAGCAGCCGCGGTAATACGGAGGATTCAAGCGTTATCCGGATTTATTGGGTTTAAAGGGTGCGTAGGCGGTTTGATAAGTTAGAGGTGAAATCCCGGGGCTTAACTCCGGAACTGCCTCCAATACTG
+
GGGGGGGGGGGGGGFGGGGGGGGGGGGGGGGGGGGGGGGGGGGGGGGGGGGGGGGGGGGGGEGFFGGGGFFGGGFFGC=FGFGGGGGGGDDGGGFGGGGGGGGCGGGGGGGFGGGGFCFGFGGGGCFFGGGGGGGGFGFGGGGGDCGGGGGGGGGGGGGGFGFEEEGGGGGGGGGGGGEGFFEF+<EGEE*;C?EGE*;+<FFGF=/*;<CCGF5:CDD>DDECGG77=EGGGGGF687*7>FF:<6>9CCDCEB>DGFF71*9>(),29>?F28(4,5??##
@DE18INS60510:318:000000000-B6LD3:1:1101:13219:4895 1:N:0:AAGAGGCATCGACTAG
TGGGGAATATTGGGCAATGGGCGCAAGCCTGACCCAGCAACGCCGCGTGAAGGAAGAAGGCTTTCGGGTTGTAAACTTCTTTTCTTAGGGACGAAGCAAGTGACGGTACCTAAGGAATAAGCCACGGCTAACTACGTGCCAGCAGCCGCGGTAATACGTAGGTGGCGAGCGTTATCCGGATTTACTGGGTGTAAAGGGCGTGTAGGCGGGATTGCAAGTCAGATGTGAAAACCACGGGCTCAACCTGTGGCCTGCATTTGAAACTGTAGTTCTTGAGTACGGG
+
GGGGGGGGCFDEEEFDCFGGGGGDGGGGGGGGGGGGGGGGGGGGGGGGGDCE@FGFFFCFFGGGGFGGGGGEGGGGGGGCDGGG@CFGGGGGGGGEFF8FGGGGFGGGEFGGGFCFGGGGCFDF:FGGGGGGGGGGGFCGGGGGGGGG58??EGCGFFFFFG+ACCEEGGGG8EGGC>8C*;9CGFGGFFGGFGFFGECE8C88FGCEGGGG*AC:?DG77CFFFGGGGG:9<<FE:)977*9?D6>F?7***)8?>::BDFGD446:)*):<9<B?44>(3@
@DE18INS60510:318:000000000-B6LD3:1:1101:10661:4928 1:N:0:AAGAGGCATCGACTAG
TGGGGAATATTGCACAATGGGGGAAACCCTGATGCAGCGACGCCGCGTGGAGGAAGAAGGTCTTCGGATTGTAAACTCCTGTTGTTGAGGAAGATAATGACGGTACTCAACAAGGAAGTGACGGCTAACTACGTGCCAGCAGCCGCGGTAAAACGTAGGTCACAAGCGTTGTCCGGAATTACTGGGTGTAAAGGGAGCGCAGGCGGGAGAACAAGTTGGAAGTGAAATCCATGGGCTCAACCCATGAACTGCTTTCAAAACTGGTTTTCTTGAGTAGTGCAGA
+
GGGFGGGGGGGGGGGGGGGGGGGGGGGGGGGGGGGGGGGGGGGGGGGGGGGGGGGGGGGGGGGGGGGG>FGGGGCFGFGFGGGGFGFGGGGGGGGGGGGGGGGGGGGGGGGGGGGGGGGGGGGGGGGGGGGGGCFGGGGFGFGGGGGGGGCFGGG6C@EFFGFGGGGGGEGGFFEGGGGGGGGGGGEGEGGGGGGGGGGGEEE5EEEECCEFFFGC<C<FGDEGCFG7C667FGGFFFD=@FFF4C9CB:CDFF*@CF9276C*15516*.6<?4<A<:BA:9
@DE18INS60510:318:000000000-B6LD3:1:1101:24101:4963 1:N:0:AAGAGGCATCGACTAG
TGGGGAATCTTCCGCAATGGGCGAAAGCCTGACGGAGCAACGCCGCGTGAGTGATGACGGCCTTCGGGTTGTAAAACTCTGTGATCCGGGACGAAAAGGCAGAGTGCGAAGAACAAACTGCATTGACGGTACCGGAAAAGCAAGCCACGGCTAACTACGTGCCAGCAGCCGCGGTAATACGTAGGTGGCAAGCGTTGTCCGGAATTATTGGGCGTAAAGCGCGCGCAGGCGGCTTCCCAAGTCCCTCTTAAAAGTGCGGGGCTTAACCCCGTGATGGGAAGGA
+
GGGGGGGGGGGGGGGGGEGGGGGGGGGGGGGGGGGGGGGGGGGGGGGGGGGGGGGGGGGGGGGGGGGGGGGGGGGGGFGGGGGGGGGGGGGGGGGGGGGGGGGGGGGGGGGGGGGGGGGGGGGGGGGGGGGGGGGGGGGGCFGGGGGGGGGGGGGGGGGGGGGGGGCGGGGGGGGGGGGGGFGGGGGGGGGGGGGGGGGGGEEGGGGGGGGGGGEGGGGGGGGGGGCGGGGGGG:@?FGGFFFFFC@CFGGG*=BFGGFFDBGGF<FF(874:?FA?FF0??@
@DE18INS60510:318:000000000-B6LD3:1:1101:18792:4965 1:N:0:AAGAGGCAACGACTAG
TGGGGAATATTGCACAATGGGCGCAAGCCTGATGCAGCCATGCCGCGTGTATGAAGAAGGACTTCGGGATGTAAAGCACTATCAGCGGGGAGGAAGAGAGTAAAACTAATACATGAGCCCATTGACAATAACCGCAGAGGAAGCGCCGGCTAACTCCGTGGCAGCAGGCGCTGCGATACTGAGGGGGCAAGCGGTAACCTGAATGACTGTGCGTAAAGGGAGCGCAAGCGGGGGGCTTAACCCGAGGTGAAATTCCGGAGCTCAAAGCGGGGACTGCATCCGA
+
GGGGGGGGGGGGGGGGGGGGG<FCFGCFGGGGGGGGGFCF,EFGGGGGGB<FFGGGGGGF=6FGFFG7+@FFGGGG,4CC,CFGGG7FE7F:FGG############################################################################################################################################################################################
@DE18INS60510:318:000000000-B6LD3:1:1101:18304:4969 1:N:0:AAGAGGCATCGACTAG
TGGGGAATATTGCACAATGGAGGAAACTCTGATGCAGCGACGCCGCGTGAGTGAAGAAGTATTTCGGTATGTAAAGCTCTATCAGCAGGGGAGACAGTGACGGTACCTGACTAAGAAGCTCCGGCTAAATACGTGCCAGCAGCCGCGGTAATACGTATGGAGCAAGCGTTATCCGGATTTACTGGGTGTAAAGGGAGCGCAGGCGGTACGGCAAGTCTGATGTGAAAGCCCGGGGCTCAACCCCGGTACTGCATTGGAAACTGTCGGACTAGAGTGTCGGAGG
+
GGGGGGCGGGGGGGGGFGFGCFGGGGGFGGFGGGGGGGEGGGGGGGG@FCFFEGGGGGGGCECFFGD,CFFGGGGFGFFEGDAFG?FGGGGGGGFGGGGGGGGGGGFFEGCEF9DGGGGGGGGGGGC8CFEBBFEGGGGFGGGGCGGGCCGFF;<?DFGCD@FCGGGGECC7@FGEGD8CGCC9B89C:C9CEDD>8EGEGGEDEGGGCEEE8EG997>FD>CFGGGCF657CDC38>=D?@)>5EBD@7:>788*794->FG####################
@DE18INS60510:318:000000000-B6LD3:1:1101:24410:4996 1:N:0:AAGAGGCATCGACTAG
TGGGGAATATTGCACAATGGAGGAAACTCTGATGCAGCGATGCCGCGTGAGGGAAGAAGGTTTTAGGATTGTAAACCTCTGTCTTCAGGGACGAAAAAAGACGGTACCTGAGGAGGAAGCTCCGGCTAACTACGTGCCAGCAGCCGCGGTAATACGTAGGGAGCGAGCGTTGTCCGGAATTACTGGGTGTAAAGGGAGCGTAGGCGGGATCGCAAGTCAGATGTGAAAACTATGGGCTTAACCCATAAACTGCATTTGAAACTGTGGTTCTTGAGTGAAGTAG
+
GGGGGGGGGGGGGFEEFGGGGFGEGGGAFEFGGGGGGFEGGGGGGGGFGG:EEGFEGGGGGE<FFGGGGGGFGGGGGGGGGGGGGFGGGGFFFGGGGGGGGFDEGG=FGGFCFGGCFGGG<,DCCGGGGGAFFGGFGGFGFFGG?FGED:EFGGCFFFGGGGGDGGGGGFGGGGFGDEEGGGGGBFGFGGGGGFCCEC5E>EE*9?C8ECF:8=5=<7>FCGGCF7<DFFF*:CCFF:*>@B*09C5>FG:>7F*8:?A-:?779AF:(*.-<44444>AAFF
@DE18INS60510:318:000000000-B6LD3:1:1101:8511:5023 1:N:0:AAGAGGCATCGACTAG
TGGGGAATCTTCCGCAATGGGCGAAAGCCTGACGGAGCAACGCCGCGTGAGTGATGACGGCCTTCGGGTTGTAAAACTCTGTGATCGGGGAGGAAAAGGCAGAGTGCGAAGAACAAACTGCATTGACGGAACCGGAAAAGAAAGACACGGCTAACTACGGGCAAGAAGCGGGGGAAAAACGAAGGTGGCAAGCGTTGTCCGGAATTCTTGGGGGTAAAGCGAGCGCAGGGGGCTGCCCAGGCCCCTCTGAAAAGTGCGGGGCCAAACCCCGTGATGGAAAGGA
+
GGGFCFGGDGGFGFGGGGGGGGG>FGGGGGGG@FCFGGGG<FGFGGGGGC:FGGFGGAFGGGGGGGGG,CC8@FFECCFF,EBFEF+B=FE+@FFCFG:A<8FDFG,@F=38@@<DACCA,,@<3,8FE*@FEFCFCCFF*D,<AFG,<7**6?<2C7F*4F7*:++5<***2?*12*;*2*/;E8C>CCC>*;;*/;@<?CE*:++30CC5*2*:CC#################################################################
@DE18INS60510:318:000000000-B6LD3:1:1101:23197:5036 1:N:0:AAGAGGCATCGACTAG
TGGGGAATATTGCACAATGGGGGAAACCCTGATGCAGCAACGCCGCGTGAGTGAAGAAGTATTTCGGTATGTAAAGCTCTATCAGCAGGAAAGAAAATGACGGTACCTGACTAAGAAGCCCCGGCTAACTACGTGCCAGCAGCCGCGGTAATACGGAGGATCCAAGCGTTATCCGGATTTATTGGGTTTAAAGGGTGCGTAGGCGGTTTGATAAGTTAGAGGTGAAATACCGGTGCTTAACACCGGAACTGCCTCTAATACTGTTGAACTAGAGAGTAGTTGC
+
GGGFEFGGFGGFGGFGGGGGDGGGGGGFGDGGGGGGGGGGGGGECBCGGGGFFGEFFGGFCFGGGFEGGFGAFFGGGCGEGGGGGGGGGGGFGGGGGFGGGGEFGGGGGGGGGGGDFFGFFGGGGDG:F:FFGFFGGGGFFFGGGG8CEGEFGGG5EEGGFGGGGG5CCE5CFGGG58C+<<:ACGG>EFGGGGEGG5EEEEC6CEC88C7?FCFGFGFCD7<*<CFFGDCDGGG>?BGFFFFEDDE)<7FGG@FFF*:4:6>D6AFA?B<A2<4<84AF<:?
@DE18INS60510:318:000000000-B6LD3:1:1101:4896:5052 1:N:0:AAGAGGCATCGACTAG
TGGGGAATCTTCCGCAATGGGCGAAAGCCTGACGGGGCAACGCCGCGTGAGTGATGACGGCCTTCGGGTTGTAAAACTCTGTGATCCGGGACGAAAAGGCAGAGTGCGAAGAACAAACTGCATTGACGGTACCGGAAAAGCAAGCCACGGCTAACTACGTGCCAGCAGCCGCGGTAATACGTAGGTGGCAAGCGTTGTCCGGAATTATGGGGCGTAAAGCGCGCGCAGGGGGCTTCCCAAGTCCCTATTAAAAGTGCGGGGCTTAACGCCGGGATGGGAAGGA
+
CFGFGGGCFDG,CFFGGGGGGGGGGGGEFCFDFGDDGCFF,@FFGGG:CECFGG,@FCFGGCCFFGDGACF+@BFEEDF5?FDGFGCFGEECFGEDGGGGGGGF;FA>BEEGGDFFFC9?<FCAFGGGG*1*?FEF:FCCGGCC*4:C<BB*=FFBCFGGGGGGF:FC>*:*::2?8<C@C<CCE:EG>FGDCEGEEE+AEG*:C@FG7C6E*1*2/>FD###############################################################
@DE18INS60510:318:000000000-B6LD3:1:1101:14947:5066 1:N:0:AAGAGGCATCGACTAG
TGGGGAATATTGCACAATAGGGGAAACCCTGATGCAGCAACGCCGCGTGAGTGAAGAAGTATTTCGGTATGTAAAGCTCTATCAGCAGGAAAGAAAATGACGGTACCTGACTAAGAAGCCCCGGCTAACTACGTGCCAGCAGCCGCGGTAATACGTAGGGGGCAAGCGTTATCCGGATTTACTGGGTGTAAAGGGAGCGTAGACGGTTTTGCAAGTCTGAAGTGAAAGCCCGGGGCTTAACCCCGGGACTGCTTTGGAAACTGTAGAACTAGAGTACAGGAGA
+
GGGGGGGGGGGGGGGGGGGGGGGGGGGGGGGGGGGGGGGGGGGGGGGFGGGGGGGGGGGGCCFCFFEFGGGGGGGGGGGGGGGGGGGGGGGGGGGGGGGGGGGGGGGGGGGGGGGGGGGGGGGGGGGGGGGGGFGGFGGGGGGGGGGGCGGGGGGEFGGGGGGGGDFGGGGGGGGGGGGGGGGGGGGGCCFGGGGGGGGEEGGGGGECEGFGGGGGGGGFGGGGGGGGGGGGGCCD5FGGFFFDGGFGFFGGF=9=6CFBGFGGFFFAAFA>>?BBDBAFF<F
@DE18INS60510:318:000000000-B6LD3:1:1101:22391:5077 1:N:0:AAGAGGCATCGACTAG
TGGGGAATCTTCCGCAATGGGCGAAAGCCTGACGGAGCAACGCCGCGTGAGTGATGACGGCCTTCGGGTTGTAAAACTCTGTGATCCGGGACGAAAAGGCAGAGTGCGAAGAACAAACTGCATTGACGGTACCGGAAAAGCAAGCCACGGCTAACTACGTGCCAGCAGCCGCGGTAATACGTAGGTGGCAAGCGTTGTCCGGAATTATTGGGCGTAAAGCGCGCGCAGGCGGCTTCCCAAGTCCCTCACAAAAGTGCGAGGCTTAACCCCGTGATGGGAAGGA
+
GGGGGGG@EEFGGEEGCGEGFFFEFGFF8=FFFG@EF>BGFFDEGGGGGECGEGADGFGGDCF:<@FGGGE+3@DFC:C;CGCCCFFGGGEGGGGGGFGFGD7@AEFCGCEDCGGCFFGFGGFG?C@EC;88CGGEC8CCCGGGGGGGDCE5:CEGCFC;@;CEG8ACCG>E*8E>E?:7:E+*CF?GGGCFGG**/;<CC*;:CECCGGFEGEEC5C:79DG38DE3CG)97D/5??F<FFFFF######################################
@DE18INS60510:318:000000000-B6LD3:1:1101:16284:5101 1:N:0:AAGAGGCATCGACTAG
TGGGGAATCTTGCGCAATGGGGGGAACCCTGACGCAGCGACGCCGCGTGCGGGACGGAGGCCTTCGGGTCGTAAACCGCTTTCAGCAGGGAAGAGTCAAGACTGTACCTGCAGAAGAAGCCCCGGCTAACTACGTGCCAGCAGCCGCGGTAATACGTAGGGGGCGAGCGTTATCCGGATTCATTGGGCGTAAAGCGCGCGTAGGCGGCCCGGCAGGCCGGGGGTCGAAGCGGGGGGCTCAACCCCCCGAAGCCCCCGGAACCTCCGCGGCTTGGGTCCGGTAG
+
GGGGGGGGGGGGGGGGGGGGGGGGGGGGGGGGGGGGGGGGCGGGGGGGGGGGGGGGGGGGGGGGGGGGGGGGGGGGGGGEGGGGGGGGGGGGGGGGGGGGGGGGGGGGGGGGGGGGGGGGGGGGGGGGGGGGGGGGGGGFGGGGGGGGGGGGGGGGFFGGGGGGGGGGGGGGGGGGGGGGCFFGGGGGGGGGGGFGGGGGDGGGGGGGGCEGGGGGGGGGGGGDGGGGGGGGGDGFEEGGFFFDGDEGFGGGGFFFGDB9CF5<5;EBBF364::::29>43B
@DE18INS60510:318:000000000-B6LD3:1:1101:23376:5102 1:N:0:AAGAGGCATCGACTAG
TGGGGAATATTGCACAATGGAGGAAACTCTGATGCAGCGATGCCGCGTGAGGGAAGAAGGTTTTAGGATTGTAAACCTCTGTCTTCAGGGACGAAAAAAGACGGTACCTGAGGAGGAAGCTCCGGCTAACTACGTGCCAGCAGCCGCGGTAATACGTAGGGAGCGAGCGTTGTCCGGAATTACTGGGTGTAAAGGGAGCGTAGGCGGGATCGCAAGTCAGATGTGAAAACTATGGGCTTAACCCATAAACTGCATTTGAAACTGTGGTTCTTGAGTGAAGTAG
+
GGGGGGGGGGGGGGGGGGGGGGGGGGGGGGGGGGGGGGGGGGGGGGGGGGGGGGGGGGGGFGGG,EDGGGGGGGGGGGGGGGGGGGGGGGGGGGGGGGGGGGGGGGGGGGGGGGGGGGGGFGGGGGGGGGGGGGGDGGGGGGGGGGGFGBFGGGGGBFGGGGGGGEGGGGGGEGGGGGGGGGGFFGG8C=FFCGGGGGGG>?EECGGGEEGGGGGG<FGGFGFGGGGGCCGGDGGFFFFGFFFFGGFFFGGGGFF?GGFFGF7CFAF:<F):<A?<F2ABAFF
@DE18INS60510:318:000000000-B6LD3:1:1101:16984:5105 1:N:0:AAGAGGCATCGACTAG
TGGGGAATATTGCACAATGGAGGAAACTCTGATGCAGCGACGCCGCGTGAGTGAAGAAGTAGTTCGCTATGTAAAGCTCTATCAGCAGGGAAGATAGTGACGGTACCTGACTAAGAAGCTCCGGCTAAATACGTGCCAGCAGCCGCGGTAATACGTATGGAGCAAGCGTTATCCGGATTTACTGGGTGTAAAGGGAGTGTAGGTGGCCAGGCAAGTCAGAAGTGAAAGCCCGGGGCTCAACCCCGGGACTGCTTTTGAAACTGCAGGGCTAGAGTGCAGGAGG
+
GGGGGGGGGGGGGGGGGGGGGGGGGGGGGGGGGGGGGFGGGGGGGGGFGGGGGGGGGGGGEGGGGGGGGGGGGGGGGGGGGFGGGGGGGGGGGGGFGGGGGGGGGGGGGGGGGGFGGGGGGGGGGGGGGGGGGGGGGGGGGGGGGGGGGGGGGGGGGGGGGGGGGGGGEGGGFGGGDEGGGGGGGFFGGGGGGGGGGGGGGGGGGGFEGGGGGGGEGFCFGGGGGGFGGGGDDGGFF@FGFFDEGGEGFGGGGF=FGGF):BGGFFFFF564<2<AA>DFFFF
@DE18INS60510:318:000000000-B6LD3:1:1101:16594:5114 1:N:0:AAGAGGCATCGACTAG
TGGGGAATATTGCACAGTGGAGGAAACTCTGATGCAGCGATGCCGCGTGAGGGAAGAAGGTTTTAGGATTGTAAACCTCTGTCTTCAGGGACGAAAAAAGACGGTACCTGAGGAGGAAGCTCCGGCTAACTACGTGCCAGCAGCCGCGGTAATACGTAGGGAGCGAGCGTTGTCCGGAATTACTGGGTGTAAAGGGAGCGTAGGCGGGATCGCAAGTCAGATGTGAAACCTATGGGCTTAACCCATAAACTGCATTTGAAACTGTGGTTCTTGAGTGAAGTAG
+
FGGGGGGGGFGGGGGEGEEFFGGGGGGGGGGGGGGGFGGGGGGGGGGFEEE8FGGGGGGFFGGG,FFCECGGGGGGEFGGGGGGGGGGGFGFFDBFFGGGGGGGGGGFFGDEGGGDECFFCCE>GGGG@CFGCGCFF>CCGGE68CGGD:>*<@FF@?FGCC>CEEE>>:CCGGGGEG*:8EG:<FGGDGG+<C9A>EDGGGGGGDC?E5AE5*:*<7CFFFFF7CFG+CFGGGFF))177F=FDFFG?D>D=*7@>:A2CFGF@>??6F2<AB#########
@DE18INS60510:318:000000000-B6LD3:1:1101:21777:5119 1:N:0:AAGAGGCATCGACTAG
TGGGGAATCTTCCGCAATGGGCGAAAGCCTGACGGAGCAACGCCGCGTGAGTGATGACGGCCTTCGGGTTGTAAAACTCTGTGATCCGGGACGAAAAGGCAGAGTGCGAAGAACAAACTGCATTGACGGTACCGGAAAAGCAAGCCACGGCTAACTACGTGCCAGCAGCCGCGGTAATACGTAGGTGGCAAGCGTTGTCCGGAATTATTGGGCGTAAAGCGCGCGCAGGCGGCTTCCCAAGTCCCTCTTAAAAGTGCGGGGCTTAACCCCGTGATGGGAAGGA
+
G?FFCFGGGGGGGGGGGGGGGGGGGGG8FGGGGGGGGGGGGGGEGGGGGGGGGGGGGGGGGGGGGGGGBCCCEGGGGDGFGGGGGGGGGGGGFFEGEGGGGGGGGFGEGGGGGGGGGGGGGGGFGGGGEFGGGFFGGGGGGGEFFFFGGDGGGGFGGGGGGGGGGGFGGGGDGGGG>9C0;AFGECGGGGGGGGGGGEGCGG5?CEFGGF6*8::CGFGCGGGCGDGGDGGGGCDF4?CGF?@*>+8<*CC*:FB?C7(633C*92441B#############
@DE18INS60510:318:000000000-B6LD3:1:1101:6688:5134 1:N:0:AAGAGGCATCGACTAG
TGGGGAATCTTCCGCAATGGGCGAAAGCCTGACGGAGCAACGCCGCGTGAGTGATGACGGCCTTCGGGTTGTAAAACTCTGTGATCCGGGACGAAAAGGCAGAGTGCGAAGAACAAACTGCATTGACGGTACCGGAAAAGCAAGCCACGGCTAACTACGTGCCAGCAGCCGCGGGAATACGTAGGTGGCAAGCGTTATCCGGAATTATTGGGCGTAAAGCGCGCGAAGGCGGCTTCCCAAGTCACGCTTAAAAGTGCGGGGCTTAAACCAGCGATGGGCAGGA
+
-@FGDGGGGGGDA@FCEFFGFFECECGDFEEEEEGGFFFEEFG@:FG:>CEFFGGCGG7>EFC,F<B=BBCBEEFGEEC<,9?@A9<EF:>+>C>FFECC=+>+3EFFGEFFE,<FFFG9>FGG9F9@FCCEGGEDBF:>,D7:<@<CFGGEEFEGGFGGC*<F+*9*+=C>F<*:8*<+;29@?0<CFC@*8C>8*29:58>C5<:+<CCF5:EC*7C################################################################
@DE18INS60510:318:000000000-B6LD3:1:1101:6581:5158 1:N:0:AAGAGGCATCGACTAG
TGGGGAATATTGCACAATGGGGGAAACCCTGATGCAGCGACGCCGCGTGAGTGAAGAAGTATTTCGGTATGTAAAGCTCTATCAGCAGGGAAGAAAGTGACGGTACCTGAATAAGAAGCCCCGTCTAACTACGTGCCAGCAGCCGCGGTAATACGTAGGTGGCAAGCGTTGTCCGGAATTATTGGGCGTAAAGCGCGCGCAGGCGGCTTCCCAAGTCCCTCTTAAAAGTGCGGGGCTTAACCCCGTGATGGGCAGGAAACTGGGAAGCTGGCGTATCGGAGAG
+
EEGFCE7EEFFGGGGAFFGGGEGGGGGFCGF8FGGGGGGCFEDGDGDFEEG<EEEEF,CFAGFFGGGF8FF?CEFFGGFGFEFFGGFGG7FFFGGE=B9AFEDFCEDGDFF<?F<DGGGGGGG+BFFCFBFGGG87FCGG7FGFFC7EC7FFGGGGGGGFF7B@4*=>EC*CFGGG**=BCFGG+;*:EECG+9*:CG5??::CEGGGCCFECC5<E7D:7FG79>7C0+:)93)05>F7@?>)9*)1):C9*)8>373?>@6404<?DF?(7318:BF?01:
@DE18INS60510:318:000000000-B6LD3:1:1101:23104:5161 1:N:0:AAGAGGCATCGACTAG
TGGGGAATATTGCACAATGGAGGAAACTCTGATGCAGCGACGCCGCGAGAGTGAAGAAGTAATTCGTTATGTAAAGCTCTATCAGCAGGGAAGATAGTGACGGTACCTGACTAAGAAGCTCCGGCTAAATACGTGCCAGCAGCCGCGGTAATACGTATGGAGCAAGCGTTATCCGGATTTACTGGGGGTAAAGGGAGTGTAGGTGGGCATGCAAGTCAGAAGTGAAAATCCGGGGCTCAACCCCGGAACTGCTTTTGAAACTGTAAGGCTGGAGTGCAGGAGG
+
GGGGGEGGEFEFFGGC@EGE?DCGFGGGGGGGGFGGGGEFGE@FFGG+@FGG<FG9FCGGEGGGFFGGCFDBE,F9FFGGGGCF;CFFBCCGEFDGGFFGGCGGGDCGGFGGDCFF<<CCEFCEEDE8<F<<*FCCF,>FFFAFG588?>A9<CC@@<?8+28/8CCC*;CCFCEC5A89EG<7C**:?C:+<@EF>C6ACGG?6**2;**3<++3<D7FC<+*+29C+<9)1><BE)*9).)5C*8C0*7C*=?@:D#########################
@DE18INS60510:318:000000000-B6LD3:1:1101:6597:5171 1:N:0:AAGAGGCATCGACTAG
TGGGGAATATTGCACAATGGGGGAAACCCTGATGCAGCGACGCCGCGTGAGTGAAGAAGTATTTCGGTATGTAAAGCTCTATCAGCAGGGAAGAAAGTGACGGTACCTGAATAAGAAGCCCCGGCTAACTACGTGCCAGCAGCCGCGGTAATACGTAGGTGGCAAGCGTTGTCCGGAATTATTGGGCGTAAAGCGCGCGCAGGCGGCTTCCCAAGTCCCTCTTACAAGTGCGGGGCTTAACCCCGTGATGGGAAGGAAACTGGGAAGCTGGAGTATCGGAGAG
+
E<FEFGCFCGGGGGGAEEFFFGGGEGG8BFFGGC<FFFDEGGGGCEGGFCGCFFEGFGG<EGFGGGGGGGG?EFFEGGGGCEAGFDCFGGGGGGGGGGGGGEEGFGFFGFGGGGFGGDFG7FGEGGGGGGGGGFGGGGGGGFGGFFGGEGGGCGGFGGGGGFGGGGGGE*4CEGGGGGGFFFGGFGGGGDGGEFEEGGGGGGEDEGEGGGGCF?FFGCGGGC:C+:0>FGFG5DDDEFDFF67)9:7*)2949?@FGD?0:7>C48D:?F?::3054:0:9BF
@DE18INS60510:318:000000000-B6LD3:1:1101:12276:5175 1:N:0:AAGAGGCATCGACTAG
TGGGGAATATTGCACAATGGGGGAAACCCTGATGCAGCGACGCCGCGTGAGTGAAGAAGTATTTCGGTATGTAAAGCTCTATCAGCAGGGAAGATAATGACGGTACCTGACTAAGAAGCCCCGGCTAACTACGTGCCAGCAGCCGCGGTAATACGTAGGGGGCAAGCGTTATCCGGATTTACTGGGTGTAAAGGGTGCGTAGGTGGCAAGGCAAGTCAGATGTGAAAGCCCGGGGCTCAACCCCGGTACTGCATTTGAAACTGTCTAGCTAGAGTGCAGGAGA
+
GGGGGGGGGGGGGGGGGGGFGGGGEGGGGGGGGGGGGGFEGGGGGGEF@FGGGGGGGGGGGGGGGGGGGGGFGGGGGGGGGGGGGGGGGGGGGGGGGGGGGGEGGGGGGGGGGGGGGGGGGGGGEGCBFGGGGGGGGGGGGGGGGGGGFGGGFFF>FGGGGGGGGGGGEGGCFGGGGGGGGFGGGGCEGGGFF9CCGGGGGGGGCFGGFGGGGGGFGGGGGGGGGGGGG=DGD<3>3>GGF>3>GG>D>FFGF?BFG=9AF6CDF>FAFFBB<BFFF>AFB:>
@DE18INS60510:318:000000000-B6LD3:1:1101:26394:5212 1:N:0:AAGAGGCATCGACTAG
TGGGGAATCTTCCGCAATGGGCGAAAGCCTGACGGAGCAACGCCGCGTGAGTGATGACGGCCTTCGGGTTGTAAAACTCTGTGATCCGGGACGAAAAGGCAGAGTGCGAAGAACAAACTGCATTGACGGTACCGGAAAAGCAAGCCACGGCTAACTACGTGCCAGCAGCCGCGGTAATACGTAGGTGGCAAGCGTTGTCCGGAATTATTGGGCGTAAAGCGCGCGCAGGCGGCTTCCCAAGTCCCTCTTAAAAGTGCGGGGCTTAACCCCGTGATGGGAAGGA
+
GGGGGGGGGGGGGGGGGGGGGGGGGGGGGGGGGGGGGGGGGGGGGGGGGGGGGGGGGGGGGGGGGGGG@FGEGGGGGGGGGGFGGGGGGGGGGGGGGGGGGGGGGGGGGGGGGGGGGGGGGGGGGGGGGGGGGGGGGGGGGGEFGGGGGGGGGGGGGGGGGDGGGGGGGGGGGGEGGGGGGEGFDCCFGF9CCGGGGGGGGGCEEFGGGGFGGGGGGGGGGGGGGGEGGGGGG5DFF@G5@FBFGC@4FCG*:?FFGG>(5)99:-976>BB?8(6?614:?5
@DE18INS60510:318:000000000-B6LD3:1:1101:8148:5222 1:N:0:AAGAGGCATCGACTAG
TGGGGAATCTTCCGCAATGGGCGAAAGCCTGACGGAGCAACGCCGCGTGAGTGATGACGGCCTTCGGGTTGTAAAACTCTGTGATCCGGGACGAAAAGGCAGAGTGCGAAGAACAAACTGCATTGACGGTACCGGAAAAGCAAGCCACGGCTAACTACGTGCCAGCAGCCGCGGTAATACGTAGGTGGCAAGCGTTGTCAGGAATTATTGGGCGTAAAGCGCGCGCAGGCGGCTTCCCAAGTCCCTCTGAAAAGTGCGGGGCTTAACCACGTGATGGGAAGGA
+
EFFFGGGGGGGFGGGGGGGG<FGEGGGFFFFGGECCFGGGGGGFCFGEEEFGGGFGCGGGGGGGFGDCFFEFFFFGGGGGCCFGGGGGCCCDFCFGGGEGFGFGGGGGGFEGGGGGGGGGGGF7<CGGGGGGFEEEGGGGGGGFFGGGD>CEGGGFGFGGGFGG6EFE>FC?C8*2A?C9EFFGG7CF8CGGGGGGCCC+0@CFF6?G79<=:52:E<CF39EG=3>7CE73CD5?FFGGF7@4>:7F/*:FGF=6*/7;37)>7<?<)7:18?BFFF#####
@DE18INS60510:318:000000000-B6LD3:1:1101:25532:5246 1:N:0:AAGAGGCATCGTCTAG
TGGGGAATATTGCACAATGGGGGAAACCCTGATGCAGCGACGCCGCGTGGAGGAAGAAGGTCTTCGGATTGTAAACTCCTGTTGTTGGGGAAGATAATGACGGTACCCAACAAGGAAGTGACGGCTAACTACGTGCCAGCAGCCGCGGTAAAACGTAGGTCACAAGCGTTGTCCGGAATTACTGGGTGTAAAGGGAGCGCAGGCGGGAAGACAAGTTGGAAGTGAAATCTATGGGCTCAACCCATAAACTGCTTTCAAAACTGTTTTTCTTGAGTAGTGCAGA
+
GGGGGGGGGGGGGGGGGGGGGGGGDGGGGGGGGGGGGGGGGGGGGGGGGGGGGGGGGGGGGGGGGG7@EGGGCGGGGGGFGGGGGGGGGGGGGGGGGGGGGGGGGGGGGGGGGGGGGGGGGDGGGGGGGGGGGGGGGGGGGGGGGGGGEGGGGGGFGGGGGGGGGGGDGGGGGGGGCCGFFGGGGGFGGG+<?FGGGGEGGGGDGC58CEGGGGGFGGFG75FGGGFGFGCCFGGFFFGGFFF@CFFGFCFCCFF?GGB376CDF4:?FFA9<7:<BDFB<2=
@DE18INS60510:318:000000000-B6LD3:1:1101:18277:5264 1:N:0:AAGAGGCATCGACTAG
TGGGGAATCTTCCGCAATGGGCGAAAGCCTGACGGAGCAACGCCGCGTGAGTGATGACGGCCTTCGGGTTGTAAAACTCTGTGATCCGGGACGAAAAGGCAGAGTGCGAAGAACAAACTGCATTGACGGTACCGGAAAAGCAAGCCACGGCTAACTACGTGCCAGCAGCCGCGGTAATACGTAGGTGGCAAGCGTTGTCCGGAATTATTGGGCGTAAAGCGCGCGCAGGCGGCTTCCCAAGTCCCTCTTAAAAGTGCGGGGCTTAACCCCGTGATGGGAAGGA
+
GGGGGGGGGGGGGFGGGGGGGGGGGGGGGGGGGGGGGGGGGGGGGGGGGGGGGGGGGGGGGGGGGGGGGGGEGGGGGFGFFGGGGGGGGGGGGGGGGGGGGGGGGGDGGGGGGGGGGGGGGGGGGGGGGGGGGGGGDGFGFGGGGGGGGGGGGGGGGGGGGGGGGGGGFGGGGG8CEGGGGCFGEFGGGGGDGGCEEGGGGG*?FFGGGFGGGG7EGGGGGGCGGGDGGGGGD>DFFF7DFFF?D05*9>CFFF??GCBF9@)>FD4<:DB4::7AFF#####
@DE18INS60510:318:000000000-B6LD3:1:1101:21359:5269 1:N:0:AAGAGGCATCGACTAG
TGGGGAATATTGCACAATGGGGGAAACCCTGATGCAGCAACGCCGCGTGAGTGAAGAAGTATTTCGGTATGTAAAGCTCTATCAGCAGGAAAGAAAATGACGGTACCTGACTAAGAAGCCCCGGCTAACTACGTGCCAGCAGCCGCGGTAATACGTAGGGGGCAAGCGTTATCCGGATTTACTGGGTGTAAAGGGAGTGTAGGTGGCATCACAAGTCAGAAGTGAAAGCCCGGGGCTCAACCCCGGGACGGCTTTTGAAACTGCGTAGCTGGAGTGCAGGAGA
+
G9FCGGGGGGGGGFGGCFGGGGGGGGGGGGGGGGGGFGGGGGGGGDGECECBFGCGGGGGGGGGGGGGGFGAFDFFGGGFGGGF9BFFFGGGFFGGGGDGGGGGGGGGGGGGGFGGGFGGFGDGGGGGGGGGGFCFCFGGGGFGEGGGGGDGGGGEGGGGGD8>FGGGGGGGGGEEEGGGG?CFGGGG>CGGGGGGGECGFGFFGG6EF6+0AFE9+:?F76FFGGGDF6DDD377)>GFF>359CBD5)/9DEFFCG#########################
@DE18INS60510:318:000000000-B6LD3:1:1101:16014:5293 1:N:0:AAGAGGCATCGACTAG
TGGGGAATATTGGGCAATGGGCGCAAGCCTGACCCAGCAAAGCCGCGTGAAGGAAGAAGGCTTTCGGGTTGTAAACTTCTTTTCTTAGGGACGAAGCAAGTGACGGTACCTAAGGAATAAGCCACGGCTAACTACGTGCCAGCAGCCGCGGTAATACGTAGGTGGCAAGCGTTATCCGGATTTACTGGGTGTAAAGGGCGTGTAGGCGGGATGGCAAGTCAGATGTGAAAACCACGGGCTCAACCTGTGGCCTGCATTTGAAACTGTAGTTCCTGAGTACTGG
+
FGGGGDGG<FF9FGGGFFGGGFGGGGC+BFEFGGFFGGCF,A<F:FG@FGFFFGGGGGGGCG<CFGGDGGGGGGGGGGGGAFGCFGGGFCEGGGG7FFFGGFFFEGG@:FFGGA,<<FFGGGGGGECCE*BBFCGGFCFC+<88CFEC*?5/?C9@EF@C>EA6AF@F88:EDG;0<C>:C8ACGGG8*2;?CC9095:C?8EFEF?8**>E*:=?C7>:>F?CECC>CEC5><F>))9)867F<+.:65577<F:F*4)?F=C449<9*))))6),6AFFA:
@DE18INS60510:318:000000000-B6LD3:1:1101:13546:5332 1:N:0:AAGAGGCATCGACTAG
TGGGGAATATTGCACAATGGGCGAAAGCCTGATGCAGCAACGCCGCGTGAGCGATGAAGGCCTTCGGATCGTAAAGCTCTGTCCTCAAGGAAGATAATGACGGTACTTGAGGAGGAAGCCCCGGCTAACTACGTGCCAGCAGCCGCGGTAATACGTAGGGGGCTAGCGTTATCCGGATTTACTGGGCGTAAAGGGTGCGTAGGCGGTCTTTTAAGTCAGGAGTGAAAGGCTACGGCTCAACCGTAGTAAGCTCTTGAAACTGGAGGACTTGAGTGCAGGAGAG
+
GGGGGGGGGGGGGGGGGGGGGGGGGGGGGGGGGGGGGGGGGGGGGGGGGGGGGGGEGGFGGGGGGGGCGGGGGGGGGGGGGGGGGGGGFGGGGGGGGGGGGGGGGGGGGGGGGGGGGGGGGGGGGGGGGGGGGGCGGGGGGGGGGGGGGGGGGGGGGGGGGGGGGFGGEGGGGGGGGGGGGGGCFGGGGGGGGGGGCEG8EEGGGGGGGGGGGGCCFGGGFGGGGGGFCFGCCDGFD>GGF5@BGGFGFFC*996?FG9A>FGGFF:(,*43.6<>9>?::1@
@DE18INS60510:318:000000000-B6LD3:1:1101:23235:5334 1:N:0:AAGAGGCATCGACTAG
TGGGGAATATTGCACAATGGGGGAAACCCTGATGCAGCGACGCCGCGTGAGCGAAGAAGTATTTCGGTATGTAAAGCTCTATCAGCAGGGAAGAAAATGACGGTACCTGACTAAGAAGCCCCGGCTAACTACGTGCCAGCAGCCGCGGTAATACGTAGGGGGCAAGCGTTATCCGGATTTACTGGGTGTAAAGGGAGCGAAGACGGAGCAGCAAGTCTGATGTGAAAACTATGGGCTTAACCCATAAACTGCATTTGAAACTGTGGTTCTTGAGTGAAGTAGA
+
GGGGGGGGGGGGGGGGGGGGGGGGGGGGGGGGGGGGGGGGGGGGGGGGGGGGGGGGGGGGDGGGGGGGGGGGGGGGGGGGGGGGGGGGGGGGGGGGGGGGGGGGGGGGGGGGGGGGGGGGGGGGGGGGGGGGGGGGGGGGGGGGGGGGGGGGGGGGGGGGGGGGGGGGGEGGGGGGGEEGGGGGGGGGEGGGGGGGGGGGGGEFEEGGGGGGGFFCECDGFGFGGGGGGGGGGGGFFFGGFF7@GG?>=7:=FFFFGD6AF?FCFB><<466)::<BAA:ADF
@DE18INS60510:318:000000000-B6LD3:1:1101:12702:5343 1:N:0:AAGAGGCATCGACTAG
TGGGGAATATTGCACAATGGGGGAAACCCTGATGCAGCGACGCCGCGTGAGCGAAGAAGTATTTCGGTATGTAAAGCTCTATCAGCAGGGAAGAAAATGACGGTACCTGACTAAGAAGCCCCGGCTAACTACGTGCCAGCAGCCGCGGTAATACGTAGGGGGCAAGCGTTATCCGGATTTACTGGGTGTAAAGGGAGCGTAGACGGAGCAGCAAGTCTGATGTGAAAACCCGGGGCTCAACCCCGGGACTGCATTGGAAACTGTTGATCTGGAGTGCCGGAGA
+
GGGGGGGGFGGFGGGGFFGGGGGGGGGFGGGGGGGGGGEGGGGGGGGGGGGGGGGGGGGGGGFGGGGGGGGFGGGGGGGGGGFGGGGGGGFGDGGGGGGGGGGGGGGGGGGGGGFGGGGFFGGGGGGFGGGGGGGGGGGGGG>FGGGCFGGGGGGGGGEEFGGGDGGGECGFFGGGGGGDGGGGGGGGGGCCGGGGGGGDGGGGGGGDDGGGGCDF7CF>FC0:CC<DFED79C3)5>GG:FFFGEDCBDGC74=?6FABG4FC6<FFFFAAA?:7<A06>>>
@DE18INS60510:318:000000000-B6LD3:1:1101:20095:5345 1:N:0:AAGAGGCATCGACTAG
TGGGGAATATTGCGCAATGGGGGCAACCCTGACGCAGCCATGCCGCGTGAATGAAGAAGGCCTTCGGGTTGTAAAGTTCTTTCGGTAGCGAGGAAGGCATTTAGTTTAATAAACTAGGTGATTGACGTTAACTACAGAAGAAGCACCGGCTAACTCCGTGCCAGCAGCCGCGGTAATACGGAGGGTGCGAGCGTTAATCGGAATAACTGGGCGTAAAGGGCACGCAGGCGGTGACTTAAGTGAGGTGTGAAAGCCCCGGGCTTAACCTGGGAATTGCATTTCA
+
GGGGGGGGGGGGGGG:FCGGGGGGGGGAFGGGGGGGGGGGFGGGGGGGGGGGGGFFGGGGGGGGCGGGFGGGGGGGGGGGGFEGC=FEEGGGGGFGGGGGGGGGGADGGGGGGGFFFFFGGFFGGGGEGCGGAA@FGGGGGGGGGGGGGGGGGGFGGFGFCFFGGGGFFGEEGEGGFGGGGEGGGGGGEGGGGEGEC@FCGGGFFC6:FFGGGGGEFFF5<C5D51:CCGGCDC09*82>/=?FGGF*)0::CFF:*9797>5>@9?<?@B############
@DE18INS60510:318:000000000-B6LD3:1:1101:25455:5355 1:N:0:AAGAGGCATCGACTAG
TGGGGAATATTGCACAATGGGGGAAACCCTGATGCAGCAACGCCGCGTGAGTGAAGAAGTATTTCGGTATGTAAAGCTCTATCAGCAGGAAAGAAAATGACGGTACCTGACTAAGAAGCCCCTGCTAACTACGTGCCAGCAGCCGCGGTAATACGTAGGGGGCACGCGTTATCCGGATTTACTGGGTGGAAAGGGAGCGGAGACGGTTTTGCAAGTCTGAAGTGAAAGCTCGGTGCTTAACCCGGGGACTGCTTTGGAAACTGTAGAACTAGAGTGCAGGAGA
+
GGGFFGGCGGGGGGGGGGGGFGFFGGDGGGGGGGGGGG8F,@FGGGGGGG:FGGGGGGGFG3FFGGGCFGGGFFGGF9FFFGGGGGGGGCFCFGGC,;3>><:F<F<,3:8<C@C<CF8C:<*C7BFCBB,CFFGGGGFDC<4B:E>E::*<EGFCCCEGGG58*/2:?*;*<+;?>**<:E7CCF;?/233C55FE>=*:*58*81;*/:F?9??9*02:7C=<>9CC+9CD9DB4*::9B#########################################
@DE18INS60510:318:000000000-B6LD3:1:1101:11291:5360 1:N:0:AAGAGGCATCGACTAG
TGGGGAATCTTCCGCAATGGGCGAAAGCCTGACGGAGCAACGCCGCGTGAGTGATGACGGCCTTCGGGTTGTAAAACTCTGTGATCCGGGACGAAAAGGCAGAGTGTGAAGAACAAACTGCATTGACGGTACCGGAAAAGCAAGCCACGGCTAACTACGTGCCAGCAGCCGCGGTAATACGTAGGTGGCAGGCGTTGTCCGGAATTATTGGGCGTAAAGCGCGCGCAGGCGGCTTCCCAAGTCCCTCTTAAAAGTGCGGGGCTTAACCCCGTGATGGGAAGGA
+
GGGGGGGGGGGGGGGGGGGGGGGEGGDGGGGGGGGGGGGFFGGFGGGGGGGFFFGFGGGGGGGGGGGGGGGGGGGGGGGGGGGGCFGGGGGGGGGGGGGGFGGFFFGGGGGGGGGGGGGGFFGGGGGGGGGGGGGGGGGGGGGDGGGGGGGEGGGGGGGGGGFGGFGFGGGGGGGGGG:7CFF5EGG5FGGGGCCCGCGGGGGGGGGGFDFCGGCCE<CFC5CDECGDDGGCGGDFFFF<:=4FC7;F?G*>749@FG>15>)9@BF>0044<0447::?B?#
@DE18INS60510:318:000000000-B6LD3:1:1101:19936:5364 1:N:0:AAGAGGCATCGACTAG
TGGGGAATCTTCCGCAATGGGCGAAAGCCTGACGGAGCAACGCCGCGTGAGTGATGACGGCCTTCGGGTTGTAAAACTCTGTGATCCGGGACGAAAAGGCAGAGTGCGAAGAACAAACTGCATTGACGGTACCGGAAAAGCAAGCCACGGCTAACTACGTGCCAGCAGCCGCGGTAATACGTAGGTGGCAAGCGTTGTCCGGAATTATTGGGCGTAAAGCGCGCGCAGGCGGCGTCCCAAGTCCCTCTTAAAAGTGCGGGGCTTAACCCCGGGATGGGAAGGA
+
GGGGGGGGGGGGGGG@DFGGGGGGGGE8FFFFGGGGGG<DG@CGGGGGGGGCFGGGGGCEGGGGGGGCFFGFGGGCGGDFDFGGGGGFGDGGGGGGGGGGGGGGGDGGGGGGGGFGGGFGG?EFGFGEEGGGGEGGGGGFCFGGGGGGGGGGGGGGGGGGGGGGGGFFGFEGGG*?EGGGG:CGGFFGGGFFCGGGEGGGGGGG58CG:9CFGECEEFGGDC7DEDGG=CCDG)9BE3><F6@6CC)29>F*:F=*09>9G>G4?AFFFFF############
@DE18INS60510:318:000000000-B6LD3:1:1101:10483:5367 1:N:0:AAGAGGCATCGACTAG
TGGGGAATATTGCACAATGGGCGAAAGCCTGATGCAGCGACGCCGCGTGAGCGAAGAAGTATTTCGGTATGTAAAGCTCTATCAGCAGGGAAGATAATGACGGTACCTGACTAAGAAGCACCGGCTAAATACGTGCCAGCAGCCGCGGTAATACGTATGGTGCAAGCGTTATCCGGATTTACTGGGTGTAAAGGGAGCGCAGGCGGGGCGGCAAGTCTGATGTGAAAGCCCGGGGCTCAACCCCGGTACAGCATGGGAAACTGTCGTACTAGAGTGTCGGAGG
+
GGGFGGFGGGGGGGGGGGGGGGGGGEEGFCGGGGGFGCECCFECCCFGGDC<FG:EGGGFFGGCGGE@EFG;FGDF9>FF<@BBFA;FDEGDFGCFFEFFFEGGGEC9<AF9FCCFFFFBF<FEE@?G77,<;<CCGGFC86C;8EGGGGD9C@E0<9CF<+<:A7CEC5EFGFGD5;CEGG+<EC*1*<C<FFEGD:?8CGDEGG*5:?5=E5:2<*:0*2+:CDEGGFFGDCD3))9D:FB>5*.95**09**.7C?FG4C26:7?###############
@DE18INS60510:318:000000000-B6LD3:1:1101:25204:5389 1:N:0:AAGAGGCATCGACTAG
TGGGGAATATTGCACAATGGAGGAAACTCTGATGCAGCGACGCCGCGTGAGTGAAGAAGTAGTTCGCTATGTAAAGCTCTATCAGCAGGGAAGATAGTGACGGTACCTGACTAAGAAGCTCCGGCTAAATACGTGCCAGCAGCCGCGGTAATACGTATGGAGCAAGCGTTATCCGGATTTACTGGGTGTAAAGGGAGTGTAGGTGGCAAGGCAAGTCAGATGTGAAAGCCCGGGGCTCAACCCCGGTACTGCATTTGAAACTGTCTAGCTAGAGTGCAGGAGA
+
GGGGGGGGGGGFGGGGGFGGGGGGGGGGGGGGGGGGGGGGGGGGGGGGGGGGGGGGGGGGGGGGGGGGGGGGGGGGGGGGGGGGGGGGGGGGGGGGGGGGGGGGGGGGGGGGGGGGGGGGGGGGGGGGGGGGGGCFGGGGGGGGGGGGDG:FGGGGGGGGGFFGGGGGGGGGGGGGGGGGGGGGGGGEEF9CGFGFGGFGGGGGCAFGCFFGGGFF9>C>GGFGGGGGGGGGGGGD5FFG4FEBGGEGEGGFGFFFGG<9CF7>9AFDFF><7?F>2<2<??4
@DE18INS60510:318:000000000-B6LD3:1:1101:26015:5401 1:N:0:AAGAGGCATCGACTAG
TGGGGAATATTGCACAATGGAGGAAACTCTGATGCAGCGATGCCGCGTGAGGGAAGAAGGTTTTAGGATTGTAAACCTCTGTCTTCAGGGACGAAAAAAGACGGTACCTGAGGAGGAAGCTCCGGCTAACTACGTGCCAGCAGCCGCGGTAATACGTAGGAAGCGAGCGTTGTCCGGAATTACTGGGTGTAAAGGGAGCGTAGGCGGGATCGCAAGTCAGATGTGAAAACTATGGGCTTAACCCATAAACTGCATTTGAAACTGTGGTTCTTGAGTGAAGTAG
+
GGGGGGGGGGGGGGGGGFGGGGGFGGGGGGGGGGGGGGGGGGGGGGGGGGGGGGGGGGGGGGGGGGGGGGGGGGGGGGGGGGGGGGGGGGGGGGEGGFGGGGGGGGGGGGCGGGGGGGGF8BGGGGGGGGGGGGGGGGGGGGGGGGGGEEGGGGGGGGGGGGFGGGG5>EEGGGGGGGGGGGGGDFGEGEGGFGGDEGEGGGGGGDGDGDGGGGGGGFFGCDFC@DGGGGGGG><@:FGFFFFFGGFC6FFFGFFFDG><FFFF=>F?BFFFFFB<2<<26<F
@DE18INS60510:318:000000000-B6LD3:1:1101:14033:5407 1:N:0:AAGAGGCATCGACTAG
TGGGGAATCTTCCGCAATGGGCGAAAGCCTGACGGAGCAACGCCGCGTGAGTGATGACGGCCTTCGGGTTGTAAAACTCAGTGATCCGGGACGAAAAGGCAGAGTGCGAAGAACAAACTGCATTGACGGTACCGGAAAAGCAAGCCACGGCTAACTACGTGCCAGCAGCCGCGGTAATACGTAGGTGGCAAGCGTTGTCCGGAATTATTGGGCGTAAAGCGCGCGCAGGCGGCTTCCCAAGTCCCTCTTAAAAGTGCGGGGCTTAACCCCGTGATGGGAAGGA
+
GGFCFEGGFFEFGFGGGDGGGGGEEGGDEEFFGGFFGGGG8CFFFEEGGGGGGGGFFGBGGEEFGGDC?BF7BFFEFFGGGEF?9FGFGGGEGGC@C>8BFEFG>DC=FGGGGGFFAF<F,@F=FGGGG*@>FGGGGGEFEFGC:<F<CEG<CCFCF:7<7<F,:C8BCBGC<:/:8@7C8<CFCCFFFGGFFE8CG:EEGG5CFGGGFGG5;::CED:>75CDGGGDGGDD319?FFF4:947>+75@:FGGF=F?D62D3)79<*34BF(342AF6:71:4
@DE18INS60510:318:000000000-B6LD3:1:1101:22791:5427 1:N:0:AAGAGGCATCGACTAG
TGGGGAATATTGCACAATGGGGGAAACCCTGATGCAGCGACGCCGCGTGAGTGAAGAAGTATTTCGGTATGTAGAGCTCTATCAGCAGGGAAGAAAGTGACGGTACCTGAATAAGAAGCCCCGGCTAACTACGTGCCAGCAGCCGCGGTAATACGTAGGGGGCAAGCGTTATCCGGATTTACTGGGTGTAAAGGGAGCGTAGACGGCAAGGCAAGTCTGAAGTGAAAGCCCGGTGCTTAACGCCGGGACTGCTTTGGAAACTGTTTAGCTGGAGTGCCGGAGA
+
GGGGGGGGGGGCFGFGFGGGGGGGGGGGGGGGGGGGGGGGGGGGGGGGGGGGGGGGGGGGGGGGGGGGGGGGGGGGGGGGGGGGGGGGGGGGGFGGGGGGFGGGGGGGGCCFGGGGGF8FGGGGGGGGGGGGGGCDFFGGGGGGGGGGG>EGGGGEGGGGGGGG5*AEEGGGGGDEEEGFGFGFGG*;:CCCFGGGGGDGDEEGGGGGGGFGGGGFGFCDGG+9?CCGGFCCDGGE6=FDFFB>5C>G@4F4C??FGGA3>4CF@:FDFFBB:B??.<>F;>B
@DE18INS60510:318:000000000-B6LD3:1:1101:16488:5431 1:N:0:AAGAGGCATCGACTAG
TGGGGAATATTGGGCAATGGGGAAACCCTGACCCAGCAACGCCGCGTGAAGGAAGAAGGCTTTCGGGTTGTAAACTTCTTTTACCAGGGACGAAGAAAGTGACGGTACCTGGAGAAAAAGCCACGGCTAACTACGTGCCAGCAGCCGCGGTAATACGTAGGTGGCAAGCGTTGTCCGGATTTACTGGGTGTAAAGGGCGTGTAGGCGGAGATGCAAGTCAGATGTGAAATCCCCGGGCTTAACCCGGGAACTGCATTTGAAACTGTATCCCTTGAGTATCGGA
+
GGGGGGFGGGGGGGGGGGGGGGGGGGGGGGGGGGGGGGGGGGGGGGGGGGGFGFGGGGGGGEGGGGGGGGFFFGGGGGGGGGGGGGGGGGGFFGGGGGGGGGGGGGGGGGGGGGGGGGGGGGGGGGGGGGGGGGGGGGGGGGGGGGGGGGFFGGGGGGGGGGGGGGGGGGGGGGGGGGGGDGGGGGGGGEEFGGFGEGGGGCGGGGGGGGDGGGFEDGFGGG?FFGGGGGGFGGGFFEGGFFFFGGFGFDGCF?FFG74<D6>DF4@AFF::B?FFDBAA?FF
@DE18INS60510:318:000000000-B6LD3:1:1101:18876:5432 1:N:0:AAGAGGCATCGACTAG
TGGGGAATATTGCACAATGGAGGAAACTCTGATGCAGCGATGCCGCGTGAGGGAAGAAGGTTTTAGGATTGTAAACCTCTGTCTTCAGGGACGAAAAAAGACGGTACCTGAGGAGGAAGCTCCGGCTAACTACGTGCCAGCAGCCGCGGTAATACGTAGGGAGCGAGCGTTGTCCGGAATTACTGGGTGTAAAGGGAGCGTAGGCGGGATCGCAAGTCAGATGTGAAAACTATGGGCTTAACCCATAAACTGCATTTGAAACTGTGGTTCTTGAGTGAAGTAG
+
GGGGGGGGFGGGGGGGGGGGGFGGGGGGGGGGGGGGGGGGGGGFGGGGGGGGGGGGFGEFFGGGFGGEGGGGGGGGGGGGGGGGGGGGGGGGGGGGGGGGGGGGGGGGGGGGG@FGGGGGFGGEFFGGGGGGGGFFFGGGGGGGGGGD@@FGF9DFGGGGGGGGGGCDGGE7<>CCCE5E8FEGGFG:E8FFBGDGGGGGGEGCGDE58?5EDEEE:>CGC7ACFFFFCGFGG77577>4?F?FDEFGFCFCFFFF>FF):9:>74<12F#############
@DE18INS60510:318:000000000-B6LD3:1:1101:5839:5447 1:N:0:AAGAGGCATCGACTAG
TGGGGAATCTTCCGCAATGGGCGAAAGCCTGACGGAGCAACGCCGCGTGAGTGATGACGGCCTTCGGGTTGTAAAACTCTGTGATCCGGGACGAAAAGGCAGAGTGCGAAGAACAAACTGCATTGACGGTACCGGAAAAGCAAGCCACGGCTAACTACGTGCCAGCAGCCGCGGTAATACGTAGGTGGCAAGCGTTGTCCGGAATTATTGGGCGTAAAGCGCGCGCAGGCGGCTTCCCAAGTCCCTCTTAAAAGTGCGGGGACTAACCCCGTGATGGGAAGGA
+
;EFGEGGGG9FFFCGFGECEFGGGGGGGAFFFGGDGGGGGFFDFGGGGGGGFGGCAF9CFD=+BFGC@=F==CEFEGCFCFFFGEGGGBEEGGDEGGGDGGGGGGG9@BFFGGGGGGGEFGGG@9FGGCFGGCEC@<CFF>EGGCFCGGGGGFGGF9FDC2CGGFGGCCFE7:C88*+<9:<95CAFFCFFFFE*A**<:EE:C*+<9C:+2@EGG57:FGGGGG<CGGC))5)7)67FFF*19237C9D#################################
@DE18INS60510:318:000000000-B6LD3:1:1101:22329:5459 1:N:0:AAGAGGCATCGACTAG
TGGGGAATATTGCACAGTGGGGGAAACCCTGATGCAGCGACGCCGCGTGGAGGAAGAAGGTCTTCGGATTGTAAACTCCTGTTGTTGGGGAAGATAATGACGGTACCCAACAAGGAAGTGACGGCTAACTACGTGCCAGCAGCCGCGGTAAAACGTAGGTCACAAGCGTTGTCCGGAATTACTGGGTGTAAAGGGAGCGCAGGCGGGAAGACAAGTTGGAAGTGAAATCTATGGGCTCAACCCATAAACTGCTTTCAAAACTGTTTTTCTTGAGTAGTGCAGA
+
GGGGGGGGGGG9FGGGGGGGGGGGGGGGGGGGGGGGGGGGGGGGGGGGGGGGGGGGGGGGFGGGGGGGGGGGGGGGGGGFGGGGGGFGGGGGGGGGGGGGGGGGGGGGGGGGGGGGGGGGGGGGGGGGGGGGGGFGGGGGGGGGGGGFGGGGGGGGGGGGGGGGGFGGGGCGGGGGGGGGGGGGGGBECCG?FGGGGGGGCE5:CGGE5EGGGGGGGGGGGGGG7FEGGGGGGGGFF@CGFFEFGG*?FGFGG8?FGGFFGFGG9AF<:BAF)4>AF9?>DB=
@DE18INS60510:318:000000000-B6LD3:1:1101:5711:5484 1:N:0:AAGAGGCATCGACTAG
TGGGGAATATTGCACAATGGGGGAAACCCTGATGCAGCGACGCCGCGTGAGTGATGAAGTATTTCGGTATGTAAAGCTCTATCAGCAGGGAAGAAAATGACGGTACCTGACTAAGAAGCCCCGGCTAACTACGTGCCAGCAGCCGCGGTAATACGTAGGGGGCAAGCGTTATCCGGATTTACTGGGTGTAAAGGGAGCGTAGACGGAACAGCAAGTCTGGTGTGAAAACCCGGGGCTCAACCCCGGGACTGCATTGGAAACTGTTGATCTTGAGTGTCGGAGA
+
?FFEF>CFFGGGAFGGGGGGCEGFGGD?FEGGGFGGGGFG@=CFGDGFEEEFFG9EFDGFAEFGFGG>FGGG;BFFGDF,?,<CCFGBFCFCGG?CFFGGGGGGGGGGGGGGGC8FCGCF@FEGGGGGGGFGE6:>CCF>*;@FGGE5*8?EGGC3<8?EGGGGGC*A888@C@EGE5*<CCFFEC28/A7@FFE8C??CCCC9C8ACGGFF8?FCF7FGFDFG7>FGG=5DDGCEE3CGF>>@/=B5:F<*0=FF<7A<F######################
@DE18INS60510:318:000000000-B6LD3:1:1101:13503:5496 1:N:0:AAGAGGCATCGACTAG
CGGGGAATATTGCACAATGGGCGAAAGCCTGATGCAGCGACGCCGCGTGAGCGAAGAAGTATTTCGGTATGTAAAGCTCTATCAGCAGGGAAGATAATGACGGTACCTGACTAAGAAGCACCGGCTAAATACGTGCCAGCAGCCGCGGTAATACGTATGGTGCAAGCGTTATCCGGATTTACTGGGTGTAAAGGGAGCGCAGGCGGTGCGGCAAGTCTGATGTGAAAGCCCGGGGCTCAACCCCGGTACTGCATTGGAAACTGTCGTACTAGAGTGTCGGAGG
+
GGGGGGGGGGGGGGGGGGGGGGGGGGGGGGGGGGGGGGGGGGGGGGGGGGGGGGGGGGGGGGGGGGGGGGGGGGGGGGGGGGGGGGGGGGGGGGGGGGGGGGGGGGGGGGGGGGGGGGGGGGGDEGGGGGGGGGGGGGGGGGGGGGGGGGGGGGGCGGFGGF7FGCGDGGCFGGGGGGGGGGGGGGGGGGG?FGGGDGGGGGGGGGGDGGGG5:FCGGGGGGGGGGFGG=<CDDDEFFGGFFDFGDBGFGGGFFFFGGF<F7FCB<FFFFFFFFFADF0;>>E
@DE18INS60510:318:000000000-B6LD3:1:1101:25904:5512 1:N:0:AAGAGGCATCGACTAG
TGAGGAATATTGGTCAATGGACGAGAGTCTGAACCAGCCAAGTCGCGTGAGGGAAGACTGCCCTATGGGTTGTAAACCTCTTTTATAAGGGAAGAATAAGTTCTACGTGTAGAATGATGCCTGTACCTTATGAATAAGCATCGGCTAACTCCGTGCCAGCAGCCGCGGTAATACGGAGGATGCGAGCGTTATCCGGATTTATTGGGTTTAAAGGGTGCGTAGGCGGTTTATTAAGTTAGTGGTTAAATATTTGAGCTAAACTCAATTGTGCCATTAATACTGA
+
FGFGFGGGGGFGGGFGGDGGGGGGGEFFGFFGGFFFFE@FGGCGGGGGGGGGGGGGGGGFGGGGGGGGDDFEFGFGCGGGGGAFGGFGGG:3DFFCFBFGFGGGGGGGCFF@EC,>FFCFGGFGGFFFGGGGFFGGCG9F?AFCEFGGGGF:FFGGFGGGGGGGGGGGGGGGFGGGE>CGGGGD8CCEGDCCGFGGEE=FF?7ECFG5>E?9E7EFGDGD37>=C<E3*6C7>C:66@F>@5=>C+976C>*?FFF=FAAC=7:9<@################
@DE18INS60510:318:000000000-B6LD3:1:1101:17485:5523 1:N:0:AAGAGGCATCGACTAG
TGGGGAATCTTCCGCAATGGGCGAAAGCCTGACGGAGCAACGCCGCGTGAGTGATGACGGCCTTCGGGTTGTAAAACTCTGTGATCCGGGACGAAAAGGCAGAGTGCGAAGAACAAACTGCATTGACGGTACCGGAAAAGCAAGCCACGGCTAACTACGTGCCAGCAGCCGCGGTAATACGTAGGTGGCAAGCGTTGTCCGGAATTATTGGGCGTAAAGCGCGCGCAGGCGGCTTCCCAAGTCCCTCTTAAAAGTGCGGGGCTTAACCCCGTGATGGGAAGGA
+
GGGGGGGGGGGGGGGGDGGGGGGGGGGGGGGGGGGGGGGGGGGGGGGGGGGGGGGGGGGGGGGGGGGGGGGGGGGGGGGGGGGGGGGGGGGGGGGGGGGGGGGGGGGGGGGGGGGGGGGGGGGGGGGGGGGGGGGGEGGGGGGGGGGGGCCGGGFGGGGGGGGGGGGGGGGGGGEGEFGGC6CGEGGGGGGGGGGGG>FFEGCEGGGGGGGCEGEEEGGGDGE<?DGGGGDGGCGFFFGCFFFFG9@96CGC7@F4*/66C5CF@A?AFF(-4(44<B07:?4
@DE18INS60510:318:000000000-B6LD3:1:1101:15191:5523 1:N:0:AAGAGGCATCGACTAG
TGGGGAATATTGCACAATGGGGGAAACCCTGATGCAGCGACGCCGCGTGAGTGAAGAAGTCTTTCGGTATGTAAAGCTCTATCTGCAGGGAAGAAAGTGACGGTACCTGAATAAGAAGCCCCGGCTAACTACGTGCCAGCAGCCGCGGTAATACGTAGGGGGCAAGCGTTATCCGGATTTACTGGGTGTAAAGGGAGCGTAGACGGCAAGGCAAGTCTGAAGGGAAAGCCCGGTGCTTAACGCCGGGACTGCTTTGGAAACGGTTTAGCTGGAGTGCCGGAGA
+
GGGGGGGGFGGGGGGGGGGGGGGGGGGFGGFGGGGGGGFEGGGGGGGEGGGGGGGGGGFC,EFGGGGFFGGFGGGGGGGEF<EFGGCGFDFG>FGFFGGFGGDFGGGGGGGCF9FFGEFGGGGFGGGGGGGGGGGGGGGFFGGGGGGGGGGGGGC,DCGGGGGG7BFEGFG7FGGGGGGGGGGGC5FGB?7<FE5*;CE8CE5CEEEEEGGGGGGGFDFF74+*29EGG65<DCDD4BFFFB>))2>DF<FFFF?FGGBFG)**03;2)@<?6?FFA######
@DE18INS60510:318:000000000-B6LD3:1:1101:7665:5535 1:N:0:AAGAGGCATCGACTAG
TGGGGAATATTGCACAATGGGGGAAACCCTGATGCAGCGACGCCGCGTGAGTGAAGAAGTATTTCGGTATGTAAAGCTCTATCAGCAGGGAAGAAAGTGACGGTACCTGAATAAGAAGCCCCGGCTAACTACGTGCCAGCAGCCGCGGTAATACGTAGGGGGCAAGCGTTATCCGGATTTACTGGGTGTAAAGGGAGCGTAGACGGCTGTGCAAGTCTGAAGTGAAAGGCATGGGCTCAACCTGTGGACTGCTTGGGAAACTGTGCAGCTAGAGGGTCGGAGA
+
FGGFEGDGFGGGGGGGGGGGGGGGEFF=FFFGGGFEFGCFGGGGGGGGGGGGGGGGGGGFGFGGGGGGGGGFGGGGGGGGG9FGGGFGGGGGGGGFGGGGGGGGGGGGGGGGGGGGGGGFGGGGGGGGGGGGE;EDGGGGGGFGGCGG>ECFCGFFGGGGGDEGGGGGCGCCF9CEC>E@FG7CCC8C8FFFFFGGEEGEEGGGGGD5CFGGG7CCEGGFFGCFFGGGGGCCGGFF@FGGFFFFGGFGF=FFDF*@GF:?G?FFFFF<2?#############
@DE18INS60510:318:000000000-B6LD3:1:1101:10154:5545 1:N:0:AAGAGGCATCGACTAG
TGAGGAATATTGGTCAATGGACGCAAGTCTGAACCAGCCATGCCGCGTGCAGGAAGACGGCTCTATGAGTTGTAAACTGCTTTTGTACGAGGGTAAACTCACCTACGAGTAGGTGACTGAAAGTATCGTACGAATAAGGATCGGCTAACTCCGTGCCAGCAGCCGCGGTAATACGGAGGATTCAAGCGTTATCCGGATTTCTTGGGTTTAAAGGGTGCGTAGGCGGTTTGATAAGTTAGAGGTGAAATCCCGGGGCTTAACTCCGGAACTGCCTCTAATACTG
+
GGGEFFGGGGGGGGGGGFGGGGGGGGGFGGGGGGGEFFFGGGGGGGGGDGGGGGGGGGGGGDGEGGGGGFGFEGFGFFDFGGGGGGGGGGEFEFFGGGGGGGGGGGGGGGGGGFFGGGGGGGGAFDEEFGGGGGCFGGGGCFGGGGGGGGGGGGCEGGGGGGGCEGGGGGEFFGGGGGGGGGGFGGGGGGGGGGGGG8:6++3<FGCE>CFGGGG6EDGDD<EGEG5CEGFFG7FF?FGC=FFFGF*0=*99DEFFGC4)0@>*<>:>BFF??))5<A)4<:@
@DE18INS60510:318:000000000-B6LD3:1:1101:16711:5561 1:N:0:AAGAGGCATCGACTAG
TGGGGAATATTGCACAATGGGCGCAAGCCTGATGCAGCGACGCCGCGTGAGGGATGGAGGCCTTCGGGTTGTAAACCTCTTTTATCGGGGAGCAAGCGAGAGTGAGTTTACCCGTTGAATAAGCACCGGCTAACTACGTGCCAGCAGCCGCGGTAATACGTAGGGTGCAAGCGTTATCCGGAATTATTGGGCGTGAAGGGCTCGTAGGCGGTTCGTCGCGTCCGGTGTGAAAGTCCATCGCTTAACGGTGGATCCGCGCCGGGTACGGGCGGGCTTGAGTGCG
+
GGGGGGGGGGGGGGGGGGGGGGGGGGGGGGGGGGGGGGGGGGGGGGGGGGGGGGGGGGGGGGGGGGGGGGGGGGGGGGGGGGGGGGGGGGGGGGGGGGGGGGGGGGGGGGGGGGGGGGGGGG>FGGGGGGGGGGGGGGCFGGGGGGGGGGGGGFFGFGGGGGGGGGGGGGGGGGGGFCFEGGEF?FFGGFFGGGGGCECGEGEGGGGGGEGGGDCGGGGGGGGDGGGGGGFFGGGF=7CGFFFFC?BG557CFF45FD6;CDGDBBF################
@DE18INS60510:318:000000000-B6LD3:1:1101:18032:5563 1:N:0:AAGAGGCATCGACTAG
TGGGGAATATTGCACAATGGGGGAAACCCTGATGCAGCGACGCCGCGTGAGTGAAGAAGTATTTCGGTATGTAAAGCTCTATCAGCAGGGAAGATAATGACGGTACCTGACTAAGAAGCCCCGGCTAACTACGTGCCAGCAGCCGCGGTAATACGTAGGGGGCAAGCGTTATCCGGATTTACTGGGTGTAAAGGGTGCGTAGGTGGCAAGGCAAGTCAGATGTGAAAGCCCGGGGCTCAACCCCGGTACTGCATTTGAAACTGTCTAGCTAGAGTGCAGGAGA
+
GGGGGGGGGGGGGGGGGGGGGGGGGGGGGGGGGGGGGGGGGGGGGGGCGGGGGGGGGGGGGEGGGGGFGFGGGGGGGGGGGGGGFGGGGGGGGGGGGGGGGGGGGGGGGGGGGGFGGGGGGGGGGGGGGGGGGGFGGGGGGGGGGGGGEGGGGGGFGGGGGGGGGGGGGGGGGGGGGDEFGGGGGGEGGGGGGGGGGGGEGGGFFFGGGGGGGD7?CDGGGGFFFGGDGGGGGDGE>FGGFFEFGEEDE7CDC4F=FFDFGFGGFFFFFFFFFFFFFFB??BF
@DE18INS60510:318:000000000-B6LD3:1:1101:26005:5567 1:N:0:AAGAGGCATCGACTAG
TGGGGGATATTGCACAATGGGCGAAAGCCTGATGCAGCAACGCCGCGTGAGCGATGAAGGCCTTCGGGTCGTAAAGCTCTGTCCTCAAGGAAGATAATGACGGTACTTGAGGAGGAAGCCCCGGCTAACTACGTGCCAGCAGCCGCGGTAATACGTAGGGGGCTAGCGTTATCCGGAATTACTGGGCGTAAAGGGTGCGTAGGTGGTTTCTTAAGTCAGAGGTGAAAGGCTACGGCTCAGCCGTAGTAAGCCTTTGAAACTGGGAAACTTGAGTGCAGGAGAG
+
GGGGGGGGGGGGGGGFGGGGGGGGGGGGGGGGGGGGGGGGGGGGGGGGGGGGGGGGGGGGGGGGGGGGGGGGGGGGGFGFGGGGGGGGGGGGGGGGGGGGGGGGGGGGGGGGGGEGGGGGGGGGGGGFGGGGGGCGGGGGGGGGGGGGGGGGGGGGGGGGGGGGGGGGGGGGGGGGGD>EFGGGGGFGGG>FGGGGGGGGEGGGGGGGGGGGGGGGFFG7C3<F7FGGGGGGGGDF>EGGFFFFGGFGFGGG:BFFG>A2:@4C@>F?A6AFFFFFAF:??BF
@DE18INS60510:318:000000000-B6LD3:1:1101:11939:5567 1:N:0:AAGAGGCATCGACTAG
TGGGGAATCTTCCGCAATGGGCGAAAGCCTGACGGAGCAACGCCGCGTGAGTGATGACGGCCTTCGGGTTGTAAAACTCTGTGATCCGGGACGAAAAGGCAGAGTGCGAAGAACAAACTGCATTGACGGTACCGGAAAAGCAAGCCACGGCTAACTACGTGCCAGCAGCCGCGGTAATACGTAGGTGGCAAGCGTTGTCCGGAATTATTGGGCGTAAAGCGCGCGCAGGCGGCTTCCCAAGTCCCTCTTAAAAGTGCGGGGCTTAACCCCGTTATGGGAAGGA
+
GGGGCEGGGGGGGGGGDGGFGGGGGGECGGGCGDGGGGCFGFGGFGGGDCEECECFGGG>FC@FFD>+BFFEGGFAEGDFDFGGGGGGGGGGGDGD@<7>,BDGGGGGGGEGG,F@FFCFFEB,3@DGCFCFGGCCFEFGFGGGG<FG<EEGGFFCFFEFFGFCCEGGGGDGEGCE8?FGGFFFDFF8>@::C8EE5ACFDC*/:?FGC+3*;=EECGDGC3CC*>:DCCDGGC9?4)*>7=@=CCFCB>*:0*/10)46)0)*/4@A?EF############
@DE18INS60510:318:000000000-B6LD3:1:1101:20834:5588 1:N:0:AAGAGGCATCGACTAG
TGAGGAATATTGGTCAATGGACGGAAGTCTGAACCAGCCATGCCGCGTGCAGGAAGACGGCTCTATGAGTTGTAAACTGCTTTTGTACGAGGGTAAACGCAGATACGCGTATCTGCCTGAAAGTATCGTACGAATAAGGATCGGCTAACTCCGTGCCAGCAGCCGCGGTAATACGGAGGATCCAAGCGTTATCCGGATTTATTGGGTTTAAAGGGTGCGTAGGCGGTTTAGTAAGTCAGCGGTGAAATTTTGGTGCTTAACACCAAACGTGCCGTTGATACTG
+
GGGGGGGGGGGGGGGGGGGGGGGGGGGGGGGGGGGGGGGGGGGGGGGGGGGGGGGGGGGGGGGGFGFGGEGGGGGGGGGGGGGGGGGGGGGGGGGGGGGGGGGGGGGEGGGGGGGGGGGGF@FGGGGGGGGGCGGGGGGGGGGGGGGGGFGGGGGGGGGGGGGGGGGGGGGGCCGGGEGGGGGGCFGGGECCFGE>EEDEFGGGGGCEEFGGGGGGEGD9CGGGGDGDCDFDFFG66FFG>B5>FGFGFGGGGFFFDC<<>@F<FBFFFF?############
@DE18INS60510:318:000000000-B6LD3:1:1101:12838:5590 1:N:0:AAGAGGCATCGACTAG
TGGGGAATATTGCACAATGGGGGAAACCCTGATGCAGCGACGCCGCGTGAGCGAAGAAGTATTTCGGTATGTAAAGCTCTATCAGCAGGGAAGAAAATGACGGTACCTGACTAAGAAGCACCGGCTAAATACGTGCCAGCAGCCGCGGTAATACGTATGGTGCAAGCGTTATCCGGATTTACTGGGTGTAAAGGGAGCGTAGACGGCTGCGTAAGTCTGAAGTGAAAGCCCGGGGCTCAACCCCGGGACTGCTTTGGAAACTATGCAGCTAGAGTGTCGGAGA
+
GGGGGGGGGGGCGGGGGGGGGGGGGGGGGGGGGGGGGGGGGGGGGGGGGGGGGGGGGGGGGGGGGGGGGGGGGGGGGGGFGFGGGGFGGGGGGGGGGGGGGGGGGGGGGGGGGGGGGGGGGGGGGGGGGGGGGGGGGGGGGGGGGDGGGGGGGGGCGGGGGGGGDEGGEGGGGGGGGGGGGGGGGDGGGGGGGGGGGGGGGGGFEGGDGGGGGGGCGGGGGGGGFGFGGGGGCDGFEFGFFFDBGGF3<5<9CFFFGDA<C4>CFAFD?FFF?FFFD<6>613
@DE18INS60510:318:000000000-B6LD3:1:1101:10911:5606 1:N:0:AAGAGGCATCGACTAG
TGAGGAATATTGCTCAATGGGCGGAAGCCTGAACCAGCCATGCCGCGTGCAGGATGACGGATCTATGCATGGTAAACTCCTTTTGTACGGAGGTAATTTACGGTACGTGTACCGGATTGCCAGTATAATTCGGATCAGGATCCGGCAGCTCTGTGCCAGCAGCAACGGTTATCCGGAGTAACCAGGTGTTAAGGGGATGTATACGGTTTGGCGAGTCAGAAGGCAGCGGCATGAGCTAGACACTGAATTCCCATGTGCAACAGTGGCACTGCATCGTAGACGG
+
GECCCFFGGGGF,6CFFGF8C,@:FG@FGGGG8,CFGF,E9EFFFGEG+,,,CF,EE,B+,B+:,,C,,C,,5CA,5<,,,:,,:,E?F77+@B,E,F,,C:FFGG7FG=,<F##########################################################################################################################################################################
@DE18INS60510:318:000000000-B6LD3:1:1101:10941:5615 1:N:0:AAGAGGCATCGACTAG
TGAGGAATATTGGTCAATGGGCGGAAGCCTGAACCAGCCATGCCGCGTGCAGGAAGACGGCTCTATGAGTTGTAAACTGCTTTTGTACTAGGGTAATTTGCGGTACGTGTACCGTATTGAAAGTATAGTACGAATAAGGATCGGCTAACTCCGTGCCAGCAGCCGCGGTAATACGGAGGATCCAAGCGTTATCCGGAGTTATTGGGTTTAAAGGGTGCGTAGGCGGCAGTTTAAGTTAGAGGTGAAATTCCGAGGCTCAACCTTGGCACGGCCTCTGATACTG
+
CFECCFFGFFEGGCF@EF<AAFGGFEE8FGFGGGFFGGGGFGGGGGGGGDG<EFGFG8FCDEGGGGFGDGEEAFFEFGGCEFFGGGGA,CCEF@FGGGGFFGGCFGGGFGFFFF7+<A?@?FFFF9CFGGCCF=FFGG=A<FGGGCFGA,@F7<DF*ECGGGGGGD>C><EGGG7CGGGDC6:B8CC5E8EG+B@E**3+2CCCFFC*:C0+2+/A7*>DCD5=*5C7C*0**2***9::?>;3DF@####################################
@DE18INS60510:318:000000000-B6LD3:1:1101:16725:5616 1:N:0:AAGAGGCATCGACTAG
TGGGGAATCTTCCGCAATGGGCGAAAGCCTGACGGAGCAACGCCGCGTGAGTGATGACGGCCTTCGGGTTGTAAAACTCTGTGATCCGGGACGAAAAGGCAGAGTGCGAAGAACAAACTGCATTGACGGTACCGGAAAAGCAAGCCACGGCTAACTACGTGCCAGCAGCCGCGGTAATACGTAGGTGGCAAGCGTTGTCCGGAATTATTGGGCGTAAAGCGCGCGCAGGCGGCTTCCCAAGTCCCTCTTAAAAGTGCGGGGCTTAACCCCGTGATGGGAAGGA
+
GGGGGGGGGGGGGGGGGGGGGGGGGGGGGGGGGGGGGGGGGGGGGGGGGGGGGGGGGGGGGGGGGGGGGGGGGGGGGCGGGGGGGGGGGGGGGGGGGGGGGGGGGGGGGGGGGGGGGGGGGGGGGGGGGGGGGGGGGGGGGGGGGGGGGGGGGGGGGGGGGGEGGGGGGGGGGGGGGGC9C6A8EGGGGGGGGGGGGGGGGGGG5FGGFCFFGGGGGGGGGGGGGGEGGGGGGCCFFFGGFFFFGCF5=CC>F@?6FGF>GFC<F)@4::>??BFF?B(3:<@
@DE18INS60510:318:000000000-B6LD3:1:1101:23344:5618 1:N:0:AAGAGGCACCGACTAG
TGGGGAATATTGCACAATGGAGGAAACTCTGATGCAGCGACGCCGCGTGAGTGAAGAAGTAGTTCGCTATGTAAAGCTCTATCAGCAGGGAAGATAGTGACGGTACCTGACTAAGAAGCTCCGGCTAAATACGTGCCAGCAGCCGCGGTAATACGTATGGAGCAAGCGTTATCCGGATTTACTGGGTGTAAAGGGAGTGTAGGTGGCCAGGCAAGTCAGAAGTGAAAGCCCGGGGCTCAACCCCGGGACTGCTTTTGAAACTGCAGGGCTAGAGTGCAGGAGG
+
GGGGGGGGGGGGGGGGGGGGGGGGGGGGGGGGGGGGGGGGGGGGGGGGGGGGGGGGGGGGGGGGGGEGGGGGGGGGGGGGGGGGGGGGGGGGGGGGGGGGGGGGGGGFGGGGGGGGGGGGGGGGGGGGGGGGGGGGGGGGGGGGGGGDGGGGGGFCGGGGGGGGGGGGGEG>FGGGGEGGGGGFFG6ACFGFGGGGGEF7E<+<FGGGGGGGGGG+<?FGGFGGGGFGG=FDDGGFFFFGFFE@DED3@<FCDFF?FGF>7@C44:5427?<2<AB<AA<?FF
@DE18INS60510:318:000000000-B6LD3:1:1101:26107:5642 1:N:0:AAGAGGCATCGACTAG
TGAGGAATATTGGTCAATGGACGCAAGTCTGAACCAGCCATGCCGCGTGCAGGAAGACGGCTCTATGAGTTGTAAACTGCTTTTGTACGAGGGTAAACTCACCTACGAGTAGGTGACTGAAAGTATCGTACGAATAAGGATCGGCTAACTCCGTGCCAGCAGCCGCGGTAATACGGAGGATTCAAGCGTTATCCGGATTTATTGGGTTTAAAGGGTGCGTAGGCGGTTTGATAAGTTAGAGGTGAAATCCCGGGGCTTAACTCCGGAACTGCCTCTAATACTG
+
GGEFFGGGGGGGGGGGGAFGGGGGGGGGGGGGGGGGGGGGGGGGGGGFGGGGGEGGGGGGGDGGGGF<CFGGGGGGFFFGFGGGGGGGGGEGGGGGGGGGGGGFGGGGGGGGGGGGGGFGGEFFD<FCFGGGEFGGGGCFDFCFFGGGFGGGCGFGFGGGGGGGGGGGCGGGGFGGG*:78CEFFFGDEECBEGCEGD*CF?FCCFGCCFGFGGEGDGCDGDGF5C=3CCD>DDG99@GCF))<DCFGFGGDGFFFD5::FBFFF>D>>F?>0<>BAAFFF9B
@DE18INS60510:318:000000000-B6LD3:1:1101:21094:5651 1:N:0:AAGAGGCATCGACTAG
TGGGGAATATTGCGCAATGGGGGCAACCCTGACGCAGCAACGCCGCGTGCAGGAAGAAGGTCTTCGGATTGTAAACTGTTGTCGCAAGGGAAGAAGACAGTGACGGTACCTTGTGAGAAAGTCACGGCTAACTACGTGCCAGCAGCCGCGGTAATACGTAGGTGACAAGCGTTGTCCGGATTTACTGGGTGTAAAGGGCGCGTAGGCGGACTGTCAAGTCAGTCGTGAAATACCGGGGCTTAACCCCGGGGCTGCGATTGAAACTGACAGCCTTGAGTGAAGG
+
GGGGGGGGGGGGGGGGGGGGDEFGGGGGGGGGFFGGGG<FGGGEBFGGGGGGGEFFFGGFFGGFGGGDFFDGGFGGGGGGCGGGGGGGGCFGGGGGGGGGGDGDFGGGGGGGGBFFGGGGG=FGGGGGGGGGFGGGGFGGGDGCEGGGGGGGGGGGGGGGGGGGG?@CFGGGGGGGGGG@;BFFGGGGGGG<EGGGGGGEGEEECCG:>CGGGFGGGGGGC7C:EDECFGGGFCCB55<DFFFFGCDGFGDGCB:@)/42C**>*4=7?F404<B########
@DE18INS60510:318:000000000-B6LD3:1:1101:11065:5654 1:N:0:AAGAGGCATCGACTAG
TGGGGAATATTGCACAATGGAGGAAACTCTGATGCAGCGACGCCGCGTGAGTGAAGAAGTAATTCGTTATGTAAAGCTCTATCAGCAGGGAAGAAAATGACGGTACCTGACTAAGAAGCCCCGGCTAACTACGTGCCAGCAGCCGCGGTAATACGTAGGGGGCAAGCGTTATCCGGATTTACTGGGTGTAAAGGGAGCGTAGACGGTTTTGCAAGTCTGAAGTGAAAGCCCGGGGCTTAACCCCGGGACTGCTTTGGAAACTGTAGGACTAGAGTGCAGGAGA
+
FGGFFGGFGGGGGGGGGGGGGGGGFGGFGGGGGFGGGGGGGGGGGGGFGGGFGGGGGGGFFGFFGGFGGGGFGFEFFGGCFAFGEGGGGEGGFGGGGGGGGGGGGGGGGGGFGGGGGGCGGGGGGEFFGGGGGGGGGGGCGFGGGGGG@FEFFGG7FFGGDGGFGGFGGEG7FFFGGDC:9B:CGGCGGGFFDGGG5CGEEEECEGE8CEGDGFG+2:CCFGEFFGFFF6*9>DGF)<FGFF4>DGF9)9C4?**9D<A4F*>CF<73))534<>AF######
@DE18INS60510:318:000000000-B6LD3:1:1101:25888:5659 1:N:0:AAGAGGCATCGACTAG
TGGGGAATATTGCACAATGGAGGAAACTCTGATGCAGCGACGCCGCGTGAGTGAAGAAGTAGTTCGCTATGTAAAGCTCTATCAGCAGGGAAGATAGTGACGGTACCTGACTAAGAAGCTCCGGCTAAATACGTGCCAGCAGCCGCGGTAATACGTATGGAGCAAGCGTTATCCGGATTTACTGGGTGTAAAGGGAGTGTAGGTGGCCAGGCAAGTCAGAAGTGAAAGCCCGGGGCTCAACTCCGGGACTGCTTTTGAAACTGCAGGGCTAGAGTGCAGGAGG
+
GGGGGGGGGGGGGGGGGCGGGGGGGGGGGGGGGGGGGGGGGGGGGGGGGGGGGGGGGGGGGGGGGGGGGGGGGGGGGGGGGGGGGGGGGGGGGGGGGGGGGGGGGGGGGGGGGGFGGGGGGGGGGGGGGGGGGGGGGGGGGGGGGGGGGGGGGGGGGGGGGGGGGGGGGGGGGGGGCEEDFG9CFFCGEEFCFGGGGGG@FGGGGGGGGGGGGGFFGGFCGGGFCFFGGGGGGGGBBFGGF??FGE:CBGGGCFFFGGF<FFGGFFF>F>2:7?FFFFFB??F
@DE18INS60510:318:000000000-B6LD3:1:1101:17222:5689 1:N:0:AAGAGGCATCGACTAG
TGGGGAATATTGCACAATGGGGGAAACCCTGATGCAGCGACGCCGCGTGAGTGAAGAAGTATTTCGGTATGTAAAGCTCTATCAGCAGGGAAGATAATGACGGTACCTGACTAAGAAGCCCCGGCTAACTACGTGCCAGCAGCCGCGGTAATACGTAGGGGGCAAGCGTTATCCGGATTTACTGGGTGTAAAGGGTGCGTAGGTGGCAAGGCAAGTCAGATGTGAAAGCCCGGGGCTCAACCCCGGTACTGCATTTGAAACTGTCTAGCTAGAGTGCAGGAGA
+
GGGGGGGGGGGGGGGGGGGGGGGGGGGGGGGGGGGGGGGGGGGFGGGGGGGGGGGGGGGGGFGGGGGGGGGGGGGGGFGFGGGGDGGGFGGGGGGGGGGGGGGGGGGGGGGGGFGGGGGGGGGGGGGGGGGGGGGFGGGGGGGGGGGGGGGGGGG>FGGGGDDFGGGGGFGFFFGGGGGGGGFFG>CGGGGGGGGGGGGECEEGCGCFDFGGFGGGFGGGFDGG7C?7?FDD379@FFGGF:DDGGFGFC>CGB?FFGF>GFGGFF?<ABABFFF<AAF06?:
@DE18INS60510:318:000000000-B6LD3:1:1101:15601:5724 1:N:0:AAGAGGCATCGACTAG
TGGGGAATATTGCACAATGGAGGAAACTCTGATGCAGCGACGCCGCGTGGGTGAAGAAGTAGTTCGCTATGTAAAGCTCTATCAGCAGGGAAGATAGTGACGGTACCTGACTAAGAAGCTCCGGCTAAATACGTGCCAGCAGCCGCGGTAATACGTATGGAGCAAGCGTTATCCGGATTTACTGGGTGTAAAGGGAGTGTAGGTGGCCAGGCAAGTCAGAAGTGAAAGCCCGGGGCTCAACCCCGGGACTGCTTTTGAAACTGCAGGGCTAGAGTGCAGGAGG
+
GGGGGGGGGGGGGGGGGGGGGGGGGGGGGGGGGGGGGGGGGGGGGGGGGGG:FFGGGGCG<FGGGG7FEGGGGGGGGGGGGGGGGGGGGGGGGGGGGGGGGGGGGGGGGGGGGGGGGGGGGGGGGGGGGGGGGGGGGGGGGGGGGGGGGGGGGGGGGGGGGGGGGGGGGGGGGGGGEGGGGGGGGGCEGFGFFGGGGEFCGGGGGGGCGGGGGGGGFGGGDFFGGGFGGCFDG393BFGGFFFFGGFCB<FF2@F?FGAFGFGGF?F>B4:??D<FFFB?:BF
@DE18INS60510:318:000000000-B6LD3:1:1101:12846:5738 1:N:0:AAGAGGCATCGACTAG
TGGGGAATCTTCCGCAATGGGCGAAAGCCTGACGGAGCAACGCCGCGTGAGTGATGACGGCCTTCGGGTTGTAAAACTCTGTGATCCGGGACGAAAAGGCAGAGTGCGAAGAACAAACTGCATTGACGGTACCGGAAAAGCAAGCCACGGCTAACTACGTGCCAGCGGCCGCGGTAATACGTAGGTGGCAAGCGTTGTCCGGAATTATTGGGCGTAAAGCGCGCGCAGGCGGCTTCCCAAGTCCCTCTTAAAAGTGCGGGGCTTAACCCCGTGATGGGAAGGA
+
GGGGGGGGGGGGGGGGGGGGGGGGGGGGGGGGDGGGGGGGGGGGGGGGGGGGGGGGGGGGGGGGGGGGGGGGGGGGGGGFGGGGGGGGGGGGGGGGGGGGGGGGGGGGGGGGGGGFGGGGGGGGGGGGGGGGGGGGGFFGGGGGGGGGGDGGGGGGGGGG@FFGGGGGGGGGGGCEEGGGGGGGGGGGGGGGGGGGDGGGGGCEGGGGGFGFFGCGGGGCDDEDED5CGGG339)89?75FBFFCCF4F=FDCF?*>CB93@)9?>F2:BB(4:<4?B<2<<4
@DE18INS60510:318:000000000-B6LD3:1:1101:17462:5761 1:N:0:AAGAGGCATCGACTAG
TGGGGAATATTGCACAATGGAGGAAACTCTGATGCAGCGATGCCGCGTGAGGGAAGAAGGTTTTCGGATTGTAAACCTCTGTCTTCAGGGACGAAAAAAGACGGTACCTGAGGAGGAAGCTCCGGCTAACTACGTGCCAGCAGCCGCGGTAATACGTAGGGAGCGAGCGTTGTCCGGAATTACTGGGTGTAAAGGGAGCGTAGGCGGGATCGCAAGTCAGATGTGAAAACTATGGGCTTAACCCATAAACTGCATTTGAAACTGTGGTTCTTGAGTGAAGTAG
+
GGGGGGGGGGGGGGGGGGGGGGGGGGGGGGGGGGGGGGGGGGGGGGGGGGGCCEGGGGGGGGGG,@FDGGGFGGGGGGGGGGGGGGGGGGGGGGGGGGGGGGGGGGGGGGFGGGGGGGGGGFGGGGGGGGGFGDGGGGGFGGFGGGGGGGGGGGGF@FGGGGGGGGEGGGGGEGGG>EGGGGGDGG5EGGGGGGG>CGGDG>8EGGGGG5FGGCEGGGCFCGGGGDF7?FFCF**)8:*CBF6>GGFD4*CFGFFFDD<AGFFG8<F<2@2::<>AFA2:<DB
@DE18INS60510:318:000000000-B6LD3:1:1101:7658:5764 1:N:0:AAGAGGCATCGACTAG
TGGGGAATATTGCACAATGGGGGAAACTCTGATGCAGCGATGCCGCGTGAGTGAAGAAGGATTTCGGTATGTAAACCTCCATCATCAGGGAAGAAAGTGAAGGTACCCTAATAAGAAGGCCCCGCTAACTACCTGCCAGCAGCCGCGGTAATACGTAGGGGGCCAGGGTTATTCGGAATTACTGGGGTGAAAGGGAGCGTAGACGGCAAGCCAAGTCTGAATTGAAAGCCCGGTGCCTAACCCCGTGACCGCCTTTGAAACTGGTTAGCTGTAGTGGCGGAGG
+
GFGFCC@FGGGGGGGGGGGG,FGGGGG,FFFGGGGGGGGG8FGFGGGGGGG<FGGGGGG,6FGGFGG,4DFGGGG,BFG4,CF<,AFFGGF,BFFG85,5,,B?59F,5,B,AFGAF,,A?F+@:++@D,,8,3,6@<,+,,8@+3+@5>F;,@>>,,@FE:C########################################################################################################################
@DE18INS60510:318:000000000-B6LD3:1:1101:18759:5766 1:N:0:AAGAGGCATCGACTAG
TGGGGAATCTTCCGCAATGGGCGAAAGCCTGACGGGGCAACGCCGCGTGAGTGATGACGGCCTTCGGGTTGTAAAACTCTGTGATCCGGGACGAAAAGGCAGAGTGCGAAGAACAAACTGCATTGACGGTACCGGAAAAGCAAGCCACGGCTAACTACGTGCCAGCAGCCGCGGTAATACGTAGGTGGCAAGCGTTGTCCGGAATTATTGGACGTAAAGCGCGCGCAGGCGGCTTCCCAAGTCCCTCTTAAAAGTGCGGGGCTTAACCCCGTGATGGGAAGGA
+
GFGGGGGGGGGGGGGGGGGGGGGGGGGGGGGGGGGGGGGGGGGGCGGGGGGGGGGGGGGGGGGGGGGGGGEGGGGGGCGEGGGGGGGGGEGGGCGGGGGFGG@FGGGGGGGGGGGGGGGGGGGGGGGGGGGGGGGGGGGGGGGGGGGGGEGGGGGGGGGGGGGGFGGGGGGGGGGGGCGGGEFCEFGGGGFEGGGGGGGFCE5EGEGEGC?F?EGGCFGG3CEGGGGG5>D31/9FF?0>FB@7F0<DFFGGDF??FD9BGBCF?<6A0BB6??F97?#####
@DE18INS60510:318:000000000-B6LD3:1:1101:7676:5772 1:N:0:AAGAGGCATCGACTAG
TGGGGAATATTGCACAATGGAGGAAACTCTGATGCAGCGATGCCGCGTGAGGGAAGAAGGTTTTAGGATTGTAAACCTCCGTCTTCAGGGACGAAAAAAGACGGTACCTGAGGAGGAAGCTCCGGCTAACTACGTGCCAGCAGCCGCGGTAATACGTAGGGAGCGAGCGTTGTCCGGAATTACTGGGTGTAAAGGGAGCGTAGGCGGGATCGCAAGTCAGATGTGAAAACTATGGGCTTAAACCATAAACTGCATTTGAAACTGTGGTTCTTGAGTGAAGTAG
+
FEFGGGGGGGGGGGGGGGGGGGEGGGGCFFGGGGGDFFGGGGGFFGGGGGGFGGGGGGGF,CEF<FEG9FGGGGGFGGGGGCFFEGGGGGGGGGGGGGGGGGGGGGGGGGGGFGGEFGGGAFDGECFGGG,CDGFGGGFGFFGGGGGGGFFF9FA7?9DFGFCGGGEGGGDCFF:EGGGGFGGFGGF9:ECFFGGGGGC*:*:5CED>E*://:753>>CFGG7<CGFGEFF>7CFFFDF**9@FF?FFCDFG?FFGF2>F?>764F,4624::2:>2<A66F
@DE18INS60510:318:000000000-B6LD3:1:1101:23002:5773 1:N:0:AAGAGGCATCGACTAG
TGAGGAATATTGGTCAATGGACGCAAGTCTGAACCAGCCATGCCGCGTGCAGGAAGACGGCTCTATGAGTTGTAAACTGCTTTTGTACGAGGGTAAACTCACCTACGAGTAGGTGACTGAAAGTATCGTACGAATAAGGATCGGCTAACTCCGTGCCAGCAGCCGCGGTAATACGGAGGATTCAAGCGTTATCCGGATTTATTGGGTTTAAAGGGTGCGTAGGCGGTTTGATAAGTTAGAGGTGAAATCCCGGGGCTTAACTCCGGAACTGCCTCTAATACTG
+
GFGGGGGGGGGEFGGGGGGGGGGGGGGFGGGGGGGGGGFGGGGGGGGG@FGGDGGGGGGGGGGG9EFGEFGGGGGGGGGGGGGGFGGGGCBFGGGGGGGGGGGGGGGGEGGFGGGGGGGGGGGGGGGGGGGGGGGFGGGGGGGGGGGGGGGGGGFEGGGGGGGGGEGDGGGGCFEEDECGGGGFDFGGGGCGGGGGGCEGFEDGGGCEEGCFG7CGGGGGGDEGGC/9CCCFF7C@FF=76:@FGGFGF9DCDE@:3524F427>B:9>FFF??D(8<BF<B4
@DE18INS60510:318:000000000-B6LD3:1:1101:18876:5774 1:N:0:AAGAGGCATCGACTAG
TGGGGAATATTGCACAATGGAGGAAACTCTGATGCAGCGACGCCGCGTGAGTGAAGAAGTAATTCGTTATGTAAAGCTCTATCAGCAGGGAAGATAGTGACGGTACCTGACTAAGAAGCTCCGGCTAAATACGTGCCAGCAGCCGCGGTAATACGTATGGAGCAAGCGTTATCCGGATTTACTAGGTGTAAAGGGAGTGTAGGTGGCCATGCAAGTCAGAAGTGAAAATCCGGGGCTCAACCCCGGAACTGCTTTTGAAACTGTAAGGCTGGAGTGCAGGAGG
+
GGGGGGGGFGGGGGGGFGGGGGGGGGGGGGGGGGGGGGGGGGGGGGGGGGGGGGGGGGGGFGGGGGGFGEGGGGGGGGGGGGGGGGGGGGGGGGGGGGGGGGGGGGGGGGGGGGGGGGGGGGGGGGGGGGGGGGGGGGGGGGGGGGGGGGGGGGGCGGGGGGGGGGGGCFGGGGGEFGGFGGGGGFEGFGGGGGGGGCEFGGFFGGGGGFGGGGGFGGGGGGGGGGGGFFGGGD3>73C7F>DEGGDGDDDFFFFFFGFAD?GCFDF076:B?<3392<<BFF
@DE18INS60510:318:000000000-B6LD3:1:1101:15980:5789 1:N:0:AAGAGGCATCGACTAG
TGGGGAATCTTCCGCAATGGGCGAAAGCCTGACGGAGCAACGCCGCGTGAGTGATGACGGCCTTCGGGTTGTAAAACTCTGTGATCCGGGACGAAAAGGCAGAGTGCGAAGAACAAACTGCATTGACGGTACCGGAAAAGCAAGCCACGGCCAACTACGTGCCAGCAGCCGCGGTAATACGTAGGTGGCAAGCGTTGTCCGGAATTATTGGGCGGAAAGCGCGCGCAGGCGGCTTCCCAAGTCCCTCTTAAAAGTGCGGGGCTTAACCCCGTGATGGGAAGGA
+
GGGGGGEGGGGGGGGEFGGGGGGGGGGGGGGGGGGGGFGGCGGGGGGGGGGGGGGGGGGGGGGDGGGGGGGGGGGGGGGGFGGGGGGGGGGGGGGGGGGGGGGGGGGGGGGGGGGCFGGGGGGGGCFGGGGGGGGGGGGGGGGGGGGGGGGGGGGGGGGGGGGGGFBBFGED>EEGGGGGGC9>EC:FGFGCEGGEGEGCGGEGGGGGFFGFGE**>C4CC3*7:CEGGGCD3<5?FFGDFBFFGCFCFGFGFF9=CCBBGEDG?A*56<>41::2<B00<:5
@DE18INS60510:318:000000000-B6LD3:1:1101:25732:5789 1:N:0:AAGAGGCATCGACTTG
TGGGGAATATTGCACAATGGGGGAAACCCTGATGCAGCGACGCCGCGTGAGCGAAGAAGTATTTCGGTATGTAAAGCTCTATCAGCAGGGAAGATAGTGACGGTACCTGACTAAGAAGTTCCGGCTAAATACGTGCCAGCAGCCGCGGTAATACGTATGGAGCAAGCCTTATCCGGATTTACTGGGTCTAAAGGGAGTGGAGATGGCAGCACATGGCGGAAGTGAAAGCCCTGTGCTCAACCCCGGGACTGCTCTGGAAACTGTGGAGCTGAAGTGCAGGAGA
+
GFGGGGCF<FGAFGGGGGGGGGFFCGFGGGGGGGGGGGEG@CGDEEGGGCCCFGGGGGGF<FFFGGGGAFGGGGGG9<FG,EFFFGCGGGG8B@F<E@A9,+6BD:<<,,3?,8,,,,,,8,+6>++:,33E+E,@BF<7F<,@<F:CF@*,7FC################################################################################################################################
@DE18INS60510:318:000000000-B6LD3:1:1101:13478:5858 1:N:0:AAGAGGCATCGACTAG
TGGGGAATATTGCACAATGGAGGAAACTCTGATGCAGCGACGCCGCGTGAAGGATGAAGTATTTCGGTATGTAAACTTCTATCAGCAGGGAAGAAAATGACGGTACCTGACTAAGAAGCCCCGGCTAACTACGTGCCAGCAGCCGCGGTAATACGTAGGGGGCAAGCGTTATCCGGATTTACTGGGTGTAAAGGGAGCGTAGACGGCACGGCAAGCCAGATGTGAAAGCCCGGGGCTCAACCCCGGGACTGCATTTGGAACTGCTGAGCTAGAGTGTCGGAGA
+
GGGGGGGG@FGCGGGGGGGGGGGGGGGGGGGGGGGGGGGGGGGGGGGGGGGGGGGFGGGGGGGGGGGGGGGGGGGGGGGGFFGGGGGGGGGGGGGGFGGGGGGGGGGGGGGGGGGGGGGGGGGGGGGGGGGGGGGGGGGGGGGGGGGDGGGGGGGGGGGGGGGGGGGGGGDGGGGG7CCCFGGGC>EGGGGDFFGGGGGGGGGGDGGGDGGGGGGGC4DFFFGF?FC7EGFDGDDF>@DGFFDBGGFG>FCCF?=@GGFBGF44@?#################
@DE18INS60510:318:000000000-B6LD3:1:1101:19468:5863 1:N:0:AAGAGGCATCGACTAG
TGGGGAATATTGCACAATGGGGGAAACCCTGATGCAGCGACGCCGCGTGAGTGAAGAAGTATTTCGGTATGTAAAGCTCTATCAGCAGGGAAGATAATGACGGTACCTGACTAAGAAGCCCCGGCTAACTACGTGCCAGCAGCCGCGGTAATACGTAGGGGGCAAGCGTTATCCGGATTTACTGGGTGTAAAGGGTGCGTAGGTGGCAAGGCAAGTCAGATGTGAAAGCCCGGGGCTCAACCCCGGTACTGCATTTGAAACTGTCTAGCTAGAGTGCAGGAGA
+
GGGGGGGGGGGGGGGGGGGGGGGGGGGGGG@GGGGGGGFGGGGFFGGGGGGGGGGGGGGGFGGGGGGGFCCFGGGGGGGGGGGGGGGGGGGGGGGGGGGGGGGGGGGGGGGGGGGFFFGGGGGGGGGGGGGGGGGGGGGGGGGGGGGGGGGGGGGFGGGGGGGDGFGGGGGGGGGGGGGGFGGGGGFGEGGGGGGGC5EEEGGGGGFGGGGGFFGGCFGF>FGGGGGGFEFGGGDDDFFGF>D@GGD<DDG>DF4FDGFAGFFFF>FAF?<??BFAFAAFFFF
@DE18INS60510:318:000000000-B6LD3:1:1101:22314:5868 1:N:0:AAGAGGCATCGACTAG
TGAGGAATATTGGTCAATGGGCGGAAGCCTGAACCAGCCATGCCGCGTGCAGGAAGACGGCTCTATGAGTTGTAAACTGCTTTTGTACTAGGGTAATTTGCGGTGCGTGTACCGTATTGAAAGTATAGTACGAATAAGGATCGGCTAACTCCGTGCCAGCAGCCGCGGTAATACGGAGGATCCAAGCGTTATCCGGATTTATTGGGTTTAAAGGGTGCGTAGGCGGCAGATTAAGTTAGAGGTGAAATTCCGAGGCTCAACCTTGGCACTGCCTCTGATACTG
+
GGGGGGGGGGGGGGGGGGGGGGGGGGGGGGGGGGGGGGGGGGGGGGGGGGGGGGGGGGGGGCFGAFGFGGGGGGGGGGGGGGGGGGDGGGGFFGGGCFGGGGGEFGFEGGGGGGGGGGGGGGGGGGGGFGGGEGGGGGGGGGGGGGGGGGGGGGDEGGGGGGGGGGGGGGGGGGGGGGEG6<FFGGGGGECFGGGGGGEFGE7<?CEGEC7CEGGGGGGGGDEGCDEGGFFGGGG6@FFCFFFFFGFFFGGGG>B5*04<F4DGF:FFFF?2:?D::AA99AF
@DE18INS60510:318:000000000-B6LD3:1:1101:23161:5873 1:N:0:AAGAGGCATCGACTAG
TGGGGGATATTGCGCAATGGAGGAAACTCTGATGCAGCGACGCCGCGTGAGTGAAGAAGTAGTTCGCTATGTAAAGCTCTATCAGCAGGGAAGATAGTGACGGTACCTGACTAAGAAGCTCCGGCTAAATACGTGCCAGCAGCCGCGGTAATACGTATGGAGCAAGCGTTATCCGGATTTACTGGGTGTAAAGGGAGTGTAGGTGGCCAGGCAAGTCAGAAGTGAAAGCCCGGGGCTCAACCCCGGGACTGCTTTTGAAACTGCAGGGCTAGAGTGCAGGAGG
+
GEGGGGGF=FGFGGGGGGGGGGGGGGGGGGGGGGGGGGGGGGGEFGGGGGGGGGGGGGFGCFGGGGGFGGGGGGGGGGGGGGGGGGGGGGGGGGGGGGGGGGGGGGGGGGFGGGGFGGGGGGGGGGGGFFGGGGGGGGGGGGGGGGGGGGGGGGGCGGGGGGGGGGGGGGGGGGGGGGGFGGGGGGDGEFGGGGGGGGGGGGGGFGGGGGGGGGGGGGFC7CCFGGGGGF3C5<DE>FCCFFDEC=DGEGGG>FF*CCAAGF:C?>FFFFFFFFDFFFFF?:E
@DE18INS60510:318:000000000-B6LD3:1:1101:24056:5875 1:N:0:AAGAGGCATCGACTAG
TGGGGAATATTGCACAATGGGGGAAACCCTGATGCAGCGACGCCGCGTGGAGGAAGAAGGTCTTCGGATTGTAAACTCCTGTTGTTGAGGAAGATAATGACGGTACTCAACAAGGAAGTGACGGCTAACTACGTGCCAGCAGCCGCGGTAAAACGTAGGTCACAAGCGTTGTCCGGAATTACTGGGTGTAAAGGGAGCGCAGGCGGGAAGACAAGTTGGAAGTGAAATCTATGGGCTCAACCCATAAACTGCGTTCAAAACTGTTTTTCTTGAGTAGTGCAGA
+
GGGGGGGGFGGGGGGGCFGGEGGEGGGGGGGGGGGGGGGGGGGGGGGGGGDGGGGGGGGGGFFGGGGFGDGGGGGGGFGEGGGGGGGGFFGGGGGFGGGG9FFGGGFGGGGFGGGGGGGGGGGGGGGGGGGGGGFFCGGFFGGDGGGGGGGGGGGGGGGGGGGGGGGGGGGGFCFGGEGGGGGGGGGGGFEFGGGGGGGGGGGGGGGGGGGGGDG??DCFFGGGE>?FFFCGGFDFFFDFFF>EGG4C=CCG*83>FGBACFFGFA??BFFFFFFFA<(:AD?
@DE18INS60510:318:000000000-B6LD3:1:1101:23826:5894 1:N:0:AAGAGGTATCGACTAG
TGGGGAATCTTCCGCAATGGGCGAAAGCCTGACGGAGCAACGCCGCGTGAGTGATGACGGCCTTCGGGTTGTAAAACTCTGTGATCCGGGACGAAAAGGCAGAGTGCGAAGAACAAACTGCATTGACGGTACCGGAAAAGCAAGCCACGGCTAACTACGTGCCAGCAGCCGCGGTAATACGTAGGTGGCAAGCGTTGTCCGGAATTATTGGGCGTAAAGCGCGCGCAGGCGGCTTCCCAAGTCCCTCTTAAAAGTGCGGGGCTTAACCCCGTGATGGGAAGGA
+
GGGGGGGGGGGGGGGGGGGGGGGGGGGGGGGGGGGGGGGGGGGGGGGGGGGGGGGGGGGGGGGGGGGGGGGGGGGGGDGGGFGGGGGGGGGGGGGGGGGGGGGGGGGGGGGGGGGGGGGGGFGGFGGGGGGGGGGGGGGGFGGGGGGGGGGGGGGGGFEFFFGGGFGGGGGGGGGGGGGGGCFGEGCCGGGGGGGGGGGGGGDGGCGGGFGGGGGGGGFGGDGGGGE3>EGGGC<7@FGCFFFFGEFFFFD:DFFFGG>>D>DG?4=A?E>?<:?BD??02<@
@DE18INS60510:318:000000000-B6LD3:1:1101:20687:5900 1:N:0:AAGAGGCATCGACTAG
AGGGGAATATTGCACAATGGGGGAAACCCTGATGCAGCGACGCCGCGTGGAGGAAGAAGGTCTTCGGATTGTAAACTCCTGTTGTTGAGGAAGATAATGACGGTACTCAACAAGGAAGTGACGGCTAACTACGTGCCAGCAGCCGCGGTAAAACGTAGGTCACAAGCGTTGTCCGGAATTACTGGGTGTAGAGGGAGCGCAGGCGGGAGAACAAGGTGGAAGAGAAATCCATGGGCACAACACATGAACTGCTTTCAAAACTGTTTTTCTTGAGTAGCACAGA
+
FGGDGGGGGGGGGGGGGGGGGGGGGGGGGGGGGGGGGGGGGGGGGGGGGGEGGGGGGGGGGGGGGGGGGGGGGGGGGGGEGFGGGGGGFGGGGGGGGGGGGGGGGGGGGGGGGGGGGGGGGGGGGGGGGGGGGGGFGGGGGGGGGGGGEGGGGGGCGGG<FGGGGFFGGFGEFGGGGDFGGGGGGG;EGG++@*CCEG5***:8C5?C8EFE#######################################################################
@DE18INS60510:318:000000000-B6LD3:1:1101:24525:5913 1:N:0:AAGAGGCATCGACTAG
TGGGGAATCTTCCGCAATGGGCGAAAGCCTGACGGAGCAACGCCGCGTGAGTGATGACGGCCTTCGGGTTGTAAAACTCTGTGATCCGGGACGAAAAGGCAGAGTGCGAAGAACAAACTGCATTGACGGTACCGGAAAAGCAAGCCACGGCTAACTACGTGCCAGCAGCCGCGGTAATACGTAGGTGGCAAGCGTTGTCCGGAATTATTGGGCGTAAAGCGCGCGCAGGCGGCTTCCCAAGTCCCTCTTAAAAGTGCGGGGCTTAACCCCGTGATGGGAAGGA
+
GGGGGGGGGGGGGDGFEFFF8FEGGGFGGGGGGGGGGGGGGGGGFGGGGGGGGGGGGGGGGGGGGGGGGGGCCFGGGGGFCGEGGGGGGGGGGGGGGGGGGGGGGGGGGGGGGGGGGGGGGGGGGGGGGGGGGGGGGGGGGGGGGGGGGDGGGGGGGGGGGGFFGGCGGGEGDGEGGGGGGFGGGGGGGGGGGGGGGEEFGGGCFFFGG?6=EEGGGGGGDGGDCDDDCECGG)>?F?FGF6@FGC4DFCC7:FF=FG>6DFG<FBFFFEB6(3:AFFB?###
@DE18INS60510:318:000000000-B6LD3:1:1101:15389:5916 1:N:0:AAGAGGCATCGACTAG
TGGGGAATCTTCCGCAATGGGCGAAAGCCTGACGGAGCAACGCCGCGTGAGTGATGACGGCCTTCGGGTTGTAAAACTCTGTGATCCGGGACGAAAAGGCAGAGTGCGAAGAACAAACTGCATTGACGGTACCGGAAAAGCAAGCCACGGCTAACTACGTGCCAGCAGCCGCGGTAATACGTAGGTGGCAAGCGTTGTCCGGAATTATTGGGCGTAAAGCGCGCGCAGGCGGCTTCCCAAGTCCCTCTTAAAAGTGCGGGGCTTAACCCCGTGATGGGACGGA
+
GGGGGGGGGGGGGBFGEGGGGGGGGGGGGGGGGGGGGGGGGGGGGGGGGGGGGGGFGGGEGGGFGGGGGGGGGGGGGGGGGGGGGGGGGEEGGGGCFGGGGGGGGGGGGGGGGGGGGGGGGGGGFGGGGGGGGGGGGGGGGGGGGGGGGGGGGGGGGGGGCGFEFFGGGGG7FGGGGGGGGGFCEEFGGGFGGD1?8:EGGG5CEE:@F79C57::ECGGGGGGED5CGGGD3D3?6?FGFFFFGGFC=*>C*979F<9>C))9?)9<?D#############
@DE18INS60510:318:000000000-B6LD3:1:1101:26390:5930 1:N:0:AAGAGGCATCGACTAG
TGAGGAATATTGGTCAATGGACGCAGGTCTGAACCAGCCATGCCGCGTGCAGGAAGACGGCTCTATGAGTTGTAAACTGCTTTTGTACGAGGGTAAACTCACCTACGTGCAGGTGACTGAAAGTATCGTACGAATAAGGATCGGCTAACTCCGTGCCAGCAGCCGCGGTAATACGGAGGATTCAAGCGTTATCCGGATTTATTGGGTTTAAAGGGTGCGTAGGCGGTTTAGTAAGTCAGCGGTGAAATTTTGGTGCTTAACACCAAACGTTCCGTTGATACTG
+
GGGGGGGGGGGGGGGGGGGGGGGGGGEFGGGGGGGGGGGGGGGGGGGGGGGGGGGGGGGGGCGGGGGGGGGGFFGGGGGGGGGGGGFFGEFFGGGGGGGGGGGGGGGGGGGGGGG9BFGGGGGGGFFGGGGGCFFGGGGEDFGGGGDGGGGGGGGGGGGGGGGGGEGEEFEGDFGGGGGGGGGGCCFGGGEGGGGGCECFGFDG6EEEEGGFCGGGGDG<DGGGGG=3C7F777:*94:FEFBEGE?FFGGGGFF?7>A277DD>:>??5(.(4:>6?BDFA4
@DE18INS60510:318:000000000-B6LD3:1:1101:25448:6008 1:N:0:AAGAGGCATCGACTAG
TGGGGAATATTGCACAATGGAGGAAACTCTGATGCAGCGATGCCGCGTGAGGGAAGAAGGTTTTAGGATTGTAAACCTCTGTCTTCAGGGACGAAAAAAGACGGTACCTGAGGAGGAAGCTCCGGCTAACTACGTGCCAGCATCCGCGGTAATACGTAGGGAGCGAGCGTTGTCCGGAATTACTGGGTGTAAAGGGAGCGTAGGCGGGATCGCAAGTCAGATGTGAAAACTATGGGCTTAACCCATAAACTGCATTTGAAACTGTGGTTCTTGAGTGAAGGAG
+
GGGGGGEGGGGGGGGGFGGGFEGGGGGFGGGGG@FFGGEGGGGGCGGGGGGGGGGGFFGGFGGGGGGEGGGGGGGGGGGGGGGGGGGGGGGGGGGGGGGGGFGGGGGGGGGGGGGGGGGG=FGGGGGGGGGGGGGGGCAFFGGGFEGFGGGGGGGGBFGGCGGGGGGGGGGGGGGGGGGGGGGGGGGFCGGGGFGGGGGGGGGGGGGGCEFGGGEGGGGFFGGGCGGGGGGGGGGFF4CGFFFFGGF47CFDFFF=:CAD7?GD7<F38@)6<4?AAAA####
@DE18INS60510:318:000000000-B6LD3:1:1101:23598:6012 1:N:0:AAGAGGCATCGACTAG
TGGGGAATATTGCACAATGGAGGAAACTCTGATGCAGCGACGCCGCGTGAGTGAAGAAGTAGTTCGCTATGTAAAGCTCTATCAGCAGGGAAGATAGTGACGGTACCTGACTAAGAAGCTCCGGCTAAATACGTGCCAGCAGCCGCGGTAATACGTATGGAGCAAGCGTTATCCGGATTTACTGGGTGTAAAGGGAGTGTAGGTGGCCAGGCAAGTCAGAAGTGAAAGCCCGGGGCTCAACCCCGGGACTGCTTTTGAAACTGCAGGGCTAGAGTGCAGGAGG
+
GGGGGGGGGGGEGGGFFGGGFGGGDDFGGGGGGGGGGGCGGGGGGGGGGGGGGGGGGGFGEFGGGGD@FFFGGGGGGGGGGGGGGGGGGGGGGGFGGGGGFGGGGGGGGGGFGFFGCFGGGGGGGGGGGGGGGGGFGGGGGGGGGGGGGGGFFEFCFDGGGGGGGGGGEE@CFFGGGEEFGFGGGGBCCFGGGGGGGECCFGGGGFGGFFFFGGCC<*CFFGFGGGGGGCFGGGCD>>FC:F8>DGF:>CCFF4F4CC>AFFFFB>>9:4::2<:255AF??D
@DE18INS60510:318:000000000-B6LD3:1:1101:11081:6019 1:N:0:AAGAGGCATCGACTAG
TGGGGAATCTTCCGCAATGGGCGAAAGCCTGACGGAGCAACGCCGCGTGAGTGATGACGGCCTTCGGGTTGTAAAACTCTGTGATCCGGGACGAAAAGGCAGAGTGCGAAGAACAAACTGCATTGACGGTACCGGAAAAGCAAGCCACGGCTAACTACGTGCCAGCAGCCGCGGTAATACGTAGGTGGCAAGCGTTGTCCGGAATCATTGGGCGTAAAGCGCGCGCAGGCGGCTTCCCAAGTCCCTCTTAAAAGTGCGGGGCTTAACCCCGTGATGGGAAGGA
+
GGGGGGGGGGGGGDGGGGGGGGGG+>F@FGGGGGGDGGEGGGGGGGGGGGGGFFGFGGGGGGGGFFGGGDGFGG<CFFFGFGGGFGGGDGGGFGGGGGGGGGGGGGGGGGGGGGGGGGFGGGGFCGFGGGGGGGGGEGGGFGGGFCFGGGGGGGGGGGGGGGGGGGGGGGGGGGGGGGGGG9<CE<FGGGGGFEEEEGGGGGGGGGGGGCFGF5/7CGGGG3CDGGGDCEDGGDGFFFGCFFF44<>>FFG*:***77>>DB)7?<FA?:>:1::43?138?7
@DE18INS60510:318:000000000-B6LD3:1:1101:20370:6022 1:N:0:AAGAGGCATCGACTAG
TGAGGAATATTGGTCAATGGGCGGAAGCCTGAACCAGCCATGCCGCGTGCAGGAAGACGGCTCTATGAGTTGTAAACTGCTTTTGTACTAGGGTAATTTGCGGTACGTGTACCGTATTGAAAGTATAGTACGAATAAGGATCGGCTAACTCCGTGCCAGCAGCCGCGGTAATACGGAGGATCCAAGCGTTATCCGGATTTATTGGGTTTAAAGGGTGCGTAGGCGGCAGATTAAGTTAGAGGTGAAGTTCCGAGGCTCAACCTTGGCACTGCCTCTGATACTG
+
GGGGGGGGGGGGGGGGDFGFGGGGEGGGGGCFGGGGGGGGGFGGGGEGGGFFGCFGFGGGGGG?>FEGGGGGGGGGGGGGGGGGGGGGFGFGGFCGFGGGGGGGGGGGGGGGGGCGGG?EGFGGGGGGGGGGGGGGGGGGFGGGGGGGGGGGGGGGGGGGGGGGGGGGGGGGGGGGGDEE8FGE<CFC8ECGGGGDE;=FGGGGFFEE5CGCCCE=EDD*9CEDC<E3EFGGFFGFF?D7=>F:>FF>6:>C<>D>D<724><7BBF?B?:BF?F########
@DE18INS60510:318:000000000-B6LD3:1:1101:20777:6032 1:N:0:AAGAGGCATCGACTAG
TGGGGAATATTGGGCAATGGACGCAAGTCTGACCCAGCAACGCCGCGTGAAGGAAGAAGGCTTTCGGGTTGTAAACTTCTTTTGTCAGGGAAGAGTAGAAGACGGTACCTGACGAATAAGCCACGGCTAACTACGTGCCAGCAGCCGCGGTAATACGTAGGTGGCAAGCGTTGTCCGGATTTACTGGGTGTAAAGGGCGTGCAGCCGGGCCGGCAGGTCAGATGTGAAATCTGGAGGCTTAACCTCCAAACTGCATTTGAAACTGTAGGTCTTGAGTACCGGA
+
GGGGGGGGGGGGG?FGGGGGGGGGGGGGGGGGGGGGGGGGGGGGGGGGGGGGFGGGGGGGGGGGGGGGGGGGGGGGGGGGGGGGGGGGGGGGGGGGGGGGGGGGGGGDGGGGGGGGGGGGGGGGGGGGGGGGGGGGGGGGGGGGGGGGDEFGGEGGGGGGGGGGGGGFGGGGGFGGGGGGGFGGFGGGGGEGGGGGGGGGGGGGGGGGGGGGGGGGGGGGGGEGGGGGGGGGGGG4@>GGFFFF=C>DFFGGGFFFGGA<D?FGFFFFFF2)6<AFFFFFFFB
@DE18INS60510:318:000000000-B6LD3:1:1101:19994:6047 1:N:0:AAGAGGCATCGACTAG
TGGGGAATATTGCGCAATGGGGGCAACCCTGACGCAGCCATGCCGCGTGAATGAAGAAGGCCTTCGGGTTGTAAAGTTCTTTCGGTAGCGAGGAAGGCATTTAGTTTAATAGACTAGGTGATTGACGTTAACTACAGAAGAAGCACCGGCTAACTCCGTGCCAGCAGCCGCGGTAATACGGAGGGTGCGAGCGTTAATCGGAATAACTGGGCGTAAAGGGCACGCAGGCGGTGACTTAAGTGAGGTGTGAAAGCCCCGGGCTTAACCTGGGAATTGCATTTCA
+
GGGGGGGGGGGGGDFGGGGGGGGGGGGGGGFGGGGGGGGGGGGGGGGGGGGGGGFGGGGGGGGGGGGGGCFGGGGGGGGGGGGGGGGGGGGGGGGGGGGGGGGGGGGGGGGGGGGGGGFGGGGGGGGGGGEGGGGGGGGGGGGGGGGGCGGGGGGGGGGGGGGGGGGGGGGGGGGGGGGGGGGGGGGGGGCGGEGEGGGGGGGGGGGG?FGGGGGCFGGGGGDGDGGGGGGDGFGF67>C@FFFGC57@FGGFFFFGDBFGEDFFBFABFF??00<:A<><4F
@DE18INS60510:318:000000000-B6LD3:1:1101:27263:6052 1:N:0:AAGAGGCATCGACTAG
TGGGGAATCTTCCGCAATGGGCGAAAGCCTGACGGAGCAACGCCGCGTGAGTGATGACGGCCTTCGGGTTGTAAAACTCTGTGCTCCGGGACGAAAAGGCAGAGTGCGAAGAACAAACTGCATTGACGGTACCGGAAAAGCAAGCCACGGCTAACTACGTGCCAGCAGCCGCGGTAATACGTAGGTGGCAAGCGTTGTCCGGAATTATTGGGCGTAAAGCGCGCGCAGGCGGCTTCCCAAGTCCCTCTTAAAAGTGCGGGGCTTAACCCCGTGATGGGAAGGA
+
GGGGGGGGGGGGGGGGGGGGGGGGGGGGGGGGGGGGGGGGGGGGGGGGGGGGGGGGGG7FEGGDGGGGFFFFFGGGGGGGGGGGG9FFEGGGFEGGGGGGECCGGGGGGGGGGGGGGGGGGGGGGG,CGGEEGGGGGGGGGG88;EGGGGGGGGGG?CC8EG>FFF88;2CCEG*:EEGCF@FC*<EFGG@8;CA88EFFGC?CCEE9<CFGGE=EGGGFCCCCEDCDEGD7CCGF@FGFF=F*CCFF=DGGC=787)42<7)*9:=<BFF:0:?A??78:64
@DE18INS60510:318:000000000-B6LD3:1:1101:18074:6064 1:N:0:AAGAGGCATCGACTAG
TGGGGAATATTGCACAATGGGCGCAAGCCTGATGCAGCCATGCCGCGTGTATGAAGAAGGCCTTCGGGTTGTAAAGTACTTTCAGCGGGGAGGAAGGGAGTAAAGTTAATACCTTTGCTCATTGACGTTACCCGCAGAAGAAGCACCGGCTAACTCCGTGCCAGCAGCCGCGGTAATACGGAGGGTGCAAGCGTTAATCGGAATTACTGGGCGTAAAGCGCACGCAGGCGGTTTGTTAAGTCAGATGTGAAATCCCCGGGCTCAACCTGGGAACTGCATCTGA
+
DGGGGGGFFFGFFGGFFDF8CFGGG@F@FG<FGGGGGGGGFGGGGGGFGGGFGGGGFGGE8FEGGGGGGGEFGGGGGGGGGGGFFGDGDGGGEFGCG7FGFGFFAFF?ADD?DEFGGGGGGDDGGBCGGACGGGGGGDGFFCFGFCFG:F@*DFGCE@<<FGFGGCFGGGGGGGGDGGFGGCG7@:8ECCGGGGGGGGGGGGGGGGGGCFFCEGGGG>DDGGGDGG5DGC3)97*0<=CFFFF?::@CBF7?FFFF*13(>)>*/2>3154?BFFF)84):AF
@DE18INS60510:318:000000000-B6LD3:1:1101:17967:6080 1:N:0:AAGAGGCATCGACTAG
TGAGGAATATTGGTCAATGGGCGGAAGCCTGAACCAGCCATGCCGCGTGCAGGAAGACGGCTCTATGAGTTGTAAACTGCTTTTGTACTAGGGTAATTTGCGGTACGTGTACCGTATTGAAAGTATAGTACGAATAAGGATCGGCTAACTCCGTGCCAGCAGCCGCGGTAATACGGAGGATCCAAGCGTTATCCGGATTTATTGGGTTTAAAGGGTGCGTAGGCGGCAGATTAAGTTAGAGGTGAAATTCCGAGGCTCAACCTTGGCACTGCCTCTGATACTG
+
GGCFGGGGGGGGGFFDFGGFGGGGGGGCGGFGGGGGGGGGGGGGGGGGGGGGGGGGGGGGGGGG,FGGGGGGGGGGGGDGGGGFGGGGAGGGGGGGGGGGGGGGGGGGCGGGGG7D8FFGGGGGGGGGFGGGEFGGGFGGGGGGGGGGGFFGEGGGGGGGGGGGGGGGGGGGGGGGGGGGGGFG:9=CGGEF:CEGD8CCFGGGCEEEG?+9<C=CEGDDDGD4/CEDE=C**:C**87:9500>C/?=GGGGDDFGFB?GFC>FFFB?):?:??77A<B<DF
@DE18INS60510:318:000000000-B6LD3:1:1101:8740:6090 1:N:0:AAGAGGCATCGACTAG
TGGGGAATCTTCCGCAATGGGCGAAAGCCTGACGGAGCAACGCCGCGTGAGTGATGACGGCCTTCGGGTTGTAAAACTCTGTGATCCGGGACGAAAAGGCAGAGTGCGAAGAACAAACTGCATTGACGGTACCGGAAAAGCAAGCCACGGCTAACTACGTGCCAGCAGCCGCGGTAATACGTAGGTGGCAAGCGTTGTCCGGAATTATTGGGCGTAAAGCGCGCGCAGGCGGCTTCCCAAGTCCCCCTTAAACGGGCGGGGCTTAACCCCGGGATGGGAAGGA
+
GGGGGGGGGGGGGGGGFGGGGGGGGGCFGGFFGGGGGGGGGGGGEGGGGGGGGGGFGGGGGGGGGGGGFCFFDF?CFEFFAFGGGGGGDEGFCFGGGGGGGGFGGGGGGGGGGGGGGGGGGGG;FGGGGDC@FGGGGEGGFFGGGFGGGCEGGGGFG7FFEFGFGE8BEGDGGG8CEFGGFEEFG?CDC=FFDECEGCGGGGGE*2:++<CCGGGCCFGGC3>CC3CD=>CDDD3?FFGFF=BF4*8C>GFC7;)7<C;B7;CD?BFB###############
@DE18INS60510:318:000000000-B6LD3:1:1101:5147:6109 1:N:0:AAGAGGCATCGACTAG
TGGGGAATATTGCACAATGGGGGAAACCCTGATGCAGCGACGCCGCGTGGAGGAAGAAGGTCTTCGGATTGTAAACTCCTGTTGTTGAGGAAGATAATGACGGTACTCAACAAGGAAGTGACGGCTAACTACGTGCCAGCAGCCGCGGGAAAACGTAGGTCACAAGCGTTGTCCGGAATTACTGGGTGTAAAGGGAGCGCAGGCGGGAGAACAAGGTGGAAGTGAAATCCATGGGCTCAACCCATGAACTGCTTTCAAAACTGTGTTTCTTGAGTAGTGCAGA
+
5CFGGGF8E9FGDGGGFFGGGGGDGGGGGGGGGGGFGGGGCFGFGGGGGGGFC:CEGGGGFGFGGGGGC:FCFFFGGGGFGGGGFCFGCFBFEF9FGCGGGGGGFGFDGGGFGGFF8C?FFCFGFCE:E+AFGGGGFGC@FGGCE5EG*:EFFFG8CGCCFG+:C8;E?CECFFEEGGGCFGCCGG*;*<C?7EEGGCEE?EG5:CE*:8=FFCF*<>CC6D+7+::>F+9CGG3<@)79?)..*:67709DC@48FF>AG######################
@DE18INS60510:318:000000000-B6LD3:1:1101:5166:6114 1:N:0:AAGAGGCATCGACTAG
TGGGGAATATTGCACAATGGGGGAAACCCTGATGCAGCGACGCCGCGTGGAGGAAGAAGGTCTTCGGATTGTAAACTCCTGTTGTTGAGGAAGATAATGACGGTACTCAACAAGGAAGTGACGGCTAACTACGTGCCAGCAGCCGCGGTAAAACGTAGGTCAAAAGCGGTGTCCGGAATTACTGGGTGTAAAGGGAGCGCAGGCGGGAGAACAAGTTGGAAGTGAAATCCATGGGCGCAACCCATGAAATGCTTTCAAAACTGTTGTTCTTGAGTAGTTCAGG
+
FFGGGGGFFGGGGEGGFEEFGGCEGGGGGGFGGCFFGGGGGEGGEGGE<>B,<7F::FFDCCGGGGDDE78D;FGGFGGDFGGG8<CFGGGGCBFGGDFG9:@:FGCCGBFFFFFGGDGC@<CF>FFG6CFGGCGGG@+88CFFGEEG*:CGF+?;CGGC?C+<<**2*/:*@FE**:*<C?AF?52;*<?E?EEF**:5:?E*:5:8/;C6FCF0+207CCFGGDG*+09**09@)7C<@5>B4*1:**20*8@67CA700?C?)74)*)6<?FA#######
@DE18INS60510:318:000000000-B6LD3:1:1101:22087:6119 1:N:0:AAGAGGCATCGACTAG
TGAGGAATATTGGTCAATGGGCGAGAGCCTGAACCAGCCAAGTCGCGTGAGGGAAGAATGGTCTCTGGCCTGTAAACCTCTTTTGTCAAGGAAGAATAAGCGGCACGAGTGCCACCTTGCCAGTACTTGACGAATAAGCATCGGCTAACTCCGTGCCAGCAGCCGCGGTAATACGGGGGATGCGAGCGTTATCCGGATTTATTGGGTTTAAAGGGCGCGTAGGCGGGACGGCAAGTCAGCGGTAAAAGACTGCAGCTAAACTGTAGCACGCCGTTGAAACTGT
+
GGGGGGGGGGGFGGGGGGGGGGGGGGGGGGGGGGGGGGGGGGGGGGGGGGGGGGGGGGGGGGGG9FFGGGGGGGGGGGGGGGGGGGGGGGGGGGGGGGGGCGEGGGGGGGCFGGGGGGGGGGGGGGGGGGGGGGGGGGGGGGGGGGGGGGGGGGGGGGGGGGGGGGGGGGGGGGGGGGGGGGGGGGGGGGGGGGGGGG5CCFFFGGEGGGFGGCEEGGGGGGGGGGGGGGGGGGGFFFGGFFBDGGFFFGGGGFFFCGAFGFGGFF=44DFFF9<06>>>AFF
@DE18INS60510:318:000000000-B6LD3:1:1101:13214:6153 1:N:0:AAGAGGCATCGACTAG
TGGGGAATATTGCACAATGGGGGAAACCCTGATGCAGCGACGCCGCGTGGAGGAAGAAGGTCTTCGGATTGTAAACTCCTGTTGTTGAGGAAGATAATGACGGTACTCAACAAGGAAGTGACGGCTAACTACGTGCCAGCAGCCGCGGTAAAACGTAGGTCACAAGCGTTGTCCGGAATTACTGGGTGTAAAGGGAGCGCAGGCGGGAGAACAAGTTGGAAGTGAAATCCATGGGCTCAACCCATGAACTGCTTTCAAAACTGTTTTTCTTGAGTAGTGCAGA
+
GGGGGGGGGGGGGGGGGGGGGGGGGGGGGGGGGGGGGGGGGGGGGGGGGGGGGGGGGGGGGGGGGGGDGGGGGGGFGGGGGGGGGGGGGGGGGGGGGGGGGGGGGGGGGGGGGGGGGGGGGGGGGGGGGGGGGGCGGGGGGGGGGGGGGGGGGGGGGGGGGDFGGGGGGGGGGGGGGGGGGGGGGGGGGGCFFGGGGGGGGGGGGGGEGC:EFFGGGGGGFFGF?>FGGGGFGGGFFFGGFFFDGC=:=CFGGFBFFG>AGFGGFF@:?F>BA?F>FF049AF
@DE18INS60510:318:000000000-B6LD3:1:1101:14978:6164 1:N:0:AAGAGGCATCGACTAG
TGGGGAATCTTCCGCAATGGGCGAAAGCCTGACGGAGCAACGCCGCGTGAGTGATGACGGCCTTCGGGTTGTAAAACTCTGTGATCCGGGACGAAAAGGCAGAGTGCGAAGAACAAACTGCATTGACGGTACCGGAAAAGCAAGCCACGGCTAACTACGTGCCAGCAGCCGCGGTAATACGTAGGTGGCAAGCGTTGTCCGGAATTATTGGGCGTAAAGCGCGCGCAGGCGGCTTCCCAAGTCCCTCTTAAAAGTGCGGGGCTTAACCCCGTGATGGGAAGGA
+
GGGGGGGGGGGGG@FEEGGGGGGGGGGGGGGGGGGGGGGGGGGGGGGGGGEGGGGGGGGGGGGGGGGGGGGGGCGGGGGGGGGGGGGGGGGGGGGGGGGGGGGGGGGGGGGGGGGFGGGGGGGGFGGGGGGGGGGGGCCGGGGGGGGGD>EGGGGGGGGGGGGCDGGGGGGGGGGG5@FGGCFGGGGGGGGGGDEEGGGGGG85CFGGGFGGGEGEGFGGGGGGCG=DEGGG)9)8@47C5FFFGFF74CF*C69FGD>>G:5*)68<:E;-860)8?04668
@DE18INS60510:318:000000000-B6LD3:1:1101:25236:6176 1:N:0:AAGAGGCATCGACTAG
TGGGGAATATTGCACAATGGGGGAAACCCTGATGCAGCGACGCCGCGTGAGCGAAGAAGTATTTCGGTATGTAAAGCTCTATCAGCAGGGAAGAAAATGACGGTACCTGACTAAGAAGCACCGGCTAAATACGTGCCAGCAGCCGCGGTAATACGTATGGTGCAAGCGTTATCCGGATTTACTGGGTGTAAAGGGAGCGTAGACGGCTGGGCAAGTCTGATGTGAAAACCCGGGGCTCAACCCCGGGACTGCCTTGGAAGCTGTTCATCTAGAGTGCTGGAGA
+
GGGGGGGGGGGGGGGGGGGGGGGGGGGGGGGGGCFGGGCFCEGGEGGGGDGDEGGGGGCFGAFGGGGGGFGGGGCFFGGGFGGFFGGGGGGFFGCFGGGEGFFGGGGG9<FGFGFGGGGGGGEEFGEBBFFGGG<CGGGGGGG7FG>FGC@FFGFGF?FGFBGGGGGGGF*;FFCC7C:FGGGFGCFGG?C@CC*;E5EEGDGGGD*?C=EGF5ECFCF?D>FGGG7CGGGGGDCD37F4;FFDG=5)><CC*9764C<:GF4C###################
@DE18INS60510:318:000000000-B6LD3:1:1101:15971:6206 1:N:0:AAGAGGCATCGACTAG
TGGGGAATATTGGGCAATGGGCGCAAGCCTGACCCAGCAACGCCGCGTGAAGGAAGAAGGCTTTCGGGTTGTAAACTTCTTTTAAGAGGGAAGAGCAGAAGACGGTACCTCTTGAATAAGCCACGGCTAACTACGTGCCAGCAGCCGCGGTAATACGTAGGTGGCAAGCGTTGTCCGGATTTACTGGGTGTAAAGGGCGTGCAGCCGGGTGCGCAAGTCAGATGTGAAATCTCAGGGCTCAACCCTGAAACTGCATTTGAACCTGTGCATCTTGAGTGCCGGA
+
GGGGGGGGGGGGGFFFFGGGGGGGGGGFGGGGGGGGGGGGGGGGEGGGEGGGGGGGGGGFGGFGGGGGGGGEGGGGGGGGGGGFGGGGGGGGGGGGGGGGGGGGEFGGGCGGGGGGGGFGGGGGGGGGGGGGGGGGGGGGGGGGGGGGGGFCGGGGCEFGGGGFFGGCGGGGGGGGD>EGGFCCFGFFG=GDFFGGGGGEEGGGGGGGEEGGGEGGCFGFF7EFFDFGGGG:::7:@:7C@FFFGFFGFGGGFFFF>::AG@F5).745*669AF8<ABF0>B
@DE18INS60510:318:000000000-B6LD3:1:1101:11664:6225 1:N:0:AAGAGGCATCGACTAG
TGAGGAATATTGGTCAATGGACGCAAGTCTGAACCAGCCATGCCGCGTGCAGGAAGACGGCTCTATGAGTTGTAAACTGCTTTTGTACGAGGGTAAACTCACCTACGTGTAGGTGACTGAAAGTATCGTACGAATAAGGATCGGCTAACTCCGTGCCAGCAGCCGCGGTAATACGGAGGATTCAAGCGTTATCCGGATTTCTTGGGTTTAAAGGGTGCGTAGGCGGTTTGATAAGTTAGAGGTGAAATCCCGGGGCTTAACTCCGGAACTGCCTCTAATACTG
+
GGGGGGGGGGGGGGGGGGGGGGGGGGGGGGGGGGGGGGGGGGGGGGGGFGGGGGGGGGEDGGGGCFCCFGGGGGCFGG<FGGGGGGDFG*FFEGGFFGFGGGGGDGGGFGGFGGGCFG9F::CGECGGG>FGDGGEBFGGFGGGGFGGGGGGGGFGGGGGFGGGGGDGG5*<?CFEEEGCFGGF<FF>EE?FFGEGC;E?+<EF6=EGD8<+2AEGCDGGGG5C:<:C==>F7:F?F4:*?573CC4CFFC<CBEFGF7ACFG7)-)4;FDBBFFBB4<AAA4
@DE18INS60510:318:000000000-B6LD3:1:1101:25386:6228 1:N:0:AAGAGGCATCGACTAG
TGGGGAATCTTCCGCAATGGGCGAAAGCCTGACGGAGCAACGCCGCGTGAGTGATGACGGCCTTCGGGTTGTAAAACTCTGTGATCCGGGACGAAAAGGCAGAGTGCGAAGAACAAACTGCATTGACGGTACCGGAAAAGCAAGCCACGGCTAACTACGTGCCAGCAGCCGCGGTAATACGTAGGTGGCAAGCGTTGTCCGGAATTATTGGGCGTAAAGCGCGCGCAGGCGGCTTCCCAAGTCCCTCTTAAAAGTGCGGGGCTTAACCCCGTGATGGGAAGGA
+
GGGGGGGGGGGGGGGGGGGGGGGGGGGGGGGGGGGGGGGGGGGGGGGGGGGGGGGGGGGGGGGGGFCFGGGGGFGGGGGGGGEFGGGGGGGGDEGGGFGGGGFGG9FEGEGEGGGFGGGGG9EGE?FG>EFGGGCE58C@CFFGGGGGGGGGGFGGGGGGGGGGGGFGGGGGGGGDGGGGGGCGGGCFGFGGGEGG8CFGEG>ECFCGGEGGGGGDGGGGGGCD:DGDGGGGG5C@FFCCFFFFGFFFFF7:7FF=FG09DBGGF2=AFF><B??)4?#####
@DE18INS60510:318:000000000-B6LD3:1:1101:19772:6228 1:N:0:AAGAGGCATCGACTAG
TGAGGAATATTGGTCAATGGGCGAGAGCCTGAACCAGCCAAGTCGCGTGAGGGAAGAATGGTCTATGGCCTGTAAACCTCTTTTGTCAAGGAAGAATAAGCGGCACGAGTGCCACCTTGCCAGTACTTGACGAATAAGCATCGGCTAACTCCGTGCCAGCAGCCGCGGTAATACGGGGGATGCGAGCGTTATCCGGATTTATTGGGTTTAAAGGGCGCGTAGGCGGGACGGCCAGTCAGCGGTAAAAGACTGCAGCTAAACTGTAGCACGCCGTTGAAACTGT
+
GGFGFGGGGGGGGGGGFGGGFFGGGGGGGGGGGGGGGGFGGGGGGGGGGGGGGEGGGGGGGGGFFGFGGGGGGGFGGGGGGGGG9FFFGGGGGGGDFGGGGDEG=FGGGGFGGGGGGG?EFGGG9FFCBDFCCFFDGGGGGGGGGGEC>FCFC:FEGFFGCGGGGGGGGGCFGGDEGDGGGEFGGGGGEE*CFFGG*886:@F7EEEC>6CCC<*2:DGCDGGG5C=):CC<)95674>4)8<)*29F:DGFF=)09*6AF6:F4:F24>6?###########
@DE18INS60510:318:000000000-B6LD3:1:1101:16916:6246 1:N:0:AAGAGGCATCGACTAG
TGGGGAATCTTCCGCAATGGGCGAAAGCCTGACGGAGCAACGCCGCGTGAGTGATGACGGCCTTCGGGTTGTAAAACTCTGTGATCCGGGACGAAAAGGCAGAGTGCGAAGAACAAACTGCATTGACGGTACCGGAAAAGCAAGCCACGGCTAACTACGTGCCAGCAGCCGCGGTAATACGTAGGTGGCAAGCGTTGTCCGGAATTATTGGGCGTAAAGCGCGGGCAGGCGGCTTCCCAAGTCCCCCTTAAAAGTGCGGGGCTTAACCCCGTGAGGGGAGGGA
+
GGGGGGGGGGGGGGGGDGGGGGGGGGGGGGGFFGDFC@GF8CFC:FECCCGGG<FGGFCCGGGFFGGCFGGCFGGGFCGECFFFAFFGEF:>FEDGEGGFFEGCF==CGDDEC@GGGGGFEFGF@,>FEFFFCFEGGE7:<FCFG7:<F:FGG7:<2<:4<C*7+;;FFF>CE52:*<+2*+<C>9CCFF+/1*CC*;C?E8;C5CFF+:C7@5:5C*::)//)*)*/*297DGC?@@D5>7997*0>56>77*1*09(458C5@2BA?##############
@DE18INS60510:318:000000000-B6LD3:1:1101:8002:6257 1:N:0:AAGAGGCATCGACTAG
TGGGGAATCTTCCGCAATGGGCGAAAGCCTGACGGAGCAACGCCGCGTGAGTGATGACGGCCTTCGGGTTGTAAAACTCTGTGATCCGGGACGAAAAGGCAGAGTGCGAAGACCAAACTGCATTGACGGTACCGGACAAGCAAGCCACGGCTAACTACGTGCCAGCAGCCGCGGTAATACGTAGGTGGCAAGCGTTTTCCGGCATTATTTGGCGTAAAGCGCGCGCAGGCGGCTTCCCCAGTCCCTCTTCAAAGTGCGGGGCTTAACCCCGTGATGGGCAGGA
+
GDFFGGGGFGGGGGGGEG?FEGCFCGGDFGFFGGEGGGGGGGGDE>FBECFFGGGGGGGGGGGGGGG7FFFFGAFFGGCFCFFFGGCCCFCFEE7CCG7=,1C:<:FG7**/,;@F8FGGG??FGGGGGGFEGD*8*:AEFGCFFG6CEDCCA+<@9EEF:FGC68?6E5?EEEGCGC9FGCE**<CF8;+8C5C>*;:@C>*:CCEGE7:CA=E5=<FG3DCC*95)=ECC<>G@6@**00*9D9>09*?*2*19C<047:DG###################
@DE18INS60510:318:000000000-B6LD3:1:1101:14381:6267 1:N:0:AAGAGGCATCGACTAG
TGGGGAATATTGCACAATGGGGGAAACCCTGATGCAGCGACGCCGCGTGGAGGAAGAAGGTCTTCGGATTGTAAACTCCTGTTGTTGAGGAAGATAATGACGGTACTCAACAAGGAAGTGACGGCTAACTACGTGCCAGCAGCCGCGGTAAAACGTAGGTCACAAGCGTTGTCCGGAATTACTGGGTGTAAAGGGAGCGCAGGCGGGAGAACAAGTTGGAAGTGAAATCCATGGGCTCAACCCATGAACTGCTTTCAAAACTGTTTTTCTTGAGTAGTGCAGA
+
GGGGGGGGGGGGGGGGGGGGGGGGGGGGGGGGGGGGGGGGGGGGGGGGGGGGGGGGGGGGGGGGGGGGGGGGGGGGGGGGGGGGGGGGGGGGGGGGGGGGGGGGGGGGGGGGGGGGGGGGGGGGGGGGGGGGGGGGGGGGGGGGGGGGGG>GGGGGGGGGGGGGFGGGGGGGGGGDGEGGGGGGFGFGEGFGEFGGGGGGGGGGCEGGGGF<C*6<+?FG7CAC?7EFGFDFG<F>5:FGFFE7FGFGFGFFFFFBCGBFGFGGF9F(3@>BDFFFFFFFFF6
@DE18INS60510:318:000000000-B6LD3:1:1101:21271:6278 1:N:0:AAGAGGCATCGACTAG
TGGGGAATATTGCACAATGGAGGAAACTCTGATGCAGCGACGCCGCGTGAGTGAAGAAGTAATTCGTTATGTAAGGCTCTATCAGCAGGGAAGATAGTGACGGTACCTGACTAAGAAGCTCCGGCTAAATACGTGCCAGCAGCCGCGGTAATACGTATGGAGCAAGCGTTATCCGGATTTACTGGGTGTAAAGGGAGTGTAGGTGGCATCACAAGTCAGAAGTGAAAGCCCGGAGCTCAACCCCGGGACTGCTTTTGAAACTGTGGCGCTGGAGTGCAGGAGA
+
GDGGGGGGGGGGGGGFEFGGCFGGGGGGGGGGGGGGGGGGGGGGGGGGGGGGGGGGGGGGGGGGGGGGFGGGGGGGGGGGFGGCGGCCGGCCCFGDFGEGGGCFFGGGGEGGCF:,3<FFFG@:FF*FBFGGGGAGGAFG7FGGGGE>EECEGGGGGGFGFGEG*;CGGGCFGGGGCEGGDGGC6FFGGG:7@+C5>EGGCF7CGGGGGG+AEFEGGGG7>CCGF7EGG6FDG3CBFFG*?FFFGGF7>4DFFBFFG5<4C?7FF?)4?D>00:::BFD?6:4
@DE18INS60510:318:000000000-B6LD3:1:1101:16118:6343 1:N:0:AAGAGGCATCGACTAG
TGGGGAATATTGCGCAATGGGGGCAACCCTGACGCAGCCATGCCGCGTGAATGAAGAAGGCCTTCGGGTTGTAAAGTTCTTTCGGTAGCGAGGAAGGCATTTAGTTTAATAGACTAGGTGATTGACGTTAACTACAGAAGAAGCACCGGCTAACTCCGTGCCAGCAGCCGCGGTAATACGGAGGGTGCGAGCGTTAATCGGAATAACTGGGCGTAAAGGGCACGCAGGCGGTGACTTAAGTGAGGTGTGAAAGCCCCGGGCTTAACCTGGGAATTGCATTTCA
+
GGGGGGGGGGGGGGGGEGGGGGGGGGGFFGGGGGGGGGGGGGGGGGGGGGGGGGGGGGGGGGGGGGGGGGGEGGGGGGGGGGGGDGGGGGGGGGGGGGGGGGGGFGGGGGGGGGGGFGGGGGGGGGGEFDFGGGGGGFGGGGGGGGGGGGGGGGGGDFGFGGGGGFCEGEDGDCFGFGFGGDGEC88EDGGGGEGG5CFGGGGGGFGCFGFGG5EEGFG:DFGGGCEDEEGGGCC=*8*>/6*/CFF7;FC7>5F:DGFFD@7FFAFF<4??:?>7)42>)5?
@DE18INS60510:318:000000000-B6LD3:1:1101:22055:6355 1:N:0:AAGAGGCATCGACTAG
TGGGGAATATTGCACAATGGAGGAAACTCTGATGCAGCGATGCCGCGTGAGGGAAGAAGGTTTTAGGATTGTAAACCTCTGTCTTCAGGGACGAAAAAAGACGGTACCTGAGGAGGAAGCTCCGGCTAACTACGTGCCAGCAGCCGCGGTAATACGTAGGGAGCGAGCGTTGTCCGGAATTACTGGGTGTAAAGGGAGCGTAGGCGGGATCGCAAGTCAGATGTGAAAACTATGGGCTTAACCCATAAACTGCATTTGAAACTGTGGTTCTTGAGTGAAGTAG
+
GGGGGGGGGGGGGGGGGGGGGGGGGGGGGGGGGGGGGGGGGGGGGGGGGGGGGGGGGGGGGGGG,BFFGGGGGGGGGGGGGGGGGGFGGGGGGGGGGGGGGGCGGGGGGGGFFFFGD8CFGGG>FGGGGGGGGGGGGGGGGGGGGGGGGGGEGGGGGGGGGGEGGEGGGGGGGGGGGGDGGGGGGGGGGGEGGG?CCGEGGDGGGGGGGGGDGGGGGGGGFGGGGGDGGGGFGCCF@FFGFFFFGGFG4CF>D?FFGGFAFFGGFFF?FFFFF<?BF2A<<BF
@DE18INS60510:318:000000000-B6LD3:1:1101:26549:6377 1:N:0:AAGAGGCATCGACTAG
TGGGGAATCTTCCGCAATGGGCGAAAGCCTGACGGAGCAACGCCGCGTGAGTGATGACGGCCTTCGGGTTGTAAAACTCTGTGATCCGGGACGAAAAGGCAGAGTGCGAAGAACAAACTGCATTGACGGTACCGGAAAAGCAAGCCACGGCTAACTACGTGCCAGCAGCCGCGGTAATACGTAGGTGGCAAGCGTTGTCCGGAATTATTGGGCGTAAAGCGCGCGCAGGCGGCTTCCCAAGTCCCTCTTAAAAGTGCGGGGCTTAACCCCGTGATGGGAAGGA
+
GGGGGGGGGGGGGGFFECGCGGGGGGGGGGGGGGGGGGGGGGGGGGGGGGGGGGGGGGGGGGGGGGGGGGGGGGGGGFGGGGGGGGGFGGGGFCEGGGEGGGGGGGGGGGGGGGGGGGGGGDFCCEGGGEGGGGGGGCFGGGGGGFGFECEEGGGGGGGGGFGGGGGFGGGDDG8:?:9FGFGGCF?CFFGGGGEGGEGGDGCGC?<EFE?*;C=EE<:FDGEGGGGDGGGGGDG:FFC4:66BGG)*9DGGG*77:C67C:<FFBFFF>66:08<<212465
@DE18INS60510:318:000000000-B6LD3:1:1101:22596:6392 1:N:0:AGGAGGCATCGACTAG
TGGGGAATATTGCACAATGGGGGAAACCCTGATGCAGCAACGCCGCGTGAGTGAAGAAGTATTTCGGTATGTAAAGCTCTATCAGCAGGAAAGAAAATGACGGTACCTGACTAAGAAGCCCCGGCTAACTACGTGCCAGCAGCCGCGGTAATACGTAGGGGGCAAGCGTTATCCGGATTTACTGGGTGTAAAGGGAGCGTAGACGGTTTTGCAAGTCTGAAGTGAAAGCCCGGGGCTTAACCCCGGGACTGCTTTGGAAACTGTAGAACTAGAGTGCAGGAGA
+
GGGGGGGGGGGGGGGGGGGGGGGGGGGGGGGGGGGGGGGGGGGGGGGGGGGFGGGGGGGGGGGGGGDFGGGGGGGGGGGGGGGGGGFGGFGGCGGGGGGGGGDGGGGGGGGGGGGGGGGGGGGGGFGGGGGGGGGGGGGGFFGFGGGGEEGGGGGCFFGGGGGGGGGGEGGGGGGGCGGGGGGGGFFGGGFFGGGFGGGGGGCFGGCEEGGGGGF?FFF>FFGGCD?CFGDDDGGFEFFFFFFFG5<7<FGGG=B4DFA7F=CCFDFAFB)39<BFFF>?<?F
@DE18INS60510:318:000000000-B6LD3:1:1101:13257:6398 1:N:0:AAGAGGCATCGACTAG
TGGGGAATATTGGGCAATGGGCGAAAGCCTGACCCAGCGACGCCGCGTGAAGGAAGAAGGCCTTCGGGTTGTAAACTTTAGTAAGCAGGGAAGAAGAAAGTGACGGTACCTGCAGAGTAAGCCACGGCTAACTACGTGCCAGCAGCCGCGGTAATACGTAGGTGGCGAGCGTTATCCGGAATTACTGGGTGTAAAGGGTGTGTAGGCGGGACTTCAAGTCAGATGTGAAAATTGCGGGCTCAACCCGCAACCTGCATTTGAAACTGAGGTTCTTGAGAGTCGG
+
GGGGGGGGGGGGGFGGGGGGGGGGGGGGGGGGGGGGGGGGGGGGGGGGGGGGGGGGGGFGGGGGGGGGGGEGGGCFGGGFGGGGGGGGGGGGGGGGGGGGGGGGG7FGGGGGGGGCGGGGGGGGGGGGGGDGGGGDGFGGCFGFGGGGGGGGDGGGGGGGGGGGGGGGDGEGGGFFGGEG8FGGGGGGC8EGGGGGFEGGGGFFFFFGGGGGGGGGGGGGGGCGGGGGFGGGGFGE:BDGFFFFDEFGFCDCDFFFGGFFGF77@BFF?FFFBFBF??FF29B
@DE18INS60510:318:000000000-B6LD3:1:1101:15152:6404 1:N:0:AAGAGGCATCGACTAG
TGGGGAATCTTCCGCAATGGGCGAGAGCCTGACGGAGCAACGCCGCGTGAGTGATGACGGCCTTCGGGTTGTAAAACTCTGTGATCCGGGACGAAAAGGCAGAGTGCGAAGAACAAACTGCATTGACGGTACCGGAAAAGCAAGCCACGGCTAACTACGTTCCAGCAGCCGCGGTAATACGTAGGTGGCAAGCGTTGTCCGGAATTATTGGGCGTAAAGCGCGCGCAGGCGGCTTCCCAAGTCCCTCTTAAAAGTGCGGGGCTTAACCCCGTGATGGGAAGGA
+
GGGGGGGGGGGGG7FFGCGGGGGGEGGGGGGGGGGGGGGGGGGGGGGGGGGGGGGGGGGGGGGGGGGGGGGGGGGGGGGGGGFGGGGGGGGGGGGGGGGGGGGGGGGGGGGGGGGGGGGCGFFGBFGGGGGGGGGGGGGGGGGGGGGGGGGGGGGGGGGG+:FFGGGGGGGGDGGCEFGECFGGGC9EGGGGGGGGEGGGGGDGGGGGG?GFCEGGGF:DGGGGGG55CGGGGGGFFF75<7@FG?FFFG=0767**17>)5CGF4?AFEF############
@DE18INS60510:318:000000000-B6LD3:1:1101:19034:6417 1:N:0:AAGAGGCATCGACTAG
TGGGGAATATTGCACAATGGGGGAAACCCTGATGCAGCGACGCCGCGTGAGCGAAGAAGTATTTCGGTACGTAAAGCTCTATCAGCAGGGAAGAAAATGACGGTACCTGACTAAGAAGCCCCGGCTAACTACGTGCCAGCAGCCGCGGTAATACGTAGGGGGCAAGCGTTATCCGGATTTACTGGGTGTAAAGGGAGCGTAGACGGAGCAGCAAGTCTGATGTGAAAACCCGGGGCTCAACCCCGGGACTGCATTGGAAACTGTTGATCTGGAGTGCCGGAGA
+
GGGGGGGGGGGGDGGGGGGGGGGGGGCFFGGGGDGGGGGGGGGGGGGGGGGCFGGGGGGGGGGGGGGGGGGGGGGGGGGGGGGGGGGGGGGDGGGGGGGGGG7FGGGGFGGGGGFGGGGGGGGGGGGGGGGGGGGGGGGGGGGGGGGGGGGGGGGGFGGGGGGGGGGGGGGGGGGG@EGGGGGGGGGGGFGCGGGGGGGGGGGGGG5*:FGFGGGGGGGGGGGGGC77C5D<D3CBEFFGFFFFGG37<GGG0=B=D=<BGFFGF2=<>F):4<:8>4>>>BD
@DE18INS60510:318:000000000-B6LD3:1:1101:27427:6426 1:N:0:AAGAGGCATCGACTAG
TGAGGAATATTGGTCAATGGACGGAAGTCTGAACCAGCCATGCCGCGTGCAGGAAGACGGCTCTATGAGTTGTAAACTGCTTTTGTACGAGGGTAAACGCAGATACGCGTATCTGCCTGAAAGTATCGTACGAATAAGGATCGGCTAACTCCGTGCCAGCAGCCGCGGTAATACGGAGGATCCAGGCGTTATCCGGATTTATTGGGTTTAAAGGGTGCGTAGGCGGTTTAGTAAGTCAGCGGTGAAATTTTGGTGCTTAACACCAAACGTTCCGTTGATACTG
+
GGGGGGGGGGGGGGGGGGGGGGGGGGGFGGGGGGGGGGGGGGGGGGGGGGGGGGGGGGGGGEGGGGGGGGGGGGGGGGGGGGGGGGGGGGGDGGGGGGGGGDGCGGGGGGGGGGGFGGFGGGGGGGGGGGGGGFGGGGGFFGGGGGGGGGGGGGFGGGGDGGFGGGGGGGGGGGGGEGGG?F?FGFFGEDGFGGGGEE=CFGGGGG*A>FFFGGDCEGGGGGGGDD7D56F:7CFF=FGGFFDEGGF7F=DFD5;4>7AA>FFGFFFB:7((.3.4<15<<BF
@DE18INS60510:318:000000000-B6LD3:1:1101:19856:6450 1:N:0:AAGAGGCATCGACTAG
TGAGGAATATTGGTCAATGGACGCAAGTCTGAACCAGCCATGCCGCGTGCAGGAAGACGGCTCTATGAGTTGTAAACTGCTTTTGTACGAGGGTAAACTCACCTACGTGTAGGTGACTGAAAGTATCGTACGAATAAGGATCGGCTAACTCCGTGCCAGCAGCCGCGGTAATACGGAGGATTCAAGCGTTATCCGGATTTATTGGGTTTAAAGGGTGCGTAGGCGGTTTGATAAGTTAGAGGTGAAATCCCGGGGCTTAACTCCGGAACTGCCTCTAATACTG
+
GGGGGGGGGGGGGGGGGGGGGGGGGGGGGGGGGGGGGGGGGGGGGGGGGGGGGGGGGGGGGGGGGGGGGGGGGGGGGGGGGGGGGGCFGEGGGGGGGGGGGGGGGGGGGGGGGGGGGGGGGGGGGGGGGGGGGGGGGGGGGGGGGGGGGGGGGGGGGGGGGGGGGGGGGDGDDGGGGCEGGGGGGGGGGGGGGGGD5EGGGGGGGGGGGGGGGGGGGGGGGGCGGGGGGGGGGGGFFFD:=FFFGGFCFGGGGFBDGGFFGFFG@BBBFFFFFFFF>FFABFF
@DE18INS60510:318:000000000-B6LD3:1:1101:25603:6465 1:N:0:AAGAGGCATCGACTAG
TGGGGAATATTGCACAATGGGGGAAACCCTGATGCAGCGACGCCGCGTGAGTGAAGAAGTATTTCGGTATGTAAAGCTCTATCAGCAGGGAAGATAATGACGGTACCTGACTAAGAAGCCCCGGCTAACTACGTGCCAGCAGCCGCGGTAATACGTAGGGGGCAAGCGTTATCCGGATTTACTGGGTGTAAAGGGTGCGTAGGTGGCAAGGCAAGTCAGATGTGAAAGCCCGGGGCTCAACCCCGGTACTGCATTTGAAACTGTCTAGCTAGAGTGCAGGAGG
+
GGGGGGGGGGGGGGGGGFGGGGEGGGGBFGGGGGGGGGFGFEGFGGGGGDEFFGGFCFFFB@FGGGG+@DBFCFFGGFF@FCFGFGGFGGGGBFCAEGGGGCCFDCFCFFFGGG@<FFFCFGEGG>FGFFCFGGGFFGGGGF6EEGE>*:*9<@FAGFDGGGGECGGGC58@CFGDE>CCEDCEGGFE?9@EFFGEEGGEEGC2?EFG6FE:@7>F7>C:>:<DFFGFGFG)))/757F=F5>BGDBDFFGGCF4*:C<4C*:C4)9:)*67?DB9<AA1?B#
@DE18INS60510:318:000000000-B6LD3:1:1101:14382:6487 1:N:0:AAGAGGCATCGACTAG
TGGGGAATATTGCACAATGGAGGAAACTCTGATGCAGCGATGCCGCGTGAGGGAAGAAGGTTTTAGGATTGTAAACCTCTGTCTTCAGGGACGAAAAAAGACGGTACCTGAGGAGGAAGCTCCGGCTAACTACGTGCCAGCAGCCGCGGTAATACGTAGGGAGCGAGCGTTGTCCGGAATTACTGGGTGTAAAGGGAGCGTAGGCGGGATCGCAAGTCAGATGTGAAAACTATGGGCTTAACCCATAAACTGCATTTGAAACTGTGGTTCTTGAGTGAAGTAG
+
GGGGGGGGGGGGGGGFFCFGFGGGFGGGGGGDGEGGGGEGGGGGGGEFGEGGGGFGDGGGGGGGGFFEFFFFDGFGGGGGCGGGGGGGFCGFGDC@EFCFFDEGGGGGGGGGGDCECBFFEEGGDGGGEFCFGGE@EF9FC8CDG58E>?EGFGGDGGGG58E8>*:C*:CGGGG*/8/;:FC?CG5CEEG9CEFD>EG5EEGGGGDEGEFGE=EEGGGG=:CFF7?::FGFG765@>FC=*10*2?*/0C7C4B?7F4):17>F<?7?=2>B))6<266<BF
@DE18INS60510:318:000000000-B6LD3:1:1101:22930:6495 1:N:0:AAGAGGCATCGACTAG
TGGGGAATCTTCCGCAATGGGCGAAAGCCTGACGGAGCAACGCCGCGTGAGTGATGACGGCCTTCGGGTTGTAAAACTCTGTGATCCGGGACGAAAAGGCAGAGTGCGAAGAACAAACTGCATTGACGGTACCGGAAAAGCAAGCCACGGCTAACTACGTGCCAGCAGCCGCGGTAATACGTAGGTGGCAAGCGTTGTCCGGAATTATTGGGCGTAAAGCGCGCGCAGGCGGCTTCCCAAGTCCCTCTTAACAGTGCGGGGCTCAACCCCGGGACTGCTTTTG
+
GGGGGGGGGGGGGGGGGGFGGGGGGGGGGGGGGGGGGGGGGGGGGGGGGGGGGGGGGGGGGGGGGGGGGGGEEGGCEFGGGGGFFGGGEGCGGGEGGGGGGGGGGGGGDGDGGGFFGGGGGGGGE>FGGECGGGD*<::FFCEC@CFFGEGGGGGGGGGGFGGFGFCFFFEE>E*?CFEGGFEFGGDECF?CGGGGEEFG*::C=FFGG7?CGEEEC3:CDGCD57CG5CC5C55?6?7C7@=F6?:CF7C*2*/*CC>9)7)*927??EFF927?BB#####
@DE18INS60510:318:000000000-B6LD3:1:1101:6751:6516 1:N:0:AAGAGGCATCGACTAG
TGAGGAATATTGGTCAATGGACGCAAGTCTGAACCAGCCATGCCGCGTGCAGGAAGACGGCTCTATGAGTTGTAAACTGCTTTTGTACGAGGGTAAACTCACCTACGAGTAGGTGACTGAAAGTATCGTACGAATAAGGATCGGCTAACTCCGTGCCAGCAGCCGCGGTAATACGGAGGATTCAAGCGTTATCCGGATTTATTGGGTTTAAGGGGTGCGTAGGCGGTTTGATAAGTTAGCGGTGAAATCCCGGGGCTTAACCCCGGAACTGCCTCTAATACTG
+
<FEEGEFF9EADFGFE@CEFGGGEEGG?EFGGGGGGGG+?EEFCC@FGEEECFEFF=<FCFCGGCFGGFGCE@DFCCCGGFFFFCFGGCCEEGGG8FFFGGGGGFGGGGGGCFFG9,@F79FEGG,CCFFGG7FGGGGGGFGGGGGGGGGGGGGG58CFGGGGFEGGG:889+<*;*?>>GFF+7@<>ECE5C78C5?*<CEFGCFECEFGFGGGGC<DGCCEGEDEDGGCFF>F7@B>75<)37C9**2217<@D)>35*9**7;@;0@2???7BF94:A26
@DE18INS60510:318:000000000-B6LD3:1:1101:21803:6520 1:N:0:AAGAGGCATCGACTAG
TGGGGAATATTGCACAATGGGGGAAACCCTGATGCAGCAACGCCGCGTGAGTGAAGAAGTATTTCGGTATGTAAAGCTCTATCAGCAGGCAAGAAAATGACGGTACCTGACTAAGAAGCCCCGGCTAACTACGTGCCAGCAGCCGCGGTAATACGTAGGGGGCAAGCGTTATCCGGATTTACTGGGTGTAAAGGGAGCGTAGACGGTTTTGCAAGTCTGAAGTGAAAGCCCGGGGCTTAACCCCGGGACTGCTTTGGAAACTGTAGAACTAGAGTGCAGGAGA
+
GGGGGGGGGGGGGGGGFGGGGGGGGGGGGGGGGGGGGGGGGGGGGGGGGGGGGFGGGGGGGGGGGGGGGGGGGGGGGFGEGGGGGGGGGGGGGGGFGGFGGGDGGGGGGGGGGFGGGGGGGGGGGGDGGGGGGGGGGGFG7<FGEGGGG@FGGGFDDGGEEGGGG7CEGGDFGGGGDGGGGGGGCGGGGG9<CG7CCEGGD>;FEGEG>FGGGFDFGGG=:CFFF7<>FC7CD<<@EFGCF*>EGGE)0CGGGF?B:FF>GFGG6>4<DFF<>FFAFBBF:?@
@DE18INS60510:318:000000000-B6LD3:1:1101:13594:6543 1:N:0:AAGAGGCATCGACTAG
TGGGGAATATTGCACAATGGGGGAAACCCTGATGCAGCGACGCCGCGTGGAGGAAGAAGGTCTTCGGATTGTAAACTCCTGTTGTTGAGGAAGATAATGACGGTACTCAACAAGGAAGTGACGGCTAACTACGTGCCAGCAGCCGCGGTAAAACGTAGGTCACAAGCGTTGTCCGGAATTACTGGGTGTAAAGGGAGCGCAGGCGGGAGAACAAGTTGGAAGTGAAATCCATGGGCTCAACCCATGAACTGCTTTCAAAACTGTTTTCCTTGATTAGTGCAGA
+
GGGGGGGGGGGGGGGGGGGGGGGGGGGGGGGGGGGGGGFGGGGGGGGGGGFGGGGGGGGGGGGGGGGDGGGGGGGGGGGGGGGGGGGGGGGEGGGGGGGGGGEGGGGGGGGGFFFGGGGGGGEGGGGGGGGGGGFGGGGGGGGGDGGGGGGCFGGGGGGGGGGG9EGGGGGEGGGCFDGGGGGGGGGGGGGG;@EGGGDGGCEGEGG*?ECFGGGGGGGD7>FG:D<CFCGGG*C>FFGGFFFFDGF:@CCFCB@FGDAFC:FGFAFBAB44<)6AFAADAF4
@DE18INS60510:318:000000000-B6LD3:1:1101:13098:6558 1:N:0:AAGAGGCATCGACTAG
TGAGGAATATTGGTCAATGGACGCAAGTCTGAACCAGCCATGCCGCGTGCAGGAAGACGGCTCTATGAGTTGTAAACTGCTTTTGTACGAGGGTAAACTCACCTACGTGTAGGTGACTGAAAGTATCGTACGAATAAGGATCGGCTAACTCCGTGCCAGCAGCCGCGGTAATACGGAGGATTCAAGCGTTATCCGGATTTATTGGGCGTAAAGCGCGCGCAGGCGGCTTCCCAAGTCCCTCTTAAAAGTGCGGGGCTTAACCCCGTGATGGGAAGGAAACTGT
+
GGGGGGGGGGGGGGGGGGGGGGGGGGGGGGGGGGGGGGGGGGGGGGGGGGGGGGGGGGGGGGGGGGGCCFGGGGDGGGGGGGGGGGFGGGEGGGGGGGGGFGGGGGGGFGGGGGGGGGCGFGFGGGGGGGGGGGGGGGGGGGDDGGGGGGGGGGGGGGGGGGGGDEEGGCEGDGGGGGGCFGGGCCGEGGEGGGGGGGGGGGG9CGGGGGCFFGGGGGGGCCEG5DGCEEDGGC>77@FGF???FF7CF>FD<:@BD52AGFGGF##################
@DE18INS60510:318:000000000-B6LD3:1:1101:6219:6572 1:N:0:AAGAGGCATCGACTAG
TGGGGAATATTGGGCAATGGGCGCAAGCCTGACCCAGCAACGCCGCGTGAAGGAAGAAGGCTTTCGGGTTGTAAACTTCTTTTGTCGGGGACAAAACAAATGACGGTACCCGACGAATAAGCCACGGCTAACTACGTGCCAGCAGCCGCGGTAATACGTAGGTGGCAAGCGTTATCCGGATTTACTGGGTGTAAAGGGCGTGTAGGCGGGATTGCAAGTCAGATGTGAAAACTGGGGGCTCAACCTCCAGCCTGCATTTGAAACTGTAGTTCTTGAGTGCTGG
+
CFFGGGGGGGGGGGGGFCFGGGGGGGGFGGGCGGFGGGGGGGGGGGGGGGGGGGGGGGGGGCGGGGGGGCEGGGGGGGGGGGGGFFGFGCGGGGGGGGGGGCFGGGGGGGGGGGGGGGGGGGGGGGGGGGGGGGGEGGGGGGGGGGGGGGGEFFGGGGGGGGGFGGGGGGGGGGFGGGG5CGGGGGGGGCEGGFEFG5EECGGGGGGGGG*:;CF?FGGGGGCFFCG7F+:7FGGF5@DG:FFFFGFGFGGGFF>)0::AGFFGFFFFFFFFF<453>F2<<F
@DE18INS60510:318:000000000-B6LD3:1:1101:27159:6643 1:N:0:AAGAGGCATCGACTAG
TGGGGAATCTTCCGCAATGGGCGAAAGCCTGACGGAGCAACGCCGCGTGAGTGATGACGGCCTTCGGGTTGTAAAACTCTGTGATCCGGGACGAAAAGGCAGAGTGCGAAGAACAAACTGCATTGACGGTACCGGAAAAGCAAGCCACGGCTAACTACGTGCCAGCAGCCGCGGTAATACGTAGGTGGCAAGCGTTGTCCGGAATTATTGGGCGTAAAGCGCGCGCAGGCGGCTTCCCAAGTCCCTCTTAAAAGTGCGGGGCTTAACCCCGTGCTGGGAAGGA
+
FGGGGGGGGGGGGGGGGGGGGGGGGGGGGGGGGGGGGGGGGGGGFGGGGGEGGGGGGGGGGGGGGGGGGGGGGGGGGGGDFEFGGGGGGGGGGGGGGGGGGGGGGGGGGGGGGGGGGGGGGFGGGGGGGGFGGGGGGGGGGGGGGGGGGGGGGGGDGGGGFGGGGGGGGGGGGEGGGGFFGCFFDFFGFFGFGGGGGGFGDGGGG+<CGGF*/::CEGGGDCCCCD5CEDGGG<DFF?F<F6@4F7>*9C77DB6@GD0;DFGGFAF7?B0(4(:BBFF####
@DE18INS60510:318:000000000-B6LD3:1:1101:25585:6645 1:N:0:AAGAGGCATCGACTAG
TGGGGAATCTTCCGCAATGGGCGAAAGCCTGACGGAGCAACGCCGCGTGAGTGATGACGGCCTTCGGGTTGTAAAACTCTGTGATCCGGGACGAAAAGGCAGAGTGCGAAGAACAAACTGCATTGACGGTACCGGAAAAGCAAGCCACGGCTAACTACGTGCCAGCAGCCGCGGTAATACGTAGGTGGCAAGCGTTGTCCGGAATTATTGGGCGTAAAGCGCGCGCAGGCGGCTTCCCAAGTCCCTCTTAAAAGTGCGGGGCTTAACCCCGTGATGGGAAGGA
+
GGGGGGGGGGGGGGGGGGGGGGGGGGGGGGGGGGGGGGGGGGGGGGGGGGGGGGGGGGGGGGGGGGGGGGGGGGGGGGGGGGGGGGGGGGGGGGGGGGGGGGGGGGGGGGGGGGGGGGGGGGFGGGGGGGGGGGGGGGGGGGGGFGGGGGGGGGGGGGGGGGGGGGGGFFGEEGGGGGGGGGGGGGGGGGGGGGGGGGGGGCEGGGGGCGFFFEGGGGGGGGGDCDEGCGGGDD5??FGFFFFFGFFF?7FDCFBFCDFFDF7>):BA<EF(4:?DFF#####
@DE18INS60510:318:000000000-B6LD3:1:1101:25583:6663 1:N:0:AAGAGGCATCGACTAG
TGGGGAATCTTCCGCAATGGGCGAAAGCCTGACGGAGCAACGCCGCGTGAGTGATGACGGCCTTCGGGTTGTAAAACTCTGTGATCCGGGACGAAAAGGCAGAGTGCGAAGAACAAACTGCATTGACGGTACCGGAAAAGCAAGCCACGGCTAACTACGTGCCAGCAGCCGCGGTAATACGTAGGTGGCAAGCGTTGTCCGGAATTATTGGGCGTAAAGCGCGCGCAGGCGGCTTCCCAAGTCCCGCTTAAAAGTTGGGGGCTTAACCCCGTGGTGGGGGAGG
+
GGGGGGGGFGGEG7FFGGGGDFCFGGE<FGGGFG:FGGGGGGGGGGGGGGGGGGGGGDCC*@FGGG7*3>FGGGGCFFGGFGEGGGGGGGC:CGCG:2F<BFFGBCGGCGC5CC8CGFECE9C7<9CC8CGG<CE5>E;@ECC@FGFFEE5EG86CGGGGC>FFFFFF68CC8888CGEF8<@FGGGGFGG>*A*/CE9E5C5/:<0++<ECF5:C/9C79D=<*)5D*C737177;?7<50@FG*5/7CG################################
@DE18INS60510:318:000000000-B6LD3:1:1101:24473:6693 1:N:0:AAGAGGCATCGACTAG
TGGGGAATATTGCACAATGGAGGAAACTCTGATGCAGCGATGCCGCGTGAGGGAAGAAGGTTTTAGGATTGTAAACCTCTGTCTTCAGGGACGAAAAAAGACGGTACCTGAGGAGGAAGCTCCGGCTAACTACGTGCCAGCAGCCGCGGTAATACGTAGGGAGCGAGCGTTGTCCGGAATTACTGGGTGTAAAGGGAGCGTAGGCGGGATCGCAAGTCAGATGTGAAAACTATGGGCTTAACCCATAAACTGCATTTGAAACTGTGGTTCTTGAGTGAAGTAG
+
GGGGGGGGGGGGGGGGGGGGGGGGGGGGGGGGGGGGGGGGGGGGGGGGGGGGGGGGGGEG<FFFGGGGGGGGGGGGGGGGGGGGGGGGGGGGGGGGGGGGGGGGGGGGGGGGGGGGGGGGGGGGGGGGGGGGGGGGGGGGGGGGGGGGGGGGGGGGGGGGGGGGGGGGGGGGGGGGGGGGGGGDGGGFGGGGFFGDGGGGGGGGFGG5CGDGGGGGGGGGGFEGEGGGGFFFFGGFFFCDFFF>GGFF*2:FGFFF=CDFGFGGFAFBB42<ADDAFBAB)4@
@DE18INS60510:318:000000000-B6LD3:1:1101:24237:6760 1:N:0:AAGAGGCATCGACTAG
TGGGGAATATTGCACAATGGGGGAAACCCTGATGCAGCGACGCCGCGTGGAGGAAGAAGGTCTTCGGATTGTAAACTCCTGTTGTTGAGGAAGATAATGACGGTACTCAACAAGGAAGTGACGGCTAACTACGTGCCAGCAGCCGCGGTAAAACGTAGGTCACAAGCGTTGTCCGGAATTACTGGGTGTAAAGGGAGCGCAGGCGGGAGAACAAGTTGGAAGTGAAATCCATGGGCTCAACCCATGAACTGCTTTCAAAACTGTTTTTCTTGAGTAGTGCAGA
+
GGGGGGGGGGGGGGGGGGGGGGGGGGGGGGGGGGGGGGEGGGGGEGGGGGGGGGGGGGGGGGGGGGGGGGGGGGGGGGGGGGGGGGGGGGGGGGGGGGGGGGGGGGGGGGGGGGGGGGGGGGGGGGGGGFGGGGGGGGGGGGGGGGGGGGGGGGGGGGGGFFGGGGGEGEGGGGGGGGGGGCGGGGGG5CGGGGGGGGGGGGEDGGEEE=EFF7F<FFGGGGCCFGCCCC7DFGG>:3DF?@B@GF*C=7CDFFFFFF<A<?G>FAF?FFADAFF<AA?F<>F
@DE18INS60510:318:000000000-B6LD3:1:1101:20475:6761 1:N:0:AAGAGGCATCGACTAG
TGAGGAATATTGGTCAATGGGCGGAAGCCTGAACCAGCCATGCCGCGTGCAGGAAGACGGCTCTATGAGTCGTAAACTGCTTTTGTACTAGGGTAATTTGCGGTACGTGTACCGTATTGAAAGTATAGTACGAATAAGGATCGGCTAACTCCGTGCCAGCAGCCGCGGTAATACGGAGGATCCAAGCGTTATCCGGATTTATTGGGTTTAAAGGGTGCGTAGTCGGCAGATTAAGTTAGAGGTGAAATTCCGAGGCTCAACCTTGGCACTGCCTCTGATACTG
+
GGFCGGGGGGGAFGFGGGGGGGG@FGGGGGGGGGGGGGGGGFG<FGGGCE,CFEFGFGGGG+=BFFGFFGGEDGGGGFGGGGGGDDEFCDGEFFDAFDDCGGGGGGCG8FFFGGGGF8,D99FGGG9CFGGGDGGGGGGFDCCEEFCFFFF@FFFGGC<FFFCFBCC8ED79CCGG7C88+<<9:EG8BE5FCFC8EED?ACFFGD8:5CC?EGCG53<CC<***9C3C57>C*:7FFC:*7?57C=DFCG4CE:EFG2>F4DGB:72<FB<:<:?:2<<9<=
@DE18INS60510:318:000000000-B6LD3:1:1101:12538:6807 1:N:0:AAGAGGCATCGACTAG
TGGGGAATATTGCACAATGGGGGAAGCCCTGATGCAGCGACGCCGCGTGAGCGAAGAAGTATTTCGGTATGTAAAGCTCTATCAGCAGGGAAGAAAATGACGGTACCTGACTAAGAAGCCCCGGCTAACTACGTGCCAGCAGCCGCGGTAATACGTAGGGGGCAAGCGTTATCCGGATTTACTGGGTGTAAAGGGAGCGTAGACGGAGCAGCAAGTCTGATGTGAAAACCCGGGGCTCAACCCCGGGACTGCATTGGAAACTGTTGATCTGGAGTGCCGGAGA
+
GGGGGGGGGGGGGGGGGGGGGGGGGGGGGGGGGGGGGGGGGGGGGGGGGGGGGGGGGGGGGGGGGGGGGGGGGGGGGGGGGGGGGGGGGGGGGGGGGGGGGGGGGGGGGGGGGGGGGGGGGGGGGGGGGGGGGGFGGGGGGGGGGGGGGGGGGGGEGGGGGGGGGGGGGGGGGGGEGGGGGGDGGGGGGGGFGGGGGGGGGGGGGGGGGGGGGGGGGGD:FGGGGGGGGCDGDGGFF:FGFFFFGGFDEFGGGFFFGGFFGFGCFFFFFFDFBFFBBF#####
@DE18INS60510:318:000000000-B6LD3:1:1101:11139:6812 1:N:0:AAGAGGCATCGACTAG
TGGGGAATCTTCCGCAATGGGCGAAAGCCTGACGGAGCAACGCCGCGTGAGTGATGACGGCCTTCGGGTTGTAAAACTCTGTGATCCGGGACGAAAAGGCAGAGTGCGAAGAACAAACTGCATTGACGGTACCGGAAAAGCAAGCCACGGCTAACTACGTGCCAGCAGCCGCGGTAATACGTAGGTGGCAAGCGTTGTCCGGAATTATTGGGCGTAAAGCGCGCGCAGGCGGCTTCCCAAGTCCCTCTTAAAAGTGCGGGGCTTAACCCCGTGATGGGAAGGA
+
GGGGGGGGGGGGGGGGGGGGGGGGGEGGGGGGGGEGGGGGGGGGGGEFFEGFGGGGGGGGGGGGGGGGEGGGGGGGGGGGGGGGGGGGGGGGGGGGGGGGEGGGGGGGGGGGGGGGGGGGGGGGGGGGGGGGGGGGGGGGGGGGGGGGGDGGGGGGGGGGGGGGGGFGGGGGGGGGGGDGGGGGGGGGGGGGGGDGDEGGGGCEGGGGGG?FGGG7E37DCCEGGGCDGGGGGGGFF5D4>FFFGFFCF=F7*=BBGGB>)8CD)6=A?@F02(4>BFF:<?4
@DE18INS60510:318:000000000-B6LD3:1:1101:24591:6828 1:N:0:AAGAGGCATCGACTAG
TGGGGAATATTGCACAATGGAGGAAACTCTGATGCAGCGATGCCGCGTGAGGGAAGAAGGTTTTAGGATTGTAAACCTCTGTCTTCAGGGACGAAAAAAGACGGTACCTGAGGAGGAAGCTCCAGCTAACTACGTGCCAGCAGCCGCGGTAATACGTAGGGAGCGAGCGTTGTCCGGAGTTACTGGGTGTAAAGGGAGCGTAGGCGGGATCGCAAGTCAGATGTGAAAACTATGGGCTTAACCCATAAACTGCATTTGAAACTGTGGTTCTTGAGTGAAGTAG
+
GGGGGGGGGGGGGGGGGAFGGGGGGGGGGGGGGGGGGGEGGGGGGGGGGGGGGGGGFGGGCFFGGGGGGGGGGGGGGGGGGGGGGGGGGGGGGGGGGGGGGGGGGGGGFGGGFFGEGGFCBGGGGGGGGGGGGGFDGGGGGGGGGGGGGGGGGGGGFAFGGGGGGGGGGGGGGGGGGGGGGGGFFGGGGGGCFGGGGGDGGGGGGGGEGGGGGGG=FFGGGGGGGGGCCEGGGGGFFFFGFBFFGGFGFFGG4=FF:DAAFB*>=>FB0@ADABFFBA)6:>F
@DE18INS60510:318:000000000-B6LD3:1:1101:24683:6835 1:N:0:AAGAGGCATCGACTAG
TGGGGAATATTGCACAATGGGGGAAACCCTGATGCAGCAACGCCGCGTGAGTGAAGAAGTATTTCGGTATGTAAAGCTCTATCAGCAGGAAAGAAAATGACGGTACCTGACTAAGAAGCCCCGGCTAACTACGTGCCAGCAGCCGCGGTAATACGTAGGGGGCAAGCGTTATCCGGATTTACTGGGTGTAAAGGGAGCGTAGACGGTTTTGCAAGTCTGAAGTGAAAGCCCGGGGCTTAACCCCGGGACTGCTTTGGAAACTGTAGGACTAGAGTGCAGGAGA
+
GGGGGGGGGGGGGGGGGGGGGGGGGGGGGGGGGGGGGGGGGGGGGGGGGGGGGGGGGGGGGFGGGGGFEGGGGGGGGGGGGGGGGGGGGGGGGGGGDGGGGGGGGGGGGGGGGGGGGGGGGGDGGGGGGGGGGGGGGGGGGGGFEEEGGGGGFGGGGGGGGGCEGGGEC8EFGFGGGGGEGFGGGGGGGGFGGGGGGGGGGGDGGGCEGGDGGC??E*CFGFGGGDGG66CDGGDD>FFGFFF:C=BGB4FDGFFFG4<2>FDDFFF??F08A<<ABFF034@
@DE18INS60510:318:000000000-B6LD3:1:1101:17075:6849 1:N:0:AAGAGGCATCGACTAG
TGGGGAATATTGCACAATGGAGGAAACTCTGATGCAGCGATGCCGCGTGAGGGAAGAAGGTTTTAGGATTGTAAACCTCTGTCTTCAGGGACGAAAAAAGACGGTACCTGAGGAGGAAGCTCCGGCTAACTACGTGCCAGCAGCCGCGGTAATACGTAGGGAGCGAGCGTTGTCCGGAATTACTGGGTGTAAAGGGAGCGTAGGCGGGATCGCAAGTCAGATGTGAAAACTATGGGCTTAACCCATAAACTGCATTTGAAACTGTGGTTCTTGAGTGAAGTAG
+
GGGGGGGGGGGGGGGGGGGGGGGGGGGGGGGGGGGGGGGGGGGGGGGGGGGGGGGGGGGGFGGG9FGGGGFGGGGGGGGGGGGGGGGGGGFGGEGGGFGGGGGDGGGGGGGGGFGGGGGGGGGGDGGGGGGGGGGCFGGFGGGGGDGGGGGGGGGGGGGGGGGGGEGGGGGGGGGGGGGGGGGGGGGGGGGFGGGGDGGCGG>EFGGGGEGGDEDGGGGGGGGG7CFGCGGGGFF>FFGGFBFFCGF==GGGGFFFGG<>FFGGFFF::FFFFF2:A)6A<2F
@DE18INS60510:318:000000000-B6LD3:1:1101:15655:6860 1:N:0:AAGAGGCATCGACTAG
TGGGGAATCTTCCGCAATGGGCGAAAGCCTGACGGAGCAACGCCGCGTGAGTGATGACGGCCTTCGGGTTGTAAAACTCTGTGATCCGGGACGAAAAGGCAGAGTGCGAAGAACAAACTGCATTGACGGTACCGGAAAAGCAAGCCACGGCTAACTACGTGCCAGCAGCCGCGGTAATACGTAGGTGGCAAGCGTTGTCCGGCATTATTGGGCGTAAAGCTCGCGCAGGCGGCTTCCCAAGTCCCTCTTAAAAGTGCGGGGCTTAACCCCGTGATGGGAAGGA
+
GGGGGGEGGGGGG@FGGGGGGGGGGGGGGGGGGGGGGGGGGGGGGGGGGDGGFGGGGGCGGGGGGGGGFFEGGFFGGGGGGGGGGGGGGDCECCFGDGGGGGGGGAFD:FFGCGG:CECFGCGE<CFGGGCGGGGG>@7AEFGGGGGGGGGGGGGGGGEG:FGD?FGDFGEEEGGECGFGGGF5C<+;8EFFGGGGDEFGGG*21<+<FG6:*:5:7*7C0*15575D5*)551C@FF7C419FG?F7=*C7C6B**>>6<:<F)562:@>F?B0-4034:?F
@DE18INS60510:318:000000000-B6LD3:1:1101:16476:6908 1:N:0:AAGAGGCATCGACTAG
TGGGGAACCTTCCGCAATGGGCGAAAGCCTGACGGAGCAACGCCGCGTGAGTGATGACGGCCTTCGGGTTGTAAAACTCTGTGATCCGGGACGAAAAGGCAGAGTGCGAAGAACAAACTGCATTGACGGTACCGGAAAAGCAAGCCACGGCTAACTACGTGCCAGCAGCCGCGGTAATACGTAGGTGGCAAGCGTTGTCCGGAATTATTGGGCGTAAAGCGCGCGCAGGCGGCTTCCCAAGTCCCTCTTAAAAGTGCGGGGCTTAACCCCGTGATGGGAAGGA
+
GGGGGGGGGGGGGGGFEGGGGGGGGGGGGGGGGGGGGGGGGGGGGGGGGGGGGGGGGGGGDGGGGGGGGGGGGGGGGGGGGGGGGGGGGGFGGGGDGGGGGGGGGDGGGGGGGGGGGGGGGGGG?FFGGGGGGGGGGGGGGGGGGGGGGGGGGGGGGGGGGGGGGGGGFGGGGGDGEGGGGGGFGGGGFGGFGGGGEGGGGG>EFGGGFGFFDEGGGGGGGGGGGDEGGGDGGDDFFFF<FFFFG?FGFFCGGF?FFD19<@D4@<@7?;;:3604708>:4F
@DE18INS60510:318:000000000-B6LD3:1:1101:5161:6908 1:N:0:AAGAGGCATCGACTAG
TGGGGAATCTTCCGCAATGGGCGAAAGCCTGACGGAGCAACGCCGCGTGAGCGATGACGGCCTTCGGGTTGTAAAACTCTGTGATCCGGGACGCAAATGCAGAGTGCGAAGAACAAACTGCATTGCCGGTACCGGAAAAGCAAGCCACGGCTAACTACGTGCCAGCAGCCGCGGTAATACGTAGGTGGCAAGCGTTGTCCGGAATTATTGGGCGTAAAGCGCGCGCAGGCGGCTTCCCAAGTCCCTCTTAACAGTGCGGGTCTTAACCCCGTAATGGGAAGGA
+
GGGDEGDGDFGFGGEFFGFG8E@@CEGCFGCGECGCFE<FGGGGEFGFGGGFGGFGFF:4>FFGGF>EDEGG,<BFCF9FFFG95CFECE+>F+C>B,BFFG9FFFDCG7C7FCCCAFFGGFFF:,=7<BFD@FECEG,<<::FFC7CFDGD*>FF9FDCFGF?C7B89CEEDCE*;<C7FG6**<+*;C</*8CE*2@CEC;*:+CC@9+18:*2:9>F3D=3:<ED5E<DDCD?###############################################
@DE18INS60510:318:000000000-B6LD3:1:1101:10828:6913 1:N:0:AAGAGGCATCGACTAG
TGGGGAATATTGCACAATGGAGGAAACTCTGATGCAGCGATGCCGCGTGAGGGAAGAAGGTTTTAGGATTGTAAACCTCTGTCTTCAGGGACGAAAAAAGACGGTACCTGAGGAGGAAGCTCCGGCTAACTACGTGCCAGCAGCCGCGGTAATACGTAAGGAGCGAGCGTTGTCCGGAATTACTGGGTGTAAAGGGAGCGTAGGCGGGATCGCAAGTCAGATGTGAAAATTGCGGGCTCAACCCGCAACCTGCATTTGAAACTGAGGTTCTTGAGAGTCGGAG
+
GGGGGGGGGGGGGGGGFGGGGGGGGGGGGGGFGGGGGGGG@GGGGGGGDDGGGGGGGGGGGGGGGGFGGGGGGGGGGGGGFGGGGGFFGFFGGGGGG=FGFGGGGGGGGGGFFFGGGGGFFDDGDCGGGDFCFGG8FGG7FFGGGDGECGFGGGGGGFFGEGGG7CEGGGGCFFG>CG5FGGGGGGGGGGG9CFFDCCEEEGEDEDEDGGGG5CEDGGGCFGGGGGF7CFFFGDC>>>DF6FFFDG3D@<CFG4=FGGAB7?FG/8@F<=A>420327A>FFB
@DE18INS60510:318:000000000-B6LD3:1:1101:10712:6940 1:N:0:AAGAGGCATCGACTAG
TGGGGAATATTGCACAATGGGGGAAACCCTGATGCAGCGACGCCGCGTGGAGGAAGAAGGTCTTCGGATTGTAAACTCCTGTTGTTGGGGAAGATAATGACGGTACCCAACAAGGAAGTGACGGCTAACTACGTGCCAGCAGCCGCGGTAATACGTAGGTGGCAAGCGTTGTCCGGAATTATTGGGCGTAAAGCGCGCGCAGGCGGCTTCCCAAGTCCCTCTTAAAAGTGCGGGGCTTAACCCCGTGATGGGAAGGAAACTGGGCAGCTGGAGTATCGGAGAG
+
GGGGGGGGGGGFGGGFFGGGGGGGGGGFFGGGGGGGGGEGGGGGGGGGGGGGGGGGFGGGGGGGGGGFGGGGGGGGGGGGGGGGGGDGGGGGEGGEGGFGGGCGGGGGGGGCFDGFFGGFGG@EGGGGGGGGGGGGGCFGGGGGGGGGEGCF@FEFFGGGGGGGGGGGGGEGGGGGDEGGFGFF6EE>?EGGGDGGGG*2CGDGGGDGGGEEF6ECCDGGGGGGGGGGGDGGD3D@B>FFFFFFGCB97>C<9:>3<*5?GFCG)3528::6:?:<<:08;F>
@DE18INS60510:318:000000000-B6LD3:1:1101:24191:6962 1:N:0:AAGAGGCATCGACTAG
TGGGGAATATTGCACAATGGAGGAAACTCTGATGCAGCGATGCCGCGTGAGGGAAGAAGGTTTTAGGATTGTAAACCTCTGTCTTCAGGGGCGAAAAAAGACGGTACCTGAGGAGGAAGCTCCGGCTAACTACGTGCCAGCAGCCGCGGTAATACGTAGGGAGCGAGCGTTGTCCGGAATTACTGGGTGTAAAGGGAGCGTAGGCGGGATCGCAAGTCAGATGTGAAAACTATGGGCTTAACCCATAAACTGCATTTGAAACTGTGGTTCTTGAGTGAAGTAG
+
GGGGGGGGGGGGGGGGGGGGGGGGGGGGGGGGGGGGGGGGGGGGGGGGGGGGGGGGGGGGFGGGGGGGGGGGGGGGGGGGGGGGGGGGGGGGGGGGGGGGGGGGGGGGGGGGGGGGGGGGGGGGGGGGGGGGGGGGGGGGGGGGGGGGGGGGGGGGGFGGGGGGGGGGGGGGGGGGGGGGGGGGGGGGGGGGGGGEGGGGGGGGGGGGE=CEGGGGGGGGGGFGGGGGDFGGGFG>FFGFFFFFGGFG=FGGGFFFGGF<GFGGFBFFFFFBAFF>AABFFFF
@DE18INS60510:318:000000000-B6LD3:1:1101:24132:7001 1:N:0:AAGAGGCATCGACTAG
TGGGGAATATTGCACAATGGGGGAAACCCTGATGCAGCGACGCCGCGTGAGCGAAGAAGTATTTCGGTATGTAAAGCTCTATCAGCAGGGAAGAAGAATGACGGTACCTGACTAAGAAGCACCGGCTAAATACGTGCCAGCAGCCGCGGTAATACGTATGGTGCAAGCGTTATCCGGATTTACTGGGTGTAAAGGGAGCGCAGGCGGTGCGGCAAGTCTGATGTGAAAGCCCGGGGCTCAACCCCGGTACTGCATTGGAAACTGTCGTACTAGAGTGGCGGAG
+
GGGGGGEGGGGGGGGGGGGGGGGGGGGFGGGGGGGGGGEGGGGE@FEGGGGGGGGGGGGGEC<FFGGGGFFGGGGGGGGGGGGGGGGGGGGGGGGGGGGGGGGGGGGGGGGGGGGGGGGGGGGGGGGGGGGGGGGGGGGGGGGGGGGGGGGGGGGGGFGGGGGGGGGGGGGGGGGGGGGGGGGGGGGGGEGFGGGGGGGGGGGGGGG>CGGGGCEGFFGGGGGC9>FFC?FGG<D33<3*7?F>DE>D>57FGB4FGG?AGFCCFAF?BF#############
@DE18INS60510:318:000000000-B6LD3:1:1101:8629:7002 1:N:0:AAGAGGCATCGACTAG
TGGGGAATATTGCACAATGGAGGAAACTCTGATGCAGCGATGCCGCGTGAGGGAAGAAGGTTTTAGGATTGTAAACCTCTGTCTTCAGGGACGAAAAAAGACGGTACCTGAGGAGGAAGCTCCGGCTAACTACGTGCCAGCAGCCGCGGTAATACGTAGGGAGCGAGCGTTGTCCGGAATTACTGGGTGTAAAGGGAGCGTAGGCGGGATCGCAAGTCAGATGTGAAAACTATGGGCTTAACCCATAAACTGCATTTGAACCTGTGGTTCTTGAGTGAAGTAG
+
GGGGGGGGGGGGGGGGGGGGGGGGGGGCFGGGGGGGGGGGEFGFGGGGGGGGGGGGGGGGFFGGCFEGGGGGGGGGFFGGDGGGGGGGGCGGGGGGGGEGGGGGGGGGGGGGGGGEGGFDDFFE>EGGFDFAFFGFEFFGGFFGF7FGGGGGEGGF<FFDDGGGGGEGGGGGEGGGGG>FF9BFGGGGGGFGBCGEE8C>EEG>C?EECEFGGGEECC>7*;FFFG?>?FGFGGDF@FGDFFFFDG@CFGGFGFFFFGFF4557@B?71@BAA<:47<DF4>=
@DE18INS60510:318:000000000-B6LD3:1:1101:5271:7022 1:N:0:AAGAGGCATCGACTAG
TGGGGAATATTGCACAATGGGCGAAAGCCTGATGCAGCAACGCCGCGTGAGCGATGAAGGCCTTCGGGTCGTAAAGCTCTGTCCTCAAGGAAGATAATGACGGTACTTGAGGAGGAAGCCCCGGCTAACTACGTGCCAGCAGCCGCGGTAATACGTAGGGGGCTAGCGTTATCCGGATTTACTGGGCGTAAAGGGTGCGTAGGCGGTCTTTTAAGTCAGGAGTGAAAGGCTACGGCTCAACCGTAGTAAGCTCTTGAAACTGGAGGACTTGAGTGCAGGAGAG
+
CFGGGGGGGGGGGGGGGGGGGGFF:CFGGGGGGGGGGGGGGGGGGGGGGGGGGGGGGGGGGGGFGGGGGGGGFFGGGGGFGGGGGGGGFGGGGGGGGGGGGGGGGGGGFGGGGGGGGGGGGGGGGGGGGGGGGGGGGGGGGGGGGGGGGGDGGGGGGGDFGGGGFCCGGGGGGGGGDGGFFGGGGGGGEGGCEFEGCGGGGGGGGGGGGFGGGGGGGGD5DGGGCGGFG59<CD3BFFG*7;BD:E5:=FGFC?FF*9)-29<CFB>6:FF7?DF>DD?6?##
@DE18INS60510:318:000000000-B6LD3:1:1101:12027:7045 1:N:0:AAGAGGCATCGACTAG
TGGGGAATATTGCACAATGGGGGAAACCCTGATGCAGCGATGCCGCGTGGAGGAAGAAGGTTTTCGGATTGTAAACTCCTGTTGACGAGGACGATAATGACGGTACTCTTTTAGAAAGCTCCGGCTAACTACGTGCCAGCAGCCGCGGTAATACGTAGGGAGCGAGCGTTGTCCGGAATTACTGGGTGTAAAGGGAGCGTAGGCGGGACGGCAAGTCAGGTGTGAAAACTATGGGCTCAACCCATAGACTGCATTTGAAACTGTAGAGCTTGAGTGAAGTAGA
+
GGGGGGGGGGGFGGGGGGGGGGGGGGGDGGGGGGGGGGGGGGGGGGGGGGGGGGGGGGGGGGGGGGGGFGFGGGGGGGGGGGGGC,>CFEGGGGGGGGFGGGGGGGGGGGGGGGGGGGGGGGEGGGGGGGCGGGGGGDFGGGGGGGGGEEGGGGGGGGGGGEGGGGGGGGCGGGGEGGGGGGGGGGGGGGFGFGGGGGGGGGGGDGG5EGGGGEF?FGFFFGGGCFFCFGGGGGFFFFGGFFDDG?F*9C6CCFFFGGAAGF>:@<F<<F???747>AAF<9F
@DE18INS60510:318:000000000-B6LD3:1:1101:19464:7054 1:N:0:AAGAGGCATCGACTAG
TGAGGAATATTGGTCAATGGACGCAAGTCTGAACCAGCCATGCCGCGTGCAGGAAGACGGCTCTATGAGTTGTAAACTGCTTTTGTACGAGGGTAAACTCACCTACGAGTAGGTGACTGAAAGTATCGTACGAATAAGGATCGGCTAACTCCGTGCCAGCAGCCGCGGTAATACGGAGGATTCAAGCGTTATCCGGATTTATTGGGTTTAAAGGGTGCGTAGGCGGTTTGATAAGTTAGAGGTGAAATCCCGGGGCTTAACTCCGGAGCTGCCTCTAATACTG
+
GGGGGGGFFGGGGGGGFGGGGGGGGGGGGGGGGGGGGGGGGGGGGGGGGGGGGDGGGGGGGGGGGGGFFGGGGFGGGGGGGGGGGGGGGDFGGGGGGGGGGGGGGGEGGGFBFFFGGGFGGDGGGGGGGGGGGGGCEGGGGGGGGGGGGGGGGGGGGGGGGGGGCGGGGGDFFFGGGDCGGGGE9CGDGEGGGGGGGGGGGGG?FGGGGGGGGGCFE3DGGGCFEGGDGGGGG7CBFFFGFFF>CFFGFGGCGFEFGFFFGFGG@F>9BFFFFFFB2<<AD96
@DE18INS60510:318:000000000-B6LD3:1:1101:3708:7055 1:N:0:AAGAGGCATCGACTAG
TGGGGAATCTTCCGCAATGGGCGAAAGCCTGACGGAGCAACGCCGCGTGAGTGATGACGGCCTTCGGGTTGTAAAACTCTGTGATCCGGGACGAAAAGGCAGAGTGCGAAGAACAAACTGCATTGACGGTACCGGAAAAGCAAGCCACGGCTAACTACGTGCCAGCAGCCGCGGTCATACGTAGGTGGCAAGCGTTGTCCGGAATTATTGGGCGTAAAGCGCGCGCAGGCGGCTTCCCAAGTCCCTCTTAAACGTGCGGGGCTTAACCCCGTGCTGGGAAGGG
+
FGGFGCFGGGGGGDG=CGGGGGGGGGGGGGGCFGGGGFEGGGGCEEEGEFE<FGFGAC@FFGGGDGGGGGGGG@;FGGGGGGGEEGCCECDCFCG7FFGCFG7FGGGGE*8EGGG8CGFGGFCECFG*?EGEEGDEEGCGGGGGGGGGGDGG5<CF+<EGEF59CFGGGG*:?EE5CFFGFFFEGFGGC8C>5?CE5EGGEEE8C@7C+AFGFGG=CG7FGDGD8<ED57)9<9<5:?C47FF@F959FF#################################
@DE18INS60510:318:000000000-B6LD3:1:1101:27452:7057 1:N:0:AAGAGGCATCGACTAG
TGAGGAATATTGGTCAATGGACGCAAGTCTGAACCAGCCATGCCGCGTGCAGGAAGACGGCTCTATGAGTTGTAAACTGCTTTTGTACGAGGGTAAACGCTCTTACGCGTAAGAGCCTGAAAGTATCGTACGAATAAGGATCGGCTAACTCCGTGCCAGCAGCCGCGGTAATACGGAGGATCCAAGCGTTATCCGGATTTATTGGGTTTAAAGGGTGCGTAGGCGGTTTGATAAGTTAGAGGTGAAATACCGGTGCTTAACACCGGAACTGCCTCTAATACTG
+
GGGFFGEGGGGGGGGGGGGGGGGGGGGGGGGGGGGGGGGGGGGGGGGGGGGGGGGGGGGGGGGGGGDDFGGFGGGGFGGGGGGGGGGGGGGGGGFGGGGGGGGGGGGGGGGGGDGFGCFFC9FGCFFFGGGEE7FGGGGGFGGGD7FDFGFGDGCGGGGG@FGGDGEGG*BFFCEGGDGG2:FG+<FGDEGGGFGDECEGFGFFFGEGDG7?CFECEDGC39=FCDE<:CFGFGFFFFF:?F?FCGF7BFGDG@DEG7<2*9<C>(8;>?3<B77()64<FF=
@DE18INS60510:318:000000000-B6LD3:1:1101:3726:7060 1:N:0:AAGAGGCATCGACTAG
TGGGGAATCTTCCGCAATGGGCGAAAGCCTGACGGAGCAACGCCGCGTGAGTGATGACGGCCTTCGGGTTGTAAAACTCTGTGATCCGGGACGAAACGGCAGAGTGCGAAGAACAAACTGCATTGACGGTACCGGAAAAGCAAGCCACGGCTAACTACGTGCCAGCAGCCGCGGTAATACGTAGGTGGCAAGCGTTGTCCGGAATTATTGGGCGTCAAGCGCGCGCAGGCGGCTTCCCAAGTCCCTCTTAAAAGTGCGGGGCTTAACCCCGTGATGGGAAGGA
+
EEFGDGGFGGGGFGCEFCFFGGGGGGGCFGA=FFEEEGGG8FGFDGGGGGEFGGGGFGEGGGGGGGDG3*>>@FGFGGGGEGECFDGDEGDBGGFG*CFEFGGGGGGGGGEGGGGGGGGGGGGFGGGGGGGGFGGGGGFGFGGGC*AFGGDGGGGGGGGG>5@FF5FFGGECEG*?:9AEF@+2A:FGGGGG5;:?G*A9CECCC+AFFCCCFEC5:9CGGDGCEDG<EGG5)93<65CCF*06938*/*22*99?>)797B5D):45<BB############
@DE18INS60510:318:000000000-B6LD3:1:1101:8719:7072 1:N:0:AAGAGGCATCGACTAG
TGGGGAATCTTCCGTAATGGGCGAAAGCCTGACGGAGCAACGCCGCGTGAGTGATGACGGCCTTCGGGTTGTAAAACTCTGTGATCCGGGACGAAAAGGCAGAGTGCGAAGAACAAACTGCATTGACGGTACCGGAAAAGCAAGCCACGGCTAACTACGTGCCAGCAGCCGCGGTAATACGTAGGTGGCAAGCGTTGTCCGGACTTATTGGGCGTAACGCGCGCGCAGGCGGCTTCCCAAGTCCCTCTTACAAGTGCGGGGCTTCACCCCGTGATGGGAAGGC
+
GFGGGGGFGGGFGDGFDGGGGGGGGGGCAEGFFGGGGCFGEFGFCGGGGGGCGGGGGGGGGGGGGFGEGGD@?FFGGFGFGGGEF<EFGD7EED:CGFGGGGFGEBFG7E+FFGD<FFGGGGGG9FF@FGGEGGGCEGGGG7FGGG7BFGGD:FGGFGEGGGGG?FFDC*4:77F8CF9EFG@;>F:>FFG*8?:EGCFF5C***<+AE7CF*:57C*9<)>:D=G*9*27<C7D@FF7D:9/9C97CFG*:7?68FD>2)8/C)6=A:@2062?A?F046B4
@DE18INS60510:318:000000000-B6LD3:1:1101:7253:7073 1:N:0:AAGAGGCATCGACTAG
TGGGGAATCTTCCGCAATGGGCGAAAGCCTGACGGAGCAACGCCGCGTGAGTGATGACGGCCTTCGGGTTGTAAAACTCTGTGATCCGGGACGAAAAGGCAGAGTGCGAAGAACAAACTGCATTGACGGTACCGGAAAAGCAAGCCACGGCTAACTACGTGCCAGCAGCCGCGGTAATACGTAGGTGGCAAGCGTTGTCCGGAATTATTGGGCGTAAAGCGCGCGCAGGCGGCTTCCCAAGTCCCTCTTAAAAGTGCGGGGCTTAACCCCGTGATGGGAAGGA
+
FGGGGGFGGGGGGGGGGGGGGGGGGGGGGGGGGFDEGGGGGGGGGGGGCEEGGGFGGGGGGGGGGGGGFGGGGGGGGGGFGGGGGGGGGGGGGGGGGGGGGGGGGFGGGGGGGGGGGGGGGGGGGGGG>CFGGGGGGEFGGGCEGGGGGGGGGGGGGFEFCFGGGGDFFGGGEG?EGGGGGGGFGGGGGGFGGGDGEGGGGGGCGGGGG7?5EEGGGGGGGGGGGGGGG=C<CDDF:@G7FF4BGCFCFGGFGFFFGGFFDFGG?AFFF:;<B?FFFF0>B?F
@DE18INS60510:318:000000000-B6LD3:1:1101:21552:7082 1:N:0:AAGAGGCATCGACTAG
TGGGGAATCTTCCGCAATGGGCGAAAGCCTGACGGAGCAACGCCGCGTGAGTGATGACGGCCTTCGGGTTGTAAAACTCTGTGATCCGGGACGAAAAGGCAGAGTGCGAAGAACAAACTGCATTGACGGTACCGGAAAAGCAAGCCACGGCTAACTACGTGCCAGCAGCCGCGGTAATACGTAGGTGGCAAGCGTTGTCCGGAATTATTGGGCGTAAAGCGCGCGCAGGCGGCTTCCCAAGTCCCTCTTAAAAGTTCGTGGCTTAACCCCGTGATGGGAAGGA
+
GGGGGGGGGGGGGGEFFGGGGGGGGGGGGGGGGGGGGGGGGGGFGGGGGGGGGGGGGGGGGGGGGGGGGGGGEFGGGGGGGGGFGGGGGGGGGGGGGGGGGDCFGGGGGGGEGGGGGGGGGDGGGGGGGGGGGGGDGGGGGGGFGGGFGFGGGGFGGGGGGGGGFGFGFGGGGGGGDF?FGGGFGGG>CE98FGGEEEGCEG;EGGGGGCFDFC7CGGD>9CEGDCCC*CDD7CDFFFFGFFFFGE>7=::7FFF*:<(4>@CFFAFFFFB??1:22::?165
@DE18INS60510:318:000000000-B6LD3:1:1101:27338:7082 1:N:0:AAGAGGCATCGACTAG
TGGGGAATATTGCACAATGGAGGAAACTCTGATGCAGCGACGCCGCGTGAGTGAAGAAGTAATTCGTTATGTAAAGCTCTATCAGCAGGGAAGATAGTGACGGTACCTGACTAAGAAGCTCCGGCTAAATACGTGCCAGCAGCCGCGGTAATACGTATGGAGCAAGCGTTATCCGGATTTACTGGGTGTAAAGGGAGTGTAGGTGGCATCACAAGTCAGAAGTGAAAGCCCGGGGCTCAACCCCGGGACTGCTTTTGAAACTGTGGAGCTGGAGTGCAGGAGA
+
GGGGGGGGGGGGGGGGGGGGGGGGGGGGGGGGGGGGGGFGGGGGGGGGGGGGGGGGGGEGGGGGGGGGGGGGGGGGGGGGGGGGGGGGGEFGGGGGGGGGGGGGGGGGGGGGGGGGGGGFGGGGGGGGGFGFGGGGGGGGGGGGGGGEGGGGGGGFEGFFFGGFDGGGGGGGGGGGGGGGGGGGGGFGGGGGGGGFG5CCEGGGFCEFFGGGGGGGFGF7CFGG9F+>?FFGGG5>5>GGF4>DGGFGFGGG=?FFFDDAG4CGFFFFFF>4<B:?<<AFFFF
@DE18INS60510:318:000000000-B6LD3:1:1101:16955:7082 1:N:0:AAGAGGCATCGACTAG
TGGGGAATATTGCACAATGGGCGAAAGCCTGATGCAGCAACGCCGCGTGAGCGATGAAGGCCTTCGGGTCGTAAAGCTCTGTCCTCAAGGAAGATAATGACGGTACTTGAGGAGGAAGCCCCGGCTAACTACGTGCCAGCAGCCGCGGTAATACGTAGGGGGCTAGCGTTATCCGGATTTACTGGGCGTAAAGGGTGCGTAGGCGGTCTTTTAAGTCAGGAGTGAAAGGCTACGGCTCAACCGTAGTAAGCTCTTGACACTGGAGGACTTGAGCGCAGGAGAG
+
GGGGGGGGGGGGGGGGGGGGGGGGGGGGGGDGGGGGFGFGGGGGGGGGGGGGGGGGGGEFCGGGGGGEGFGGGGDEGGGGGFEGF?FCEGGFFGGEEFEFGEGGGEGGAFEFGGGG8=FGGG=+@FCDF=FFGF8DFFGGD:@FGGEGE<FFG;FCCFGGE7FEFGC8CFCCFGGG*=BCCFFG7EFGGGGCF9E:?8EGCCCCEDEEGGGFECCG9FFF7CGGG>C*:=6C45<@:BF*)8>>9ABC*2CDDF?FG##########################
@DE18INS60510:318:000000000-B6LD3:1:1101:23294:7087 1:N:0:AAGAGGCATCGACTAG
TGGGGAATCTTCCGCAATGGGCGAAAGCCTGACGGAGCAACGCCGCGTGAGTGATGACGGCCTTCGGGTTGTAAAACTCTGTGATCCGGGACGAAAAGGCAGAGTGCGAAGAACAAACTGCATTGACGGTACCGGAAAAGCAAGCCACGGCTAACTACGTGCCAGCAGCCGCGGTAATACGTAGGTGGCAAGCGTTGTCCGGAATTATTGGGCGTAAAGCGCGCGCAGGCGGCTTCCCAAGTCCCTCTTAAAAGTGCGGGGCTTAACCCCGTGATGGGAAGGA
+
GGGGGGGGGGGGGGGGGGGGGGGGGGGGGGGGGGGGGGGGGGGGGGGGGGGGGGGGGGGGGGGGGGGGGGGGGGGGGGGGGGGGGGGGGGGGGGGGGEGGGGGGGGGGGGGGGGGGGGGGGGGGGGGGGGGGGGGGGGGGGGGGGGGGGFGGGGGGGFGGFGGGGGGGGGGGGGECEGGGGGGGGGGGGGCFFGGGGGFGGGEDGGGGGGGGGGGGGGFGGGGGEGGGGGGGGGCFFFGGF=FFGFFGFGFFGF=*>DFFGBCC?5BB0@><:4:AF?:2:?F
@DE18INS60510:318:000000000-B6LD3:1:1101:19000:7105 1:N:0:AAGAGGCATCGACTAG
TGAGGAATATTGGTCAATGGACGGAAGTCTGAACCAGCCATGCCGCGTGCAGGAAGACGGCTCTATGAGTTGTAAACTGCTTTTGTACGAGGGTAAACGCAGATACGCGTATCTGCCTGAAAGTATCGTACGAATAAGGATCGGCTAACTCCGTGCCAGCAGCCGCGGTAATACGGAGGATCCAAGCGTTATCCGGATTTATTGGGTTTAAAGGGTGCGTAGGCGGTTTAGTAAGTCAGCGGTGAAATTTTGGTGCTTAACACCAAACGTGCCGTTGATACTG
+
GGGGGGGGFGGGGGGGGGGGGGGGGGGGGGGGGGGGGGGGGGGGGGGGGGGGGGGGGGGGGGGGGGGGGGGGGGGGGGGGGGGGGGGGGGGGGGGGGGGGGGGGGGGGGGGGGGGGGGGGGGGGGGGGGGGGGGGFGGGFFGGGGGGGGGGGGGFGGGGGGGGGGGGGGGDGFGGGGGDGGGGGFGGGGGGGGGGGGG=FGGGGFGGG>CG??FGGGCDGGDGGEGGGDFGCGF>FF=FGEFE>CCBGFGG77<>FFFAAGFGGF?FF?F:BF>FFF6AABFF
@DE18INS60510:318:000000000-B6LD3:1:1101:12558:7114 1:N:0:AAGAGGCATCGACTAG
TGGGGAATATTGCACAATGGGGGAAACCCTGATGCAGCGACGCCGCGTGAGTGAAGAAGTATTTCGGTATGTAAAGCTCTATCAGCAGGGAAGAAAGTGACGGTACCTGAATAAGAAGCCCCGGCTAACTACGTGCCAGCAGCCGCGGTAATACGTAGGGGGCAAGCGTTATCCGGATTTACTGGGTGTAAAGGGAGCGTAGACGGCAAGGCAAGTCTGAAGTGAAAGCCCGGTGCTTAACGCCGGGACTGCTTTGGAAACTGTTTAGCTGGAGTGCCGGAGA
+
GGGGGGGGGGGGGGGGGGGGGGGGGGGGGGGGGGGGGGGGGGGGGGGGGGGGGGGGGGGGCFGGGGGGGGGGGGEFGGGGGGGGGGGFFEGCFGGGGGGGGGGGGGGGFGGGGFFGGGGGGGGGGGGGGGGGGGFGGGGGGGGGGGGGGGGGGGGGGFGGGGGGGGGGGGGGGGGGGGGGFGGGGGGGGGCFFGGGEGGGGGGGGGGGGGGGGGGGGGGGGFGGGFGGFGGGGGDDFFGGFFFFGGFGBFGGGFFFGFF>GB7FFFFFFFBFFB?06AFBFF@
@DE18INS60510:318:000000000-B6LD3:1:1101:19493:7126 1:N:0:AAGAGGCATCGACTAG
TGGGGAATCTTCCGCAATGGGCGAAAGCCTGACGGAGCAACGCCGCGTGAGTGATGACGGCCTTCGGGTTGTAAAACTCTGTGATCCGGGACGAAAAGGCAGAGTGCGAAGAACAAACTGCATTGACGGTACCGGAAAAGCAAGCCACGGCTAACTACGTGCCAGCAGCCGCGGTAATACGTAGGTGGCAAGCGTTGTCCGGAATTATTGGGCGTAAAGCGCGCGCAGGCGGCTTCCCAAGTCCCTCTTCAAAGTGCGGGGCTTCACCCCGTGATGGGAAGGA
+
GEFGGGGGGGGGGCFFCFFGFGGGGGGGGGGGGGGGGGGGGGGGEGGGDGGGGGGGGGGGGGGGGGGGGGGGFGGGGGGFGGFGFGGGGDGGGCF:FD@CGGDGGGGG>EGGFGGGGGFGGDFG@<FFCGFGGGGGGGGGGGEGGGGGGCGGDGGDFGGGFGG,+8*CGGGGCEEG5EF7CFGGGGFGGDEFGECEEGEGG5:CFGCFG7+*ACGG5CCFDGEDCDE9CECGC)77F:**<@BFG0<CF*:0:8/*?C6(977C)9?################
@DE18INS60510:318:000000000-B6LD3:1:1101:18410:7134 1:N:0:AAGAGGCATCGACTAG
TGGGGAATCTTCCGCAATGGGCGAAAGCCTGACGGAGCAACGCCGCGTGAGTGATGACGGCCTTCGGGTTGTAAAACTCTGTGATCCGGGACGAAAAGGCAGAGTGCGAAGAACAAACTGCATTGACGGTACCGGAAAAGCAAGCCACGGCTAACTACGTGCCAGCAGCCGCGGTAATACGTAGGTGGCAAGCGTTGTCCGGAATTATTGGGCGTAAAGCGCGCGCAGGCGGCTTCCCAAGTCCCTCTTAAAAGTGCGGGGCTTAACCCCGTGATGGGAAGGA
+
GGGGGGGGGGGGGGGGGGGGGGGGGGGGGGGGGGGGGGGGGGGGGGGGGGGGGGGGGGGGGGGGGGGGGGGGGGGGGGGGGGGGGGGGGGGGGGGGGGGGGGGGGGGGGGGGGGGGGGGGGGGGAFGGGGGGGGGDGGGGGGF,CFFGGGGGGDGGGGGGGGGGGGGGGGGGGGGG>CEGGGFFGGGGGGGGGGGGEGGGGGEGGGFGGCCCFGGGGGGGGGGGGGEGGGGGGDGFFFGDFFFFG?F5@F7>CFF4CD19CBGGFFFFFFF?((4:>::?BFF
@DE18INS60510:318:000000000-B6LD3:1:1101:15452:7143 1:N:0:AAGAGGCATCGACTAG
TGGGGAATCTTCCGCAATGGGCGAAAGCCTGACGGAGCAACGCCGCGTGAGTGATGACGGCCTTCGGGTTGTAAAACTCTGTGATCCGGGACGAAAAGGCAGAGTGCGAAGAACAAACTGCATTGACGGTACCGGAAAAGCAAGCCACGGCTAACTACGTGCCAGCAGCCGCGGTAATACGTAGGTGGCAAGCGTTGTCCGGAATTATTGGGCGTAAAGCGCGCGCAGGCGGCTTCCCAAGTCCCTCTTAAAAGTGCGGGGCTTAACCCCGTGATGGGAAGGA
+
GGGGGGGGGGGGG7FEFFGGGGGGGGGGGGGGGGGGGGGGGGGGGGGGGGGGGGGGGGGGGGGGGGGGGGGGGGGGGGGGFGGGGGGGGGGGGGGDCGGGGGFFGDGGEGGGGGGGGGGGGGGGGGGGGGFGGEGDCE@FGGGGGGGGGGGGDGGGGGGG>FGDFFGGGGGGGGEEGCFFGGGGGCEGGFFFFGGGGGGGEGCECFFFF7<7CCEGCCGG<DDGEG5DCDDDGGDFFFG4FFFFGG@FF77*:6B@GD>9<>DF:AFDBBFF:(3<?FF0384
@DE18INS60510:318:000000000-B6LD3:1:1101:12210:7153 1:N:0:AAGAGGCATCGACTAG
TGAGGAATATTGGTCAATGGGCGAGAGCCTGAACCAGCCAAGTCGCGTGAGGGAAGAATGGTCTATGGCCTGTAAACCTCTTTTGTCAAGGAAGAATAAGCGGCACGAGTGCCACCTTGCCAGTACTTGACGAATAAGCATCGGCTAACTCCGTGCCAGCAGCCGCGGTAATACGGGGGATGCGAGCGTTATCCGGATTTATTGGGTTTAAAGGGCGCGTAGGCGGGACGACAAGTCAGCGGTAAAAGACTGCAGCTAAACTGTAGCACGCCGTTGAAACTGT
+
GGGGGGGGGGGGGGGGGGGGGGGGGGGGGGGGGGGGGGGGFGGGGGGFGGGGGGGGGGGGGGGGGGFFGGGGGGFGGGGGGGGGGGGGGGGGGGGGGGFEFGGGGGGGGGGGGGGGGGGGGGGGGGGGGGGGGGGGGGFGGGGGGGGGGGGGFGGGGGGGGGGGCGEEE1BFFGGDGD5CE>FE@ECEGGGGGGEG8E=CFGGGGFEGD8FGCE5CGGGDGG=G8DGGGGGGCDFF??FGDEFF3<@GFFGFC=F?4DD<GFGFFF?9AF>BF;:6:A<FAAF
@DE18INS60510:318:000000000-B6LD3:1:1101:25030:7153 1:N:0:AAGAGGCATCGACTAG
TGAGGAATATTGGTCAATGGACGTAAGTCTGAACCAGCCAAGTCGCGTGAGGGAAGACTGCCCTATGGGTTGTAAACCTCTTTTATAAGGGAAGAATAAGTTCTACGTGTAGAATGATGCCTGTACCTTATGAATAAGCATCGGCTAACTCCGTGCCAGCAGCCGCGGTAATACGGAGGATGCGAGCGTTATCCGGATTTATTGGGTTTAAAGGGTGCGTAGGCGGTTTATTAAGTTAGTGGTTAAATATTTGAGCTAAACTCAATTGTGCCATTAATACTGG
+
GGGGGGGGGGGGGGGGGGGGGGGGGGGFGGGGGGGGGGGGGGGGGGGGGGDGGGFGGGGGGGGGGGGGGGDGGGGFFGGGGGGGFGGGGGCFGGGGGFGGGGGGGGG=FFGGGGGGGGFGGGGGGGGGGGGGGFGGFGGGGGGGGGGGGGGGGGGDGGGGGGGGGGGGGGGGFGGGGGGGGGGGGGGGGGGFFFGGEEGFFGGFGGGGGFGGGFEGCGGGGGGGGGEGGCGCGFFFFFFFFFB@C??FFGGGGFFFGGFFGFGGFBFFBF<AAFFFBBBFFFF
@DE18INS60510:318:000000000-B6LD3:1:1101:24608:7158 1:N:0:AAGAGGCATCGACTAG
TGAGGAATATTGGTCAATGGACGCAAGTCTGAACCAGCCATGCCGCGTGCAGGAAGACGGCTCTATGAGTTGTAAACTGCTTTTGTACGAGGGTAAACTCACCTACGAGTAGGTGACTGAAAGTATCGTACGAATAAGGATCGGCTAACTCCGTGCCAGCAGCCGCGGTAATACGGAGGATTCAAGCGTTATCCGGATTTATTGGGTTTAAAGGGTGCGTAGGCGGTTTGATAAGTTAGAGGTGAAATCCCGGGGCTTAACTCCGGAACTGCCTCTAATACTG
+
GGGGGGGGGGGFGGGGGEGDGGGGGGGGGGGGGGGGGGGGGGGGGGGGGGDDGGFGGGGGGEGGGGGGDFFFFGGFGFE@GGGG?FGGGGGEGGGGCFAGGGGGGGD7FGFFGFGGGGG8EFGGGGGGGGGGG=FFFGGGGGEDGDCGGGFGFEGGGACFGGGGGGCEGGGGGGGGGGCEGFGGGGGGGGGGGFEC:CE9?FFEFG8CGGG79CECE5<CGGGG:DCD5C*:CGCFF?GFF>?>GFFGFGF<C>BF5C>AFFFCB>>BFFFFFF#########
@DE18INS60510:318:000000000-B6LD3:1:1101:18850:7178 1:N:0:AAGAGGCATCGACTAG
TGGGGAATCTTCCGCAATGGGCGAAAGCCTGACGGAGCAACGCCGCGTGAGTGATGACGGCCTTCGGGTTGTAAAACTCTGTGATCCGGGACGAAAAGGCAGAGTGCGAAGAACAAACTGCATTGACGGTACCGGAAAAGCAAGCCACGGCTAACTACGTGCCAGCAGCCGCGGTAATACGTAGGTGGCAAGCGTTGTCCGGAATTATTGGGCGTAAAGTGCGCGCAGGCGGCTTCCCAAGTCCCTCTTAAAAGTGCGGGGCTTAACCCCGTGATTGGAAGGA
+
GGGGGGGGGGGGGGGGFGGGGGGGGGGGGGGGGGGGGFGGGGGGGGGGGGGGGGGGGGGGGGGGGGGGGGGDFGFGGGGGFGFGGGGGDG7FEGDGGGGGGGGGGFGGCGGGGGGGGGFGGGFGBFFG@FGGGGGGG:FGGGFFGGGFEEEGGGGFGGGGFGGG8FEFFGEGGGGGEGGFFGFGGGGGGGF>DEGGCEDFEG>?CF@CG7C5CCGD=F>FFGGCECGGGGGGG3CF@FF7:F=FFA@F*:CC7@B=DGF>737>)67<6>>?###########
@DE18INS60510:318:000000000-B6LD3:1:1101:12906:7192 1:N:0:AAGAGGCATCGACTAG
TGGGGAATATTGCACAATGGAGGAAACTCTGATGCAGCGATGCCGCGTGAGGGAAGAAGGTTTTAGGATTGTAAACCTCTGTCTTCAGGGACGAAAAAAGACGGTACCTGAGGAGGAAGCTCCGGCTAACTACGTGCCAGCAGCCGCGGTAATACGTAGGGAGCGAGCGTTGTCCGGAATTACTGGGTGTAAAGGGAGCGTAGGCGGGATCGCAAGTCAGATGTGAAAACTATGGGCTTAACCCATAAACTGCATTTGAAACTGTGGTTCTTGAGTGAAGTAG
+
GGGGGGGGGGGGGGGGGGGGGGGGGGGGGGGGGGGGGGGGGGGGGGGGGGGGGGFGGG=FF=FGGGGFGGGGGGGGGGGGGGGGGGGGGGGGGGGGGGGGGGGGGGGGGGGGGGGGGGGFGGGGGGGGGGGGGGGGGGGGGGGGGGGGGGGGGGGGGGGGDGGGGGGGGGGGGGGGGGDFF?CEGGFFGCGCGGGGGGGGGGGG?EGG>==EGGGGGGGG7DGGFF+;FFC7F:*)<:FCFB?47F?CFFFG*9=FCGF<CBC*/5F0<F7ABF0)<A<>FBF
@DE18INS60510:318:000000000-B6LD3:1:1101:9738:7194 1:N:0:AAGAGGCATCGACTAG
TGAGGAATATTGGTCAATGGACGCAAGTCTGAACCAGCCATGCCGCGTGCAGGAAGACGGCTCTATGAGTTGTAAACTGCTTTTGTACGAGGGTAAACTCACCTACGAGTAGGTGACTGAAAGTATCGTACGAATAAGGATCGGCTAACTCCGTGCCAGCAGCCGCGGTAATACGGAGGATTCAAGCGTTATCCGGATTTATTGGGTTTAAAGGGTGCGTAGGCGGTTTGATAAGTTAGAGGTGAAATCCCGGGGCTTAACTCCGGAACTGCCTCTAATACTG
+
FGGGGGGGGGGGGGGGGGGGGGGGGGGFGGGGGGGGGGGGGGGGGGGGGGGGGGGGGGGGGGGGGFGCFGGGFGGGGGGGGGGGGGGGGCCFECFGGGFGFGGGDGCG@FGGGGGGGGGGGGFGGGFGGGGGGFGGGGGGGGGGGGEGGFFGGGGGGGGGGGGGDEGGG789,FGDECE7CFGGFCCCGGGGGGGGDEEGFGGFGFCEGGCFGGDGC3DGGGDFGD>DGGCC7FDFFFCFFFFFGG=CBFGGGEFFGGBACFGG>9>2;@7?B>:2<<A<AAF
@DE18INS60510:318:000000000-B6LD3:1:1101:17468:7205 1:N:0:AAGAGGCATCGACTAG
TGGGGAATATTGCACAATGGGGGAAACCCTGATGCAGCGACGCCGCGTGAGCGAAGAAGTATTTCGGTATGTAAAGCTCTATCAGCAGGGAAGAAAATGACGGTACCTGACTAAGAAGCCCCGGCTAACTACGTGCCAGCAGCCGCGGTAATACGTAGGGGGCAAGCGTTATCCGGATTTACTGGGTGTAAAGGGAGCGTAGACGGCTTTGCAAGTCTGACGTGAAACTCCGGGGCTCAACTCCGGAACTGCGTTGGAAACTGTAAGGCTTGAGTGCCGGAGA
+
GGGGGGGGGGGGGGGGGGGFGGGGGGGGGGGGGGGGGGGGGGGGGGGGEGGGGGGGGGCGGGGGGGGGGGGGGGGGGGGGGGGGGGGGGGGGGGGGGGGCGGGFEGGGADGGCGFGGFGGGGDFGGGGGGEGGGCGGGGGGGGGGGGGG>FFGGGGCGCEG7CGFGGGGGGGGGGGGGGGGFGGFGGGGGGFF?ED5EEGGGGGG5EGGFFGGC:ECFGGGDG3*C<FGGF<3CGD@FGGFFFFGG3CDGFGGFFEGGDFFF7FFAF:?F#############
@DE18INS60510:318:000000000-B6LD3:1:1101:10155:7228 1:N:0:AAGAGGCATCGACTAG
TGGGGAATCTTCCGCAATGGGCGAAAGCCTGACGGAGCAACGCCGCGTGAGTGATGACGGCCTTCGGGTTGTAAAACTCTGTGATCCGGGACGAAAAGGCAGAGTGCGAAGAACAAACTGCATTGACGGTACCGGAAAAGCAAGCCACGGCTAACTACGTGCCAGCAGCCGCGGTAATACGTAGGTGGCAAGCGTTGTCCGGAATTATTGGGCGTAAAGCGCGCGCAGGCGGCTTCCCAAGTCCCTCTTAAAAGTGCGGGGCTTAACCCCGTTATGGGAAGGC
+
GGFGGGGGGGGGG7CFGGGGGGGGGGGGGGGGGGGGGGGGGGGGEGGGGGGGGGGGGGGGGGGGGGGGGGGGGGGGGGGGGGGGGGGGGGGGGGGGGFGGGFFGGGGGGGGGGGGGGGGGG7EGFGGGGGGGGGEGGCGGGGGCFGGGCEEGGFGGGGGG6EGGFGGGGGCCGEEDGGGGGGDGGGGGGGCFGGGGGGGFGGDDEGGGGG?5CGGG=FGFDGGG53CGCE7CGCGFFF*9F?FFGGF5FF:7:=94>DF0)./>9<6<?EF############
@DE18INS60510:318:000000000-B6LD3:1:1101:24846:7236 1:N:0:AAGAGGCATCGACTAG
TGGGGAATATTGGGCAATGGGCGCAAGCCTGACCCAGCAACGCCGCGTGAAGGAAGAAGGCTTTCGGGTTGTAAACTTCTTTTCTTAGGGACGAAGCAAGTGACGGTACCTAAGGAATAAGCCACGGCTAACTACGTGCCAGCAGCCGCGGTAATACGTAGGTGGCAAGCGTTATCCGGATTTACTGGGTGTAAAGGGCGTGTAGGCGGGATTGCAAGTCAGATGTGAAAACCACGGGCTCAACCTGTGGCCTGCATTTGAAACTGTAGTTCTTGAGTACTGG
+
GGGGGGGGGGGGGGFGGGGGGGGGGGGGGGGGGGGGGGGGGGGGGGGGGGGGGGGGGGGGGGGGGGGGGGGGGGGGGGGGGGGGGGGGGGGGGGGGGGGGGGGGGGGGGGGGGGGGGGGGGGGGGGGGGGGGGGGGGGGGGGGGGGGGGGGGGGGGGGGGGGGGGGFFGFGGGEFGGGGGGGGGGGGGGFEEFGFDFEEGCEEGGGGEGGGGGGC?FGGGFG?7CFFFGGGCDGGFFBGDFFFFFGFGFGGFGFFFCGFAC6:>6A@BA@DF<AA<7AAAAAF
@DE18INS60510:318:000000000-B6LD3:1:1101:11660:7265 1:N:0:AAGAGGCATCGACTAG
TGGGGAATATTGCACAATGGAGGAAACTCTGATGCAGCGACGCCGCGTGAGTGAAGAAGTAGTTCGCTATGTAAAGCTCTATCAGCAGGGAAGATAGTGACGGTACCTGACTAAGAAGCTCCGGCTAAATACGTGCCAGCAGCCGCGGTAATACGTATGGAGCAAGCGTTATCCGGATTTACTGGGTGTAAAGGGAGTGTAGGTGGCCAGGCAAGTCAGAAGTGAAAGCCCGGGGCTCAACCCCGGGACTGCTTTTGAAACTGCAGGGCTAGAGTGCAGGAGG
+
GGGGGGGGGGGFGGGGGGGGGGGGGGGGGGGGGGGGGGGGGGGGGGGGGGEFGFGGGGGG<FGGGGGGGGGGGGEFGGGGGGGGDFEFGGDGGGGGGGGGGGGGGGGGGGGGGGGGCFGGGGGGGGCFFGGGGGCGGGGGGGGGGGGGGGGGGGGGGGGGGGGGCGGCEGGGGGGE>EGGGGGGGGGGGFFGGGGFEGGGGGGGGGGGGGGFGCFGGGGFGGGGGG7>FFDD3DDBFFGGFF3;D5>3<FGGDFFFGG2<CF*664576511)5<ABBF####
@DE18INS60510:318:000000000-B6LD3:1:1101:26326:7283 1:N:0:AAGAGGCATCGACTTG
TGAGGAATATTGGTCAATGGACGCAAGTCTGAACCAGCCATGCCGCGTGCAGGAAGACGGCCTTATGAGTTGTAAACTCCTTTTGCACGGGGGTAAACTCACCTACTAGTAGGTTTCCTCAATTATCGTACGAATAAGGATCGGCTAACCTCGTGCCAGCAGCCGCGCCACGATGGAGGATTCGATCGTTACCTTGATCTGTTTGGCTTAACGTGTACGTCGCCGGTTCGGTTTGTTAGAGGTGAAATCCCGTCGCCTAGCTCCGGCTCTGCCCTGAATATTG
+
GGAFGGGGGGGF9?FFDGGGFGGGGGG5FGGG9,BFGGGGGGGGGGGGG7D9FFGGGAFGG++@,,E<,@,,3@C93,,,@F,3FG,3@**>F=F@3,3,,,:822,?,?F9,?#########################################################################################################################################################################
@DE18INS60510:318:000000000-B6LD3:1:1101:19462:7289 1:N:0:AAGAGGCATCGACTAG
TGGGGAATCTTCCGCAATGGGCGAAAGCCTGACGGAGCAACGCCGCGTGAGTGATGACGGCCTTCGGGTTGTAAAACTCTGTGATCCGGGACGAAAAGGCAGAGTGCGAAGAACAAACTGCATTGACGGTACCGGAAAAGCAAGCCACGGCTAACTACGTGCCAGCAGCCGCGGTAATACGTAGGTGGCAAGCGTTGTCCGGAATTATTGGGCGTAAAGCGCGCGCAGGCGGCTTCCCAAGTCCCTCTTAAAAGTGCGGGGCTTAACCCCGTGATGGGAAGGA
+
GGGGGGGGGGGGG7CFFGGGFGGGGGGGGGGGGGGGGGGGGGGEGGGGEGGGGEGGGGGGGGGGGGGGGGGGGGGGGGGFGGGGGGGGGGEGGGGGGGGGGGGGGGGGGEEEFGGGGGFGGFGF:FGGGGGGGGG8CECFF??FGGEGG5EGGGGGGGGG6EEFDGFGGGDGDG?E5CFGGG?FCFC@FGFCGGEGDEGGEEGDGGFGGGFFFCGG5FGGGG=DCDCD5CDCDDGFFF77>?F?FCFGF*?**99*:C991<DFFAFFFEF3(,4A<604?0@
@DE18INS60510:318:000000000-B6LD3:1:1101:27846:7294 1:N:0:AAGAGGCATCGACTAG
TGGGGAATCTTCCGCAATGGGCGAAAGCCTGACGGAGCAACGCCGCGTGAGTGATGACGGCCTTCGGGTTGTAAAACTCTGTGATCCGGGACGAAAAGGCAGAGTGCGAAGAACAAACTGCATTGACGGTACCGGAAAAGCAAGCCACGGCTAACTACGTACCAGCAGCCGCGGTAATACGTAGGTGGCAAGCGTTATCCGGATTTACTGGGTGTAAAGGGCGTGTAGGCGGGATTGCAAGTCAGATGTGAAAACTGGGGGCTCAACCTCCAGCCTGCATTTG
+
GGGGGGFGGGGGGGGGGGGGGGGGGGGGGGGGGGEGGGGGGGGGGGGGDEFFFGGGGGGGGGGGGGGGGGGGGGGGGGGFGGGGGGGGGGCCFGGGGGG>@CFGGGGGGGGGGGGGGGGGGGGGGCGEGGGEGGGGGGGGGGGGGFGGGGGEEGFGGFEGGFEGG>8FCFGEGGCEGGGGGGGGGGGGGGG5CEGGGGFCEGGGEFGGGGGGC>7C9:CFGGGGGGGGFFGGGDDF:FGGFF=FFGFGFGF7DBFFGG?45>5<@7FFFFFFF0:02:(:A<F
@DE18INS60510:318:000000000-B6LD3:1:1101:27283:7306 1:N:0:AAGAGGCATCGACTAG
TGGGGAATATTGCACAATGGGGGAAACCCTGATGCAGCGACGCCGCGTGAGTGAAGAAGTATTTCGGTATGTAAAGCTCTATCAGCAGGGAAGAAAGTGACGGTACCTGAATAAGAAGCCCCGGCTAACTACGTGCCAGCAGCCGCGGTAATACGTAGGGGGCAAGCGTTATCCGGATTTACTGGGTGTAAAGGGAGCGTAGACGGCAAGGCAAGTCTGAAGTGAAAGCCCGGTGCTTAACGCCGGGACTGCTTTGGAAACTGTTTAGCTGGAGTGCCGGAGA
+
GGGGGGGGGGGGGGGGGGGGGGGGGGGGGGGGGGGGGGDGGGGGDGGGGGGGGGGGGGGGGGGGGGGGGFGGGGGGGGGGGGGGGGGGGGGGGFGGGGGGGGGGGGGGGGGGGGGGGGGFGGGGGGGGGGGGGGFGGGGGGFGGGGGGGGGGGGGGGGGGGGGGGGGGGGGGGGGGDGGGGGGGGGGGGGGGGGGGGGGGGGGGGGGEGGDFCFGGGGGGGGGGGGGGFFGGDGGFFFGCBEF>DGEDEGGCGFFFG7AAGFGGFFFFFFFFFFF?FFFF093
@DE18INS60510:318:000000000-B6LD3:1:1101:27653:7306 1:N:0:AAGAGGCATCGACTAG
TGGGGAATATTGCACAATGGAGGAAACTCTGATGCAGCGACGCCGCGTGAGTGAAGAAGTAGTTCGCTATGTAAAGCTCTATCAGCAGGGAAGATAGTGACGGTACCTGACTAAGAAGCTCCGGCTAAATACGTGGCAGCAGCCGCGGTAATACGTATGGAGCAAGCGTTATCCGGATTTACTGGGTGTAAAGGGAGTGTAGGTGGCCAGGCAAGTCAGAAGTGAAAGCCCGGGGCTCAACCCCGGGACTGCTTTTGAAACTGCAGGGCTAGAGTGCAGGAGG
+
GGGGGGGGGGGGGGGGGGGGGGGGGGGGGGGGGGGGGGGGGGGGGGGGGGGGGGGGGGGGGGGGGGGGGGGGGGGGGGGGGGGGGGGGGGGGGGGFGGGGGGGGGGGGGGGGGGGGGGGCFGGGGGGGGGGGGGGGGGGGGGGGGGGGGGGGGGGFGGFGGGGGGGGGGGGGGGGGGGGGGGGGGGCEGGGFGGGFCAFGGGGGGGGFGGGGGGG?FCGFFGGGGGGCCC<DCDD@;FGGFFBEGEE>BDCFGFFFGDFDFBFF47>;?F?B?7A<9<<:<8B
@DE18INS60510:318:000000000-B6LD3:1:1101:24147:7314 1:N:0:AAGAGGCATCGACTAG
TGGGGAATATTGCACAATGGGGGAAACCCTGATGCAGCGACGCCGCGTGGAGGAAGAAGGTCTTCGGATTGTAAACTCCTGTTGTTGGGGAAGATAATGACGGTACCCAACAAGGAAGTGACGGCTAACTACGTGCCAGCAGCCGCGGTAAAACGTAGGTCACAAGCGTTGTCCGGAATTACTGGGTGTAAAGGGAGCGCAGGCGGGAAGACAAGTTGGAAGTGAAATCTATGGGCTCAACCCATAAACTGCTTTCAAAACTGTTTTTCTTGAGTAGTGCAGA
+
GGGGGGGGGGGGGGGGGGGGFGGEGGGGGGGGGGGGGGGGGGGGGGGGGGGGGGGGGGGGFGGGGGGGGGGGGGGGGGGGGGGGGGGGGGGGGGGGGGGGGGGGGGGGGGGGGGGGGGGGGGGGGGGGGGGGGGGGGGGGGGGGGGGGGGGGGGGGGGGGGGGGGGGGGGGGGGGGGGGGGGGGGGGGGGGGGGGGGGGGGGGGGGGGGGGGGFFFFGGGGGGGCGGGGGGGG4FFFFGGFFFFGFFGFGGFGFF6>CA<FFGGFAFFFF<AFDFFFFF<ABF
@DE18INS60510:318:000000000-B6LD3:1:1101:9056:7323 1:N:0:AAGAGGCATCGACTAG
TGAGGAATATTGGTCAATGGACGCAAGTCTGAACCAGCCATGCCGCGTGCAGGAAGACGGCTCTATGAGTTGTAAACTGCTTTTGTACGAAGGTAAACTCACCTACGTGTAGGTGACTGAAAGTATCGTACGAATAAGGATCGGCTAACTCCGTGCCAGCAGCCGCGGTAATACGGAGGATTCAAGCGTTATCCGGATTTATTGGGTTTAAAGGGTGCGTAGGCGGTTTGATAAGTTAGAGGTGAAATCCCAGGGCTTAACTCCGGAACTGCCTCTAATCCTG
+
GGGGGGGGGGGGGGGGGGGGGGGGGGGGGGGGGGGGGGGGGGGGGGGGGGGGGGGGGGGGGCFGGGEFGGGGEGGGGGGGGGGGGGGGGGGGDGGGGGGGGGGGGGGGGGGFFGFGGG9FGGGGGGGGGGGGGGGDFGGFGGGGGGCDGGGGDGGGGGCFFCFGCGGGGGEFGGGGGGGCGEGG9,BEGGGGGGGGGGGGFGFCCCGGD?FCFGGGCDGGG<EFEGEGGDGG*:FFFFFDF@)):?FFFFC46F@>DG>BGFGC>97;BF22:75>2A#####
@DE18INS60510:318:000000000-B6LD3:1:1101:27142:7330 1:N:0:AAGAGGCATCGACTAG
TGGGGAATATTGCACAATGGAGGAAACTCTGATGCAGCGACGCCGCGTGAGTGAAGAAGTATTTCGGTATGTAAAGCTCTATCAGCAGGGAAGACAGTGACGGTACCTGACTAAGAAGCTCCGGCTAAATACGTGCCAGCAGCCGCGGTAATACGTATGGAGCAAGCGTTATCCGGATTTACTGGGTGTAAAGGGAGTGTAGGTGGTATCACAAGTCAGAAGTGAAAGCCCGGGGCTCAACCCCGGGACTGCTTTTGAAACTGTGGAACTGGAGTGCAGGAGA
+
GGGGGGGGGGGGGGGGGGGGGGGGGGGGGGGGGGGGGGGGGGGGGGGGGGGGGGGGGGGGGFGGGGGFGGGGGGGGGGGGGGGGGGGGGGGGGGGGGGGGGGGGGGGGGGGGGGGGGGGGGGGGGGGGGGGGGGGGGGGGGGGGGGGGGG7FGGGDGGGGGGGGGGGGGGGGGGGGEEGGGGGGGGGGEFGGGGGGGEGFGGGGGGGGGGGGGGGGGGGFGGGGGFFCFGGDGGG>7:DFFFD@DGFGFGGGGBFFFGBDFF=07<FB?F>F0:8?FDFF###
@DE18INS60510:318:000000000-B6LD3:1:1101:26493:7332 1:N:0:AAGAGGCATCGACTAG
TGGGGAATATTGCACAATGGGGGAAACCCTGATGCAGCAACGCCGCGTGAGTGAAGAAGTATTTCGGTATGTAAAGCTCTATCAGCAGGAAAGAAAATGACGGTACCTGACTAAGAAGCCCCGGCTAGCTACGTGCCAGCAGCCGCGGTAATACGTAGGGGGCAGGCGTTATCCGGATTTACTGGGTGTAAAGGGAGCGTAGACGGTTTTGCAAGTCTGAAGTGAAAGCCCGGGGCTTACCCCCGGGACTGCTTTGGAAACTGTCGAACTAGAGTGCAGGAGA
+
GGGGGF@FFGG<E9EE9EFAFGGFGFGGGGGGGGFFGG8FFEGGCFFG:FGEFFAF<CEFCEFFGG>CFFGEEF<FFFF9FFFEEFFGFCFDF@<EEGFAEG>FGGGGDEGGG@@CFGGGGGGCFCGEGFDF=>BFGFFGG<DGGGGGGGGG9FDGFGGEGGFC@8CE@FEGGGCCECDFFGFFGD?;CGF9<CEG5EE:8*;<CE;C>EEFGF9EGC>CFGGFG7:2A2/93938>>C6<FF########################################
@DE18INS60510:318:000000000-B6LD3:1:1101:17645:7371 1:N:0:AAGAGGCATCGACTAG
TGAGGAATATTGGTCAATGGACGCAAGTCTGAACCAGCCATGCCGCGTGCAGGAAGACGGCTCTCTGAGTTGTAAACTGCTTTTGTACGAGGGTAAACTCACCTACGAGTAGGTGACTGAAAGTATCGTACGAATAAGGATCGGCTAACTCCGTGCCAGCAGCCGCGGTAATACGGAGGATTCAAGCGTTATCCGGATTTATTGGGTTTAAAGGGTGCGTAGGCGGTTTGATAAGTTAGAGGTGAAATCCCGGGGCTTAACTCCGGAACTGCCTCTAATACTG
+
GFGGGGFFFGGFFGGGGGGCFGGGGGDCFGGFGGGGGGGGGGGGGGGGFGGGGGGGGGECEEGG9CE?FFFCFGGFGGFGGFGGAF<FFGCCFGFFFGGGGGGGGGG7=FGFGGGGGGGGGGGGGGGGGGGEGGGGGGGFGGGGGGGFGGGGDGFGF9FFCFGGEGGEEGEGFFG7EEGGGGFFGGGDEGGGG@GGC=;FGGGGGFEGEFG?E?CF=CDGGG*7=C5CC5:FG>FFFBF:7@6FGG4CF9FGGFFFDFFBFF775>BF>FB<BD?########
@DE18INS60510:318:000000000-B6LD3:1:1101:11733:7396 1:N:0:AAGAGGCATCGACTAG
TGGGGAATATTGGGCAATGGGCGCAAGCCTGACCCAGCAACGCCGCGTGAAGGAAGAAGGCTTTCGGGTTGTAAACTTCTTTTGTCGGGGACGAAACAAATGACGGTACCCGACGAATAAGCCACGGCTAACTACGTGCCAGCAGCCGCTGTAATACGTAGGTGGCAAGCGTTATCCGGATTTACTGGGTGTAAAGGGCGTGTAGGCGGGATTGCAAGTCAGATGTGAAAACTGGGGGCTCAACCTCCAGCCTGCATTTGAAACTGTAGTTCTTGAGTGCTGG
+
GGGFGGGGGGGFG<EFFGGGGGGGGGGGGGGGGGGGGGGGGGGGGGGGGGGGGGGGGGFGGGGGGGGGGGDGGGFGGGGGGGGFFGCFGDGGGGGGGGGGGGGGGGGGGGGGCFEEGFGGGGGGGGGGGDGGGGGDGFGGGGGC8CEGG*:E?FFFGGGGGGGGGGGGGGEGGDGGGGDEGGGGGGGFFFEGCFGG?8EGGGGFGGGGGD=EGGGGFFGGGF<DFGG7EF7CGG25)>GDF4FFC6?<:DGFC:>5CFAFC47>F49<B7:<>B>BFFFFF4?
@DE18INS60510:318:000000000-B6LD3:1:1101:25002:7402 1:N:0:AAGAGGCATCGACTAG
TGGGGAATCTTCCGCAATGGGCGAAAGCCTGATGGAGCAACGCCGCGTGAGTGATGACGGCCTTCGGGTTGTAAAACTCTGTGATCCGGGACGAAAAGGCAGAGTTCGAAGAACTAACTGCATTGCCGGTACCGGAAAAGCAAGCCACGGCTACCTACGTGCCAGCAGCCGCGGTAATACGTAGGTGGCAAGCGTTGTCCGGAATTATTGGGCGTAAAGCGCCCGCAGGCGGCTGCTCAAGTCCCTCTTAAAAGTGCGGGGCCTAACCCCGTGCTGGGACGGA
+
GGGGGGGGGGGEGEFFGGCFGGG7FFGGGGGG,E,EFG7FCFFEFGGGGG@FFGGGFAEGGGGGGGGGGGGGGGGFA8F9BF,F,F?FGGGCFEE=>EC@,+A<,,33F,B+,:,88FF9F<F@,,35+5:FGG7F*>FFCG<7>F,>F*<<F:7<A7<F:FCCCF78C:*4F<1CEF?9@<<CEFGF6C@CFGGGEEGDGDG*:82CFE9*;::EEF#################################################################
@DE18INS60510:318:000000000-B6LD3:1:1101:16609:7423 1:N:0:AAGAGGCATCGTCTAG
TGGGGAATATTGCACAATGGGGGAAACCCTGATGCAGCGACGCCGCGTGGAGGAAGAAGGTCTTCGGATTGTAAACTCCTGTTGTTGGGGAAGATAATGACGGTACCCAACAAGGAAGTGACGGCTAACTACGTGCCAGCAGCCGCGGTAAAACGTAGGTCACAAGCGTTGTCCGGAATTACTGGGTGTAAAGGGAGCGCAGGCGGGAAGACAAGTTGGAAGTGAAATCTATGGGCTCAACCCATAAACTGCTTTCAAAACTGTTTTTCTTGAGTAGTGCAGA
+
GGGGGGGGGGGGGGGGGGGGGGGGGGGGGGGGGGGGGGGGGGGGGGGGGGGGGGGGGGGGGGGGGFGEGGGGGGGGGGGGGGGGGGGFGGGGGGGGGGGGGGEFGGGGGGGGGGGCGGGGGGGDGGGFGGGGGGAFGGGGGGGGGGGGGGGGGGGGGGGGGGGGG>EEGGDGGGGGG*=EGGGGGGFGGFG:EFEGDGCEDEGGGGGGEEGGCFGGCFCG7CFGGF?FGGGGF6C>@FDFFFEFFDF7?DGFGFFBGGAAFF*CFBF6>FF923<<6:0><5@
@DE18INS60510:318:000000000-B6LD3:1:1101:17214:7433 1:N:0:AAGAGGCATCGACTAG
CGAGGAATATTGGTCAATGGACGCAAGTCTGAACCAGCCATGCCGCGTGCAGGAAGACGGCTCTCTGAGTTGTAAACTGCTTTTGTACGAGGGTAAACTCACCTACGAGTAGGTGACTGAAAGTATCGTACGAATAAGGATCGGCTAACTCCGTGCCAGCAGCCGCGGTAATACGGAGGATTCACGCGTTATCCGGATTTATTGGGTTTAAAGGGTGCGTAGGCGGGTTATTAAGTTAGTGGTTAAATATTTTAGCTAAACTCAATTTTGCCATTAATACTTG
+
GGGGGGGGGGGGFGGGGGGGGGGGGGDFGGGGGGGGGGGGGGGGGGGGFGGGGGGGGGEGDFEG@EF9CFGGGGGFDGGGGGGGGGFGG:?FEGGFGGGGGGGGDGCEFGGGGGFGGGGGGGFGGGGGGGGGGGG<FG?FFGCEGGEFGGGGGGGGG,>DBCFGDCGGG:CEFGG7F588FFGC+*=EEGGGGG8CEEGG<CG+<CEGGF<:++:E*9DG737>*/*9EF7FC7CF?4:F6>*5:?*:6CFG**)9C*46FF#####################
@DE18INS60510:318:000000000-B6LD3:1:1101:22983:7436 1:N:0:AAGAGGCATCGACTAG
TGGGGAATCTTCCGCAATGGGCGAAAGCCTGACGGAGCAACGCCGCGTGAGTGATGACGGCCTTCGGGTTGTAAAACTCTGTGATCCGGGACGAAAAGGCAGAGTGCGAAGAACAAACTGCATTGACGGTACCGGAAAAGTAAGCCACGGCTAACTACGTGCCAGCAGCCGCGGTAATACGTAGGTGGCAAGCGTTGTCCGGAATTATTGGGCGTAAAGCGCGCGCAGGCGGCTTCCCAAGTCCCTCTTAAAAGTGCGGGGCTTAACCCCGTGATGGGAAGGA
+
GGGGGGGGGGGGGGGGGGGGGGGGGGGGGGGGGGGGGGGGGGGGGGGGGGGGGGGGGGFGGGGGGFGGGGGGGGGGGGGGGGGGGGGGGGGGGGGGGGGGGFCGGCFGCEGGGGGGGGGGGGGGCFGGGGFGGGGGGDFFGFG:?F8FGGGGCGGGGGGG8FGGGGDFGG5EEGGGGFGGGGGGGGFGGGFFGGGG8CGGG>*CEG7FG7C5CEGGDC:FDGGGEGGDCGGGGDGFFFC*5FFFGG@GFC*:*9B*CD0935DF@##################
@DE18INS60510:318:000000000-B6LD3:1:1101:17203:7448 1:N:0:AAGAGGCATCGACTAG
CGAGGAATATTGGTCAATGGACGCAAGTCTGAACCAGCCATGCCGCGTGCAGGAAGACGGCTCTCTGAGTTGTAAACTGCTTTTGTACGAGGGTAAACTCACCTACGAGTAGGTGACTGAAAGTATCGTACGAATAAGGATCGGCTAACTCCGTGCCAGCAGCCGCGGTAATACGGAGGATTCAAGCGTTATCCGGATTTATTTGGTTTAAAGGGTTCGTAGGCGGTTTATTAAGTTAGTGGTTAAATATTTGAGCTAACCTCAATTGTGCCATTAATCCTGG
+
GGGGGGGGGGGDGGGGGGGGGGGGGGGGGGGGGGGGGGGGGGGGGGGGEFFGGGGGGGGGGDGG,EEFFGFGGGCFGGFFGGGGCFEFGGGCGGGGGGGGGGGGAGEGGGGD9FDDGGGF=F9DCGGGGCGGFGGGFFG,>F@:FEEGGGFFEGFEGEGGC@FGGGGGGEGGGFGCG587CCFC9CFCEGCGFCEG58EGGGG+<FEEGGGF7<*:*>DGC3EGG)>DGEFG*CCFFF7C?)9@*<409CFG*=3FFFF(/1>CFBF?D4A############
@DE18INS60510:318:000000000-B6LD3:1:1101:20528:7458 1:N:0:AAGAGGCATCGACTAG
TGGGGAATATTGCACAATGGGGGAAACCCTGATGCAGCGACGCCGCGTGGAGGAAGAAGGTCTTCGGATTGTAAACTCCTGTTGTTGAGGAAGATAATGACGGTACTCAACAAGGAAGTGACGGCTAACTACGTGCCAGCAGCCGCGGTAAAACGTAGGTCACAAGCGTTGTCCGGAATTACTGGGTGTAAAGGGAGCGCAGGCGGGAGAACAAGTTGGAAGTGAAATCCATGGGCTCAACCCATGAACTGCTTTCAAAACTGTTTTTCTTGAGCAGTGCAGA
+
GGGGGGGGFGGGGGGGGGGGGEGGGFGFGGFFGGGGGGGGGGGGGGGGGGGGGCFGGGGGGGGGCGGGGEGGGGGGGGGGGGGFGGGGGGGGGGGGGGGGGCFFFGGGGGGGGGGGGFGGFGG7FEGGGGGGGG,FFFGG:FGGDGGGGGCGGGGGFFEGGGGGD*BEGC*=FFEGDEGGGGF7FDG**9<9CCEFGG5EGDGGGGGDEEGGG7=:FFFFCCFC?DFFCFGFCFFFFF4CFFFEG?/CFGGGFB=@>C<<FF**16??FFB942247A#####
@DE18INS60510:318:000000000-B6LD3:1:1101:8372:7503 1:N:0:AAGAGGCATCGACTAG
TGGGGAATATTGCACAATGGAGGAAACTCTGATGCAGCGACGCCGCGTGAGTGAAGAAGTAGTTCGCTATGTAAAGCTCTATCAGCAGGGAAGATAGTGACGGTACCTGACTAAGAAGCTCCGGCTAAATACGTGCCAGCAGCCGCGGTAATACGTATGGAGCAAGCGTTATCCGGATTTACTGGGTGTAAAGGGAGTGTAGGTGGCCAGGCAAGTCAGAAGTGAAAGCCCGGGGCTCAACCCCGGGACTGCTTTTGAAACTGCAGGGCTAGAGTGCAGGAGG
+
GGGGGGGGGGGGGGGGGGGGGGGEGGGGGGGGGGGGGGGGGGGGGGGGGGGFGGGGFGGGGGGGGGGGGEGGGGGGGGGGGGGGGGGGGGGFCGGGGGGGGGGGGGGGGGGGGGGGCGGGGGGGGGGGGGGGFG@FGGGGGGGFGGGGGGGGGGGGGGGFFGGGGGGGGGGGGGGG5EGGFGGGGGGGGGGGGGGE>>EGGGGGGFGGGGGGGGGGGGGCCFFGGGGGGGGGGGDEFFGGFFFFGGFDEFGFGFFFGGFBCFDGF:@9?F<BF?FBBFFFFFF
@DE18INS60510:318:000000000-B6LD3:1:1101:19035:7504 1:N:0:AAGAGGCATCGACTAG
TGGGGAATCTTCCGCAATGGGCGAAAGCCTGACGGAGCAACGCCGCGTGAGTGATGACGGCCTTCGGGTTGTAAAACTCTGTGATCCGGGACGAAAAAAGACGGTACCTGAGGAGGAAGCTCCGGCTAACTACGTGCCAGCAGCCGCGGTAATACGTAGGGAGCGAGCGTTGTCCGGAATTACTGGGTGTAAAGGGAGCGTAGGCGGGATCGCAAGTCAGATGTGAAAACTATGGGCTTAACCCATAAACTGCATTTGAAACTGTGGTTCTTGAGTGAAGTAG
+
GGGGGGGGGGGGG@FFEGGGGGGGGGGGGGGGGGGGGGGGGGGGGGGGGGGGGGGGGGGGDGGGGGGGGGGGGGGGGGGGFGGGGGGGGGDGEG@CFGGGGGGGGGGGGGFCGGGGGGGGGGGGCFGGGGGCFGGFGGCGGGGGGGGGGGEGGGGGGCGGEEEGGGGGGGGCEGGGDG*CFEGGGFGCCGGEGGFG>CEEGDCCGGDGCEFGGGDCFGF7CFGGFCFFCGGGFCCFFFG6FFF5*:F4@DGDFFFFG7)5FFGGFAF?FFADD<?A2).6ABF
@DE18INS60510:318:000000000-B6LD3:1:1101:18779:7514 1:N:0:AAGAGGCATCGACTAG
TGAGGAATATTGGTCAATGGACGCAAGTCTGAACCAGCCATGCCGCGTGCAGGAAGACGGCTCTATGAGTTGTAAACTGCTTTTGTACGAGGGTAAACTCACCTACGTGTAGGTGACTGAAAGTATCGTACGAATAAGGATCGGCTAACTCCGTGCCAGCAGCCGCGGTAATACGGAGGATTCAAGCGTTATCCGGATTTATTGGGTTTAAAGGGTGCGTAGGCTGTTTGATAAGTTAGAGGTGAAATCCCGGGGCTTAACTCCGGAACTGCCTCTAATACTG
+
GGGGGGGGFGGFGGGGGGGGGGGGGDGGGGGGGGGGGGGGGGGGGGGGGGGGGGGGGGGGGGGG<FGCCFGGGGGGFGGGGGGGCFGGF@FCCGGAFGGGGGGGGGGGGGGEGGA9FF9<FFFGGGGGFFGEGFFFGGGGGGDGGGGFGGGGGGCEGCEGGFGGGGGGEEGGGGGGGECEGGGG++<CEG*;:FE5*CGG+<FGGGGGGGG7FGGGECGDCD*0+9FGG67>>:DFFFGC=FFFGGFGFFGDGF>EGG:FGFFF32.19FF??##########
@DE18INS60510:318:000000000-B6LD3:1:1101:8474:7524 1:N:0:AAGAGGCATCGACTAG
TGGGGAATATTGCACAATGGAGGAAACTCTGATGCAGCGATGCCGCGTGAGCGAAGAAGTATTTCGGTATGTAAAGCTCTATCAGCAGGGAAGATAATGACGGTACCTGACTAAGAAGCACCGGCTAAATACGTGCCAGCAGCCGCGGTAATACGTATGGTGCAAGCGTTATCCGGATTTACTGGGTGTAAAGGGAGCGCAGGCGGTGCGGCAAGTCTGATGTGAAAGCCCGGGGCTCAACCCCGGTACTGCATTGGAAACTGTCGTACTAGAGTGTCGGAGG
+
EECECFGGGFFA<<FGGGGDGFGGGGGGGGCFGFGGGG:@G7F@:FFG7CFDEG:FEGGF9FFGGCCFF@FGGCFFGGGGFFGFFDFGGG+E@FFE?F<ED?@FFGGGGGCFGGGGGGGGGGCFGGG,ADFGGG,FFGGGFGFFGDGECEEGFFGDCGGGGGGG9@@*BC8FDCFGGGGFCFGGFG:EGGGCCFGGG*=CE5E5EG:*:EGGGCF7?C:***0*<C97C0CDGC):BFGG@FE)95D53>>GCFF@FF<AFBCGFFFFFFF2)8BA<<3>46@
@DE18INS60510:318:000000000-B6LD3:1:1101:24487:7529 1:N:0:AAGAGGCATCGACTTG
TGGGGAATATTGCACAATGGGGGAAACCCTGATGCAGCAACGCCGCGTGAGTGAAGAAGTATTTCGGTATGTAAAGCTCTATCAGCAGGAAAGAAAATGACGGTACCTGACTAAGAAGCCCCGGCTAACTACGTGCCAGCAGCCGCGGTAATACGTAGGGGGCAAGCGTTATCCGGATTTACTGGGTGTAAAGGGTGCGTAGGTGGCAAGGCAAGTCAGATGTGAAAGCCCGGGGCTCAACCCCGGTACTGCATTTGAAACTGTAGGTCTTGAGTACCGGAGC
+
GGGFGGGGGGGCFFGGGFGGGGGGGGGGGGGGGGFGGGGGFFDFEGGGGGGFFE<FC@EFC@=FGGGFCGGGGGGGFFFFGGGGFGGGGCFFDBBCFGG?GGEEGGGGGGGGGGGCFGG7FGEGEEEFGGGGGGGGGGGGGGFGCD8CGCCCFFGEGGGCCEEGFGGGEGGGFCCCEEECFGFGGC0?EFGGGGGGGGGGGGGGGGGG6CCGCCGCGGDFGDEGG7:7CFFDGGCDEFGFF4>E5=5DBCFG7*=@CC4)CFGG6AF49?FA>:AFFDFF095
@DE18INS60510:318:000000000-B6LD3:1:1101:11080:7535 1:N:0:AAGAGGCATCGACTAG
TGAGGAATATTGGTCAATGGACGCAAGTCTGAACCAGCCATGCCGCGTGCAGGAAGACGGCTCTATGAGTTGTAAACTGCTTTTGTACGAGGGTAAACTCACCTACGAGTAGGTGACTGAAAGTATCGTACGAATAAGGATCGGCTAACTCCGTGCCAGCAGCCGCGGTAATACGGAGGATTCAAGCGTTATCCGGATTTATTGGGTTTAAAGGGTGCGTAGGCGGTTTGATAAGTTAGAGGTGAAATCCCGGGGCTTAACTCCGGCACTGCCTCTCATACTG
+
GGGGGGGGGGGGGGGGGGGGGGEGGGGGGGGGGGGGGGGGGGGGDGGGEGGGGGGGGGGGGGGGGGGGDGGGAFCFGGGGBFFGFGGGGGB@FFGGGFGGFDGG8DFGGEGGGGFGGGFGGGGGDFFGGGGGGGGGGFFDFF7CGDGFGFGGGGFEGGGGGGGG8CEEGGG;@FGGGEGGDGGGFFGGGDCC9BC88ECFFGGGGGEE88CGCA7CEDCDGDGGGDEDGDFCC>D@F6C*7595?FFF?<9C3BE37D2A*7?F)2)4;FFBFF?(.494<DB
@DE18INS60510:318:000000000-B6LD3:1:1101:8482:7540 1:N:0:AAGAGGCATCGACTAG
TGGGGAATATTGCACAATGGAGGAAACTCTGATGCAGCGATGCCGCGTGAGCGAAGAAGTATTTCGGTATGTAAAGCTCTATCAGCAGGGAAGATAATGACGGTACCTGACTAAGAAGCACCGGCTAAATACGTGCCAGCAGCCGCGGTAATACGTATGGTTCAAGCGTTATCCGGATTTACTGGGTGTAAAGGGAGCGCAGGCGGTGCGGCAAGTCTGATGTGAAAGCCCGGGGCTCACACCCGGTACTGCATTGGAAACTGTCGTACTAGAGTGTCGGAGG
+
FDFFGGGGGFGEFFFFEFGC9EF@CFFGGGGGGFGGGGGGGDG@@FEC:FEFGG7@CF8FFAFAC,@44,4CAEAAGGFFEAFGFFDGGG<AFFF9CEFGGCEFGGGGGGGGGFCFGGGGGGGGCECCC<FGGGGGGGF+@FCCFGGG7<7=FA:@<>DFF9>FFGGGDGGF@BFGG8E@<;F@FGGGCCCGGCEF55CEEEEEGGG*8?EGC5*2<DFGD*CFFGE7FE9DG)9BB:C*))8;<CBD:FGCFF*9CC42CFFGF:FBFF#############
@DE18INS60510:318:000000000-B6LD3:1:1101:20101:7541 1:N:0:AAGAGGCATCGACTAG
TGAGGAATATTGGTCAATGGACGCAAGTCTGAACCAGCCATGCCGCGTGCAGGAAGACGGCTCTATGAGTTGTAAACTGCTTTTGTACGAGGGTAAACTCACCTACGTGTAGGTGACTGAAAGTATCGTACGAATAAGGATCGGCTAACTCCGTGCCAGCAGCCGCGGTAATACGGAGGATTCAAGCGTTATCCGGATTTATTGGGTTTAAAGGGTGCGTAGGCGGTTTGATAAGTTAGAGGTGAAATCCCGGGGCTTAACTCCGGAACTGCCTCTAATACTG
+
GGGGGGGGGGGGGGGGGGGGGGGGGGGGGGGGGGGGGGGGGGGGGGGGGGGGFGGGGGGGGGGGCFFGGGGGGGGFGGFFFGGGGGGGGCFGDFCFGGGGGGGGGGGFCGGFGGCBFGCAFFGGGGGGGGGGGGGGGGGGGGGGGGGGGGGGGGGGGGFGGFGGDGDCEGDGGGGGGGDEFFFG?9EGGEEG7A>ECEGGGGE7CFGGGGGFFGGGCDGGD):FEG*7=CGD>*:@BBGGFFF>CE*:FGGDC>37DD0:F@7679E>FF<?BFFFFADAAAF
@DE18INS60510:318:000000000-B6LD3:1:1101:25078:7571 1:N:0:AAGAGGCATCGACTAG
TGGGGAATATTGGGCAATGGACGCAAGTCTGACCCAGCAACGCCGCGTGAAGGAAGAAGGCTTTCGGGTTGTAAACTTCTTTTGTCAGGGAAGAGCAGAAGACGGTACCTGACGAATAAGCCACGGCTAACTACGTGCCAGCGGCCGCGGTAATACGTAGGTGGCAAGCGTTGTCCGGATTTACTGGGTGTAAAGGGCGTGCAGCCGGGCCGGCAAGTCAGATGTGAAATCTGGAGGCTTAACCTCCAAACTGCATTTGAAACTGTAGGTCTTGAGTACCGGA
+
GGGGGGGGGGGGGGGGGGGGGGGGGGGGGGGGGGGGGGGGGGGGGGGGGGGGGGGGGGFGGGGGGGGGGGGGGGGGGGGGGGGGGGGGGGGGGFGFFFGGGGGECFGGGGGGGDGGGGGGGGGGGGGGGGGGGGGGGGGGGGGGGGGGGDGDGGGGGGGGGCGGGGEGGGGGGGGGGGGGGGGCFGGGGECF@FFG5EGE>*AFGFGG5CCEGEC5:DFGFGGGC7CGGGGG7:743)9F)7=9*25>4>3CFF*@7>A9C9CD?9*.7?:AB##########
@DE18INS60510:318:000000000-B6LD3:1:1101:14481:7572 1:N:0:AAGAGGCATCGACTAG
TGGGGAATATTGCACAATGGAGGAAACTCTGATGCAGCGATGCCGCGTGAGGGAAGAAGGTTTTAGGATTGTAAACCTCTGTCTTCAGGGACGAAAAAAGACGGTACCTGAGGAGGAAGCTCCGGCTAACTACGTGCCAGCAGCCGCGGTAATACGTAGGGAGCGAGCGTTGTCCGGAATTACTGGGTGTAAAGGGAGCGTAGGCGGGATCGCAAGTCAGATGTGAAAACTATGGGCTTAACCCATAAACTGCATTTGAAACTGTGGTTCTTGAGTGAAGTAG
+
GGGGGGGGGGGGGGGGGGGGGGGGGGGGGGGGGGGGGGEGGGGGGGGGGGGGEGGGGGGGGGGGGGGGGGGGGGGGGGGGFGGGGGGGGGGGGGEGCCFGCGGGGFGGGFFGGGGGGGGFGGGGGGGCFGGAFGGEFGGFGFGGGGGGGE7>CGGF<CGGGFGG7@EEGGEEGGGCEGCGGDFGGGGFGEFE@FGDDEGCEEDGFGEGCEGGG=EECFGGGGGGGC+:+0907*9>F@G49@FFGGF*9FFFC*9BGG44:=FGF>F2:F2A<)86<-49AF?
@DE18INS60510:318:000000000-B6LD3:1:1101:9065:7576 1:N:0:AAGAGGCATCGACTAG
TGAGGAATATTGGTCAATGGACGCAAGTCTGAACCAGCCATGCCGCGTGCAGGAAGACGGCTCTATGAGTTGTAAACTGCTTTTGTACGAGGGTAAACTCACCTACGTGTAGGTGACTGAAAGTATCGTACGAATAAGGATCGGCTAACTCCGTGCCAGCAGCCGCGGTAATACGGAGGATTCAAGCGTTATCCGGATTTATTGGGTTTAAAGGGTGCGTAGGCGGTTTGATAAGTTAGAGGTGAAATCCCGGGGCTTAACTCCGGAACTGCCTCTAATACTG
+
GGGFGGGGGGGGGGGGFGG8FGGGGGGFFGGGGGGGGFGGGGGGGGGGGGGGGGGGGGGGGDGGGGGGGGFGFGGGGGGGGGGGGGEFFGEGGGGGGGGGGGGG8FFGFGGCFGGFGG,AFEFGGGGGGGGCG8FFGFFFFGGGGGGGGGGGGGGGGGGGGGGGEGCGGGGGGGGGCCGCFGGGDFCCEGGGGGGGGGGGCGCF68CGGG?FFGDFECDGCDCGG3CDGGGD:7DFF4FFFFFFGG*:@FFGC>>BG5:<FFFG>B576F<<<77:><AFFA=
@DE18INS60510:318:000000000-B6LD3:1:1101:27973:7590 1:N:0:AAGAGGCATCGACTAG
TGGGGAATCTTCCGCAATGGGCGAAAGCCTGACGGAGCAACGCCGCGTGAGTGATGACGGCCTTCGGGTTGTAAAACTCTGTGATCCGGGACGAAAAGGCAGAGTGCGAAGAACAAACTGCATTGACGGTACCGGAAAAGCAAGCCACGGCTAACTACGTGCCAGCAGCCGAGGTAATACGTAGGTGGCAAGCGTTGTCCGGAATTATTGGGCGTAAAGCGCGCGCAGGCGGCTTCCCAAGTCCCTCTTAAAAGTGCGGGGCTTAACCCCGTGATGGGAAGGA
+
GGGGGGGGGGGGGGGGGGGGGGGGGGGGGGGGGGGGGGGGGGGGGGGGGGGGGGGGGGGGGGGGGGGGGGGGGGGGGGGGGGGGGGGGGGGGGGGGGGGGFGGGGGGGGGGGGGGFGGGGGGGFDEGGGGGGGGCCFCGFGGGGFGGGGGGGGGGGGGGGGFGGGGGGGGGDGGEGGGGGGEGGGGGGGGGGGGDEGGGGGGCECFGGGGGGGGCE=DGGGGGGGGDGGGCDGDG?FFG*<6=BGC596>C7FBF*:DB>GFGG):FA<F936(8AB?#####
@DE18INS60510:318:000000000-B6LD3:1:1101:21005:7635 1:N:0:AAGAGGCATCGACTAG
TGAGGAATATTGGTCAATGGGCGGAAGCCTGAACCAGCCATGCCGCGTGCAGGAAGACGGCTCTATGAGTTGTAAACTGCTTTTGTACTAGGGTAATTTGCGGTACGTGTACCGTATTGAAAGTATAGTACGAATAAGGATCGGCTAACTCCGTGCCAGCAGCCGCGGTAATACGGAGGATCCAAGCGTTATCCGGATTTATTGGGTTTAAAGGGTGCGTAGGCGGCAGATTAAGTTAGAGGTGAAATTCCGAGGCTCAACCTTGGCACTGCCTCTGATACTG
+
GGGGGGGGGGGGGGGGGGGGGGGGGGGGGGGGGGGGGGGGGGGGGGGGGGGGGGGGGGGGGGGGGGFGGGGGGGGAGGGGGGGGFGGGGFDGFFFDFGGCGGGGFGEG8FDGGCGFGG,@FB>FGGGGFFGGGGGGGGGGGGGDGGGGGGGGGGGGGGGGGGGGGGGGGF@F:FG7=8EGGGGG7FFEGGEGGGGC5EGG7AGECFGGGC?FGGGGGGDGDD=F:CGC5CDFGFFFFFGC6@F>GGFFFGGFGFFFGFFFGFGG*4??<F?FFFFF?BBBFF6
@DE18INS60510:318:000000000-B6LD3:1:1101:16570:7638 1:N:0:AAGAGGCATTGACTAG
TGGGGAATATTGCACAATGGAGGAAACTCTGATGCAGCGACGCCGCGTGAGTGAAGAAGTAATTCGTTATGTAAAGCTCTATCAGCAGGGAAGATAGTGACGGTACCTGACTAAGAAGCTCCGGCTAAATACGTGCCAGCAGCCGCGGTAATACGTATGGAGCAAGCGTTATCCGGATTTACTGGGTGTAAAGGGAGTGTAGGTGGCATCACAAGTCAGAAGTGAAAGCCCGGGGCTCAACCCCGGGACTGCTTTTGAAACTGTGGAGCTGGAGTGCAGGAGA
+
GGGGGGGGGGGGGGGGFGGGGGGGGGGGGGGGGGGGGGGGGGGGGGGGGGGGGGGGGGFGGFFGGGGGGGGGEGGFGGGGGGGDEGG8F>FFGGGFGGGGGGGFEGGGGGGGGGGGFGGGGGCBFGGCGGGGGGEGGG7FGGGGGGGGGEGGGGGGGGGGCFGGGGGGGGGGGGGGCEGGGGGGFFGDEGGFG9CEEGGGGGGGFDFGGGCECGGGGG*:DGFGG7CDG=D7DGGFFFG4:>>ECEE3>GDGFFFFGG9AGF7:*3/(8@??:0??A######
@DE18INS60510:318:000000000-B6LD3:1:1101:18971:7645 1:N:0:AAGAGGCATCGACTAG
TGGGGAATCTTCCGCAATGGGCGAAAGCCTGACGGAGCAACGCCGCGTGAGTGATGACGGCCTTCGGGTTGTAAAACTCTGTGATCCGGGACGAAAAGGCAGAGTGCGAAGAACAAACTGCATTGACGGTACCGGAAAAGCAAGCCACGGCTAACTACGTGCCAGCAGCCGCGGTAATACGTAGGTGGCAAGCGTTGTCCGGAATTATTGGGCGTAAAGCGCGCGCAGGCGGCTTCCCACGTCCCCCTTAAAAGTGCGGGGCTTTACCCCGTGATTGGGAGGG
+
GGGGGGGGGGGGG>FGEGGGGGGGGGGGGGGFGGGGGGGGGGGGGGGGGEFGGFGGGGGGGGGGGGGGGGCFGGGD=FGGGGGGFGGFGDEGGG>FGGFGGGGGGFGGGGGCEFFGCGG?FFGG9>FGEGEEGCGGGCFGG?FGGGGGGCGGGFGGGGGGFGG?FC*8AFGGDGG>*9+:CGGGCC9CF8EFFE8ECEFEG5;C=FCEGC65;=CEGC*C<DDD5C*5:7CDDGGFFFF4)8@DD*8D###################################
@DE18INS60510:318:000000000-B6LD3:1:1101:23922:7646 1:N:0:AAGAGGCATCGACTAG
TGAGGAATATTGGTCAATGGGCGAGAGCCTGAACCAGCCAAGTCGCGTGAGGGAAGAATGGTCTCTGGCCTGTAAACCTCTTTTGTCAAGGAAGAATAAGCGGCACGAGTGCCACCTTGCCAGTACTTGACGAATAAGCATCGGCTAACTCCGTGCCAGCAGCCGCGGTAATACGGGGGATGCGAGCGTTATCCGGATTTATTGGGTTTAAAGGGCGCGTAGGCGGGACGGCAAGTCAGCGGTAAAAGACTGCAGCTAAACTGTAGCACGCCGTTGAAACTGT
+
GGGGGGGGGGGGGGGGGGGGGGGGGGGGGGGGGGGGGGGGGGGGGGGGGGGGGGGGGGGGGGGGCFGFGGGGGGGGGGGGGGGGGGGGGGGGGGGGGGGGGGGGGGGEGGFGGGGGGGGGGGGGGGGGFGGGGGGGGGGGGGGGGGGGGGGGGGGGGGGGGGGGGGGGGGGGGGGGGGGGGGGGGGGGGGGGGGGGGGGGGF?EFGEGGGGGGGGGGGGGGGGGGDGGGGGGGDDFFFGGFFFECGFGFGGGGFFFGGFFGFGGFBFAFB;<>>?FFFFFF<9
@DE18INS60510:318:000000000-B6LD3:1:1101:10808:7663 1:N:0:AAGAGGCATCGACTAG
TGAGGAATATTGGTCAATGGGCGGAAGCCTGAACCAGCCATGCCGCGTGCAGGAAGACGGCTCTATGAGTTGTAAACTGCTTTTGTACTAGGGTAATTTGCGGTACGTGTACCGTATTGAAAGTATAGTACGAATAAGGATCGGCTAACTCCGTGCCAGCAGCCGCGGTAATACGGAGGATCCAAGCGTTATCCGGATTTATTGGGTTTAAAGGGTGCGTAGGCGGCAGATTAAGTTAGAGGTGAAATTCCGAGGCTCAACCTTGGCACTGCCTCTGATACTG
+
GGGGGGGGGGGGGGGGGGGFFGGGGGGGGGGGGGGGGGGGGGGGGGGGGGGGGGGGFGGGGGGGGGFGGGGGGGGGGGGGGGGGGGGGGFFGGFF>DFGGGGCFFGEGCFGGGGGGGGFCCCFGGGGGGGGDGDGGGGGGGGGGGFGGGFGGGGEGGGGGGCGGGGGDGCGG9EGGGGG>GGGGCCGGGEEGGGGGCGGGGGGCCFGGGGG7ECEG=DGGGG5FG3EGGCFDFFGFF4:C?>?FFFFGFGGGD@@3DGFFG:CGF7FBFFF?<DFFF9A><AF
@DE18INS60510:318:000000000-B6LD3:1:1101:23916:7668 1:N:0:AAGAGGCATCGACTAG
TGAGGAATATTGGTCAATGGGCGAGAGCCTGAACCAGCCAAGTCGCGTGAGGGAAGAATGGTCTCTGGCCTGTAAACCTCTTTTGTCAAGGAAGAATAAGCGGCACGAGTGCCACCTTGCCAGTACTTGACGAATAAGCATCGGCTAACTCCGTGCCAGCAGCCGCGGTAATACGGGGGATGCGAGCGTTATCCGGATTTATTGGGTTTAAAGGGCGCGTAGACGGGACGGCAAGTCAGCGGTACAAGACTGCCGCTAAACTGTAGCACGCCGTTGAAACTGG
+
GGGGGGGGFGGCGEGAFGFEGGGEFGGGGGGGGGGFGEF<FGGFGDGGGGGGGGGGCFGFGGGGCGFFGGGGGFGGGGGGGGGGCAFGFFGB,BFCFEFEF:CECDEGGG+<FF=FGG9FDEFFCGFADFGEC7=D9DFGFFGC+@FDFDAFCFGGGGGGCG7FBE>BEFEF@EDC78:8BEGEGGGGEGGBFGG58EEFFGG??F?C8CC7C?55:7CDGC*2;*75C=DD3)9*9=76>5)75C**)9><9)).191<79CGFFF273,241:(4>)4AA#
@DE18INS60510:318:000000000-B6LD3:1:1101:26991:7681 1:N:0:AAGAGGCATCGACTAG
TGGGGGATATTGCGCAATGGGGGCAACCCTGACGCAGCAACGCCGCGTGAAGGATGAAGGTTTTCGGATTGTAAACTTCTTTTATTAAGGACGAAAAATGACGGTACTTAATGAATAAGCTCCGGCTAACTACGTGCCAGCAGCCGCGGTAATACGTAGGGAGCAAGCGTTGTCCGGATTTACTGGGTGTAAAGGGTGCGTAGGCGGCTTTGCAAGTCAGATGTGAAATCTATGGGCTCAACCCATAAACTGCATTTGAAACTGTATAGCTTGAGTGACGTAG
+
GGGGGGGGGGGGGGGGCFGGGGGGGGGGGGGGGGGGGGGGGGGGGGGGGGGGGGGGGGGGGGGGGGGGGGGGGGGGGGGGGGGGGGGGGGFGGGGGGGGGFGGGGGGGGGFFFGDFGGGGBFFG*CFGGGGGGGGGFFCFFFGGGGGGGG*<:FFFGFCGGGGDGGFGGEGGGGGC5:CEFDFGGGGGGEGGGDGDFGGGGGCGCGEECGGGGGCFGFCGGGGGGG?>GGF7CF:FFFGG*757CG@6BCGCCF=F::<AFFGGFA#################
@DE18INS60510:318:000000000-B6LD3:1:1101:12750:7688 1:N:0:AAGAGGCATCGACTAG
TGAGGAATATTGGTCAATGGACGGAAGTCTGAACCAGCCATGCCGCGTGCAGGAAGACGGCTCTATGAGTTGTAAACTGCTTTTGTACGAGGGTAAACGCAGATACGCGTATCTGCCTTAAAGTATCGTACGAATAAGGATCGGCTAACTCCGTGCCAGCAGCCGCGGTAATACGGAGGATCCAAGCGTTATCCGGATTTATTGGGTTTAAAGGGTGCGTAGGCGGTTTAGTAAGTCAGCGGTGAAATTTTGGTGCTTAACACCAAACGTGCCGTTGATACTG
+
GGGGGGGGGGGGGGGGGGGGGGGEGGGGGGGGGGGGGGGGGGGGGGGGEGGGGGGFGGGGGGGGGGFFGFGGGGFGGGGGGGGGCGFGGGGGGGGGGGGGGFEFFGGGGGDGGG,FFG,:FFGFGGGGGGG7FFGGGGCFFGGGGGGGGFFGBFCGGGGGGGGGEG7EGEEGGGGCFEGECFGGD?FEGGGGGGGG*;CFFGG+?=CEEEGGGG5EEDGGDDCFEGEGGGGG7FFFFFFG:5@DGG4CFGGCCF37DFABGFGC5:F?<F?F<B??:?FB<:4
@DE18INS60510:318:000000000-B6LD3:1:1101:27424:7690 1:N:0:AAGAGGCATCGACTAG
TGGGGAATCTTCCGCAATGGGCGAAAGCCTGACGGAGCAACGCCGCGTGAGTGATGACGGCCTTCGGGTTGTAAAACTCTGTGATCCGGGACGAAAAGGCAGAGTGCGAAGAACAAACTGCATTGACGGTACCGGAAAAGCAAGCCACGGCTAACTACGTGCCAGCAGCCGCGGTAATACGTAGGTGGCAAGCGTTGTCCGGAATTATTGGGCGTAAAGCGCGCGCAGGCGGCTTCCCAAGTCCCTCTTAAAAGTGCGGGGCTTACCCCCGTTATGGGAAGGA
+
GGGGGGGGGGGGGGGGGGGGGGGGGGDGGGGGGGGGGGGGGGGGGGGGGGCGGGGGGGGGGGGGGGGGGGGEGGGGGGGCGGEGGGGGGGGGF<FCCFDG@ECEGDGGGDGEEGGGGGGGG,@FCGGGGGGGGGGGGGGGG+AFGGCFGGGGGGGGGFGG6CGGGGFGGGGGGDGGGGGFFF6EEGFGGGGGGGGG>EGGGGCCFGGFGGGCGGG=CGGGDDGDCDDDGGD3DDGFFFG:7B69*2<FFGGFGFFFGC09GEDGF04:BFF############
@DE18INS60510:318:000000000-B6LD3:1:1101:10270:7713 1:N:0:AAGAGGCATCGACTAG
TGGGGAATATTGCACAATGGGGGAAACCCTGATGCAGCGACGCCGCGTGAGCGAAGAAGTATTTCGGTATGTAAAGCTCTATCAGCAGGGAAGAAGAATGACGGTACCTGACTAAGAAGCACCGGCTAAATACGTGCCAGCAGCCGCGGTAATACGTATGGTGCAAGCGTTATCCGGATTTACTGGGTGTAAAGGGAGCGCAGGCGGTGCGGCAAGTCTGATGTGAAAGCCCGGGGCTCAACCCCGGTACTGCATTGGAAACTGTCGTACTAGAGTGTCGGAG
+
GGGGGGGGGGGGGGGGGGGGGGGGGGGGGGGGGGGGGGGGGDGGGGGGGGGFGEEGGGGGGFGGGGEGGGGGGGGGGGGGGGGGGGFFGDFGGGFGGGGGGGDCFGGGG9BFGCC=DGGFGGGCFGGCGGGGGFGFGGGFFGGGGGGGGGGGGGGFFFGGGGGGGGFGGGGGGGGGC8EGGEGGGGGGGGGG9C9EECCEGGGGGGGG8:=EGEGFFGGF*;?FFG?FCGGGDGGFFFGGFF<DDEEG:CFFGBB?F4)<*8FF?A;??@:<9<<>:-48(9B
@DE18INS60510:318:000000000-B6LD3:1:1101:19640:7744 1:N:0:AAGAGGCATCGACTAG
TGGGGAATATTGCACAATGGAGGAAACTCTGATGCAGCGATGCCGCGTGAGGGAAGAAGGTTTTAGGATTGTAAACCTCTGTCTTCAGGGACGAAAAAAGACGGTACCTGAGGAGGAAGCTCCGGCTAACTACGTGCCAGCAGCCGCGGTAATACGTATGGAGCAAGCGTTATCCGGATTTACTGGGTGTAAAGGGAGTGTAGGTGGCATCACAAGTCAGAAGTGAAAGCCCGGGGCTCAACCCCGGGACTGCTTTTGAAACTGTGGAGCTGGAGTGCAGGAG
+
GGGGGGGGGGGGGGGGGGGGGGGGGGGGGGGGGGGGGGGGGGGGGGGGGGDF@@FGGGGGGGGGGFGGGGGGGGFGGGGGGGGGGGGDGGGGGGGEGGGGGGGGGGGGGGGGGGGGGGDFEGGGGGGGGGGGGGGCFGGGGGGGGGGGGGEGGCGGGGGGGGGGGF>FGGGGGGGGGGGGGGGGGGGGGGFFC@CC;CEFGGGFGGGGGGGGGG6FGGGGFCFGFGGGGGGGGGGF@5C4=@FFGGFGFGGFGFFFGG2A7BGGFAFA?41:008>BFADFFF
@DE18INS60510:318:000000000-B6LD3:1:1101:19087:7750 1:N:0:AAGAGGCATCGACTAG
TGGGGAGTATTGGTCAATGGACGCAAGTCTGAACCAGCCATGCCGCGTGCAGGAAGACGGCTCTATGAGTTGCAAACTGCTTTTGTACGAGGGTAAACTCACCTACGAGTAGGTGACTGAAAGTATCGTACGAATAAGGATCGGCTAACTCCGTGCCAGCAGCCGCGGTAATACGGAGGATTCAAGCGTTATCCGGATTTATTGGGTTTAAAGGGTGCGTAGGCGGTTTGATAAGTTAGAGGTGAAATACCGGTGCTTAACACCGGAACTGCCTCTAATACTG
+
GGGGGGGGGGGFGGGGGGGGGGGGGGGGGGCFGGGGGGGGGGGGGGGGEGGGG@FGGGGGGGGGGGFGGGGGGGGGGGGGGGGGFGFGGFEDGGGGGGGGGGGGGGFFDGGGCGCFFGCFFFGGGGGGGGGGGGGG@FGGGGGEGGGGGGGGEGFGGGGG6;FG5EDCE8;FFGGEGDEGGDGG7CC5CE?EGGGGGEGG7FG?F5EGGGGCF7CF/CCDGC5F*CEDGG7C7CGFF67**70.:?*:9CGDGFFFGGA):9*7.4)3;@?BF>?BA26<AA4
@DE18INS60510:318:000000000-B6LD3:1:1101:16811:7753 1:N:0:AAGAGGCATCGACTAG
TGAGGAATATTGGTCAATGGGCGGAAGCCTGGACCAGCCATGCCGCGTGCAGGAAGACGGCTCTATGAGTTGTAAACTGCTTTTGTACTAGGGTAATTTGCGGTACGTGTACCGTATTGAAAGTATAGTACGAATAAGGATCGGCTAACTCCGTGCCAGCAGCCGCGGTAATACGGAGGATCCAAGCGTTATCCGGATTTATTGGGTTTAAAGGGTGCGTAGGCGGCAGATTAAGTTAGAGGTGAAATTCCGAGGCTCAACCTTGGCACTGCCTCTGCTACTG
+
GGGGGGGGGGGGGGGGGGGGGGGGGGGGGGGGGGGGGGGGGGGGGGGGGGGGGGGGGGGGGGGG9EFFGGGGGGFGGGGGFGGGGGDGGGFGGFBFDDFGGEDFDGGGCFFGGGG<DFAFBBCGGGGGGGGGCFGGFGFFGGGDGG@FGGGGGGFGGGGGGFGGGGGCEGGGGGGDCEGDGGGC7CFGGGGFCGGGGGGG+CC9ECEGEGGCFG5=5DDDDCDFE:EDECDG>77FFBF>7@FFGGFFFFGF<@DE<FF?GFGF=:F?DFFFFBF??)65>>F
@DE18INS60510:318:000000000-B6LD3:1:1101:19920:7761 1:N:0:AAGAGGCATCGACTAG
TGGGGAATATTGCACAATGGAGGAAACTCTGATGCAGCGATGCCGCGTGAGGGAAGAAGGTTTTAGGATTGTAAACCTCTGTCTTCAGGGACGAAAAAAGACGGTACCTGAGGAGGAAGCTCCGGCTAACTACGTGCCAGCAGCCGCGGTAATACGTAGGGAGCGAGCGTTGTCCGGAATTACTGGGTGTAAAGGGAGCGTAGGCGGGATCGCAAGTCAGATGTGAAAACTATGGGCTTAACCCATAAACTGCATTTGAAACTGTGGTTCTTGAGTGAAGTAG
+
GGGGGGGGGGGGGGGFFGGGFGEGEGGGGGGGGGGGGGGGGGGGEGGGGGGGEEGGGGGGGGGGGGFGGGGFGGGGGGGGGGGGGGGFG>FGGGGGGGGEGGGGGGGGGFFGGGGCECBFGGGGGGGGDGGGGGG+FGGGGGGGGGGGGGGGGFGGGGGGGGGGD5CEEGGDGGGGDG>FGGGG7CFGGGGD7ACEGDECGCEDGDGGGGGGGGGGEGGGGGGGD7C7FFGFGDDFFFFFBFF:*:F9FCFFFFFF>CA:FFGGF<F::FFF<A2AA<)-4<B
@DE18INS60510:318:000000000-B6LD3:1:1101:19634:7779 1:N:0:AAGAGGCATCGACTAG
TGGGGAATATTGCACAATGGGGGAAACCCTGATGCAGCGACGCCGCGTGAGTGAAGAAGTATTTCGGTATGTAAAGCTCTATCAGCAGGGAAGAAAGTGACGGTACCTGAATAAGAAGCCCCGGCTAACTACGTGCCAGCAGCCGCGGTAATACGTAGGGGGCAAGCGTTATCCGGATTTACTGGGTGTAAAGGGAGCGTAGACGGCAAGGCAAGTCTGACGTGAAAGCCCGGTGCTTAACGCCGGGACTGCTTTGGAAACTATTTAGCTGGAGTGCGGGAGA
+
GGGGGE;FFGGGGGGFFGGFFGGGGGGDGGGFGGGGGGCGGGGGGGGGGGGGGGGGGGGGGGGGGGGGFFGGFF9EFGGGGGGGGGGGGGGGGGGGGGGGGGGGGGGGGEDFGF9F<FFGGGGEGGGGGGFGGG@FGGGGGGGGGGGGFCGGFGGGGFEGGGGDFCGGG@EGGGGEEE>FGFFGFGGGGG?9<FCF58CED8AEE58:?ECFGGGGGCCF*7CCFF?DGGGGCD)<F?C7=;5<C57).>4F>FBFGGF)01:DFAF################
@DE18INS60510:318:000000000-B6LD3:1:1101:22958:7782 1:N:0:AAGAGGCATCGACTAG
TGGGGAATCTTCCGCAATGGGCGAAAGCCTGACGGAGCAACGCCGCGTGAGTGATGACGGCCTTCGGGTTGTAAAACTCTTTGATCCGGGACGAAAAGGCAGAGTCCGAAGGACAAACTGCATTGACGGTACCGGAAAAGCAAGCCACGCCTAACTACGCTCCAGCAGCCGCGGTAATATGTAGGTGTCAAGCGTTGTCCTGGATTATTGGGCGTAAAGCGCGCGCAGGCGGCTTCCCACGTCCCTCTTAAAAGTTCGCGGCTTTACCCCGTGAGTGGAAGGA
+
FGGGEEGG=FFEFEE@BFGCFGGEG7CCFDEFGEE7>=BDB>BFGCGEFBG<FFCFAC+<FCCCCGG*DF7<@DA@C33<,@,@,<;CCC@FFDC=<,*<FE7CF,,*411*20;5:;AF@@AC,,<8E8:CC8C>5*;0;8C88>8E**;ECFFCFGGE58E########################################################################################################################
@DE18INS60510:318:000000000-B6LD3:1:1101:17915:7787 1:N:0:AAGAGGCATCGACTAG
TGGGGGATATTGCGCAATGGGGGCAACCCTGACGCAGCAACGCCGCGTGAAGGATGAAGGTTTTCGGATTGTAAACTTCTTTTATTAAGGACGAAAAATGACGGTACTTAATGAATAAGCTCCGGCTAACTACGTGCCAGCAGCCGCGGTAATACGTAGGGAGCAAGCGTTGTCCGGATTTACTGGGTGTAAAGGGTGCGTAGGCGGGACGGCAAGTCAGCGGTAAAAGACTGCAGCTAAACTGTAGCACGCCGTTGAAACTGTCGACCTGGAGACGAGACGA
+
GGGGGGGGGGGGGGGGGGGGGGGGGGGGGGGGGGGGGGGGGGGGGGGFDDGGGGGGGGGGGGGGGGGGGGGGGGGGGGGGGGGGGGGFGFFGDEGGGFGGGGG7FGGGGGFFGFCFGCCFFGGDEGGGFGGGGEGGGGGFGGGGGCECGGGGGGGFGFFEECGGGGDFEGGGGGFEC*AGGFGD7CFGGGGCFCGGGEECEEE>FGEG*CECEEECGGGGGC5DGGG7FGFGGGC4FFFGFFFFGGFG*:DDG:BEC34>GFDGB0<9>EB:0(.20>909?<
@DE18INS60510:318:000000000-B6LD3:1:1101:7163:7796 1:N:0:AAGAGGCATCGACTAG
TGGGGAATATTGCACAATGGGCGAAAGCCTGATGCAGCAACGCCGCGTGAGCGATGAAGGCCTTCGGGTCGTAAAGCTCTGTCCTCCAGGAAGATAATGACGGTACTTGAGGAGGAAGCCCCGGCTAACTACGTGCCAGCAGCCGCGGTAATACGTAGGGGGCTAGCGTTATCCGGATTTCCTGGGCGTAAAGGGTGCGTAGGCGGTCTTTTAAGTCAGGAGTGAAAGCCTACGGCTCAACCGTAGGAAGCTCTTGAAACTGGAGGACTTGAGTGCAGGCGAG
+
FGGGGGGGGGGFAFGGGGGGGFECGGGGFEDFGGGFFFFGGGGGGGGGC@CEGGFGDFFGGGGGGGGFGCEFCFFFC9?DFAF,@F:@FFG,@:CC;FGDFECF@FGGD:FC8<CCF:FGGGGE@FE?69FGGF,;C9CCG8EGCDEE*:CF+<CCF@EGGG5EF*CGGDEFECE*;>5++<C7?EG>::>*C7AEEGEGGGC9EEE?E9EFFFCCC:?C4**2AFEC*29C<DD@EFFGF:7.5C)*/9C777FFGGF2F?#####################
@DE18INS60510:318:000000000-B6LD3:1:1101:23285:7802 1:N:0:AAGAGGCATCGACTAG
TGGGGGATATTGCGCAATGGGGGCAACCCTGACGCAGCAACGCCGCGTGAAGGATGAAGGTTTTCGGATTGTAAACTTCTTTTATTAAGGACGAAAAATGACGGTACTTAATGAATAAGCTCCGGCTAACTACGTGCCAGCAGCCGCGGTAATACGTAGGGAGCAAGCGTTGTCCGGATTTACTGGGTGTAAAGGGTGCGTAGGCGGCTTTGCAAGTCAGATGTGAAATCTATGGGCTCAACCCATAAACTGCATTTGAAACTGTAGAGCTTGAGTGAAGTAG
+
GGGGGGGFGGGGGGGGGGGGGGGGGGGGGGGGGGGGGGGGGGGGGGGGGGGGGGGGGGGGEGGGGGGGGGGGGGGGGGGGGGGGGGGGGGGGGGGGGGGGGGGGGGGGGGCFGFGGGGGGGGGGGGGGGGGGGGGGGGGGGGGGGGGGGGGDGGGGGGGGGGGGGFFGGGGGGGGGGGG@EFGGGGGGGGGDFG7EFGEEGGGGGGGGGGGFGGGGFGGCGGGGFF:CFGGGGFGFFFGF47>@DGFG=CCDGFFFGGF5FF:FFAFFA=<??:?FFFF94<F
@DE18INS60510:318:000000000-B6LD3:1:1101:4256:7813 1:N:0:AAGAGGCATCGACTAG
TGGGGAATCTTCCGCAATGGGCGAAAGCCTGACGGAGCAACGCCGCGTGAGTGATGACGGCCTTCGGGTTGTAAAACTCTGTGATCCGGGACGAAAAGGCAGAGTGCGAAGAACAAACTGCATTGACGGTACCGGACAAGCAAGCCACGGCTAACTACGTGCCAGCAGCCGCGGTAATACGTAGGTGGCAAGCGTTGTCCGGAATTATTGGGCGTAAAGCGCGCGCAGGCGGCTTCCCAAGGCCCTCTTAAAAGTGCGGGGCTTCACCCCGTGATGGGCAGGA
+
CFGGGGCEFGGGGFGGGGGGGFECGGGGGGGGFGG@EFEGGCGC:FFFGGGGGEGGGGGG7@EGGGEGFGECEGGGFFGGFEFEAFFGC:BCFFGEDGGGGGGGGDAEFGC>AF<,@DFGGGG9BFFEDGFGFGGG*CFGG7DF7=ACEGGGGFF,?B7:CFEFGGGFG<CDGG5C8<CCE@+8;EGGC@FF*8EEGGFFCED*58@?FGCFCCEGGF7FC35C8)7CC*/9)/)8FFF*5).)1*7>7:CC:?***96>CB7C###################
@DE18INS60510:318:000000000-B6LD3:1:1101:27461:7821 1:N:0:AAGAGGCATCGACTAG
TGGGGAATATTGCGCAATGGGCGAAAGCCTGACGCAGCGACGCCGCGTGAGGGATGAAGGTTCTCGGATCGTAAACCTCTGTCAGGGGGGAAGAAACCCCCTCGTGTGAATAATGCGAGGGCTTGACGGTACCCCCAAAGGAAGCACCGGCTAACTCCGTGCCAGCAGCCGCGGTAATACGGAGGGTGCAAGCGTTAATCGGAATCACTGGGCGTAAAGCGCACGTAGGCGGCTTGGTAAGTCAGGGGTGAAATCCCACAGCCCAACTGTGGAACTGCCTTTG
+
GGGGGGGGGGGGGGGGGGGGGGGGGGGGGGGGGGGGGGGGGGGFGGGFGGEGGGGGGGGGGGGGGGGGGGGGGGGGGGGFGGGGGGGGGFGGEGGGGGGFGGEGFGGGGGGGGGGGGGGDGGGFEGGGGGGGGGGGGGGGGGGGGGGGGGGGGGGGGGGGFEGGGGGGGGGGGGGGGFGGGGGGGGGDEGGGGGEGGGGGCEDEFFGGGGGEFEEGGGGF<GGGGGFGGGGGGG3>5=:>?7@FGGFGBGCCCFFFF60:G>FDFBFBF6AB728>B?FFF76
@DE18INS60510:318:000000000-B6LD3:1:1101:4272:7821 1:N:0:AAGAGGCATCGACTAG
TGGGGAATCTTCCGCAATGGGCGAAAGCCTGACGGAGCAACGCCGCGTGAGTGATGACGGCCTTCGGGTTGTAAAACTCTGTGATCCGGGACGAAAAGGCAGAGTGCGAAGAACAAACTGCATTGACGGTACCGGAAAAGCAAGCCACGGCTAACTACGTGCCAGCAGCCGCGGTAATACGTAGGTGGCAAGCGTTGTCCGGAATTATTGGGCGTAAAGCGCGCGCAGGCGGCTTCCCAAGTCCCTCTTAAAAGGGCGGGGCTTAACCCCGTGAAGGGAAGGA
+
9EFGGGG<FFGGGGGEEFFGGGGGGGGEFEFGGGGGGGGGFGG@BGFFCFF?FFECFGGGGGG8FGGG4=FFGGGGGGFDEFFFGCFDFGGGGDG@FGGGGGGG9>DECEFEFFGFFC><F9FFGGGGG@C*DFFGGCFFGGGGGCFGGGGGGG7;<,<+=CFGCFGG@FGGGG5CE?EGC<CFG9<FGGFF>GCECE7C:C;>18C+AFFC/5>CE*DFGGCGDCC>E59DC3)7/7:CFF**7<)*0>CFGF#############################
@DE18INS60510:318:000000000-B6LD3:1:1101:11382:7858 1:N:0:AAGAGGCATCGACTAG
TGGGGAATATTGCGCAATGGGGGCAACCCTGACGCAGCAACGCCGCGTGCAGGAAGAAGGTCTTCGGATTGTAAACTGTTGTCGCAAGGGAAGAAGACAGCGACGGTACCTTGTGAGAAAGTCACGGCTAACTACGTGCCAGCAGCCGCGGTAATACGTAGGTGACAAGCGTTGTCCGGATTTACTGGGTGTAAAGGGCGCGTAGGCGGACTGTCAAGTCAGTCGTGAAATACCGGGGCTTAACTCCGGGGCTGCGATTGAAACTGACAGCCTTGAGTATCGG
+
GGGGGGGGGGGGGCFFGGGGGGGGGGGGGGGGGGGGGGGGGGGGGGGGEGGGGGGGGGGGGGGGGFEEFGFGGGFFGGGGGGGGG+CFGGGGGGGGGGGGGECGGGGGGGGGGGGGCCFGGGGGGGGGGCGGGGG7FGGGGGGFCGGEG>GGEFFCEGGFCGGFGGFGGGGGG:FFGCCEGGGGGGGFFF:EGFGG?EE8EGGGGGFECEEGGGC7CDFF>CEGDGGCFCFGFGDF3BGC>6BFFCF<37<DC>BB)C<0C7*:@>F>)/8??7)4:A<<96:
@DE18INS60510:318:000000000-B6LD3:1:1101:21724:7862 1:N:0:AAGAGGCATCGACTAG
TGGGGAATATTGCACAATGGAGGAAACTCTGATGCAGCGACGCCGCGTGAGTGAAGAAGTAGTTCGCTATGTAAAGCTCTATCAGCAGGGAAGATAGTGACGGTACCTGACTAAGAAGCTCCGGCTAAATACGTGCCAGCAGCCGCGGTAATACGTATGGAGCAAGCGTTATCCGGATTTACTGGGTGTAAAGGGAGTGTAGGTGGCCAGGCAAGTCAGAAGTGAAAGCCCGGGGCTCAACCCCGGGACTGCTTTTGACACTGCAGGGCTAGAGTGCAGGAGG
+
GGGGGGGGGGGFGGGGGGGGGGGGGGGGGGGGGGGGGGGGGGGGGGGGGGGEFGGGGGGGGGGGGGGGGGGGGGGGGGGGGGGGGGCEGGGFGGGGGGGGGGGGGGGGGGGGGGGFGGGGGGGCEGCFGGGGGGGGGGFGFGGGGGCGGGGGGGGFGFGDGGGGGFE8EGGGGGGGDGGGGGGGGGGDEF9CGGG>EGGGGGGGG=CFGFGGCFGGFGG7F7FGCGDGGGFG:DDDFFCFFFFFGG>3>CFGGFFFGG)56;*965>9:F??BFB<25)8:BF
@DE18INS60510:318:000000000-B6LD3:1:1101:6340:7865 1:N:0:AAGAGGCATCGACTAT
TGGGGAATATTGCACAATGGAGGAAACTCTGATGCAGCGATGCCGCGTGAGGGAAGAAGGTTTTAGGATTGTAAACCTCTGTCTTCAGGGACGAAAAAAGACGGTACCTGCGGAGGAAGCTCCGGCTAACTACGTGCCCGCAGCCGCGTTACTCCGTAGGGAGCGAGCGTTGTCCGGCATTACTGGGTGTAAAGGTAGCGTAGGCGGGATCGCAAGTCCGCTGTGAACACTATGGGCTTAACCCATAACCTGCATTTGACACTGTTGTTCTTGCGTGAAGTAG
+
CFG?FCGF<FDFF9E,<6EF,CCF8EFF,CFEGFFFGF@:EGGGGGGGGCG,BE?788E8FFCFCEFDFFGFCAFFGGGGGGGG<,,5,AD<FD7+:?F+=FE7FFCFE9,@FG@C7=D=CDF+:==3<FF9F7DFFF,3>7@7F:F71>:*@,?CFC@FB:7CEGCCCGE@*?,;1**=C99<F680??++3+<0+:+8C>*/<8C*:5C5CE57E##################################################################
@DE18INS60510:318:000000000-B6LD3:1:1101:7144:7868 1:N:0:AAGAGGCATCGACTAG
TGGGGAATATTGGGCAATGGGGGAAACCCTGACCCAGCAACGCCGCGTGAAGGAAGAAGGCTTTCGGGTTGTAAACTTCTTTTACCAGGGACGAAGAAAGTGACGGTACCTGGAGAAAAAGCCACGGCTAACTACGTGCCAGCAGCCGCGGTAATACGTAGGTGGCAAGCGTTGTCCGGATTTACTGGGTGTAAAGGGCGTGTAGGCGGAGATGCAAGTCAGATGTGAAATCCCCGGGCTTAACCCGGGAACTGCATTTGAAATTGTATCCCTGGAGGATGGG
+
FGGGGGGGGGGGGGGGFGGGGGGGGGGGGGGGGGFFGGFGGGGEGGGGGGGGGGGGGGGGGFGGGGGGGGGGGGGGGGGGGGGGGGGGGGGGEEGGGGGGGGGGGGGGGGGGGGGDFGGGGGGGGGGGGGGGGGGGGGGGGGGGGGFFDGGFGGGGFGFGGGGGGGGGGGGGGG@FGEGGCE9EEFFGGGGEGGGGCEGGGGGGGGGGGGGGGGGGFGGFGGGGGGGGGGGFGGGBBBGDFFBFC5>G###################################
@DE18INS60510:318:000000000-B6LD3:1:1101:22057:7868 1:N:0:AAGAGGCATCGACTAG
TGGGGAATCTTCCGCAATGGGCGAAAGCCTGACGGAGCAACGCCGCGTGAGTGATGACGGCCTTCGGGTTGCAAAACTCTGTGATCCGGGACGAAAAGGCAGAGTGCGAAGAACAAACTGCATTGACGGTACCGGAAAAGCAAGCCACGGCTAACTACGTGCCAGCAGCCGCGGTAATACGTAGGTGGCAAGCGTTGTCCGGAATTATTGGGCGTAAAGCGCGCGCAGGCGGCTTCCCAAGTCCCTCTTAAAAGTGCGGGGCTTAACCCCGTGATGGGAAGGA
+
GGGGGGGGGGGGGGGGGGGGGGGGGGGGGGGGGGGGGGGGGGGGGGGGGGGGGGGGGGGGGGGGGGGGGGGGGGGGGGGGGGGGGGGGGGGGGGGGDFDGGGGGGGGGGGGGGGGGGGGGGGGGGGGGGGGGGGGDEGGGFGGGGGEGGGGGGGGGGGGGCGGGGG6CGGGGGGGGGGFGGGGG5FFGGFCFGGGGDEGG>>5CFFGGGCFCGGGGG5*C7<5D=CC<5CDGGDDFFFFF@FFFG<FGFG>>7FF*CD6775DFFBFA?BBFF<:A>B?####
@DE18INS60510:318:000000000-B6LD3:1:1101:7163:7873 1:N:0:AAGAGGCATCGACTAG
TGGGGAATATTGGGCAATGGGGGAAACCCTGACCCAGCAACGCCGCGTGAAGGAAGAAGGCTTTCGGGTTGTAAACTTCTTTTACCAGGGACGAAGAAAGTGACGGTACCTGGAGAAAAAGCCACGGCTAACTACGTGCCAGCAGCCGCGGTAATACGTAGGTGGCAAGCGTTGTCCGGATTTACTGGGTGTAAAGGGCGTGTAGGCGGAGATGCAAGTCAGATGTGAAATCCCCGGGCTTAACCGGGAACTGCATTTGAAACTGTATCCCTTGAGTATCGGA
+
FGGGGGGGGGGGGGGFGGGGF@FFGGGGGGGGGGFFGGGGGGGGGGGGGGGCFGFGGGGFF8FFFGGGGDGGGGGGGGGGGGGGGGGGGGGGGGGGGGGGGGG9FEGGFGGGGGGG?FCGEGGGGGGGGGFGFGGGGGGGGFFFGGGGGGDC:FGGCFCBFEFGGGGGGGGGGGGGGEGGGGGGGGGGGCEGCFFFFDEDEGGGGGC**8CGGGG7FFGFFFFCEGGGGGCF<FC>37DG>:BFGGFGBDFFGFF*::<9FFGDFBFA46>0<:2:AA2286B
@DE18INS60510:318:000000000-B6LD3:1:1101:23818:7876 1:N:0:AAGAGGCATCGACTAG
TGAGGAATATTGGTCAATGGACGCAAGTCTGAACCAGCCATGCCGCGCGCAGGAAGACGGCTCTCTGAGTTGTAAACTGCTTTTGTACGAGGGTAAACGCTCTTACGTGTAAGAGCCTGAAAGTATCGTACGAATAAGGATCGGCTAACTCCGTGCCAGCAGCCGCGGTAATACGGAGGATCCAAGCGTTATCCGGATTTATTGGGTTTAAAGGGTGCGTAGGCGGTTTGATAAGTTAGAGGTGAAATACCGGTGCTTAACACCGGAACTGCCTCTAATACTG
+
GGGGGGGGGGGGGFGGGGGGGGGGGGGGGGGGGGGGGGGGGGGGGGGGGGGGGGGGGGGGGGGGFFGGFGGGGGGGGGGGGGGGGGGGGGGGGGGGGGGGGGGGGGGGGGGGGGGGGGGFEGGGGFGGGGGGGGGGGGGGGGGGGGDGGGGGGGGGGGGGGGGGGGGGGEGGGGGDGGGGGGGFFGD5EGCGGGGGGGGGGGGFFGEGGGGGGFCFDDGGGGG4CGEGD=FGCGGFFFGGFF?>GG4CFGGGGEDDCGADFFGDD>:>FFF?FF:?FFFFF<4
@DE18INS60510:318:000000000-B6LD3:1:1101:22708:7878 1:N:0:AAGAGGCATCGACTAG
TGAGGAATATTGGTCAATGGACGCAAGTCTGAACCAGCCATGCCGCGTGCAGGAAGACGGCTCTCTGAGTTGTAAGCTGCTTTTGTACGAGGGTAAACTCACCTACGTGTAGGTGACTGAAAGTATCGTACGAATAAGGATCGGCTAACTCCGTGCCAGCAGCCGCGGTAATACGGAGGATTCAAGCGTTATCCGGATTTATTGGGTTTAAAGGGTGCGTAGGCGGTTTGATAAGTTAGAGGTGAAATCCCGGGGCTTAACTCCGGAACTGCCTCTAATACTG
+
GGGGGGGGFGGGGGGGGGGGGGGGGGG@FGGGGGGGGGGGGGGGGGGGGGGGGGGGGGGGGGGG,CCCFFGGGGGGFGGFGGGGCFFGG7:FFGFGGGGGGGGGGGDFGGGCCGCGGGAFGGFGGFFFFGGEGFGGDFFGFG7FGFGGGGGGDGFGGGGGGGGGGGGGE7>EGGGEGEC7EGGGCFGGGGGGGGGGCEGG9CFFCGEGGGGGGG5EEGDGG55C8CGGGEGGG*:8FFFFF4?F=E?FF6C5)7DFGGBBGFGF>;399?<?FFFFF2<<A<F
@DE18INS60510:318:000000000-B6LD3:1:1101:6356:7880 1:N:0:AAGAGGCATCGACTAG
TGGGGAATATTGCACAATGGAGGAAACTCTGATGCAGCGATGCCGCGTGAGGGAAGAAGGTTTTAGGATTGTAAACCTCTGTCTTCAGGGACGAAAAAAGACGGTACCTGAGGAGGAAGCTCCGGCTAACTACGTGCCAGCAGCCGCGGTAATACGTAGGGAGCGAGCGTTGTCCGGAATTACTGGGTGTAAAGGGAGCGTAGGCGGGATCGCAAGTCAGATGTGAAAACTATGGGCTTAACCCATAAACTGCATTTGAAACTGTGGTTCTTGAGTGAAGTAG
+
FFGGGGGGGGGGGGGGFFGGGGGGGGGGGGGGGGGGGGGGGGGGGGGFGGGGGGEGGGGGFFEGFFGAFFGGGGGGGGGGGGGGGGGGDFGGGGGGGGGGGGGGGGFGGGGGGGGGEFGGFGGGGGGGGGGGGGGGGGGGGGGGGGGGGGEGGGGGGGFEGGGGGGGED<CEFGGGGGGFFFGGGGG6CG9FCCFGGGDEEGCGFGGGG5CGGDGGCGGGC>C:@CEFGGGDGF4<F4<FBFF:DGFFFGGGCFFFFGA9C4*>@AFB?=)62<85A######
@DE18INS60510:318:000000000-B6LD3:1:1101:12048:7883 1:N:0:AAGAGGCATCGACTAG
TGGGGAATCTTCCGCAATGGGCGAAAGCCTGACGGAGCAACGCCGCGTGAGTGAAGAAGTATTTCGGTATGTAAAGCTCTATCAGCAGGAAAGAAAATGACGGTACCTGACTAAGAAGCCCCGGCTAACTACGTGCCAGCAGCCGCGGTAATACGTAGGGGGCAAGCGTTATCCGGATTTACTGGGTGTAAAGGGAGCGTAGACGGTTTTGCAAGTCTGAAGTGAAAGCCCGGGGCTTAACCCCGGGACGGCTTTGGAAACTGTAGGACTAGAGTGCAGGAGA
+
GGGGGGGGGGGGGGGGGGGGGGGGGGGGGGGGGGGGGGGGGGGGGGGGGGGGGGGGGGGG9FGGGGEGGGGGGGGGGGGGGGGGGGFFF7CFGGGGFGFGFGGGGGGGGFFGGGGGGGGGGGCDEG@GGGFGGGFGFFGGFCFGGGGGGGGGGGGGGGGGGE>5@*8>CEEGGGGECDCCEGFGGGGCCCGFFGGGGGGGDE5FDGGGEGGGGF7C7CC:CCFG+>7CCCCC<C))<>DFF?FEGG>)7)/57BF?DFAFC***1)938?8>2342<:A?:?>
@DE18INS60510:318:000000000-B6LD3:1:1101:22782:7900 1:N:0:AAGAGGCATCGACTAG
TGGGGAATCTTCCGCAATGGGCGAAAGCCTGACGGAGCAACGCCGCGTGAGTGATGACGGCCTTCGGGTTGTAAAACTCTGTGATCCGGGACGAAAAGGCAGAGTGCGAAGAACAAACTGCATTGACGGTACCGGAAAAGCAAGCCACGGCTAACTACGTGCCAGCAGCCGCGGTAATACGTAGGTGGCAAGCGTTGTCCGGAATTATTGGGCGTAAAGCGCGCGCAGGCGGCTTCCCAAGTCCCTCTTAAGAGTGCGGGGCTTAACCCCGTGATGGGAAGGA
+
GGGGGGGGGGGGGGGGGGGGGGGGGGGGGGGGGGGGGGGGGGGGGGGGGGGGGGGGGGFGGGGGGGGGGGGGGGGGGGGGGGGGGGGDGGGGGGGGGGGGGGGGGGGGGGGGGGGGFFGGGGGGEGGGGGGGGGGGGCFFGGCGGFGGGGGGGGGGGGGGFGGGGG8FGGGGGG:CCFGGGGGGGGFDFFDGGGGGGGGGGG;EGGGGG+<7CEGGG*>FGG=3?D5CEEDGG5DFF?C<FFFFGGFCB:*::9==FD;BDEGFF<F<?EBFF?25>?:02?@
@DE18INS60510:318:000000000-B6LD3:1:1101:17757:7924 1:N:0:AAGAGGCATCGACTAG
TGAGGAATATTGGTCAATGGACGCAAGTCTGAACCAGCCATGCCGCGTGCAGGAAGACGGCTCTATGAGTTGTAAACTGCTTTTGTACGAGGGTAAACTCACCTACGAGTAGGTGACTGAAAGTATCGTACGAATAAGGATCGGCTAACTCCGTGCCAGCAGCCGCGGTAATACGGAGGATTCAAGCGTTATCCGGATTTATTGGGTTTAAAGGGTGCGTAGGCGGTTTGATAAGTTAGAGGTTAAATCCCGGGGCTTAACTCCGGAACTGCCTCTAATACTG
+
GGGGGGGGGGGGGGGGGGGGGGGGGGGGGGGGGGGGGGGGGGGGGGGGGGGGGGGGGGGGGGGG,CEEEGGGGGFGFGFGGGGGGGGGGGDGGGGGGGGGGGGGGGGGGGGGGGFFGGGGFGFGGGGGGGGGGGFFGCEFGGGGGGGGGGGGEGFGGFGGGGGGGGGGGGGGGGGGGGG7CGGGFEFGGGGGGGGGDGGGGGGGGCCEEGGGGGGG*3)9><CFGGEGGG>FFGGFFFCF?FF):C@GFGG3<;3BGF?9F?C<56519F?FBFFFFBF>FFF
@DE18INS60510:318:000000000-B6LD3:1:1101:15965:7935 1:N:0:AAGAGGCATCGACTAG
TGGGGAATATTGCACAATGGAGGAAACTCTGATGCAGCGATGCCGCGTGAGGGAAGAAGGTTTTAGGATTGTAAACCTCTGTCTTCAGGGACGAAAAAAGACGGTACCTGAGGAGGAAGCTCCGGCTAACTACGTGCCAGCAGCCGCGGTAATACGTAGGGAGCGAGCGTTGTCCGGAATTACTGGGTGTAAAGGGAGCGTAGGCGGGATCGCAAGTCAGATGTGAAAACTATGGGCTTAACCCATAAACTGCATTTGAAACTGTGGTTCTTGAGTGAAGTAG
+
GGGGGGGGGGGGGGGGGGGGGGGEGGGGGGGGGGGGGGGGGGGGGGGGGGGGGGGGGGGGGGFGGGGGGGGGGGGGGGGGGGGGGGGGGGGGGGGGGGGGGGGGGGGGGDGGGGGDGGGGFGGGGGGGGGGGGGF,FGGGGGGGGECEDGGGGGGGGGGGCFGGDCC>CEGGGGGCEGGFDGGGGGGGEEGF?CFCGE=CEGGGGGGGGEGDGGGGFGGGGGFGGGGGFC<:FFD4FFGGFFFFGFF7BGGGGFFFFGF>GFGCFFFBFFFFFF:>F><BAD?
@DE18INS60510:318:000000000-B6LD3:1:1101:13288:7968 1:N:0:AAGAGGCATCGACTAG
TGGGGGATATTGCACAATGGGGGAAACCCTGATGCAGCGACGCCGCATGGAGGAAGAAGGTTTTCGGATTGTAAACTCCTGTCGTTAGGGACGATAATGACGGTACCTAACAAGAAAGCACCGGCTAACTACGTGCCAGCAGCCGCGGTAAAACGTAGGGTGCAAGCGTTGTCCGGAATTACTGGGTGTAAAGGGAGCGCAGGCGGACCGGCAAGTTGGAAGTGAAAACTATTGGCTCAACCCATAAATTGCTTTCAAAACTGCTGGCCTTGAGTAGTGCAGA
+
GGGGGGGGGGG<FGGEEFGGGGGFGGGEGGGEFGGG<FFGGGGGGGGGGGGFGDFA=FEFFGGGG>ECFG<FGGFGGGGGCFGDFECBFFGFGGGCFGGGG7CFFGGGFFGFEFGGG8FGGGFEGGDGFGGGGG,FGCBF,FGCC7>7F:F9FGGGGGD>FCFG+BFGGD>EGGGDD8BF?FF?85C*?FF7@FDF5CCGDGGGGGGGGGCE8C=<<CFGCCF=CC7CFGGF*>*)9?C=FFFBCC4:BC:>FFBFGF)<F)097>F:BF70<).6:A0A###
@DE18INS60510:318:000000000-B6LD3:1:1101:20145:7974 1:N:0:AAGAGGCATCGACTAG
TGGGGGATATTGCGCAATGGGGGCAACCCTGACGCAGCAACGCCGCGTGAAGGATGAAGGTTTTCGGATTGTAAACTTCTTTTATTAAGGACGAAAAATGACGGTACTTAATGAATAAGCTCCGGCTAACTACGTGCCAGCAGCCGCGGTAATACGTAGGGAGCAAGCGTTGTCCGGATTTACTGGGTGTAAAGGGTGCGTAGGCGGCTTTGCAAGTCAGATGTGAAATCTATGGGCTCAACCCATAAACTGCATTTGAAACTGTAGAGCTTGAGTGAAGTAG
+
GGGGGGGGGGGGGDGGGGGGGGGGGGGGGGGGGGGGGGGGGGGGGGGGGGGGGGGGGGGGGGGGGGGGGGGGGGGGGGGGGGGGGGGGGGGGGGGGGGGGGGGGGGGGGGGGGGGGGGCFGGGGGGGGGGGGGGGFGGGGGGGGGGGGGGGGGGGGGGGGGGGGGGGGEGGEGGGGGGGGGGGGGGGGGGCFGFGGFGGGGGGCFGGGGGGGGGFGGGGGGGGGDCFCGGFDFGGFF@GGFFFFGGFGFGGGGFFFCFB5FFGGF<=59FBBF0:AAF24<<4
@DE18INS60510:318:000000000-B6LD3:1:1101:19581:7974 1:N:0:AAGAGGCATCGACTAG
TGGGGAATCTTCCGCAATGGGCGAAAGCCTGACGGAGCAACGCCGCGTGAGTGATGACGGCCTTCGGGTTGTAAAACTCTGTGATCCGGGACGAAAAGGCAGAGTGCGAAGAACAAACTGCATTGACGGTACCGGAAAAGCAAGCCACGGCTAACTACGTGCCAGCAGCCGCGGTAATACGGAGGTGGCAAGCGTTGTCCGGAATTATTGGGCGTAAAGCGCGCGCAGGCGGCTTCCCAAGTCCCTCTTAAAAGTGCGGGGCTTAACCCCGTGATGGGAAGGA
+
GGGGGGGGGGGGGEFGDGGGGGGGGGGGGGGGGGGGGGGGGGGGGGGGGGGGGGGGGGGGGGGGGGGGGGGGGGGGGGGFGGGGGGGGGDGGGGGGGGGGGGGGGGGGGGEGGGGFGGFGGGGG>FFGGGGGGGG*CFGGGGCGGGFGGEGGGGGGGGGGEGGF?G?CFGGG>ECEGGGGGGGGGG5FGGGGGGGGGGGGGG5:EGFGGCFFGEGDEGGGGGC<=DCGGGGGGGGFFF70>FFFGGFGF770:FF6DD>>3>DG?<FA?FF:B?BA><72<B4
@DE18INS60510:318:000000000-B6LD3:1:1101:23866:7983 1:N:0:AAGAGGCATCGACTAG
TGGGGGATATTGCGCAATGGGGGCAACCCTGACGCAGCAACGCCGCGTGAAGGATGAAGGTTTTCGGATTGTAAACTTCTTTTATTAAGGACGAAAAATGACGGTACTTAATGAATAAGCTCCGGCTAACTACGTGCCAGCAGCCGCGGTAATACGTAGGGAGCAAGCGTTGTCCGGATTTACTGGGTGTAAAGGGTGCGTGGGCGGCTTTGCAAGTCAGATGTGAAATCTATGGGCTCAACCCATAAACTGCATTTGAAACTGTAGGGCTTGAGTGAAGTAG
+
GGGGGGGGGGGGGEFGGGGGGGGGGGGGGGGGGGGGGGGGGGGGGGGFGGGGGGGGGGGGGGGFGGGCFEGGGGGGGGGGGGGGGGGGGGGGGGGGGCGGGGGGGGGGGGGGGGGGGGGGGGGGGFGGFGGGGGGGGGGGGFCGGGGGGGGGGGGGGGGDGEGGGCFGGGDCGDFEGEEGFGGGGGGFGGFFFGGGGCECEGGGGGGGGGGGGGGGGGGG7DGFCFGDFFFC>DCFFFGG=@F)1C56?FGGG?FFFGF<FFFFBDFAB>?FFF?########
@DE18INS60510:318:000000000-B6LD3:1:1101:9665:7984 1:N:0:AAGAGGCATCGACTAG
TGGGGAATATTGCGCAATGGGCGAAAGCCTGAACCAGCCAAGTCGCGTGAGGGAAGAATGGTCTATGGCCTGTAAACCTCTTTTGTCAAGGAAGAATAAGCGGCACGAGTGCCACCTTGCCAGTACTTGACGAATAAGCATCGGCTAACCCCGTGCCAGCAGCCGCGGTAATACGGGGGATGCGAGCGTTATCCGGATTTATTGGGTTTAAAGGGCGCGTAGGCGGGACGGCAAGTCAGCGGTAAAAGACTGCAGCTAAACTGTAGCACGCCGTTGAAACTGT
+
GGGGGGGGGGGGGDGGGGGGGGGGGGDGGGGGGGGGGGGGGGGGGGGGGGGGGGGGGGGGGGGGGGFCFGGGGGEGGGGGGGGGGGGGGFCFGGGGGGGGGGDGDGGGCFEFGGGGGGCFGFGGGGGGGGGGGGGCGGGGGGGDGG:FGGGGGGGGGGGGGGGGEGGGGEEGFGGGGGGGGGGGCEGEGGGGGGGGGGGGFGGGGGCEEGGEGF5EGGGGGGGGEGEGGGGGDD:BFFFGFFF>GGFGFGGFGFFFGGFFGFFG7AF>DFFF9>?6<B<BF<F
@DE18INS60510:318:000000000-B6LD3:1:1101:24341:7993 1:N:0:AAGAGGCATCGACTAG
TGGGGAATATTGCACAATGGGGGAAACCCTGATGCAGCAACGCCGCGTGAAGGAAGAAGGTTTTCGGATCGTAAACTTCTATCAACAGGGACGAAGAAAGTGACGGTACCTGAATAAGAAGCCCCGGCTAACTACGTGCCAGCAGCCGCGGTAATACGTAGGGGGCAAGCGTTATCCGGAATTACTGGGTGTAAAGGGAGCGTAGGCGGCACGCCAAGCCAGATGTGAAAGCCCGAGGCTTAACCTCGCGGATTGCATTTGGAACTGGCGAGCTAGAGTACAG
+
GGGGGGGGGGGGGGGGGGGGGGGGGGGGGGGGGGGGGGGGGGGGGGGGGGGGGGGGGGGGGGGGGGGGGGGGGGGGGGGGGGGGGGGGGGGGGGGGEGGGGGGGGGGGGGGGGGGGGGGGGGGGGGGGGGGGGGGGGGGGGGGGGGGGGGGGGGGGGGGGGGGGGGGGGGGGGGGGGGGGGGGGGGGGGGGGGGGGGGGGGGGGGGGGGGGGGGGEGGGGGCFGGGGFFGGCFGGBFFDGFFFFG+?GEGGGGBFFGGFAFFGFFFFF?BBFFFFFFFFAB>=
@DE18INS60510:318:000000000-B6LD3:1:1101:18843:8016 1:N:0:AAGAGGCATCGACTAG
TGGGGAATATTGCACAATGGGGGAAACCCTGATGCAGCAACGCCGCGTGAGTGAAGAAGTATTTCGGTATGTAAAGCTCTATCAGCAGGGAAGAAAATGACGGTACCTGACTAAGAAGCCCCGGCTAACTACGTGCCAGCAGCCGCGGTAATACGTAGGGGGCAAGCGTTATCCGGATTTACTGGGTGTAAAGGGAGCGTAGACGGCGAGACAAGTCTGAAGTGAAAGCCCGGGGCTCAACCCCGGGACTGCTTTGGAAACTGCCTTGCTAGAGTTCTGGAGA
+
GGGGGGGGGGGGGGGGGGGGGGGGGGGGGGGGGGGGGGGGGGGGGGGGGGGGGGGGGGGGGGGGGGGGGGGGGGGGGGGGGGGGGGGGGGGGFGGGGGGGGGGGGGGGGGGGGGGGGGGGGGGGGGEGGGGGGGGGGGGGGGGGGGGGGGEF?EFEGGGGGGGDCGGGGG5FGGGGGGGG?FGGGGGGG7EFFGGGEGGGEEGGGGGDGGGGFCFGGGGGD6CFCCFGGGFCD)>>3>7FF:BFGGBD@GGGGFF4<<A<GFGGF?FB?F)-2)))6<AAA76
@DE18INS60510:318:000000000-B6LD3:1:1101:18951:8020 1:N:0:AAGAGGCATCGACTAG
TGGGGAATATTGCACAATGGGCGCAAGCCTGATGCAGCAACGCCGCGTGAAGGAAGACGGTTTTCGGATTGTAAACTTCTGTTCTTAGTGAAGAATAATGACGGTAGCTAAGGAGCAAGCCACGGCTAACTACGTGCCAGCAGCCGCGGTAATACGTAGGTGGCAAGCGTTGTCCGGAATTACTGGGTGTAAAGGGAGCGCAGGCGGGTGCTCAAGTCAGCTGTGAAAACTACGGGCTTAACCCGTAGACTGCAGTTGAAACTGTTCATCTTGAGTGAAGTAG
+
GGGGGGGGGGGGGGGGFGGGGGGGGGGGGGGGGGGGGGGGGGGGGGGGGGGGGGGGGGGGGGGGGGGGGGGGGGGGGGGGGGGGGGGGGCFGGGGGGGGEGGGGGGDGGGG<EFFGGGCFGGGGGGGGGGGGGGGDGGGGGGGGGGGGGGGGGGGGGGGGGGGGG9DF8*=CGGGGGG8EGGGGCFGGGGGGGGGGCCEEGGDCEGGGGD*:CF?6<DCFGGGGF7CCFGGFFD<B@EF444=<DGDD@GGGG7@FC>9<FBGFFFF################
@DE18INS60510:318:000000000-B6LD3:1:1101:19484:8032 1:N:0:AAGAGGCATCGACTAG
TGGGGAATATTGGGCAATGGACGCAAGTCTGACCCAGCAACGCCGCGTGAAGGAAGAAGGCTTTCGGGTTGTAAACTTCTTTTGTCAGGGAAGAGTAGAAGACGGTACCTGACGAATAAGCCACGGCTAACTACGTGCCAGCAGCCGCGGTAATACGTAGGTGGCAAGCGTTGTCCGGATTTACTGGGTGTAAAGGGCGTGCAGCCGGGCCGGCAAGTCAGATGTGAAATCTGGAGGCTTAACCTCCAAACTGCATTTGAAACTGTAGGTCTTGAGTACCGGA
+
GGGGGGGGGGGGG?FGGGGGGGGGGGGGGGGGGGGGGGGGGGGGGGGGGGGGGGGGGGGGGGGGGGGGGGGGGGGGGGGGGGGGGGGGGGGGGGGGGGGGGGGGDFCFGGC<FEGFFGGGGGGGDFGGGGGGGGGGGGGGGGGGGGGGGEGGGGGGGGFGEGGGGG?EGEGGGGGGGGDGGGFGGGFEGGGFGFFF8EGGCEFGGGGGGGGDGGDE=DFGFCFGGGGGFFGGGGFF5:FGFFFFGGFG4DGGGF?F7FD4C4::6<@AAFDDAA2?BB4AF>@
@DE18INS60510:318:000000000-B6LD3:1:1101:16810:8033 1:N:0:AAGAGGCATCGACTAG
TGAGGAATATTGGCCAATGGGCGGAAGCCTGAACCAGCCATGCCGCGTGCAGGAAGACGGCTCTCTGAGTTGTAAACTGCTTTTGTACTAGGGTAATTTGCGGTACGTGTACCGTATTGAAAGTATAGTACGAATAAGGATCGGCTAACTCCGTGCCAGCAGCCGCGGTAATACGGAGGATCCAAGCGTTATCCGGATTTATTGGGTTTAAAGGGTGCGTAGGCGGCAGATTAAGTTAGAGGTGAAATTCCGAGGCTCAACCTTGGCACTGCCTCTGATACTG
+
GGGGGGGGGGGGGGGGGGGGGGGGGGGGGGGGGGGGGGGGGGGGGGGGGGGGGGGGGGGGGGGG,CFEGGGGGGGGGGGGGGGGGGFGGGGGGFFDFGGGGGGGGGEG@FFGGGG?EGCGGGGGGGGGGGGGGGGFGGGGGGGGGGGGGGGGGGGGGCFGGGGGGGGGGGGGGGGGGGEGFGGG7CFDC?CFFGGGGGGG7?FFE@CCC?FCGGDC5CCGGDEGGGGGGGGGD7CFFFG7BFFFGGFGFGGC7>EDDFBFGFGG6?F2<F?>?<?:?:AAAB?
@DE18INS60510:318:000000000-B6LD3:1:1101:14514:8053 1:N:0:AAGAGGCATCGACTAG
TGAGGAATATTGGTCAATGGACGGAAGTCTGAACCAGCCATGCCGCGTGCAGGAAGACGGCTCTATGAGTTGTAAACTGCTTTTGTACGAGGGTAAACTCACCTACGAGTAGGTGACTGAAAGTATCGTACGAATAAGGATCGGCTAACTCCGTGCCAGCAGCCGCGGTAATACGGAGGATTCAAGCGTTATCCGGATTTCTTGGGTTTAAAGGGTGCGTAGGCGGTTTGATAAGCTATAGGTGAAATCCCGGGGCTTAACTCCGGAACTGCCTCTAATACTG
+
GGFGGGGGGGGGGGGGGGGGGGGGGGGGGGGGGGGGGGGGGGGGGGGGGGGGFGGGGGEGGGGGGGGGGGGGGGGFGGGGGGGGAFFGGFGGGGGGGGGGGGGGGGGGGGGGGGGGGGGGGCDFGGGGGGGGDFGGGGFGGGGGGGG?FGGGGGGGGGGGGGGGGEEEE:EGGGGEGEGDGGGG9;FGGE*FCCEEECEE+AFCD=EGGGGCGGCCCDG<CG5FEG><EEFGG::4FF*:=BBF7<6DF4CCDFFFDD7)?6CG59)(4?>>:?>F<4>45>4
@DE18INS60510:318:000000000-B6LD3:1:1101:25844:8067 1:N:0:AAGAGGCATCGACTAG
TGGGGAATATTGCACAACGGGGGAAACCCTGATGCAGCGACGCCGCGTGAGCGAAGAAGTATTTCGGTATGTAAAGCTCTATCAGCAGGGAAGAAAATGACGGTACCTGACTAAGAAGCCCCGGCTAACTACGTGCCAGCAGCCGCGGTAATACGTAGGGGGCAAGCGTTATCCGGATTTACTGGGTGTAAAGGGAGCGTAGACGGAGCAGCAAGTCTGATGTGAAAACCCGGGGCTCAACCCCGGGACTGCATTGGAAACTGTTGATCTGGAGTGCCGGAGA
+
GGGGGGGGGGGGGGGGGEGGGGGGGGGGGGGGGGGGGGGGGGGGGGGGGGGGGGGGDGGGE@FGGGFGGGGGGGGGGGGDGGGGGGGGGGGGFGGGGGGGGGGGGGGGGGGGGGGGGGGGGGGGGGGGGGGGGGGFGGGGGGGGGGGGGGDGGGGFGGGGGGGGGGGGGGGGGGGGGGGGGGGGGGGGGGGGGGGGGDE8EGGGGGCCEGGGDFFF7>FFGGGGFGGGGGGGGGGFF>FDFFEFCE>3>DGGGB??DF><DFFCF>=4<7<AFFFFFFFBB17
@DE18INS60510:318:000000000-B6LD3:1:1101:19938:8070 1:N:0:AAGAGGCATCGACTAG
TGGGGAATCTTCCGCAATGGGCGAAAGCCTGACGGAGCAACGCCGCGTGAGTGATGACGGCCTTCGGGTTGTAAAACTCTGTGATCCGGGACGAAAAGGCAGAGTGCGAAGAACAAACTGCATTGACGGTACCGGAAAAGCAAGCCACGGCTAACTACGTGCCAGCAGCCGCGGTAATACGTAGGTGGCACGCGTTGTCCGTAATTATTGGGCGTAAAGCGCGCGCAGGCGGCTTCCCAAGTCCCTCTTAAAAGTGCGGGGCTTAACCCCGTGATGGGACGGA
+
GGGGGGGGGGGGGGGFFGGGGGGGGGGCFFFCFGGGGGGGGGGGGGGGGGBFGGGGGGGGDEGGGGGGGGGGGGDGGGGGAF<BFGFFC>FGGGEGFDCFFEDFGDFFGGFGGF8F,@@FGFGGCCFFFFCCCG*>FFGFGGGGFGGGF7FFECFGGGGFGFFC+=8BFGGGGG5CE:CGEF?;C<CFFG+888CGCCGFG*A8EGDGF965857=5*:>DGGGED:C5*75C35?68C*59FFGC:FFD77:7?77C01)09965F################
@DE18INS60510:318:000000000-B6LD3:1:1101:20995:8079 1:N:0:AAGAGGCATCGACTAG
TGGGGAATATTGCACAATGGGGGAAACCCTGATGCAGCAACGCCGCGTGAGTGAAGAAGTATTTCGGTATGTAAAGCTCTATCAGCAGGGAAGAAAGTGACGGTACCTGAATAAGAAGCCCCGGCTAACTACGTGCCAGCAGCCGCGGTAATACGTAGGGGGCAAGCGTTATCCGGATTTACTGGGTGTAAAGGGAGCGTAGACGGCAAGGCAAGTCTGAAGTGAAAGCCCGGTGCTTAACGCCGGGACTGCTTTGGAAACTGTTTAGCTGGAGTGCCGGAGA
+
GGGGGGGGGGGGGGGGGGGGGGGGGGGGGGGGGFGGGGGGGGGGGGGGGGGGFFGGGGGGGGGGGGDGGGGGGGGGGGGGGGGGGGGGGDFGGGGGGGGGGGGGGGGGFGGGGFFGDGGGGGGCGGGGGGGGGGFGGGGGGGGGGGGGGGGGGGGGGFGEDGGGGFGGGGGGGGGG>EEGGGGGGGGGGGEFGGCCECEGEE>FGEGCDGGGDCFGGGGDFFGGGGCCFCDDDGD>FFFGFEFFGGFC>GGGGFF?FGFFGFDFFBF>AFF?::?:AFF>99D
@DE18INS60510:318:000000000-B6LD3:1:1101:26630:8079 1:N:0:AAGAGGCATCGACTAG
TGGGGAATATTGCACAATGGGGGAAACCCTGATGCAGCGACGCCGCGTGGAGGAAGAAGGTCTTCGGATTGTAAACTCCTGTTGTTGAGGAAGATAATGACGGTACTCAACAAGGAAGTGACGGCTAACTACGTGCCAGCAGCCGCGGTAAAACGTAGGTCACAAGCGTTGTCCGGAATTACTGGGTGTAAAGGGAGCGCAGGCGGGAGAACAAGTTGGAAGTGAAATCCATGGGCTCAACCCATGAACTGCTTTCAAAACTGTTTTTCTTGAGTAGTGCAGA
+
GGGGGGGGGGGCFFGGGGFGGGGGGGGGGGFGGGGGGGGGGGGGGGGCEGGGCGFFGGGGGGGGGGE@FDGGGGGGGGGGGGGGGGGGGGDAFFGGGGGGGGGGGGFGGGGGGGGFGGGGGGGGGGGGGGGGGGGGGGGGGGGFGG7FGGDGGGGGGGEGGGGGGDFGGG@EGFGGGGGGGGGGGGGGCFGGGGGF5C?EDE:CEGCEGGFGGG=EGGGGFGGFCGGFGFFGGGD@FFF45F>B4:=*9C74CF??GCA29FCGFAF6:FFBFFBA#######
@DE18INS60510:318:000000000-B6LD3:1:1101:8854:8082 1:N:0:AAGAGGCATCGACTAG
TGGGGAATCTTCCGCAATGGGCGAAAGCCTGACGGAGCAACGCCGCGTGAGTGATGACGGCCTTCGGGTTGTAAAACTCTGTGATCCGGGACGAAAAGGCAGAGTGCGAAGAACAAACTGCATTGACGGTACCGGAAAAGCAAGCCACGGCTAACTACGTGCCAGCAGCCGCGGTAATACGTAGGTGGCAAGCGTTGTCCGGAATTATTGGGCGTAAAGCGCGCGCAGGCGGCTTCCCAAGTCCCTCTTAAAAGTGCGGGGCTTAACCCCGTGATGGGAAGGA
+
GGGGGGGGGGGGGGGGGGGGGGGGGGGFGGGGGGGGGGGGGGGGGGGGGGGGGGGGGGGGGGGGGGGGGGGGGGGGGGGGGGGGGGGGGGGGGGGGGGGGGGGGGGGGGDGGGGGGFGGGGFGGFEFGGGGGGGGGGGGGGGGGGGGGGGGGGGGGDCEGGGGGGGGGGGGGEGEGGGGGGGGGDGGGGGGGGGGGGGGGEGDGFFGGGFDGGEGGGGGFGDCCCGGGEGDGGCDFFFG<FFFFFC@FF=770@6*:D63)7<7?AFA?FFFF<B2<14?FB:
@DE18INS60510:318:000000000-B6LD3:1:1101:18737:8103 1:N:0:AAGAGGCATCGACTAG
TGGGGAATCTTCCGCATTGGGCGAAAGCCTGACGGAGCAACGCCGCGTGAGTGATGACGGCCTTCGGGTTGTAAAACTCTGTGATCCGGGACGAAAAGGCAGAGTGCGAAGAACAAACTGCATTGACGGTACCGGAAAAGCAAGCCACGGCTAACTACGTGCCAGCAGCCGCGGTAATACGTAGGTGGCAAGCGTTGTCCGGAATTATTGGGCGTAAAGCGCGCGCAGGCGGCTTCCCAAGTCCCTCTTAAAAGTGCGGGGCTTAACCCCGTGATGGGAAGGA
+
GGGGGGGGGGGGGGGGGGGGGGGGGGGGGGGGGGGGGGGGGGGGGGGGGGGGGGGGGGGGGGGGFGGGGGGGGGGGGGGGGGGGGGGGGDDGGGGGGGGGGGFGGGGGGGGGGGGGGGGGGGGG?GGGGGGGGGGGGGGGGGGGGGGGGGGGGGGGGGGGFGGGGGFGGFGGDGEGGGGGGGGGGGGGGGGGGGGGDGGGGGCCFGGGGGDGGEGGGGGGGGGGGGDGGGGGG>DFFFG*>BFFGFFFFFGGFFF4CG6>))9F49FABF>:???<B?(7?BF
@DE18INS60510:318:000000000-B6LD3:1:1101:14241:8112 1:N:0:AAGAGGCATCGACTAG
TGGGGGATATTGCGCAATGGGGGCAACCCTGACGCAGCAACGCCGCGTGAAGGATGAAGGTTTTCGGATTGTAAACTTCTTTTATTAAGGACGAAAAATGACGGTACTTAATGAATAAGCTCCGGCTAACTACGTGCCAGCAGCCGCGGTAATACGTAGGGAGCAAGCGTTGTCCGGATTTACTGGGTGTAAAGGGAGCGTAGGCGGGATCGCAAGTCAGATGTGAAAACTATGGGCTTAACCCATAAACTGCATTTGAAACTGTGGTTCTTGAGTAGTGCAG
+
GGGGGGFFGGGGGDFGGGGGGGGGGGGGGGGGGGGGGGFGGGGGGGGGGGGGGGGGGGGGGGGGGGG>FGGGGGFGGGGGGGGGGGFGGFGGGGGGCGGGGGGGGGGGGGGGCFGGGFCFFGGFGGGEGGGGGGG:FGCFGCFGGGGGGGGGGGGFG@FGCFGGGGCFGGGGGGG7<CCEGCGGCFDFGGDCFGFGECCC8C8>FGGGGGGGGGGGGGGGGC9CFC0C?FF7C>FFFFGG6=FFGGFGFGGGG?@FFFD2CFGGFBFFFF<AA<>B2>A####
@DE18INS60510:318:000000000-B6LD3:1:1101:14472:8116 1:N:0:AAGAGGCATCGACTAG
TGGGGAATCTTCCGCAATGGGCGAAAGCCTGACGGAGCAACGCCGCGTGAGTGATGACGGCCTTCGGGTTGTAAAACTCTGTGATCCGGGACGAAAAGGCAGAGTGCGAAGAACAAACTGCATTGACGGTACCGGAAAAGCAAGCCACGGCTAACTACGTTCCAGCAGCCGCGGTAATACGTAGGTGGCAAGCGTTGTCCGGAATTATTGGGCGTAAAGCGCGCGCAGGCGGCTTCCCAAGTCCCTCTTAAAAGTGCGGGGCTTAACCCCGTGATGGTAAGGA
+
GGGGGGGGGGGGGDFEGGGGGGGGGGGGGGGGGGGGGGGGGGGGGGGGGGGGGGGGGGGGGGGGGEGGGGGGGGGGGGGGGGGGGGGGGGGGGGGGGGGGGECCFFFGGGGGGGGGFGGGGGGGFGGGGGGGGGGGCGGFGFGGGGGGGGGGGGGGGGGG+FGGGGGGGGEDEGEGEFFECCEF8FGGGGFGGGGG5EGGGGEGFGGGG:?G=CEEGGGG37=C8D5D5EDDGDCFFFGGFFFFGC@<F0*::=F@G<69C;)<6AFFFDFB((3>?26:?F4
@DE18INS60510:318:000000000-B6LD3:1:1101:24404:8126 1:N:0:AAGAGGCATCGACTAG
TGAGGAATATTGGTCAATGGACGGAAGTCTGAACCAGCCATGCCGCGTGCAGGAAGACGGCTCTATGAGTTGTAAACTGCTTTTGTACGAGGGTAAACGCAGATACGCGTATCTGCCTGAAAGTATCGTACGAATAAGGATCGGCTAACTCCGTGCCAGCAGCCGCGGTAATACGGAGGATCCAAGCGTTATCCGGATTTATTGGGTTTAAAGGGTGCGTAGGCGGTTTAGTAAGTCAGCGGTGAAATTTTGGTGCTTAACACCAAACGTGCCGTTGATACTG
+
GGGGGGGGGGGGGGGGGFGGGGGGGGGFGGGGGGGGGGGGGGGGGGGGGGGGGGGGGGGGG7FGGGGGGGGGGGGGGGGGGGGGGGGGGGEGFGGGGGGGGGGGGGGGGGGGGGGGGGFGCFGGGGGGGGGGGGGGGGGGGGGGGGGGGGGGGGGGGGFGGGGGGGGGGGGGGGGGGGGGGGGGGGGGGGGGFGGG5CGGGGGGGGGGGGGGGGGGGGGGGGEGEGEGGGGGGGG@FFGGFFDEFCFG4:F>C@:@>FAFGFFGFBFF?FBFBFFB?FFAFFF
@DE18INS60510:318:000000000-B6LD3:1:1101:19121:8132 1:N:0:AAGAGGCATCGACTAG
TGGGGAATATTGCACAATGGGCGAAAGCCTGATGCAGCGACGCCGCGTGAGTGAAGAAGTATCTCGGTATGTAAAGCTCTATCAGCAGGGAAGAGAATGACGGTACCTGACTAAGAAGCCCCGGCTAACTACGTGCCAGCAGCCGCGGTAATACGTAGGGGGCAAGCGTTATCCGGATTTACTGGGTGTAAAGGGAGCGCAGACGGCGATGCAAGTCTGGAGTGAAAGCCCGGGGCTCAACCCCGGGACTGCTTTGGAAACTGTATGTCTAGAGTGCTGGAGA
+
GGGGGGGGGGGGGGGGDGGGGGGGGGGGGGGGGGGGGGGGGGGGGGGGGGGGGGGGGGGGGGGGGGGGGFGGGGGGGGGGGGGGCGGFGGFGGGGGGGGGGGGGGGGGGGGGFFFFC@FGGGGGGGGDGGAGGGEGGGGGGGGGGGGG:@<F9AFGFGGEGEGGGFGGGGGGGGGG>CEGFFGGGGGGGGGFFFGGCGGGEGGGGGGG5ECGGGGFGGGG7<FGCGFFGCFDCD:BFF4*?FBFGEE575CGGFFFGCAAC4CFFFF)5B:AAB><<AB####
@DE18INS60510:318:000000000-B6LD3:1:1101:17903:8136 1:N:0:AAGAGGCATCGACTAG
TGGGGAATATTGCACAATGGGGGAAACCCTGATGCAGCGACGCCGCGTGAGTGAAGAAGTATTTCGGTATGTAAAGCTCTATCAGCAGGGAAGATAATGACGGTACCTGACTAAGAAGCCCCGGCTAACTACGTGCCAGCAGCCGCGGTAATACGTAGGGGGCAAGCGTTATCCGGCTTTACTGGGTGTAAAGGGTGCGTAGGTGGCAAGGCAAGTCAGATGTGAAAGCCCGGGGCTCACCCCCGGTACTGCATTTGGAACTGTCTAGCTAGAGTGCAGGAGA
+
GGGGGGGGGGGGGGGGFGGGGGGGGGGGGGGGGGGGGG@FGGGGGGGGGGGGGFGGGGGGGGGGGGGGFGGFGGGGGGGGGGGGGGGGGGGGGGGGAFFGGGGFFGEGCFGGGGGGG?FGFGD@FGGFGGGGGGFGGGGGG8EE5EGCED>FGGGGGGGDEGGGF5FGGGGGGGGE*CGGFEGFFGGGG79:CEGGEGEGG55@C8FEFFGFFFGGGGGGDFGGC>77EGFGG3/7BFF7;FFEGCBD>F7>77BFG*(6<?FG?<=9AF<<>><AA######
@DE18INS60510:318:000000000-B6LD3:1:1101:20746:8140 1:N:0:AAGAGGCATCGACTAG
TGGGGAATCTTCCGCAATGGGCGAAAGCCTGACGGAGCAACGCCGCGTGAGTGATGACGGCCTTCGGGTTGTAAAACTCTGTGATCCGGGACGAAAAGGCAGAGTGCGAAGAACAAACTGCATTGACGGTACCGGAAAAGCAAGCCACGGCTAACTACGTGCCAGCAGCCGCGGTAATACGTAGGTGGCAAGCGTTGTCCGGAATTATTGGGCGTAAAGCGCGCGCAGGCGGCTTCCCAAGTCCCTCTTAAAAGTGCGGGGCTTAACCCCGTGATGGGAAGGA
+
GGGGGGGGGGGGGGGEGGGGGGGGGDGGGGGGGGGGGGFGGGGGGGGGGGGGGFGFGFCGGGGGGGGGFGGGGGFGGGGGCG<EFFGGGDGGEFGEGGGGFGGGGFGGGCEGGGGFFACGGGGGGFGGGG<FGGD*FFFGGGGGGGFGG*=@CFGGGGGGFGGGGGF86FGGGGEEEGGFGGGFGGGDDF:FGGGGGEFGGG*8CFGGGF6FF=EGD<FGCDGD=DC3CGGGGGGFFFF>@FFFG7>C9**::968FGFF3>GG@AFFF:;::??2?######
@DE18INS60510:318:000000000-B6LD3:1:1101:26003:8141 1:N:0:AAGAGGCATCGACTAG
TGGGGAATATTGCACAATGGAGGAAACTCTGATGCAGCGACGCCGCGTGAGTGAAGAAGTAGTTCGCTATGTAAAGCTCTATCAGCAGGGAAGATAGTGACGGTACCTGACTAAGAAGCTCCGGCTAAATACGTGCCAGCAGCCGCGGTAATACGTATGGAGCAAGCGTTATCCGGATTTACTGGGTGTAAAGGGAGTGTAGGTGGCCAGGCAAGTCAGAAGTGAAAGCCCGGGGCTCAACCCCGGGACTGCTTTTGAAACTGCAGGGCTAGAGTGCAGGAGG
+
GGGGGGEGGGGGGGGGGAFGGGGGGGGCFFFGGGGGGFFFFEEFGGGGGGGEFFBFFFGF@EEDFGGGGGGGGGGGGGGGGGFFGGGGGGGGGEGGGGGGGGGGGGGGGGGGGGGGGGGFGGGGGDGGGGGGGFFGGGGGGGGGGGEEGGBFCGFFE9FGGGGGGGGGEGG@F::CFGCBGGGFFGGGGFGGFFGEGEFCFGGGGGGGGGFGF:CFGFDCCFFFDFFFGGGGGDGDE<4D?55)CEB750>C:7@?FC<BGFG474F;B560.4-<4AFF<FF
@DE18INS60510:318:000000000-B6LD3:1:1101:23796:8156 1:N:0:AAGAGGCATCGACTAG
TGGGGAATCTTCCGCAATGGGCGAAAGCCTGACGGAGCAACGCCGCGTGAGTGATGACGGCCTTCGGGTTGTAAAACTCTGTGATCCGTGACGAAAAGGCAGAGTGCGAAGAACAAACTGCATTGACGGTACCGGAAAAGCAAGCCACGGCTAACTACGTGCCAGCAGCCGCGGTAATACGTAGGTGGCAAGCGTTGTCCGGAATTATTGGGCGTAAAGCGCGCGCAGGCGGCTTCCCAAGTCCCTCTTAAAAGTGCGGGGCTTAACCCCGTGATGGGAAGGA
+
GGGGGGGGGGGGGEGFEGGGGGGGGGGGGGGGGGGGGGGGGGGGGGGGGGGGFGGGGGGGGGGGGGGGGGFGGGGGGGGGGGGGGGGGGGGGGGGGGGGGGGFGGGGGGGGGGGGGGGGGGGGGGGGGEEGGGGGGGGCFGGGGGCFGGEGGGGGFGGGGGGGGFG8FGGGGGEGGGGGFGFFGDCGEGGG>CCEGCEFGGGCEFGGGGCFCC>EGGDFGGGGDG37D5EGGGDCFFFGFFFFF4<>DFGFF:@=?D)469>DDFAFAFD;??6?########
@DE18INS60510:318:000000000-B6LD3:1:1101:9265:8202 1:N:0:AAGAGGCATCGACTAG
TGGGGAATATTGCGCAATGGGCGAAAGCCTGACGCAGCGACGCCGCGTGAGGGATGAAGGTTCTCGGATCGTAAACCTCTGTCAGGGGGGAAGAAACCCCCTCGTGTGAATAATGCGAGGGCTTGACGGTACCCCCAAAGGAAGCACCGGCTAACTCCGTGCCAGCAGCCGCGGTAATACGGAGGGTGCAAGCGTTAATCGGAATCACTGGGCGTAAAGCGCACGTAGGCGGCTTGGTAAGTCAGGGGTGAAATCCCACAGCCAAACTGTGGAACTGCCTTTG
+
GGGGGGGGGGGGGCFGGGGGGGGGFEEFGGGGGGGGGGGGGGGGGGGCFEGGGGGGGGGGGGGGGGGGGGGGGFFGGGG?FGGGGGGGGGECCFGGGFEGDGGG>FFGGGGGGFGGGD5EGGCCCFGGGGGGGGGGGGGGGGGGGGGGGEGCEGFFGGGG5CCC6CCGGGGCE>8EGGGGGGGGGGGGGGGGDGEEEGGGGGCGGGGG?EFGGCEC5CGGGGGGGCC459CGGGD55=>GFFF=FEF3>DFC>FFFCF??DFG####################
@DE18INS60510:318:000000000-B6LD3:1:1101:20235:8205 1:N:0:AAGAGGCATCGACTAG
TGGGGAATCTTCCGCAATGGGCGAAAGCCTGACGGAGCAACGCCGCGTGAGTGATGACGGCCTTCGGGTTGTAAAACTCTGTGATCCGGGACGAAAAGGCAGAGTGCGAAGAACAAACTGCATTGACGGTACCGGAAAAGCAAGCCACGGCTAACTACGTGCCAGCAGCCGCGGTAATACGTAGGTGGCAAGCGTTGTCCGGAATTATTGGGCGTAAAGCGCGCGCAGGCGGCTTCCCAAGTCCCTCTTAAAAGTGCGGGGCTTAACCCCGTGATGGGAAGGA
+
GGGGGGGGGGGGGGGGGGGGGGGGGGGGGGGGGGGGGGGGGGGGGGGGGGGGGGGGGGGGGGGGGGGGGGGGGGGGGGGGGGGGGGGGGGGGGGGGGGGGGDGGGGEFGGGGGGGGGGGGGGGGFCFF7FEGGGGEGGGGGGDFGFGGGGDGGGGGGFGGGGGGGGGGGGGGGGCGGCFGFFDGGGGGCGFF>E8EDGGGGGGGGFGGCG6CCECGGGGGGGD38CGGDGGGDDGF?57959@FF+8C4*:DGFFFCDFFGF:FF443(04:61(6?BB>?<>
@DE18INS60510:318:000000000-B6LD3:1:1101:27691:8210 1:N:0:AAGAGGCATCGACTAG
TGGGGAATATTGCGCAATGGGGGCAACCCTGACGCAGCCATGCCGCGTGAATGAAGAAGGCCTTCGGGTTGTAAAGTTCTTTCGGTAGCGAGGAAGGCACTTAGTTTAATAAACTAGGTGATTGACGTTAACTACAGAAGAAGCACCGGCTAACTCCGTGCCAGCAGCCGCGGTAATACGGAGGGTGCGAGCGTTAATCGGAATAACTGGGCGTAAAGGGCACGCAGGCGGTGACTTAAGTGAGGTGTGAAAGCCCCGGGCCTAACCTGGGAATTGCATTTCA
+
GGGGGGGGGGGGGGGGEGGGGGGGGGGGGGGGGGGGFGGGGGGGFGGGGGGGGGGGGGCGGGGGFGFG<FFGGFCGGGGGGGGGGGGGGDGGGEGGGGGGGGGGGGGGGGGGGGGGGGGGGGGGGGGCFGGGGGGGGGGGGGGGGGGGGGGGGGDCFGFGGGFFGGGGGGGGGEGGGGGGGGG58?EGEACGGGGGFDEGGGGGGCCFGC=FEEGGGG7CDFEG=CG)CGD>DGGFFFGGF??FGFFD;CGCFFFFDD1())1>:<FAF@FB?<??BAF22:F
@DE18INS60510:318:000000000-B6LD3:1:1101:18641:8211 1:N:0:AAGAGGCATCGACTAG
TGGGGGATATTGCACAATGGGGGAGACCCTGATGCAGCGACGCCGCGTGGAGGAAGAAGGTTTTCGGATTGTAAACTCCTGTCGTTAGGGACGATAATGACGGTACCTAACAAGAAAGCACCGGCTAACTACGTGCCAGCAGCCGCGGTAAAACGTAGGGTGCAAGCGTTGTCCGGAATTACTGGGTGTAAAGGGAGCGCAGGCGGACCGGCAAGTTGGAAGTGAAAACTATGGGCTCAACCCATAAATTGCTTTCAAAACTGCTGGCCTTTAGTCGTTCAGT
+
GFGGGGGGGGGGGGGGFGGGGGGFEGFGGGGGGGGGGGDCFGGCFGGFGGGGGEFGDFFFEFGGGGECFGEGGGGGGGGEEGGGFB7+B8BFGGGDEFFGGG7FFGGGEFGCFGGGGFGFGF:BFGGGGGGG7FACFGGGCCFGGGDGGGDGFGGC7FGGG7BF9+BEGECCFGGGC5CCFGGGFGCDEGG7CF5888:C:C5CEC=EGGGGD:/2<C<<:CE=CC:>EGDG*22<@@G4?FB><F*09CCFGFFFD764D?>4=?F?BF#############
@DE18INS60510:318:000000000-B6LD3:1:1101:23138:8232 1:N:0:AAGAGGCATCGACTAG
TGGGGAATCTTCCGCAATGGGCGAAAGCCTGACGGAGCAACGCCGCGTGAGTGATGACGGCCTTCGGGTTGTAAAACTCTGTGATCCGGGACGAAAAGGCAGAGTGCGAAGAACAAACTGCATTGACGGTACCGGAAAAGCAAGCCACGGCTAACTACGTGCCAGCAGCCGCGGTAATACGTAGGTGGCAAGCGTTGTCCGGAATTATTGGGCGTAAAGCGCGCGCAGGCGGCTTCCCAAGTCCCTCTTAAAAGTGCGGGGCTTAACCCCGTGCTGGGAAGGA
+
GGGGGGGGGGGGGGGGGGGGGGGGGGGGGGGGGGGGGGGGGGGGGGGGGGGGGGGGGGGGGGGGGGGGGGGGGGGGGGGGFGGGGGGGGGGGGGGGGGGGGGGGGGGGGGGGGFGGGGGGGGGGGGGGGGGGGGGGFGGGGGGGGGGGGGGGGGGFFFGGGGGGFGFFGGEEGG8EGGGFGGGGGGGFFG6CFEGG>EGG5C;CCCFGGGG5EC5EG3*:CCE)*9=DGGGGGDGF47FF>FFFF7758CCFGFB=*969GFCFFDF2:79:?(,6>?B####
@DE18INS60510:318:000000000-B6LD3:1:1101:11285:8261 1:N:0:AAGAGGCATCGACTAG
TGAGGAATATTGGTCAATGGACGCAAGTCTGAACCAGCCATGCCGCGTGCAGGAAGACGGCTCTATGAGTTGTAAACTGCTTTTGTACGAGGGTAAACTCACCTACGTGTAGGTGACTGAAAGTATCGTACGAATAAGGATCGGCTAACTCCGTGCCAGCAGCCGCGGTAATACGGAGGATTCAAGCGTTATCCGGATTTATTGGGTTTAAAGGGTGCGTAGGCGGTTTGATAAGTTAGAGGTGAAATCCCGGGGCTTAACTCCGGAACTGCCTCTAATACTG
+
GGGGGGGGGGGGGGGGGGGGGGGGGGGGGGGGGGGGGGGGGGGGGGGGGGGGGGGGGGGGGGGGGGFFGGGGGGGGGGGGGGGGGGGGGGGGGGGGGGGGFGGGGGGGCGGGGGFGGGGGFG,<@EGGGFGGGGGGGGGGGGGGGGGGGGGGGGGGGGGGGGGGGGGGGDDFGGGDGGGGGGGG9BGGGGGGGGGDGGGGFGGGFFGGGGGGGGCC=<3:DGEGEGEGGGFGGFGFF4*:*>@FCF?GFGGGGDEFGGFBGFF<59EFFFF2:B?(5>AFB<@
@DE18INS60510:318:000000000-B6LD3:1:1101:26029:8304 1:N:0:AAGAGGCATCGACTAG
TGAGGAATATTGGTCAATGGACGGAAGTCTGAACCAGCCATGCCGCGTGCAGGAAGACGGCTCTATGAGTTGTAAACTGCTTTTGTACGAGGGTAAACGCAGATACGCGTATCTGCCTGAAAGTATCGTACGAATAAGGATCGGCTAACTCCGTGCCAGCAGCCGCGGTAATACGGAGGATCCAAGCGTTATCCGGATTTATTGGGTTTAAAGGGTGCGTAGGCGGTTTAGTAAGTCAGCGGTGAAATTTTGGTGCTTAACACCAAACGTGCCGTTGATACTG
+
GGGGGGGGGGGGGGGGGGGGGGGGGGGFGGGGGGGFFFFGGGGGGGGGGGGGGGGGGGDGE7FGGGGGGGGGGGGGGGGGGGGGGGGGGGGGGGGGGGGGGGGGGGGGGGGGGGGGGGGGGGGGGGGGGGGGGGGGGGGGGGGDGEGGGGGGGGFGGGGGGGGGGGGGGGGGGGGGGGDEDGGGGGGGGGGGGGGGGGGGGGGGEEECEGGFFCEFGGGGGCGGEDECEGFFG>FFFFGGFF>>DFFG=FCC)0<BFG<2:FGDFFFB?F:?FFF?:064A>7
@DE18INS60510:318:000000000-B6LD3:1:1101:12920:8324 1:N:0:AAGAGGCATCGACTAG
TGAGGAATATTGGTCAATGGACGCAAGTCTGAACCAGCCATGCCGCGTGCAGGAAGACGGCTCTATGAGTTGTAAACTGCTTTTGTACGAGGGTAAACGCTCTTACGTGTAAGAGCCTGAAAGTATCGTACGAATAAGGATCGGCTAACTCCGTGCCAGCAGCCGCGGTAATACGGAGGATCCAAGCGTTATCCGGATTTATTGGGTTTAAAGGGTGCGTAGGCGGTTTGATAAGTTAGAGGTGAAATACCGGTGCTTAACACCGGAACTGCCTCTAATACTG
+
GGGGGGGGGGGGGGGGGGGGGGGGGGGGGGGGGGGGGGGGGGGGGGGGGGGFGGGGGGGDFFGGGGGGGGGGGGGGGGGGGGGGGGGGFECGGGGGGGGGGGGGGGGGAF@FGFCGGGFGGFGGGGGDFFGGGGFFGGGGGGGGGGGFGGGGGGGGGGGCFGGGGGDEGDEGFGGEGGGGGFGGDFGGGGCFGGGG>EEGGGGGGGGGGG79FG5F5DDDG35C:DGGDGFGGG7B@*:*9>?FFGFGFGGDD::@C7:6CFFGBF3;>FBFFFF?D<AFBB?
@DE18INS60510:318:000000000-B6LD3:1:1101:7567:8331 1:N:0:AAGAGGCATCGACTAG
TGGGGAATATTGCACAATGGGGGAAACCCTGATGCAGCAACGCCGCGTGAGTGAAGAAGTATTTCGGTATGTAAAGCTCTATCAGCAGGAAAGAAAATGACGGTACCTGACTAAGAAGCCCCGGCTAACTACGTGCCAGCAGCCGCGGTAATACGTAGGGGGCAAGCGTTATCCGGATTTACTGGGTGTAAAGGGAGCGTAGACGGCAAGGCAAGTCTGAAGTGAAAGCCCGGTGCTTAACGCCGGGACTGCTTTGGAAACTGTTTAGCTGGAGTGCCGGAGA
+
@FGGGGGGDGGAFGGFEFGGGDEEFGG8@FAEFFEGGGGGGGGGGGGGGGGGGGGGFEFFCGGGGGGGCEGGGGGAEEEGFFFGG8EGGCFBFGGFCGGGGGGGGGGGGGGGGGG,EFGFD@FEGGGGGGGGGCFGGGGGGGGGGGGDCE7FGGGFGGGGGGGGGGGGEGDCFGEECGGFGGGGGGGGGGGFGGGGDG:CECEFC5C>ECF=FFFCFDF7?DGGFGGFE*1/9<37?FGGFEEFC=@3BDFG77FF47)49FGF?26:</)8?F?1543>99>
@DE18INS60510:318:000000000-B6LD3:1:1101:11661:8337 1:N:0:AAGAGGCATCGACTAG
TGGGGAATCTTCCGCAATGGGCGAAAGCCTGACGGAGCAACGCCGCGTGAGTGATGACGGCCTTCGGGTTGTAAAACTCTGTGATCCGGGACGAAAAGGCAGAGTGCGAAGAACAAACTGCATTGACGGTACCGGAAAAGCAAGCCACGGCTAACTACGTGCCAGCAGCCGCGGTAATACGTAGGTGGCAAGCGTTGTCCGGAATTATTGGGCGTAAAGCGCGCGCAGGCGGCTTCCCAAGTCCCTCTTAAAAGTGCGGGGCTTAACCCCGTGATGGGAAGGA
+
GGGGGGGGGGGGGCFFGGGGGGGGGGGGGGGGGGGGGGGGGGGGGGGGGGGGGGGGGGGGGGGGGGGGGGGGGGGGGGGGGGGGGGGGGGGGGGEGGGGGGGGGGGGGGGGGGGGFFGGGGGGGCFGGGGGGGGGFGDFGGGGGGGGGGDGGGGGGGGGGGGGGGGGGGGGGGGEGEGGGGGGGGGFGFGFFGGGGCGFGGGCGFGFGGCFEGGGGG<FGGGGGGD57EGGCGGGFFFG4>FBFGFFCFC>CGFF*>DFBC@GGFAFFFBF:?(44<??F??7
@DE18INS60510:318:000000000-B6LD3:1:1101:22325:8341 1:N:0:AAGAGGCATCGACTAG
TGAGGAATATTGGTCAATGGACGCAAGTCTGAACCAGCCATGCCGCGTGCAGGAAGACGGCTCTCTGAGTTGTAAACTGCTTTTGTACGAGGGTAAACTCACCTACGTGTAGGTGACTGAAAGTATCGTACGAATAAGGATCGGCTAACTCCGTGCCAGCAGCCGCGGTAATACGGAGGATTCAAGCGTTATCCGGATTTATTGGGTTTAAAGGGTGCGTAGGCGGTTTGATAAGTTAGAGGTGAAATCCCGGGGCTTAACTCCGGAACTGCCTCTAATACTG
+
GGGGGGGGGGGGGGGGGGGGGGGGGGGGGGGGGGGGGGGGGGGGGGGGGGGGGGGGGGGGGGGG,@CGGGGGGGGGGGGGGGGGGGGGGGGGGGGGGGGGGGGGGGGGGGGGGGFGGGGGFGGGGGGGGGGGGGGGGGCEEGCEGGGGGGGGGGGGGGGGGGGGGGGGGGGGFGGGGGGGGGGGCFGGGG>GGGGGGGGGCGG?ECEGEGGGGGGGDGGGGGDGGGGDGDFFGGDBFFFG?FFFGFFGFCD3DEEEDG:AFFGGEFD>9FF?FF>FB9A2<>F
@DE18INS60510:318:000000000-B6LD3:1:1101:17826:8343 1:N:0:AAGAGGCATCGACTAG
TGGGGAATCTTCCGCAATGGGCGAAAGCCTGACGGAGCAACGCCGCGTGAGTGATGACGGCCTTCGGGTTGTAAAACTCTGTGATCCGGGACGAAAAGGCAGAGTGCGAAGAACAAACTGCATTGACGGTACCGGAAAAGCAAGCCACGGCTAACTACGTGCCAGCAGCCGCGGTAATACGTAGGTGGCAAGCGTTGTCCGGAATTATTGGGCGTAAAGCGCGCGCAGGCGGCTTCCCAAGTCCCTCTTAAAAGTGCGGGGCTTAACCCCGTGATGGGAAGGA
+
GGGGGGGGGGGGGGGGGGGGGGGGGGGGGGGGGGGGGGGGGGGGGGGGGGGGGGGGGGGGGGGGGGGGGGGGGGGGGGGGGGGGGGGGGGGGGGGGGGGGGDFGEGFGGGGGGGGGGGGGGGGGGGGGGGGGGGDGGGGGGGGGGGGGGGGGGGGGGGGGFGFGGGGGGFGDGGCGEFFFGFCFGGG>FGGGGGGEEEGGGGCEF8EGGFGCFGEGGGGDDGGGGGEC5=9>DDDFFFF5@FFBFFF4F*:*7@7@GG;255<FF4FD?D2:62<B#######
@DE18INS60510:318:000000000-B6LD3:1:1101:7947:8389 1:N:0:AAGAGGCATCGACTAG
TGGGGAATATTGCACAATGGAGGAAACTCTGATGCAGCGACGCCGCGTGAGTGAAGAAGTATTTCGGTATGTAAAGCTCTATCAGCAGGGAAGACAGTGACGGTACCTGACTAAGAAGCTCCGGCTAAATACGTGCCAGCAGCCGCGGTAATACGTATGGAGCAAGCGTTATCCGGATTTACTGGGTGTAAAGGGAGTGTAGGTGGTATCACAAGTCAGAAGTGAAAGCCCGGGGCTCAACCCCGGGACTGCTTTTGAAACTGTGGAACTGGAGTGCAGGAGA
+
EGFFGGGGGGGGGGGGGGGGGGGGGGGFGGGGGGGGGGGGGGGFGGGEGGGGGGGGGGGGGEGFFGGFGFGGGGGGGGGGGGGFGGFGGGGGDGGGGGGGGGGGGGGGGGGGGGGGGGGGGGGGGDEFGGGGGGGGGGGGGGGGGGGGGGGGGGGFGAEGGGCCGGGGGGGGDFGGCEGGFGFFGGGDCG9FFGGCGCF@<EG?FGGG?FG7;CGGGCGGGFFGGFFFGGGDCDG:>FGCFF5@GGFGFCGFF?FFGGFAGFDC?BFB:FF?<FBB>ADFFF>
@DE18INS60510:318:000000000-B6LD3:1:1101:17477:8400 1:N:0:AAGAGGCATCGACTAG
TGGGGAATATTGCACAATGGGGGAAACCCTGATGCAGCGACGCCGCGTGGAGGAAGAAGGTCTTCGGATTGTAAACTCCTGTCCCAGGGGACGATAATGACGGTACCCTGGGAGGAAGCACCGGCTAACTACGTGCCAGCAGCCGCGGTAAAACGTAGGGTGCAAGCGTTGTCCGGAATTACTGGGTGTAAAGGGAGCGCAGGCGGATTGGCAAGTTGGGAGTGAAATCTATGGGCTCAACCCATAAATTGCTTTCAAAACTGTCCGTCTTGAGTGGTGTAGA
+
GGGGGGDGGGGGGGGGGGGGGGEFEGGGGGGGGGGGGGEGGGGGGGGGGGGGGGGFGGFFGGGFGGBFGGGGGGGGGGGGGGGGGGG:FEEGGGGECGGGGGCFFGGGGGCFGGGGDGGGGF5CGGGFFGGGEGFGG@FFGGGGGGGGGGGGGGGGGFGGGEEG7FDGGGGGGGGGGGGGGGGFFGGGGGGGG7CFDG8CEGEGGGGEGGGF??5<EGGGC<:D9:CFCGGGFC<>FFF655>5CC4CFFFFCFFFFC>BG?FF###################
@DE18INS60510:318:000000000-B6LD3:1:1101:11051:8405 1:N:0:AAGAGGCATCGACTAG
TGGGGAATATTGGGCAATGGGGGAAACCCTGACCCAGCAACGCCGCGTGAAGGAAGAAGGCTTTCGGGTTGTAAACTTCTTTTACCAGGGACGAAGAAAGTGACGGTACCTGGAGAAAAAGCCACGGCTAACTACGTGCCAGCAGCCGCGGTAATACGTAGGTGGCAAGCGTTGTCCGGATTTACTGGGTGTAAAGGGCGTGTAGGCGGAGATGCAAGTCAGATGTGAAATCCCCGGGCTTAACCCGGGAACTGCATTTGAAACTGTATCCCTTGCGTATCGG
+
GGGGGGGGGGGGG8FGGGGGCGGGGGGGGGGGGGGGGGGGGGGGGGGGGGGGGGG?FGFGGFGGGEGGGGGEGGFGGGGGGGGGGGGGGGGEEGGGGGGFGGFGGGGGGGGGGGGGGGGGGGGGGGGGGGGGGDGGGGGGGGGGGGGGGGEGGGGGDGGGGGGGGGFGGGGGGG8CCEEDGGFGGGGGGGGEGGGGDEECEDEGF7CEECGEGGGDFGGDGG2CFGGGGCFGGGGE3<DDF6@FFGEG3>DCDFFFFDAAG?:>=A?2:FFD###########
@DE18INS60510:318:000000000-B6LD3:1:1101:3612:8407 1:N:0:ATGAGGCATCGACTAG
TGGGGAATATTGCACAATGGGCGCAAGCCTGATGCAGCCATGCCGCGTGTATGAAGAAGGCCTTCGGATTGTAAACTACTTTCATCGGGGAGGATCGTAATGATGTTAATACCTTTACTCATTGCCACCACCCTCCTAGGAAGCACCGTCTACCTTCGTTCCATCACCTTCTCCAATACTACTGGTGCTACCGTTAATCCAAACTACTAGACGTAATGCGCATGAAATCTGTTGGCTCAGTCCGTTGTCATATCTCCGGCCTCATTTTGTTAACTCCATCTGT
+
FEFFCFFFFGGCEFEFDGGGF8C+@C:FFG,EFFGGEG?F<CEFCF@GGEGGGDFCFE<E,BFDFFE+BFDFE,?,C<FF<F5,,,,8CCC+@E#############################################################################################################################################################################################
@DE18INS60510:318:000000000-B6LD3:1:1101:23976:8414 1:N:0:AAGAGGCATCGACTAG
TGGGGAATCTTCCGCAATGGGCGAAAGCCTGACGGAGCAACGCCGCGTGAGTGATGACGGCCTTCGGGTCGTAAAACTCTGTGATCCGGGACGAAAAGGCAGAGTGCGAAGAACAAACTGCATTGACGGTACCGGAAAAGCAAGCCACGGCTAACTACGTGCCAGCAGCCGCGGTAATACGTAGGTGGCAAGCGTTGTCCGGAATTATTGGGCGTAAAGCGCGCGCAGGCGGCTTCCCAAGTCCCTCTTAAAAGTGCGGGGCTTAACCCCGTGATGGGAAGGA
+
GGGGGGGGGGGGGGGGGGGGGGGGGGGGGGGGGGGGGGGGGGGGGGGGGGGGGGGGGGGGGGGGGGGGGGGGGGGGGGGGGGGGGGGGGGGGGGGGGGGGGGGGGGGGGGGGGGGGGGGGGGGGGGGGGGGGGGGGGGGGGGGGGGGGGGGGGGGGGGGGGGGGGGGGGGGGGGGGGGGGGGGGGGGGGGGGGGGGGGGGGG5EFGGGGGFGGGGGGGGGGGGGGGGGGGGGG:C?FFFFFFFFGDFFFGCGCFFF>DBBDFDDFBFBF@B0:??DBF07<?4
@DE18INS60510:318:000000000-B6LD3:1:1101:13801:8414 1:N:0:AAGAGGCATCGACTAG
TGGGGAATATTGCACAATGGAGGAAACTCTGATGCAGCGACGCCGCGTGAGTGAAGAAGTAATTCGTTATGTAAAGCTCTATCAGCAGGGAAGATAATGACGGTGCCTGACTAAGAAGCACCGGCTAAATACGTGCCAGCAGCCGCGGTAATACGTATGGTGCAAGCGTTATCCGGATTTACTGGGTGTAAAGGGAGCGCAGGCGGTGCGGCAAGTCTGATGTGAAAGCCCGGGGCTCAACCCCGGTACTGCATTGGAAACTGTCGTACTAGAGTGTCGGAGG
+
GGGGGGGGGGGGGGGGGGGGGGGGGGGGGGGGGGGGGGGGGGGGGGGGGGGGGGGGGGGGGGGGGGGGGGGGGGGGGGGGCFGGGGFGGGGGGGGGGGFGGGGFGGGGGGGGGGGG98CGGGD@CFG8CFFGGGCGGGGGGFFGGGGGGGGGGGGGGGGCGGGGGGGGGGGGGGGGGEGGGGGGCFGGGGCFFCGGEECGE*CEEEGC>ECE?:FGGGGGGGGGGG?CGGCD55CBEFG4;FFFG=D<BFGG7@FFGFBFGF>C??F??F<9>DFFF5?B99B
@DE18INS60510:318:000000000-B6LD3:1:1101:26804:8427 1:N:0:AAGAGGCATCGACTAG
TGGGGAATCTTCCGCAATGGGCGAAAGCCTGACGGAGCAACGCCGCGTGAGTGATGACGGCCTTCGGGTTGTAAAACTCTGTGATCCGGGACGAAAAGGCAGAGTGCGAAGAACAAACTGCATTGACGGTACCGGAAAAGCAAGCCACGGCTAACTACGTGCCAGCAGCCGCGGTAATACGTAGGTGGCAAGCGTTGTCCGGAATTATTGGGCGTAAAGCGAGCGCAGGCGGCTTCCCAAGCCCCTCTTAAAAGTGCGGGGCTTAACCCCGGGATGGGAAGGA
+
GGGGGGGGGGGFGGGGGGGGGGG7FGDGGGGGGGEGGGDFGGDFBFGGGGCGGGGGGFGGDGGGGGGGGGGGGFGGFFGDGGADDGGGGGGCCCFFGGECCFGGGGGGGGDGGFGFFGGGFFFG9AFGGGGGGGG7FCFGGGFFCFGGGGGEGGGG9FEC+F*<:F?@FGGEGG:EED7CFECFGGGGGGGCFGEG8;CGGGCEF?CFG7CGFECEEF:C<*/>55*CGGGGGG<??@C*))0<D/:CF7CGFF?FFD;>DE)99)9>?B1(((-,4??2:BF
@DE18INS60510:318:000000000-B6LD3:1:1101:17868:8431 1:N:0:AAGAGGCATCGACTAG
TGGGGAATCTTCCGCAATGGGCGAAAGCCTGACGGAGCAACGCCGCGTGAGTGATGACGGCCTTCGGGTTGTAAAACTCTGTGATCCGGGACGAAAAGGCAGAGTGCGAAGAACAAACTGCATTGACGGTACCGGAAAAGCAAGCCACGGCTAACTACGTGCCAGCAGCCGCGGTAATACGTAGGTGGCAAGCGTTGTCCGGAATTATTGGGCGTAAAGCGCGCGCAGGCGGCTTCCCAAGTCCCTCTTAAAAGTGCGGGGCTTAACCCCGTGATGGGAAGGA
+
GGGGGGGGGGGGGGGGEGGGGGGGGGGGGGGFFGGGGGGGGGGGGGGGGGGDGGGGGGGGGGGGGGGGGEGGEGGGGGGFFGGGGGGGGGEGGGGGDGGGFGGGGCFGCCECGGCFAFGGGGGGGGGGGGGGGGGGCCGGGGGGGGGGGGGGGFCGDGGGCGGGFGCGGGGGFGCGGGGGGGGGGGGFFGGFGGGGGGGGGG8ECCGGGFFGGGGGGCFGGGGC8C*9CECGD>)7FFFCFFFFG+<46*00:@?FGG909<57?2BBFDF?B0:A#######
@DE18INS60510:318:000000000-B6LD3:1:1101:5574:8431 1:N:0:AAAAGGCATCGACTAG
TCGGGAATATTGCGCAATGGGGGAAACCCTGATGCAGCGACGCCGCGTGAACGAAGAAGTATTTCGGTATGTAAACCGCTTTCAGCAGGGAAGAAAATAACCGTACCTTGCTAAGTAACCCCCGCTAAATACCGTCCAGCAGCCCCCGGCAATCCTAAGGGACCGGCCGTATCCCGGTTTACTGGGTGTAAAGGGTGCCGAGAACGGGAAGCAAAGCTGATTGGAAAACCCCTAGGCCAAACCCGGGACTTGAATCGAAACTGGATATTTTTGAGTACGGACG
+
C6B@FGGCFGGCD;FCCGGG@FGCGGG<FGGGEGFGG,:FCGGGFGEFG7,5ECCEEGG,BCFFGGG4,<FEGGG,,+@F+B,8,CF@=CFFEGG8F##########################################################################################################################################################################################
@DE18INS60510:318:000000000-B6LD3:1:1101:5556:8432 1:N:0:AAGAGGCATCGACTAG
TGGGGAATATTGCACAATGGGGGAAACCCTGATGCAGCGACGCCGCGTGAGCGAAGAAGTATTTCGGTATGTAAAGCTCTATCAGCAGGGAAGAAAATGACGGTACCTGACTAAGAAGCCCCGGCTAACTACGTGCCAGCAGCCGCGGTAATACGTAGGGGGCAAGCGTTATCCGGCTTTACTGGGTGTAAAGGGAGCGTAGACGGAGCAGCAAGTCTGATGTGAAAACCCGGGGCTCAAACCCGGAACTGCATTGGAAACTGTTGATCTGGAGTGCCGGAGA
+
FGC@FGGF<CFG9AFDGFF?,,C:FFG@CCCGGGFGE,+@+@FB@FBFCF,4>E++B=,,C,CCEFEGGGGG9FAFGGGGGG<EAFFG7+4<4BB8FF9FGFEGGGGGGGGGGFF,C<D=FG:CCC7<DF><@F8F<;,*,3DFGG7F:C*@E9F<<FDGG77<FFG>EFEGC:F*11*B20A+0**;?<F9CCE*28****1<CEG>>5*:;?F++:CFC*3:C7:7*:51>C<>)7C**90575)5796*:8=6D=AAG**C43*6<9)9>3?F2A#####
@DE18INS60510:318:000000000-B6LD3:1:1101:10434:8436 1:N:0:AAGAGGCATCGACTAG
TGGGGAATCTTCCGCAATGGGCGAAAGCCTGACGGAGCAACGCCGCGTGAGTGATGACGGCCTTCGGGTTGTAAAACTCTGTGATCCGGGACGAAAAGGCAGAGTGCGAAGAACAAACTGCATTGACGGTACCGGAAAAGCAAGCCACGGCTAACTACGTGCCAGCAGCCGCGGTAATACGTAGGTGGCAAGCGTTGTCCGGAATTATTGGGCGTAAAGCGCGCGCAGGCGGCTTCCCAAGTCCCTCTTAAAAGTGCGGGGCTTAACCCCGTGATGGGAAGGA
+
GGGGGGGGGGGGG@FGGGGFGGGG:FEGGGGGGGGGGGGGGGGGGGGGGGGGGGGGGGGGGGGGGGGGGGDCDGGGGGGGGFGGGGGGGGGGGGGGGGGGGEGGGGGGGGGGGGGGGGGFGGGGFGGGGGGGGGDEGGGGGGGGGGGGGCGGGGGGGFDGFCFGCFCGGGGGGDGGGGGGGFCGGEGGGGGGGGDGCEGGDD>CFGGGGG65CEEDGGFFCGGC*5*<5=DGGDD@FF>FF?B*><>FFCFFCF=4CDB>DBGG4<F################
@DE18INS60510:318:000000000-B6LD3:1:1101:10416:8437 1:N:0:AAGAGGCATCGACTAG
TGGGGAATCTTCCGCAATGGGCGAAAGCCTGACGGAGCAACGCCGCGTGAGTGATGACGGCCTTCGGGTTGTAAAACTCTGTGATCCGGGACGAAAAGGCAGAGTGCGAAGAACAAACTGCATTGACGGTACCGGAAAAGCAAGCCACGGCTAACTACGTGCCAGCAGCCGCGGGAATACGGAGGTGGCAAGCGTTGTCCGGCATTATTGGGCGTAAAGCGCGCGCAGGCGGCTTCCCAATTCCCTCTTAAAATTGCGGGCCTTACCCCCGTGATGGGAATGG
+
FFGGGGGGGGGGG7FGGGGGGGGGGGGGGGGGGDDFFGGGG7FFGGGE>CFGGCFFFGE:CFGGGGGGGGGGFCEFGGGFAFGGGGGGGGGGGGGGGFGGBF@FGGGGGGGDFGGGFFG9CFGGGGGCEGGGGDGGGDFF,,@7CC,=C@FGDFGF@,=BCFFA7CEGGGGCCC*:8CEF**1:CCGGFFCCC>?C8EGFGG>8:F++C:+*:5::CGGGGG5<:C*):57>CGGF677*)16BF:@####################################
@DE18INS60510:318:000000000-B6LD3:1:1101:18328:8439 1:N:0:AAGAGGCATCGACTAG
TGGGGAATATTGCACAATGGAGGAAACTCTGATGCAGCGATGCCGCGTGAGGGAAGAAGGTTTTCGGATTGTAAACCTCTGTCTTCAGGGACGAAAAAAGACGGTACCTGAGGAGGAAGCTCCGGCTAACTATGTGCCAGCAGCCGCGGTAATACGTAGGGAGCGAGCGTTGTCCGGAATTACTGGGTGTAAAGGGAGCGTAGGCGGGATCGCAAGTCAGATGTGAAAACTATGGGCTTAACCCATAAACTGTATTTGAAACTGTGGTTCTTGAGTGAAGTAG
+
GGGGGGGGGGGGGGGGEGGGFFEGGGGFGGGGGGGGGGFGGGGGGGGGGGGGGGGGGGGGGDFG,CECFGFGGGGGFFFFEGGGFG9E<F?FGGGGGGGGFGGGGGGGGGGGGFCGGGGGDDFDGGGGFGGGGGGGDFA@<EFFGGGGDGDGGGGCFGGGGGGG7CEEEEGGGGGGCEGGGGGF@FFGGCCFGGG>*;EGCE5/9?CECGGGGGDDCGGDFDFF7DG*CFGGGGFFFFGCFFFFGGF7BFGGD4BFFF297=FFFA:308)66936A<AAF##
@DE18INS60510:318:000000000-B6LD3:1:1101:7529:8450 1:N:0:AAGAGGCATCGACTAG
TGGGGAATATTGCACAATGGGGGAAACCCTGATGCAGCAACGCCGCGTGAGTGAAGAAGTATTTCGGTATGTAAAGCTCTATCAGCAGGAAAGAAAATGACGGTACCTGACTAAGAAGCCCCGGCTAACTACGTGCCAGCAGCCGCGGTAATACGTAGGTGGCAAGCGTTGTCCGGATTTACTGGGTGTAAAGGGCGTGCAGCCGGGCCGGCAAGTCAGATGTGAAATCTGGAGGCTTAACCTCCAAACTGCATTTGAAACTGTAGGTCTTGAGTACCGGAGA
+
6FFGGGGGFGGGGGGGGGGGGGGGGGGGGGGGGGFGGFFGGGGGGGE@FCECFGFFFGGEEEGGGGGFGFEFGGGGGGGFGGGGGG9FFF=@FGGGGGGGGGGGFFGGGAFGCF8EFGFGGGGGGGGGGFGCGFDGGGGG?<CFEGCGGCCFFD>>CCFFFCBDGGGDEECEFEGDG8;CFGGFGGGGEEFGDFGGCGGGGGGGD=8CC8CGCCFGGGFFGGG7<D9FGGFCGF3>FFCGFFFFG=6:FFGGGFFFGC2<FFGG?B6447AADFA964?####
@DE18INS60510:318:000000000-B6LD3:1:1101:11160:8453 1:N:0:AAGAGGCATCGACTAG
TGGGGAATCTTCCGCAATGGGCGAAAGCCTGACGGAGCAACGCCGCGTGAGTGATGACGGCCTTCGGGTTGTAAAACTCTGTGATCCGGGACGAAAAGGCAGAGTGCGAAGAACAAACTGCATTGACGGTACCGGAAAAGCAAGCCACGGCTAACTACGTGCCAGCAGCCGCGGTAATACGTAGGTGGCAAGCGTTGTCCGGAATTATTGGGCGTAAAGCGCGCGCAGGCGGCTTCCCAAGTCCCTCTTAAAAGTGCGGGGCTTAACCCCGTGATGGGAAGGA
+
GGGGGGGGGGGGGGFGGGGGGGGGGGGGGGGGGGGGGGGGGGGGGGGGGGGGGGGGGGGGGGGGGGGGGFFGGGFGGGGGGGGGGGGGGGGGGGGGGGGGGGGGGGGGGGGGGGGGGGGGGGGFGGGGGGGGGGGGGGGGGGGGGGGGGGGDGGGGGGGGFGGGGGGGGGGGGGGGGGGGGGGGGGGGGGGFFGGGGGGGGG5EGGGGGCC5FGGEEFGGGGGGGGECEGGGGGGFFFFG4@BFGFFGFCG7:6?*?D;05;GGF<@AFFF?13:<??:?BB4
@DE18INS60510:318:000000000-B6LD3:1:1101:23551:8485 1:N:0:AAGAGGCATCGACTAG
TGGGGGATATTGCGCAATGGGGGCAACCCTGACGCAGCAACGCCGCGTGAAGGATGAAGGTTTTCGGATTGTAAACTTCTTTTATTAAGGACGAAAAATGACGGTACTTAATGAATAAGCTCCGGCTAACTACGTGCCAGCAGCCGCGGTAATACGTAGGGAGCAAGCGTTGTCCGGATTTACTGGGTGTAAAGGGTGCGTAGGCGGCTTTGCAAGTCAGATGTGAAATCTATGGGCTCAACCCATAAACTGCATTTGAAACTGTAGAGCTTGAGTGAAGTAG
+
GGGGGDGGGFGFGCFGEGFGGGGGEFFGGGGGGGGGGBFFCFGGGGGGGGGGGGGGGGGGGFGGGGGEGGGFCFGGGFFFGGGGGCGGGGFGGGGGGGGGFGGGGGEGGGFGGGGGGGGGGGGGCCGGGGGGGGG6A@FGFGGGFGGGGEEC7CFCCGGGCFGGGGGGGEGDGGGGGGEEGGGCGGGGEG9?FGGDEGGGG>EGGGGGGG6CC:?FCFGGGGC0+:?:?FG=>*>45.*C?@F)*:?FBC77==99FGF)27DFF<B)6@)58146AF<<9A?
@DE18INS60510:318:000000000-B6LD3:1:1101:18499:8504 1:N:0:AAGAGGCATCGACTAG
TGGGGAATCTTCCGCAATGGGCGAAAGCCTGACGGAGTAACGCCGCGTGAGTGATGACGGCCTTCGGGTTGTAAAACTCTGTGATCCGGGACGAAAAGGCAGAGTGCGAAGAACAAACTGCATTGACGGTACCGGAAAAGCAAGCCACGGCTAACTACGTGCCAGCAGCCGCGGTAATACGTAGGTGGCAAGCGTTGTCCGGAATTATTGGGCGTAAAGCGCGCGCAGGCGGCTTCCCAAGTCCCTCTTAAAAGTGCGGGGCTTAACCCCGTGATGGGAAGGA
+
GGGGGGGGGGGGGGGGGGGGGGGGGGGFGGGGFGGGGGGGGGGGGGGGGGGFGGGGGGGGGGGGGGGGGGGGGGGGGGGGGGGGGGGGGGGGGGGGGGGGGGGGGGGFFEGGGGDGGGGGGGGGGGGCEGFGGGGGGGGGGGGGGGGFFCEGDG?BFGGFFCG9EGFFGGGGFGFEDC:9>+CFE:@CFFCCCEGGEEE+ACC>FFGGGG6CGGGGE/>F)>EDCGCGDEGGGGDF6?>4<?FFGGF<F7D::7BFGGB07<<C@BFF:E#############
@DE18INS60510:318:000000000-B6LD3:1:1101:18371:8506 1:N:0:AAGAGGCATCGACTAG
TGGGGAATATTGGGCAATGGGCGCAAGCCTGACCCAGCAACGCCGCGTGAAGGAAGAAGGCTTTCGGGTTGTAAACTTCTTTTGTCAGGGACGAGTAGAAGACGGTACCTGACGAATAAGCCACGGCTAACTACGTGCCAGCAGCCGCGGTAATACGTAGGTGGCAAGCGTTGTCCGGATTTACTGGGTGTAAAGGGCGTGTAGCCGGGAAGGCAAGTCAGATGTGAAATCCACGGGCTCAACTCGTGAACTGCATTTGAAACTGTTTTTCTTGAGTATCGGA
+
GGGGGGGGGGGGGGGGGGGGGGGGGGGGGGGGGGGGGGGGGGGGGGGGGGGGGGGGGGGGGGGGGGGGGGGFGGDGGGGGGGGGGGGGGGGGGGGGGGGGGGGGGGGGGGFGGGGGGGGGGGGGGGGGGGGGGGGGGGGFGGGFGGGGGGGGGFCGGGGGGFFGGGGGGGGGCFGGGDCGGGGGGGGGGGGGGGGG>CEGGGGGGGGGGGGGGFGGGGGGGGGGGF?GEFGGGGGF>EDG?FFFGGFG@GGGGF4*:C<<FFGGFDF9(72<AAA7AA2<F>F
@DE18INS60510:318:000000000-B6LD3:1:1101:25521:8511 1:N:0:AAGAGGCATCGACTAG
TGGGGAATATTGCACAATGGAGGAAACTCTGATGCAGCGACGCCGCGTGAGTGAAGAAGTAATTCGTTATGTAAAGCTCTATCAGCAGGGAAGATAGTGACGGTACCTGACTAAGAAGCTCCGGCTAAATACGTGCCAGCAGCCGCGGTAATACGTATGGAGCAAGCGTTATCCGGATTTACTGGGTGTAAAGGGAGTGTAGGTGGCCATGCAAGTCAGAAGTGAAAATCCGGGGCTCAACCCCGGAACTGCTTTTGAAACTGTAAGGCTGGAGTGCAGGAGG
+
GGGGGGGGGGGGGGGGGGGGGGGGGGGGGGGGGGGGGGGGGGGGFGGGGGGGGGGGGGGGCFFGGGFGGGGGGGGGGGGGGGGGGGGGGGGGGGGGGGGGGGGGGGGGGGGGGGGGGGGGGGGGGGGGGGGGGGGGGGGGGGGGGGGGGGGGFFGGGGGGGGGGFGGGGGGGGGGGGEGGGGGGDGFEEGGFGGECGGGEGGGGCFGFFGGGGFFEFCF>DFGGGGGFGGGGDDGFFFGGFFBEGEFGDFFGC@F?FG<6FFDFF>=:BF?:8<F?BA<:81B
@DE18INS60510:318:000000000-B6LD3:1:1101:14662:8515 1:N:0:AAGAGGCATCGACTAG
TGGGGAATCTTCCGCAATGGGCGAAAGCCTGACGGAGCAACGCCGCGTGAGTGATGACGGCCTTCGGGTTGTAAAACTCTGTGATCCGGGACGAAAAGGCAGAGTGCGAAGAACAAACTGCATTGACGGTACCGGAAAAGCAAGCCACGGCTAACTACGTGCCAGCAGCCGCGGTAATACGTAGGTGGCAAGCGTTGTCCGGAATTATTGGGCGTAAAGCGCGCGCAGGCGGCTTCCCAAGTCCCTCTTAAAAGTGCGGGGCTTAACCCCGTGATGGGAAGGA
+
GGGGGGGGGGGGGDFGGGGGGGGGGGGGGGGGGGGGGGGGGGGGGGGGGGGGGGGGGGGGGGGGGGGGGGGGGGGGGGGFGGGGGGGGGGGGGGGGGGGGGGGGGGGGGGDGGGGGGGGGGFFGFGGGGGGGGGGGEGGGGFGFFGGGGGGGGGGGGGGGCEFFFGGGGGGGGDEEGGGGGGGGCEGGGGCFGGCG5AFGCECEGFGGGGGGFGGGG<FFGGGGGG5C>EGGGGGFFFG4.9@FGGFFBGG=CFF6FC(,18>49<F2:B#############
@DE18INS60510:318:000000000-B6LD3:1:1101:18364:8524 1:N:0:AAGAGGCATCGACTAG
TGGGGAATATTGGGCAATGGGCGCAAGCCTGACCCAGCAACGCCGCGTGAAGGAAGAAGGCTTTCGGGTTGTAAACTTCTTTTGTCAGGGACGAGTAGAAGACGGTACCTGACGAATAAGCCACGGCTAACTACGTGCCAGCAGCCGCGGTAATACGTAGGTGGCAAGCGTTGTCCGGATTTACTGGGTGTAAAGGGCGTGTAGCCGGGAAGGCAAGTCAGATGTGAAATCCACGGTCTCAACTCGTGAACTGCATTTGAAACTGTTTTTCTTGAGTATCGGA
+
GGGGGGGGGGGGGGGGGGGGGGGGGGGGGGGGGGGGGGGGGGGGGGGGGGG9FFGGGGGGGGGGGGGGGGGGGGGGGGGGGGGGGGCFGGGGGGGGGGGGGGGDGGGGGGFBFGGGGGGGGGGGGGGGGGGGGGGGGGGG:DGGGGGGGGGGGGGGGGGGGGG>GGCGGGGGGCGCEGEGGGCGF7CGGGGFGGGGCEC8EEGFGGGGGGE58CFGGFGGGFFGF*+:CCGCFGDB)5CD*9?BGGFG:5CD9F*0*::2CFGGFFFF?F?DF)<?FFAF###
@DE18INS60510:318:000000000-B6LD3:1:1101:9642:8526 1:N:0:AAGAGGCATCGACTAG
TGGGGAATATTGGGCAATGGGCGCAAGCCTGACCCAGCAACGCCGCGTGAAGGAAGAAGGCTTTCGGGTTGTAAACTTCTTTTCTTAGGGACGAAGCAAGTGACGGTACCTAAGGAATAAGCCACGGCTAACTACGTGCCAGCAGCCGCGGTAATACGTAGGTGGCAAGCGTTATCCGGATTTACTGGGTGTAAAGGGCGTGTAGGCGGGATTGCAAGTCAGATGTGAAAACCACGGTCTCAACCTGTGGCCTGCCTTTGAAACTGTAGTTCTTGAGTACTGG
+
GGGGGGGGGGGGG8CEFGGGGGGGGGGCGGGGGGGGGGGGGGGGGGGGCEDGGGGGGGGGGGGGGGEGGGFCFGCGGGGGGGGGGFF9B8<FEGGDGGGFGGGGGGGGGGGFGCCFFGGGGGGFGG>FGGGGGGG:FFGGGGGG7FFGGGDG1CFGGGGGGGGGGGF:*:EGGGGGG8*1=CGGGGG6FFGGGFFC9EE:EGGGGGGCE=5EDCCFCFFGGGFD<FGGGFGGD5C3:)9DFFFFFGFGFGF4FFF)9C<A7**:@AFB9FFFA<DF>FFABFF
@DE18INS60510:318:000000000-B6LD3:1:1101:25580:8542 1:N:0:AAGAGGCATCGACTAG
TGGGGAATCTTCCGCAATGGGCGAAAGCCTGACGGAGCAACGCCGCGTGAGTGATGACGGCCTTCGGGTTGTAAAACTCTGTGATCCGGGACGAAAAGGCAGAGTGCGAAGAACAAACTGCATTGACGGTACCGGAAAAGCAAGCCACGGCTAACTACGTGCCAGCAGCCGCGGTAATACGTAGGTGGCAAGCGTTGTCCGGAATTATTGGGCGTAAAGCGCTCGCAGGCGGCTTCCCAAGTCCCTCTTAAAAGTGCGGGGCTTAACCCCGTGATGGGAAGGA
+
GFGGGGGGGGGGGGGFGGGGGGGGGGGGGGGGGGGGDGGGGGGEGGGGGGGGGGFGFGGGGGGGGGGGGGFGGGGGGFGFGGGGGGGGGGGGGGGGGGGGGGCFGGGGGGGGGGGGGGEGGGGFCGGFGGGGGGGGGGGGGGGGGGGGDGGEGGGGGGGGGGGFCGFGGGECEGEGGGGGGGGGEFGGGGGFFCG8:CFGGDEE5?FGG79:FGGGGGGD<3**/)*1:EGGG37?;?79:8=7F+7*9*:>DF9**)49DE3965F<:EF############
@DE18INS60510:318:000000000-B6LD3:1:1101:13072:8543 1:N:0:AAGAGGCATCGACTAG
TGGGGAATATTGCACAATGGAGGAAACTCTGATGCAGCGATGCCGCGTGAGGGAAGAAGGTTTAGGATTGTAAACCTCTGTCTTCAGGGACGAAAAAAGACGGTACCTGAGGAGGAAGCTCCGGCTAACTACGTGCCAGCAGCCGCGGTAATACGTAGGGAGCGAGCGTTGTCCGGAATTACTGGGTGTAAAGGGAGCGTAGGCGGGATCGCAAGTCAGATGTGAAAACTATGGGCTTAACCCATAAACTGCATTTGAAACTGTGGTTCTTGAGTGAAGTAGA
+
GGGGGGGGGGGGGGGGGGGGGGGGGGGGGGGGGGGGGGGGGGGGGGGFGGGGGGGGGGGGGFGGGGGGGGGGGGGGGGGGGGGGGAGGFGGGGGGGGGDGFGGGGGGGGGGGFGDGGGGGGGGGGGGGGGGGGGFGGGGGGGGGGGGGGEFGCEGGFFGGGGFGGDGGGGGGGGGEGGGGGGGGGGFGEGFGGFEGGGGGGGGGGGGGG5EGGGGCCDCFFGGGFFGFFEFCCFF>>5FFFF>ECCFG?CDGGFFFGGFFC=DG??>?FFBFF?FF9AA464@
@DE18INS60510:318:000000000-B6LD3:1:1101:15703:8572 1:N:0:AAGAGGCATCGACTAG
TGGGGAATATTGCACAATGGGGGAAACCCTGATGCAGCGACGCCGCGTGGAGGAAGAAGGTCTTCGGATTGTAAACTCCTGTTGTTGAGGAAGATAATGACGGTACTCAACAAGGAAGTGACGGCTAACTACGTGCCAGCAGTCGCGGTAAAACGTAGGTCACAAGCGTTGTCCGGAATTACTGGGTGTAAAGGGAGCGCAGGCGGGAAGACAAGTTGGAAGTGAAATCCATGGGCTCAACCCATGAACTGCTTTCAAAACTGTTTTTCTTGAGTAGTGCAGA
+
GGGGGGGGGGGGGGGGGFFEGGGGGGGGGGGGGGGGGGDGGGGGGGGGGGGGGGGGGGGGGGGGGGFEGGGGGFFGGGGGGGGGGGCGGGGDFGGGGGGGGD7FDFGGGGGFGG?<FFFCAFEDGGECFGGGGGBFGGFGGGGGGGGGGGGDGGGGGFEGGGGGGCGEGGDGGGG7FGFFFGGGGG@5CF9EGFGFGEGGD5CEGG5:*:6ACFGEGDGGCFFGD7CCCGFG*>5;57FFFFE3FFF>FG*9>FFFFD<<CF=CF>@BFFFF24:):A>ABF?
@DE18INS60510:318:000000000-B6LD3:1:1101:17037:8593 1:N:0:AAGAGGCAACGACTAG
TGGGGAATATTGGGCAATGGGCGCAAGCCTGACCCAGCAACGCCGCGTGAAGGAAGAAGGCTTTCGGGTTGTAAACTTCTTTTGTCAGGGACGAGTAGAAGACGGTACCTGACGAATAAGCCACGGCTAACTACGTGCCAGCAGCCGCGGTAATACGTAGGTGGCAAGCGTTGTCCGGATTTACTGGGTGTAAAGGGCGTGTAGCCGGGAAGGCAAGTCAGATGTGAAATCCACGGGCTCAACTCGTGAACTGCATTTGAAACTGTTTTTCTTGAGTATCGGA
+
GGGGGGGGGGGGGGGGGGGGGGGGGGGGGGGGGGGGGGGGGGGGGGGGGGGGGGGGGGGGGGGGGGGGGGGGGGGGGGGGGGGGGGGFGFGGGGGGGGGGGGGGGGFGGGGGGGDGGGGGGGGGGGGGGGGGGGGGGGGGGGGGGGGGGGGGGGFGGGGGGGGGGGGGGGGGEGGGDG5EGGFGGGGFGGGGGGGG8EEG5CGEGGGGGGGGGGGGGGGGGGGGGGGGGGGGGGGD3>DG4FFFGGFGFCFFGFFFGGAADFGGFBFFFF0>BAD:>>AF697
@DE18INS60510:318:000000000-B6LD3:1:1101:5881:8602 1:N:0:AAGAGGCATCGACTAG
TAGGGAATCTTCCACAATGGACGAAAGTCTGATGGAGCAACGCCGCGTGAATGAAGAAGGCCTTCGGGTCGTAAAATTCTGTTGTCAGAGAAGAACGTGCGTGAGAGTAACTGTTCACGTATTGACGGTATCTGACCAGAAAGCCACGGCTAACTACGTGCCAGCAGCCGCGGTAATACGTAGGTGGCGAGCGTTGTCCGGAGTTATTGGGCGTAAAGGGAACGCAGGCGGTCTTGTAAGTCTGATGTGAAAGCATTCGGCTAAACCGAAGTAGTGCATTGGA
+
GGGGGGGGGGFFGGGGGGGGGGGGGCFFGFGGGGGGG@FGGGGGGGGCEFGGGGGGGFGGGFGGGGGGGGGGGGGGGGFGGG9>FFFG<ADGGGDGGGFGGGGGGGGGGGGGGGGFCFAFGGGGGGGDGGGGGGGGGGGGGFFG7<CG>ED5@CFGGGGGGGG?8@F6:C5?EEE*@?FFFGC5CCGGGGCECGGGGCCEEE*;67<+<9C5EE==**:7<FDGEGECEDC<)***//0:9*9@2<@CF7>:C##############################
@DE18INS60510:318:000000000-B6LD3:1:1101:27910:8606 1:N:0:AAGAGGCATCGACTAG
TGGGGAATATTGCACAATGGAGGAAACTCTGATGCAGCGATGCCGCGTGAGGGAAGAAGGTTTTAGGATTGTAAACCTCTGTCTTCAGGGACGAAAAAAGACGGTACCTGAGGAGGAAGCTCCGGCTAACTACGTGCCAGCAGCCGCGGTAATACGTAGGGAGCGAGCGTTGTCCGGAATTACTGGGTGTAAAGGGAGCGTAGGCGGGATCGCAAGTCAGATGTGAAAACTATGGGCTTAACCCATAAACTGCATTTGAAACTGTGGTTCTTGAGTGAAGTAG
+
GGGGGGGGGGGGGGGGGGGGGGGGGGGGGGGGGGGGGGGGGGGGGGGGGGGGGGGGGGGGGFGGGGGGGGGGGGGGGGGGGGGGGGGGGGGGGGGGGGGGFGGGGGGGGGGGGGGCEGGGFGGGGGGGGGGGGGGGGGGGGGGGGGGGGGGGGGGGGGGGGGGGGGGGGGGGGGGGGGEGGGGGGGG?EGGGGGGGGGGG>EGGGGGGEGGGGGGGGGGGGFGGGGCCFGGGGGGFFFGFFFF>GGFGFGGGGFFFGGF>FFFG?2FBF=<<49?AFABF<<8
@DE18INS60510:318:000000000-B6LD3:1:1101:5894:8613 1:N:0:AAGAGGCATCGACTAG
TAGGGAATCTTCCACAATGGACGAAAGTCTGATGGAGCAACGCCGCGTGAATGAAGAAGGCCTTCGGGTCGTAAAATTCTGTTGTCAGAGAAGAACGTGCGTGAGAGTAACTGTTCACGTATTGACGGTATCTGACCAGAAAGCCACGGCTAACTACGTGCCAGCAGCAGCGGTAATACGTAGGTGGCGAGCGTTGTCCGGATTTATTGGGCGTAAAGGGAACGCAGGCGGGCTGTTAAGTCTGATGTGAAAGCCTTCGGGTTAACCGAAGGAGTGCATTGGA
+
FFGGGGGDGGGGGGFFFFFGGFGGGCFCFEFGGGGGGFFGFCFCFFGFGEGGGGD<FGGGGGGGGGGGGCGFDGGGGGGFFGGGGGGGFCFCFGGGGGGGGGGGEGGGFFGCGGFFDF=FEAFGGGGGGGGGGGGGGGGGGGGGGGGGDGGGGGFGGGCGGGGFCFF>*;8EG58C@EFG6@FGFEFC5:CGGG8C;:ECGG8/+<<+<EG5E5CEGGGCF55C*9CD*:C)>)1.*7:C*6*8:9B:?:C>C?#############################
@DE18INS60510:318:000000000-B6LD3:1:1101:8165:8627 1:N:0:AAGAGGCATCGACTAG
TGGGGGATATTGCGCAATGGGGGCAACTCTGACGCAGCAACGCCGCGTGAAGGATGAAGGTTTTCGGATTGTAAACTTCTTTTATAAGGACGAAAAATGACGGTACTTAATGAATAAGCTCCGGCTAACTACGTGCCAGCAGCCGCGGTAATACGTAGGGAGCAAGCGTTGTCCGGATTTACTGGGTGTAAAGGGTGCGTAGGCGGCTTTGCAAGTCAGATGTGAAATCTATGGGCTCACCCCATAACCTGCATTTGGAACTGTAGAGCTTGAGTGAAGTCGA
+
FGGDEGGGDGGGGGG@@FFGCFGGFGG,CF<CFDEGGGGGGGGGGGGGD:DFGGGGG9FFGGFCGGG+CFFFEGFFFGGGFGG9EFFCCCF=CGGGGG,EF@EGGGGGGCGFFFF9F=F9FGEGGGE<FC9FFG8CGGCGCGGGGG7CFCDF@FGF,=FDGGGG7EE*=78CBFFG*BEGCC9<8EGCG7@EFGCFEEDE>CEF*:?ECFFG7<9F7:::?><C7CECFGCDCFF5>FC*.>BB<7=*9D4C4FFFFG#########################
@DE18INS60510:318:000000000-B6LD3:1:1101:19600:8627 1:N:0:AAGAGGCATCGACTAG
TGGGGAATCTTCCGCAATGGGCGAAAGCCTGACGGAGCAACGCCGCGTGAGTGATGACGGCCTTCGGGTTGTAAAACTCTGTGATCCGGGACGAAAAGGCAGAGTGCGAAGAACAAACTGCATTGACGGTACCGGAAAAGCAAGCCACGGCTAACTACGTGCCAGCAGCCGCGGTAATACGTAGGTGGCAAGCGTTGTCCGGAATTATTGGGCGTAAAGCGCGCGCAGGCGGCTTCCCAAGTCCCTCTTAAAAGTACGGGGCTTAACCCCGTGATGGGCAGGA
+
GGGGGGGGGGGGGCFGGGGGGGGGGGGGGGGGGGGGGGGGGGGGGGGGGGGGGGGGGGGGGGGGGGGGGGDGFGGGGGGGGGGGGGGGGGGGGGGDGFGGGGGGGGGGGEGG6EGGFGGGGCGG,9FGGGGGGDD5ECCGGGGGGGGGGEGGE?FFGFGG6FG@FGCFGGGGCEGG8EFGGGGGGGEEFF6;EEGG5EGGG>;CGGGFGC?*CEEEE50:CD5CEDEDEG<CC<CFF:C*7@4=C9><F>7**97*299>CB7CF4?2?59?003)50(48>B
@DE18INS60510:318:000000000-B6LD3:1:1101:26787:8628 1:N:0:AAGAGGCATCGACTAG
TGGGGAATATTGCGCAATGGGGGCAACCCTGACGCAGCCATGCCGCGTGAATGAAGAAGGCCTTCGGGTTGTAAAGTTCTTTCGGTAGCGAGGAAGGCATTTAGTTTAATAGACTAAGTGATTGACGTTAACTACAGAAGAAGCACCGGCTAACTCCGTGCCAGCAGCCGCGGTAATACGGAGGGTGCGAGCGTTAATCGGAATAACTGGGCGTAAAGGGCACGCAGGCGGTGACTTAAGTGAGGTGTGAAAGCCCCGGGCTTAACCTGGGAATTGCATTTCA
+
GGGGGGGGGGGGGGGGGGGGGGGGGGGGGGGGGGGGGGGGGGGGGGGGGGGGGGGGGGCFGGGGGGGGGGGGGGGGGGGGGGGGGGGGGGGGGGGGGGGGGGGGGGGGGGGGGGGGGGGGGGGGGGGFFGGGGGGGGGGGGGGGGGGGGGGGGGGGGGGGGGGGGGGGFEDEGGGGGGGGGGGGGGGGGGE>CCEEGGGGGGGGFGGGGGGGGGGGGGGGGGGGGGGGGGG<CG<BFFGGFFFFGGFFFGGGFFFFGG;BDDG:FA?ABFBB0:?7<AAA9AF
@DE18INS60510:318:000000000-B6LD3:1:1101:14760:8646 1:N:0:AAGAGGCATCGACTAG
TGGGGAATATTGCACAATGGAGGAAACTCTGATGCAGCGACGCCGCGTGAGTGAAGAAGTAATTCGTTATGTAAAGCTCTATCAGCAGGGAAGATAGTGACGGTACCTGACTAGGAAGCTCCGGCTAAATACGTGCCAGCAGCCGCGGTAATACGTATGGAGCAAGCGTTATCCGGATTTACTGGGTGTAAAGGGAGTGCAGGTGGCATCACAAGTCAGAAGTGAAAGCCCGGGGCTCAACCCCGGGACTGCTTTTGAAACTGTGGAGCTGGAGTGCAGGAGA
+
GGGGGGGGGGGGGGGGGGGGGGGGGGGGGGGGGGGGGGGGGGGGDGGGGGGEFGGGGGGGCBFGGGFGGGGGGGGGGGGGGGGGFGGGGGGGGGGGGEFGGGGGGGGGGGGGFGGGGGGGGGGGGGGGGGGGGGFGGFGGGGFGGGGGGGGGGGGFGGGGFCFGGGGGEFGGGGGDCEGGGCGGFGGGGGE?FGGGGGCFFFCFGGGFGGGFFCFGGGGGFGGG9>7CD*75931>>>F4?>:>DG59@GGGG4B@F34<DFDC6:??FFF0:??<>)<??6;
@DE18INS60510:318:000000000-B6LD3:1:1101:24862:8647 1:N:0:AAGAGGCATCGACTAG
TGGGGAATATTGGGCAATGGGCGCAAGCCTGACCCAGCAACGCCGCGTGAAGGAAGAAGGCTTTCGGGTTGTAAACTTCTTTTGTCAGGGACGAGTAGAAGACGGTACCTGACGAATAAGCCACGGCTAACTACGTGCCAGCAGCCGCGGTAATACGTAGGTGGCAAGCGTTGTCCGGATTTACTGGGTGTAAAGGGCGTGTAGCCGGGAAGGCAAGTCAGATGTGAAATCCACGGGCTCAACTCGTGAACTGCATTTGAAACTGTTTTTCTTGAGTATCGGA
+
GGGGGGGGGGGGGGGGGGGGGGGGGGGGGGGGGGGGGGGGGGGGGGGGGGGGGGGGGGGGGGGGGGGGGGGGGGGGGGGGGGGGGGGGGGGGGGGGGGGGGGGGGGGGGGGGGGGGGGGGGGGGGGGGGGGGGGGGGGGGGGGGGGGGGGGFFFFGGGGGGGCFGGDGGGGGGGGGGGG>EG@FFGGGFGEGGGGGGGGGGGGGGGGGG=CEEGFG=CDGGGGGFFC7CGGGGG3>5:7**9FFGDFG:GGGGFBFDGF>FFGGFAF<15?BFF9BFFFF:>E
@DE18INS60510:318:000000000-B6LD3:1:1101:6828:8655 1:N:0:AAGAGGCATCGACTAG
TGGGGAATATTGCACAATGGAGGAAACTCTGATGCAGCGATGCCGCGTGAGGGAAGAAGGTTTTAGGATTGTAAACCTCTGTCTTCAGGGACGAAAAAAGACGGTACCTGAGGAGGAAGCTCCGGCTAACTACGTGCCAGCAGCCGCGGTAATACGTAGGGAGCGAGCGTTGTCCGGAATTACTGGGTGTAAAGGGAGCGTAGGCGGGATCGCAAGTCAGATGTGAAAACTATGGGCTTAACCCATAAACTGCATTTGAAACTGTGGTTCTTGAGTGAAGTAG
+
6FGFDG;FEFGGGGG9CEGGFGGGGGGGFGFFGGGGGGDEGGGGGGG@CCF@@CGGGGGGGGGDEGGGGGAFGCFEFGGG8FFGGFGGGGGCFF7CFGGEGGGGGDFGFG?FGGCCCFGF@FFGGGGDGGAEGGGGGGFFGGGGGGGGDGGEGGGGD>FGDGGGE@EGGGGGGGGGGBCFGFGGGGGFGG9F9@FGGGDGGGGGFGGDEGGGGE5CGGGG7CGFG7F>GGG**:477>F*9@?FDF5D@GGFGFFB>74)*97*94??###############
@DE18INS60510:318:000000000-B6LD3:1:1101:6847:8663 1:N:0:AAGAGGCATCGACTAG
TGGGGAATATTGCACAATGGAGGAAACTCTGATGCAGCGATGCCGCGTGAGGGAAGAAGGTTTTAGGATTGTAAACCTCTGTCTTCAGGGACGAAAAAAGACGGTACCTGAGGAGGAAGCTCCGGCTAACTACGTGCCAGCAGCCGCGGTAATACGTAGGGAGCGAGCGTTGTCCGGAATTACTGGGTGTAAAGGGAGCGTAGGCGGGATCGCAAGTCAGATGTGAAAACTATGGGCTTAACCCATAAACTGCATTTGAAACTGTGGTTCTTGAGTGAAGTAG
+
CFGGGGGGGGGGGGGGF<FGFGGGGFFFCFGGGGGGGGGGFGGGGGGGGGGGGEGGGGGGGGFGFGGGGGGGGFGGFGGGGFGGGGGGEGGGGGGGGGGGGGGGGGGGFGGGGGGGGGGGGGGGGGGGGGFGGGG8FFGGGGGGFGGGGEGGGGGGGGGGGGGGEGGGGGGGGGGGCGGC?FGGGFGFEGGGGGGGCGGGGGGGGGGGGGGGC=EEFGGGGGGGGGGGGFGGFG47:5CFFFFFGGFCFF7CF?F4*054>67CFAF:?FFAA9:4<26><AF
@DE18INS60510:318:000000000-B6LD3:1:1101:26164:8676 1:N:0:AAGAGGCATCGACTAG
TGGGGAATATTGCACAATGGGGGAAACCCTGATGCAGCAACGCCGCGTGAAGGAAGACGGTTTTCGGATTGTAAACTTCTATCAATAGGGACGAAGAAAGTGACTGTACCTAAATAAGAAGCCCCGGCTAACTACGTGCCAGCAGCCGCGGTAATACGTAGGGGGCAAGCGTTATCCGGAATTACTGGGTGTAAAGGGTGAGTAGGCGGCATGGCAAGTAAGATGTGAAAGCCCGAGGCTTAACCTCGGGATTGCATTTTAAACTGCTAAGCTAGAGTACAGG
+
GGGGGGGGGGGGGGGGGGGGGGGGGGGGGGGGGGGGGGGGGGGEGGGGGGGGGGGGGGGGCFGGGGGGGGGGGGGGGGGGGGGGGGGGGGGGGGGGGGGGGGGGGGGGGFFGGGGGGGGGGGFEGGGGGGGGGGGGGGGGGGGGGGGGEGGCEGGGGGCCFGGGGGGGGGGGGGGGGGGGGGGGGGGGGEGGGGGGGGGGGGGFGGGGGGGGGGGGGGG>DGG:FGGGGFF4C<DFFFGGF@FFGCFGFGGDGFFFCF<AGFFGFBFFFF>:A>DFFBDF>FF
@DE18INS60510:318:000000000-B6LD3:1:1101:26597:8678 1:N:0:AAGAGGCATCGACTAG
TGGGGAATATTGCACAATGGGGGAAACCCTGATGCAGCGACGCCGCGTGGAGGAAGAAGGTCTTCGGATTGTAAACTGCTTTTGTACGAGGGTAAACTCACCTACGTGTAGGTGACTGAAAGTATCGTACGAATAAGGATCGGCTAACTTCGTGCCAGCAGCCGCGGTAATACGGAGGATTCAAGCGTTATCCGGATTTATTGGGTTTAAAGGGTGCGTAGGCGGTTTGATAAGTTAGAGGTGAAATCCCGGGGCTTAACTCCGGAACTGCCTCTAATACTGT
+
GGGGGGGGGGGGGGGGGGGGGGGGGGGGGGGGGGGGGGDFGGGGGGGGGGGGGGGGGGGGGGGGGGFGGGGGGGGGFGGFGGGGGGGGGGGDGGGGGGGGGGGGGGGGGGFFGGGGGGGFGGGGGGGGGGGGGGGGGGGGFGGGGGGGGGGGGGGGGGGGGGGGDGGGGDGGGGDGGGGGFCFGGGGGGGGCCEEGDECFFGGGGGGGGGCGGGGDGGGGGGGGG7E7ECFGGGGFFFFG>FFFGFFGFFGGGFFFGGFAGFGGE?E>7@???FFFFFAFFFF
@DE18INS60510:318:000000000-B6LD3:1:1101:11941:8705 1:N:0:AAGAGGCATCGACTAG
TGGGGAATCTTCCGCAATGGGCGAAAGCCTGACGGAGCAACGCCGCGTGGGTGATGACGGCCTTCGGGTTGTAAAACTCTGTGATCCGGGACGAAAAGGCAGAGTGCGAAGAACAAACTGCATTGACGGTACCGGAAAAGCAAGCCACGGCTAACTACGTGCCAGCAGCCGCGGTAATACGTAGGTGGCAAGCGTTGTCCGGAATTATTGGGCGTAAAGCGCGCGCAGGCGGCCTCCCAAGTCCCTCTTAAAAGTGCGGGGCTTAACCCCGTGATGGGAAGGA
+
GGGGGGGGGGGGGCFGGEGGGGGGGGGGGGGGGGGGGGGGGGGGGGGGGGGGGGGGGGGGGGGGGGGGGGDGGGGGGGGFFGGGGGGGGGGGGGGGGGGGGGGGGGGGGGGGGGGGGGGGGGGGFGGGGGGGGGGEEGGGGG?FFGFGGGGGGGGGGGGGFGGGGGCGGGGGGGEC5FGGGGGGDGGGGGGGGGGGDGGGGG>EGGGGGGGGGGGGEGGGCCGDGG5<EGGGGGGFFFGGFFFFGGFGFGF*C4FFGGF(<@DGF29<?EF?F?FB????B<>
@DE18INS60510:318:000000000-B6LD3:1:1101:27306:8711 1:N:0:AAGAGGCATCGACTAG
TGGGGAATATTGCACAATGGGGGAAACCCTGATGCAGCGACGCCGCGTGGAGGAGGAAGGTCTTCGGATTGTAAACTCCTGTTGTTGGGGAAGATAATGACGGTACCCAACAAGGAAGTGACGGCTAACTACGTGCCAGCAGCCGCGGTAAAACGTAGGTCACAAGCGTTGTCCGGAATTACTGGGTGTAAAGGGAGCGCAGGCGGGAAGACAAGTTGGAAGTGAAATCTATGGGCTCAACCCATAAACTGCTTTCAAAACTGTTTTTCTTGAGTAGTGCAGA
+
GGGGGGGGGGGGGGGGGGGGGGGGGGGGGGGGGGGGGGGGGGGGEGGGGGGGGGGGGGGGGGGGGGGGGGGGGGGGGGGGGGGGGGFGGGGGGGGGGGGGGGGGGGFGGFGGGGGGGGGGGGGGGGGGFGGGGGGGGGGGGGGGGGGGGEGGGGGGGGGGGGGGGGGGEDDCGGGGGGGGGFGGGGCEGGGCEGGGGGGGGGGGGGGGGEFGGFG7C><FFGGGG=CGGGFFF4C4FFGGFFFFGG@7FFFGG4@FF7459FFFF<??BFAAA>BFFAFFB9?
@DE18INS60510:318:000000000-B6LD3:1:1101:9674:8717 1:N:0:AAGAGGCATCGACTAG
TGGGGAATCTTCCGCAATGGGCGAAAGCCTGACGGAGCAACGCCGCGTGAGTGATGACGGCCTTCGGGTTGTAAAACTCTGTGATCCGGGACGAAAAGGCAGAGTGCGAAGAACAAACTGCATTGACGGTACCGGAAAAGCAAGCCACGGCTAACTACGTGCCAGCAGCCGCGGTAATACGTAGGTGGCAAGCGTTGTCCGGAATTATTGGGCGTAAAGCGCGCGCAGGCGGCTTCCCAAGTCCCTCTTAAAAGTGCGGGGCTTAACCCCGTGATGGGAAGGA
+
GGGGGGGGGGGGG>FGGGGGGGGGGGGGGGGGGGGGGGGGGGGGGGGGGGGGGGGGGGGGGGGGGGGGGGGGGGGGGGGFGGGGGGGGGDGGGG:FGGGGGGGGGGGGGGDGGGGGGGGGGGGGFFGGDGGGGG7CFEFGGGGFFF7FGGGGGGGGGGGGFGGGFG?FGGDDDECEEGGGGGGGCFGFFGFGEEGE5EGGGD5?FGGGG9F5CEGGGGGG3DEGGGGDGGGGGD557F7F>@FFGF>FFD70*=B?FD009;D####################
@DE18INS60510:318:000000000-B6LD3:1:1101:18585:8719 1:N:0:AAGAGGCATCGACTAG
TGGGGAATATTGCACAATGGGGGAAACCCTGATGCAGCGATGCCGCGTGGAGGAAGAAGGTTTTCGGATTGTAAACTCCTGTTGAAGAGGACGATAATGACGGTACTCTTTTAGAAAGCTCCGGCTAACTACGTGCCAGCAGCCGCGGTAATACGTAGGGAGCGAGCGTTGTCCGGAATTACTGGGTGTAAAGGGAGCGTAGGCGGGACGGCAAGTCAGATGTGAAAACTATGGGCTCAACCCATAGACTGCATTTGAAACTGTTGTTCTTGAGTGAGGTAGA
+
GGGGGGGGGGGGGGGGGGGGGGGGGGGGGGGGGGGGGGGGGGGGGGGGGGGGGGGGGGFGGGGGGEGGGGCGGGGGGGGGGGGGGGFFGGGGGGGGGGGGGGGGGGGGGGGGGGGGGCFGGGGDGGGGGGGGGGDGGGGGGCFFGGGGGDGFGGGGGGGGG>C5*8>EGGGGGGEGGGGGGGGGGGGGEFFFGGGG>EGGGGGGDEGDGGCEGE5?FFFCGCGFFGFFFGFGGC<FF5F=?FFFG6?CFGF::FFFF764FF7CFF>6AF92<:DBFF:3<?F
@DE18INS60510:318:000000000-B6LD3:1:1101:18723:8724 1:N:0:AAGAGGCACCGACTAG
TGGGGAATCTTCCGCAATGGGCGAAAGCCTGACGGAGCAACGCCGCGTGAGTGATGACGGCCTTCGGGTTGTAAAACTCTGTGATCCGGGACGAAAAGGCAGAGTGCGAAGAACAAACTGCATTGACGGTACCGGAAAAGCAAGCCACGGCTAACTACGTGCCAGCAGCCGCGGCAATACGTAGGTGGCAAGCGTTGTCCGTATTTACTGGGTGTAAAGGGCGTGTAGCCGGGAAGGCAAGTCAGATGTGAAATCCACGGCATCAATTCGGAAACTGCATTTG
+
GEGFGDGGGGGGGEEC@CCF<FEFEGG8FG<CEFDEEGGGFGCC7B>C:=8CCE?F9C=FEGGGGGDGECC=?<,AF<=FGGFFGGGFC+>=7@C7:>CF@3<+C>EEC+@+FFC,DCEGGCFG9BFGDEGGGCG7>FD:F::<FF@,C7FCFFC<,C*4<<*7+88BCF87F>*:*<98E9:@5EFFFEGGGGGCCC:FG*;C69<CF?65:*:?E7:7*9C58>CDGFC)>)10)89*>BFFGCF79::F*09)>F?>C######################
@DE18INS60510:318:000000000-B6LD3:1:1101:26673:8756 1:N:0:AAGAGGCATCGACTAG
TGGGGAATCTTCCGCAATGGGCGAAAGCCTGACGGAGCAACGCCGCGTGAGTGATGACGGCCTTCGGGTTGTAAAACTCTGTGATCCGGGACGAAAAGGCAGAGTGCGAAGAACAAACTGCATTGACGGTACCGGAAAAGCAAGCCACGGCTAACTACGTGCCAGCAGCCGCGGTAATACGTAGGTGGCAAGCGTTGTCCGGAATTATTGGGCGTAAAGCGCGCGCAGGCGGCGTCCCAAGTCCCTCTTCAAAGTGCGGGGCTTAACCCCGGGCTGGGGAGGA
+
GGGGGGGGGGGGGEGGGGGGGGGCEGGGGGGGGGGDGGGFFGGGCGGGGEFGGGGGGGGGGGGGGGGGGGG7?FGGGGGAAFGGGGGGGG>CFGGGGGGGCCFGGFFGDEFEGGGGG?FCGGGGGFGGGGGGGGGGGGFGGGGGGGGGGDGC<FFGFFCFF:FCCFFFFFG7<F/?EGGDFF@FGGGFCGGFGE/?5AEFEG5CF87@GDGF*:EGGGGGGC5D=CECEGGGD)95>D7DFBBFG+<>?*;F**9=CD01DF)764?<?DB############
@DE18INS60510:318:000000000-B6LD3:1:1101:16043:8762 1:N:0:AAGAGGCATCGACTAG
TGAGGAATATTGGTCAATGGACGGAAGTCTGAACCAGCCATGCCGCGTGCAGGAAGACGGCTCTATGAGTTGTAAACTGCTTTTGTACGAGGGTAAACGCAGATACGCGTATCTGCCTGAAAGTATCGTACGAATAAGGATCGGCTAACTCCGTGCCAGCAGCCGCGGTAATACGGAGGATCCAAGCGTTATCCGGATTTATTGGGTTTAAAGGGTGCGTAGGCGGTTTAGTAAGTCAGCGGTGAAATTTTGGTGCTTAACACCAAACGTGCCGTTGATACTG
+
GGGGGGGGGGGGGGGGGGGGGGGGGGGGGGGGGGGGGGGGGGGGGGGGGGGGGGGGGGGGGGGGGGGGGGGGGGGGGGEGGGGGGGGGGCGGGGGGGGGGDGGGGGGGGGGGGGFFGDC8FGGGGGGGGDGDGGGGDFFFADFGGGGGGGGGGGGGGGGGFFGGDGGGECCFFGGCEDGGCCGFF?GGGGGGFG>EECEGEGGGGGGEEFG?EFGGEGGGGGGGGG7>G7CCFG=FFFDFBBDFGGFGFGC>CF5?FFFFGFGD5:F<<F?:?B?:2:AFFFF
@DE18INS60510:318:000000000-B6LD3:1:1101:15629:8776 1:N:0:AAGAGGCATCGACTAG
TGGGGAATATTGCACAATGGAGGAAACTCTGATGCAGCGACGCCGCGTGAGTGAAGAAGTAGTTCGCTATGTAAAGCTCTACCAGCAGGGAAGATAGTGACAGTACCTGACTAAGAAGCTCCGGCTAAATACGTGCCAGCAGCCGCGGTAATACGTATGGAGCAAGCGTTATCCGGATTTACTGGGTGTAAAGGGAGTGTAGGTGGCCAGGCAAGTCAGAAGTGAAAGCCCGGGGCTCAACCCCGGGACTGCTTTTGAAACTGCAGGGCTAGAGTGCAGGAGG
+
GGGGGGGGGGGFGGGGGGGGGGGGGGGGGGGGGGGGGGGGGGGGGGGGGGGFGGGGGGFGGGGGGEDGEGGGGGGDGGGGGGGGGGGGGEGGGGGFGGGGGGGGGGGGGGGGCGFFGGGGGGEGGGGFGGGGGGDGGGGGGFEGGGGEGDGGGGGGGGGGGGGGGFGGGGGGGGGCFEGGFGGGGGF>EGGEGGGGEGGGGGGFGGGGGFGGGGFGGGFFDFCGGFFGGCGGGGGFFFG4FFFFCGFDEGGGGFFFGDDFGFGGFFFBFF0:<<AFF<A####
@DE18INS60510:318:000000000-B6LD3:1:1101:13087:8806 1:N:0:AAGAGGCATCGACTAG
TGGGGAATATTGCGCAATGGGCGAAAGCCTGACGCAGCGACGCCGCGTGAGGGATGAAGGTTCTCGGATCGTAAACCTCTGTCAGGGGGGAAGAAACCCCCTCGTGTGAATAATGCGAGGGCTTGACGGTACCCCCAAAGGAAGCACCGGCTAACTCCGTGCCAGCAGCCGCGGTAATACGGAGGGTGCAAGCGTTAATCGGAATCACTGGGCGTAAAGCGCACGTAGGCGGCTTGGTAAGTCAGGGGTGAAATCCCACAGCCCAACTGTGGAACTGCCTTTG
+
GGGGGGGGGGGFGCFEEGGGGGGGDGGEEGGGGGGGGFGGGGGGGGGGGGGGGGGGGGAFEGGGGGGGGG+AFFFGGGGGGGGGGGGGGGGGGG?FFGGGGGGGGFGGGGGGDGFGGGDGGGCC?>EEEGGGGGGG5>GGFG6C@GGGGEGGGGGGGGGG*ACFGGG8FG*CCE>EGGGFGGGGDGG*AC?CDD8CEFGGC?>EGGGGGGCGGGGCC7DGGDEGEC?5=FCDDGG5>FF*79=47E>DBDGC*9@99<?:*:>5),7:??4:<27??2:794=
@DE18INS60510:318:000000000-B6LD3:1:1101:15996:8813 1:N:0:AAGAGGCATCGACTAG
TGGGGAATATTGCACAATGGGGGAAACCCTGATGCAGCGACGCCGCGTGGAGGAAGAAGGTCTTCGGATTGTAAACTCCTGTCCCAGGGGACGATAATGACGGTACCCTGGGAGGAAGCACCGGCTAACTACGTGCCAGCAGCCGCGGTAAAACGTAGGGTGCAAGCGTTGTCCGGAATTACTGGGTGTAAAGGGAGCGCAGGCGGATTGGCAAGTTGGGAGTGAAATCTATGGGCTCAACCCATAAATTGCTTTCAAAACTGTCAGTCTTGAGTGGTGTAGA
+
GGGGGGGGGGGGGGGGGGGGGGGGGGGGGGGGGGGGGGGGGGGGGGGGGGGGGGGGGGGGGGGGGGGGGGGGGGGGGGGGGGGGG9FFGGGGGGGGGGGGGGGGGGGGGGFGGGEGGGGGGGGGGGGGGGGGGGGGGGGGGGGGGGGGGGGGGGGGGGGGGGGGGGGGGGDGGGGGGGGGGGGGGGGGGFGGGGGGGGGGGGGDGGDDEGGGGFF:CFGGD<EGGGGGGGGGFGGFFFGGFFFEGGFFFGFGGFFFGGFFGFGG?AFFFFAA<><<<50.8<B
@DE18INS60510:318:000000000-B6LD3:1:1101:23725:8826 1:N:0:AAGAGGCATCGACTAG
TGAGTAATATTGGTCAATGGACGGAAGTCTGAACCAGCCATGCCGCGTGCAGGAAGACGGCTCTCTGAGTTGTGAACTGCTTTTGTACGAGGGTAAACGCAGATACGCGTATCTGCCTGAAAGTATCGTACGAATAAGGATCGGCTAACTCCGTGCCAGCAGCCGCGGTAATACGGAGGATCCAAGCGTTATCCGGATTTATTGGGTTTAAAGGGTGCGTAGGCGGTTTAGTAAGTCAGCGGTGAAATTTTTGTGCTTAACACCAAACGTGCCGTTGATACTG
+
GGGGFGGGGGGGGFFGGGGGGGGGGGGFFGGGGGCFGGGGGGGGGGGGGGGFGGGFGGGGGGGG9FFGGGGFDCGGGGGGGGGGGGFEGGEGGGGGGGGGGGGGGGGGGGGGGGGGGGCFFCFGFFGGGGGGGGGGGGGFGGEGG>EGGCCGD:EEEDFGFGGGGGGEECECCGGGGEGGDCGG?FGGGEEGCFEEGGDGFGGGGGGGGGGGGGGF537CDGGGGGGGGGGGGCF=/=FDBEDBFF=C=GF7DF4**7::D=<DF?>60<??BB#########
@DE18INS60510:318:000000000-B6LD3:1:1101:29015:8833 1:N:0:AAGAGGCATCGACTAG
TGAGGAATATTGGGCAATGGACGTAAGGAGGAAAAAGCCAAGGCGAGGGAGGGAAGAAGGAAGGAGGGGGGGGAAACAGAGGGGAGAAGGGAAGAAGAAGGGAGAGGGGGAGAATGATGCAGGGAACGGAGGAAGAAGAATCGGAGAACGAAGTGTAAGAAGCCGCGGTAATACGGAGGATGAGAAACTCAACAGACTTTATTGGGTTTAAAGGGTGCGTAGGCGGTTTATTAAGTTAGTGGTTAAATATTTGAGCTAAACTCAATTGGTCCCTTCCTCCTTT
+
GGGGGGGGGGGGD:B,BFGGGGGGGGG,::4:849:8EFG8<+:+636+:::C:8:8,:3,,,8,,++732/2/+*,,,03828*2+0,1***/6,<,681*22/**//1*8*6,,33323,,/*1*21*28562*++3+332//:/*32*1**2+3++3+2222212:CEGGGGGEGEGGC0+0+3*3+++2+0**323+3<CD5:?EFFFGDECCDDDDGGGGDGG=EDGGGGFFFGCFFFFGGFGBGGCFFF@FG29<?CC?FFF(1644>A::<9:<<?
@DE18INS60510:318:000000000-B6LD3:1:1101:28400:8834 1:N:0:AAGAGGCATCGACTAG
TGGGGGATATTGCGCAATGGGGGCAACCCTGACGCAGCAACGCCGCGTGAAGGATGAAGGTTTTCGGATTGTAAACTTCTTTTATTAAGGACGAAAAATGACGGTACTTAATGAATAAGCTCCGGCTAACTACGTGCCAGCAGCCGCGGTAATACGTAGGGAGCAAGCGTTGTCCGGATTTACTGGGTGTAAAGGGTGCGTAGGCGGCTTTGCAAGTCAGATGTGAAATCTATGGGCTCAACCCATAAACTGCATTTGAAACTGTAGAGCGTGAGTGAAGTAG
+
GGGGGGGGGGGGA@CG7CFFFFFGGC<FGFFGGGGGGGEGGGG=CGECEFGGDDFD<FFF,?EFFG77B@EF<FEFGGG<FFGGGDFAEBFGGGGCCGGGDGGGGGEFGGBFGFGGGGFG<F8>@FEEGGGFCGGFEGGG7DFCCEGGGGEGGGGGGGGGGGDC8@@CGC1=FCGE<BCGGFGGGDGCEE@FFFGDCGGGG>EDDCGCEC?EGD9?EFCG70?FGGFFGFGFGGF).7DF*)7)9CF4@GGGGF66CFF):7:DBDFD<4(41:?########
@DE18INS60510:318:000000000-B6LD3:1:1101:24643:8852 1:N:0:AAGAGGCATCGACTAG
TGGGGAATATTGGGCAATGGGCGCAAGCCTGACCCAGCAACGCCGCGTGAAGGAAGAAGGCTTTCGGGTTGTAAACTTCTTTTGTCGGGGACGAAACAAATGACGGTACCCGACGAATAAGCCACGGCTAACTACGTGCCAGCAGCCGCGGTAATACGTAGGTGGCAAGCGTTATCCGGATTTACTGGGTGTGAAGGGAGTGTAGGTGGCCAGGCAAGTCAGAAGTGAAAGCCCGGGGCTCAACCCCGGGACTGCTTTTGAAACTGCAGGGCTAGAGTGAAGG
+
GGGGGDGGGGGGGGGGGGGGGGGGGGGGGGGGGGGGGFGGGGGGGGGGEFGGGGGGGGGGGGGGGGGDGGGGGGGGGGGGGGGGGGEDE+:BE:>FGGGFGGGGGGGFGGGG@EGCEGGGGGGGGGGGF7FGGFG@>F@C,>EFGGGGGGC:<CFGFGFFCGGCF87B@FDEC@FGGGDGDEGGGGGF>FGGGGDCFGCG8@E+<7CEGGGF*21*:<FFC7+:C0+*<F=DF<C<B3>/57?FFE)).519*5?4:C24CF77@<?)449:?????######
@DE18INS60510:318:000000000-B6LD3:1:1101:19944:8860 1:N:0:AAGAGGCATCGACTAG
TGGGGAATATTGCACAATGGGGGAAACCCTGATGCAGCGACGCCGCGTGAGCGAAGAAGTATTTCGGTATGTAAAGCTCTATCAGCAGGGAAGAAGAATGACGGTACCTGACTAAGAAGCACCGGCTAAATACGTGCCAGCAGCCGCGGTAATACGTATGGTGCAAGCGTTATCCGGATTTACTGGGTGTAAAGGGAGCGCAGGCGGTGCGGCAAGTCTGATGTGAAAGCCCGGGGCTCAACCCCGGTACTGCATTGGAAACTGTCGTACTAGAGTGTCGGAG
+
GGGGGGGGGGGGGGGGGGGGGGGGGGGGGGGGGGGGGGGGGGGGGGGGGGGGGGGGGGGGGGGGGGGGGGGGGGGGGGGGGGGGGGGGGGGGGGGGGGGGGGGGGGGGGFGGGGGGGGFGCGGGGGGGGGGGGGGFGGGGGGGGGGGGGGGGGGGGGGGGGGGGGGGGGGGGGGGGGGGGGGGGFGGGGGG9GGGGGGEEGGGGGGGGGDEEGGGGGGFGFFGGGGGGGGGGGGGFFFGGFFFFGGFGFGGGGFFFGG<<CFGGFFFFFF<AFA?FFB>FFF3
@DE18INS60510:318:000000000-B6LD3:1:1101:27283:8862 1:N:0:AAGAGGCATCGACTAG
TGGGGAATCTTCCGCAATGGGCGAAAGCCTGACGGAGCAACGCCGCGTGAGTGATGACGGCCTTCGGGTTGTAAAACTCTGTGATCCGGGACGAAAAGGCAGAGTGCGAAGAACAAACTGCATTGACGGTACCGGAAAAGCGAGCCACGGCTAACTACGTGCCAGCAGCCGCGGTAATACGTAGGTGGCAAGCGTTGTCCGGAATTATTGGGCGTAAAGCGCGCGCAGGCGGCTTCCCAAGTCCCTCTTAAAAGTGCGGGGCTTAACCCCGTGATGGGAAGGA
+
GGGGGGGGGGGGGGGGGGGGGGGGGGGGGGGGGGGGGGGGGGGGGGGGGGGGGGGGGGGGGGGGGGGGFGGGGGGGGGGFGGGGGGGGGGGGGGGGGGGGFGGGGGGGGGEGFFGGGGGGGFGFCGCGGGGGGGGGGGGGGGGGGGGGGGGGGGGGGGGGGGFCFFGGGGGGGG5ECEGFGGGGGGFCGGGGGGEECCDGEG>EFGFGGGEFFECEGGGGGDE38CEGGGGGG5<@FFGCFFFFG?>46CFFFFFFDG>BDDDF?AF<?EF64(.6?:08:65
@DE18INS60510:318:000000000-B6LD3:1:1101:28737:8880 1:N:0:AAGAGGCATCGACTAG
TGGGGGATATTGCACAATGGGGGAAACCCTGATGCAGCAATGCCGCGTGAGGGAAGAAGGTCTTCGGATTGTAAACCTAAGTAGCCAGGGACGATAATGACGGTACCTGGAGAGTAAGCTCCGGCTAACTACGTGCCAGCAGCCGCGGTAATACGTAGGGAGCGAGCGTTGTCCGGATTTACTGGGTGTAAAGGGTGCGTAGGCGGGATGGCAAGTCAGATGTGAAATACCGGGGCTTAACCCCGGGGCTGCATTTGAAACTGTAGGGCTTGAGTACCGGAGA
+
GGGGGGGGGGGGGGGFGGGGGGGGGGGFGGGGGGGGGGGGGGGGGGGGGGGGGGGGGGGGGGGGGGGGGGGGGGGGGGGGGGGGGGGGGGGGGGGG7@FGGCFGGGGGGF:FGGGGGGGGGGGGGGG?FGGGGGGGGFFGGGGGGECEEEGFGGGGGGGGGGGGEEDGGGGGGGGDGGGGGGGGGGGGEGGGGGGGGGGGGGGGGGGE5EGGGCG9EGF:DFA7<F<7<?DGCDCEFFGG=755DEBGBCGGC6@4*2.4D=FGF##################
@DE18INS60510:318:000000000-B6LD3:1:1101:14658:8886 1:N:0:AAGAGGCATCGACTAG
TGAGGAATATTGGTCAATGGACGCAAGTCTGAACCAGCCATGCCGCGTGCAGGAAGACGGCTCTATGAGTTGTAAACTGCTTTTGTACGAAGGTAAACTCACCTACGTGTAGGTGACTGAAAGTATCGTACGAATAAGGATCGGCTAACTCCGTGCCAGCAGCCGCGGTAATACGGAGGATTCAAGCGTTATCCGGATTTATTGGGTTTAAAGGGTGCGTAGGCGGTTTGATAAGTTAGAGGTGAAATCCCGGGGCTTAACTCCGGAACTGCCTCTAATACTG
+
GGGFFGGGGFGFGGGGGGGGGGGGGGGGGGGGGFGGGFGGGGGGGGGGGGGGFGFGGFGGGGGFDFGFFFGGGGGFGGFGGGGGFFEFGEFGDGGDFGCFGGCFFFGGFGGGGG9?FGA@FFGGFGGGGGGGGEGGGGFGGGGGGGGFACGGGGDGCAFGGGGFGGGGGGDGGGG7F5C7EGGGFFFGGGCCFGED8CCGGGFFFGEGCC?:EFEGEDDD3>=6=DEGG=:F7*7@F*:*7>FFDF?GFFG*7@>>DGFBC?7<B>:(7@???FFBA2<ADFB
@DE18INS60510:318:000000000-B6LD3:1:1101:20513:8893 1:N:0:AAGAGGCATCGACTAG
TGGGGAATATTGCACAATGGAGGAAACTCTGATGCAGCGACGCCGCGTGAGTGAAGAAGTAGTTCGCTATGTAAAGCTCTATCAGCAGGGAAGATAGTGACGGTACCTGACTAAGAAGCTCCGGCTAAATACGTGCCAGCAGCCGCGGTAATACGTATGGAGCAAGCGTTATCCGGATTTACTGGGTGTAAAGGGAGTGTAGGTGGCCAGGCAAGTCAGAAGTGAAAGCCCGGGGCTCAACCCCGGGACTGCTTTTGAAACTGCAGGGCTAGAGTGCAGGAGG
+
GGGGGGGGGGGGGGGGGGGGGGGGGGGGGGGGGGGGGGGGGGGGGGGGGGGGGGGGGGGGGGGGFGGGGGGGGGGGGGGGGGGGGGGGGGGGGGGGGGGGGGGGGGGGGGGGGGGGGGGGGGGGGGGGGGGGGGGGGGGGGGGGGGGGGGGGGGGGGGGGGGGGDGGGGGGGGGGGGGGGGGGGGGGGGGGGGGDFDEFGGGGGFFGGGGGFGFGGGGGGFFGGFFGGGFGGGGGFFFFGFFFFGGFGFGGGGFFFGGB9D4>6?>F>:F?FFFAABFFFF:E
@DE18INS60510:318:000000000-B6LD3:1:1101:27777:8894 1:N:0:AAGAGGCATCGACTAG
TGGGGAATATTGCACAATGGGGGAAACCCTGATGCAGCGACGCCGCGTGAGTGAAGAAGTATTTCGGTATGTAAAGCTCTATCAGCAGGGAAGAAAGTGACGGTACCTGAATAAGAAGCCCCGGCTAACTACGTGCCAGCAGCCGCGGTAATACGTAGGGGGCAAGCGTTATCCGGATTTACTGGGTGTAAAGGGAGCGTAGACGGCAAGGCAAGTCTGAAGTGAAAGCCCGGTGCTTAACGCCGGGACTGCTTTGGAAACTGTTTGGCTGGAGTGCCGGAGA
+
GGGGGGGGGGGGGGGGGGGGGGGGGGGGGGGGGGGGGGDGGGGGGGGGGGGGGGGGGGGGGGGGGGEFGGGGGGGGGGGGGFGGGGGGGGGGGFGGGGGGGGGGGGGGFGFGGGGGGGGGGGGGGGGGGGGGGGGGGGGGCFGGEGGGEGGGGGGGGGGGGGGGFGGGGGGGGGGGDGEFCFFGGGFGGFGCFCEFCEGGGGGGGGGGGGGGGGGGGGGGGGGGFFFGGGGDGGGFFFGGFFF>CGFCD*>FG8B7*26<C*2CBAFBBFB?6:?FFFBF###
@DE18INS60510:318:000000000-B6LD3:1:1101:27175:8898 1:N:0:AAGAGGCATCGACTAG
TGGGGAATATTGCACAATGGGGGAAACCCTGATGCAGCGACGCCGCGTGGAGGAAGAAGGTCTTCGGATTGTAAACTCCTGTTGTTGAGGAAGATAATGACGGTACTCAACAAGGAAGTGACGGCTAACTACGTGCCAGCAGCCGCGGTAAAACGTAGGTCACAAGCGTTGTCCGGAATTACTGGGTGTAAAGGGAGCGCAGGCGGGAGAACAAGTTGGAAGTGAAATCCATGGGCTCAACCCATGAACTGCTTTCAAAACTGTTTTTCTTGAGTAGTGCAGA
+
GFGGGGGGGGGGGGGGGGGGGGGGGGGGGGGGGGGGGGEDGGGGGGGEGGGGGGGGGGGGDGGGGGGGGGGFFGGGGGGFGGGGGGGGGGGGGGGGGGGGGGGCGGGGGGGGGGGGGGGGGGGGGGGGGGGGGGGGGGGGGGGGGGGGGDGGFFGFGGGGFGGGGGGGEGGGGGGGGGGGGGFGGGCG5CFGGGGD*8CEEEEEGGGGGGGGFFF9C7FGGGGGGG7DGGG7*9CFFFF=@FEFCGBFF>DFC4@FGGFFF:C*@258(*:AFFA########
@DE18INS60510:318:000000000-B6LD3:1:1101:11145:8909 1:N:0:AAGAGGCATCGACTAG
TGGGGAATCTTCCGCAATGGGCGAAAGCCTGACGGAGCAACGCCGCGTGAGTGATGACGGCCTTCGGGTTGTAAAACTCTGTGATCCGGGACGAAAAGGCAGAGTGCGAAGAACAAACTGCATTGACGGTACCGGAAAAGCAAGCCACGGCTAACTACGTGCCAGCAGCCGCGGTAATACGTAGGTGGCAAGCGTTGTCCGGAATTATTGGGCGTAAAGCGCGCGCAGGCGGCTTCCCAAGTCCCTCTTAAAAGTGCGGGGCTTAACCCCGTGATGGGAAGGA
+
GGGGGGGGGGGGGGGGGGGGGGGGGGGGGGGGGGGGGGGGGGGGGGGGGGGGGGGGGGGGGGGGGGGGGGGGGGGGGGGGGGGGGGGGGGGGGGGGGGGGGGGFFGGGGGGGGGGGGGGGGGGG:DFGCGGGGGCFGGGGGGDGGGGGGGGG:FGGGGGGGGGGGGGGGGGGGGGGGGGGGGGGGGGGGGF>GCGGGGGGGGECGGGGGCGFGEGGGDGGDG=DCGGGGGGGGDDFFFGGFFFFGF@C=7C*C?F=DDBF3>DG:BFFFF9:?F0<<B?:?FF
@DE18INS60510:318:000000000-B6LD3:1:1101:12594:8931 1:N:0:AAGAGGCATCGACTAG
TGAGGAATATTGGTCAATGGACGCAAGTCTGAACCAGCCATGCCGCGTGCAGGAAGACGGCTCTATGAGTTGTAAACTGCTTTTGTACGAGGGTAAACGCTCTTACGCGTAAGAGCCTGAAAGTATCGTACGAATAAGGATCGGCTAACTCCGTGCCAGCAGCCGCGGTAATACGGAGGATCCAAGCGTTATCCGGATTTATTGGGTTTAAAGGGTGCGTAGGCGGTTTGATAAGTTAGAGGTGAAATACCGGTGCTTAACACCGGAACTGCCTCTAATACTG
+
GGGGGGGGGGGGGGGGFGGGGGGGGGGGGGGGGGGGGGGGGGGGGGGGGGGGGGGGGGGGGGGGGGGGGGGGGGGGGGGGGGGGGGGGGGDGGGGGGGGGGGGGFGGGGGGGGGGGGGFGFGGGGGGGGGGGGGGGGGGGGGDGGGGGGGGGGGGGGGGGGGGGGGGGGGGGGGGDGGDGGGGG6CF>EEGGGGGG5>EFGGG9FGGGGFGFGFGGGGDGGGDGEDEGGGCF>GCFFFDDFFFFGGFGFGGGGDEFGGBFGFFG:;39BFFDF?FFF<><AAB
@DE18INS60510:318:000000000-B6LD3:1:1101:25397:8943 1:N:0:AAGAGGCATCGACTAG
TGGGGAATCTTCCGCAATGGGCGAAAGCCTGACGGAGCAACGCCGCGTGAGTGATGACGGCCTTCGGGTTGTAAAACTCTGTGATCCGGGACGAAAAGGCAGAGTGCGAAGAACAAACTGCATTGACGGTACCGGAAAAGCAAGCCACGGCTAACTACGTGCCAGCAGCCGCGGTAATACGTAGGTGGCAAGCGTTGTCCGGAATTATTGGGCGTAAAGCGCGCGCAGGCGGCTTCCCAAGTCCCTCTTAAAAGTGCGGGGCTTAACCCCGTGATGGGAAGGA
+
GGGGGGGGGGGGGGGGGGGGGGGGGGGGGGGGGGGGGEGGGGGGGGGEFFGGGGGGGGDGGGGGGGGGGGGGGGGGFGGFGGGGGGDFGDGGGGGGGFGGGGFGGGGDGG>F>DFGGGGGGFGC:>FGCFGGGGDGGGGGGGFGGGGGGCEGGGGGGGGGGGGGGGGFG8E5CCGGDGGGFCC882<CCGFCFG8E*CFGGGGDGCFGFDF5EEGDEGDCDGGGGCCGEG:))1)8<):D78974EF7@**:*9F@7C>,151964B<(>6-102<<B02?:5
@DE18INS60510:318:000000000-B6LD3:1:1101:23534:8947 1:N:0:AAGAGGCATCGACTAG
TGGGGAATATTGCACAATGGGGGAAACCCTGATGCAGCGACGCCGCGTGGAGGAAGAAGGTCTTCGGATTGTAAACTCCTGTTGTTGAGGAAGATAATGACGGTACTCAACAAGGAAGTGACGGCTAACTACATGCCAGCAGCCGCGGTAAAACGTAGGTCACAAGCGTTGTCCGGAATTACTGGGTGTAAAGGGAGCGCAGGCGGGAGAACAAGTTGGAAGTGAAATCCATGGGCTCAACCCATGAACTGCTTTCAAAACTGTTTTTCTTGAGTAGTTCAGA
+
GGGGGGGGGGGGGGGGGGGGGGGGGGGGGGGGGGGGGGCGGGGGGGGGGGGGEGFGGGGGGGGGGGFGGGGGGGGGGGGGGGGGGGGGGGGGGGGGGGGGGGGGGGGGGGGGGGGG@FGGGGGGGEFGGGGGGGGGGGGGGGGGGGGGGGGGFGGFGGGGGGGGGFGGGGGGGGGGGDGGGGFCFGFG>FGGGGEGCEGGGGGGGGG>EGGGGGGGFDGGGFGGCFGGGGFGG<FFFFGFFFFFGGFGF79CF?FFGGA>GFFCFAF<BFFFB:9BA6)6A##
@DE18INS60510:318:000000000-B6LD3:1:1101:6157:8962 1:N:0:AAGAGGCATCGACTAG
TGGGGAATATTGCACAATGGGCGCAAGCCTGATGCAGCAACGCCGCGTGAAGGAAGACGGTTTTCGGATTGTAAACTTCTGTTCTTAGTGAAGAATAATGACGGTAGCTAAGGAGCAAGCCACGGCTAACTACGTGCCAGCAGCCGCGGTAATACGTAGGTGGCAAGCGTTGTCCGGAATTACTGGGTGTAAAGGGAGCGCAGGCGGGTGATCAAGTCAGCTGTGAAAACTACGGGCTTAACCCGTAGACTGCAGTTGAAACTGTTCATCTTGAGTGAAGTAG
+
CFFFGEGFFGFGGGGGGGGGGGGGGGGFFGGGGGGGGGGGGGGGGGGGGGGGGGGGGGGGEGGGGGGCGGGGGGGGGGGGGGGGGGFE<FFGGDFFGGGGGGGGCFGGGGGGGGFF7DGGG8BFDDGEGFGGGGFDFFFFGGGGGGGGDFGGGGGGFFFDEFGGGCFFC1;CCFF:CGGGBEGFGGFFC:BF;CGGGGGGCGEGGGGGCEFGFCCFFGGGGFCGFCCFCEC76DGF))*9@FFFG5>7BG:CFFFF>FA<?4CGFBF:)0:>BABA2<):4:?
@DE18INS60510:318:000000000-B6LD3:1:1101:15055:8977 1:N:0:AAGAGGCATCGACTAG
TGGGGAATCTTCCGCAATGGGCGAAAGCCTGACGGAGCAACGCCGCGTGAGTGATGACGGCCTTCGGGTTGTAAAACTCTGTGATCTGGGACGAAAAGGCAGAGTGCGAAGAACAAACTGCATTGACGGTACCGGAAAAGCAAGCCACGGCTAACTACGTGCCAGCAGCCGCGGTAATACGTAGGTGGCAAGCGTTGTCCGGAATTATTGGGCGTAAAGCGCGCGCCGGCGGCTTCCCAAGTCCCTCTTAAAAGTGCGGGGCTTAACCCCGTGATGGGAAGGA
+
GGGGGGGGGGGGG:FEEEGGGGGGGGGGGGGGGGGGGGGGGGGGGGGGGGGGGGGGGGGGGGGGG@GDGGGGGGGGGGGGGGGGGGGGGGGGGGGGGGGGGGGGGGGGGGGGGGGGGGGGGGFGGGGGGGGGGGGGGDGFGGGGGGGGGGGGGGGGGGGGFGGGGGGGGGGGGGGGGGFGGGGGC<98CFGFGGGGGEGGGGEGF?FGGEC5@CGGGFGGGGGGGG*75EDCDGC@6?CC)1@FGGFGFGGGG49*:<>>)794)4@<B@>:B:?B<?B2<?>
@DE18INS60510:318:000000000-B6LD3:1:1101:12981:8980 1:N:0:AAGAGGCATCGACTAG
TGGGGAATATTGCACAATGGGCGAAAGCCTGATGCAGCGACGCCGCGTGAGCGAAGAAGTATTTCGGTATGTAAAGCTCTATCAGCAGGGAAGATAATGACGGTACCTGACTAAGAAGCACCGGCTAAATACGTGCCAGCAGCCGCGGTAATACGTATGGTGCAAGCGTTATCCGGATTTACTGGGTGTAAAGGGAGCGCAGGCGGTGCGGCAAGTCTGATGTGAAAGCCCGGGGCTCAACCCCGGTACTGCATTGGAAACTGTCGTACTAGCGTGTCGGAGG
+
GGGGGGGGGGGGGGGGGGGGGGGGGGGGGGGGGGGGGGGGGGGGGGGGGGGGGGGGGGFG9FGGGGGGGGGGGGGFGGGGGGGGGGFGGGGFGGGGGGGGGGGGGGGGGGGGGGCGGGGGGGGGGGGFGGCGFGCGGGFGGGGGGGGGGGGGGGGGGGGGGFGGFGGGGGGGGGGCFGGGGGGCGCFEGGGCCGGGGGDGGGGGEEGGGGGGGEFGGGGGGGGGF79*CFGDDG)8>FGFFFFEGGFGFGGG7FFFFC<2DFGC@?F?FFA2(3808?B>96B
@DE18INS60510:318:000000000-B6LD3:1:1101:9436:8995 1:N:0:AAGAGGCATCGACTAG
TGAGGAATATTGGTCAATGGACGCAAGTCTGAACCAGCCATGCCGCGTGCAGGAAGACGGCTCTATGAGTTGTAAACTGCTTTTGTACGAGGGTAAACTCACCTACGTGTAGGTGACTGAAAGTATCGTACGAATAAGGATCGGCTAACTCCGTGCCAGCAGCCGCGGCAATACGGAGGATTCAAGCGTTATCCGGATTTATTGGGTTTAAAGGGTGCGTAGGCGGTTTGATAAGTTAGAGGTGAAATCCCGGGGCTTAACTCCGGAACTGCCTCTAATACTG
+
GGGGGGGGGGGGGGGGGGGGGGGGGGGGGGGGGGGGGGGGGGGGGGGGGGGGGGGGGGGGGGGGGGGFFGGGGFGGGGCFGGGGAGGGGDEFGGGGGGGGGGGGGGGGFGGGGGGGGGGGGGGGGGGGGGGGGGGGGGDFFGGGGGDGGGGGGGGGGGGGGGGGDGDGGDGFFFGGGGGGGGGGGGGGGGCEGGEG?EGGGGGGGGEEGGFGGGGGEGGGC3CFEGGGGGGGGGGFF4CCF4?FC9=F?DGGGFDBGG?AG?C<>>>>>FBFF<??7)5<><F
@DE18INS60510:318:000000000-B6LD3:1:1101:24878:9026 1:N:0:AAGAGGCATCGACTAG
TGGGGAATATTGCGCAATGGGCGAAAGTCTGACGCAGCGACGCCGCGTGAGGGATGAAGGTTCTCGGATCGTAAACCTCTGTCAGGGGGGAAGAAACCCCCTCGTGTGAATAATGCGAGGGCTTGACGGTACCCCCTAAGGAAGCACCGGCTAACTCCGTGCCAGCAGCCGCGGTAATACGGAGGGTGCAAGTGTTAATCGGAATCACTGGGCGTAAAGCGCACTTAGGCGGCTTGGTACGTCAGGGGTGAAATCCCACAGCCCAACTGTGGAACTGCCTTTG
+
FCFFFGGGGGFCFDFGFEGG8FC:BCFFGGGGGGGGGGC@FFGFCGGFFGE8CGGGGGGFEGGGGGGE@FGGGCCGFDG=FGGF<88=:<:FFGCFGGDFFFGGFGGGGGGGFGFGBF@:8CFF56EEE8CCF@EG*;AFDF*2A8CGG5CE?EGEGGG585;:@@8*8F8E?E:8*AC7C>*2:EE?E+39+<9CGG+<*;*:59CC:?C5;CEC57*C59*)*2+0?FCDDGC################################################
@DE18INS60510:318:000000000-B6LD3:1:1101:14906:9050 1:N:0:AAGAGGCATCGACTAG
TGGGGAATATTGCACAATGGGCGAAACCCTGATGCAGCGACGCCGCGTGGAGGAAGAAGGTCTTCGGATTGTAAACTCCTGTTGTTGAGGAAGATAATGACGGTACTCAACAAGGAAGTGACGGCTAACTACGTGCCAGCAGCCGCGGTAAAACGTAGGTCACAAGCGTTGTCCGGAATTACTGGGTGTAAAGGGAGCGCAGGCGGGAAGACAAGTTGGAAGTGAAATCCATGGGCTCAACCCATGAACTGCTTTCAAAACTGTTTTTCTTGAGTAGTGCAGA
+
GGGGGGGGGGGGGGGGGFGGGGGGGGGGGGGGGGGGGGGGGGGGGGGGGGGGGGGGGGGGGGGGGFGGGGGGGGGGGGGFGGGGGGGGGGGGGGGGGGGGGGGGGGGGGGGGGGGGGGGGGGGGGGGGGGGGGGFGGGFGGGGGGDGGGGGGGGGFGGGGFGGGGFGGGEGGGGGDGGGGFF7FCFGGGGCCGGECEGGGGGGGGGG5CEGGGGGGFGGGGGGGGGCFGGFFGDFFF@GGFFEEC?4DFCDGGFFFGGAAFFFFFFFFFF24A?FFAFFFFFF
@DE18INS60510:318:000000000-B6LD3:1:1101:10611:9054 1:N:0:AAGAGGCATCGACTAG
TGAGGAATATTGGTCAATGGGCGGAAGCCTGAACCAGCCATGCCGCGTGCAGGAAGACGGCTCTATGAGTTGTAAACTGCTTTTGTACTAGGGTAATTTGCGGTACGTGTACCGTATTGAAAGTATAGTACGAATAAGGATCGGCTAACTCCGTGCCAGCAGCCGCGGTAATACGGAGGCTCCAATCGTTATCCGGATTTATTGGGTTTAACGGGTGCGTAGGCGGCAGATTAAGTTAGAGGTGAAATTCCGAGGCTCAACCTTGGCACTGCCTCTGATACTG
+
GGDFGGGGGGGGGGFGGGGCE8:CGGGGFGGGGGGGGGEGGGGGGGGG7CFGGDGGGGGGGGGGGGAE<FFGGDGGGGGGGGGGGGEEAE?BFF=FFG9,CFGFGGGGGGGF,BD+DGAEFDFFFGGGGGCGGGGGGFGFFGGGGGFGGGGGG@FCGGGGGGGE7CGGGGGFF9CEGG>*6=FFF+5BBF5FDG>EDE*BCCFGFG=EC>?+;>5C*>DGGDCC*9CD57C70::@FFGCFF65:?FDFDGC<:>>408?*<F:*(97?FF77<0?BAF4:A@
@DE18INS60510:318:000000000-B6LD3:1:1101:20387:9073 1:N:0:AAGAGGCATCGACTAG
TGGGGGATATTGCGCAATGGGGGCAACCCTGACGCAGCAACGCCGCGTGAAGGATGAAGGTTTTCGGATTGTAAACTTCTTTTATTAAGGACGAAAAATGACGGTACTTAATGAATAAGCTCCGGCTAACTACGTGCCAGCAGCCGCGGTAATACGTAGGGAGCAAGCGTTGTCCGGATTTACTGGGTGTAAAGGGTGCGTAGGCGGCTTTGCAAGTCAGATGTGAAATCTATGGGCTCAACCCATAAACTGCATTTGAAACTGTAGAGCTTGAGTGAAGTAG
+
GGGGGGGGGGGGGGGGGGGGGGGGGGGGGGGGGGGGGGGGGGGGGGGGGGGGGGGGGGGGFGGGGGGGGGGGGGGGGGGGGGGGGGGGGGGGGGGGGGGGGGGGGGGGGGGGGGGGGG9FGGGGGGGGGGGGGGGFGGGGGGCGGGGGGGGGGGGGGGGGGGGGG<EGGGGGGGGGGGGGGGGGGGGGGGFCGGGGGGGGGGGGGDGGGGGGGGGGGGGGCGGGC>FGGGGGGGFFF5CGFFFFGGFC?GCGGB?FFFB<GFGDF>F<4BABFFBFFB224<F
@DE18INS60510:318:000000000-B6LD3:1:1101:12259:9088 1:N:0:AAGAGGCATCGACTAG
TGGGGAATATTGGGCAATGGGCGCAAGCCTGACCCAGCAACGCCGCGTGAAGGAAGAAGGCCCTCGGGTTGTAAACTTCTTTTCTTAGGGACGAAGCAAGTGACGGTACCTAAGGAATAAGCCACGGCTAACTACGTGCCAGCGGCCGCGGTAATACGTAGGTGGCAAGCGTTATCCGGATTTATTGGGCGTAAAGCGCGCGCAGGCGGCTTCCCAAGTCCCTCTTAAAAGTGCGGGGCTTAACCCCGTGATGGGAAGGAAACTGGGAAGCTGGAGTATCGGA
+
GGGGGGGGGGGGGCFGGGGGGGGGGGGGGGGGGGGGGGGGGGGGGGGGGGGGGGGGGGGGGGGGGGGGGGGGGGGGGGGGGGGGGGGGGGGGGGGGGGGGGGGGGGGGGGGGFGFGGGGGGGGGGGGGGGGGGGGEGFGGGGGGGGGDGGGGGGGGGGGGGGGGGGGGGGGGGGGGGGGEGGGGGGGGFGGGGGGGGGGDGGGGGGGGGGDEGFFCFGGGCGGGGGFCFFGGGGGF3<DGFFFFGGFGFGCGGFF4CD6:>?FGFFFBB3???BF?::ADF95
@DE18INS60510:318:000000000-B6LD3:1:1101:9430:9098 1:N:0:AAGAGGCATCGACTAG
TGGGGAATATTGCACAATGGAGGAAACTCTGATGCAGCGACGCCGCGTGAGTGAAGAAGTAGTTCGCTATGTAAAGCTCTATCAGCAGGGAAGATAGTGACGGTACCTGACTAAGAAGCTCCGGCTAAATACGTGCCAGCAGCCGCGGTAATACGTATGGAGCAAGCGTTATCCGGATTTACTGGGTGTAAAGGGAGTGTAGGTGGCCAGGCAAGTCAGAAGTGAAAGCCCGGGGCTCAACCCCGGGACTGCTTTTGAAACTGCAGGGCTAGAGTGCAGGAGG
+
GGGGGGGGFGGDFFGGGGGGGGGGGGGGGGGGGEGGGGEGGGGGGGGGGGGGGFGGGGGGGGGGGDGGGGFGFFGGEFGGCGGGGGGFGGGGGGGCFGGGGGGGGGDGFGGGGFCFFGGGGGDGGGGGFGGGGG<FFFFGGGGGGGGGGDGFCGGGGGD7FGGGG,CGGFCCFGGGGGGGGGGGGGFCGGG,CEGFEGGGGGGGFFGGGGGGCGCCFDG>>FGGFFDFFGGCDDGEFFGGFFFFGGFGEGGGGFFFGD2>GFFGFBFBBFFB)36<B99:08>
@DE18INS60510:318:000000000-B6LD3:1:1101:24334:9105 1:N:0:AAGAGGCATCGACTAG
TGGGGAATCTTCCGCAATGGGCGAAAGCCTGACGGAGCAACGCCGCGTGAGTGATGACGGCCTTCGGGTTGTAAAACTCTGTGATCCGGGACGAAAAGGCAGAGTGCGAAGAACAAACTGCATTGACGGCACCGGAAAAGCAAGCCACGGCTAACTACGTGCCAGCAGCCGCGGTAATACGTAGGTGGCAAGCGTTGTCCGGAATTATTGGGCGTAAAGCGCGCGCAGGCGGCTTCCCAAGTCCCTCTTAAAAGTGCGGGGCTTAACCCCGTGATGGGAAGGA
+
GGGGGGGGGGGGGGGGGEGGGGGGGGGGGGGGGGGGGGGGGGGFGGGGGGGGGGGGGGGGGGGGGGGGGGGGGGGFGGGFGGGGGGGGGGGGGGGGGGGGGGGGGGGGGGGGGGGGGGGGGGGGGGGGEGGGGGGGGGGGGGGGGGGGGGGGGGGGGGGGFGGGGG6CGGGGGGEGGGFFG?FFGCGGGGGGGGGGCGGGDGGGFGGGG7FDGGECGFFFGGGGGGGGEGGGGGCFFFFGFFFFGCFGFDGCFFFFFG661<DGFF?>FFF1:?:9<:(53?4
@DE18INS60510:318:000000000-B6LD3:1:1101:15530:9142 1:N:0:AAGAGGCATCGACTAG
TGGGGAATCTTCCGCAATGGGCGAAAGCCTGACGGAGCAACGCCGCGTGAGTGATGACGGCCTTCGGGTTGTAAAACTCTGTGATCCGGGACGAAAAGGCAGAGTGCGAAGAACAAACTGCATTGACGGTACCGGAAAAGCAAGCCACGGCTAACTACGTGCCAGCAGCCGCGGTAATACGTAGGTGGCAAGCGTTGTCCGGAATTATTGGGCGTAAAGCGCGCGCAGGCGGCTTCCCAAGTCCCTCTTAAAAGTGCGGGGCTTAACCCCGTGATGGGAAGGA
+
GGGGGGGGGGGGGGGGGGGGGGGGGGGGGGGGGGGGGGGGGGGGGGGGGGGGGGGGGGGGGGGGGGGGGGGGGGGGGGGGGGGGGGGGGGGGGGGGGGGGGGGGGGGGGGGGGGGGGGGGGGGGFGGGGGGGGGGGGGGGGGGGGGGGGGGGGGGGGGGGGGGGGGGGGGGGGGGDEGGGGGFGGGGGGGFEGGGGGGGGE?>5CCGGCAFFGGGGDGGGGGGDGG=<E=CDGGGF??7<FFF4DC>GFGG77@BFDGFFGF:*)69A?D96003<?BF(4?F
@DE18INS60510:318:000000000-B6LD3:1:1101:9707:9156 1:N:0:AAGAGGCATCGACTAG
TGAGGAATATTGGTCAATGGGCGGAAGCCTGAACCAGCCATGCCGCGTGCAGGAAGACGGCTCTATGAGTTGTAAACTGCTTTTGTACTAGGGTAATTTGCGGTACGTGTACCGTATTGAAAGTATAGTACGAATAAGGATCGGCTAACTCCATGCCAGCAGCCGCGGTAATACGGAGGATCCAAGCGTTATCCGGATTTATTGGGTTTAAAGGGTGCGTAGGCGGCAGATTAAGTTAGAGGTGAAATTCCGAGGCTCAACCTTGGCACTGCCTCTGATACTG
+
GGGFGGGGGGGGGGGGGGGGGGGGGGGGGGGGGGGGGGGGGGGGGGGGGGGGGGGGGGGGGGGGGGGGGGGGGGGGGGGGGGGGGGGGGGGGGGFGGGGGGGGGGGGGGGGGGGGGGGGGGGGGGGGGGGGGGFGGGGGGGGGGGGGFGGGGGGGGGGGGGGGGGGGGGGGFGGGGGGGGGGGGGGGGGGGGGGGGGCE9CEGGGGGGCGFGGFGGCDGGGGGGGGGDEEFCGFC?FFGGFF<>F+8DFGGGGDFEGG?DGFGFF>FFFFBBF?F?B>>BFFF
@DE18INS60510:318:000000000-B6LD3:1:1101:25714:9192 1:N:0:AAGAGGCATCGACTAG
TGGGGAATATTGCACAATGGGGGAAACCCTGATGCAGCGACGCCGCGTGGAGGAAGAAGGTCTTCGGATTGTAAACTCCTGTTGTTGGGGAAGATAATGACGGTACCCAACAAGGAAGTGACGGCTAACTACGTGCCAGCAGCCGCGGTAAAACGTAGGTCACAAGCGTTGTCCGGAATTACTGGGTGTAAAGGGAGCGCAGGCGGGAAGACAAGTTGGAAGTGAAATCTATGGGCTCAACCCATAAACTGCTTTCAACACTGTTTTTCTTGAGTAGTGCAGA
+
GGGGGGGGGGGFGGGGGGFGGGGGGGGGGGGGGGGGGGGGGGGGGGGGGGGGGEGFGCFGGGGGGGGGGGGGEGGGGGGGGGGGGGGGGGGEGGGGGGGGGGGGGGGGGGGGGFGGGFGGFFGGGGEGGFEGEGFGGGGGGGFFGGGGEGCGGGGFGGGGGGGGGGGGGGGGGGGGGGGGGGGGGF:?::A9CCGFGDEGGE*CCGGDG=FFGDGECFCDGGGGFFCFGGGGFCFFF:6CFF>)0:*29CGFFFFFDD)5CFCFFBFBFFFA<?A>)::AAD=
@DE18INS60510:318:000000000-B6LD3:1:1101:21032:9245 1:N:0:GAGAGGCATCGACTAG
TGAGGAATATTGGTCAATGGGCGAGAGCCTGAACCAGCCAAGTCGCGTGAGGGAAGAATGGTCTATGGCCTGTAAACCTCTTTTGTCAAGGAAGAATAAGCGGCACGAGTGCCACCTTGCCAGTACTTGACGAATAAGCATCGGCTAACTCCGTGCCAGCAGCCACGGTAATACGGGGGATGCGAGCGTTATCCGGATTTATTGGGTTTAAAGGGCGCGTAGGCGGGACGACAAGTCAGCGGTAAAAGACTGCAGCTAAACTGTAGCACGCCGTTGAAACTGT
+
GGGGGGGGGGGFGGGEFFGFGGGEGGGGGGGGGGGGGGGGGGFFDFFGGGGFGGFGGGGFGFGGGGGFGGGGGGGGGG<FGGGGGFGDDGGGGGGGFFGGGGDGGGGGEGGGGGGGGG<CF<CFGGGGCFGGGGGGGGGGGGGGGGGGGGFGGGGDGGFGGGGGGGGGGFCFCFFEGGGGGCEE88EGGEGGGGGC8:EG+AFFGGE5EGCCFGGGGGGGG:EFEGEDEGDDCDGFFFFGFE@@G74C:DGFG?FFD:6<FFGG?)65AEFFFFF0?228<<F
@DE18INS60510:318:000000000-B6LD3:1:1101:21336:9247 1:N:0:AAGAGGCATCGACTAG
TGGGGAATACTGCACAATGGAGGAAACTCTGATGCAGCGACGCCGCGTGAGTGAAGAAGTAATTCGTTATGTAAAGCTCTATCAGCAGGGAAGATAGTGACGGTACCTGACTAAGAAGCTCCGGCTAAATACGTGCCAGCAGCCGCGGTAATACGTATGGAGCAAGCGTTATCCGGATTTACTGGGTGTAAAGGGAGTGTAGGTGGCCAGGCAAGTCAGAAGTGAAAGCCCGGGGCTCAACCCCGGGACTGCTTTTGAAACTGCAGGGCTAGAGTGCAGGAGG
+
GGGGGGGGGGGGGGGFEFGGGGGGGGGGGFGGGGGGGGGGGGGGGGGGGGGGGEAFGGGGFGGGGGGCGGGGFFGGGGGGGGGGGGGGGGGGGGGGGGFGGCEGGGGGGGGGGGFGGGGGGGGGGGGGGGGGGGFFGGGGFGGGGDGGGGEGGGGGGGFFFGGGCCFGGGGGGCGGDEG9CG;FGFEGGGFFFFGF>=CGFGFGGFGFGFCCE5FFFGG=CFGGGGGGGFFGGCDD>>FGFFFBGEEGFDDCG46=FGF<CFF*?>>(:)8?B7A>AFF:6<>
@DE18INS60510:318:000000000-B6LD3:1:1101:27326:9249 1:N:0:AAGAGGCATCGACTAG
TGGGGAATATTGCACAATGGGGGAAACCCTGATGCAGCAACGCCGCGTGAGTGAAGAAGTATTTCGGTATGTAAAGCTCTATCAGCAGGAAAGAAAATGACGGTACCTGACTAAGAAGCCCCGGCTAACTACGTGCCAGCAGCCGCGGTAATACGTAGGGGGCAAGCGTTATCCGGATTTACTGGGTGTAAAGGGAGCGTAGACGGTGTTGCAAGTCTGAAGTGAAAGCCCGGGGCTTAACCCCGGGACTGCTTTGGAAACTGTAGGACTAGAGTGCAGGAGA
+
GGGGGGGGGGGGGGGGGGGGGGGGGGGGGGGGGGGGGGGGGGGGG>FFGG=FGGGGGGGGF?FGGGGGGGGFGGGCGGG?EFGGGGGGGGGGDFGGGGFGG@FFFFFGGGGGGGGFG8DDGCGGGGGGFGGGGGGGGFGGFFGCFGDCFCCFCFFFCFDGGG>@CFFGGEGFE9FGCECEFF9EGG*::CGCFFGFGGGEEGDFGGE*1ACG9??977:FGGGGGGGGG0>D)93>B>F76*)77:>GFCG:7@B9646)9@FFBAFFF::?AF<9>9<?<B4
@DE18INS60510:318:000000000-B6LD3:1:1101:10663:9296 1:N:0:AAGAGGCATCGACTAG
TGGGGAATCTTCCGCAATGGGCGAAAGCCTGACGGAGCAACGCCGCGTGAGTGATGACGGCCTTCGGGTTGTAAAACTCTGTGATCCGGGACGAAAAGGCAGAGTGCGAAGAACAAACTGCATTGACGGTACCGGAAAAGCAAGCCACGGCTAACTACGTGCCAGCAGCCGCGGTAATACGTAGGTGGCAAGCGTTGTCCGGAATTATTGGGCGTAAAGCGCGCGCAGGCGGCTTCCCAAGTCCCTCTTAAAAGTGCGGGGCTTAACCCCGTGATGGGAAGGA
+
GGGGGGGGGGGGGGGGGGGGGGGGGGGFGGGGGGGGGGGGGGGGGGGGGGGGGGGGGGGGGGGGGGGGGGEGEEFGGGGGGGGGDFGGGGGGGGGGGGGGGEFFGGGFGGGGGGGGGGGGFGGGGGGGGGGGGDGGGGGGGGGGGGGGGGGGGGGGGGGDGGGGGGGGGGGGGGGGGGGGGE9FGFGGGGGGGDEGGGGGGGDGGGGGGDGGGGCGGC7CDGDGEDGGGGGGD57?FFCGFFFFCA<CFFDGFF4=CD>>GECFF<@23:93:(2<<?1:?F5
@DE18INS60510:318:000000000-B6LD3:1:1101:28565:9308 1:N:0:AAGAGGCATCGACTAG
AGGGGAATATTGCACAATGGGGGAAACCCTGATGCAGCGACGCCGCGTGAGTGAAGAAGTATTTCGGTATGTAAAGCTCTATCAGCAGGGAAGAAAGTGACGGTACCTGAATAAGAAGCCCCGGCTAACTACGTGCCAGCAGCCGCGGTAATACGTAGGGGGCAAGCGTTATCCGGATTTACTGGGTGTAAAGGGAGCGTAGACGGCAAGGCAAGTCTGAAGTGAAAGCCCGGTGCTTAACGCCGGGACTGCTTTGGAAACTGTTTAGCTGGAGTGCCGGAGA
+
FGGGGGGGGGGGGGGGGGGGGGGGGGGFGGGGGGGGGGGGGGGGGGGFGGGGFFGGFFFGGGGGGGGGGGGGFGGGGGGGGGGGGGFGGGGDFGGGGGGGGGGGGGGGGDBFGCGFGGGGGGGGGGGGGGGGGGGFGGGGGFFGGGEDG7@FCFGGGGGGGGGGGGGGGGCDFGGG5EGGGGGGGGGGGFFFFFCGGGGGCGDGGGGGGGGGCCFGGGG7CFC4C7FGGGGGGGGFFFG7F@E>5:BC>DGG*86FF64<47>FF9BAF=4?:BFFFA>B69>
@DE18INS60510:318:000000000-B6LD3:1:1101:19382:9319 1:N:0:AAGAGGCATCGACTAG
TGGGGAATATTGCACAATGGGCGAAAGCCTGATGCAGCGACGCCGCGTGAGCGAAGAAGTATTTCGGTATGTAAAGCTCTATCAGCAGGGAAGGTAATGACGGTACCTGACTAAGAAGCACCGGCTAAATACGTGCCAGCAGCCGCGGTAATACGTATGGTGCAAGCGTTATCCGGATTTACTGGGTGTAAAGGGAGCGCAGGCGGTGCGGCAAGTCTGATGTGAAAGCCCGGGGCTCAACCCCAGTACTGCATTGGAAACTGTCGTACTAGAGTGTCGGAGG
+
GGGGGGGGGGGGGGGGGGGGGGGGGGGGGGGGGGGGGGGGGDGGGGGGGECFEEGGGGGGGCFGGGGGGGGGGGGGGGGGGGGGGGFGGGGGGGGGGGGGGGGGGGGGGGGGGGGGGGGFGGGGGGGGGGGGGGFGGGGGGGGGGGGGGGGGGGGGFGGGGFGGGGGEGGGFGGGGGGGDGGGGGGGGGGGGGGGGGGGGGGGGGGGECEEGGGGCCFGGCGGGGGGGGCGGGGGFFFGD?@EBDEFFFGGG*96=9C<2CFDFFFF26F4464<).6:93>F
@DE18INS60510:318:000000000-B6LD3:1:1101:20246:9319 1:N:0:AAGAGGCATCGACTAG
TGGGGAATCTTCCGCAATGGGCGAAAGCCTGACGGAGCAACGCCGCGTGAGTGATGACGGCCTTCGGGTTGTAAAACTCTGTGATCCGGGACGAAAAGGCAGAGTGCGAAGAACAAACTGCATTGACGGTACCGGAAAAGCAAGCCACGGCTAACTACGTGCCAGCAGCCGCGGTAATACGTAGGTGGCAAGCGTTGTCCGGAATCATTGGGCGTAAAGCGCGCGCAGGCGGCTTCCCAAGTCCCTCTTAAAAGTGCGGGGCTTAACCCCGTGATGGGAAGGA
+
GGGGGGGGGGGGGGGGEGGGGGGGGGGGGGGGGGGGGGGGGGGGGGGGGGGAFGGGGGGGGGGGGGGGGGFFGGGGGGGGGGGGGGGGGGGGGGGGGGGGGGGFGFGEGGGGGGGGGGGGGGGFGGFGDGGGGGGGGGGGGGGGGGGGGEGGGGGGGGGGGGGGGGGGGGGGGGEEEGGGGGGGG@FEGGGDGGGGEEFGGGGGGGGGGGGGFEEGGGGFGCECEDC55ECGGGCFF;FGFFFFG7<D4:7:D==6CD>9DECGFFFA:B9<<?04<?<B<?>
@DE18INS60510:318:000000000-B6LD3:1:1101:7863:9341 1:N:0:AAGAGGCATCGACTAG
TGGGGAATATTGCACAATGGGGGAAACCCTGATGCAGCGACGCCGCGTGGAGGAAGAAGGTCTTCGGATTGTAAACTCCTGTTGTTGAGGAAGATAATGACGGTACTCAACAAGGAAGTGACGGCTAACTACGTGCCAGCAGCCGCGGTAAAACGTAGGTCACAAGCGTTGTCCGGAATTACTGGGTGTAAAGGGAGCGCAGGCGGGAGAACAAGTTGGAAGTGAAATCCATGGGCTCAACCCATGAACTGCTTTCAAAACTGTTTTTCTTGAGTAGTGCAGA
+
GGGGGGEGGGGGCFGGGGFGGGDFEGGGGGGGGGFFGGGGGGGGGGGGGGEFGGGGGGGGGGGGGGGGGGGGCGGGGGGFAFFCFG@;CGF<CFFDFGGGGDGGGGGFFGGGFGGFFGGGFGGDDFEFGGGGGG8FGGGGGGGGGG>E>E>EFGGGGGGGGGGGGDCEGGGGGGGGEDGGFGG9F*2;/CEG@ECGGE*CEGEGGG**1AC6A*:CFDCFFGGFFFGGG6C>FG*8FFFGF>>>D6F*7*69>*88CD22CFFG7-8<3@4<AFB2<<?####
@DE18INS60510:318:000000000-B6LD3:1:1101:23132:9345 1:N:0:AAGAGGCATCGACTAG
TGGGGAATCTTCCGCAATGGGCGAAAGCCTGACGGAGCAACGCCGCGTGAGTGATGACGGCCTTCGGGTTGTAAAACTCTGTGATCCGGGACGAAAAGGCAGAGTGCGAAGAACAAACTGCATTGACGGTACCGGAAAAGCAAGCCACGGCTAACTACGTGCCAGCAGCCGCGGTAATACGTAGGTGGCAAGCGTTGTCCGGAATTATTGGGCGTAAAGCGCGCGCAGGCGGCTTCCCAAGTCCCTCTTAAAAGTGCGGGGCTTAACCCCGAGATGGGAGGGG
+
GGGGGGGGGGGGGGGEFGGGGGGGGGGGGGGGGGGGGGGGGGGGGGGGGGGGGGGGGGEGEGGGGGGGGGGGGGGGGGGGGGGGGGGGGGGGGEGGGFGGGEFGGGGGDGGGGGGGGGGGGGGGGGGGGEGGGGGDGDGGGGGGGGGGGGGGGGGGGGGGGGGGGCFGGGGGGGGGDFFGGFGGG7CGGF+8CCGGCEFGGGC8FFGGGF6FGGGEG**>DCEGGGGC5CG7<)5.9;F45964DC>FF7*:0=FFF5(31)CFFF#################
@DE18INS60510:318:000000000-B6LD3:1:1101:8839:9363 1:N:0:AAGAGGCATCGACTAG
TGGGGGATATTGCACAATGGAGGAAACTCTGATGCAGCGACGCCGCGTGAGTGAAGAAGTATTTCGGTATGTAAAGCTCTATCAGCAGGGAAGAAAATGACGGTACCTGACTAAGAAGCCCCGGCTAACTACGTGCCAGCAGCCGCGGTAATACGTAGGGGGCAAGCGTTATCCGGATTTACTGGGTGTAAAGGGAGCGTAGACGGCGATGCAAGTCTGAAGTGAAATACCCGGGCTCAACCTGGGAACTGCTTTGGAAACTGTATGGCTAGAGTGCTGGAGA
+
GGGGGGGGGGGGGGGGGGGGGGGGGGGGGGGGGGGGGGGGGGGGGGGEGGGGGGGGGGGGFAFGGGGGGGGGGGGGGGGGGGGGGGGGGGGGGGGGGGGGGGGGGGGGGGGGGGGGGGGGFGGGGGGGGGGGGFGGGGGGGGGGGGGG<FGGGGGDFGGGGGCFGGGGGGGGGGEGE>CGFGGGGGGGGGGGFGGGGGGGGCCCCEGGGGGGGGGGGGGGGGGGGGGGGGGCDGGFDFGF?F@FGGFGFGGCFFFFGGF2<*>7=<F???<B<?FFF<A??BF
@DE18INS60510:318:000000000-B6LD3:1:1101:18470:9369 1:N:0:AAGAGGCATCGACTAG
TGGGGGATATTGCGCAATGGGGGCAACCCTGACGCAGCAACGCCGCGTGAAGGATGAAGGTTTTCGGATTGTAAACTTCTTTTATTAAGGACGAAAAATGACGGTACCTAATGAATAAGCTCCGGCTAACTACGTGCCAGCAGCCGCGGTAATACGTAGGGAGCAAGCGTTGTCCGGATTTACTGGGTGTAAAGGGTGCGTAGGCGGCTTTGCAAGTCAGATGTGAAATCTATGGGCTCAACCCATAAACTGCATTTGAAACTGTAGAGCTTGAGTGAAGTAG
+
GGGGGGGGGGGGGGGF7FGGFGGGGGGGGGGGGGGGGGGGGGGGGGGGGGGGGGGGGGGGEFGGGGGGGGGGGGGGGGGFGGGGGGG<FCGGGGGGGCFFF=FGGGGGGGGGGGGGGGGGGGGGGGGGGGGGGGGFGGGGGGGGGGGGGGEEGGGGGGGGGGGGGGGGGDGCGFGGEGGGGGGGGGGCEE+ACGGEF>EEECGGCCEGEGGGGGGGGGGGFGGGCDFFFFGGGGG48FF4F@5BGGFGFGFCFFF47DA4D?GF*6@A4=>B?0)62<9AA>7
@DE18INS60510:318:000000000-B6LD3:1:1101:18432:9379 1:N:0:AAGAGGCATCGACTAG
TGGGGAATCTTCCGCAATGGGCGAAAGCCTGACGGAGCAACGCCGCGTGAGTGATGACGGCCTTCGGGTTGTAAAACTCTGTGATCCGGGACGAAAAGGCAGAGTGCGAAGAACAAACTGCATTGACGGTACCGGAAAAGCAAGCCACGGCTAACTACGTGCCAGCAGCCGCGGTAATACGTAGGTGGCAAGCGTTGTCCGGAATTATTGGGCGTAAAGCGCGCGCAGGCGGCTTCCCAAGTCCCTCTTAAAAGTGCGGGGCTTAACCCCGTGATGGGAAGGA
+
GGGGGGGGGGGGGFGGGGGGGGGGGGGGGGGGGGGGGGGGGGGGGGGGGGGGGGGGGGGGGGGGGGGGGGGGGGGGGGGGGGGGGGGGGGGGGGGGGGGGGGGGGGGGGGGGGGGGGGGGGGGGGGGGGGGGGGGGGGGGGGGGGGGGGGGGGGGGGGGGGGGGGGGGGGGGGGGGGGGGGGGGGGGGGGFFGGEGGGGGGGGGGGGGGFGGGGGGGDGGGGGGGGDGGGGGGGGFFFG5@F?FDFFGFFGG>@FFGD>>GFDGFFFABD>:?F0>717:?FF
@DE18INS60510:318:000000000-B6LD3:1:1101:25802:9406 1:N:0:AAGAGGCATCGACTAG
TGGGGAATATTGCACAATGGAGGAAACTCTGATGCAGCGACGCCGCGTGGGTGAAGAAGTAATTCGTTATGTAAAGCTCTATCAGCAGGGAAGATAGTGACGGTACCTGACTAAGAAGCTCCGGCTAAATACGTGCCAGCAGCCGCGGTAATACGTATGGAGCAAGCGTTATCCGGATTTACTGGGTGTAAAGGGAGTGTAGGTGGCATCACAAGTCAGAAGTGAAAGCCCGGGGCTCAACCCCGGGACTGCTTTTGAAACTGTGGAGCTGGAGTGCAGGAGA
+
GGGGGGGGGGGGGGGGGFGGGGGFGGGGGGGGGGGGGGGGGGGGGGGGGGGGGGGGGGGGCCFGGGFFGGGGGGGGGGGFGGGGGGGGGGGGGGGGGGGGGGGGGGGGGGGGGGGGGGGGGGGGGGGGGGGGGGGGGGGGGGGGGGGGGGGGGGGGFGGGGGGGGGGGGGGGGGGGDGGGGGGGGGFGGGGGGGGGGEFCGGGGGGGGGGGGGGGGGFGFFGGGFGGGG6>CDGDEEFGFFFFFGEFDBFFGC=6=FGFAGFFGFFF??:7:<?BBFAFF??>
@DE18INS60510:318:000000000-B6LD3:1:1101:18235:9420 1:N:0:AAGAGGCATCGACTAG
TGGGGAATCTTCCGCAATGGGCGAAAGCCTGACGGAGCAACGCCGCGTGAGTGATGACGGCCTTCGGGTTGTAAAACTCTGTGATCCGGGACGAAAAGGCAGAGTGCGAAGAACAAACTGCATTGACGATACCGGAAAAGCAAGCCACGGCTAACTACGTGCCAGCAGCCGCGGTAATACGTAGGTGGCAAGCGTTGTCCGGAATTATTGGGCGTAAAGCGCGCGCAGGCGGCTTCCCAAGTCCCTCTTAAAAGTGCGGGGCTTAACCCCGTGATGGGAAGGA
+
GGGGGGGGGGGGGGGGGGGGGGGGGGGGGGGGGGGGGGGGGGGGGGGGGGGGGGGGGGGGGGGGGGGGGGGGGGGGGGGGGGGGGGGGGGGGGGGGGGGGGGGGGGGGGGGGGGGGGGGGGGGGGGGGGGGGGGGGGGGGGGGFGGGGGGGGGGGGGGGGGGGGGGGGGGGGGGGGGGGGGGGGGGGGGGGGGGGGGGGGGGEGGGGGGGGGGGGGGGGGGGGGGGGGGGGGGDGFFFGFF8BFGC@FFGGGGFFFGGFBDEDGFFFAB:94:0:DF??3:?F
@DE18INS60510:318:000000000-B6LD3:1:1101:11851:9441 1:N:0:AAGAGGCATCGACTAG
TGAGGAATATTGGTCAATGGGCGGAAGCCTGAACCAGCCATGCCGCGTGCAGGAAGACGGCTCTATGAGTTGTAAACTGCTTTTGTACTAGGGTAATTTGCGGTACGTGTACCGTATTGAAAGTATAGTACGAATAAGGATCGGCTAACTCCGTGCCAGCAGCCGCGGTAATACGGAGGATCCAAGCGTTATCCGGATTTATTGTGTTTAAAGGGTGCGTAGGCGGCCGATTAAGTTAGAGGTGAAATTCCGAAGCTCCACCTTGGCACTGCCTCTGATACTG
+
GGGGGGGGFGGGGGGGGGGGGGGGGGGGGG<FGGGGGGGGGGGGGGGGGGGGGGGGFGGGGGGGGGGGGGGGGGGGGGGGFGGGGGGGGGGGGFFGGGGGGGGGGGGG?FFGGGFFFGFGGGDFGGGFGGFGEGGGGGGGGGGGGGGGGGGCFF?EGF7FGGGGGEGEGCCFFGGCFGGGFFCGCEGDC8;CFFGDGGGGGGGB1ACF*>9FEF5A5<DGGGGG87=)7:CDGGG6@FGGFFFFFGBFFGCDC)8@<7(.*87DFFFFBFB>05:2>2<)6>B
@DE18INS60510:318:000000000-B6LD3:1:1101:27528:9443 1:N:0:AAGAGGCATCGACTAG
TGGGGAATATTGCACAATGGGCGAAAGCCTGATGCAGCGACGCCGCGTGAGCGAAGAAGTATTTCGGTATGTAAAGCTCTATCAGCAGGGAAGATAATGACGGTACCTGACTAAGAAGCACCGGCTAAATACGTGCCAGCAGCCGCGGTAATACGTATGGTGCAAGCGTTATCCGGATTTACTGGGTGTAAAGGGAGCGCAGGCGGTGCGGCAAGTCTGATGTGAAAGCCCGGGGCTCAACCCCGGTACTGCATTGGAAACTGTCGTACTAGAGTGTCGGAGG
+
GGGGGGGGGGGGGGGGGGGGGGGGGGGGGGGGGGGGGGGGGGGGGGGGGGGGGGGGGGGGGGGGGGGGGGGGGGGGGGGGGGGGGGGGGGGGGGGGGGGGGGGGGGGGGGGGGGGGGGGGGGGGGGGGGGGGGGGGGGGGGGGGGGGGGGGGGGGFGGGGGGGGGGGGGGGGGGGGEGGGGGGGGGGGGGGGGGGGGGGGGGGGGGGGGGGGEGGCFGGCCFF7FGGGFFFGGGDD<FGCFFFFGCEGEFGGGFFFGGFFGFGGFFFFFFDFFFFF>AFFBFF
@DE18INS60510:318:000000000-B6LD3:1:1101:11845:9462 1:N:0:AAGAGGCATCGACTAG
TGAGGAATATTGGTCAATGGGCGGAAGCCTGAACCAGCCATGCCGCGTGCAGGAAGACGGCTCTATGAGTTGTAAACTGCTTTTGTACTAGGGTAATTTGCGGTACGTGTACCGTATTGAAAGTATAGTACGAATAAGGATCGGCTAACTCCGTGCCAGCAGCCGCGGTAATACGGAGGATCCAAGCGTTATCCGGATTTATTGGGTTTAAAGGGTGCGTAGGCGGCAGATTAAGTTAGAGGTGAAATTCCGAGGCTCAACCTTGGCACTGCCTCTGATACTG
+
GGGGGGGGGGGGGGGGGGGGGGGGGGGGGGGGGGGGGGGGGGGGGGGGGGGGGGGGGGGGGGGGGGGGGGGGGGGGGGGGGGGGGGGGGGGGGFBFGGGGGGGGGGGGGGGGGGGGGGGGGGGGGGGGGGGGGGGGGFGGFGGGGGGGGGGGGGGGGGGGGGGGGGGGGEGFFGGEGGGGGGGGFFFGGGGGGDGGGGEFGGGGGGGGGCFFGGEFDDDGGGGGGGGDE:FGGGGF?*::?FFF>6?GFG>CD@DE*92<C>GG4>F>DFF?###########
@DE18INS60510:318:000000000-B6LD3:1:1101:26692:9466 1:N:0:AAGAGGCATCGACTAG
TGGGGAATATTGCACAATGGGGGAAACCCTGATGCAGCGACGCCGCGTGAGCGAAGAAGTATTTCGGTATGTAAAGCTCTATCAGCAGGGAAGAAGAATGACGGTACCTGACTAAGAAGCACCGGCTAAATACGTGCCAGCAGCCGCGGTAATACGTATGGTGCAAGCGTTATCCGGATTTACTGGGTGTAAAGGGAGCGCAGGCGGTGCGGCAAGTCTGATGTGAAAGCCCGGGGCTCAACCCCGGTACTGCATTGGAAACTGTCGTACTAGAGTGTCGGAG
+
GGGGGGGGGGGGGGGGGGGGGGGGGGGGGGGGGGGGGGGGGGGGGGGGGGGGGGGGGGGGCGGGGGGFGGGGGGGGGGGFGGGDGGFGGGGGGGGGGGGGGGGGGGGGGGGGGGGGGGGGGGGGGGGGGGGGGGGGGGGGGGGGGGGGDGGGGGGGGGGGGGGGGGGGEGGGGGGGGGDGGGGGGGGGGGGGGGGGGGGDGGGGEEEGGGGGGGCGCF>FGGGGGGGGFGGGGGGFFFGFFFFBCCBD>DGGG4@F4C?FFFFFF<)815:B>AFAA9AF>>B
@DE18INS60510:318:000000000-B6LD3:1:1101:7525:9469 1:N:0:AAGAGGCATCGACTAG
TGGGGAATATTGCACAATGGAGGAAACTCTGATGCAGCGATGCCGCGTGAGGGAAGAAGGTTTTAGGATTGTAAACCTCTGTCTTCAGGGACGAAAAAAGACGGTACCTGAGGAGGAAGCTCCGGCTAACTACGTGCCAGCAGCCGCGGTAATACGTAGGGAGCGAGCGTTGTCCGGAATTACTGGGTGTAAAGGGAGCGTAGGCGGGATCGCAAGTCAGATGTGAAAACTATGGGCTTAACCCATAAACTGCATCTGAAACTGTGGTTCTTGAGTGAAGTAG
+
GGGGGGGGGGGEGGGGGGGGFCEEGGGDFGGGGGFGGGGGGGGGGGGGGGDFGGGGGGGGE9?DEFGCGFGGGGGG<FFFGGFFGFCFGGGGGG7CF8:C@<CEC<CFA<,BDEGCEG8D8FDGF7>F<3>9FFGCFFAFGFCFFCDGGC7FFCF<,>D7>C:CC8:ECGG7<FCEEG58+9CBCF>2=?<FFGGD>*:*8?EGFGGDCGC7EC=EGFFGGGCGDCCDFFF7*:455)9C6FF:CF?F*2:>FBF*7C4<C9**9:4309AB<<?########
@DE18INS60510:318:000000000-B6LD3:1:1101:19182:9480 1:N:0:AAGAGGCATCGACTAG
TGGGGAATATTGCACAATGGGGGAAACCCTGATGCAGCGACGCCGCGTGAGTGAAGAAGTATTTCGGTATGTAAAGCTCTATCAGCAGGGAAGAAAGTGACGGTACCTGAATAAGAAGCCCCGGCTAACTACGTGCCAGCAGCCGCGGTAATACGTAGGGGGCAAGCGTTATCCGGATTTACTGGGTGTAAAGGGAGCGTAGACGGCAAGGCAAGTCTGAAGTGAAAGCCCGGTGCTTAACGCCGGGACTGCTTTGGAAACTGTTTAGCTGGAGTGCCGGAGA
+
GGGGGGGGGGGGGGGGGGGGGGGGGGGFGGGGGGGGGGGGGGGGGGGGGGGGGGGGGGGGGGGGGGGGGGGGGGGGGFGGGGGGGGGGGGFGGGGFGGGGGGGGFGGGGGGGGGGGGGGGGGGGGGGGGGGGGGGGGGGGGGGGGGGGCEEGGGGFGGGGGGGGFFGGGGGGGGGGGGGGGGGGGGGGGCGGGGGCEGGGGDEGGDEEEFGFGFFGGGGGGGGGGGGGGGGGGGGFFFFGFFFFDEFGFGGGGF=BD4:8FFGGFA?ADFF0(4:0AABFBF>
@DE18INS60510:318:000000000-B6LD3:1:1101:25912:9485 1:N:0:AAGAGGCATCGACTAG
TGGGGAATATTGCACAATGGAGGAAACTCTGATGCAGCGACGCCGCGTGAGTGAAGAAGTAATTCGTTATGTAAAGCTCTATCAGCAGGGAAGATAGTGACGGTACCTGACTAAGAAGCTCCGGCTAAATACGTGCCAGCAGCCGCGGTAATACGTATGGAGCAAGCGTTATCCGGATTTACTGGGTGTAAAGGGAGTGTAGGTGGCATCACAAGTCAGAAGTGAAAGCCCGGGGCTCAACCCCGGGACTGCTTTTGAAACTGTGGAGCTGGAGTGCAGGAGA
+
GGGGGGGGGGGGGGGGFGGGGGGFFGGFFEGGGGGGGGGGGGGGBFGGGGDGGGFGGGGGECFFGGGGGGGGGGGGGGGGFFFGGGGGGGGGFGGGGGGGGGGGGGGGGGGGGGGGGGGGGGGGGGGGGGGGGGGGGGGGGGGGGGGGGGDGGGGFGFFCFGGGGGGGGGGGGGGGGGGGGGGGGGGGGGGGGGGFGGGE?FGGGFGGGGGGGFFFGGGFCFFGEGGGGFGGDDGDFFGGFFFFGGFGBFGGGFFFGGAAFFGGFFFFFFFBB?BFA<AB<?4
@DE18INS60510:318:000000000-B6LD3:1:1101:22123:9530 1:N:0:AAGAGGCATCGACTAG
TGGGGAATATTGCACAATGGAGGAAACTCTGATGCAGCGATGCCGCGTGAGGGAAGAAGGTTTTCGGATTGTAAACCTCTGTCTTCAGGGACGAAAAAAGACGGTACCTGAGGAGGAAGCTCCGGCTAACTACGTGCCAGCAGCCGCGGTAATACGTAGGGGGCAAGCGTTATCCGGATTTACTGGGTGTAAAGGGTGCGTAGGTGGCAAGGCAAGTCAGATGTGAAAGCCCGGGGCTCAACCCCGGTACTGCATTTGAAACTGTCTAGCTAGAGTGCAGGAG
+
GGGGGGGGGGGGGGGGGGGGFGGGGGGGGGGGGGGGGGEEGGGGGGGGGGGEFGFGGGGGFFEG9CFGGGGGGGGGGGGGGGGGGGGGGGGGGGGGGGGGGGGGGGGGGGGGGEEGGGGGFGGGGGGGGGGGGGGGGGGGGGGGGGGGGGGEGGGGF<CFGGC@EFGFDGBEFFFG8EGGGGGGGGGCGGGGFGGDCEGD*;CECGGGGC7:CEFGGGGG77:CFCE>CGCFGGGFF>GGFFFFGGFGFGD>FFF?*:44FFCGFFF447>B<>26AFFFBFB
@DE18INS60510:318:000000000-B6LD3:1:1101:20602:9556 1:N:0:AAGAGGCATCGACTAG
TGGGGAATATTGCACAATGGGGGAAACCCTGATGCAGTGACGCCGCGTGAGCGAAGAAGTATTTCGGTATGTAAAGCTCTATCAGCAGGGAAGAAGAATGACGGTACCTGACTAAGAAGCACCGGCTAAATACGTGCCAGCAGCCGCGGTAATACGTATGGTGCAAGCGTTATCCGGATTTACTGGGTGTAAAGGGAGTGTAGGTGGCCATGCAAGTCAGAAGTGAAAATCCGGGGCTCAACCCCGGAACTGCTTTTGAAACTGTAAGGCTGGAGTGCAGGAG
+
GGGGGGGGGGGGGGGGFGGGGGGGGGGGGGGGGGGGGGGGGGGGGGGGGGGGGGGGGGGGGGGGGGGGGGGGGGGGGGGGGGGGGGGGGGGGGGGGGGGGGGGGGGGGGGGGGGGGGGGGGGGGGGGGGGGGGGGGGGGGGGGGGGGGGGGGGGGGGGGGGGGGGGGGGGDGGGGGCCEGGGGGGGGGGGGGGGGGGGGGGGGGEGGEGGGGGGGGGGGFDGGGCF?F?FGGDCDFFFGCFFFDGGFGFGGGGF?F=F?AGFGGFFFFFF?FF:B:BFBFFBD
@DE18INS60510:318:000000000-B6LD3:1:1101:14812:9583 1:N:0:AAGAGGCATCGACTAG
TGGGGAATATTGGTCAATGGACGGAAGTCTGAACCAGCCATGCCGCGTGCAGGAAGACGGCTCTATGAGTTGTAAACTGCTTTTGTACGAGGGTAAACGCAGATACGCGTATCTGCCTGAAAGTATCGTACGAATAAGGATCGGCTAACTCCGTGCCAGCAGCCGCGGTAATACGGAGGATCCAAGCGTTATCCGGATTTCTTGGGTTTAAAGGGTGCGTAGGCGGTTTGGTAAGCCAGCGGTGAAATTTTGGTGCTGAACACCAAACGTGCCGTTGATACTG
+
FGGGGGGGFEFFFFEFFAFFFDBFGGDGGGGGGDFGGFDFGGGGGGGGGGGGGGGGG?GFGEGGGGGFFFCEGGGGGCGGGGGGFGFDF@CFGG,>FGE7<<CFGGCCGGGGGGCCGGGFFF9<CFFGCFEEFDF>CF9++:CEGCEFF9FFECFGGGFCGFFDE>ECGG><9CGECGDG?<;C@C5CEEGFGGGCCEG9+0AGCGGG8<+:<?CCEC<7DCG=C7*):EGGC*9*0<**85)7CE779>7*5>>FC*.)76F3>:F::>:(,7:?6?#####
@DE18INS60510:318:000000000-B6LD3:1:1101:18953:9647 1:N:0:AAGAGGCATCGACTAG
TGGGGAATATTGCACAATGGGGGAAACCCTGATGCAGCGACGCCGCGTGGAGGAAGAAGGTCTTCGGATTGTAGACTCCTGTTGTTGAGGAAGATAATGACGGTACTCAACAAGGAAGTGACGGCTAACTACGTGCCAGCAGCCGCGGTAAAACGTAGGTCACAAGCGTTGTCCGGAATTACTGGGTGTAAAGGGAGCGCAGGCGGGAGAACAAGTTGGAAGTGAAATCCATGGGCTCAACCCATGAACTGCTTTCAAAACTGTTTTTCTTGAGTAGTGCAGA
+
GGGGGGGGGGGGGGGGFGGGGGGGGGGFGGGGGGGGGGGGGGGGGGGFGGGGGGGGGGGGGGGGGGGGGGGGGGGGGGGGGGGGGGGGGFFGGGGGGGGGGEEGGGGGGGGGGGGGGGGGGGGGGGGGGGGGGGGGGGGGGGGGGGGEFEGGGGGGGGGGGGGGGGGGECGGGGGGCEFGGGFGFGGEEGGDGGGGGGGGGGGDGGGGC56CEFGFFFG<CFGGGFFCFGGFFGGFFFGG?FFFGGFGFFGFDFFFG7>)CFCD=<??:FBF>BFFFFBF><@
@DE18INS60510:318:000000000-B6LD3:1:1101:5444:9660 1:N:0:AAGAGGCATCCACTAG
TGGGGAATATTGCGCAATGGGCGAAAGCCTGACGCAGCGACGCCGCGTGAGGGATGATGGTTCTCGGATCGTAAACCTCTGTCAGGGGGGAAGAAACCCCCTCGTGTGAATAATGCGAGGGCTTGACTGTACCCCCAAAGGAAGCACCGGCTAACTCCGTGCCAGCAGCCGCGGTAATACGGAGGGTGCAAGCGTTAATCGGAATCACTGGGCGTAAAGCGCACGTAGGCGGCTTGGTAAGTCCGGGGTGAAATACCACCGCCTAACTGTCGAACTGCCTTTG
+
G<FGEGGGDGGFGGFCFFGG@FEGCGC8EGFGGGGGGGGGGGGGEGGCFGG8FC,FFF<?EF9?FFC7+8>FDDGGGGGG8FGGF,CFDCCF7FGFF8F<F*CECC8@C99CF7:9C58E>EF*:FF7<CFFGGG8C>@8C8CGF68CGG*:CCD@CF5;/88?@F6@C*/:CEECE?FC585CCEGGGE7<F88;8*<@@CEGGFGCF+**A5:C*7*?DG57:769*ADCDCGFFBFDF@F########################################
@DE18INS60510:318:000000000-B6LD3:1:1101:9821:9670 1:N:0:AAGAGGCATCGACTAG
TGGGGAATCTTCCGCAATGGGCGAAAGCCTGACGGAGCAACGCCGCGTGAGTGATGACGGCCTTCGGGTTGTAAAACTCTGTGATCCGGGACGAAAAGGCAGAGTGCGAAGAACAAACTGCATTGACGGTACCGGAAAAGCAAGCCACGGCTAACTACGTGCCAGCAGCCGCGGTAATACGTAGGTGGCAAGCGTTGTCCGGAATTATTGGGCGTAAAGCGCGCGCAGGCGGCTTCCCAAGTCCCTCTTAAAAGTGCGGGGCTTAACACCGTGATGGGAAGGA
+
GGGGGGGGGGGGGGGGGGGGGGGGGGGGGGGGGGGGGGGGGGGGGGGGGGGGGGGFGGGGGGGGGGGGGGGGGGGFGGGGGGGGGGGGGGGGGGGGDGGGFGGGGGGGGGGDGGGGGGGGGGGGGGGGGGGGGGGGGDGGGGGGGGGGGEGGGGGGGGGGGGGGGGFGGGGGGG?CEFGDGG6CGGGGGGGGGGGGGGGDEEGGGGGGGGGGGGGCCCGGGGGGDCEDGGDGCC18FFGGFFFFCEFC=**:CFFFCC695;D79>F)5>>4:60<?F04??>
@DE18INS60510:318:000000000-B6LD3:1:1101:20832:9691 1:N:0:AAGAGGCATCGACTAG
TGGGGAATATTGCACAATGGGGGAAACCCTGATGCAGCGACGCCGCGTGAGTGAAGACGGCCTTCGGGTTGTAAAACTCTGTGATCCGGGACGAAAAGGCAGAGTGCGAAGAACAAACTGCATTGACGGTACCGGAAAAGCAAGCCACGGCTAACTACGTGCCAGCAGCCGCGGTAATACGTAGGTGGCAAGCGTTGTCCGGAATTATTGGGCGTAAAGCGCGCGCAGGCGGCTTCCCAAGTCCCTCTTAAAAGTTCGGGGCTTAACCCCGTGATGGGAAGGA
+
GGGGGGGGGGGGGGGGGGGGGGGGGGGGGGGGGGGGGGGGGGGGGGGGGGGGGGGGGGGGGGGGGGGGGGGGGGGGGGGGGGGFGGGGGGGGGGGGGGGGGGGGGGGGGGGGGGGGGGGCGFFB:FGDCFGGGGGGGGGGGGGFGGGCEEGGGGGGGGGGG@FGGGGGGGGGEEEGGCCFFFCEGGGGFGGFFE>8EGGGGGEGGFGGGGG=CECEGGGGGGGGG<EGCEGGGDG?68CDFFFFGG>CFFCC78?/C<643<C<)6F7:B6<BF7A>B:>:4>
@DE18INS60510:318:000000000-B6LD3:1:1101:27266:9715 1:N:0:AAGAGGCATCGACTAG
TGGGGGATATTGCGCAATGGGGGCAACCCTGACGCAGCAACGCCGCGTGAAGGATGAAGGTTTTCGGATTGTAAACTTCTTTTATTAAGGACGAAAAATGACGGTACTTAATGAATAAGCTCCGGCTAACTACGTGCCAGCAGCCGCGGTAATACGTAGGGAGCAAGCGTTGTCCGGATTTACTGGGTGTAAAGGGTGCGTAGGCGGCTTTGCAAGTCAGATGTGAAATCTATGGGCTCAACCCATAAACTGCATTTGAAACTGTAGAGCTTGAGTGAAGTAG
+
GGGGGGGGGGGGGGGGGGGGGGGGGGGGGGGGGGGGGGGGGGGGGGGGGGGGGGGGGGGGFFGGGEGEGGGGGGGGGGGGGGGGGGGGGGGGGGGGGGGGGGGGGGGGGGGGGGGGGGGGFGGGGGGGGGGGGGGGGGGGGGGGGGGGGGGGGGGGGGGGGGGGGGGGGGGGGGGGGGGGGGGGGGGGGGGGGGGGGGGGGGGGGGGGGGGGGGGGGGGGGGGGCFFFGGGCCFFFFFGFFFF>7CFFFGGGGFFFGGF27=FGF>@99FBFFFFFFF>AAFF
@DE18INS60510:318:000000000-B6LD3:1:1101:19643:9718 1:N:0:AAGAGGCATCGACTAG
TGGGGAATATTGCACAATGGGGGAAACCCCGATGCAGCGACGCCGCGTGGAGGAAGAAGGTCTTCGGATTGTAAACTCCTGTTGTTGAGGAAGATAATGACGGTACTCAACAAGGAAGTGACGGCTAACTACGTGCCAGCAGCCGCGGTAAAACGTAGGTCACAAGCGTTGTCCGGAATTACTGGGTGTAAAGGGAGCGCAGGCGGGAGAACAAGTTGGAAGTGAAATCCATGGGCTCAACCCATGAACTGCTTTCAAAACTGTTTTTCTTGAGTAGTGCAGA
+
GGGGGGGGFGGGGGGGGGGGGGGGGGGGGGGGGGGGGGGGGGGGGGGGGGGGGGGGGGGGGGGGGGGGGGGGGGGGGGGGGGGGGGGGGGGGGGGGGGGGGGGGGGGGGGGGGGGGGGGGGGGGGGGGGGGGGGGGGGGGGGGGGGGGGGGGGGGGGGGGGGGGGGGGGGGGGGGGGGGGGGGGGGFGGGGGGGGGGGGGGCEGGGGGEGGGGGFFCDGGGGGGGGGGGGFGGGGFFFGGFF@EFCFGFFFGGFFFGGF7FFGGF>FFFFFFFFFA>ABFFDB
@DE18INS60510:318:000000000-B6LD3:1:1101:17887:9721 1:N:0:AAGAGGCATCGACTAG
TGGGGAATATTGCACAATGGAGGAAACTCTGATGCAGCGACGCCGCGTGAGTGAAGAAGTAGTTCGCTATGTAAAGCTCTATCAGCAGGGAAGATAGTGACGGTACCTGACTAAGAAGCTCCGGCTAAATACGTGCCAGCAGCCGCGGTAATACGTATGGAGCAAGCGTTATCCGGATTTACTGGGTGTAAAGGGAGTGTAGGTGGCCAGGCAAGTCAGAAGTGAAAGCCCGGGGCTCAACCCCGGGACTGCTTTTGAAACTGCAGGGCTAGAGTGCAGGAGG
+
GGGGGGGFCFGGGGGGGGGGGGGGGGGGGGGGGGGGGGEGGGGGGGGGGGGGGGGGGGGGGGGGGGGGGGGGGGGGGGGGGGGGFGGGGGGGGGGGGFGGGGGGGGGGGGGGGGGGGGGGGGGGGGGGGGGGGGGGGGGGDGGGGGGGGGGGGGGGGGGGFGGGGGGGGGGGGGGGDGGGGGGGGGGGGGGGGGDGCCGGGGGGG5CFFGFGGGGGCGGFG<FGGGGGGGGGGGGFFFGFFFFFGG@<>CGFGFFFGGDFGFGC?BF>BF:<)5<<BFB?:?F
@DE18INS60510:318:000000000-B6LD3:1:1101:23188:9727 1:N:0:AAGAGGCATCGACTAG
TGGGGAATATTGCACAATGGGCGAAAGCCTGATGCAGCAACGCCGCGTGAGCGATGAAGGCCTTCGGGTCGTAAAGCTCTGTCCTCAAGGAAGATAATGACGGTACTCAACAAGGAAGTGACGGCTAACTACGTGCCAGCAGCCGCGGTAAAACGTAGGTCACAAGCGTTGTCCGGAATTACTGGGTGTAAAGGGAGCGCAGGCGGGAGAACAAGTTGGAAGTGAAATCCATGGGCTCAACCCATGAACTGCTTTCAAAACTGTTTTTCTTGAGTAGTGCAGA
+
GGGGGGGGGGGGGGGGGGGGGGGGGGGGGGGGGGGGGGGGGGGGGGGGGGGGGGGGGGGGGGGGGGGGGGGGGGGGGGGGGGGGGGGGGGGGGGGGGGGGGGGGGGGGGGGGGGGGGGGGGGGGGGGGGGGGGGGGGGGGGGGGGGGGGGGGGGGGGGGGGGGGFGGGGGGGGGGGGGGGGGGGFGGGGGGGGGGGGGGGGGGGGGGGGGGGGGGEGGGGGGGGFCFGGGGGGDGFFFGGFFFFGFF>FFFGCFFFGGFFGFFFFDFFFFFFFFFBFF?FFFB
@DE18INS60510:318:000000000-B6LD3:1:1101:25261:9753 1:N:0:AAGAGGCATCGACTAG
TGGGGGGTATTGCACAATGGGGGAAACCCTGATGCAGCGACGCCGCGTGGAGGAAGAAGGTTTTCGGATTGTAAACTCCTGTCGTTAGGGACGATAATGACGGTACCTAACAAGAAAGCACCGGCTAACTACGTGCCAGCAGCCGCGGTAAAACGTAGGGTGCAAGCGTTGTCCGGAATTACTGGGTGTAAAGGGAGCGCAGGCGGACCGGCAAGTTGGAAGTGAAAACTATGGGCTCAACCCATAAATTGCTTTCAAAACTGCTGGCCTTGAGTAGTGCAGA
+
GGGGGGEGGGGFGGGGGGGGFGGGGGGGGGGGGGGGGGEFFGGGGGGGGGGGEGFGCFFGGGGGGGGGGGGGGGGGGGGGGGFGGGGGGFGGGGGGGGGGFEGGGGGGGGGGFGGGGGFEGGGGGGGGGGGGGGFGGGGGGGGGGGDGEGEGCGGFGGG5CGGGGGGGEEGGGGGGGGGGGFGFGG08EFC9AEGGGGGEEGGDE8:?C=CEEDFG:FGG7DGGGFF7EC>C7*95>3*7<><5**9DF:FG7B*7F054C6C27,08:F?FF##########
@DE18INS60510:318:000000000-B6LD3:1:1101:23253:9792 1:N:0:AAGAGGCATCGACTAG
TGGGGAATATTGGGCAATGGGCGCAAGCCTGACCCAGCAACGCCGCGTGAAGGAAGAAGGCTTTCGGGTTGTAAACTTCTTTTGTCAGGGACGAGTAGAAGACGGTACCTGACGAATAAGCCACGGCTAACTACGTGCCAGCAGCCGCGGTAATACGTAGGTGGCAAGCGTTGTCCGGATTTACTGGGTGTAAAGGGCGTGTAGCCGGGAAGGCAAGTCAGATGTGAAATCCACGGGCTCAACTCGTGAACTGCATTTGAAACTGTTTTTCTTGAGTATCGGA
+
GGGGGGGGFGGGGGGGGGGGGGGGGGGGGGGGGGGGGGGGGGGGEGGGGGGGGGGGGGGGGGGGGEFGGGGGGGGGGGGGGGFGGGGGGGGGGGGGGGGGGGGGGGGGGGGFGEGGGGGFGCGGGGGGGGGGGGGGGGGGGGGGGGGGGEGGGGGGGFGGGGGGGGEGGGGGGGGGDDCCEGGGGGGGFGEGFDFGGGGGGGGGFGG5CEGGGFGGFGGGGGFGGGFGGGGFGGG5>>5DFFFFCGFG?CFDFF??:7<2D@FGFBFB0736<>)4A>AFFB>
@DE18INS60510:318:000000000-B6LD3:1:1101:16154:9833 1:N:0:AAGAGGCATCGACTAG
TGGGGAATCTTCCGCAATGGGCGAAAGCCTGACGGAGCAACGCCGCGTGAGTGATGACGGCCTTCGGGTTGTAAAACTCTGTGATCCGGGACGAAAAGGCAGAGTGCGAAGAACAAACTGCATTGACGGTACCGGAAAAGCAAGCCACGGCTAACTACGTGCCAGCAGCCGCGGTAATACGTAGGTGGCAAGCGTTGTCCGGAATTATTGGGCGTAAAGCGCGCGCAGGCGGCTTCCCAAGTCCCTCTTAAAAGTGCGGGGCTTAACCCCGTGATGGGAATGA
+
GGGGEGEGFGGCGGGGDGGGGGGGGGGGGGGGGGGGE@FGGFGFGGGGGGGGGGGGGGGGGGGGGGGGEGGGGGGGGGGGGGGGGGGGEEGGGGGGGGGGGGGGGGGGGGGGGGGGGGGGGGGGFGGFGGGGGGGGGGGGGGGGGGGGGGGGGGGGCGGGGGGGCCCCECEGG5/:CCFCFFGGGGGGGGGFGEEEGGGG8CCEGGFGGGGC5:EGGGC>CGCGGGGGGGG19))7??D458=@FFFC9>7:7BFFGD09DFGG###################
@DE18INS60510:318:000000000-B6LD3:1:1101:7687:9841 1:N:0:AAGAGGCATCGACTAG
TGGGGAATATTGCACAATGGAGGAGACTCTGATGCAGCGATGCCGCGTGAGGGAAGAAGGTTTTAGGATTGTAAACCTCTGTCTTCAGGGACGAAAAAAGACGGTACCTGAGGAGGAAGCTCCGGCTAACTACGTGCCAGCAGCCGCGGTAATACGTAGGGGGCAAGCGTTATCCGGATTTACTGGGTGGAAAGGGAGCGTAGACGGCAAGGCAAGTCTGAAGTGAAAGCCCGGTGCTTAACGCCGGGACTGCTTTGGAAACTGTTTGGCTGGAGTGCCGGAG
+
GGGGGGGGGGFFGGGFEFGGG8FGGGGGGG,EEGFGGGGGGGGGGGGFGGGG,BFFFG8CFCFGFGGGGGGGF9FGGGDGFFGFGGGGGGGGGGGGGGGGGGGGGGGGGGGGGGGGD@AFCFGGG773DFGGGGGGGGGGG77CFGEEDGGDFEGGGGF7EGGGDFFGGGGDGGGCEGG*BBGGGC>B>**?EFFG5CGGGDGDGCDDC=EFGDF5<>F7CGC:<DC>FGGD37<53?CG94BBGCB5:9*9*98@C*8AGF70*:FFF?:?F(8?B4<>B>F
@DE18INS60510:318:000000000-B6LD3:1:1101:26811:9842 1:N:0:AAGAGGCATCGACTAG
TGAGGAATATTGGTCAATGGACGCAAGTCTGAACCAGCCATGCCGCGTGCAGGAAGACGGCTCTATGAGTTGTAAACTGCTTTTGTACGAGGGTAAACTCACCTACGAGTAGGTGACTGAAAGTATCGTACGAATAAGGATCGGCTAACTCCGTGCCAGCAGCCGCGGTAATACGGAGGATTCAAGCGTTATCCGGATTTATTTGGTTTAAAGGGTGCGTAGGCGGTTTGATAAGTTAGTGGTGAAATCCCGGGGCTTAACTCCGGAACTGCCTCCAATACTG
+
GGGGGGGGFGGFFGGGGGGGGGGGGGGFFGGGGGGGGGGGGCGEFGGGGGGGGDGFGGGGGFGGGGGGGGFGGGGGGGGGDGFGGGGGGE7FGGGGFGGGGGGGGGGGGGGGFGGGGGFGGFFFGGGGGGFGGFGFFGGCAFGGGCEGGGGFGFFGGGGGCCDCCEG>CF8FC,CEGCGGGGGFFBF>5;EFGGGGC5*<C<F??F;CCCFGGGD*15>DGD*98DC7CCFC:*0*190*87=5:<9>@F*>DE>))94<GFCFFF3;BF?>BF?:?0<BFFF
@DE18INS60510:318:000000000-B6LD3:1:1101:23259:9847 1:N:0:AAGAGGCATCGACTAG
TGGGGAATATTGCACAATGGGGGAAACCCTGATGCAGCAACGCCGCGTGAGTGAAGAAGTATTTCGGTATGTAAAGCTCTATCAGCAGGAAAGAAAATGACGGTACCTGACTAAGAAGCCCCGGCTAACTACGTGCCAGCAGCCGCGGTAATACGTAGGGGGCAAGCGTTATCCGGATTTACTGGGTGTAAAGGGAGCGTAGACGGTTTTGCAAGTCTGAAGTGAAAGCCCGGGGCTTAACCCCGGGACTGCTTTGGAAACTGTAGAACTAGAGTTCAGGAGA
+
GGGGGGGGCGGGGGGGGGGGGGGGGGGGGGGGGGGGGGGGGGGGGGGGGGGGGGGGGGGGGGGGGGGGGGGGGGGGGGGFGGGGGGGGGGGGGGGGGGGGGGGGGGGGGGGGGGGGGGGGGGGGGGGGGGGGGGGGGGGGGGGFEGGGGDGFGGGCFFGEGGGGGGGGGGGGGGGGGDGGGF@FGGGGGGGGGGGGGGEGGGGGGGEGGGGGGGG?FGGG7=GGCGGFFGCDGGGFFFCFFF@BGGF)7FGGGFFFDC<>CFFGFFF9AFFF)5A########
@DE18INS60510:318:000000000-B6LD3:1:1101:27028:9861 1:N:0:AAGAGGCATCGACTAG
TGGGGAATATTGGGCAATGGGCGCAAGCCTGACCCAGCAACGCCGCGTGAAGGAAGAAGGCTTTCGGGTTGTAAACTTCTTTTAAGAGGGAAGAGCAGAAGACGGTACCTCTTGAATAAGCCACGGCTAACTACGTGCCAGCAGCCGCGGTAATACGTAGGTGGCAAGCGTTGTCCGGATTTACTGGGTGTAAAGGGCGTGCAGCCGGGTGCGCAAGTCAGATGTGAAATCTCAGGGCTCAACCCTGAAACTGCATTTGAAACTGTGCATCTTGAGTGCCGGA
+
GGGGGGGGGGGGGGFGGGGGGGGGGGGGGGGGGGGGGGGGGGGGGGGGGGGGGGGGGGGGGCFGGGGGGGGGFGGGGGGFGGFFFGFGFGGGGGGGGGGGGGGGGGGGGGGGGGGGGGGGGGGGGFFGDGGGGGGGGGGFGFGGGGGGGGGEEGGGGGFGGGGGGFCFGGGGDEGCGGGGGFFGFGGFGGGGGFGGEEEGGGGGGGGGGGGE5=EGGGGGFFCFGGGFFGGGGFFF457D@@FFDGFGFGFGCF=*:2:9CFGGFAFFB424<BA?ABFA>>3
@DE18INS60510:318:000000000-B6LD3:1:1101:5119:9869 1:N:0:AAGAGGCATCGACTAG
TGGGGAATCTTCCGCAATGGGCGAAAGTCTGACGGAGCAACGCCGCGTGAGTGATGACGGCCTTCGGGTTGTAAAACTCTGTGATCCGGGACGAAAAGGCAGAGTGCGAAGAACAAATTGCATTGACGGTACCGGAAAAGCAAGCCACGGCTAACTACGTGCCAGCAGCCGCTGTAAAACGTAGGTCACAAGCGTTGTCCGGAATCACTGGGTGTAAAGGGAGTGCAGGCGGGAGAACAAGTTGGAAGTGAACTCCATGGTCTCAACCCATGAACTGCTCTCC
+
FFGGGEFF,FGGGGGC@FC<EEF:6@:,CF<CFEFFGG<FFGGGDCCGG:BFCEGGEFDB7+BFG=:7FFGGEFBAFGAF<BEE<F,4@+>FE:++6<+=,+:BF<,>C+@<C,,@F,=B9DEGF,>**68@,33>FE,56?<FDGG@B@FE77FFFGGFGG:<<;8:EFGG*<<4:9C9CF@FCA<CFCF8@5;8*2+<CG*::+30<A7*8:>GC7*09*7*2*<**:7<:5C35<9*0/1*96FC@F7>*/0?FC)3*1*??<@################
@DE18INS60510:318:000000000-B6LD3:1:1101:24059:9886 1:N:0:AAGAGGCATCGACTAG
TGGGGAATCTTCCGCAATGGGCGAAAGCCTGACGGAGCAACGCCGCGTGAGTGATGACGGCCTTCGGGTTGTAAAACTCTGTGATCCGGGACGAAAAGGCAGAGTGCGAAGAACAAACTGCATTGACGGTACCGGAAAAGCAAGCCACGGCTAACTACGTGCCAGCAGCCGCGGTAATACGTAGGTGGCAAGCGTTGTCCGGAATTATTGGGCGTAAAGCGCGCGCAGGCGGCTTCCCAAGTCCCTCTTAAAAGCGCGGGGCTTAATCCCGGGATGGGAAGGA
+
GGGGGGGGGGGGGGGGGGGGGGGGGGGGGGGGGGGGGGGGGGGGGGGGGGGGGGGGGGGGGGGGGGGGGGGGGGGGGGGFGGGGGGGGGGGGGGGGGGGGGGGGGGGGCGGGGGGGGGGGGGGGGGGGGGGGGGGDGGGGGGGGGGGGGGGGGGGGGGGGGGGGGGGGGGGGGGGEGGGGGGGGGGGGGFFFFGEGGGGGGGCEGGGGGGFGFGGDGGGGGGEC?37DEEDGGDDFFFGGFFFFG<><B>FCFFFBG3995BDDFFF9AFF((41:0::BB?4
@DE18INS60510:318:000000000-B6LD3:1:1101:9079:9892 1:N:0:AAGAGGCATCGACTAG
TGGGGAATCTTCCGCAATGGGCGAAAGCCTGACGGAGCAACGCCGCGTGAGTGATGACGGCCTCCGGGTTGTAAAACTCTGTGATCCGGGACGAAAAGGCAGAGTGCGAAGAACAAACTGCATTGACGGTACCGGAAAAGCAAGCCACGGCTAACTACATGCCAGCAGCCGCGGTAATACGTAGGTGGCAAGCGTTGTCCGGAATTATTGGGCGTAAAGCGCGCGCAGGCGGCTTCCCAAGTCCCTCTTAACAGTGCGGGGCTTAACCCCGTGATGGGAAGGA
+
GGGFEEFGEGGGGGGGEGGGGGGGGGG8FG8EGGGGGGFGGGGGGGGCEGGGGGCFGGGDD7CEGGGGGGGD9CGGGGGGGGGGGGGGGGGGGGGFGGGGGGFFGGFGGDGGGGGGGGGGGGGGGFGGD@FGGGGDGGGGGFGGFFGGGGCEFFGGF7F?GCFFCFGGGGGGGEEEEFGGFC?EEFGGGFGGGCC?CGF<5:*8ACFFCCC=55EGGGGGGCG:C3EGGGGGGGD?F?F4>BFFG<7>F>F*7?7=FD;(C:DD66=>B)7801?A>??03:F
@DE18INS60510:318:000000000-B6LD3:1:1101:9439:9894 1:N:0:AAGAGGCATCGACTAG
TGGGGAATATTGGGCAATGGGCGCAAGCCTGACCCAGCAACGCCGCGTGAAGGAAGAAGGCTTTCGGGTTGTAGACTTCTTTTAAGAGGGAAGAGCAGAAGACGGTACCTCTTGAATAAGCCACGGCTAACTACGTGCCAGCAGCCGCGGTAATACGTAGGTGGCAAGCGTTGTCCGGATTTACTGGGTGTAAAGGGCGTGCAGCCGGGTGCGCAAGTCAGATGTGAAATCTCAGGGCTCAACCCTGAAACTGCATTTGAAACTGTGCATCTTGAGTGCCGGA
+
GGGGGGGGGGGGGGGGGGGGGGGGGGGGGGGGGGGGGGGGGGGGGGGGGGGGGGGGGGGGGGGGGGGGFGGGGGGGGGGGGGGGGGGGGGGGGGGGGGGGGGGGGGGGGGGGGGGGGGGGGGGGGGGGGGGGGGGGGGGGGGGGGGGGGGGGGGGGGGFGGGGGGGGGGGGGGGGGGGGGGGFDGFGGGGGGGGFGGGGGGGGGGGGGDCEDGGGGGGGDFGGFGGGGGGGGGGGFFFGGFFFFGGFGFGFGGFFFFGFFFFCGFFFFFB>ABBFFFFABFF3
@DE18INS60510:318:000000000-B6LD3:1:1101:11436:9903 1:N:0:AAGAGGCATCGACTAG
TGGGGAATATTGCACAATGGAGGAAACTCTGATGCAGCGATGCCGCGTGAGGGAAGAAGGTTTTAGGATTGTAAACCTCTGTCTTCAGGGACGAAAAAAGACGGTACCTGAGGAGGAAGCTCCGGCTAACTACGTGCCAGCAGCCGCGGTAATACGTAGGGAGCGAGCGTTGTCCGGAATTACTGGGTGTAAAGGGAGCGTAGGCGGGATCGCAAGTCAGATGTGAAAACTATGGGCTTAACCCATAAACTGCATTTGAAACTGTGGTTCTTGAGTGAAGTAG
+
GGGGGGGGGGGGGGGGGGGGGGGGGGGGGGGGGGGGGGGGGGGGGGGGGGGGGGGGGGGGFGGGGGGGGGGGGGGGGGGGGGGGGGGGGGGGGGGGGGGGGGGGGGGGGGGGGGGGGGGGGGGGGGGGGGGGGGGGGGGGGGGGGGGGGGGGGGGGCFFEGGGGGGGGGGGGGGGGGGGGGGGGGGGFGGGGGGGGGGGGGGGGGGGGGGGGGGEEF7FGC7EGGG?DFGGGGGFFFFFGFFFFGGFC=FFGF?6@FFF2DFGFFFF?B?AFFA:BFFAA9AF
@DE18INS60510:318:000000000-B6LD3:1:1101:16251:9906 1:N:0:AAGAGGCATCGACTAG
TGGGGGATATTGCGCAATGGGGGCAACCCTGACGCAGCAACGCCGCGTGAAGGATGAAGGTTTTCGGATTGTAAACTTCTTTTATTAAGGACGAAAAATGACGGTACTTAATGAATAAGCTCCGGCTAACTACGTGCCAGCAGCCGCGGTAATACGTAGGGAGCAAGCGTTGTCCGGATTTACTGGGTGTAAAGGGTGCGTAGGCGGCTTTGCAAGTCAGATGTGAAATCTATGGGCTCAACCCATAGACTGCATTTGAAACTGTAGAGCTTGAGGGAAGTAG
+
GGGGGGGGGGGGGGGGGGGGGGGGGGGGGGGGGGGGGGGGGGGGGGGGGGGGGGGGGGGGFGGGGGGGGGGGGGGGGGGGGGGGGGGFGGGGFGGGGGGGGGGGGGGGGGGGGGGGGGGGGGGGGGGGGGGGGGGGGGGGGGGGGGGGGFGGGGGGGGGEGFGGGGGGGGGDGGGGECEGFGGGGGGFGGGGGGGGGGGG>?CGGGGGGGGGGGGGFGGGGGFGGG7CC9FCGGGFFFGFF?4>CCFGFGGDF?FFF7ADDFFGFA?<AFFFFF#########
@DE18INS60510:318:000000000-B6LD3:1:1101:4250:9925 1:N:0:AAGAGGCATCGACTAG
TGGGGAATCTTCCGCAATGGGCGAAAGCCTGACGGAGCAACGCCGCGTGAGTGATGACGGCCTTCGGGTTGTAAAACTCTGTGATCCGGGACGAAAAGGCAGAGGTCGAAGCACAAACTGCATTGACGGTACCGGAAAAGCAAGCCAGGGCTAACTACGGGCCACAACCCGGGGTAATAGGAAGGTGGCAAGCGTAGTCCGGAATAATTGGGCGTAAGGCGCCGGCAGGCGGCGGTCCAGGTACCTCTGAAAAGTGCGGGGTCAAACCCGGAGATGGGAAGGA
+
GGGGGGGGCGG@FFFGGGG<FGGGGEGGGGGG8F7BFGFG,CF>FCGFG>3FFG9FGFGGGGGCFFGG,FF7@FG,>,?CFF;F,@,=EGG:FGGC<F#########################################################################################################################################################################################
@DE18INS60510:318:000000000-B6LD3:1:1101:12284:9954 1:N:0:AAGAGGCATCGACTAG
TGGGGAATATTGCACAATGGAGGAAACTCTGATGCAGCGATGCCGCGTGAGGGAAGAAGGTTTTAGGATTGTAAACCTCTGTCTTCAGGGACGAAAAAAGACGGTACCTGAGGAGGAAGCTCCGGCTAACTACGTGCCAGCAGCCGCGGTAATACGTAGGGAGCGAGCGTTGTCCGGAATTACTGGGTGTAAAGGGAGCGTAGGCGGGATCGCAAGTCAGATGTGAAAACTATGGGCTTAACCCATAAACTGCATTTGAAACTGTGGTTCTTGAGTGAAGTAG
+
GGGGGGGGGGGGGGGGGGGGGGGGGGGGGGGGGGGGGGGGGGGGGGGGGGGGGGGGGGGGGGGGGGGGGGGGGGGGGGGGGGGGGGGGGGGGGGGGGGGGGGGGGGGGGGGGGGGGGGGGFGGGGGGGGGGGGGGFGGGGGGGGGGGGGGGGGGGGFGGGGGGGGGGGGGGGGGGGGGGGGGGGGGGGGGG?FFFGGGGGDGGGGGGGGGGGGGEGGGGGFGGGGG7CGGGGGGG>FFFGFFFFGGFGFGGGGFFFGGFBGFGGFFFBBFFFFB7BF<BFFFF
@DE18INS60510:318:000000000-B6LD3:1:1101:22073:9977 1:N:0:AAGAGGCATCGACTTG
TGGGGAATATTGAGCAATGGGCGCAAGCCTGACCCAGCAACGCCGCGTGAAGGAAGAAGGCTTTCGGGTTGTAAACTTCTTTTGTCAGGGACGAGTAGAAGACGGTACCTGACGAATAAGCCACGGCTAACTACGTGCCAGCAGCCGCGGTAATACGTATGGTGCAAGCGTTATCCGGATTTACTGGGTGTAAAGGGAGCGCAGGCGGTGCGGCAAGTCTGATGTGAAAGCCCGGGGCTCAACCCCGGTACTGCATTGGAAACTGTCGTACTAGCGTGTCGGA
+
GGGGGGGGGGGGGFGFFGGFGGGGGGGCFGGGFGGGGGGGGGGGGDGGGGGGGGGGGGFGGGFGGGGGGGGGGGGGGGGGGGGGGGGGGGGGGGGGGGGFFGGGGGGGGGGGGGGGGGGGG?FGGGGGGGGGGGGGGGGGGGFGGGGGGGFGGGGGGGGGFFG9CEEGGDCEFCGGG>5CEGFGGFFG2;1<FCFGEGGGG5EGGEEEE=>CEEEGGCCDGFGF?DDGGFCDFGDBBE>54=FFCEEGDGGGGFFFFGF2>9FC?AFF?F08AB:>(1371;E
@DE18INS60510:318:000000000-B6LD3:1:1101:12178:10011 1:N:0:AAGAGGCATCGACTAG
TGGGGAATCTTCCGCAATGGGCGAAAGCCTGACGGAGCAACGCCGCGTGAGTGATGACGGCCTTCGGGTTGTAAAACTCTGTGATCCGGGACGAAAAGGCAGAGTGCGAAGAACAAACTGCATTGACGGTACCGGAAAAGCAAGCCACGGCTAACTACGTGCCAGCAGCCGCGGTAATACGTAGGTGGCAAGCGTTGTCCGGAATTATTGGGCGTAAAGCGCGCGCAGGCGGCTTCCCAAGTCCCTCTTAAAAGTGCGGGGCTTAACCCCGTGATGGGAAGGA
+
GGGGGGGGGGGGGGGGGGGGGGGGGGGGGGGGGGGGGGGGGGGGGGGGGGGGGGGGGGGGGGGGGGGGGGGGGGGGGGGGGGGGGGGGGGGGGGG*=FGGGGFGFGGGGGGGGGGFGGGGGGGGGGGGGEGGGGGGGGGGGGGGGGGGGGGGGGGGGCEC@FGGGGFFGFEDGEEGGFGGFFGGGCGGGGGGGDCEEGDFGGEGGGGGFCFGEE=EGFD7CC=<CC=DGGDGCDGF??GFFFFFF9>FFGG>FF?@CG>;GEGGFAFA?D>2:(32):?5:05
@DE18INS60510:318:000000000-B6LD3:1:1101:4995:10012 1:N:0:AAGAGGCATCGACTAG
TGGGGAATCTTCCGCAATGGGCGAAAGCCTGACGGAGCAACGCCGCGTGAGTGATGACGGCCTTCGGGTTGTAAAACTCTGTGATCCGGGACGAAAAGGCAGAGTGCGAAGAACAAACTGCATTGACGGTACCGGAAAAGCAAGCCACGGCTAACTACGTGCCAGCAGCCGCGGTAATACGTAGGTGGCAAGCGTTGTCCGGAATTATTGGGCGTAAAGCGCGCGCAGGCGGCTTCCCAAGTCCCTCTTAAAAGTGCGGGGCTTAACCCCGTGATGGGAAGGA
+
GGGGGGCG@EGCFEGCCFFFGGGGGGG8CE8@C@FGGEGGGGGGGEGGGEGFFGFFGGGG7FCFFGG7FFGFGGGGGGFGFGDGEFFFEGGGGGGGEFGFGGGGGGGGGGEFFAFGGCFGGFGBFCFFGGF7>CGGGEFFGFCCGGGEFGGFEEDFFGGFE<FFFE787FGDE>?EGFFGGCCGGGCFCFFFFE8;8EFCEDCGG699CFFGCE:EGCCFDDEDCDGDGGGGC7CF:?FF@FFBG77FFFG*C@FFGG#########################
@DE18INS60510:318:000000000-B6LD3:1:1101:18175:10014 1:N:0:AAGAGGCATCGACTAG
TGAGGAATATTGGTCAATGGGCGGAAGCCTGAACCAGCCATGCCGCGTGCAGGAAGACGGCTCTCTGAGTTGTAAACTGCTTTTGTACTAGGGTAATTTGCGGTACGTGTACCGTATTGAAAGTATAGTACGAATAAGGATCGGCTAACTCCGTGCCAGCAGCCGCGGTAATACGGAGGATCCAAGCGTTATCCGGATTTATTGGGTTTAAAGGGTGCGTAGGCGGCAGATTAAGTTAGAGGTGAAATTCCGAGGCTCAACCTTGGCACTGCCTCTGATACTG
+
GGGGGGGGGGGGGCGFGGGGGGEEGGGGGGGGGGGGGGGGGGGGGGGGGGGGGGGGGGGGGGGD9EFGGGGGGGGGGGGGGGGGGGGFFGGGGG,EFGGFGGGGCGGGGGGGGGGGGGGGGGGFGFGGFGGGGGGGGGGGFGGGDFGGGGGFGGGGGGGGGGFGGGGGGGEFF@FGGGEGF6:EGGGGCE5FFGGGEEGGG9ECFG/B;CCGDFGGGDGCGDEFCDECC59>GGG7@FGDFFFFGGFFFCGGD>:><C<?C>FGFFFFFFF284:(5A<AAAF
@DE18INS60510:318:000000000-B6LD3:1:1101:21596:10040 1:N:0:AAGAGGCATCGACTAG
TGGGGAATATTGGGCAATGGAGGGAACTCTGACCCAGCAATGCCGCGTGAGTGAAGAAGGTTTTCGGATTGTAAAACTCATTAAGCAGGGACGAAGAAAGTGACGGTACCTGCAGAATAAGCATCGGCTAACTACGTGCCAGCAGCCGCGGTAATACGTAGGATGCAAGCGTTATCCGGAATGACTGGGCGTAAAGGGTGCGTAGGCGGTAAATCAAGTTGGCAGCGTAATTCCGGGGCTTAACTCCGGAACTACTGCCAAAACTGGTGAACTAGAGTGTGTC
+
GGGGGGGGGGGGGGGGGGGGGGGGGGGGGGGGGGGGGGGGGGGGGGGGGGGGGGFGGGGGFGGGFGGGGGGGGGGGGGGGGGGGGGGGGGGGGGGDGGGFFGGGGGGGGGGGGGGGGGGGGGGFGGGGGGGGGGGGGGGGGGGGGGGGGDGCFGGGGGGGGGGGGG@FGGGGGGGGGGGGGGGFGGGGGFGGDGFGGGGGEGGGGGGGGG=EFGGGGFGDGDGGGGGGGEFGGGGF3>DGFFFFGGFGFGGGGFFFGGFFG@G:FFFFBFFAAFFFFAABFFF
@DE18INS60510:318:000000000-B6LD3:1:1101:21705:10040 1:N:0:AAGAGGCATCGACTAG
TGGGGAATCTTCCGCAATGGGCGAAAGCCTGACGGAGCAACGCCGCGTGAGTGATGACGGCCTTCGGGTTGTAAAACTCTGTGATCCGGGACGAAAAGGCAGAGTGCGAAGAACAAACTGTATTGACGGTACCGGAAAAGCAAGCCACGGCTAACTACGTGCCAGCAGCCGCGGTAATACGTAGGGGGCAAGCGTTATCCGGATTTACTGGGTGTAAAGGGTGCGTAGGTGGCAAGGCAAGTCAGAGGGGAAAGCCCGGGGCTCAACCCCGGTACTGCATTTG
+
GGGGGGGGGGGGGGGGGGGGGGGGGGGFGGGGGGGGGGGGGGGGGGGGGGGGGGGGGGEGGGGGGGGGGDFGGGGGGGGGGGGGGGGGGGGGGGGGGGGGGGGGGGGFEGGGGGGGGGG@AGGGGGGGGGGGGGGGGGGGGGGGFFGGGGGGGDGGGGGEGGGGGGGGGGGGEEEGGGGGGCCGGGGGGEFGFGGGGGGGGGCCEGCFGGGG:::AEFDFGFDDEDEGGGGG9D><:FFCF@==CF*9))9577:75C29DB5C?2;7?339>034:9>D###
@DE18INS60510:318:000000000-B6LD3:1:1101:9915:10074 1:N:0:AAGAGGCATCGACTAG
TGGGGAATCTTCCGCAATGGGCGAAAGCCTGACGAAGCAACGCCGCGTGAGTGATGACGGCCTTCGGGTTGTAAAACTCTGTGATCCGGGACGAAAAGGCAGAGTGCGAAGAACAAACTGCATTGACGGTACCGGAAAAGCAAGCCACGGCTAACTACGTGCCAGCAGCCGCGGTAATACGTAGGTGGCAAGCGTTGTCCGGAATTATTGGGCGTAAAGCGCGCGCAGGCGGCTTCCCAAGTCCCTCTTAAAAGTGCGGGGCTTAACCCCGTGATGGGACGGA
+
GGGGEGGGGGGGGGGGGGGGGGGGGGGGGGGGGG7FFFFGGGGGGGGGGGGGGGGGGGGGGGGGGGGGGGGGGGGGGGGGGGGFEDGGDFGGGGGGGGGGGGGGGGGGEGGGGGGGGGGGGGGGGGGGGGGGGGGGGGGGGGGGGFGGGGGGGGGGGGEFGGGGFGGGGGGDGE8CEGGGGGGGDGGGGGGGGCEEDGGGGGCEFGGGGG6CC:CGEGC:7</>EDEGGGGGGG376FFC@BFBG7;5F>CD*8?BFD6;5>G4<<BA37138(44<?B####
@DE18INS60510:318:000000000-B6LD3:1:1101:19841:10087 1:N:0:AAGAGGCATCGACTAG
TGGGGGATATTGCGCAATGGGGGCAACCCTGACGCAGCAACGCCGCGTGAAGGATGAAGGTTTTCGGATTGTAAACTTCTTTTATTAAGGACGAGAAATGACGGTACTTAATGAATAAGCTCCGGCTAACTACGTGCCAGCAGCCGCGGTAATACGTAGGGAGCAAGCGTTGTCCGGATTTACTGGGTGTAAAGGGCGTGCAGCCGGGTGCGCAAGTCAGATGTGAAATCTCAGGGCTCAACCCTGAAACTGCATTTGAAACTGTGCATCTTGAGTGCCGGAG
+
GGGGGGGGGGGGGGGGGGGGGGGGGGGGGGGGGGGGGGGGGGGGGGGFGGGGGGGGGGGGFGGGGGGGGGGGGGGGGGGGGGGGGGGGGGGGGGGGGGGGGGGGGGGGGGGGGGGGGGGGGGGGGGGGGGGGGGGGGGGGGGGGGGGGGFGGGGGGAFGGGGGGGGGGGGGGGGGGGGGGGGGGGGGFEGGGGGGGGGGGGGFGFGGGGGGGGGDGGGFGFGCFFGGGGGGGGGFFFFFFFFFFFFFFFGFGGFFF7CA<FFFF4<=A:FFFAAB<29A;>FB
@DE18INS60510:318:000000000-B6LD3:1:1101:3207:10097 1:N:0:AAGAGGCATCGACTAG
TGAGGAATATTGGTCAATGGACGGAAGTCTGAACCAGCCATGCCGCGTGCAGGAAGACGGCTCTCTGAGTTGTAAACTGCTTTTGTACGAGGGTAAACGCAGATACGCGTATCTGCCTGAAAGTATCGTACGAATAAGGATCGGCTAACTCCGTGCCAGCAGCCGCGGTAATACGGAGGATCCAAGCGTTATCCGGTTTTATTGGGTTTAAAGGGTGCGTAGTCGGTTTAGTAAGTCAGCGGTGAAATTTTGGTGCTTAACACCAAACGTGCCGTTGATACTG
+
EF,CAEFGEGGGGFF9AEACFFGGGCGGGGFGGGGGGGGGGGGGGCEF=F><FFFFDFCFGFGG,@EEFGFGFCFCGGGGGGGG9FCCCBF:C@F:BAEGEGGGGFFEFF7FFGGFCCFG:,<FFF:FF7<<<FGGBF?9CFG5ECC8CC:+;FFE>+A5:CGGD>CDGEE7CGGGGGGDCCFCFGGDEEECDCEG*:5CEF77CFGCEG9+++:CEGGGGD*::C57EGFGDCFF7**083873+9>@DFGG@F8*CA27=7<F<>B:<080184:8AAAA#
@DE18INS60510:318:000000000-B6LD3:1:1101:10729:10098 1:N:0:AAGAGGCATCGACTAG
TGGGGAATATTGCACAATGGGGGAAACCCTGATGCAGCAACGCCGCGTGAGTGAAGAAGTATTTCGGTATGTAAAGCTCTATCAGCAGGGAAGAAGAATGACGGTACCTGACTAAGAAGCACCGGCTAAATACGTGCCAGCAGCCGCGGTAATACGTATGGTGCAAGCGTTATCCGGATTTACTGGGTGTAAAGGGAGCGCAGGCGGTGCGGCAAGTCTGATGTGAAAGCCCGGGGCTCAACCCCGGTACTGCATTGGAAACTGTCGTACTAGCGTGTCGGAG
+
GGGGGGGGGGGGGGGGGGGGGGGGGGGGGGGGGGGGGGEFGGGGGGGGGGGGGGGGGGGGGFGGGGGGGGGGGGGGGGGGGGGGGGGGGGGGGGGGGGGGGGGGGGGGGGGGGGGGGGGGGGGGGGGGGGGGGGGGGGGGGGGGGGGGGGGGGGGGGGGGGGGGGFGGGGGGGGGGGGGGGGGGGGGGGGGGGGGGGGGEGGGDGGGGD=ECCCEC97DGGGGGFGGGFGGFCDDEFEGGFFF>CCDG59:>C???GGFFCFCC9<F?BF?9:(,4<<BFB>F
@DE18INS60510:318:000000000-B6LD3:1:1101:19867:10109 1:N:0:AAGAGGCATCGACTAG
TGGGGAATATTGCACAATGGAGGAAACTCTGATGCAGCGATGCCGCGTGAGGGAAGAAGGTTTTAGGATTGTAAACCTCTGTCTTCAGGGACGAAAAAAGACGGTACCTGAGGAGGAAGCTCCGGCTAACTACGTGCCAGCAGCCGCGGTAATACGTAGGGAGCGAGCGTTGTCCGGAATTACTGGGTGTAAAGGGAGCGTAGGCGGGATCGCAAGTCAGATGTGAAAACTATGGGCTTAACCCATAAACTGCATTTGAAACTGTGGTTCTTGAGTGAAGTAG
+
GGGGGGGGGGGGGGGGGGGGGGGGGGGGGGGGGGGGGGGGGGGGGGGGGGGGGGGGGGGGFFGGGGGGGGGGGGGGGGGGGGGGGGGGGGGGGGGGGGGGGGGGGGGGGGGGGGGGGGGGGGGGGGDGGGGGGGGGGGGGGGGGGGGGGFGGGGGGGGGGGGGGGGGGGGGGGGGGGGGGGGGGGGGGEGGGGGGGGGGGGGEGCGGGGGGGGGGGDGGGGGGGGGGGGGFGGG6>F>FF@FFFGG?FFG>CFFF?7DA:FFGG?AF7:F2<>BFAFAAFFFF
@DE18INS60510:318:000000000-B6LD3:1:1101:27977:10136 1:N:0:AAGAGGCATCGACTAG
TGGGGGATATTGCGCAATGGGGGCAACCCTGACGCAGCAACGCCGCGTGAAGGATGAAGGTTTTCGGATTGTAAACTTCTTTTATTAAGGACGAAAAATGACGGTACTTAATGAATAAGCTCCGGCTAACTACGTGCCAGCAGCCGCGGTAATACGTAGGGAGCAAGCGTTGTCCGGAATTACTGGGTGTAAAGGGAGCGTAGGCGGGATGGCAAGTAGAATGTTAAATCCATCGGCTCAACCGGTGGCTGCGTTCTAAACTGCCGTTCTTGAGTGAAGTAGA
+
GGGGGGGGGGGGGGGGGGGGGGGGGGFFGGGGGGGGGGGGGGGGGGGGGGGFGGGGGGGGGGGGGGGGGGGGGGGGGGGCFGGGGGGGGGGGGGGGGGGGGGGGGGGGGGGGGGFGGGGGEGFGDGGGGGGGGGG>FFGFGGFGGGGGE:<FGGGGGEF7FGGGGGGGGFGGE:FGGCEFGGGGGGG8CEGGGGGCCEEGGGGGGGGGGGGGG6<FFGGGGGGGGGGGECGDGGGEF@GGFFFEGGBGFDDDD)<D5:A2FFC4?9B:?>D94:)36<A):AF
@DE18INS60510:318:000000000-B6LD3:1:1101:8408:10141 1:N:0:AAGAGGCATCGACTAG
TGGGGAATATTGCACAATGGGGGAAACCCTGATGCAGCGATGCCGCGTGGAGGAAGAAGGTTTTCGGATTGTAAACTCCTGTCGTAAGGGAAGAGGAAGGACTGTACCTTACAAGAAAGCTCCGGCTAACTACGTGCCAGCAGCCGCGGTAATACGTAGGGAGCGAGCGTTGTCCGGAATGACTGGGTGTAAAGGGAGCGTAGGCGGGATGGCAAGGCAGATGTGAAACCTGAGGGCTCACCCTTCAGACTGCATTTGAAACTGCTTGTCTCGAGTGAAGTAG
+
GGFGGGGGGGGGGGGFGGAFFGGGGGFGGGFGFGGGG@FGGGGGDFEGGGGEFGCGGGCF<CFFGGGGCEFGGGEFG9=,BFGGGD?FFFGGGGGGCFGGGGGGFEFGGGFGDFG?FCFGC@FGCEGGGFFDFGD,>BFFCF@FFGGE>FEECEFF3>FEE7*5=@B>E@B7<<<EEC=CFFFG98E:EECD@CGE8*8C*:>C+1:>CCG***<=***/1*0?+?C;E7*9DC5>B:*2*)0)9*9>FGC6C?9@###########################
@DE18INS60510:318:000000000-B6LD3:1:1101:8442:10185 1:N:0:AAGAGGCATCGACTAG
TAGGGAATATTGCGCAATGGGGGAAACCCTGACGCAGCAACGCAGCGTGGAGGATGACACTTTTCGGAGCGTAAACTCCTTTTGTTAGGGAAGAATAATGACGGTACCTAACGAATAAGCACCGGCTAACTCCGTGCCAGCAGCCGCGGTAATACGTAGGGGGCAAGCGTTATCCGGATTTACTGGGTGTAAAGGGAGCGTAGACGGAGCAGCAAGTCTGATGTGAAAACCCGGGGCTCAACCCCGGGACTGCATTGGAAACTGTTGATCTGGAGTGCCGGAG
+
FGEFGGGGGGGG9BCBBFGGFCGGFGGFGGGGACFGGEGGEFGGDEGGGGCFEGGGGGGGG9EFGGC:++@@FGFGFGG<?FFFGGG<E8BA:FFGGGAEECFCGGGAFGG<B=BAFGEF<FFGGCGGGGFGFGFGGGGGGFEFGGGEGGGFGGGFGGGCECFCEEEGGFCCGGDGDEECFGGCGF8CCGFFFFG8588EEEGE9=CGDCCFFCFFGGGG7>CC?C?CFGGDDG<>>>GGFF47<7:CEGFFFFFFGFF<>F7C/)=A2=>AA##########
@DE18INS60510:318:000000000-B6LD3:1:1101:12506:10190 1:N:0:AAGAGGCATCGACTAG
TGGGGGATATTGCGCAATGGGGGCAACCCTGACGCAGCAACGCCGCGTGAAGGATGAAGGTTTTCGGATTGTAAACTTCTTTTATTAAGGACGAAAAATGACGGTACTTAATGAATAAGCTCCGGCTAACTACGTGCCAGCAGCCGCGGTAATACGTAGGGAGCAAGCGTTGTCCGGATTTACTGGGTGTAAAGGGTGCGTAGGCGGCTTTGCAAGTCAGATGTGAAATCTATGGGCTCAACCCATAAACTGCATTTGAAACTGTAGAGCTTGAGTGAAGTAG
+
GGGGGGGGGGGGGGGGGGGGGGGGGGGFGGGGGGGGGGGGFGGGGGGGGGGGGGGGGGGGFCEGGGGGGGFGGGGGGGGGGGGGGGGGFGGGGGGGGGGGGGGGGGGGGGGGGGGGGGGGGGGGGGGGGGGGGGGGGGCGGFGGGGGGGGGGGGGGGGGGGGGGGGGGGGGGGGGGGGGGGGGGGGGFGGGGGGGGGGGGGGGGGGGGECGGGGGGGGGGGGGGGGGGGGGGGGFFFFGGFFFBGGFFF7FGGFFFGF2<C?DGFF?99?<7??B########
@DE18INS60510:318:000000000-B6LD3:1:1101:12691:10201 1:N:0:AAGAGGCATCGACTAG
TGAGGAATATTGGTCAATGGACGGGAGTCTGAACCAGCCATGCCGCGTGCAGGAAGACGGCTCTATGAGTTGTAAACTGCTTTTGTACGAGGGTAAACGCAGATACGCGTATCTGCCTGAAAGTATCGTACGAATAAGGACCGGCTAACTCCGTGCCAGCAGCCGCGGTAATACGGAGGATCCAAGCGTTATCCGGATTTATTGGGTTTAAAGGGTGCGTAGGCGGTTTAGTAAGTCAGCGGTGAAATTTTGGTGCTTAACACCAAACGTGCCGTTGATACTG
+
GGCFFGGGGGFDEEFGFGGGGGGDDEFFGCGGGGGGGGFFFGGGGGGGDDGGGEGCGGGGD7FEGGGFGGEFFGFG9CFGFG9FCBAFG@BFEGGGGGGGEDGFGFFCFGGGGGGAAGF@F<FFFGGGGGFGC@FG<AFFCCCEGDDFFGGGDFGDGGGGGGG<EGEEGDEFCCFDGGGGGGGGFGGGGGG7@FDG>*1:CFF9FG=EC6?FG?EFGGGGD5C6CGCDGGGGGFD@FB:7B@DFFF?G*0CC)8>4CF):7=C9>?>?F@B:1;?########
@DE18INS60510:318:000000000-B6LD3:1:1101:23045:10243 1:N:0:AAGAGGCATCGACTAG
TGGGGAATCTTCCGCAATGGGCGAAAGCCTGACGGAGCAACGCCGCGTGAGTGATGACGGCCTTCGGGTTGTAAAACTCTGTGATCCGGGACGAAAAGGCAGAGTGCGAAGAACAAACTGCATTGACGGTACCGGAAAAGCAAGCCACGGCTAACTACGTGCCAGCAGCCGCGGTAATACGTAGGTGGCAAGCGTTGTCCGGAATTATTGGGCGTAAAGCGCGCGCAGGCGGCTTCCCAAGTCCCTCTTAAAAGTGCGGGGCTTAACCCCGTGATGGGAAGGA
+
GGGGGGGGGGGGGGGGGGGGGGGGGGGGGGGGFGGGGGGGGGGGFGGGGGGGGGGGGGGGGGGGGGGGGGGGGGGGGGGFGGGGGGGGGGGGGFDGGGGGGGGGGGGGGGGGGGGGGGGGGGGGGGGGGGGGGGGGGGGGGGGGGGGGGEGGGGGGGGGGGGGGGGGGGGDCCECGGGGGGGGEGGGGGGFFFGGGGGGGDEEGFGGGGCFGGGGGGGGGGGGGDGEGE5<DDDDFFFFF)7=FG<>C67>FGFFFGGFFC5DFFBFFFFF2:::DFFF?FFF
@DE18INS60510:318:000000000-B6LD3:1:1101:25665:10308 1:N:0:AAGAGGCATCGACTAG
TGGGGAATATTGCACAATGGAGGAAACTCTGATGCAGCGACGCCGCGTGAGTGAAGAAGTAGTTCGCTATGTAAAGCTCTATCAGCAGGGAAGATAGTGACGGTACCTGACTAAGAAGCTCCGGCTAAATACGTGCCAGCAGCCGCGGTAATACGTATGGAGCAAGCGTTATCCGGATTTACTGGGTGTAAAGGGAGTGTAGGTGGCCAGGCAAGTCAGAAGTGAAAGCCCGGGGCTCAACCCCGGGACTGCTTTTGAAACTGCAGGGCTAGAGTGCAGGAGG
+
GGGGGGGGGGGGGGGGGGGGGGGGGGGGGGGGGGGGGGGGGGGGGGGGGGGGFGGGGGGGCFFGGGGGGGGGGGGGGGGGGGGGGGGGGGGGGGGGGGGGGGGGGGGGGGGGGGGGGGGGGGGGGGGGGGGGGGGGGGGGGGGGGGGGGGGGGGGBFGGGGGGGGGGGGEGGGGGGGGCGGGGGGGGGEFGGGGGGGGGGGGGGGGGFGGGGGEC?FFGGGGGGGGGGGCC)9DGFFFG*<>)5CEE57*CDDFBFCGFAFFGGF(79<F(8>?9>FFFFFBF
@DE18INS60510:318:000000000-B6LD3:1:1101:14583:10318 1:N:0:AAGAGGCATCGACTAG
TGGGGAATATTGCACAATGGAGGAAACTCTGATGCAGCGATGCCGCGTGAGGGAAGAAGGTTTTAGGATTGTAAACCTCTGTCTTCAGGGACGAAAAAAGACGGTACCTGAGGAGGAAGCTCCGGCTAACTACGTGCCAGCAGCCGCGGTAATACGTAGGAGCGAGCGTTGTCCGGAATTACTGGGTGTAAAGGGAGCGTAGGCGGGATCGCAAGTCAGATGTGAAAACTATGGGCTTAACCCATAAACTGCATTTGAAACTGTGGTTCTTGAGTGAAGTAGA
+
GGGGGGGGFGGGGGGGGGGGGGGGGGGEFGGGGGGGGGGGGGGGGGGGGGGGGGGGGGGGFCGGGGGGGGGGGGGG@FGGGGGGGGGGGGGGGGEGGGGGGGGGGGGGGGGGGGGGGGGGGGGGGGGGGGGGGGGGGGGGFFF7FGGGGGGGGGGGGGFGGFGGGGGGGGGGGGGGGGGGGGGGFGEGGGFGGGGGCEEEGGGGGGGGGGGGGGGEGGGGGGGGGGGGGGGGGFD4@FGGF4F>DFFGFGGCGFFFGGAFGBC>??<<>FFA<::>2<>BFFF
@DE18INS60510:318:000000000-B6LD3:1:1101:23230:10346 1:N:0:AAGAGGCATCGACTAG
TGGGGAATATTGCACAATGGGGGAAACCCTGATGCAGCAACGCCGCGTGAGTGAAGAAGTATTTCGGTATGTAAAGCTCTATCAGCAGGAAAGAAAATGACGGTACCTGACTAAGAAGCCCCGGCTAACTACGTGCCAGCAGCCGCGGTAATACGTAGGGGGCAAGCGTTATCCGGATTTACTGGGTGTAAAGGGAGCGTAGACGGTTTTGCAAGTCTGAAGTGAAAGCCCGGGGCTTAACCCCGGGACTGCTTTGGAAACTGTAGAACTAGAGTGCAGGAGA
+
GGGGGGGGGGGGGGGGGGGGGGGGGGGGGGGGGGGGGGGGGGGGGGGGGGGGGGGGGGGGGGGGGGGGGGGGGGGGGGGFGGGGGGGGGFGGGGGGGGGGGGGGGGGGGGGGGGGGGGGGGGGGGGGGGGGGGGGGGGGGGGGGGGGD<FGFGGGGGFGGGGGGGGGGGEGGGGGGGGGGGGDFGGGGEF9FGGGGEEEGEGGGGGCEGGFFD<EGCGGGCCFGFCFGGGFGGCDEF4FFF?<>GEFGFGGG>FFBG44>F?GFFAFFAF<B),)).:A??FF
@DE18INS60510:318:000000000-B6LD3:1:1101:27472:10379 1:N:0:AAGAGGCATCGACTAG
TGGGGAATCTTCCGCAATGGGCGAAAGCCTGACGGAGCAACGCCGCGTGAGTGATGACGGCCTTCGGGTTGTAAAACTCTGTGATCCGGGACGAAAAGGCAGAGTGCGAAGAACAAACTGCATTGACGGTACCGGAAAAGCAAGCCACGGCTAACTACGTGCCAGCAGCCGCGGTAATACGTAGGTGGCAAGCGTTGTCCGGAATTATTGGGCGTAAAGCGCGCGCAGGCGGCTTCCCAAGTCCCTCTTAAAAGTGCGGGGCTTAACCCCGCGATGGGAAGGA
+
GFGGGGGGGGGFF@FGGGGGGGGGGGGGGGGGFFEFGGFFGEGGGGGGGDGCGGGGFGGGFGGGGGEGGGGG;FGGGFG,?F<<FGGC@FEGGGEEGEFFGEGGGDFC<FEEGGG6>*AFGGGFFDGGGGGGGGG5EEFC8CFGGGFGGGGGGGEGG6CGGDD?FGGGGGEG>:888EGGGFGFGFGCCEFFGGE5ECD75:5:C?FGCCGFFECEEGCCDGGGCCEC5EGGGD3?)0:DF*/9CFF5*>7:76?6>D0(5@GFFA#################
@DE18INS60510:318:000000000-B6LD3:1:1101:10004:10390 1:N:0:AAGAGGCATCGACTAG
TAGGGAATCTTCGGCAATGGGGGCAACCCTGACCGAGCAACGCCGCGTGAGTGAAGAAGGTTTTCGGATCGTAAAGCTCTGTTGTAAGTCAAGAACGGGTGTGAGAGTGGAAAGTTCACACTGTGACGGTAGCTTACCAGAAAGGGACGGCTAACTACGTGCCAGCAGCCGCGGTAATACGTAGGTCCCGAGCGTTGTCCGGATTTATTGGGCGTAAAGCGAGCGCAGGCGGTTTGATAAGTCTGAAGTTAAAGGCTGTGGCTCAACCATAGTTCGCTTTGGA
+
GGGGGGGGGGGGGGGGFGGGGGGGGGGGGGGGGGGGGGGGGGGGFGGFGGGGGGGGGGGG<FGGGGGGGGGGGGGGGGGEGGGGGGGGGGGGGGGGGGGGGGGGGGGEGGGGGGGGGGGGGGGGGGGGGGGGGGGGGGFFGGGGGGGGGGGEGGGGGGGGGDGGGGGGGGGGGGGGGGGGGGFFDGGGGGGGGGGGGGGGGGGGGGGGFDGGGGEDEGGG<DEGGGDGGC<595D>?FGGFFFFGGFGFFFFFFFFGG<>DFFGFFFBBFFFABA?9<:?FFF
@DE18INS60510:318:000000000-B6LD3:1:1101:2226:10399 1:N:0:AAGAGGCATCGACTAG
CGGGGAATTTTGCACTATGGAGGAAACTCTGATGCAGCGATGCCGCGTGAGGGAAGAAGGTTTTCGTATTGTAAACCTCTGTCTTCAGGGACGCAAAAATACGGTACCTGAGTAGGAAGCTTCGGCTCACTATGTGCCAGCAGCCGCGCCAATACGTAGGGAGCGAGCGTTGTCCTGCATTACTGGGTGTCAATGGACCGTATGCTGGATCGCCAGTCCGACGTGAACAGTATGGTCTTAACCCATAAACTGCATTTGACATTGTGTTTCTTGTGTGTAGTAC
+
GGGCE7BC,@FFFGG99EAAEEC:,9FFF,<6FF<@CDC@CB@EC:68C=@,4,C:E<,,CFAF,8,,,B@E,B,?FGGG8FADD,<F,4+<444+@,+:,EFEF7B5<AD,,,:,BB=,,,B++8B+:,:3,:@,,:EAF<BDC**:****6,71?,,1*<1=1*4E7F*BFC9+,+2B9B<E++*BC##############################################################################################
@DE18INS60510:318:000000000-B6LD3:1:1101:23836:10403 1:N:0:AAGAGGCATCGACTAG
TGGGGAATCTTCCGCAATGGGCGAAAGCCTGACGGAGCAACGCCGCGTGAGTGATGACGGCCTTCGGGTTGTAAAACTCTGTGATCCGGGACGAAAAGGCAGAGTGCGAAGAACAAACTGCATTGACGGTACCGGAAAAGCAAGCCACGGCTAACTACGTGCCAGCAGCCGCGGTAATACGTAGGTGGCAAGCGTTGTCCGGAATTATTGGGCGTAAAGCGCGCGCAGGCGGCTTCCCAAGTCCCTCTTAAAAGTGCGGGGCTTAACCCCGTGATGGGAAGGA
+
GGGEGEGGFFFGGDGDCGEGFFGGGDEFAEFGFEGGEFFF<FGGGGGGGCE?FFGGGFGGCFGCEBFCG7FFFGGF<<?FFGGGGGFFFGEFEEECGGGFCCEGEGDCGG@:<FGFGGGGFFGGGAFGCFGGCGE77:3DFA<FFFFFGDEGGF:,,,1=<F=2C@+*4CEGEE8CCFGFFGDCEFGGCF+8;CEG5EGCGG5*:<CCC7<*/:ECE<>CCG55=D5<75CC)9)?FFFGFFF?<C5>*:**:496:5309>CGF##################
@DE18INS60510:318:000000000-B6LD3:1:1101:17330:10419 1:N:0:AAGAGGCATCGACTAG
TGAGGAATATTGGTCAATGGGCGGAAGCCTGAACCAGCCATGCCGCGTGCAGGAAGACGGCTCTCTGAGTTGTAAACTGCTTTTGTACTAGGGTAATTTGCGGTACGTGTACCGTATTGAAAGTATAGTACGAATAAGGATCGGCTAACTCCGTGCCAGCAGCCGCGGTAATACGGAGGATCCAAGCGTTATCCGGATTTATTTGGTTTAAAGGGTGCGTAGGCTGCACATTAAGTCAGTGGTGAAATTCCGAGGCTCAACCTTGGCACTGCCTCTGATCCTG
+
GGFGGGFF<FFGGGGC9FFDCFGDEGGGGGGFCGGGCFGDGGG@C@BFE>@FGGGBFGE+>++@DE@>=FFFGG=DFF9FFFCFCFGG<@9FEGA?FDCFGDCFGGGC8FCGGGGGGGG,:<FGGGFGG?EEGGG7><BF,CGEG5EFE9CGCGCE>+<FGFFCE58*1:8@+AC>AED88C*<@FG8C5?GGFGG8*2:7CG+A?CE8E7+++5C259D35:C+/:C+3:>*::=4**29:/<F?=:@D#################################
@DE18INS60510:318:000000000-B6LD3:1:1101:7245:10430 1:N:0:AAGAGGCATCGACTAG
TGGGGAATCTTCCGCAATGGGCGAAAGCCTGACGGAGCAACGCCGCGTGAGTGATGACGGCCTTCGGGTTGTAAAACTCTGTGATCCGGGACGAAAAGGCAGAGTGCGAAGAACAAACTGCATTGACGGTACCGGAAAAGCAAGCCACGGCTAACTACGTGCCAGCAGCCGCGGTAATACGTAGGTGGCAAGCGTTGTCCGGAATTATTGGGCGTAAAGCGCGCGCAGGCGGCTTCCCAAGTCCCTCGTAAAAGTGCGGGGCTTAACCCCGTGAGGGGAAGGA
+
FCGGGGGFGGGCEEEGGGG@FGECCGGGGGGGGEC:C:DFCFGCFFGEDGFFGGC<FGFCCGGGGGDDGGEC;CGCGCGBFGCFGGGGCCGEGGGGGGGGGCGGGGFGGEGGGCCFCGGGGGGGGGGGGEFGGGGG8CA?FGGGFGEG>EGCEDFFGEGGGGGGGGFGGC5CEGCEGGGGFEFGGGGCFFFFGEEEG>7:EG?C56CC9<CFGCCEGFGDDDGGEGEC:EGDGC)595>559=FC<>)7CDGG4**:<;9)5<FFAFA?)44<B(86>B:BFF
@DE18INS60510:318:000000000-B6LD3:1:1101:23738:10432 1:N:0:AAGAGGCATCGACTAG
TGGGGAATATTGCACAATGGGGGAAACCCTGATGCAGCGATGCCGCGTGGAGGAAGAAGGTTTTCGGATTGTAAACTCCTGTTGAAGAGGACGATAATGACGGTACTCTTTTAGAAAGCTCCGGCTAACTACGTGCCAGCAGCCGCGGTAATACGTAGGGAGCGAGCGTTGTCCGGAATTACTGGGTGTAAAGGGAGCGTAGGCGGGACGGCAAGTCAGATGTGAAAACTATGGGCTCAACCCATAGACTGCATTTGAAACTGTTGTTCTTGAGTGAGGTAGA
+
GGGGGGGGGGGGGGGGGGGGGGGGGGGGGGGGGGGGGGGGGGGGEGGEGGDFGGGGGGGGEFGGGGGGGGGGGGGGGGGFGGGGGGGGGGGGGGGGGGGGGGGGGGGGGGGGGFFFGGGGGGGGGGGGGGGGGGGGGGGGGGGGGGDEFGDGGGFCFFGGGGGGGGGGGGGGGDGGGGGGGG?EFFCECCE?FGEGECEGGGGGEGGGGGGDC:CCCFCFFGFFCCFGGGD?CFGFFFGGF@ED4EFFFGGGFFFFGG24CFG>?A534@AF2:>A#######
@DE18INS60510:318:000000000-B6LD3:1:1101:8572:10448 1:N:0:AAGAGGCATCGACTAG
TGGGGAATATTGCACAATGGGGGGAACCCTGATGCAGCGACGCCGCGTGAGCGAAGAAGTATTTCGGTATGTAAAGCTCTATCAGCAGGGAAGAAAATGACGGTACCTGACTAAGAAGCCCCGGCTAACTACGTGCCAGCAGCCGCGGTAATACGTAGGGGGCAAGCGTTATCCGGATTTACTGGGTGTAAAGGGAGCGTAGACGGAGCAGCAAGTCTGATGTGAAAACCCGGGGCTCAACCCCGGGACTGCATTGGAAACTGTTGATCTGGAGTGCCGGAGA
+
FGGFGGFFGFGGFGGFFEFGGGGGGGFGG8FGGGFCEFCF<FGCFFGFGGGGFGFEGFGAFFFGGGG+;FGGGGGGFC6:C7FFGGEGGGGGGGGGG@CFGGGGGGGGCFC,<:8EGFGGGGGGGGGGGGGGECFGGGGGGGGFC:EGCEEDEFCCFCEEGGGGGFGGG>EEGGGGGCEGFGCFGGFGGGFGFGGGGGGGGGGGECCEGEGGGGFGF7>C:FGGGGFGGGGGGGGE>:FDFF@EGGFC@CFGFFFFGC28C67:64F<)9>:>?#########
@DE18INS60510:318:000000000-B6LD3:1:1101:4665:10452 1:N:0:AAGAGGCATCGACTAG
TGGGGAATATTGCACAATGGAGGAAACTCTGATGCAGCGACGCCGCGTGAGTGAAGAAGTAATTCGTTATGTAAAGCTCTATCAGCAGGGAAGATAGCGACGGTACCTGACTAAGAAGCTCCGGCTAAATACGTGCCAGCAGCCGCGGTAATACGTATGGAGCAAGCGTTATCCGGCTTTACTGGGTGTAAAGGGAGTGGAGGGGGCCATGCAAGTCAGAAGTGAAAATCCGGGGCCCAACCCCGCACCTGCTTTTGAAACTGTAAGGCTGGAGTGCAGGAGG
+
GGGGGEGG,<-9AFC5<?FEBBFEFFGGGG,59CEFF8:CFGGGCCE8=CE=C9,,@,>,==,=FF>ACFF;FCEFFGFGGAF,3>,@F7DFE:3;F,CF7FFFC7<C::,,82CF@F?:,,1=:@BCGF:<C2<;FGGC8*;CGD*/:?5+<CE3C7:83;@5208*22;597C8*//03<3C+;CE299+<?8*/C**<C8**/:**+<<6+<9+:C7:C97:7:?:+773CGE)093753)1*./0*9<C?**27)67=F0*4@),7,4:?::>BBFB6:
@DE18INS60510:318:000000000-B6LD3:1:1101:8693:10465 1:N:0:AAGAGGCATCGACTAG
TGGGGAATATTGCACAATGGGCGCAAGCCTGATGCAGCCATGCCGCGTGTATGAAGAAGGCCTTCGTGTTGTAAAGTACTTTCAGCAGGGAGGAAGGGAGTAAAGTTAATACCTTTGCTCATTGACGTTACCCGCAGAAGAAGCACCGGCTAACTCCGTGCCAGCAGCCGCGGTAATACGGAGGGTGCAAGCGTTAATCGGAATTACTGGGCGTAAAGCGCACGCAGGCGGTTTGTTAAGTCAGATGTGAAATCCCCGGGCTCAACCTGGGAACTGCATCTGA
+
GGGGGGGFGGGGGGGGGGGGGGFGGGGGGGGGGGGGGGFGGGGGGGGGGGGGGGGGGGGGGGGGGGGGGGGGGGGGGGGGGGGGGGGGGGGGGGGGGCFGGGGGGFFGGGGGGGGGGGGGGGGGGGGFGGGGGGGGGGGFFGGGGGGGDGGGGGGGGGGGGGGGGGGGGGGGEEGGFFGGGGGGGGGGGGGGGGDGGGGGGGGGCGGGGGGGGDGGGGGGGGGGGGGGGGGGCGD@FFGGFFFFCFFFFFGFGFFFGG0>GEGGFFFFFF0<?BFFFFFFAFF
@DE18INS60510:318:000000000-B6LD3:1:1101:14037:10471 1:N:0:AAGAGGCATCGACTAG
TGGGGAATCTTCCGCAATGGGCGAAAGCCTGACGGAGCAACGCCGCGTGAGTGATGACGGCCTTCGGGTTGTAAAACTCTGTGATCCGGGACGAAAAGGCAGAGTGCGAAGAACAAACTGCATTGACGGTACCGGAAAAGCAAGCCACGGCTAACTACGTGCCAGCAGCCGCGGTAATACGTAGGTGGCAAGCGTTGTCCGGAATTATTGGGCGTAAAGCGCGCGCAGGCGGCTTCCCAAGTCCCTCTTAAAAGTGCGGGGCTTAACCCCGTGATGGGAAGGA
+
GGGGGGGGGGGGGGGGGGGGGGGGGGGGGGGGGGGGGGGGGGGGGGGGGGGGGGGGGGGGGGGGGGGGGGGGGGGGGGGGGGGGGGGGGGGGGGGGGGGGGGGGGGGGGGGGGGGGGGGGGGGGGGGGGGGGGGGGGGCGGGGGGGGGGGGGGGGGGDGGGGGGGGGGGFGGGGEGGGGGGGGGGGGGGGGGGGGGGGGGGGGDFFGGGCGGFEGGG<FGC5EDCCGGGCGGGCDFFFGG@FFFG77<?*::CFB4:CBFDEDGF>F7?>B(-(45<?B?FFF
@DE18INS60510:318:000000000-B6LD3:1:1101:17013:10488 1:N:0:AGGAGGCATCGACTAG
TGAGGAATATTGGTCAATGGACGCAAGTCTGAACCAGCCATGCCGCGTGCAGGAAGACGGCTCTCTGAGTTGTAAACTGCTTTTGTACGAGGGTAAACTCACCTACGTGTAGGTGACTGAAAGTATCGTACGAATAAGGATCGGCTAACTCCGTGCCAGCAGCCGCGGTAATACGGAGGATTCAAGCGTTATCCGGATTTATTGGGTTTAAAGGGTGCGTAGGCGGTTTGATAAGTTAGAGGTGAAATCCCGGGGCTTAACTCCGGAACTGCCTCTAATACTG
+
GGGGGGGGFGGGGGGGGGGGGGEGGGGGGGGGGGGGGGGGGGGGGGGGGGGGGGFGGGGDGEGG,EFGGGGGGGGGGGFGFGGGGGFFGFDFGGGGGGGGGGGGGGGFF@FGGGGGGGGGGGFGGGGDFGGGGGGGGGGFGGGGGGGGGGFFGGGGGGGGGGFGGGGGGEGGGGGGGGGCFGGFCGCEGGDGEGGEGEGGGFGGFGGGGGG?FGGGGGGGGGGGGGEGGGGGGGG=FFGGFFFF=?BGFGC755BBDD74FFGGFB@>;:??(4432AF9AB=
@DE18INS60510:318:000000000-B6LD3:1:1101:24642:10496 1:N:0:AAGAGGCATCGACTAG
TGGGGAATATTGCACAATGGAGGAAACTCTGATGCAGCGACGCCGCGTGAGTGAAGAAGTAATTCGTTATGTAAAGCTCTATCAGCAGGGAAGATAGTGACGGTACCTGACTAAGAAGCTCCGGCTAAATACGTGCCAGCAGCCGCGGTAATACGTATGGAGCAAGCGTTATCCGGATTTACTGGGTGTGAAGGGAGTGTAGGTGGCATCACAAGTCAGAAGTGAAAGCCCGGGGCTCAACCCCGGGACTGCTTTTGAAACTGTGGAGCTGGAGTGCAGGAGA
+
GGGGGGGGGGGGGGGGGGGGGGGGGGGGGGGGGGGGGGGGGGGGGGGGGGGGGGGGGGGGECFGGGFGGGGGGGGGGGGGGGGGGGGGGGGGGGGGGGGGGGGGGGGGGGGGGGGGGGGGGGGGGGGGGGGGGGGGGGGGGGGGGGGGGGGGGGGGGGGGGGGGGGGGGGGGGGGGGDGGGGGGGGFGGGGGGGGFEGGFGGGGGGGGGGGGGGFFGGGGGGGGGGGGFGGDDDGDFFGGFFFFDCB<DFFGFFBFGGFAGFGGFB???FBB6:B:AFFFFFF
@DE18INS60510:318:000000000-B6LD3:1:1101:16225:10507 1:N:0:AAGAGGCATCGACTAG
TGGGGAATCTTCCGCAATGGGCGAAAGCCTGACGGAGCAACGCCGCGTGAGTGATGACGGCCCTCGGGTTGTAAAACTCTGTGATCCGGGACGAAAAGGCAGAGTGCGAAGAACAAACTGCATTGACGGTACCGGAAAAGCAAGCCACGGCTAACTACGTGCCAGCAGCCGTGGTAATACGTAGGTGGCAAGCGTTGTCCGGAATTATTGGGCGTAAAGCGCGCGCAGGCGGCTTCCCAAGTCCCTCTTAAAAGTGCGGGCCTTAACCCCGGGATGGGAAGGC
+
GGGGDGGGGGCFFGGGGGGGFFFEFGGCFGFGGGGGE7FFGGGGGGGGEEGGGGGGCAFE@CFFGEGGF+>FGG<DDCFCFDGFFGFDDD:FFECCECE7FGDF,>DFEGGGGCCEGFCCDGGBFFFFGGG*?FEE:F:,2,?<F<FFEGGGG:BGGFFGGFFG6EGFG*:/:8C00<FF><0AEF?@;EGDGC*;?*002:EGG8:@FFCF5C:1:C775CEGG):C#######################################################
@DE18INS60510:318:000000000-B6LD3:1:1101:6662:10534 1:N:0:AAGAGGCATCGACTAG
TGGGGAATATTGCACAATGGGCGAAAGCCTGATGCAGCAACGCCGCGTGAGCGATGAAGGCCTTCGGGTCGTAAAGCTCTGTCCTCAAGGAAGATAATGACGGTACTTGAGGAGGAAGCCCCGGCTAACTACGTGCCAGCAGCCGCGGTAATACGTAGGGGGCTAGCGTTATCCGGATTTACTGGGCGTAAAGGGTGCGTAGGCGGTCTTTTAAGTCAGGCGTGAAAGGCTACGGCTCAACCGTAGTAAGCTCTTGAAACTGGAGGACTTGAGTGCTGGAGAG
+
GGGGGGFGGGGGGGGGFGGGGGEFGGGGGGGFFDFGFGFGFGGGGGGGCFGGGGGGGGGGGGGGGGGGG*@FGGG;FGFG:FFGGFGFFGGFFGGCGG@FFGGGGG9?ECE@8FFEGG:CEGCCFGCGGGGCEFG5CFGGGFGFDEGC:CCCGGGG6@EEGC>CFFFE8*2CFGGC>EGF70+98CFGGGE>FFGFGGDE??5<::?ECC7?+7CFFGC<*)17;>F>EFGFGDC57B=FF5)897<*/:4CF##############################
@DE18INS60510:318:000000000-B6LD3:1:1101:27106:10562 1:N:0:AAGAGGCATCGACTAG
TGGGGAATCTTCCGCAATGGGCGAAAGCCTGACGGAGCAACGCCGCGTGAGTGATGACGGCCTTCGGGTTGTAAAACTCTGTGATCCGGGACGAAAAGGCAGAGTGCGAAGAACAAACTGCATTGACGGTACCGGAAAAGCAAGCCACGGCTAACTACGTGCCAGCAGCCGCGGTAATACGTAGGTGGCAAGCGTTGTCCGGAATTATTGGGCGTAAAGCGCGCGCAGGCGGCTTCCCACGTCCCTCTTAAAAGTGCGGGGCTTAACCCCGTGATGGGAAGGA
+
GGGGGGGGGGGGGGGGGGGGGGGGGGGGGGGGGGGGGGGGGGGGFGGGEGGFGFGGGGGGGGDGGGGGGGGGGGGGGGGGGGGGGGGGGGEGGEGGGGDFGGFGGGGGGGED:FFGGGGGGGGGGGGGGGGGGGGGGGGGGGGGGFGGGGGGGGGGGGGGGGGGGGGDF5EGGGC>CFGGGGGGGGGGGGGFGGE>EGGGGEEDGGGGGGFGGEEGEFGGGGGGGGGGGGGGC55:?FD4<:FDDFF56C7FFFFB7D16535D6<=4(843<((63::7?0F
@DE18INS60510:318:000000000-B6LD3:1:1101:27949:10578 1:N:0:AAGAGGCATCGACTAG
TGGGGAATCCTCCGCAATGGGCGAAAGCCTGACGGAGCAACGCCGCGTGAGTGATGACGGCCTTCGGGTTGTAAAACTCTGTGATCCGGGACGAAAAGGCAGAGTGCGAAGAACAAACTGCATTGACGGTACCGGAAAAGCAAGCCACGGCTAACTACGTGCCAGCAGCCGCGGTAATACGTAGGTGGCAAGCGTTGTCCGGAATTATTGGGCGTAAAGCGCGCGCAGGCGGCTTCCCAAGTCCCTCCTAAAAGTGCGGGGCTTAACCCCGTGATGGGAAGGA
+
GGGGGGGGGGGGGGGGGGGGGGGGGGGGGGGGGGGGGGGGGGGGGGGGGGGGGGGGGGGGGGGGGGGGFGGGGGGGGGGGGGGGGGGGGGGGGGGGGGGGGGGGGGGGGGGGGGGGGGGGGGGGGGGGGGGGGGGGGGGGGGGGGGGGGGGGGGGGGGGGGGGGGGGGGGGGGGGGGGGGFGGGGGGGGGGGGGGGGGGGGGCEE8FGGGGGGGGGGGGGGGGGGGGGGGGGGDDFFFGGFFFF:CFG:FCFGFFFGG>;DF3D:2@<0B;8???D?B??FF>
@DE18INS60510:318:000000000-B6LD3:1:1101:11019:10591 1:N:0:AAGAGGCATCGACTAG
TGGGGAATCTTCCGCAATGGGCGAAAGCCTGACGGAGCAACGCCGCGTGAGTGATGACGGCCTTCGGGTTGTAAAACTCTGTGATCCGGGACGAAAAGGCAGAGTGCGAAGAACAAACTGCATTGACGGTACCGGAAAAGCAAGCCACGGCTAACTACGTGCCAGCAGCCGCGGTAATACGTAGGTGGCAAGCGTTGTCCGGAATTATTGGGCGTAAAGCGCGCGCAGGCGGCTTCCCAAGTCCCTCTTAAAAGTGCGGGGCTTAACCCCGTGATGGGCAGGA
+
GGGGGGGGGGGGGGGGGGGGGGGGGGGGGGGGGGGGGGGGGGGGGGGGGGGGGGGGGGGGGGGGGGGGGGGGGGGGGGGGGGGGGGGGGGGGGGGGGGGGGGGGGGGGGGGGGGGGGGGGGGGGGGGGGGGGGGGGGGGGCGGGGGGGGDGGGGGGGGGGGG:CFGGGGGGGGGCGGGGGGCGGGGGGGGGGGG5CEEFGGGGGCGGCFGGGGGGGGGGGGGGGGGGGGGGGG)CFFFGGFFFFG+>D=FFGGBBFGGFFGFDGF9@2:DB?F<BFF?(8<>B
@DE18INS60510:318:000000000-B6LD3:1:1101:11169:10592 1:N:0:AAGAGGCATCGACTAG
TGGGGAATATTGCACAATGGGGGAAACCCTGACGCAGCAACGCCGCGTGAGTGAAGAAGTATTTCGGTATGTAAAGCTCTATCAGCAGGAAAGAAAATGACGGTACCTGACTAAGAAGCCCCGGCTAACTACGTGCCAGCAGCCGCGGTAATACGTAGGGGGCAAGCGTTATCCGGATTTACTGGGTGTAAAGGGAGCGTAGACGGTTTTGCAAGTCTGAAGTGAAAGCCCGGGGCTTAACCCCGGGACTGCTTTGGAAACTGTAGGACTAGAGTGCAGGAGA
+
FGGGGGGGGGGGGGGGGGGGGGGGGGGGGGGGGGGGGGGGFGGGGGGEGGGGGGGGGGGFFFFGGGGGGGGGGGGGGGGGGGGGGGGGGGGGGGGGGGGGGGGGGGGGGGGGGGGFGGGGGGGGGGGGGGGGGGGGGGGGGGGGGGGGGGEFGGGFGGGGGGGGGGGGGGGFGGGGGGGGGGGGGGGGGGGGGGGGGGGGGGGGGGEGGFGGGGGGGGGGGGFFGGGGGCGGGGGFFFGDBFFFG=>CB7FFFF?FGC<BGFGGFFFFFF?FB<9ABFB?:BF
@DE18INS60510:318:000000000-B6LD3:1:1101:21351:10599 1:N:0:AAGAGGCATCGACTAG
TGGGGAATCTTCCGCAATGGGCGAAAGCCTGACGGAGCAACGCCGCGTGAGTGATGACGGCCTTCGGGTTGTAAAACTCTGTGATCCGGGACGAAAAGGCAGAGTGCGAAGAACAAACTGCATTGACGGTACCGGAAAAGCAAGCCACGGCTAACTACGTGCCAGCAGCCGCGGTAATACGTAGGTGGCAAGCGTTGTCCGGAATTATTGGGCGTAAAGCGCGCGCAGGCGGCTTCCCAAGTCCCTCTTAAAAGTGCGGGGCTTAACCCCGTGATGGGAAGGA
+
GGGGGGGGGGGGGGGGGGGGGGGGGGGGGGGGGGGGGGGGGGGGGGGGGGGGGGGGGGGGGGGGGGGGGGGGGGDFGGGGGGGGGGGGGGGGGGGGGGGGGGGGGGGGGGGGGGGGGGGGGGGGGGGGGGGGGGGGGGGGGGGGGGGGGGGGGGGGGGGGGGGGGGGGGGGGGGGGGGGGGGFGGGGGGGGGGGGGGGGGGGGEFGGGGGGFFGGGGCFGGGGDGGGGGGDDGDGFFFGFFFFFDF@C=FGC*996CGFFD5C9@BFBF37-8::A?F0(4?>
@DE18INS60510:318:000000000-B6LD3:1:1101:22060:10618 1:N:0:AAGAGGCATCGACTAG
TGGGGAATCTTCCGCAATGGGCGAAAGCCTGACGGAGCAACGCCGCGTGAGTGATGACGGCCCTCGGGTTGTAAAACTCTGTGATCCGGGACGAAAAGGCAGAGTGCGAAGAACAAACTGCATTGACGGTACCGGAAAAGCAAGCCACGGCTAACTACGTGCCAGCAGCCGCGGTAATACGTAGGTGGCAAGCGTTGTCCGGAATTATTGGGCGTAAAGCGCGCGCAGGCGGCTTCCCAAGTCCCTCTTAAAAGTGCGGGGCTTAACCCCGTGATGGGAAGGA
+
GGGGGGGGGGGGGGGGGGGGGGGGGGGGGGGGGGGGGGGGFGGGGGGGGGGGGGGGGGGGGGGGFGGGGGFGGGGGGGGGGGGGGGGGGGGGGGGGGGGGGGGGGGGGGGGGFGGGGGGGFGGGGGGGGGGGGGGGGGGGGGGGGGGGGCGGGGGGGGGGGGGGGGGGGGGGGGCEGGGGGCGGGGGGGGECDEGGGGGGEE>?FGGGGGGGGEGGGG=FDGGGEDEGCCD<<CCFFFGGFFFFGC@D?GGGFFFFGD9>DEGGFF?2?BB:?##########
@DE18INS60510:318:000000000-B6LD3:1:1101:17848:10630 1:N:0:AAGAGGCATCGACTAG
TGGGGAATATTGCACAATGGAGGAAACTCTGATGCAGCGACGCCGCGTGAGTGAAGAAGTAGTTCGCTATGTAAAGCTCTATCAGCAGGGAAGATAGTGACGGTACCTGACTAAGAAGCTCCGGCTAAATACGTGCCAGCAGCCGCGGTAATACGTATGGAGCAAGCGTTATCCGGATTTACTGGGTGTAAAGGGAGTGTAGGTGGCCAGGCAAGTCAGAAGTGAAAGCCCGGGGCTCAACCCCGGGACTGCTTTTGAAACTGCAGGGCTAGAGTGCAGGAGG
+
GGGGGGGGGGGGGGGGGGGGGGGGGGGGGGGGGGGGGGGGGGGGGGGGGDGGFGGGGGGGGGGGGGGGGGGGGGGGGGGGGGGGGGFGGGGGGGGGGGGGGGGGGGGGGGGGGGGGGGGGGGGGGGGGGGGGGGGGFGGGGGGGGGGGGEGGFGGGGGGGGGGGEGGGGGGGGGGGGGGGGGGGGGGGGGGFGGGGG>FEFGGFGGGGGGGGGGGFDGGGFD7>FF?GFCDDGGGFDFGGFF>BGGFGFFG5C7F=FGAAD?FFF?F>?F??<BFA9ABBBFD
@DE18INS60510:318:000000000-B6LD3:1:1101:21244:10635 1:N:0:AAGAGGCATCGACTAG
TGAGGAATATTGGTCAATGGACGCAAGTCTGAACCAGCCATGCCGCGTGCAGGAAGACGGCTCTATGAGTTGTAAACTGCTTTTGTACGAGGGTAAACTCACCTACGAGTAGGTGACTGAAAGTATCGTACGAATAAGGATCGGCTAACTCCGTGCCAGCAGCCGCGGTAATACGGAGGATTCAAGCGTTATCCGGATTTATTGGGTTTAAAGGGTGCGTAGGCGGTTTGATAAGTTAGAGGTGAAATCCCGGGGCTTAACTCCGGAACTGCCTCTAATACTG
+
GGGGGGGGGGGGGGGGGGGGGGGGGGGGGGGGGGGGGGGGGGGGGGGGGGGGGGGGGGGGGGGGGGGGGGGGGGGGGGGGGGGGGGGGGGGGGGGGGGGGGGGGGGGGGGGGGGGGGGGGGGGGGGGGGGGGGGGGGGGGGGGGGGGGGGGGGGGGGGGGGGGGGGGGGGGFGGGGGGGGGGGGGGGGGGGGGGGGGGGGFGGGGGGGGGCCFGGGGDGGGGGGCDEGGGGGGGGFFFGGFFFFGGFGFFGGGFFFGGFFGFGGFB)49F?FB<?BF>BAB<F
@DE18INS60510:318:000000000-B6LD3:1:1101:21283:10644 1:N:0:AAGAGGCATCGACTAG
TGGGAATATTGCACAATGGGGGAAACCCTGATGCAGCAACGCCGCGTGAGTGAAGAAGTATTTCGGTATGTAAAGCTCTATCAGCAGGAAAGAAAATGACGGTACCTGACTAAGAAGCCCCGGCTAAATACGTGCCAGCAGCCGCGGTAATACGTATGGAGCAAGCGTTATCCGGATTTACTGGGTGTAAAGGGAGCGCAGGCGGTGCGGCAAGTCTGATGTGAAAGCCCGGGGCTCAACCCCGGTACTGCATTGGAAACTGTCGTACTAGAGTGTCGGAGGG
+
GGGGGGGGGGFGGGGGGGGGGGGGGGGGGGGGGGGGGGGGGGGGGGGGGGGGFGGFGGGGGGGGGGGGGGGGGGGGGGG?EFGGG9FGG<FGGGGGGGGGEEGGGGGGGGGGGGGGGGGGGGGGGGGGGGGGGGGGGGGGGGGGGGGGCFGGGGGGGGGGGGGGGGGGGGGGGGGGGGGGGGGGGGGEGGGGGCFCCEGGGGDGGEGGGGGGGGGGGGGGCGGGGGGFEEDGGGGFFFFDF>EFGEDGFGF>FFFFGGAFFF>>F:40:@A4))))6?B099@
@DE18INS60510:318:000000000-B6LD3:1:1101:20158:10665 1:N:0:AAGAGGCATCGACTAG
TGGGGAATCTTCCGCAATGGGCGAAAGCCTGACGGAGCAACGCCGCGTGAGTGATGACGGCCTTCGGGTTGTAAAACTCTGTGATCCGGGACGAAAAGGCAGAGTGCGAAGAACAAACTGCATTGACGGTACCGGAAAAGCAAGCCACGGCTAACTACGTGCCAGCAGCCGCGGTAATACGTAGGTGGCAAGCGTTGTCCGGAATTATTGGGCGTAAAGCGCGCGCAGGCGGCTTCCCAAGTCCCTCTTAAAAGTGCGGGGCTTAACCCCGTGGTGGGAAGGA
+
GGGGGGGGGGGGGGGGEGGGGGGGGGGGGGGGGGFGGGGGGGGGFGGGGGGFGGGGGGGGGGGGGGGGGGGGGGGGGGG9FGGGGGGGGGGGGGGGGGGGGGGGGGGGGGGGGGGGGGGGGGGGGGGGGGGGGGEGGGGGGGGGFGGGGGGGGGGGGFGGGGGGGFFFGGGGGGCECFDFGGGCEGGFGGGGGGGGGGGGGGGGFFFGGGDFFGCEDFGGCDEGEGGGEC<DG7CFFFG<F**@G::<7FFFFFFFDG>><@DGF4=ABB>1?031370:3:>
@DE18INS60510:318:000000000-B6LD3:1:1101:28081:10688 1:N:0:AAGAGGCATCGACTAG
TGAGGAATATTGGTCGATGGACGCAAGTCTGAACCAGCCATGCCGCGTGCAGGAAGACGGCTCTATGAGTTGTAAACTGCCTTTGTACGAGGGTAAACTCACCTACGAGTAGGTGACTGAAAGTATCGTACGAATAGGGATCGGCTAACTCCGTGCCAGCAGCCGCGGTAATACGGAGGATTCAAGCGTTATCCGGATTTATTGGGTTTAAAGGGTGCGTAGGCGGTTTGATAAGTTAGAGGTGAAATCCCGGGGCTTAACTCCGGAACTGCCTCTAATACTG
+
GGGGGGGGGGGGGGGGGGGGGGGGGGGFGGGGGGGGGGGGGGGGGGGGGGGGGGGGGGGGGGGGGGGGGGGGGGGGGGGGGGGGGGGGGEGGGGGGGGGGGGGGGGGGGGGGGGGGGGGGGGGGGGGFFGGGGGGGGGGGGGGGGGGGGGGGGGGGGGGGGGGGEGEGGGGFGGGGGGGGFGFG;CGGGGGGGGGGGGGGGGGGGGEGE8EFGGGGGGDCGGDGGGGGDGGFGGF@FFGFFFFFGGFGFF*9DDBBDC?AFFFGFFFFFFBBFFFFB>AFFFF
@DE18INS60510:318:000000000-B6LD3:1:1101:22800:10707 1:N:0:AAGAGGCATCGACTAG
TGGGGAATCTTCCGCAATGGGCGAAAGCCTGACGGAGCAACGCCGCGTGAGTGATGACGGCCTTCGGGTTGTAAAACTCTGTGATCCGGGACGAAAAGGCAGAGTGCGAAGAACAAACTGCATTGACGGTACCGGAAAAGCAAGCCACGGCTAACTACGTGCCAGCAGCCGCGGTAATACGTAGGTGGCAAGCGTTGTCCGGAATTATTGGGCGTAAAGCGCGCGCAGGCGGCTTCCCAAGTCCCTCTTAAAAGTGCGGGGCTTAACCCCGTGATGGGAAGGA
+
GGGGGGGGGGGGGGGGGGGGGGGGGGGGGGGGGGGGGGGGGGGGGGGGGGGGGGGGGGGGGGGGGGGGGGGGGGGGGGGGGGGGGGGGGGGGGGGGGGGGGGGGGGGGGGGGGGGGGGGGGGGGGGGGGGGGGGGGGGGGGGGGGGGGGGGGGGGGGGGGGGGGGGGGGGGGGGE>EGGGGFGGGGGGGGFCGDGGGGGGGGCGGGGGGFGGGGECEF>FGGGD8DGDGGGGGGDFF@CFFFFFF<FFF>DCGF9**14(7B<FFFF7<>B1?:?B?64>?:5
@DE18INS60510:318:000000000-B6LD3:1:1101:22515:10731 1:N:0:AAGAGGCATCGACTAG
TGGGGAATCTTCCGCAATGGGCGAAAGCCTGACGGAGCAACGCCGCGTGAGTGATGACGACCTTCGGGTTGTAAAACTCTGTGATCCGGGACGAAAAGGCAGAGTGCGAAGAACAAACTGCATTGACGGTACCGGAAAAGCAAGCCACGGCTAACTACGTGCCAGCAGCCGCGGTAATACGTAGGTGGCAAGCGTTGTCCGGAATTATTGGGCGTAAAGCGCGCGCAGGCGGCTTCCCAAGTCCCTCTTAAAAGTGCGGGGCTTAACCCCGTGATGGGAAGGA
+
GGGGGGGGGGGGGGGGGGGGGGGGGGGGGGGGFGGGGGGGGGGGGGGGGGGGGGDGGGGGGGGGGGGGFEFGGGGGGFGEGGGGGGGGGGGGGGGGGGGFGGGGGGGGGGGGGGGGGGGGGGGGGGGGGGGCFGGGGGGFGGGGGGGGGEEDGGGGGGGGGGGGGGGFFGDEEG?EGGGGG:EFGEGGGGGFCCECCCCGGGCCEGGGC+AFFE*:>C:FGC=5EDDGGCDDGC5?FFG5@?FFG<7FFCFGCFFFGD>;G@CD?FB)8>>(3:(<BFB####
@DE18INS60510:318:000000000-B6LD3:1:1101:9194:10781 1:N:0:AAGAGGCATCGACTAG
TGGGGAATCTTCCGCAATGGGCGAAAGCCTGACGGAGCAACGCCGCGTGAGTGATGACGGCCTTCGGGTTGTAAAACTCTGTGATCCGGGACGAAAAGGCAGAGTGCGAAGAACAAACTGCATTGACGGTACCGGAAAAGCAAGCCACGGCTAACTACGTGCCAGCAGCCGCGGTAATACGTAGGTGGCAAGCGTTGTCCGGAATTATTGGGCGTAAAGCGCGCGCAGGCGGCTTCCCAAGTCCCTCTTAAAAGTGCGGGGCTTAACCCCGTGATGGGAAGGA
+
GFGGGGGGGGGFGGGGGGGGGGGGGGGGGGGGGGGGGGGGGGGGGGGGGGFFGGGGGGGGGGGGGGGGGGGGGFGGGGGGGGGGGGGFDGGGGGGGFCFGGGGGGGGGGGGGGGGGGGGCGGGGGGGGGGGGGGGCFF:CFGGGGGGGGGGGGGGGGGGGGGGGGGGGGGGGGGGGEGGFGG6@EFGGGGGFGCGEDGGFGDEGGFGGG7CFGEG5CG7FDGGGDGGGCCDCGD3??5C7>F?FFEFFFG*>CFFFGGFFDEGG?DFF?##############
@DE18INS60510:318:000000000-B6LD3:1:1101:3601:10785 1:N:0:AAGAGGCATCGACTAG
TGGGGAATCTTCCGCAATGGGCGAAAGCCTGACGGAGCAACGCCGCGTGAGTGATGACGGCCTTCGGGCTGTAAAACTCTGTGATCCGGGACGAAAAGGCAGAGTGCGAAGAACAAACTGCATTGACGGTACCGGCAAAGCAAACCACGGCTAACTACGTGCCAGCAGCCGCGGTAATACGTAGGTGGCAAGCGTTGTCCGGAATTATTGGGCGTAAAGCGCGCGCAGGCGGCTGCCCAAGTCCCTCTTAAAAGTGCGGGGCGTAACCACGTGATGGGCAGGA
+
EAFFEGEFFGGGA,FFFGGGGGGGGGEGGGGGGEEEG:<EFGECFGGGGGGFDGAGFGCEGDFGGGCGGGFGFGGFGGC,EFGGGGGGGGGGGFGGGGEGGEGGFGGCF::BCFGDGGGGFCFFGGGGGG77FGD:*>FGGFCFFCFFEGGGCFGGGGGFD@C<CF7BEGGDGE:*C<?9@2<CGGGGGGFFGGG>51:CEE8?FF?CC:+CF5:E53?CC:5C=DGC*:DCC))05@G*5=FFF7>C=>DF77?FGD>BDB#####################
@DE18INS60510:318:000000000-B6LD3:1:1101:24405:10803 1:N:0:AAGAGGCATCGACTAG
TGGGGAATATTGCACAATGGGCGAAAGCCTGATGCAGCGACGCCGCGTGAGCGAAGAAGTATTTCGGTATGTAAAGCTCTATCAGCAGGGAAGATAATGACGGTACCTGACTAAGAAGCACCGGCTAAATACGTGCCAGCAGCCGCGGTAATACGTATGGTGCAAGCGTTATCCGGATTTACTGGGTGTAAAGGGAGCGCAGGCGGTGCGGCAAGTCTGATGTGAAAGCCCGGGGCTCAACCCCGGTACTGCATTGGAAACTGTCGTACTAGAGTGTCGGAGG
+
GGGGGGGGGGGFGGGGGFFGGGGFGGGFGGGGGGGGGGGGGGGFFEGGGGGGGGGGEGGGA<EFGGGEGGGGGGGGGGGGGGGGGGGGGFFGGGGGGGGGGGGGGGGGGGGGGGGGGGGGGGGGGGGCFEEGGGGFGGGGGGGGGGGGGDGGFGGFGGGGGG9FGGGGGGGGGGGGGCGGGGGGGGGEE@<FFGGGGCEGGGGGDG?CE?EEE=GFFGFFGGGGCCFFGFGGG:DD3<GGFF37CGFGE:>CD/*=FGB<FFGFFFFFF>26<7AB:2?BBFF
@DE18INS60510:318:000000000-B6LD3:1:1101:13397:10809 1:N:0:AAGAGGCATCGACTAG
TGGGGAATCTTCCGCAATGGGCGAAAGCCTGACGGAGCAACGCCGCGTGAGTGATGACGGCCTTCGGGTTGTAAAACTCTGTGATCCGGGACGAAAAGGCAGAGTGCGAAGAACAAACTGCATTGACGGTACCGGAAAAGCAAGCCACGGCTAACTACGTGCCAGCAGCCGCGGTAATACGTAGGTGGCAAGCGTTGTCCGGAATTATTGGGCGTAAAGCGCGCGCAGGCGGCTTCCCAAGTCCCTCTTAAAAGTGCGGGGCTTAACCCCGTGATGGGAAGGA
+
GGGGGGGGGGGGGGGGGGGGGGGGGGGGGGGGGGGGGGGGGGGGGGGGGGGGGGGGGGGGGGGGGGGGGGGGGGGGGGGGGGGGGGGGGGGGGGGGGGGGGGGGGGGGGGGGGGGFGGGGGGGGFGGGGGGGGGGGGGGGGGGGGGGGGGGGGGGGGGGGGGGGGGGGGGGGGGDEGGGGGGGGGDGGFGGGGGGGEGGGGGGGGGGGG?FGGGGGGGGGGGGGDDGDGGGGC9DFFF7DFFFFGCFC?DGGGF?6CDFBG@DFFF?AFF><B6?)5:1:?F4
@DE18INS60510:318:000000000-B6LD3:1:1101:26080:10809 1:N:0:AAGAGGCATCGACTAG
TGGGGAATCTTCCGCAATGGGCGAAAGCCTGACGGAGCAACGCCGCGTGAGTGATGACGGCCTTCGGGTTGTAAAACTCTGTGATCCGGGACGAAAAGGCAGAGTGCGAAGAACAAACTGCATTGACGGTACCGGAAAAGCAAGCCACGGCTAACTACGTGCCAGCAGCCGCGGTAATACGTAGGTGGCAAGCGTTGTCCGGAATTATTGGGCGTAAAGCGCGCGCAGGCGGCTTCCCAAGTCCCTCTTAAAAGTGCGGGGCTTAACCCCGTGATGGGAAGGA
+
GGGGGGGGGGGGGGGGGGGGGGGGGGGGGGGGGGGGGGGGGGGGGGGGGGGGGFFGFGGGGGGGGGGGGEFFGFFGGGGEGGGGGGFFGDGGGGGGGGGGGGFFCABFGGGGGGGGGGGFGGGGGGGGDGGGGGGGGGGGGFFFGGGGGGGGGGGGGGGGGGGGGGGGF5CEDGGGEGGGGGGGECGFGEGCGGA8*CFGGG>EFFFGGGGGGGGGCF7FGGGGGGGGGGGGD)18?47D>F?FCFFDFGG709BBGG9>)<C*)5@<:D9?###########
@DE18INS60510:318:000000000-B6LD3:1:1101:12357:10814 1:N:0:AAGAGGCATCGACTAG
TGGGGAATATTGGGCAATGGGGGAAACCCTGACCCAGCAACGCCGCGTGAAGGAAGAAGGCTTTCGGGTTGTAAACTTCTTTTACCAGGGACGAAGAAAGTGACGGTACCTGGAGAAAAAGCCACGGCTAACTACGTGCCAGCAGCCGCGGTAATACGTAGGTGGCAAGCGTTGTCCGGATTTACTGGGTGTAAAGGGCGTGTAGGCGGAGATGCAAGTCAGATGTGAAATCCCCGGGCTTAACCCGGGAACTGCATTTGAAACTGTATCCCTTGAGTATCGG
+
GGGGGGGGGGGGGGGGGGGGGGGGGGGGGGGGGGGGGGGGGGGGGGGGGGGGGGGGGGGGGGGGGGGGGGGGGGGGGGGGGGGGGGGGGGGGGGGGGGGGGGGGGGGGGGGGGGGGGGGGGGGGGGGGGGGGGGGGGGGGGGGGGGGGGEEEGGGGGGGGGGGGGGGGGGGGGGGGGGGGGGGGGGGGGCEGGGGGGGGGGGGGDGGGGGGDGGGGGGGDGGGCGGGGGGGGGDFDBFGGFFFFCGFGF<9F<FFF7:>AF?>GFBFD5768?A:A:6<):BF
@DE18INS60510:318:000000000-B6LD3:1:1101:10961:10823 1:N:0:AAGAGGCATCGACTAG
TGGGGAATATTGCACAATGGAGGAAACTCTGATGCAGCGACGCCGCGTGAGTGAAGAAGTAGTTCGCTATGTAAAGCTCTATCAGCAGGGAAGATAGTGACGGTACCTGACTAAGAAGCTCCGGCTAAATACGTGCCAGCAGCCGCGGTAATACGTATGGAGCAAGCGTTATCCGGATTTACTGGGTGTAAAGGGAGTGTAGGTGGCCAGGCAAGTCAGAAGTGAAAGCCCGGGGCTCAACCCCGGGACTGCTTTTGAAACTGCAGGGCTAGAGTGCAGGAGG
+
GGGGGGGGGGGGGGGGFGGFGGGGGGGGGGGGGGGGGGGGGGGGGGG=CFGDFFFGGGGGFFFGGGGGGGGGGGGGGGGGGGGGGGGGGGGGFGGGGGGGGGGGGGGGGGGGGFCGFFGGGGGGGDEGDGGGGGGGGGGGGGGDGDGGEEGGGGFCFGGGGGGGGGGGG5ECCFGGEGGGGGGGGGGGGGGGGGGFGEFGGGFCFGGGGFFGF:GGGGGGGGGGGGGGGFFDDDGEDFC7?>BEGGBDEGGGFFFFFC29F@GD6:F>F>:6<<<2<AA3085
@DE18INS60510:318:000000000-B6LD3:1:1101:7820:10843 1:N:0:AAGAGGCATCGACTAG
TGGGGAATATTGCACAATGGAGGAAACTCTGATGCAGCGACGCCGCGTGAGTGAAGAAGTAATTCGTTATGTAAAGCTCTATCAGCAGGGAAGATAGTGACGGTACCTGACTAAGAAGCTCCGGCTAAATACGTGCCAGCAGCCGCGGTAATACGTATGGAGCAAGCGTTATCCGGATTTCCTGGGTGTAAAGGGAGTGTAGGTGGCATCACAAGTCAGAGGTGAAAGCCCGGGGCTCAACCCCGGGACTGCTTTTGAACCTGTGGAGCTGGAGTGCAGGAAA
+
FGGG@E;6CFF<E9FGFCGFDFCCGCEDFCA9@@C<EE+68@F+66@@@?CFFFEFGEFFEFFA<=F8F<ECFGGFC<F,EEFFA=BFF7F<=,?<,5?5BF7BCF?F?=DEEEGGFEEBFGG:C7CFFGE9=F,DCA87B@FBBCEE>::3@F:@F;D:,>CFC>EGGEGFGFFCFEGE,2,6B>2::CFCFGC*1=8B9C9?EFCC?8+?G+:<+++;*/29CCEDGGCDDG35>>=CFFF@GG3)00**29F*>CB########################
@DE18INS60510:318:000000000-B6LD3:1:1101:7653:10849 1:N:0:AAGAGGCATCGACTAG
TGAGGAATATTGGTCAATGGACGCAAGTCTGAACCAGCCATGCCGCGTGCAGGAAGACGGCTCTATGAGTTGTAAACTGCTTTTGTACGAGGGTAAACTCACCTACGTGTAGGTGACTGAAAGTATCGTACGAATAAGGATCGGCTAACTCCGTGCCAGCAGCCGCGGTAATACGGAGGATTCAAGCGTTATCCGGATTTATTGGGTTTAAAGGGTGCGTAGGCGGTTTGATAAGTTAGAGGTGAAATCCCGGGGCTTAACTCCGGAACTGCCTCTAATACTG
+
GGGGGGGGGGGGGGGGGGGGGGGGGGGGGGGGGGGGGGGGGGGGGDGGGGGGGGGGGGGGGGGGGGFFGGGGGGGGGGGGGGGGGGGGGCFGEGGGGGGGGGGGGGGGGGGGGGECGGGGGGGGGGGGGGGGGGGGGFGGGGGGGGGGGGGGGGCEGGGGGGFGGDGGGGGGGGGGGGGGGGGGGGGGGGGGGGGGDG=FDGFFGG5CCGGGGFGGGGC<C):DGGGGDDGFGFGFFFFDF:<>7<=*99DGDFDBCC?6C=FC>>B(4@??7>??FAAAA<=
@DE18INS60510:318:000000000-B6LD3:1:1101:7574:10856 1:N:0:AAGAGGCATCGACTAG
TGAGGAATATTGGTCAATGGGCGGAAGCCTGAACCAGCCATGCCGCGTGCAGGAAGACGGCTCTATGAGTTGTAAACTGCTTTTGTACTAGGGTAATTTGCGGTACGTGTACCGTATTGAAAGTATAGTACGAATAAGGATCGGCTAACTACGTGCCAGCAGCCGCGGTAATACGTAGGGGGCAAGCGTTATCCGGATTTACTGGGTGTAAAGGGAGCGTAGACGGCGATGCAAGTCTGAAGTGAAATACCCGGGCTCAACCTGGGAACTGCTTTGGAAACTG
+
FG9FFEGDF?FD55E<<BE8BECCEFG8FGFEGGFGGGCFFGGF:=>FCEGFFGFG@>CFG@CBGGGGC@=F;BCFGA3EAFDC<>FF;,<,3?:8@,@FGE7CEGBCEFGGGC=*<<,2<,CFFEGGFGGGGFGG9CBCEFEGGGEGFGCC5CGGGGGGGFF@EG8EEE?FGFG:<85:CEGEFCFG88:F@@EG52;AFGGGGG6CGFEFFFECGG9DGCEGGG5CEGGG=DF=7@C*1=**:9@FFGGGGB:))9<)>F45)-)(8)<DFF)2:024<>F
@DE18INS60510:318:000000000-B6LD3:1:1101:25730:10879 1:N:0:AAGAGGCATCGACTAG
TGAGGAATATTGGTCAATGGACGCAAGTCTGAACCAGCCATGCCGCGTGCAGGATGACGGCTCTATGAGTTGTAAACTGCTTTTGTACGAGGGTAAACGCAGATACGTGTATCTGTCTGAAAGTATCGTACGAATAAGGATCGGCTAACTCCGTGCCAGCAGCCGCGGTAATACGGAGGATTCAAGCGTTATCCGGATTTATTGGGTTTAAAGGGTGCGTAGGCGGTTTGATAAGTTAGAGGTGAAATTTCGGGGCTCAACCCTGAACGTGCCTCTAATACTG
+
GGGGGGGGFGGGGGGGFGGGGGGDGGGFGGGGGGGFGGFGGGGGGGGGGGGGEGFGGGGG7>FGFGGGGGGGFGGGGGGGGFGGGGGGGGDFEBFGGGGCFFFFFGG9FGGGGFGFFFGGGAFFGDFFGGCGEGGGGGGE@DEDGGGEFGGGGEFCFGFGGGFFEGEGGGGGDGGCGGGGFCFGDFFGEG5FFGCGEE*5<FECFG8C5CCGGGGGGGGDGGGCEGE5EEDFGC>*==:7=:<FCCBDFGGFD:<:D##########################
@DE18INS60510:318:000000000-B6LD3:1:1101:25986:10899 1:N:0:AAGAGGCATCGACTAG
TGGGGAATATTGCACAATGGAGGAAACTCTGATGCAGCGACGCCGCGTGAGTGAAGAAGTATTTCGGTATGTAAAGCTCTATCAGCAGGGAAGACAGTGGCGGTACCTGACTAAGAAGCTCCGGCTAAATACGTGCCAGCAGCCGCGGTAATACGTATGGAGCAAGCGTTATCCGGATTTACTGGGTGTAAAGGGAGTGTAGGTGGCATCACAAGTCAGAAGTGGAAGCCCGGGGCTCAACCCCGGGACTGCTTTTGAAACTGTGGAGCTGGAGTGCAGGAGA
+
GGGGGGGGGGGFGGGGGGGGGGGGGGGGGGGGGGGGGGEGGGGGGDGCGDGCDGGGGGGF?CFFGGGGGGGGGGGGGGGGGGGGGGGGGDGGGGGGGFFAEGGGGGGGGGGGGGGGGGGGGGGGGGFGGGFGGGGFGGGGGGGGGGECFGGGGGGDGCF@FFFFCFGGCEEGGGGGGGGEFGEGGGGE8CCFECGCEEC<BFCFGGGGGGGGGCGGGGGGFGGGGGGFFG3DGGGFD@FC?FBEGGDGFGGGGFFFGGFFFFGFF:=?B##############
@DE18INS60510:318:000000000-B6LD3:1:1101:7477:10899 1:N:0:AAGAGGCATCGACTAG
TGGGGAATCTTGCGCAATGGGGGGAACCCTGACGCAGCGACGCCGCGTGCGGGACGGAGGCCTACGGGTCGTAAACCGCTTTCAGCAGGGAAGAGTCAAGACTGTACCTGCAGAAGAAGCCCCGGCTAACTACGTGCCAGCAGCCGCGGTAATACGTAGGGGGCGAGCGTTATCCGGATTCATTGGGCGTAAAGCGCGCGTAGGCGGCCCGGCAGGCCGGGGGTCGAAGCGGGGGGCTCAACCCCCCGAAGCCCCCGGAACCTCCGCGGCTTGGGTTCGGTAG
+
GGGGGGGGGGGGGGGECEFGGGGGGGG@FFFGGGGGGGGGGGGGGGGGCEGGGGGGGGGGGFCFGGGGGGGGFGFFGGGGGGGFGGFGGCFFGGGFGGGGGGGGGGGGGGGGFFDCFGGGGDGGGGGGFGGGGGGGGGGGGGGGGGGGGGGDFFGFFGGEGGGGGGCGG>EEGGGGGG>>FGGGGGGGGEGGFGGGGGGGGGGDGGGGGEC5*:=CEGGCDCEDGGG7:CDCDGDDD)1C4:FEGEFGFGGGGFE>DG>(7;75<2>6>>>B###########
@DE18INS60510:318:000000000-B6LD3:1:1101:5250:10903 1:N:0:AAGAGGCATCGACTAG
TGGGGAATATTGCACAATGGAGGAAACTCTGATGCAGCGATGCCGCGTGAGGGAAGAAGGTTTTAGGATTGTAAACCTCTGTCTTCAGGGACGAAAAAAGACGGTACCTGAGGAGGAAGCTCCGGCTAACTACGTGCCAGCAGCCGCGGTAATACGTAGGGAGCGAGCGTTGTCCGGAATTACTGGGTGTAAAGGGAGCGTAGGCGGGATCGCAAGTCAGATGTGAAAACTATGGGCTTCACCCATAAACTGCATTTGAAACTGTGGTTCTTGAGTGAAGTAG
+
CCCCCGCCEEF<95C?FFF<?FG7EEE?<FAFGGGFFB=:FEEEFGGCCFE?:F@F<=EFFFGGGGGCFGFG@FEGDFF<<FEGFG;F=,DFFG*>>CFGGF7FFGFGGFC3<,=<7<::,<:<@FFECFE9CG:=F*+3:FGGFC58EE*;9<FGGG58CE*:8?88CCGGGFGGCEGFF?CCFFGCE8<??FFDFE=CEGCEEGE>**AC55*127>7**::9:9CFCF772954>5*7?BFGGFFFGF>FBF60*45:?FGFB::B?3:>A7)56A>44=
@DE18INS60510:318:000000000-B6LD3:1:1101:20916:10906 1:N:0:AAGAGGCATCGACTAG
TGAGGAATATCGGTCAATGGGCGGAAGCCTGAACCAGCCATGCCGCGTGCAGGAAGACGGCTCTATGAGTTGTAAACTGCTTTTGTACTAGGGTAATTTGCGGTACGTGTACCGTATTGAAAGTATAGTACGAATAAGGATCGGCTAACTCCGTGCCAGCAGCCGCGGTAATACGGAGGATCCAAGCGTTATCCGGATTTATTGGGTTTAAAGGGTGCGTAGGCGGCAGATTAAGTTAGAGGTGTAATTCCGAGGCTCAACCTTGGCACTGCCTCTGATACTG
+
GGGGGGGGGGGGGGGGGGGGGGGGGGGGGGGGGGGGGGGGGGGGGGGGGGGGGGGGGGGGGGGGGGGGGGGGGGGGGGGGGGGGGGGGGGGGGFFFGGGGGGGGGGGGGGGGGGGGGGFGGDGGGGGGGGGGGGGGGGGGFGGGGGGGGGGGGGGGGGGGGGGGGGGGGGGGFGGGGGGGDGCGFGGGGGGGGGGD>EGE7<CFCF8E88CCF?GGGDGGGGGGDGEDC*97CFG6@FF>4@FF7<7CF>D4<@D:*542C>FGFFFDFF??F)287)6>B<F
@DE18INS60510:318:000000000-B6LD3:1:1101:12646:10935 1:N:0:AAGAGGCATCGACTAG
TGGGGAATATTGGGCAATGGACGCAAGTCTGACCCAGCAACGCCGCGTGAAGGAAGAAGGCTTTCGGGTTGTAAACTTCTTTTGTCAGGGAAGAGTAGAAGACGGTACCTGACGAATAAGCCACGGCTAACTACGTGCCAGCAGCCGCGGTAATACGTAGGTGGCAAGCGTTGTCCGGATTTACTGGGTGTAAAGGGCGTGCAGCCGGGCCGGCAAGTCAGATGTGAAATCTGGAGGCTTAACCTCCAAACTGCATTTGAAACTGTAGGTCTTGAGTACCGGA
+
GGGGGGDGGGGGGGGFFGDGGGGGGEGGGGGGGGGGGGGGGGGGECGGGGGCGGGGGGGGF@EGGDFEGEFF9FFGGGGG,EA<FGGGFFGGGGGGGGGGGGEEFEGGGGGGGGGGFGGGGDEGEFGGDGGGGGGGGGFG7CFGGGG>FGFFGGF<FFGGGB>FGG?88FE8FEG,<88CC?GF<FGGGEGGGGGECCE:?88@?8:/:CEGGGEE*2:DGGFC+?FF<?CC>7*78;DG69@4:?>FF*CCFFF4:*667@D**.85296AA<>0<99A:07
@DE18INS60510:318:000000000-B6LD3:1:1101:11130:10985 1:N:0:AAGAGGCATCGACTAG
TGGGGAATCTTCCGCAATGGGCGAAAGCCTGACGGAGCAACGCCGCGTGAGTGATGACGGCCTTCGGGTTGTAAAACTCTGTGATCCGGGACGAAAAGGCAGAGTGCGAAGAACAAACTGCATTGACGGTACCGGAAAAGCAAGCCACGGCTAACTACGTGCCAGCAGCCGCGGTAATACGTAGGTGGCAAGCGTTGTCCGGAATTATTGGGCGTAAAGCGCGCGCAGGCGGCTTCCCAAGTCCCTCTTAAAAGTGCGGGGCTTAACCCCGTGATGGGAAGGA
+
GGGGGGGGGGGGGGGGGGGGGGGGGGGGGGGGGGGGGGGGGGGGGGGGGGGGGGFGGGGGGGGGGGGGFGGGGGGGGGGGGFGGGGGGGGGGGGGGGGGGGGGGGGGGGGGGGGGGGGGGGGGFGGGGGGGGGGGGGGGGGGGGGGGGGGGGGGGGFFFGGGGGGGGGGGGGGGGGEGGGGGGGGGGGGGCFGGGGGGGGGGGDDGFGGGCCGEEGDGGGGCGGGGGGGGDDG5DFFFGFF?BFGFF<FFF7:99*?C>;DFDG?<47<@73:3,63:(4<BF
@DE18INS60510:318:000000000-B6LD3:1:1101:12819:10989 1:N:0:AAGAGGCATCGACTAG
TGAGGAATATTGGTCAATGGACGGAAGTCTGAACCAGCCATGCCGCGTGCAGGAAGACGGCTCTATGAGTGGTAAACTGCTTTTGTACGAGGGTAAACGCAGATACGCGTATCTGCCTGAAAGTATCGTACGAATAAGGATCGGCTAACTCCGTGCCAGCAGCCGCGGTAATACGGAGGATCCAAGCGTTATCCGGATTTATTGGGTTTAAAGGGTGCGTAGGCGGTTTAGTAAGTCAGCGGTGAAATTTTGGTGCTTAACACCAAACGTGCCGTTGATACTG
+
GGGGGGGGGGGGGGFGGGGGGGGGGGGGGGGGGGGGGGGGGGGGGGGGGGGGGGGGGGGGGGGGGGGGGGGGGGGGGGGGGGGGGGGGGGGGGGGGGGFGGGGGGGGGGGGGGGGGGGGGGEGGGGGGGGGGGGGFGGGGGGGGGGGGGGGGGGGGGGGGGGGGGGGGGGGGGGGGGEGGGGGGGGGGGGGGGGGGDCGGGGGGGGGGGGGGGGGGGGGDDDGGGGGGGGGGGGGFFFGFFFEFGG4FFDGGGFFFGGAFGBFC@1FFFF?B?FFBBFFFFFF
@DE18INS60510:318:000000000-B6LD3:1:1101:18600:10991 1:N:0:AAGAGGCATCGACTAG
TGGGGAATCTTCCGCAATGGGCGAAAGCCTGACGGAGCAACGCCGCGTGAGTGATGACGGCCTTCGGGTTGTAAAACTCTGTGATCCGGGACGAAAAGGCAGAGTGCGAAGAACAAACTGCATTGACGGTACCGGAAAAGCAAGCCACGGCTAACTACGTGCCAGCAGCCGCGGTAATACGTAGGTGGCAAGCGTTGTCCGGATTTACTGGGTGTAAAGGGCGTGCAGCCGGGCCGGCAAGTCAGATGTGAAATCTGGAGGCTTAGCCTCCAAACTGCATTTG
+
GGGGGGGGGGGGGGGGFGGGGGGGGGGGGGGGGGGGGGGGGGGGGGGGGEGGGGGGGGGGGGGGGGGGGGGGGGGGGGGFGGGGGGGGGGGGGGGGGGGGGGGGGGGGGGGGGGGGGGGGGGGGGGGGGGGGGGGGGGGGGGGGFGGGGGGGGGGGGGGGGGGGGGFGGGGGGGEGGGGGC?FFGGF>CFGG>EEDEEFGGGEEEGGGGGGGGEEGGFFDDDGGGDGGG57CGG3;BB)CFF@=D:FG?FFC>F=6>>6:DE**7??24>::?A?A<7A44AF
@DE18INS60510:318:000000000-B6LD3:1:1101:26626:11015 1:N:0:AAGAGGCATCGACTAG
TGGGGAATATTGCGCAATGGGCGAAAGCCTGACGCAGCGACGCCGCGTGAGGGATGAAGGTTCTCGGATCGTAAACCTCTGTCAGGGGGGAAGAAACCCCCTCGTGTGAATAATGCGAGGGCTTGACGGTACCCCCAAAGGAAGCACCGGCTAACTCCGTGCCAGCAGCCGCGGTAATACGGAGGGTGCAAGCGTTAATCGGAATCACTGGGCGTAAAGCGCACGTAGGCGGCTTGGTAAGTCAGGGGTGAAATCCCACAGCCCAACTGTGGAACTGCCTTTG
+
GGGGGGGGGGGFGGGECGGGGGGGEGFFGGGGGGGGGGDGGGGGGGGEGGGCGGGGGGGGGGGGGGGEEEFFFGGGGGGFFFGGFGGGGGEGGGGGGGGGG7BFGFEGGGGGFGGFDGG?CEGGGGGGG>;EFFGGGGGGCEFGGGGGGGG5:CFC@CGGCEGFGGGF>FEGG5/:EGFFGGGGGGG5CGGGGGGDEGGGFGGG*9FGGFG*CECGGFFGDDGDC56916CDDDDB@F7*9*06C:>D85CC*08?FG?FFFF95<B1?FB0),348>:2A5F
@DE18INS60510:318:000000000-B6LD3:1:1101:23374:11021 1:N:0:AAGAGGCATCGACTAG
TGGGGAATCTTCCGCAATGGGCGAAAGCCTGACGGAGCAACGCCGCGTGAGTGATGACGGCCTTCGGGTTGTAAAACTCTGTGATCCGGGACGAAAAGGCAGAGTGCGAAGAACAAACTGCATTGACGGTACCGGAAAAGCAAGCCACGGCTAACTACGTGCCAGCAGCCGCGGTAATACGTAGGTGGCAAGCGTTGTCCGGAATTATTGGGCGTAAAGCGCGCGCAGGCGGCTTCCCAAGTCCCTCTTAAAAGTGCGGGGCTTAACCCCGTGATGGGAAGGA
+
GGGGGGGGGGGGGGGGGGFGGGGGGGGGGGGGGGGGGGGGGGGGGGGGGGGGGGGGGGGGGGGGGGDGGGGGFGGGGGGGGGGGGGGGGGGGGGDFGGGGGGGGGGGGGGGGGGG@FGGGGGGGGGGGGGGGGGGEGGFGGGGGGGGGGGGGGGGGGGGGGGGGGGFFFGGGGG>EEGGGGGGGGGGGGGGGGGEEGGGGGGCEGGGFGCFGGG=EGFFGDGGD?DGC7CGGG>5?FFGGFF=9<9>98:DF=B?7*>9B33<FFAF<FD#############
@DE18INS60510:318:000000000-B6LD3:1:1101:23276:11022 1:N:0:AAGAGGCATCGACTAG
TGGGGAATATTGGGCAATGGGCGAAAGCCTGACCCAGCGACGCCGCGTGAAGGAAGAAGGCCTTCGGGTTGTAAACCTCTGTCTTCAGGGACGAAAAAAGACGGTACCTGAGGAGGAAGCTCCGGCTAACTACGTGCCAGCAGCCGCGGTAATACGTAGGGAGCGAGCGTTGTCCGGAATTACTGGGTGTAAAGGGAGCGTAGGCGGGATCGCAAGTCAGATGTGAAAACTATGGGCTTAACCCATAAACTGCATTTGAAACTGTGGTTCTTGAGTGAAGTAG
+
GGGGGGGGGGGGGGFGGFEGGGGFGGGGGGGGFGGGGGGGGGGEGGGGGGGGGGGGGGGGGGGGGFGGGGGGGGGGFEGGGGGGGGGGGGGGGGGGGGGGGGGDGGFGGGGGGGGGGGGGFGGGDGGGGGGGGGGGGGGGGGGGGGGEDGCCCFGGCGGDGFGGGGGGGGCEGGFEGGGGDGGGGGGFGEGFGGGGG>EEGGGGGGGGGDDGGGGGFGC>FGGFGFGGGGFG7?<:F:FGFFFFDG?FFGGGGFFFDGF9G?FFB>@?FFD9ABFFFFFF<A=
@DE18INS60510:318:000000000-B6LD3:1:1101:14384:11036 1:N:0:AAGAGGCATCGACTAG
TGGGGAATATTGCACAATGGGGGAAACCCTGATGCAGCGACGCCGCGTGAGTGAAGAAGTATTTCGGTATGTAAAGCTCTATCAGCAGGGAAGAAAGTGACGGTACCTGAATAAGAAGCCCCGGCTAACTACGTGCCAGCAGCCGCGGTAATACGTAGGGGGCAAGCGTTATCCGGATTTACTGGGTGTAAAGGGAGCGTAGACGGCAAGGCAAGTCTGAAGTGAAAGCCCGGTGCTTAACGCCGGGACTGCTTTGGAAACTGTTTAGCTGGAGTGCCGGAGA
+
GGGGGGGGGGGGGGGFGFGGGGGGGGGGGGGGGGGGGGGGGGGGGGGGGGGGGGGGGGGGGGGGGGGGGGGGGGGGGGGGGFGGGGGGGGGGGGG<FFGGGGGGGGGGGGGGGGGGGGGGGGGGGGGGGGGGGFGGGGGGGGGGGGGGGGGGFGGEGGGGGGGGGGGGEGGGGGGGGGGGGGGGGGFGGGGGGGGGGGGGGGGGGEGGGGGGGFG?C>CFGGCFGGGGGGFDGGG@B?GGFFFFGG@C;FGGGF4FF7<AGFGFFBFFFFA0?BFFAAFF0;D
@DE18INS60510:318:000000000-B6LD3:1:1101:28759:11037 1:N:0:AAGAGGCATCGACTAG
TGGGGAATCTTCCGCAATGGGCGAAAGCCTGACGGAGCAACGCCGCGTGAGTGATGACGGCCTTCGGGTTGTAAAACTCTGTGATCCGGGACGAAAAGGCAGAGTGCGAAGAACAAACTGCATTGACGGTACCGGAAAAGCAAGCCACGGCTAACTACGTGCCAGCAGCCGCGGTAATACGTAGGTGGCAAGCGTTGTCCGGAATTATTGGGCGTAAAGCGCGCGCAGGCGGCTTCCCAAGTCCCTCTTAAAAGTGCGGGGCTTAACCCCGTGATGGGAAGGA
+
GGGGGGGGGGGGGGGGGGFGGGGGGGGGGGGGGGGGGGGGGGGGGGGGGGGGGGGGGGGGGGGGGGGGFGGGGGGGGGGGGGGGGGGGGGGGGGGGGGGGGGGGGGGGGGGGGGGGGGGGGFGGCFGGGGGGGGGGGGGGGGGGGGGGGGGGGGGGGGGGGGGGGGG6EFEGGGGGGGGGGGGFGGGGGFGFGGEGG8<EEGCEEGGFGGG5EG5EEFGF:)*>8DED=5DGC<<FFFGGFFFFGFFCFGGGGFF=7D>>GEDFFF44<)4124?AFF:BFB>
@DE18INS60510:318:000000000-B6LD3:1:1101:12778:11048 1:N:0:AAGAGGCATCGACTAG
TGGGGAATCTTCCGCAATGGGCGAAAGCCTGACGGAGCAACGCCGCGTGAGTGATGACGGCCTTCGGGTTGTAAAACTCTGTGATCCGGGACGAAAAGGCAGAGTGCGAAGAACAAACTGCATTGACGGTACCGGAAAAGCAAGCCACGGCTAACTACGTGCCAGCAGCCGCGGTAATACGTAGGTGGCAAGCGTTGTCCGGAATTATTGGGCGTAAAGCGCGCGCAGGCGGCTTCCCAAGTCCCTCTTAAAAGTGCGGGGCTTAACCCCGTGATGGGAAGGA
+
GGGGGGGGGGGGGGGGGGGGGGGGGGGGGGGGGGGGGGGGGGGGGGGGGGGGGGGGGGGGGGGGGGGGGGGGGGGGGGGGGGGGGGGGGGGGGGGGGGEDFGFGGGGGGGGGGGGGGGGGGGGFGGGGGGGGGGGGGGGGGGGGGGGGGGGGGGGGGGGFGGGGGGGGGFGGGGGGGGGFGEGGGGGFGGGGGGGGGGGGGG8CGGGGGGGGGGGGDGGGDGGGGDEGGGGCDDC@FFGGFFFFG9)9FFD7D@F?DC>BGFC5F<F<BB>:BFFAB:?28?F
@DE18INS60510:318:000000000-B6LD3:1:1101:11307:11061 1:N:0:AAGAGGCATCGACTAG
TGAGGAATATTGGTCAATGGACGCAAGTCTGAACCAGCCATGCCGCGTGCAGGAAGACGGCTCTATGAGTTGTAAACTGCTTTTGTACGAGGGTAAACTCACCTACGTGTAGGTGACTGAAAGTATCGTACGAATAAGGATCGGCTAACTCCGTGCCAGCAGCCGCGGTAATACGGAGGATTCAAGCGTTATCCGGATTTATTGGGTTTAAAGGGTGCGTGGGCGGTTTGATAAGTTAGAGGTGAAATCCCGGGGCTTAACTCCGGAACTGCCTCTAATACTG
+
GGGGGGGGGGGGGGGGGGGGGGGGGGGGGGGGGGGGGGGGGGGGGGGGGGGGGGGGGGGGGFGGGGGGGGGGGGGGGGGGGGGGGGGGGGGGGGGGGGGGGGGGGGGGGGGGGGGGGGGGGGGGGGGGGGGGGGGGGGGGGGGGGGGGGGGFGGFGGGGGGGGGGGGGGGGGGGGGGD:EDFGGGGGGGGGGGGGGGGDGGGGGGG:CEFGGGGGGGGGD:DECEGGGEECF:>F@FFFD?@FFGFFGFGGGGFFFGC?<GFF4>;@B6?DF?F??AFFFFFF
@DE18INS60510:318:000000000-B6LD3:1:1101:21018:11067 1:N:0:AAGAGGCATCGACTAG
TGAGGAATATTGGTCAATGGGCGAGAGCCTGAACCAGCCAAGTCGCGTGAGGGAAGAATGGTCTATGGCCTGTAAACCTCTTTTGTCAAGGAAGAATAAGCGGCACGAGTGCCACCTTGCCAGTACTTGACGAATAAGCATCGGCTAACTCCGTGCCAGCAGCCGCGGTAATACGGGGGATGCGAGCGTTATCCGGATTTATTGGGTTTAAAGGGCGCGTAGGCGGGACGGCAAGTCAGCGGTAAAAGACTGCAGCTAAACTGTAGCACGCCGTTGAAACTGT
+
GGGGGGFGGGGGGGFFFGGG@GGGGGGGGGGGGGGGGGGGGGGGGGGGGGGGGGGGGGFGGGGGGGGGGGGGGGGGGGFGGGGGFGGGGGFG8FGGGGGGGGGGGGGGGGGGGGGGGGCFGGGGGGFGDFGGGEGGGGGGGGGGGGCFFFFGGFGGGGGGGGGGGDEGEGGGGGGGGGE:CEC>8EGGGGGGGGGD5C=EGGGDCCGGGFFGGFGCEGGGDDGGGDGGDEDGGGGFFFGGFFFF*<@DF4:DF67;<:<<C?GF*445<D9?>>?########
@DE18INS60510:318:000000000-B6LD3:1:1101:11320:11074 1:N:0:AAGAGGCATCGACTAG
TGAGGAATATTGGTCAATGGACGCAAGTCTGAACCAGCCATGCCGCGTGCAGGAAGACGGCTCTATGAGTTGTAAACTGCTTTTGTACGAAGGTAAACTCACCTACGTGTAGGTGACTGAAAGTATCGTACGAATCAGGCTCGGCTAACTCCGTGCCAGCAGCCGCGGTAATACGGAGGATTCAAGCGTTATCCGGATTTATTGGGTTTGAAGGGTGCGTGGGCGGAGTGATAGGTTAGAGGTGAAATCCCGGGGCTTAACTCCGGAACTGGCTCTAATCCGG
+
GG<EFGGGGGGF,;EFFGGGE<FEFGCCFGGGACFFGG@F,FGGGGGGGCF@FGCFG,C77FCF,6E?,C999EF9FF,C<F?5EEF,F+,+@BFGG<<,,4:FFG7FFE,95BFD<B<=A,C5,C,4:,4++,:+57D,,33>3+6:@=,,6+@<+3@55DFA:88BE7CF;DFGGC**,,264?9CC*C,2=E5:**?C99+<E*1B##########################################################################
@DE18INS60510:318:000000000-B6LD3:1:1101:14985:11077 1:N:0:AAGAGGCATCGACTAG
TGGGGAATATTGCACAATGGGGGAAACCCTGATGCAGCGACGCCGCGTGAGCGAAGAAGTATTTCGGTATGTAAAGCTCTATCAGCAGGGAAGAAAATGACGGTACCTGACTAAGAAGCACCGGCTAAATACGTGCCAGCAGCCGCGGTAATACGTATGGTGCAAGCGTTATCCGGATTTACTGGGTGTAAAGGGAGCGTAGACGGATGGGCAAGTCTGATGTGAAAACCCGGGGCTCAACCCCGGGACTGCATTGGAAACTGGTCATCTAGAGTGCTGGAGA
+
GGGGGGGGGGGGGGGGGGGGGGGGGGGGGGGGGGGGGGGGGGGFGGGGGGGGGGGGGGGGGGGGGGGGGGGGGGGGGGGGGGGGGGGGGGGGGGGGGGGGGGGGGGGGGGGGGGGGGGGGGGGGGGFGGGGGGGGGGGGGGGGGGGGGGGGGGGGGGFFGGGGGGGGGGGGGGGGGGGGGFGFGGGGGGGDGGGGGGDGGGGEGGEEGGFGFCEGGGGGGGGGGGGCFGG5CD9DEEFGGFFFFDGFGFGGFF?6=FFD<G?G*94@4>?><BFBA2>BFBB@
@DE18INS60510:318:000000000-B6LD3:1:1101:25593:11079 1:N:0:AAGAGGCATCGACTAG
TGGGGAATATTGCACAATGGGGGAAACCCTGATGCAGCGACGCCGCGTGGAGGAAGAAGGTCTTCGGATTGTAAACTCCTGTTGTTGGGGAAGATAATGACGGTACCCAACAAGGAAGTGACGGCTAACTACGTGCCAGCAGCCGCGGTAAAACGTAGGTCACAAGCGTTGTCCGGAATTACTGGGTGTAAAGGGAGCGCAGGCGGGAAGACAAGGTGGAAGTGAAATCTATGGGCTCAACCCATAAACTGCTTTCAAAACTGTTTTTCTTGAGTAGTGCAGA
+
GGGGGGGGGGGGGGGGGGDGFGGGGGGGGGGGGGGGGGGGGGGEGGGGGGGGGGGGFGGF,FGGGGGGGEFFGGGGGFGFGGGGGFGGGGGGGDGFG9FGGGGGFGFGGGGGGGGGGGGGCFGGDGGGGGGDGGGGGGGGGGGGGGGGCFG;FFEGGFGGC:<FGF@EEGGGGGGGGGFF?9CGGGBCEGGEGGGG5CEEECE>EEGG58*:F6:*397FFC<C7:CCFF7*2CF@<8CG@FEBFGFC?*:=FFF?C7<2*0:0@<F?FFADFF2-6A><A96
@DE18INS60510:318:000000000-B6LD3:1:1101:7893:11097 1:N:0:AAGAGGCATCGACTAG
TGGGGAATATTGCACAATGGGGGAAACCCTGATGCAGCGACGCCGCGTGGAGGAAGAAGGTCTTCGGATTGTAAACTCCTGTTGTTGGGGAAGATAATGACGGTACCCAACAAGGAAGTGACGGCTAACTACGTGCCAGCAGCCGCGGTAAAACGTAGGTCACAAGCGTTGTCCGGAATTACTGGGTGTAAAGGGAGCGCAGGCGGGAAGACAAGTTGGAAGTGAAATCTATGGGCTCAACCCATAAACTGCTTTCAAAACTGTTTTTCTTGATTAGTTCAGA
+
GCFGGGGGEGGFGGGGGGGGGGGGGGGGGGGGGGFGGGGGGGGGGGGGEFDFGGGGGGGGGGGGGGDCGGGGGGGGGGGGGDFGFG@FEDGGGGGFGGGGGGEGGGFGGGGGGGG8FFGGGGGGEEGFFGGGGGFG:F7FGGFGGGFGGEGGFGGGG:*<FCGGGCGGGGGGCB:CECFGGFGGGF8AEGGFGEDGGGGDGG*:CGGGGC:EGGFGGG4*:FFC<0<DFGGGC*5>FFGG4@FFGGFDFGGDFF4F>FA)0?FF6<53?B6<)4-6<>)6<A?
@DE18INS60510:318:000000000-B6LD3:1:1101:17070:11113 1:N:0:AAGAGGCATCGACTAG
TGGGGAATCTTCCGCAATGGGCGAAAGCCTGACGGAGCAACGCCGCGTGAGTGATGACGGCCTTCGGGTTGTAAAACTCTGTGATCCGGGACGAAAAGGCAGAGTGCGAAGAACAAACTGCATTGACGGTACCGGAAAAGCAAGCCACGGCTAACTACGTGCCAGCAGCCGCGGTAATACGTAGGTGGCAAGCGTTGTCCGGAATTATTGGGCGTAAAGCGCGCGCAGGCGGCTTCCCAAGTCCCTCTTAAAAGTGCGGGGCTTAACCCCGTGATGGGAAGGA
+
GGGGGGGGGGGGGGGGGGGGGGGGGGGGGGGGGGGGGGGGGGGGGGGGGGGGGGGGGGGGGGGGGGGGGGGGGGGGGGGGGGGGGGGGGGGGGGGGGGGGGGGGGGGGGGGGGGGGGGGGGGGGGGGGGGGGGGGGGGGGGGGGGGGGGGGGGGGGGGGGGGGGGGGGGGGDGGGGGGGGGGGGGGGGGGGGGGGGGGGGGGEGGGGGGGGGGGEGGCFGGGGGGGGGGGGGGD359FGDFFFFGGFGFGGGFFFFGGFFGFGGFBF>FD>:?6?F???BBFF
@DE18INS60510:318:000000000-B6LD3:1:1101:13514:11113 1:N:0:AAGAGGCATCGACTAG
[truncated: 38,050,407 more chars]
