# Supplementary material for: Effect of radiotherapy on the gut microbiome in pediatric cancer patients: a pilot study
Source: PeerJ. 2019 Sep 23;7:e7683. doi: 10.7717/peerj.7683 (PMC6761921; doi:10.7717/peerj.7683)
Supplement: Supplemental Information 4 — Radiotherapy fraction 21.6 Gy Male at age of 7 First dose after 12 days from taking a sample from patient 1 (P1) [file peerj-07-7683-s004.gz › GEN171113_S_16s_sample2_2_V3V5_FWD.fastq]

@DE18INS60510:318:000000000-B6LD3:1:1101:17696:2054 1:N:0:AAGAGGCATTCTAGCT
TGAGGAATATTGGTCAATGGACGCAAGTCTGAACCAGCCATGCCGCGTGCAGGAAGACGGCTCTCTGATTTGTAAACTGCTTTTGTCCGTTTTTAAACTCACCTACGAGTAGGTTTCTTAAAGTATCGTACGATTCATGTTCGGCTAACTCCGTGCCAGCAGCCTCTGTAATACGGAGGATTCAAGCGTTATCCGGATTTCTTTGGTTTAAATGGTGCGTATGCGGTTTGATATTTTTGAGGTGAAATCCCGTGGCTTTACTCCGGAACTTCCTCTAATACTT
+
GGFFFGFGFGGGGGGGGGGGGGGGGGGGGGGGGGGGGGGGGGGGGGGGCFGGGGGGGG:+CGGG,@,,,<@,<,,,@FFFGFFG9D#####################################################################################################################################################################################################
@DE18INS60510:318:000000000-B6LD3:1:1101:19813:2093 1:N:0:AAGAGGCATTCTAGCT
TGGGGAATATTGGTCAATGGACGCAAGTCTGAACCAGCCATGCCGCGTGCAGGAAGACGGCTCTATGTGTTGTAAACTGCTTTTGTACGTGGGTAAACTCACCTACGAGTAGGTGCCTGATAGTATCGTACGAATAAGGATCGGCTAACTCCGTGCCAGCAGCCTCGGTAATACGGAGGATTCAAGCGTTGTCCGGATTTCTTGGGTTTAAAGGGTGCGTAGGCGGTTTGATATGTTAGAGGTGAAATTTCGTGGCTCATCCCTGAACGTTCCTCTAATACTT
+
GGGGGGGGFGGGGGGCFFGFGGGGGGGFGGGGGGGGGGGGGGGGGGGGGGGGGGGGGGGGEGGGGGD,,<C=CF9,EGEDFGGG<F<9B,,8+C9<EEEC,9BE,A:+8B=<<BB,8B,,,,:CFF,BB8DC+<B<B9C,8<:7C7785>FF+<>@<,>CDCC<,4**6,*@FFC7*>87DF:B,2,:B;:C99***3:B+5B++8;BEE7:C?5F5<DG*8=6ECCDE######################################################
@DE18INS60510:318:000000000-B6LD3:1:1101:16216:2151 1:N:0:AAGAGGCATTCTAGCT
TGGGGAATATTGCACAATGGGGGAAACCCTGATGCAGCGACGCCGCGTGAAGGAAGAAGTATCTCGGTATGTAAACTTCTATCAGCCGGGAAGATAATGACGGTACCTGACTAAGAAGCCCCGGCTAACTACGTGCCAGCAGCCGCGGTAATACGTAGGGGGCAAGCGTTATCCGGATTTACTGGGTGTAACGGGAGCGTAGGCGGCGGAGCAAGTCAGAAGTGAAAGCCCGCGGCTCAACCCCGGGACGGCTTTTGAAACTGCCCTGCTTGATTGCAGGAGC
+
GDGGEGGGGGGGGGG@F<EFFGGGGFGGGGGGGGGGGGCG7FGGGGG@FEGGGGGG?CFGFGGCFFFBDFFFFEGGGGGFEFEGFC,+++++BEGFFGGGGGEG@FGFCD8?,,,,,3833BC7CEE8BAECCF,FFC@C:<<CEG:><*6FC;F<<<:FED7***11;FCGGC:=ECGGGCFFC80;EFC+;>>>C/5:8**2:8:?C=EG5?FF:>FCF6FG7CFGC######################################################
@DE18INS60510:318:000000000-B6LD3:1:1101:7766:2209 1:N:0:AAGAGGCATTCTAGCT
TGAGGAATATTGGCCAATGGACGCAAGTCTGAACCAGCCATGCCGCGTGCAGGAAGACGGCTCTATGAGTTGTAAGCTGCTTTTGTACGAGGGTAAACTCACCTACGTGTAGGTGACTGAAAGTATCGTACGAATAAGGATCGGCTAACTCCGTGCCAGCAGCCGCGGTAATACGGAGGATTCAAGCGTTATCCGGATTTTTTGGGTTTAAAGGGTGCGTAGGCGGTTTGATAAGTTAGAGGTGAAATCCTGGGGCTTAACTCCGGAACTGCCTCCAATACTG
+
FG,CFGFGGGGFCF@FFGGGGGGGGECCFGGGG@FGGGGGGGGGGGGGGGGGFGD8,EFCG7FG9FFDFFFGFEGGGGGGEEGFFGF5++8CFGGGCF9FGFGFCGGGG<=EFF<,EF9E,E9E@FGFGGGDFB8AFD9>>FE7CFEGGDFFEGCG7FGFFGG<C88EE7CFFGGGGG5EG,FECF?ECGGGFGGC88?9++4*CE/=*>F<F7EG5DGGGGCD5D:CGGGGG*28==G*7FFF7EFF?**:47@@GG)-:9?C###################
@DE18INS60510:318:000000000-B6LD3:1:1101:18127:2226 1:N:0:AAGAGGCATTCTAGCT
TGGGGAATATTGGGCAATGGGCGCAAGCCTGACCCAGCAACGCCGCGTGAAGGAAGAAGGCTTTCGGGTTGTAAACTTCTTTTATGAGGGACGAAGGAAGTGACGGTACCTCATGAATAAGCTCCGGCTAACTACGTGCCAGCAGCCGCGGTAATACGTAGGGAGCGAGCGTTATCCGGATTTACTGGGTGTAAAGGGCGTGTAGGCGGGGAAGCAAGTCAGATGTGAAAACCAGTGGCTCAACCACTGGCCTGCATTTGAAACTGTTTTTCTTGAGTGATGG
+
GGGGDGCFFGGGGFGGDGGGFGGGGGGDFEGGGGGFGGGGGGGGGGGGGEFGGG@FFGGGGGFGGGGGGGGE@FGGGFGGGGGGGGFCDFGGGE7FGFGGGGFGGEGGGGGGAFFFFGGGCFGGGGGGGGGGGGGGFFFG9>FGGGGGEGG:<F9BCFC:CEEF>EGEGGGECEGGCGDEEGGFGGDFECGGGCFGF588:CGFGGDCGECEE5:66<**?F7::DDFGGGGG45=7@D46*9:FGF4?GGCFFF47>54**2:8<@AAF??AFF27>A24AF
@DE18INS60510:318:000000000-B6LD3:1:1101:10877:2241 1:N:0:AAGAGGCATTCTAGCT
TGGGGAATATTGCGCAATGGGTGAAAGCCTGATGCAGCGACGCCGCGTGAGGGATGAAGGTTCTCGGATCGTAAACCTCTGTCAGGGGGGAAGAAACCCCCTCGTGTGAATAATGCGAGGGCTTGACGGTACCCCCAAAGGAAGCACCGGCTAACTCCGTGCCAGCAGCCGCGGTAATACGGAGGGTGCAAGCGTTAATCGGAATCACTGGGCGTAAAGCGCACGTAGGCGGCTTGGTAAGGCAGGGGTGAAATCCCACAGCCCAACTGTGGAACTGCCTTTG
+
GGGEFFGGGFGGGGGGDFGGGGEFFGGEGGGG,CCFFFGGGFEEGGGGGGGGGFGGGGFGFGGGGGGGCEF?FF=B=BF,EFGGGGFGGGGGFEFFCFFEGFFGFFFGGGCFFFGGGGGGGGG7FFGGGEGGF6FEGEEGCGGGGGEAE58>ECE?FDECFEFGGFGFG58EEGG88+<CGGGGGG5?EFGGGG88CCFGGGCC5CFGGGGGGG:EGGGGG3CGGFGGEGGGGC3>>?7DF)57CCEC5CG6>=?@7C??FF5*78>(4=<?<?>2?FB####
@DE18INS60510:318:000000000-B6LD3:1:1101:20759:2261 1:N:0:AAGAGGCATTCTAGCT
TGGGGGATATTGCACAATGGAGGAAACTCTGATGCAGCGACGCCGCGTGAGTGAAGAAGTATCTCGGTATGTAAAGCTCTATCAGCAGGGAAGAAAATGACGGTACCTGACTAAGAAGCCCCGGCTAACTACGTGCCAGCAGCCGCGGTAATACGTAGGGGGCAAGCGTTATCCGGATTTACTGGGTGTAAAGGGAGCGCAGACGGCACTGCAAGTCTGAAGTGAAAGCCCGGGGCTCAACCCCGGGACTGCTTTGGAAACTGTAGAGCTAGAGTGCTGGAGA
+
GGGGGGGGGGGGGGGGGGGGGGGGGGGGGGGGGGGGGGGGGGGGGGGGGGGGGGGGGGGGGGGFGGGGF=EFGGGGGGGGGGGGGGGGGGGGGGGGGGGFGGGGGGGGGGGGGGGGGGGGGGGGGGGGGGGGGGGGGGGGGGGGGGGGGGGGGGG@FFGGGGGGGGGGEGGGGGGGEGGFGGFFGGFGCFE7FFGGGGGGDGGGGGGGG8CGGGGGGGGGGGGGFGFFFEFGGGGF@FFGFFFFGGFDFGF4>@@FGC><F*;DBDFDFF788<<ADAFF?FF
@DE18INS60510:318:000000000-B6LD3:1:1101:23483:2267 1:N:0:AAGAGGCATTCTAGCT
TGGGGAATATTGCACAATGGGGGAAACCCTGATGCAGCGACGCCGCGTGAGCGAAGAAGTATTTCGGTATGTAAAGCTCTATCAGCAGGGAAGAAAATGACGGTACCTGACTAAGAAGCACCGGCTAAATACGTGCCAGCAGCCGCGGTAATACGCATGGTGCAAGCGTTATCCGGATTTACTGGGTGTAAAGGGAGCGTAGACGGCTGTGTAAGTCTGAAGTGAAAGCCCGGGGCGCAACCCCGGGACTGCTTTGGAAACTATGCAGCTAGAGTGTCGGAGA
+
GGGGGGGGGFGGGGGGGGGGGGGGGGGDGGGGGGGGGGEGGGGGGGGGGGGGDGGGGGGD=CFGFGFFGGGGGGGGGEGFEEGGGGGGGGGGEGGGGGGCFGCCGGGGCG@:FGGGGFGGGGGGGGCGGGGGGFGGGGGGGFG5C>:E:?5EGGF*2*;8<FF6EGCE?:CFGGGDEE8FGGGGGF8;*0<CCCEGGGEGGGEFGGG8ECGGGGFCF7>FCGGGGG+06*9CGGCB)095>4)7CC59B7C<C*8?F6<-9*?DFFF4:5<74<4<)5?>9>5
@DE18INS60510:318:000000000-B6LD3:1:1101:14233:2276 1:N:0:AAGAGGCATTCTAGCT
TGGGGGATATTGCACAATGGGGGAAACCCTGATGCAGCGACGCCGCGTGGAGGAAGAAGGTTTTCGGATTGTAAACTCCTGTCGTTAGGGACGATAATGACGGTACCTAACAAGAAAGCACCGGCTAACTACGTGCCAGCAGCCGCGGTAAAACGTAGGGTGCAAGCGTTGTCCGGAATTACTGGGTGTAAAGGGAGCGCAGGCGGACCGGCAAGTTGGAAGTGAAAACTATGGGCTCAACCCATAAATTGCTTTCAAAACTGCTGGCCTTGAGTAGTGCAGA
+
GGGGGGGGGGGGGGGGGGGGGGGGGGGGGGGGGGGGGGGGGGGG@FGFGGEGGGFGGGGGGGGGGGGGGC@CGGGGFGGGGGGGGGGGGGGGGGGGGGGGGGGGGGGGGGGGGGGGGGGGGGGGGGGFGGGGGGFGGGGGGGGGGGGGDEGGGGG;FFGEGGGFGGGGEGGGGGGGGGGF::CFGGFGGDGDGGGFEGDGGGGGDG=E>EGGC:CF7CCFGG6>FGGGGGG7DGG>5>F955<B4A4D?CCC7FFFFGABF4>F?7??0??FF7<<AB0>BD#
@DE18INS60510:318:000000000-B6LD3:1:1101:21139:2310 1:N:0:AAGAGGCATTCTAGCT
TGGGGAATATTGCGCAATGGGCGAAAGCCTGACGCAGCGACGCCGCGTGAGGGATGAAGGTTCTCGGATCGTAAACCTCTGTCAGGGGGGAAGAAACCCCCTCGTGTGAATAATGCGAGGGCTTGACGGTACCCCCAAAGGAAGCACCGGCTAACTCCGTGCCAGCAGCCGCGGTAATACGGAGGGTGCAAGCGTTAATCGGAATCACTGGGCGTAAAGCGCACGTAGGCGGCTTGGTAAGTCAGGGGGGAAATCCCACAGCCCAACTGTGGCACTGCATTTG
+
GGGGGGGGGGGGGGGGE7FGGGGGGGGGGGGGFGGGGDFGGGGGGGGGGGDGGGFGGFCGFGGGGGGGGGG@FGGGGGGGGGGGGGGGGGGGGGGGG6EEGGGGGG;8CFFGFGGGGGGDGEGGGFGGGGGGGGGGGGE8FFGEGGFFGGGEGCFGGFECGCFGGG6EFEEDGC88C?@FGGGGGGEGDGF?FEEEC>CCFE5?5@@CFDF=8CCC57:DCD5DEGG<:EDGG<CBEFGG?6@6?77)))1C7@4?<C#########################
@DE18INS60510:318:000000000-B6LD3:1:1101:23009:2316 1:N:0:AAGAGGCATTCTAGCT
TGGGGAATATTGCACAATGGGCGAAAGCCTGATGCAGCAACGCCGCGTGAGTGAAGAAGTATCTCGGTATGTAAAGCTCTATCAGCAGGGGAGAAAATGACGGTACCTGACTAAGAAGCCCCGGCTAACTACGTGCCAGCAGCCGCGGTAATACGTAGGGGGCAAGCGTTATCCGGATTTACTGGGTGTAAAGGGAGCGCAGACGGCACTGCAAGTCTGAAGTGAAAGCCCGGGTCTCAACCCCGGGACCGCTGTGGAAACTGTAGCGCTAGAGTGCTGGAGG
+
GGGGFEGGFGGGGGGCEGGGGGFGGGG<EG@EFGGGGGGGGGGGGDGFGCGFGGGGECFGEFGC?=<FDFFFFAFGGGGGA5CEEDEFFDEGCFG<?FEFGCDFG@FFGEFFGGGGFCFGGGGGCF=<F=DDFDDFFAFG,,@BCEGGF*FF@2>,<DEFEDG@8CC1;C;B:CCE*33:BCFGGGGGEGEBFFD>E*??CE5@=EEC5;??9<:ECFGFF7:>F7CFGG3CG##################################################
@DE18INS60510:318:000000000-B6LD3:1:1101:20141:2318 1:N:0:AAGAGGCATTCTAGCT
TGGGGAATATTGGGCAATGGGCGCAAGCCTGACCCAGCAACGCCGCGTGAAGGAAGAAGGCTTTCGGGTTGTAAACTTCTTTTGTCGGGGAAGATGAATGAGACTGTACCTGACGAATAAGCCACGGCTAACTACGTGCCAGCAGCCGCGGTAATACGTAGGTGGCAAGCGTTGTCCGGATTTACTGGGTGTAAAGGGCGTGTAGGCGGGAAAGCAAGTCAGGCGTGAAAACCAGAGGCTCAACCTCTGGCCTGCGTTTGAAACTGTTTTTCTTGAGTACTGG
+
GGGGGGGFGGCDDFGGGGFGGGGGGGG<FFGGGGGGFGGGGGGGGGGEGEFFGGGGGFGGFGGGGGGGFGGFFEFGGGGGGGGGGGGGGGGGGGGGGGGGGGGGCFGGFGGGGGGCCFGGGGDGGGGGGGGGGGGGGGEGGGGGGDGGGGGEGGGGGGGGGGGGGGGGGGEGEGGGGGGGDGFGGCFGG9ECCEGG9EGGCE>FGFFGGGGGGEGGGGGFGGGGGGGDCFGGDGGFFFGF>FFFG6?C<DCFC>FB*1,8DBG>F69)))4:)46<?4<:96?
@DE18INS60510:318:000000000-B6LD3:1:1101:16229:2342 1:N:0:AAGAGGCATTCTAGCT
TGGGGAATCTTCCGCAATGGGCGAAAGCCTGACGGAGCAACGCCGCGTGAGTGATGACGGCCTTCGGGTTGTAAAACTCTGTGATCCGGGACGAAAAGGCAGAGTGCGAAGAACAAACTGCATTGACGGTACCGGAAGAGCAAGCCACGGCTAACTACGTGCCAGCAGCCGCGGTAATACGTAGGTGGCAAGCGTTGTCCGGAATTATTGGGCGTAAAGCGCGCGCAGGCGGCTTCCCAAGTCCCTCTTAAAAGTGCGGGGCTTAACCCCGTGATGGGAAGGA
+
GGGGGGGGGGGGGGGGGGGDGGGGGGGGGGGGGGGGGGGGGGGGGGGGGGGGGGGGGGGGGGGGGGGGGGGGGGGGGGGGGGGGAFGGGGGGGGGGGGFGGGGGFGGEFGEGGGGGGGGGGFGGGGGGECGGGGGGGGGCGGFGGGGGGGEGGGGGGGGGFFGGGGGFGGGGGGEGGGGC5<CGGDFGEGCEFGG5*2+<EECCEF9C7@?C=E:7:/*:CD5D*7CD7E<DC<<:?@CFFF@8F975*2**:4=FGD9;/734?4*)4>94::B4?B(:?05
@DE18INS60510:318:000000000-B6LD3:1:1101:20848:2352 1:N:0:AAGAGGCATTCTAGCA
TGGGGAATATTGCACAATGGGGGAAACCCTGATGCAGCAACGCCGCGTGAGTGAAGAAGTATTTCGGTATGTAAAGCTCTATCAGCAGGAAAGAAAATGACGGTACCTGACTAAGAAGCCCCGGCTAACTACGTGCCAGCAGCCGCGGTAATACGTAGGGGGCAAGCGTTATCCGGATTTACTGGGTGTAAAGGGAGCGTAGACGGTTTTGCAAGTCTGAAGTGAAAGCCCGGGTCTTAACCCCGGGACTGCTTTGGAAACTGTAGAACTAGAGTGCAGGAGA
+
GGGGGGGGCFFFFGGGGGGGGEGGGGGGGGGFGFGFGG<AFGGGG+@CC=@EEGEFFFFFCCFFGFGFE4CCFFFEF,E?B9EFF?EA7FDGGGFFGFGGGGDGGGGEEE=FE5FFGG?F7FDEDGGGGFGFGBF7FFFG<CCFG@<CC<FEFBE:FFGGGGGGGGCE;FEGG9BCF88CFG,9BC:CCF;<C@CG5>E:C8;2:CE88CEFGGGGG7*:F=<6:>7CG*955<9;F@**=9<@GE)7547*:11/796<<*:C*.*6444222:<ABD<??;
@DE18INS60510:318:000000000-B6LD3:1:1101:17578:2398 1:N:0:AAGAGGCATTCTAGCT
TGGGGGATATTGCACAATGGGGGAAACCCTGATGCAGCGACGCCGCGTGGAGGAAGAAGGTTTTCGGATTGTAAACTCCTGTCGTTAGGGACGATAATGACGGTACCTAACAAGAAAGCACCGGCTAACTACGTGCCAGCAGCCGCGGTAAAACGTAGGGTGCAAGCGTTGTCCGGAATTACTGGGTGCAAAGGGAGCGCAGTCGGACCGGCAAGTTGGAAGTGAAAACTATGGGCTCAACCCATAAATTGCTTTCAAAACTGCTGGCCTTGAGTCGTGCAGA
+
GFGGGGGGGGGGFGGGE?FGGCFECE,BFEGGGGGGGFCEGGG7@FGCDEG<:>>FEGF73,?>FG7:1>DFFGFGGGG<<FFF<1CF<:BFEGGEFFGGGGDGGCEFGGGFB8=@?EGCF>C8>EEFG?<C8FGCFGFCC8FCEGGCEC*<EFG>EGC8CEDF?75AE>C;99?EEGGGGF+<CFFE*<<+<CGC85EGEG*<5:8:E8EEE5E2::7CFCFF?CACFGFC>4<5.8DFF7B59F@>FGGGC*/8*:>2C?C*9>6:(=?>226)08?####
@DE18INS60510:318:000000000-B6LD3:1:1101:10691:2440 1:N:0:AAGAGGCATTCTAGCT
TGGGGAATATTGCACAATGGGCGCAAGCCTGATGCAGCCATGCCGCGTGTATGAAGAAGGCCTTCGGGTTGTAAAGTACTTTCAGCGGGGAGGAAGGGAATAAAGTTAATACCTTTGCTCATTGACGTTACCCGCAGAAGAAGCACCGGCTAACTCCGTGCCAGCAGCCGCGGTAATACGGAGGATTCAAGCGTTATCCGGATGTATTGGGTTTAAAGGGTGCGTAGGCTGTTTGATAAGTTAGAGGTGAAATCCCGGGGCTTAACTCCGGAACTGCCTCTAA
+
CEFCFCCGCGG9FFF<<CFDFGFGGEC+DFDGEDFFGGGGGGGGGCE+:8FFCFGAADCGGGFGGGG@F+@@FEC;FFCFGGG=;F:CBFCCEFCCCCCEGFCGGGGGGFCACGGGGG:<CCGCGFG14<EG,8EEGGGGFCF6<8/*5:88AFEGF8;CG>CFFG*C8C8:E8CE@CC/8CEG>FGGGC?GG*;8EG7C>C8*<<FCF+:E8*<EF*:DG:EGEGGCC+92209?B=>DF4*7775D5*9**96?CD;>C)79FFB).761768???#####
@DE18INS60510:318:000000000-B6LD3:1:1101:18150:2445 1:N:0:GAGAGGCATTCTAGCT
TGGGGAATATTGCACAATGGGGGAAACCCTGATGCAGCAACGCCGCGTGAGTGAAGAAGTATTTCGTTATGTAAAGCTCTATCAGCAGGAAAGAAAGTGACGGTACCTGACTAAGAAGCCCCGGCTAACTACGTGCCAGCAGCCGCGGTAATACGTAGGGGGCAAGCGTTATCCGGATTTACTGGGTGTAAAGGGAGCGTAGACGGTTTTGCAAGTCTGAAGTGAAAGCCCGGGGCTTAACCCCGGGACTGCTTTGGAAACTGTAGAACTAGAGTGCAGGAGA
+
GGGGGGGGGGGGGGGGGGGGGGGGGGGGGGGGGGGGGGEFFGGFFGGBFCGGGGGGGGGFGGGFFGG8FEGGGGGGGGGGGGGGGFFFCFGGGGGGGCFGGGGGGGFFGGGGGGGGGGGGGGGGGGGGGGGGGGCGGGG>FGGGGGGGGGGGFGGCGGGGGGGGGGGGGEGFGFGEECECFGCFGFAECCF+@GGGGGGEEEGFGGGGDFFGG?F:CCDGFGFGGGGFFGGGGGDEB@FGFFFBGGFGF4<FCFFFGDBFF6CCFFFA<=AA<54<D<>B0:;
@DE18INS60510:318:000000000-B6LD3:1:1101:16913:2470 1:N:0:TAGAGGCATTCTAGCT
CGAGGAATATTGGTCAATGGACGCAAGTCTGAACCAGCCATGCCGCGTGCAGGAAGACGGCTCTATGAGTTGTAAACTGCTTTTGTACGAGGGTAAACTCACCTACGTGTAGGTGACTGAAAGTATCGTACGAATAAGGATCGGCTAACTCCGTGCCAGCAGCCGCGGTAATACGGAGGATTCAAGCGTTATCCGGATTTATTGGGTTTAAAGGGAGCGTAGATGGATGTTTAAGTCAGTTGTGAAAGTTTGCGGCTCAACCGACAAATTGCAGTTGATACTG
+
FGGGGGGGGGGGGGGGFGGGGGGGGGGGGGGGGGFGGF@FFGGGGGGGGGGGGGGGGGGGGGGF,<FFFGDGFGGGGGGGGEFGGGGFEFEGGGGGGGGGGFGGGGGGGGGGGGGGGFGGGGGGFGGGGFGGGGGGGFGGGGGGGGGGGGGGGGGDGGGGGGGGGGGGGGGFGGGGGEGGGFGG:AEE?EEGGFECCG*<EGGG?=85*8:9?C=::<C55DC7CF?FF<CGFGGFFBG:@F@.::7C9C*?7<@BDC>?CFD))-7(48<A)26<A>A4:>F
@DE18INS60510:318:000000000-B6LD3:1:1101:15765:2473 1:N:0:AAGAGGCATTCTAGCT
TGGGGAATATTGGGCAATGGGCGAAAGCCTGACCCAGCAACGCCGCGTGAAGGAAGAAGGCCTTCGGGTTGTAAACTTCTTTTAAGAGGGACGAAGAAGTGACGGTACCTCTTGAATAAGCCACGGCTAACTACGTGCCAGCAGCCGCGGTAATACGTAGGTGGCGAGCGTTATCCGGATTTACTGGGTGTAAAGGGCGCGTAGGCGGGAATGCAAGTCAGATGTGAAATCCAAGGGCTCAACCCTTGAACTGCATTTGAAACTGTATTGCTTGAGTGTCGGA
+
GGGGGGFFFGGAEDFCFGGGGGGGGGG8EFGGGGFGGGFGCFFGGGGGGGGGGGGGGGGGGGGGFGGGGGGGGGGGGGGGGGGDCFFFGEGEFGDEFFGGGGGGDFGEGGGGGFDFGGGGGGGGGDG>>8F9EGEGGG;9CFGGGFEEEGCEGGGGGGDFG@EGGGCECC:CECG78CCG5@FGGGFG*;:@FCCG5CGGGGGEEGGDGCEGGGFCCGGGGGFG<FGGFG7FFFFFBDFF6?F@DF?F=CD7CFFFG7<9C6F>F2@A>*6567:?BF<9?BB
@DE18INS60510:318:000000000-B6LD3:1:1101:20638:2490 1:N:0:AAGAGGCATTCTAGCT
TGGGGGATATTGCACAATGGGGGAAACCCTGATGCAGCGACGCCGCGTGGAGGAAGAAGGTTTTCGGATTGTAAACTCCTGTCGTTAGGGACGATAATGACGGTACCTAACAAGAAAGCACCGGCTAACTACGTGCCAGCAGCCGCGGTAAAACGTAGGGTGCAAGCGTTGTCCGGAATTACTGGGTGTAAAGGGAGCGCAGGCGGACCGGCAAGTTGGAAGTGAAAACTATGGGCTCAACCCATAAATTGCTTTCAAAACTGCTGGCCTTGAGTAGTGCAGA
+
GGGGGGGGGGGGGGGGGFGGGGGGGGGFGGGGGGGGGGGGGGGGGGGFGEFGGGGGGGGGGGGGGGGGGCFFGGGGGGGGGGGGGGGGGGGGGGGGGGGGGGGGGGGGGGGGGGGGGGGGGGGGGGGGGGGGGGGGGGGGGFCEFGGGEFEGGGG:CGGGGGGGGGGGCFEGGEGGGGDGGGGGGFCEEFGGGGGFGGGGEEGDGGGDGGGE=CF99;FGGGGD9CCFGFG:FFGF>:DDFFEFCF=C47:>C4@FFGFAF4C4*)9(8*)5<?BAAABBF>@
@DE18INS60510:318:000000000-B6LD3:1:1101:20215:2497 1:N:0:AAGAGGCATTCTAGCT
TGGGGAATATTGCACAATGGGGGAAACCCTGATGCAGCAACGCCGCGTGAAGGAAGAAGGTTTTCGGATCGTAAACTTCTATCAACAGGGACGAAGAAAGTGACGGTACCTGAATAAGAAGCCCCGGCTAACTACGTGCCAGCAGCCGCGGTAATACGTAGGGGGCAAGCGTTATCCGGAATTACTGGGTGTAAAGGGAGCGTAGGCGGCACGCCAAGCCAGAGGGGAAAGCCCGAGGCTTAACCTCGCGGATTGCAGGTGGAACTGGCGAGCTAGAGTACAG
+
GGGGGGGGGGGGGGGGGFFGGGGGGGGGGFGGGGGGGGFFGGGGGGGFGGDCFGGGGGGGEFGGGGGDC7FFGGGFEGGFGFGGFGGGFGGFGGGGGGGGFE9,CE=DGC953<,C??FFD@DG7FEECFGF<C8<CBF*,7@>C7,>@FE:FD@FCF:FFGFGGEE88*=E:FFGCC8EEGGGF7@EF8C2AC@EFE/28CC:CE9EG5*2AC*:5DG*07:*;*29E=CC4*>)>>37;<6FG######################################
@DE18INS60510:318:000000000-B6LD3:1:1101:12898:2509 1:N:0:AAGAGGCATTCTAGCT
TGGGGAATCTTCCGCAATGGGCGAAAGTCTGACGGAGCAACGCCGCGTGAGTGATGACGGCCTTCGGGTTGTAAAACTCTGTGATCCGGGACGAAAAGGCAGAGTGCGAAGAACAAACTGCATTGACGGTACCGGAAAAGCAAGCCACGGCTAACTACGTGCCAGCAGCCGCGGTAATACGTAGGTGGCAAGCGTTGTCCGGAATTATTGGGCGTAAAGCGCGCGCAGGCGGCTTCCCAAGTCCCTCTTAAAAGTGCGGGGCTTAATCCCGTGATGGGAAGGA
+
GGGGGGGGGGGEFEGBCFGGGGGGGEF,CFFGGGGGGGDFGGGGGDGFGEGFGFFF=FEG*>:FGGGGGGGFGEEBFGFG?FGFFGGGEDCEGGGCFGD7CCFFGGGGEG@8FG?28CFGGGGGGFCGGEFGGGGEDEF?FGFGGDC8:EDGGCGFFFGGGGG+<FCCG*8CEG22/+<@CFCFGG?CFCE@AE;C>EFCCEEEGGCCFFGGGGC5CD>:CG5C8DCG=5979>DFFFGC:FFFGGFG@CG*:9?47>9(/<DC@##################
@DE18INS60510:318:000000000-B6LD3:1:1101:16811:2512 1:N:0:AAGAGGCATTCTAGCT
TGGGGAATATTGCACAATGGGGGAAACCCTGATGCAGCAACGCCGCGTGAAGGATGACGGTTTTCGGATTGTAAACTTCTTTTCTTAGTGACGAAGACAGTGACGGTAGCTAAGGAATAAGCATCGGCTAACTACGTGCCAGCAGCCGCGGTAATACGTAGGATGCAAGCGTTATCCGGATTTACTGGGTGTAAAGGGAGCGCAGGCGGGACTGCAAGTTGGATGTGAAATACCGTGGCTTAACCACGGAACTGCATCCAAAACTGTAGTTCTTGAGTGAAGT
+
GGGGGGGGGFFGGGGGGGGGGGGFGGGGEFGGGGGGGGEFGGGGGGGGGGGGGGGGGGGGGGGGFFGGGGGGGGGGGGGGGDGGGFGF<FGGGGGGGGGGGGGGGGGGGGGGGGGGGGGGGGGGGDGDGGGGGFGGGEFGGGGGGGGGGGGEEGGGGGGGGEGGGGGC?GGGGGGFFGGGE8CC7CFGGCGEGGGFGGFGGGDGGGGGGGGGCEFCEGCFGGDFG7C::2?CGGD@5BGGF)9@FGFGFGC<FF@**::?FFFG@A44<FAF<B<>:47<A##
@DE18INS60510:318:000000000-B6LD3:1:1101:22366:2521 1:N:0:AAGAGGCATTCTAGCT
TGAGGAATATTGGTCAATGGGCGAGAGCCTGAACCAGCCAAGTCGCGTGAGGGAAGAATGGTCTATGGCCTGTAAACCTCTTTTGTCAAGGAAGAATAAGCGGCACGAGTGCCACCTTGCCAGTACTTGACGAATAAGCATCGGCTAACTCCGTGCCAGCAGCCGCGGTAATACGGGGGATGCGAGCGTTATCCGGATTTATTGGGTTTAAAGGGCGCGTAGGCGGGACGACAAGTCAGCGGTAAAAAACTGCAGCTAAACTGTAGCACGCCGTTGAAACTGT
+
GGGGGGGGGGGGGGGGGGGGGGGGGGGGGGGGGGGGGGGGGGGGGGGGGGGFEGGGGGGGGGGG<CEEFFFGGGGGGGGGGGGGGGGGGGGGGGGGGGGGGGGGGGGGGGGGGGEGGGGGGGGGGGGGGGGGGGGGFFGGGGGGGGGGGGGGGGGFFFGGGGGFGGGGGDGGGGGG7ECGGGGGGGGGGGCAFGGGGGGEFGGGGGCG>FGGFGGGGDC7<):CCGE3CEGDGGGFFFFGDF5BGCF=33C>CFFFC729F4DFF<FDFFF?>FFF?AAB<4=
@DE18INS60510:318:000000000-B6LD3:1:1101:15925:2530 1:N:0:AAGAGGCATTCTAGCT
TGAGGAATATTGGTCAATGGACGCAAGTCTGAACCAGCCATGCCGCGTGCAGGAAGACGGCTCTATGAGTTGTAAACTGCTTTTGTACGAGGGTAAACTCACCTACGAGTAGGTGACTGAAAGTATCGTACGAATAAGGATCGGCTAACTCCGTGCCAGCAGCCGCGGTAATACGGAGGATTCAAGCGTTATCCGGATTTATTGGGTTTAAAGGGTGCGTAGGCGGTTTATTAAGTTAGTGGTTAAATATTTGAGCTAAACTCAATTGTGCCATTAATACTGG
+
GE<FGGGGGGGGC<FEFGGGFGGGGGGFGGGGGGGFGGDGGGGGGGGGEEF@CEFGGGGDDDEGGGGGGGAFDFGGGGG?FEFGGGG9=BFEEB<FGDFGGEGFFGG=E=EFEFGGGGCEDGGDFBFFF3B>FDDC,<F,3@CFG+@FCFGCFFCEGCFE@FFGGGCEEFGG9FFG7*5*6,,@CEFEEEGFCFEE53/<9+?EFFEGCEFGGECF73DDGG578>57:CFF:7?09?GG?@?5DC6F4>CDF=F6CFB><?D>6<FF)6<A4<)..6<AF<:
@DE18INS60510:318:000000000-B6LD3:1:1101:14047:2578 1:N:0:AAGAGGCATTCTAGCT
TGGGGAATATTGCACAATGGGCGAAAGCCTGATGCAGCAACGCCGCGTGAGTGAAGAAGTATCTCGGTATGTAAAGCTCTATCAGCAGGGAAGAAAATGACGGTACCTGACTAAGAAGCCCCGGCTAACTACGTGCCAGCAGCCGCGGTAATACGTAGGGGGCAAGCGTTATCCGGATTTACTGGGTGTAAAGGGAGCGCAGACGGCACTGCAAGTCTGAAGTGAAAGCCCGGGGCTCAACCCCGGGACTGCTTTGGAAACTGTAGAGCTAGAGTGCTGGAGG
+
GEGGGGGGGGGGGGGGGGGGGGGGGGGGGGGGGGGGGGGGGGGGGGGGGGGGGGGGGGGG9FFEFG@FGGGGGGDGGGGGGGGGGGGGGGGGGGGGGGGF9FEF7FGGGGGGC5<BFCFFFGEEDE7FFGGGGGGFGFGGCGGGGGDFGEFGGGGGCFGGCFGGGGGDCGGGGGEGBEEGFGGCFGGD8?F9?+BCEGGEGGCFGGGCEGGGG7C?CFGFGFECGGFGFCFD:D<75@FFFFE>35555*9779?=GF42C######################
@DE18INS60510:318:000000000-B6LD3:1:1101:14061:2590 1:N:0:AAGAGGCATTCTAGCT
TGGGGAATATTGCACAATGGGCGAAAGCCTGATGCAGCAACGCCGCGTGAGTGAAGAAGTATCTCGGTATGTAAAGCTCTATCAGCAGGGAAGAAAATGACGGTACCTGACTAAGAAGCCCCGGCTAACTACGTGCCAGCAGCCGCGGTAATACGTAGGGGGCAAGCGTTATCCGGATTTACTGGGTGTAAAGGGAGCGCAGACGGCACTGCAAGTCTGAAGTGAAAGCCCGGGGCTCAACCCCGGGACTGCGTTGGAAACTGTAGAGCTAGAGTGCTGGAGA
+
GGFGGGGGGGGGGGGGGGGGGGGGGDGGGGGGGGGGGGGGGGGGGGFBFGEGFGGGGGGGFFG?EFGFGGGFGGGFGGGGGGGGGGGGFFFFGGGGGFGGGGGGGGGGGGGFCFGGGGGGGGGGGDGGGGGGGBFGGGGFGGGGGGGGE@EDGGGFFFGGGGGFGGGG:CCCFGGGGEEGGGFGGGFGEG?FFGGFGGGCC8C@CEGGGC7EGGFAC>DFGGGGGGFGGC<>D<DF@>FC57>@DGE37474*0)7CFA)*8C7*.9:2/4>?<AAA2<:BF:
@DE18INS60510:318:000000000-B6LD3:1:1101:12685:2642 1:N:0:AAGAGGCATTCTAGCT
TGGGGAATATTGGGCAATGGGCGCAAGCCTGACCCAGCAACGCCGCGTGAAGGAAGAAGGCTTTCGGGTTGTAAACTTCTTTTGTCGGGGACGAGTAGAAGACGGTACCTGACGAATAAGCCACGGCTAACTACGTGCCAGCAGCCGCGGTAATACGTAGGTGGCAAGCGTTGTCCGGATTTACTGGGTGTAAAGGGCGTGTAGCCGGGAGGGCAAGTCAGATGTGAAATCCACGGGCTCAACTCGTGAACTGCCTTTGAAACTACTCTTCTTGAGTATCGGA
+
GGGGGGEF9FGGFGGFDFFGGGGGGGGCGGGGGGGGFF@FGGGGGGGGGEFEGGGGGGGGFGFFGGGGGGGCGGCFGGGGGGGGGGGG@EGGGGGGGGGGGCGGEFGGGGFGGGGGCCFGGGFFGGGGC?FFGGGGGGGCEGGGGCEGCGGCEGCCECFGGFGFFFFFGGGGGE?FEG5?EGGFGGGGEEG7?FGFCEE::C89?<8EGGDEDGG5CGGGGGDFCFGGFCCCFG*78>)9FFFFCGFG4D**9@)67:65*9FFF:??9692>9<DF2.646D
@DE18INS60510:318:000000000-B6LD3:1:1101:17254:2656 1:N:0:AAGAGGCATTCTAGCT
TGGGGAATATTGGGCAATGGGCGCAAGCCTGACCCAGCAACGCCGCGTGAAGGAAGAAGGCCCTCGGGTTGTAAACTTCTTTTCTTAGGGACGAAGCAAGTGACGGTACCTAAGGAATAAGCCACGGCTAACTACGTGCCAGCAGCCGCGGTAATACGTAGGTGGCAAGCGTTATCCGGATTTACTGGGTGTAAAGGGCGTGTAGGCGGGATTGCAAGTCAGATGTGAAAACTATGGGCTCAACCCATAGCCTGCATTTGAAACTGTAGTTCTTGAGTGCTGG
+
GGGGGGGGFGGGGGGGGGGFFGGGGGGGGGGGFGGGGGGGGGGGGGGGGGGGGGGGGGGGGGGGGGGGFGGGGGGGGGGGGGGGGGGGFFGGGGGGGGGGGGGGGDFGGGGGGGGGGGGGGGGGGGGGGGGGGGGGGGGGGGGGGGGGG@FEGGGGGGGGGGFGGGCFGGGGDEFG?EEGGGGGGGGGGCC>FGGGGGGG?EE*+<FGGGECFFGGGG>>CCC*+CFGGGGGGFGFFFCC5=?)>=BFFGGGD>@?:>AFF=FC*6=A216AAFA<?FA2<AF
@DE18INS60510:318:000000000-B6LD3:1:1101:23199:2660 1:N:0:AAGAGGCATTCTAGCT
TGGGGAATATTGCACAATGGGGGAAACCCTGATGCAGCGACGCCGCGTGAGTGAAGAAGTATTTCGGTATGTAAAGCTCTATCAGCAGGGAAGAAAATGACGGTACCTGACTAAGAAGCCCCGGCTAACTACGTGCCAGCAGCCGCGGTAATACGTAGGGGGCAAGCGTTATCCGGATTTACTGGGTGTAAAGGGAGCGTAGACGGTAAAGCAAGTCTGAAGTGAAAGCCCGGGGCTCAACTCCGGGACTGCTTTGGAAACTGTTTAACTGGAGTGCTGGAGA
+
GGGGGGGGGGGGGGGGGGGGGGGGGGGGGGGGGGGGGGGGGGGGGGGEGGGGGGEGGGGF<FGGGGGFGGGGGGGGGFFFGGGGGGGGGGGGGGGGGGGGGGDGGGGGGGGGGGGGCGGGGGGGGGGGGGGGGGGGGGGGGGGGGEEEFEEFGGFFFGGFGGGGGGGGCFGGGGGGGEEGGGGGGFCG8FGGGGGGGGGEEEGGGGEFGGFGGGGGGCCF:F9=CFFFG*CG<CGF:FGC?FFFGG>357FFC@F?CF).77::=>F<AB<>???FFFBFFFF
@DE18INS60510:318:000000000-B6LD3:1:1101:12789:2663 1:N:0:AAGAGGCATTCTAGCT
TGAGGAATATTGGTCAATGGACGCAAGTCTGAACCAGCCATGCCGCGTGCAGGAAGACGGCTCTATGAGTTGTAAACTGCTTTTGTACGAGGGTAAACTCACCTACGAGTAGGTGACTGAAAGTATCGTACGAATAAGGATCGGCTAACTCCGTGCCAGCAGCCGCGGTAATACGGAGGATTCAAGCGTTATCCGGATTTATTGGGTTTAAAGGGTGCGTAGGCGGTTTGATAAGTTAGAGGTGAAATCCCGGGGCTTAACGCAGGAACTGCCTCTAATACTG
+
FGDGGGGGCFDF<;EC@EGGGGGGGGGGGFCGGF@FGCGGEFFGGGGFGD@C<?EFFFEGDGGG9FE<FFEC<?FBFGDE<5A=EEFCBFGGGCFCA<@DF<FGDCGGGGGGF9=AF<FDFFEGG<F7@FDF@<@FFGGGCFGEG*CF<FFGDGGFFBFFGGGFECEGCC8@AFEDFEECCFGGGFCCBCE*?CCE8=*+AFDGFG:8*<EGFGEEC59<775=CG5):C7>>7:F=BG*977>7FFGFC6C5@BB)*..:7>CDF:114<5?<??<A246:F
@DE18INS60510:318:000000000-B6LD3:1:1101:20563:2667 1:N:0:AAGAGGCATTCTAGCT
TGGGGAATATTGGGCAATGGGCGAAAGCCTGACCCAGCGACGCCGCGTGAGGGAAGAAGGTCTTCGGATTGTAAACCTCTTTCAGCAGGGAAGAAGAAAGTGACGGTACCTGCAGAAGAAGTCACGGCTAACTACGTGCCAGCAGCCGCGGTAATACGTAGGTGGCGAGCGTTATCCGGAATTACTGGGTGTAAAGGGTGTGTAGGCGGGGTGTCAAGTCAGATGGGAAAACTGTGGGCTCAACCCACAAACTGCATTTGAAACTGATACTCTTGAGGGTGGG
+
GGGGGGGGGGGGGGGGGFGGGGGGGGGFFGGGFFGGGFFGGGGGGGGFGGGGGGGGGGGGFFGDGFFEEGGADGGGGGGGGGGGGGGGFGGGGGGGGGGGGGGCGGFGGGGGGGGGGGGGGGFFFGGGGGGGFFGGEGFGGGGG@:FEEGGGGEGGFFFGGGFGGGGGEGGCEGFFGEGGG5EFGGGGGGG>FCCCGG*ACEFFGGFGGGG5C5<<C=2;CC?>E*75CFFGFCC6579D5?F)9:<CEGC>DF*=*7-5>FGF46=AAF2<4<A########
@DE18INS60510:318:000000000-B6LD3:1:1101:8652:2685 1:N:0:AAGAGGCATTCTAGCT
TGGGGAATATTGCACAATGGGGGAAACCCTGATGCAGCGACGCCGCGTGAGTGAAGAAGTATTGCGGTATGTAAAGCTCTATCAGCAGGGAAGAAAATGACGGTACCTGACTAAGAAGCCCCGGCTAACTACGTGCCAGCAGCCGCGGTAATACGTAGGGGCAAGCGTTATCCGGACTTACTGGGTGTAAAGGGAGCGTAGACGGCTAAGCAAGTCAGAAGTGAAAGGCTGGGGCTCAACCCCGGGACTGCTTCTGAAACGGTTTGGCTGGAGTGCTGGAGAG
+
CFFEFEFCE9CEEGGGDCEFGGGEEFCCFGGFGDEEE9@E=FCCEFE@FCEEFFFBEFGFEFE,CFG=CGG@DG?FFFG,B9FDGGGGFFGGFG8FGFFGGGGGGGGFGGGGFGGGGGFAFECG7FFGGGGGFFGFFCGGGGGGGEGG:FG:FFF:FGGGGEGFF*=C7FGGGGGGG59@F9EGGCECGFGFGEGGGGCC?EGGEGGGGGFF6A<<EGFFGCFGGC<FCCFDGGD))979)7;>DEEDFCCC###############################
@DE18INS60510:318:000000000-B6LD3:1:1101:18998:2703 1:N:0:AAGAGGCATTCTAGCT
TGAGGAATATTGGTCAATGGACGCAAGTCTGAACCAGCCATGCCGCGTGCAGGATGACGGCTCTATGAGTTGTAAACTGCTTTTGTACGAGGGTAAACGCAGATACGTGTATCTGTCTGAAAGTATCGTACGAATAAGCACCGGCTAACTACGTGCCAGCAGCCGCGGTAATACGTAGGGTGCGAGCGTTAATCGGAATTACTGGGCGTAAAGGGTGCGCAGGCGGTTGAGTAAGACAGAAGTGAAATCCCCGAGCTTAACTCGGGAATGGCATATGTGACTG
+
GGGGGGGGGGGGGGGGGGGGGGGGGGGGGGGGGGGGGGGGGGGGGGGGGGGGGGGGGGGGGGGD?FFFGGGGFGGGGGGGFGFGGGGGGGGGG+FFGGGGGGGGGGGGGGGGGGFFFGGDGGGGGFGGGGGGGGGGGGGGGGGGG@FFGGGGGGGFGGGGGGGGGGGGEGCDFGG9FCGGGGGGGGDC8EGGFGGGEGGGGFGGGGGG8EEGGGG6EGGGGGGGGG:CGGGGGGGFFFGC)99?DFF:FGGFGFF>G7<<>*;<@B39?FFFF<2>A)66A6@
@DE18INS60510:318:000000000-B6LD3:1:1101:15998:2727 1:N:0:AAGAGGCATTCTAGCT
TGGGGAATATTGGGCAATGGGCGAAAGCCTGACCCAGCAACGCCGCGTGAAGGAAGAAGGCCTTCGGGTTGTAAACTTCTTTTAAGAGGGACGAAGAAGTGACGGTACCTCTTGAATAAGCCACGGCTAACTACGTGCCAGCGGCCGCGGTAATACGGAGGGTGCAAGCGTTAATCGGAATTACTGGGCGTAAAGCGCACGCAGGCGGTTTGTTAAGTCAGATGTGAAATCCCCGGGCTCAACCTGGGAACTGCATCTGATACTGGCAAGCTTGAGTCTCGTA
+
GGGGGGGGGGGGGGGGGGGGGGGGGGGGGFGGGGFGGGGGGGGG7CGGGGGFGGDGGGGGGGGFGGEGFCFGGGGGGGGGGGGGGFFFFGGGGGGGGGGGGGGGFGGGGFGGGFGGGGGGGFGGGGGGG?8@FGDGGGGGGGGGG>GGGGE>C7CCEEEGGGGGGGGGGGGGCGC7AEGDGCGGGGFGGGGGGGGGGGGGGCC5>5CE:**CFCCFGGC>FFFCCCFGC7CFC>D:5@GGFFFFCCFGFFGGGF?4C*6.09DCF?F<FF::>18?#######
@DE18INS60510:318:000000000-B6LD3:1:1101:15538:2735 1:N:0:AAGAGGCATTCTAGCT
TGGGGAATTTTGGACAATGGGCGCAAGCCTGATCCAGCTATTCCGCGTGTGGGATGAAGGCCCTCGGGTTGTAAACCACTTTTGTAGAGAACGAAAAGACACCTTCGAATAAAGGGTGTTGCTGACGGTACTCTAAGAATAAGCACCGGCTAACTACGTGCCAGCAGCCGCGGTAATACGTAGGGTGCGAGCGTTAATCGGAATTACTGGGCGTAAAGGGTGCGCAGGCGGTTGAGTAAGACAGATGTGAAATCCCCGAGCTTAACTCGGCAATGGAATATGT
+
GGGGGGGGGGGGGGGGGGGGGGEGGCGCCFGGGGEGGGGGGGGGGGGFFGGGGGGGGGGGGGGGFGEGGGGGGGGGGEFFFGGGGGFFFFGGGGGGGGFGFCFFGGGFGGGG9FAFGFGGFGGGGFGGG7:DFAFGGGFCFFGGGCFGGG>CFGGGGGGGGGGGGGGGF7EGGCCG,CFGFFFCGEEGGGGGGGG8*BEFGDGFCCGGFFCFG*>ECFDG<GGGGGECCEDD39DF47:CF6?@CF@:=>FGGFF?CC(4CEC7@B?A###############
@DE18INS60510:318:000000000-B6LD3:1:1101:14992:2793 1:N:0:AAGAGGCATTCTAGCT
TGGGGAATATTGCACAATGGGGGAAACCCTGATGCAGCAACGCCGCGTGAAGGATGACGGTTTTCGGATTGTAAACTTCTTTTCTTAGTGACGAAGACAGTGACGGTAGCTAAGGAATAAGCATCGGCTAACTACGTGCCAGCAGCCGCGGTAATACGTAGGATGCAAGCGTTATCCGGATTTACTGGGTGTAAAGGGAGCGCAGGCGGGACTGCAAGTTGGATGTGAAATACCGTGGCTTAACCACGGAACTGCATCCAAAACTGTAGTTCTTGAGTGAAGT
+
FGGGGGGGGGGGGGGGGGGGGGGGGGGGGGGGGGGGGFGGGGGGGGEFGGGGGGGGGGGG??F,FFEGGGGDGGGGGGGGGGGGGGGG?FFGGGGGGGGGGGGGGGGGGGGGGGGFGGGGGGGGGGGGGGGGGGGGGGGGGGGGGFGGDGGGGGGGGGGFGGGGGFGGGFEGGG>CGGGGEBFGGCGGG8EGGFGGGGGGGEEGGGGGGGGG6E?FGG7FFGGGGDGGFFGGDFGFFFGGFFFFGFFGDDGGGFFF7C?2>*97660<A9946)6<>AF<AA1
@DE18INS60510:318:000000000-B6LD3:1:1101:12348:2793 1:N:0:AAGGGGCATTCTAGCT
TGAGGAATATTGGTCAATGGACGCAAGTCTGAACCAGCCATGCCGCGTGCAGGAAGACGGCTCTCTGAGTTGTAAACTGCTTTTGTACGAGGGTAAACTCACCTACGAGTAGGTGACTGAAAGTATCGTACGAATAAGGATCGGCTAACTCCGTGCCAGCAGCCGCGGTAATACGGAGGATTCAAGCGTTATCCGGATTTATTGGGTTTAAAGGGTGCGTAGGCGGTTTGATAAGTTAGAGGTGAAATCCCGGGGCTTAACTCCGGAACTGCCTCTAATACTG
+
GGDFGGGGFGGGGGGGGGGGGGFGGGGGGGGGGGGGGGGGGGGFGGGGGGGGFGFGGGGGGGGF,@FGGGGGFGGGGGGGGGGGGGGGGFFGGGGGGGGGCCFGGGGGGEGGGGGGGGGGGGGGGGGGGGGGCCFDFGGGGGGGGGGFFGFGGC5CE?FFFCEGGGGEEGGFGGGGGGD5@CGGGGGGCEGFFFGG88CGCFGGCF*;8CG7<CEGGDDGDGEFE>:7EGCFD7C@FFG7?@FFCCFGFGFGGFFF<DFAG=>F@>>>FF?>B<:(5<2<D9F
@DE18INS60510:318:000000000-B6LD3:1:1101:8821:2793 1:N:0:AAGAGGCATTCTAGCT
TGGGGAATCTTCCGCAATGGGCGAAAGCCTGACGGAGCAACGCCGCGTGAGTGATGACGGCCTTCGGGTTGTAAAACTCTGTGATCCGGGACGAAAAGGCAGAGTGCGAAGAACAAACTGCATTGACGGTACCGGAAAAGCAAGCCACGGCTAACTACGTGCCAGCAGCCGCGGTAATACGGAGGTGGCAAGCGTTGTCCGGAATTATTGGGCGTAAAGCGCGCGCAGGCGGCTTCCCAAGTCACTCTTAAAAGTGCGGGGCTTAACCCCGTGATGGGAAGGG
+
GGGFEE;FF<FAF;F:C@ECGFGGECCCFGE<C6@FEE<EGFGGGGGFGDEFCFFGGGGGDGEDFFGG9FC8BFECFFGEFDDG9FCF7:C:C:>FGGGFFBF@>FFFCGDFFFGGGGGGGC;@CEGE:FGE9CFCGGGFA:EDF@AFEC*=CF:<FCF:F*<<+1+22=C7B:18E7992*:ED*AF6CFGFG>GDCF+;C82*0<FFGGFCE5CC3C7DDGG85:<EEGG39)0/<FF477**0/?*;DG>FF?DDB########################
@DE18INS60510:318:000000000-B6LD3:1:1101:17239:2805 1:N:0:AAGAGGCATTCTAGCT
TGAGGAATATTGGTCAATGGACGCAAGTCTGAACCAGCCATGCCGCGTGCAGGAAGACGGCTCTATGAGTTGTAAACTGCTTTTGTACGAGGGTAAACGCTCTTACGTGTAAGAGCCTGAAAGTATCGTACGAATAAGGATCGGCTAACTCCGTGCCAGCAGCCGCGGTAATACGGAGGATCCAAGCGTTATCCGGATTTATTGGGTTTAAAGGGTGCGTAGGCGGTTTGATAAGTTAGAGGTGAAATACCGGTGCTTAACACCGGAACTGCCTCTAATACTG
+
GGGFGGGGEFGGGGGGGGGGGGGGGGGGGGGGGGGGFFGGGGGGGGGGGGGCGGFGGGDGGGGG9FFCFGGGGGGGGGGGGGGGGGGGGCGGGGGGGGGGGGGGGGGGGGGGGGGGGGGGGGGGGGGGGGGGGEGGGGGG9DGGGGGGGGFGGGGGGGGGGGGGGGGGGGGGGGGGCBEECGFFFGGGGGGGGEGGGEEGGCFGGGGGEEGFFGGGGGGDGGGGGGEDGGGGGFGFFFG*956@GF4D=F7CGFFFF>>FGFCDDFF;;@B??FFBA>BFFFF
@DE18INS60510:318:000000000-B6LD3:1:1101:15674:2837 1:N:0:AAGAGGCATTCTAGCT
TGAGGAATATTGGTCAATGGACGCAAGTCTGAACCAGCCATGCCGCGTGCAGGAAGACGGCTCTATGAGTTGTAAACTGCTTTTGTACGAGGGTAAACTCACCTACGAGTAGGTGACTGAAAGTATCGTACGAATAAGGATCGGCTAACTCCGTGCCAGCAGCCACGGTAATACGGAGGATTCAAGCGTTATCCGGATTTATTGGGTTTAAAGGGTGCGTAGGCGGTTTGATAAGTTAGAGGTGAAATCCCGGGGCTTAACTCCGGAACTGCCTCTAATACTG
+
GGGGGGGGFGGGGGGGGGGGGGGGGGGGGGGGGGGGGGGGGGGG+@FGEGGGGGGGGGGGGGGGGGGGG?FFGGGGGFGGGGGGDFGGGGGGGEGGGGGGGGGGGGGGGGGGGFGGGGGGGGGFGGGGGGGGGGGGGGGGGGGGGDGGGGGGFGGDFGGGFFGGGGGGEGGGGGGGGGGGG9FGGGGGEGGG@9EGEEG9BCCFF5=ECGGGFGGGGGG3<GD4:D>7:EF7DFG6B6>CFFFFGGFGFF4DGEF@D##########################
@DE18INS60510:318:000000000-B6LD3:1:1101:7060:2841 1:N:0:AAGAGGCATTCTAGCT
TGGGGGATATTGCACAATGGGGGAAACCCTGATGCAGCGACGCCGCGTGGAGGAAGAAGGTTTTCGGATTGTAAACTCCTGTCGTTAGGGACGATAATGACGGTACCTAACAAGAAAGCACCGGCTAACTACGTGCCAGCAGCCGCGGTAAAACGTAGGGTGCAAGCGTTGTCCGGAATTACTGGGTGTAAAGGGAGCGCAGGCGGGAAGACAAGTTGGAAGTGAAATCCATGGGCTCAACCCATGAACTGCTTTCAAACCTGTTTTTCTTGAGTAGTGCAGA
+
CFFFGGEGGGGGGGGGGGGGGGGGGGGCGGF@DEAEGFFGGFGGE+>8FBBFGGGGGGGGGGGGGGGEGGGEGGGCFGFGGGGFFBFFG:<FFGGEEFGGGDDGGCFGGGGGCGGGGGGGGGGGGCE?<7ACGGGGGGGGGGGGGGGG?E>FGGG;FGGGGG>FG?FCC>EGGFEEGGGGF?::@FFGEGC?FGGGDEC>GGEGDEC8*;6A+0:C<>DGGGGG+:F>FGCCCFGF>FGG?FBFCGFGFFGG74*6:*5)177:4:5:7=):)4<<AFBFBF?
@DE18INS60510:318:000000000-B6LD3:1:1101:19068:2854 1:N:0:AAGAGGCATTCTAGCT
TGAGGAATATTGGTCAATGGGCGAGAGCCTGAACCAGCCAAGTCGCGTGAGGGATGAATGGTCTATGGCCTGTAAACCTCTTTTGTCAAGGAAGAATAAATCGCACGGGTGCGATCTTGCCAGTACTTGACGAATAAGCATCGGCTAACTCCGTGCCAGCAGCCGCGGTAGTACGGGGGATGCGAGCGTTATCCGGATTTATTGGGTTTAAAGGGCGCGTAGGCGGGACGTCAAGTCAGCGGTAAAAGACTGCAGCTAAACTGTAGCACGCCGTTGAAACTGG
+
GGGGGGGGGGGGGGGGGGGGGGGGGGGGGGGGGGGGGGGGGGGGGGGGGGGGGGGGGGGGGGGGDGFGGGGGGGGGGGFGGGGGGGGGGGGGGGGGGGGGGFGGGGGGGGGGGG?GGGGGGGGGGGGGGGGGGGGGGGGGGGGGGGGGFGGGGDFCGGGGGGGGGGGGGGGGGGGGGGGCEGGGGGGGGGGFGGGGG5?<CCGCFFCCGGGGGGEGGGGCDGGGGGGGGG7CGDG??FGGFFDBDCFGFG7CF=?6*;:4C?FGF5BADF>0>;66BABF9AF
@DE18INS60510:318:000000000-B6LD3:1:1101:15756:2855 1:N:0:GAGAGGCATTCTAGCT
TGGGGAATATTGCACAATGGGGGAAACCCTGATGCAGCGATGCCGCGTGCAGGAAGAAGGCTCTATGAGTTGTAAACTGCTTTTGTACGAGGGTAAACTCACCTACGTGTAGGTGACTGAAAGTATCGTACGAATAAGGATCGGCTAACTCCGTGCCAGCAGCCGCGGTAATACGGAGGATTCAAGCGTTATCCGGATTTATTGGGTTTAAAGGGTGCGTAGGCGGTTTGATAAGTTAGAGGTGAAATCCCGGGGCTTAACTCCGGAACTGCCTATAATAATG
+
GGGGGGGGGGGGGGGGGGGGGGGGGGGGGGGGGGGGGGEG8FEGGGGGGGGGGGGGGGGGGCGGGGGGFGGEFGGGGGGGGGGGFGGGGGGGGGFGGGGGGGGGGGGFGFFCFGGGGGGGGGGGGGGGGGGGGGGGGGGGFGGGGCGGGFEGGG@CGGGGDFGGGGGGGGGGGGFGGGGGGFGGGGFGEEGGG9;CGCGGFGGGFGEGGFGGGGGGDGGDC55DED=DEGFFFGG=F4FC?@?FFGFFFF<7DFFFG<25>9?FB>D;>F?7?##########
@DE18INS60510:318:000000000-B6LD3:1:1101:14198:2899 1:N:0:AAGAGGCATTCTAGCT
TGAGGAATATTGGTCAATGGGCGAGAGCCTGAACCAGCCAAGTCGCGTGAGGGAAGAATGGTCTATGGCCTGTAAACCTCTTTTGCCAGGGAAGAATAAAAGGTACGTGTACCTTCTTGCCAGTACCTGACGAATAAGCATCGGCTAACTCCGTGCCAGCAGCCGCGGTAATACGGGGGATGCGAGCGTTATCCGGATTTATTGGGTTTAAAGGGCGCGTAGGCGGGACGTCAAGTCAGCGGTAAAAGACTGCAGCTAAACTGTAGCACGCCGGTGAAACTGG
+
GGGGGGGGGGGGGGGGGDFFGGGGGGGGGGGGGGGGGGGGCFEEEDC@FFEDEFGGGGGGGGGDDEGGGGGGGGGGGGGGGGGGGFGGCECGGGGGFEGGGCCBFGGGGGGCGGGGGFFGGGGGGGGFFFGGGGGGGGGGFGGGG7CGGAF@FFFGFGGF<FGGGGGGGGGGGFGBFDGDEGCEEEGGEEECCFGG>E*<9FGGFGGD5EGFCGGGGGGGGGCGGGGGGCCDDDF?BFDFEFFFGGFFFG*7FFF?*:<>CFGFF<*6A##############
@DE18INS60510:318:000000000-B6LD3:1:1101:14711:2899 1:N:0:AAGAGGCATTCTAGCT
TGGGGAATATTGCACAATGGGCGCAAGCCTGATGCAGCGACGCCGCGTGCGGGATGACGGCCTTCGGGTTGTAAACCGCTTTTGATCGGGAGCAAGCCTTCGGGTGAGCGTACCTTTCGAATAAGCACCGGCTAACTACGTGCCAGCAGCCGCGGTAATACGTAGGGTGCAAGCGTTAATCGGAATTACTGGGCGTAAAGGGTGCGCAGGCGGTTGAGTAAGACAGATGTGAAATCCCCGAGCTTAACTCGGGAATGGCATATGTTACTGCTCGACTAGATTG
+
GGGGGGGGGGGGGGGFFGGGGGGGGGGCGGFGGGGGGGCGGGGGGGGCEGGGCGGGGGGGEEEGGGGGGGGEGGCFGGGFFGFFGGFGDCEGGGGGGGGGFGGEGGGGGGGGGGGFCFCFGFGGGGGGFGGGGGGGGGGGC@FFFFGGGGGGGGG>>EGGGGFGGGEFGGGGGGG;:EGC?FGGGGGGG7CFGGE5:EFGGGFEGGGDGGGGGGGGGGGG>FFGGFE:CFD>GD7=/)9C>E@)2<FFBFGCG.57<7<:C?#####################
@DE18INS60510:318:000000000-B6LD3:1:1101:22970:2923 1:N:0:AAGAGGCATTCTAGCT
TGGGGAATATTGGGCAATGGGCGCAAGCCTGACCCAGCAACGCCGCGTGAAGGAAGAAGGCTTTCGGGTTGTAAACTTCTTTTGTCAGGGACGAGTAGAAGACGGTACCTGACGAATAAGCCACGGCTAACTACGTGCCAGCAGCCGCGGTAATACGTAGGTGGCAAGCGTTGTCCGGATTTACTGGGTGTAAAGGGCGTGTAGCCGGGAGGGCAAGTCAGATGTGAAATCCACGGGCTCAACTCGTGAACTGCATTTGAAACTACTCTTCTTGAGTATCGGA
+
GGGGGGGGGGGGGFGGGGGGGGGGGGGGGGGGGGGGGGGGGGGGGGGGGGGGGGGGGGGGGFGGGGGGGGGGGGGGGGGGGGGGGGGGGGGGGGGGGGGGGGGGGGGEFGGGGGGGGGGGGGGGGGGGGGGGGGGGGGFFGGGGGGGGGGGFGGGGGGGGGGGGFDGFGGGGGGGGGGGGGCGGGGGGGGGGGGGFGCEGGGGGGGGGGGDDCCFGGFGGGGGGFGGGFGG4CFDFFDDGF??FGGFGFGGGGFFFGGBFGFDGFFF?FFB><49>>>9AB;D
@DE18INS60510:318:000000000-B6LD3:1:1101:15195:2945 1:N:0:AAGAGGCATTCTAGCT
TGGGGAATATTGGGCAATGGGCGAAAGCCTGACCCAGCAACGCCGCGTGAAGGAAGAAGGCCTTCGGGTTGTAAACTTCTTTTAAGAGGGACGAAGAAGTGACGGTACCTCTTGAATAAGCCACGGCTAACTACGTGCCAGCAGCCGCGGTAATACGTAGGTGGCGAGCGTTATCCGGATTTACTGGGTGTAAAGGGCGCGTAGGCGGGAATGCAAGTCAGATGTGAAATCCAAGGGCTCAACCCTTGAACTGCATTTGAAACTGTATTGCTTGAGTGTCGGA
+
GGGGGGGGGGGGFGGFFFGGGGGGGGGCGFGGGGGGGFGGGGGGGGGGGDFFGGGF@FGGGGGGGGGGGGGGGGGGFGGGGGGGGGGGFGGGGGGGGGGGGGGGEGGGFCGFGGGGGGGGGGGGGGGGGGGGGGGFDFGGGGGGGGGGGD?CEGGGGGGGEFC>FEGGGGEGGGGEEGGGDCFFFFGGCC8EF7CGCCECE8CC7+CECCECCEE<::D>CCFF@FEGCCFGGFGFFFGGFFF@GFFF?FD>FF4*706>7*:C?>F99*65:>?BFFFF09>
@DE18INS60510:318:000000000-B6LD3:1:1101:12025:2948 1:N:0:AAGAGGCATTCTAGCT
TGAGGAATATTGGTCAATGGACGCAAGTCTGAACCAGCCATGCCGCGTGCAGGATGACGGCTCTATGAGTTGTAAACTGCTTTTGTACGAGGGTAAACGCAGATACGCGTATCTGTCTGAAAGTATCGTACGAATAAGGATCGGCTAACTCCGTGCCAGCAGCCGCGGTAATACGGAGGATTCAAGCGTTATCCGGATTTATTGGGTTTAAAGGGTGCGTAGGCGGTTTGATCAGTTAGAGGTGAACTTTCGGGGCTCAACCCTGAACGTGCCTCTAATACTG
+
FCCEGGGGGGGFGGFEFGGFGGGGGGGGGGGGGGGGFFGGGGGGGDGGGGGGFGGFGGGGGGGD,@FDFGGGFGFGGGCFFGGGAFFGGEGDEFGGGGGGDE@FGGGGGGGGGC@<FGGGGGGFGG9FGGGGGGGFGGGF,,CEGGDGGGGGGGGGGCEF6FGGGCGGG5CFGGGGGEG5:FGGGGGGGGGGGFGDEGGGFFG7+CEEGG9EGG56*9D<CC5DG3:DE=DC*:78B?CF*<FF:E6**:>D3)>>5384FFGC)(97<FF############
@DE18INS60510:318:000000000-B6LD3:1:1101:8125:2958 1:N:0:AAGAGGCATTCTAGCT
TGGGGAATATTGGGCAATGGGCGAAAGCCTGACCCAGCGACGCCGCGTGAAGGAAGAAGGCCTTCGGGTTGTAAACTTTAGTAAGCAGGGCAGAAGAAAGTGACGGTACCTGCAGAGTAAGCCACGGCTAACTACGTGCCAGCAGCCGCGGTAATACGTAGGTGGCGAGCGTTATCCGGAATTACTGGGTGTAAAGGGTGTGTAGGCGGGCCTTCAAGTCAGATGTGAAAATTTCTGGCTCAACCCGCAACCTGCATTTGAAACTGAGGTTCTTGCGAGTCGG
+
GFGF>EFFFF?,?<FGFFGDGFGGDFGFF8EFGDAFGGGDEEFGGEGGDEGA,D<FCFFFGGGGGGGGGEGGC<,DGGG@@F@FCGGFG@*=F*,C::BFFFFGGGGGEGGCGC>?:FGCGCB@FGEGE8@FG?CEFCCEFFGC>EF5E8E8C8<EFEG6AEGGCFGG5:8CGGGGGEEG8@6CCGCCFC>8E+<C@5***2;<+<@EE**:EFGG+:DFC*<:+2+2+3:7C*0/9*7<F4*7C:)5))9CDF@):F>A#######################
@DE18INS60510:318:000000000-B6LD3:1:1101:15583:2987 1:N:0:AAGAGGCATTCTAGCT
TGGGGGATATTGCACAATGGAGGAAACTCTGATGCAGCGACGCCGCGTGAGGGAAGACGGTCTTCGGATTGTAAACCTCTGTCTTTGGGGACGATAATGACGGTACCCAAGGAGGAAGCTCCGGCTAACTACGTGCCAGCAGCCGCGGTAATACGTAGGGAGCGAGCGTTGTCCGGAATTACTGGGTGTAAAGGGAGCGTAGGCGGGGTCTCAAGTCGAATGTTAAATCTACCGGCTCAACTGGTAGCTGCGTTCGAAACTGGGGCTCTTGAGTGAAGTAGAG
+
GGGGGGFGFFFGGGGFFGGGGGGDFGGGGGGGGGGGGGFGEGGGCGGEEEEGGGFGGGGGGGGGGGFGGGGGGGGGGGGG8@FGGGFGGECFGGGGGDFAFFGGGGGGGGGGCCEDEFGCCFDGGGGGGFGGGGGGGGGGGGGGGGGGFGGCACFCFFGDFEGGEGG>EE*CFGGGGGGGDG79CFFE5CCGGFGGD>CGGD>9C5CCCE6CFGGGGGGGD7<CCDCCGFGGGGG>7:=FF?FFCF?C=DFGGFFFGGBFGF6FD:>?###############
@DE18INS60510:318:000000000-B6LD3:1:1101:16774:3055 1:N:0:AAGAGGCATTCTAGCT
TGGGGAATATTGGGCAATGGGCGCAAGCCTGACCCAGCAACGCCGCGTGAAGGAAGAAGGCTTTCGGGTTGTAAACTTCTTTTAAGAGGGAAGAGCAGAAGACGGTACCTCTAGAATAAGCCACGGCTAACTACGTGCCAGCAGCCGCGGTAATACGTAGGTGGCAAGCGTTGTCCGGATTTACTGGGTGTAAAGGGCGTGCAGCCGGGTCTGCAAGTCAGATGTGAAATCCATGGGCTCAACCCATGAACTGCATTTGAAACTGTAGATCTTGAGTGTCGGA
+
GGGGGGGGGGGGGGGGGGGGGGGGGGGGGGGGGGGGGGGGGGGGGGGFGGGGGGGGGGGGGGGGGGGGGGGGGGGGGGGGGGGGGGGGGGGGGGGGGGGGGGGGGGGGGFFGGGGGGGGGGFGGGGGGGGGGGGGGGGGGGGGGGGGGGD@FFGGGGGGFEFFFGGGFGGGGGEGGGEGGEFGGGGFGGGGGGGGGGGEGGGGGFGGGGGGGGGGGGGFGCDGGFGGGFFGGC7FFFF<FFFFFDDFGFGGGGFF?7:5<CFGF@AB2A4)69>A::BBFFFF
@DE18INS60510:318:000000000-B6LD3:1:1101:22166:3136 1:N:0:AAGAGGCATTCTAGCA
TGAGGAATATTGGTCAATGGGCGAGAGCCTGAACCAGCCAAGTCGCGTGAGGGAAGAATGGTCTATGGCCTGTAAACCTCTTTTGTCAAGGAAGAATAAGCGGCACGAGTGCCACCTTGCCAGTACTTGACGAATAAGCATCGGCTAACTCCGTGCCAGCAGCCGCGGTAATACGGGGGATGCGAGCGTTATCCGGATTTATTGGGTTTAAAGGGCGCGTAGGCGGGACGGCAAGTCAGCGGTAAAAGACTGCAGCTAAACTGTAGCACGCCGTTGAAACTGT
+
GGGGGGGGGGGGGGGGGGGGGGFGGGGGGGGGGGGGGGGGGGGGGGGGGGGFGGGGGGGGGGGGEFGGFGGFGGGGGGGGGGGGGGGGGGGGGGGGGGGGGGGGGGGGGGGGGGGGGGGGGGGGGGGGGGGGGGGGGGGGGGGGGGGGGGGGGGGGGGGGFGGGGGGGGGGGGGGGGGGGGGGGGGGGGGGGCFGGGEEFGGGGFGGEEGFGGGGGGGGGGGGGGGGDGGGDDCFFFFGGFFFFGGFFFGGGGFFF<FAFGFFFFBFFFFFFB;BF?BFBBB=
@DE18INS60510:318:000000000-B6LD3:1:1101:18138:3139 1:N:0:AAGAGGCATTCTAGCT
TGGGGAATATTGCACAATGGGGGAAACCCTGATGCAGCGACGCCGCGTGAGCGAAGAAGTATTTCGGTATGTAAAGCTCTATCAGCAGGGAAGAAAATGACGGTACCTGACGAATAAGCCACGGCTAACTACGTGCCAGCAGCCGCGGTAATACGTAGGTGGCAAGCGTTGTCCGGATTTACTGGGTGTAAAGGGCGTGCAGCCGGGCCGGCAAGTCAGATGTGAAATCTGGAGGCTTAACCTCCAAACTGCATTTGAAACTGTAGGTCTTGAGTACCGGAGA
+
GGGGGGGGGGGGGGGGGGGGGGGGGGGGGFGGGGGGGGGGGGGGGGGGGGGFGGFGGGGGGCGGGGGGG>CDGGGGGGGGGGGGGGGGFGFFGGGGGGGGGGGGGGGGGGGGGGGGGGGGGGGGGGGGGGGGGGGGGGGGGGGGGGGEGGGGGGGGGGGEGECCGFGEGEGGGGGGGCEFGGCFGFCGGFFDGGGGECEGFFGGGGGGGGGGGGGGGGGGGGGGGGFGFCGGDGGEFFGFFFFFGGFGFGGGC/@FGG>428DFFFF<A4<A<:AAF<:B###
@DE18INS60510:318:000000000-B6LD3:1:1101:16725:3193 1:N:0:AAGAGGCATTCTAGCT
TGGGGAATATTGCACAATGGGGGAAACCCTGATGCAGCAACGCCGCGTGAAGGAAGAAGGTTTTCGGATCGTAAACTTCTATCAACAGGGACGAAGAAAGTGACGGTACCTGAATAAGAAGCCCCGGCTAACTACGTGCCAGCAGCCGCGGTAATACGTAGGGGGCAAGCGTTATCCGGAACTACTGGGTGTAAAGGGAGCGTAGGCGGCACGCCAAGCCAGATGTGAAAGCCCGAGGCTTAACCTCGCGGATTGCATTTGGAACTGGCGAGCTAGAGTACAG
+
GGGGGGEGGGGGGGGFFCFFGDGGGGGFGFGGGGGGGGGGGGGGGGFFCEGFGGGGGGGGGC9FEGGGGGGFGGGGGGGGFGGFGGGGGGFGEFGGFFGGGGGGGEGGGGCFGGGGGGGGBCGGGGGGGGGGGGGDEFDFFECFF>FECECEEGGGFG+:CEDGG?>EFGGEEEGFGGDGGGFGCCFGG@GCEGGGFCCEGGGEEEGDEGGGGGFCEGGGGGC6::FGEGGGCFGBBBG*;FFFG7?DEGDCDD<FG725*/9CFFFFFFF############
@DE18INS60510:318:000000000-B6LD3:1:1101:9628:3221 1:N:0:AAGAGGCATTCTAGCT
AAAGCGATGCACTGGCCAAGGCATTCATCTCCGGATTGCAAAACGTGTACAAGTATGAAGGGGATGCCAATTCACTGACCCTCTATTTTAAAGACGGACCGACAACCAGAGTCATGGGATTCACCCCGCAACGAGCGCAACCCCTGTCTCTTATACACATCTCCGAGCCCACGAGACAAGAGGCAATCTCGTATGCCGTCTTCTGCTTGAAAAAAAAAAAAAACATACATCAACATCACTACTAACACCTAACACGATAAACCACCAACTTAAAAGACATATC
+
FGGCEFBFGGEGGGGGGGFGGGGGGGGGGGGGGGFGGGGGGGGGGGGGGGGGGGGGGGGGGGGGGGGGGGGGGGGGGGGGGGGGGGCF,FGGFFGGGGGGGGGGGGGGGGGGGGGGGGCGGGGGFGGGGGGGGFGGGGGGGGGGGGDFCFFGGGGGGGGFFGGGGGGGGGGGGGGGGGGGGGGCEFCEGGGGGGGGGGGGGFGGFGEFGGFCGGE=EG#################################################################
@DE18INS60510:318:000000000-B6LD3:1:1101:19740:3250 1:N:0:AAGAGGCATTCTAGCT
TGGGGAATATTGGGCAATGGGCGCAAGCCTGACCCAGCAACGCCGCGTGAAGGAAGAAGGCTTTCGGGTTGTAAACTTCTTTTAAGAGGGAAGAGCAGAAGACGGTACCTCTAGAATAAGCCACGGCTAACTACGTGCCAGCAGCCGCGGTAATACGTAGGTGGCAAGCGTTGTCCGGATTTACTGGGTGTAAAGGGCGTGCAGCCGGGTCTGCAAGTCAGATGTGAAATCCATGGGCTCAACCCATGAACTGCATTTGAAACTGTAGATCTTGAGTGTCGGA
+
GGGGGGGGGGGGGGGGGGGGGGGGGGGGGGGGGGGGGGGGFGGGGGGGGGGGGGGGGGGGGGGGFGGGGEGGGGGGGGGCFFFGGGGFFCGGGGGGGGGGGGGGGGGGGGGGGGGGGGGGGGGGGGGGGGGGGGGGGGGGGGGGGGGGGGEGGGGFGGGGGGGFGGGGGGEGGGGGGGG>EGCF?FGGGG>FFFFGGGGGGGGGGFGDGGDGGGEFGGGGGFGF:CFGFGGGGCG@FFGGF6?09EFGFGGGGFFF7C>BGFFCF2*6>*-44:BF:A2:?BD
@DE18INS60510:318:000000000-B6LD3:1:1101:9440:3334 1:N:0:AAGAGGCATTCTAGCT
TGGGGAATATTGCACAATGGGGGAAACCCTGATGCAGCGACGCCGCGTGAGTGAAGAAGTATTTCGGTATGTAAAGCTCTATCAGCAGGGAAGAAAATGACGGTACCTGACTAAGAAGCCCCGGCTAACCACGTGCCAGCAGCCGCGGTAATACGTAGGGGGCAAGCGTTATCCGGATTTACTGGGTGTAAAGGGAGCGTAGACGGTAAAGCAAGTCTGAAGTGAAAGCCCGGGGCTCAACCCCGGGACTGCTTTGGAAACTGTTTAACGAGAGTGCTGGAGA
+
GGGCFFEGFGGGGGGGGGGGGGGGGGGGGGGGGG<FGFGGGGGECFEFGGGGCFFFGGGFGFGGGGGFFGGFGGFFGGGGGEGGGGGGCEGG<<FFECFGGGGGGGGGGGGGGGGGGGGGGGGDGGGGG7@FEGGGGGGGGGGGGDEE?C?FFDFECCEGGGGGGGGGGEGGGGGGGEGGGGFFGGFGCFGGGGGGCEGEECEGGGG5CFGGGGFG?7D>>FGGGGGFG69><DGF>:=CFF@3<=BDF<FCC*@?DFFFF*?>FF?<<),279:2>F>3(4F
@DE18INS60510:318:000000000-B6LD3:1:1101:11229:3361 1:N:0:AAGAGGCATTCTAGCT
TGGGGAATATTGCGCAATGGGCGAAAGCCTGACGCAGCGACGCCGCGTGAGGGATGAAGGTTCTCGGATCGTAAACCTCTGTCAGGGGGGAAGAAACCCCCTCGTGTGAATAATGCGAGGGCTTGACGGTACCCCCAAAGGAAGCACCGGCTAACTCCGTGCCAGCAGCCGCGGTAATACGGAGGGTGCAAGCGTTAATCGGAATCACTGGGCGTAAAGCGCACGTAGGCGGCTTGGTAAGTCAGGGGTGAAATCCCACAGCCCAACTGTGGAACCGCCTTTG
+
EEFFFGGGGCGFGEGEC-AECFGGGGG8BFD<ECGGFGGGECECBF>3>:<CF:<C:D=FFECFFGGC>FGFGFCFGFAEGGGGF::<FCDEGGGC8FEGCCEE88/8C03<@FDF8;8>8CF;CCFE>E@CG9CC5>FGGGEGFGDGD*?E>FG7FFGGGG>CG5AC658/C5:>;C?+AEC88:EEEE?@FGGGCCEGGGGGGGGG7:FFFEGEEDDCC5EDEF?GGGG5311<>F7*00**?CF575*27@F6CG?07@*95<:??0<?###########
@DE18INS60510:318:000000000-B6LD3:1:1101:19124:3377 1:N:0:AAGAGGCATTCTAGCT
TGGGGAATATTGCACAATGGGCGAAAGCCTGATGCAGCGACGCCGCGTGAGCGAAGAAGTATTTCGGTATGTAAAGCTCTATCAGCAGGGAAGATAATGACGGTACCTGACTAAGAAGCACCGGCTAAATACGTGCCAGCAGCCGCGGTAATACGTATGGTGCAAGCGTTATCCGGATTTACTGGGTGTAAAGGGAGCGCAGGCGGTGCGGCAAGTCTGATGTGAAAGCCCGGGGCTCAACCCCGGTACTGCATTGGAAACTGTCGTACTAGAGTGTCGGAGG
+
GGGGGGGGGGGGGGGGGGGGGGGGGGGGGGGGGGGGGGGGGGGGGGGGGGGGGGGGGGGDFGGGGGGGGGGEFGGGGGGGGGGGGGGGGGGGGGGGGGGGGGGGGGGGGGFGGGGGGGGGGGGGDCGGGGGGGGGGGGGGGGGGGGGGGGGGGGGDGFGGGGGGGGGGEGGGGGGECCGGGGGGGGFGEE<FGGGGGGGGGGGGGGGGGGGGG5FEF7FGGGCFGGCFGGGCCDGE:@F4?FFFGGEGE>FGDF8=FGFFG6F:@:@?F@9<4>5<A<:>;>F
@DE18INS60510:318:000000000-B6LD3:1:1101:19590:3378 1:N:0:AAGAGGCATTCTAGCT
TGGGGAATCTTCCGCAATGGGCGAAAGCCTGACGGAGCAACGCCGCGTGAGTGATGACGGCCTTCGGGTTGTAAAACTCTGTGATCCGGGACGAAAAGGCAGAGTGCGAAGAACAAACTGCATTGACGGTACCGGAAAAGCAAGCCACGGCTAACTACGTGCCAGCAGCCGCGGTAATACGTAGGTGGCAAGCGTTGTCCGGAATTATTGGGCGTAAAGCGCGCGCAGGCGGCTTCCCAAGTCCCTCTTAAAAGTGCGGGGCTTAACCCCGGGATGGGAAGGA
+
GGGGGGGGGGGGGGGGGGGGGGGGGGGGGGGGGGGGGGGGGGGGGGGGGGGGGGGGGGGGGGGGGGGGGGGGFGGGGGGGGGGGGGGGEGGGGGGGGGGGGGGGGGGGGGGGGFGFGGGGGGGGGGFGGGGGGGGGGGGFCFFCGCDFEG@7CEFFEFGGFDGFGGGGGGEGGGCEGCGGG<<CEFCFGGGGGGGGGGGFGG5>FFG?E7CGG:>EGFGGGCEGC<CGEEDGGGGF<?GFFFFFGGF5BFCGFFFFGG61))5/9:FFB5>(34;4::77?0;
@DE18INS60510:318:000000000-B6LD3:1:1101:19043:3385 1:N:0:AAGAGGCATTCTAGCT
TGGGGAATATTGCACAATGGGCGAAAGCCTGATGCAGCAACGCCGCGTGAGTGAAGAAGTATCTCGGTATGTAAAGCTCTATCAGCAGGGAAGAAAATGACGGTACCTGACTAAGAAGCCCCGGCTAACTACGTGCCAGCAGCCGCGGTAATACGTAGGGGGCAAGCGTTATCCGGATTTACTGGGTGTAAAGGGAGCGCAGACGGCACTGCAAGTCTGAAGTGAAAGCCCGGGGCTCAACCCCGGGACTGCTTTGGAAACTGTAGAGCTAGAGTGCTGGAGA
+
GGGGGGGGGGGGGGGGGDGGGGGGGGGGGGGGGGGGGGGGGGGGGGGGGGGGGGGGGGGGGGGGGGG?F=F?FGGGGGGFGGGGGGGGFGFFGGGGGGGGGGGGGGGGGGGGGGFGGGFGGGGGGGGGGGGGGCFFGGGGGGGGGGGGGGGGGGGD@FGGGGE>CGFGEGGGGGGGGDGGGGGGGGBEEGDFGGGGC*:88:CCEEDE58FCCCFCGC77CC9=CCGGFGGCDDDD<5FGFFFEGGFGB4<DF===FF27*9C769762@A??7:A>4>?###
@DE18INS60510:318:000000000-B6LD3:1:1101:17193:3419 1:N:0:AAGAGGCATTCTAGCT
TGGGGAATCTTCCGCAATGGGCGAAAGCCTGACGGAGCAACGCCGCGTGAGTGATGACGGCCTTCGGGTTGTAAAACTCTGTGATCCGGGACGAAAAGGCAGAGTGCGAAGAACAAACTGCATTGACGGTACCGGAAAAGCAAGCCACGGCCAACTACGTGCCAGCAGCCGCGGTAATACGTAGGTGGCAAGCGTTGTCCGGAATTATTGGGCGTAAAGCGCGCGCAGGCGGCTTCCCAAGTCCCTCTTAAAAGTGCGGGGCTTAACCCCGTGATGGGAAGGA
+
GGGGGGGGGGGGGGGGFGGGGGGGGGGGGGGGGGGGGGGGGGGGDGGGGGGGGGGFGGGGGGGGFGGGGGGGGGGGGFGCEGGGGGGGGGGGGGGGGGGGGGGGGGGGGGGGGGGGGGGGGGGGGGGGGGGGGGGGDGGGGGGGFGGGGGGCFGFFGGCFBCFGGGFGGGGDEEEGGGFGG+9*C9FGGGGGGDEEGGCFEEEEG6@FFFGGGGEEEFGGGGGGCDGGD*9CC>D56<CFFF?@<0><4CFGGF7@C52(>>37@DFAF:>:??<A#######
@DE18INS60510:318:000000000-B6LD3:1:1101:18005:3426 1:N:0:AAGAGGCATTCTAGCT
TGGGGAATCTTCCGCAATGGGCGAAAGCCTGACGGAGCAACGCCGCGTGAGTGATGACGGCCTTCGGGTTGTAAAACTCTGTGATCCGGGACGAAAAGGCAGAGTGCGAAGAACAAACTGCATTGACGGTACCGGAAAAGCAAGCCACGGCTAACTACGTGCCAGCAGCCGCGGTAATACGTAGGTGGCAAGCGTTGTCCGGAATTATTGGGCGTAAAGCGCGCGCAGGCGGCTTCCCAAGTCCCTCTTAAAAGTGCGGGGCTTAACCCCGTGATGGGAAGGA
+
GGGGGGGGGGGGGGGGGGGGGGGGGGGGGGGGGGGGGGGGGGGGGGGGGGGGGGGGGGGGGGGGGGGGGGGGGGGGGGGGGGGGGGGGGGGGGGGGGGGGGGGGGGGGGGGGGGGGGGGGGGGGGGGGGGGGGGGGGGGGGGGGFGGGGGGGGGGGGGGGGGGGGGGGGGGGGGEGGGGGGGGGGGGGGGGGGGGGGGGGGGGGGGGGGGFGGEGGGGGGDGGGGG5DCGGGG3C:@FFFFFFFGEFC*:FGGF?FGGFFDFDF:9FF?>98:::ABB(42?F
@DE18INS60510:318:000000000-B6LD3:1:1101:22432:3438 1:N:0:CAGAGGCATTCTAGCT
TGGGGAATATTGCACAATGGGGGAAACCCTGATGCAGCGACGCCGCGTGGAGGAAGAAGGTCTTCGGATTGTAAACTCCTGTTGTTGAGGAAGATTATGACGGTACTCAACAAGGAAGTGACGGCTAACTACGTGCCAGCAGCCGCGGTAAAACGTAGGTCACAAGCGTTGTCCGGAATTACTGGGTGTAAAGGGAGCGCAGGCGGGAGAACAAGTTGGAAGTGAAATCCATGGGCTCAACCCATGAACTGCTTTCAAAACTGTTTTTCTTGAGTAGTGCAGA
+
GGGGGGGGGGGGGGGGGGGGGGGGGGGCGGGGGGGGGGGGGGGGGGGGGGEFFGGGGGGGFGGGGGGGGGGGGGGGGGGGGGGGFGGGEFGGGGGGGGGGGGGGGGFGGGGGGGGGFGGFGGGGGGGGGGGGGGGGGGGGGGGGGG@FGGGGGGGCFGG@CFGGGGFEECEEGGEGGECGFGGGGG988EDFFGGGDGGGGGG5EEGEGGGFFCGCFFGGGGGGFGGGDFF7CFGFF@GGFFBECCBGFDFF>@FFGG<AF):**65:09:A<?>BFFFA<<4
@DE18INS60510:318:000000000-B6LD3:1:1101:22169:3438 1:N:0:AAGAGGCATTCTAGCT
TGGGGAATATTGGGCAATGGGCGCAAGCCTGACCCAGCAACGCCGCGTGAGGGAAGAAGGTTTTCGGATTGTAAACCTCTGTCGCAGGGGACGATGGAAGTGACGGTACCCTGTAAGAAAGCCCCGGCTAACTACGTGCCAGCAGCCGCGGTAAAACGTAGGGTGCAAGCGTTGTCCGGAATTACTGGGTGTAAAGGGAGCGCAGGCGGACCGGCAAGTTGGAAGTGAAAACTATGGGCTCAACCCATAAATTGCTTTCAAAACTGCTGGCCTTGAGTAGTGC
+
GGGFGGGGGGGGGGGGGGGGGGGGGGGGGGGGFGGGGGGGGGGGGGGGGGGGGGGGGGGGFGGGGGGGGGGAFGGGGGGGGGGGGGGGGGGGGGGGGGGGFGGGGGGGGGGGGGCGGGGEFGFGGGGGGGGGGGGGGGGGGGGGGGGGGGGGGEFGGGGGGGEGCEEGFGGGGGGGGGGGGGGGGGGGGGGE?CGGGGGGD?EEGG=CEEGEGGGGGGGGGGGGGGGGEFFFDFFFFFGGFF?FFEFGFGFFCBFFGGABF8D5?<4<7F???B727:<::?F
@DE18INS60510:318:000000000-B6LD3:1:1101:25687:3439 1:N:0:AAGAGGCATTCTAGCT
TGGGGAATATTGCACAATGGGCGCAAGCCTGATGCATCCATGCCGCGTGTATGAAGAAGGCCTTCGGGTTGTAAAGTACTTTCAGCGGGGAGGAAGGGAGTAAAGTTAATACCTTTGCTCATTGACGTTACCCGCAGAAGAAGCACCGGCTAACTCCGTGCCAGCAGCCGCGGTAATACGGAGGGTGCAAGCGTTAATCGGAATTACTGGGCGTAAAGCGCACGCAGGCGGGTTGTTAAGTCAGATGTGAAATCCCCGGGCTCAACCTGGGAACTGCAACTGA
+
GGCGGGGGGGGGGFFGF<EG8@FDEEGGGGGGGGGGFECEFGGGGGGCDGGGGGCDFFGGFF8FFGGGGGG:<?ECGGE<EFGGEFBEFFCC>+EDFFDGGGDFFGGGGGFGG99FFAFFEFAGGFGFDGGGGGEGGGG7FFG:F7>F7F<FFCFFGGFFGFGGGCFCCFGGGGGGFGGDGGGGGCCEGG?>828CC+<C>EEFEFG7FFE5?EDEFFGGCG=DEDGGGEG)>39:>@>FFFF?C9B7@GF7>*/)1769DF<D41).45(8:6??FD#####
@DE18INS60510:318:000000000-B6LD3:1:1101:21889:3445 1:N:0:AAGAGGCATTCTAGCT
TGGGGAATATTGCACAATGGGGGAAACCCTGATGCAGCGACGCCGCGTGGAGGAAGAAGGTCTTCGGATTGTAAACTCCTGTTGTTGGGGAAGATAATGACGGTACCCAACAAGGAAGTGACGGCTAACTACGTGCCAGCAGCCGCGGTAAAACGTAGGTCACAAGCGTTGTCCGGAATTACTGGGTGTAAAGGGAGCGCAGGCGGGAAGACAAGTTGGAAGTGAAATCTATGGGCTCAACCCATAAACTGCTTTCAAAACTGTTTTTCTTGAGTAGTGCAGA
+
GEFGGGGGGGGCGGGGGGGGGGGGGGGGGGGGGGGGGGGGGGGGGGGGGGGFGGGGFGGGFGGGGGGGGGGGGGGGGGGGGFFFEFGGEGGGGGGGGGGFFGDGGGGFFGGGFGFGGGGGGGGDGEGGGGGFGGCGGGGGGGGGGGGDCGEGGFCFGGGGGGEGFFEEGGGG,?@EGEGGGFFFCCFEGGGFGGGGGGGG?EC5CCGGDGCEGGGGGDFGC<?FGGGDDGGCGGFFFFGGF4>DCCFFFCG=FFFBGGBF7?>GF9)(,=26<>AF<<>25A?
@DE18INS60510:318:000000000-B6LD3:1:1101:16114:3484 1:N:0:AAGAGGCATTCTAGCT
TGGGGAATATTGGGCAATGGGCGCAAGCCTGACCCAGCAACGCCGCGTGAAGGAAGAAGGCTTTCGGGTTGTAAACTTCTTTTAAGAGGGAAGAGCAGAAGACGGTACCTCTAGAGTAAGCCACGGCTAACTACGTGCCAGCAGCCGCGGTAATACGTAGGTGGCAAGCGTTGTCCGGATTTACTGGGTGTAAAGGGCGTGTAGCCGGGTCTGCAAGTCAGATGTGAAATCCATGGGCTAAACCCATGAACTGCATTTGAAACTGTAGATCTTGAGTGTCGGA
+
GGFGGGGGGGGGGGGGFDGGGGGGGGGGGGFGGGFEGFFGCFGEG7F+@FGGCF8FGGGGGGGGDGEEGEEFGGGGGGGGGGCFF?AEFCGBFFGGFGGGFGGG@FFGGAFFFDFG9FFGGGGGGDGDFGGGGGGGGGF<E<7DF7BFGFCFDFFEFFCFDCFFFG9C7FECEFGCGGGCGGFGGFGG:E*CFCCGG5E8E*ACF9CECECFC?FFFCD:D7?C<:CFCFF:=FG@@74*98??9E:FFGGCFFFFGC<AF######################
@DE18INS60510:318:000000000-B6LD3:1:1101:11352:3518 1:N:0:AAGAGGCATTCTAGCT
TGGGGGATATTGCACAATGGGGGAAACCCTGATGCAGCGACGCCGCGTGGAGGAAGAAGGTTTTCGGATTGTAAACTCCTGTCGTTAGGGACGATAATGACGGTACCTAACAAGAAAGCACCGGCTAACTACGTGCCAGCAGCCGCGGTAAAACGTAGGGTGCAAGCGTTGTCCGGAATTACTGGGTGTAAAGGGAGCGCAGGCGGACCGGCAAGTTGGAAGTGAAAACTATGGGCTCAACCCATAAATTGCTTTCAAAACTGCTGGCCTTGAGTAGTGCAGA
+
GGGGGGGGGGGGGGGGGGGGGGGGGGGDGGGGGGGGGGGGGGGGGGGGGECFGGGGGGGGGGGGGGGEGGGGGGGGGGGGGGGGDGGGFGGGGGGGGGGGGGGGGGGGGGGGGGGGGGGGGGGGGGGGGGGGGGGGGGGGGGGGGGGGGGGGGGGFGGGGFGDGGGGGCGGGGGGGGGGGGGFGGGGG8FGGGGGFGGGGGGGGGGGDGGGGDGF90:CCCFCGG7FC6FFFGGGF>)77@@DFGGFGFGGGCFFFGGF2<FG=42;BFF??)462::?AF##
@DE18INS60510:318:000000000-B6LD3:1:1101:21168:3546 1:N:0:TAGAGGCATTCTAGCT
TGGGGGATATTGCGCAATGGGGGAAACCCTGACGCAGCAACGCCGCGTGAAGGATGAAGGTCTTCGGATTGTAAACTTCTTTTATTAAGGACGAAGAAAGTGACGGTACTTAATGAATAAGCTCCGGCTAACTACGTGCCAGCAGCCGCGGTAATACGTAGGGAGCAAGCGTTGTCCGGATTTACTGGGTGTAAAGGGTGCGTAGGCGGCTTTGCAAGTCAGATGTGAAATCTATGGGCTCAACCCATAGCCTGCATTTGAAACTGCAGAGCTTGAGTGAAGT
+
GGGGGGGGGGGGGGGGGGGGGGGGGGGFGGGGGGGGGGEFFGGGGGGGGGGGGGGGGGGGGGGGGGGGGGGGGGGGGGGGFFGGGGGGFGGGGGDGGGGGGGGGGGGGGGGGGGFGGGGGGGGGGGGGGFDGGGGGGGGGGGGGGGGGGGGGGGGGGGGGGGGGGGGGGGGGGGGCGGGCEGFCGFGGGGGGGGGGGGGGGEEGGEFG5EEGC<ACCFCFGGDFGGGG?C>F=FCB@5FCFF?FGGEG)**9F>FFGC)4?67FFAFF?FFB2:?########
@DE18INS60510:318:000000000-B6LD3:1:1101:17802:3558 1:N:0:AAGAGGCATTCTAGCT
TGGGGAATATTGCACAATGGGCGCAAGCCTGATGCAGCCATGCCGCGTGTATGAAGAAGGCCTTCGGGTTGTAAAGTACTTTCAGCGGGGAGGAAGGGAGTAAAGTTAATACCTTTGCTCATTGACGTTACCCGCAGAAGAAGCACCGGCTAACTCCGTGCCAGCAGCCGCGGTAATACGGAGGGTGCAAGCGTTAATCGGAATTACTGGGCGTAAAGCGCACGCAGGCGGTTTGTTAAGTCAGATGTGAAATCCCCGGGCTCAACCTGGGAACTGCATCTGA
+
GGGGGGGGGGGGGGGGGGFFGGGGGGGGGGGGGGGGGGGGGGGGGGGGGGGGGGGGGGGGGGGGGGGGGGGGGGGGG@C<BBFGGGGGGGGGGGGGGGGGGGGGGGGGGGGGGGGGGGGGGGGGGGGGGGGGGGGGGGGGGGGGGGGGGGGCFGGGGGGGGGGFFGDGGGGGGGGGGGGGGGGGEGGEGFGGGGGGGCFGGGGGGGGGG6EGGGGGG*><>DCGGGGGGGGGG*9>?FGGFFFFGGFGFFGGGF?FDGFFGE3CFBFBF>?2580<?D:AFFF
@DE18INS60510:318:000000000-B6LD3:1:1101:11917:3573 1:N:0:AAGAGGCATTCTAGCT
TGAGGAATATTGGTCAATGGACGCAAGTCTGAACCAGCCATGCCGCGTGCAGGAAGACGGCTCTCTGAGTTGTAAACTGCTTTTGTACGAGGGTAAACTCACCTACGAGTAGGTGACTGAAAGTATCGTACGAATAAGGATCGGCTAACTTCGTGCCAGCAGCCGCGGTAATACGGAGGATTCAAGCGTTATCCGGATTTATTGGGTTTAAAGGGTGCGTAGGCGGTTTGATAAGTTAGAGGTGAAATCCCGGGGCTTAACTCCGGAACTGCCTCTAATACTG
+
GGGGGGGGFGGGGFFFFGGFGCFEGGGFGGGGGGGGGGGGGGGGGGGGGGGGGGGCGGGGECEG,CFFFGGGFGGGGGGGGGFGGGGGGDEGGGGGGGGGCFFGGGGCGGGGGGFFGGGGGFGGGGGEGDGGGADFFGGDFCFGGFGGGGFGGFCGGGGGFGGGGGGGG>EGC;FG>GGGGGFGGCFGEG8FFEEG5B?FGFF9ECE>EFGGGFGCGGGGGG5CGGCG=5>C>*CFFFGFFFFFFG@CF9CDCEFFDF7AC?:>B1DFFFFFFF?FB):AFFF
@DE18INS60510:318:000000000-B6LD3:1:1101:16761:3580 1:N:0:AAGAGGCATTCTAGCT
TGGGGAATATTGCACAATGGGGGAAACCCTGATGCAGCGACGCCGCGTGAGTGAAGAAGTATTTCGGTATGTAAAGCTCTATCAGCAGGGAAGAAAATGACGGTACCTGACTAAGAAGCCCCGGCTAACTACGTGCCAGCAGCCGCGGTAATACGTAGGGGGCAAGCGTTATCCGGATTTACTGGGTGTAAAGGGAGCGTAGACGGTAAAGCAAGTCTGAAGTGAAAGCCCGGGGCTCAACTCCGGGACTGCTTTGGAAACTGTTTAACTAGAGTGCTGGAGA
+
FFGGGGGGGG9CFEGGGFGFGGFGGGGGEGGGGGGGGGGGGGGEFGGFFEGFFACCAGGGGGCEEFEGFGGGGGGGGGGFFEFGCGGGCEGGGGGGGGDFGGGGGEA<FGGGGFGGGGGGGDECGFGGGGGFGFEFCFFGC<FFGGGEFEFGGCF3?FFEDCECF@8B8C8EEFCE<CCCFGGGFFCE?CCGC9;FEGG5CE8CECCEEGFC8<60?CC:>FGGFGCGGG:C)/)7754954?)9E)10255:*7=FF9<C6>:*)96<F).6?AA#######
@DE18INS60510:318:000000000-B6LD3:1:1101:12561:3580 1:N:0:AAGAGGCATTCTAGCT
TGGGGAATCTTCCGCAATGGGCGAAAGCCTGACGGAGCAACGCCGCGTGAGTGATGACGGCCTTCGGGTTGTAAAACTCTGTGATCCGGGACGAAAAGGCAGAGTGCGAAGAACAAACTGCATTGACGGTACCGGAAAAGCAATCCACGGCTAACTACGTGCCAGCAGCCGCGGTAATACGTAGGTGGCAAGCGTTGTCCGGAATTATTGGGCGTAAAGCGCGCGCAGGCGGCTTCCCAAGTCCCTCTTAAAAGTGCGGGGCTTAACCCCGTGATGGGAAGGA
+
GGGGGGGGGGGGGGGGGGGGGGGG7FGGGGGGGGGGGGGGGGGGGGGGGGGFGGGGGGGGGGGFFFGGGGGGGGGGGGGGGGGGGGFGDEGGGGGDGGGGGGGGGGGGEGGGGGGGGGGGGGGGGGGGGGGGGEFFBFGGGF>9FFGGGGGGGGGGGGGGGGGGGGGGGGGGEG>EEGCGFFGGGGGFGCFGGGGGGGFGDEG5C8CGGEGGGGCGGGGGGDGGCDD3=5<DD>)8?FG4F@F?F<>4*?FCGFBFGG>;GFG<?DF2:B#############
@DE18INS60510:318:000000000-B6LD3:1:1101:8606:3592 1:N:0:AAGAGGCATTCTAGCT
TGGGGAATATTGCACAATGGGGGAAACCCTGATGCAGCAACGCCGCGTGAAGGATGACGGTTTTCGGATTGTAAACTTCTTTTCTTAGGGACGAAGACAGTGACGGTAGCTAAGGAATAAGCATCGGCTAACTACGTGCCAGCAGCCGCGGTAATACGTAGGATGCAAGCGTTATCCGGATTTACTGGGTGTAAAGGGAGCGCAGGCGGGACTGCAAGTCGGATGTGAAATACCGTGGCTTAACCACGGAACTGCATCCAAAACTGTAGTTCTTGAGTGAAGT
+
FGGFGGGGGGGGGFGGDFGGGGGEGG<EFEFGGACEFECFFCF@CGG3FCFFGFEFGFGG3@+>FFFECGFFFGFGGGGDDFCFFGGG,>FFF<EFFGGGGGGGGGGGGGGGGGGFGG9FGGGGGGGGGGGGGGGGGFGGGGGGFGGGGDEEE5CFGGGFGGGGGG7CGGECEEAFCCE8CCF@FGGCC:EC9CFGFGGGEE*8::EGGG5CECFGGG7*>D=CC6FGGCF7:<DF@@CF)9*=:CF<><CC96F=>C??6=C46<*-69:>><AAD######
@DE18INS60510:318:000000000-B6LD3:1:1101:8624:3600 1:N:0:AAGAGGCATTCTAGCT
TGGGGAATATTGCACAATGGGGGAAACCCTGATGCAGCAACGCCGCGTGAAGGAGGACGGTTTTCGGATTGTAAACTTCTTTTCTTAGGGACGAAGACAGTGACGGTAGCTAAGGAATAAGCATCGGCTAACTACGTGCCAGCAGCCGCGGTAATACGTAGGATGCAAGCGTTACCCGGATTTACTGGGTGTAAAGGGAGCGCCGGCGGGACTGCAAGTTTGATGTGAAATACCATGGCTTAACCACGGAACTGCATACAAAACGGTAGTTATTGAGTGAAGT
+
EFGEBGFGG9AEDDGC@C?EF=FFBB?<B,=EF?AAB=BEDC@8+@FFEEFF@<,<B7:F88@+EFD@>FC:BCFGGGFFFDGFFEGG,<?FFGFB7FFGGCGF:*=FFGDF:,?C8FGGCCFGGFEDC*:6FGG>F6@FGG>C@C>5C51:EC9F+5CGGGC+3@7CFG8C>C*+<*1CA*<CF7EF808:EGEFE**/::**:///:*/:CFCG+207*2+*+2<CE9C>FG*=4:CCFF@=CFFC:CD<D4*=**.4C?CC###################
@DE18INS60510:318:000000000-B6LD3:1:1101:20336:3608 1:N:0:AAGAGGCATTCTAGCT
TGGGGAATTTTGGACAATGGGCGCAAGCCTGATCCAGCTATTCCGCGTGTGGGATGAAGGCCCTCGGGTTGTAAACCACTTTTGTAGAGAACGAAAAGACATCTTCGACTAAAGGATGTTGCTGACGGTACTCTAAGAATAAGCACCGGCTAACTACGTGCCAGCAGCCGCGGTAATACGTAGGGTGCGAGCGTTAATCGGAATTACTGGGCGTAAAGGGTGCGCAGGCGGTTGAGTAAGACAGATTGGAAATCCCCGAGCTTAACTCGGGAATGGCATATGT
+
GEEFGGGGGGGFEGGGGGGGGDGCGGGGGGFFGGGGGGGGGGGGGGGGEGFGEG=BFGAGCGEC@CFGGGEGBFCFCFGFGGGGFACGFGGGGGGGGGGGGGGGGFGG:FCC:CE8FGFGF:CFGGGFGGEGGFCF@BCEFEF?FF7EED8CCGGGGEG8E8EF5*:88ECE>E8/2:EG9<5;;F8ECE>EE*1:E99CECC5CFGFGGC=EEC=EFF*95ED5<=)/1)99CF:8FDF=?FFGF**)9C:F46;95>()5CFFFFFFF>F623(4?FFB##
@DE18INS60510:318:000000000-B6LD3:1:1101:15519:3619 1:N:0:AAGAGGCATTCTAGCT
TGGGGAATATTGCACAATGGGGGAAACCCTGATGCAGCGACGCCGCGTGAGTGAAGAAGTATTTCGGTATGTAAAGCTCTATCAGCAGGGAAGAAAATGACGGTACCTGACTAAGAAGCCCCGGCTAACTACGTGCCAGCAGCCGCGGTAATACGTAGGGGGCAAGCGTTATCCGGATTTACTGGGTGTAAAGGGAGCGTAGACGGTAAAGCAAGTCTGAAGTGAAAGCCCGGGGCTCAACTCCGGGACTGCTTTGGAAACTGTTTAACTAGAGTGCTGGAGA
+
GGGGGGGGGGGFGGGGGGGCFGGGGGGGGGGGGGGGGGGGGGGGGGGGGGGGGGGGGGGG9FGGGGGEGGGGGGGGGGGGGFGGGGGGGGGGGGGGGGGGGGGGGGGGGGGGGGGGGDGGGGGGGGGFGGGGGGGGGGGGFFGGGGGGGEGGGGGFGGGGGGGGFFGGGGGGGGGGGEGGGGGGGGGGGFGGGGGGGEGGGGGGGGGGGCCGGGGGGGGGGGGFCFGGGFGGGGGF>F6FFFFFGGFCBFF4C46BFCABFFGF?>F>A?>A2<AAA######
@DE18INS60510:318:000000000-B6LD3:1:1101:7385:3633 1:N:0:AAGAGGCATTCTAGCT
TGGGGAATATTGCACAATGGGGGAAACCCTGATGCAGCGACGCCGCGTGAGCGAAGAAGTATTTCGGTATGTAAAGCTCTATCAGCAGGGAAGAAAATGACGGTACCTGACTAAGAAGCACCGGCTAAATACGTGCCAGCAGCCGCGGTAATACGTATGGTGCAAGCGTTATCCGGATTTACTGGGTGTAAAGGGAGCGTAGACGGCTGCGTAAGTCTGAAGTGAAAGCCCGGGGCTCAACCCCGGGACTGCTTTGGAAACTATGCAGCTAGAGTGTCGGAGA
+
FGGGGGGFGGGAFGGGGGGGGGGDGGGFEGGGFGGGGFCECFGFGGGGGGEGGGFGGGGEFCGGGGG?FDF,CFGGGGG9FFFGGGFFGGGGGGGGGFGGGGDGGDFGGGGFGGGGGGFGGFGGGDCGGGGGGGGFGGGGGEFGGDCEGDGFCFGAE:FFFDCFFGGGEGGCAFEGDCCCFFFGGF;CECG+CCEFGCEGG5AFGCGDGE5/;CE:7CCCCC96CFGGG=CD5CD:))047<:>DGFGFGF97@*9<468C4>>=4=BFFF?FFFFA######
@DE18INS60510:318:000000000-B6LD3:1:1101:7366:3633 1:N:0:AAGAGGCATTCTAGCT
TGGGGAATATTGCACAATGGGGGAAACCCTGATGCAGCGACGCCGCGTGAGCGAAGAAGTATTTCGGTATGTAAAGCTCTATCAGCAGGGAAGAAAATGACGGTACCTGACTAAGAAGCACCGGCTAAATACGTGCCAGCAGCCGCGGTAATACGTATGGTGCAAGCGTTATCCGGATTTACTGGGTGTAAAGGGAGCGTAGACGGCTGCGTAAGTCTGAAGTGAAAGCCCGGGGCTCAACCCCGGGACTGCTTTGGAACCTATGCAGCTAGAGTGTCGGATG
+
EEFGEDFECFGGFFFGGGGGGGECGGGGGGGGGGGGGF@GEFGG>FGGCEGGGGEGGGGGDGGFGGGFGGGGGGGFGFGFFFGFGGGGGGGGGGGGGGGGGEGGFGGGGGDFFFGF>B,><FDGGGEGFGGGGG@FGGFC:FF7<@@FFGBAGGFFFGGGGGGCGGF>GEGFFGGGGGDGGGGGFFG5C+9@<CE5EEEGGGDFECCCC5ECE*=9CGFFFFECCGFFFFGD:DGE35>97>5)CE>5<CDF*6@FGC:(1<D####################
@DE18INS60510:318:000000000-B6LD3:1:1101:23563:3634 1:N:0:AAGAGGCATTCTAGCT
TGAGGAATATTGGTCAATGGACGCAAGTCTGAACCAGCCATGCCGCGTGCAGGAAGACGGCTCCCTGAGTTGTAAACTGCTTTTGTACGAGGGTAAACTCACCTACGAGTAGGTGACTGAAAGTATCGTACGAATAAGGATCGGCTAACTCCGTGCCAGCAGCCGCGGTAATACGGAGGATTCAAGCGTTATCCGGATTTATTGGGTTTAAAGGGTGCGTAGGCGGTTTGATAAGTTAGAGGTGAAATCCCGGGGCTTAACTCCGGAACTGCCTCTAATACTG
+
GGGGGGGGFGGGGGGGGGGGGGGGGGGGFGGGGGGGGGGGGGGGGGGGGGGGGGGGGG@EG+?B,CFGGGFFAFGGGGGGGFFGGGGGGGCFDFFGGGGGGGGGGGGGGGGGGGGFGCGGGGGGGGGEFGGGGGGFDGGGGFGGD7FFGGGG@FCEGFGGFGGGGBCECGGGGGGGGGGGGGGGG?FEEEGGGFECBE*9;FGGGGC>EGFGGGGGGDG<DDEFED:C*AFFG>DF69>*=>6<DG4>FDF<7>>FD73AFFDDD6)(7FBF?<B?<<<AFA?
@DE18INS60510:318:000000000-B6LD3:1:1101:16051:3643 1:N:0:GAGAGGCATTCTAGCT
TGGGGAATATTGCACAATGGGCGAAAGCCTGATGCAGCAACGCCGCGTGAGTGAAGAAGTATCTCGGTATGTAAAGCTCTATCAGCAGGGAAGAAAATGACGGTACCTGACTAAGAAGCCCCGGCTAACTACGTGCCAGCAGCCGCGGTAATACGTAGGGGGCAAGCGTTATCCGGATTTACTGGGTGTAAAGGGAGCGCAGACGGCACTGCAAGTCTGAAGTGAAAGCCCGGGGCTCAACCCCGGGACTGCTTTGGAAACTGTAGAGCTAGAGTGCTGGAGA
+
GGGGGGGGGGGGGGGGGGGGGGEGGG7EFGGGGGGGGGGGGGGGGGGGGGGGGGGGGGGGGGGFFGGGGGGFGGGGGGGGGDFGGGGGGGGGGGGGGGGFGGGGGGGGGGGGGGGGGGFGGGGGGGGGGGFGGGGGGGGGGGGGGGGGCEGGGGGFEFGGGGGGGGGECFGGGGGGFGGFGGEGGCFG*CB?FFEGGEG>EGGGGDGGGGGGFGGGGGGGGGGGGGGGG6>CDGGFBFGDFFFFGG>>D49CC7BFGGB<C6CFFABB<*8?FB4<2)686<F
@DE18INS60510:318:000000000-B6LD3:1:1101:12685:3652 1:N:0:AAGAGGCATTCTAGCT
TGGGGAATATTGCACAATGGGGGAAACCCTGATGCAGCGACGCCGCGTGAGCGAAGAAGTATTTCGGTATGTAAAGCTCTATCAGCAGGGAAGATAATGATGGTACCTGACTAAGAAGCCCCGGCTAACTACGTGCCAGCAGCCGCGGTAATACGTAGGGGGCAAGCGTTATCCGGATTTACTGGGTGTAAAGGGAGCGTAGACGGCAAGGCAAGTCTGATGTGAAAACCCAGGGCTTAACCCTGGGACTGCATTGGAAACTGTCTGGCTCGAGTGCCGGAGA
+
GGGGGGGGGGGGGGGGGGGGGGGGGGGFGGGGGGGGGGGGGGGGGGGGGGGGGGGGGGGGGGGGGGGGGGGGGGGGGGGGGGGGGGGGGGGFGGGGGGGGGGGGGGGGGGGGGGGGGGGGGGGGGGGGGGGGGGGGGGGGGGGGGGGGGGFGGGGDGGGGGGGGGFFGGDGGGGGGGGGGGGGGGGGGGGGFFGGGGGGGGGGGGDGG*AGFGGGFGCGCGFGGGGCGGGGGGGC@FFFGFFFFGGFCFCFGGFFFDGFFGFGGFFFFF42>FFFBFFF>09>
@DE18INS60510:318:000000000-B6LD3:1:1101:23363:3676 1:N:0:AAGAGGCATTCTAGCT
TGGGGGATATTGCACAATGGAGGAAACTCTGATGCAGCGACGCCGCGTGAGTGAAGAAGTATTTCGGTATGTAAAGCTCTATCAGCAGGGAAGAAAATGACGGTACCTGACTAAGAAGCCCCGGCTAACTACGTGCCAGCAGCCGCGGTAATACGTAGGGGGCAAGCGTTATCCGGATTTACTGGGTGTAAAGGGAGCGTAGACGGCGATGCAAGTCTGAAGTGAAATACCCGGGCTCAACCTGGGAACTGCTTTGGAAACTGTATGGCTAGAGTGCTGGAGA
+
GGGGGGGGGGGGGGGGGGGGGGGGGGGGGGGGGGGGGGGGGGGGGGGGGGGGGGGGFGGGGGGGGGGCFGFGGGGGGGGGGFGGGGGGGGGGFGGGGGGGGGGGGGGGGGGGGGGGGGGGFGGGGGGGGGGGGGGGGGGGGGGGGGGGGEGGGGGGGGGGGGGGGGFGG:ECGGGGFC5FGGFGGGCC:FCFGGGGGGGEGGEFEGGGG=CEGGGGG=FGGGFGFGFG9A7<DGGFFFFDFF?FGGFGF6FD>F??GGBFG######################
@DE18INS60510:318:000000000-B6LD3:1:1101:20413:3696 1:N:0:AAGAGGCATTCTAGCT
TGGGGAATATTGGGCAATGGGCGCAAGCCTGACCCAGCAACGCCGCGTGAGGGATGAAGGTTCTCGGATCGTAAACCTCTGTCAGGGGGGAAGAAACCCCCTCGTGTGAATAATGCGAGGGCTTGACGGTACCCCCAAAGGAAGCACCGGCTAACTCCGTGCCAGCAGCCGCGGTAATACGGGGGGTGCAAGCGTTAATCGGAATCACTGGGCGTAAAGCGCACGTAGGCGGCTTGGTAAGTCAGGGGTGAAATCCCACAGCCCAACTGTGGAACTGCCTTTG
+
GGGGGGGGGGGGGGGGGGGGGGGGGGGFGGGGGGGGGGGGGGGGGGGFGGGGGGFGGGGGFGGGGGGDC>FGGGGGGGGGGGGGGGFGEGGGGGGGGGGGGGEGGGFGGGGGGGGGGGGGGFGGGGGGGGGGDGGGGGGGGGGGGGGGGGDEGGGGGGGGGGGGGGGGGGGGGGEGGFGGGGECGGECCF7CGGCCEE?FGGCECECFFFGGCEEGGG==DDGDG<FFGGGD3)173?DG?*9FC?FDBGGGGFF49>:0*5*/74>::1::AFF0)208-8F
@DE18INS60510:318:000000000-B6LD3:1:1101:18545:3709 1:N:0:AAGAGGCATTCTAGCT
TGAGGAATATTGGTCAATGGACGCAAGTCTGAACCAGCCATGCCGCGTGCAGGAAGACGGCTCTCTGAGTTGTAAACTGCTTTTGTACGAGGGTAAACTCACCTACGTGTAGGTGACTGAAAGTATCGTACGAATAAGGATCGGCTAACTCCGTGCCAGCAGCCGCGGTAATACGGAGGATTCAAGCGTTATCCGGATTTATTGGGTTTAAAGGGTGCGTAGGCGGTTTGATAAGTTAGAGGTGAAATCCCGGGGCTTAACTCCGGAACTGCCTCTAATACTG
+
GGGFFEFFEFGFAFF<EGGEFEGGGGEGGFFEGGFF@FGGGGGGGGGGGEGGCEGGGGDGGGGG,AFGFGGGFGGGGGGFGGGGEGFGG>FGGEGGFGGGGGGGGGGGFFBFGGEGG9CDFF=,BFGDFFFCEFGGGGFGFFFGG@E7FCFFEG@FGGGGGFCFCEEE:F:CGGG>FGEEG9FEC2C>CCECFBCGG5?FGGGGF8EGEGGC?CGGGGGGDD5C=C>DCC7DD7>B=@FGFFFFFG6CF<<DD:B3C7:<*/*9<(89>@F24?#########
@DE18INS60510:318:000000000-B6LD3:1:1101:10914:3724 1:N:0:AAGAGGCATTCTAGCT
TGGGGGATATTGCACAATGGGGGAAACCCTGATGCAGCGACGCCGCGTGGAGGAAGAAGGTTTTCGGATTGGAAACTCCTGTCGTTAGGGACGATAATGACGGTACCTAACAAGAAAGCACCGGCTAACTACGTGCCAGCAGCCGCGGTAAAACGTAGGGTGCAAGCGCTGTCCGGAATTACTGGGTGTAAAGGGAGCGCAGGCGGGAAGACAAGGTGGAAGTGAAAACCATGGGCTCAACCCATGCATGGCTTTCAAAATTGTTTTGCTGGAGTAGTGAAGA
+
6CFFGGGCFGGCE@FFFFGCFEG7FC@F@FFE<@,@F8CFFFGFGGG+@F:FCCF=FFGGE,<BFEFGDE,<DE9BFG@,=FFGDBCF@DF@FF7CCEGFGGEEDC<CDGGEC<<F>FFAA,BEGCFFGGFFGBCFFFGGCDF7FGGGCCGGCFC<<*:FFFD<;9;E*1442FCCEC*00:CFEFEEEECFF7;E8CCEEEC**/*:CEFGF6C/+77*6507C>9>C*>CF:57F)=F###########################################
@DE18INS60510:318:000000000-B6LD3:1:1101:21820:3729 1:N:0:AAGAGGCATTCTAGCT
TGAGGAATATTGGTCAATGGACGCAAGTCTGAACCAGCCATGCCGCGTGCAGGAAGACGGCTCTCTGAGTTGTAAACTGCTTTTGTACGAGGGTAAACTCACCTACGAGTAGGTGACTGAAAGTATCGTACGATTAAGGATCGGCTAACTCCGTGCCAGCAGCCGCGGTAATACGGAGGAATCAAGCGTTATCCGGATTTATTGGGCTTAAAGGGTGCGTAGGCGGATTGCTAAGTTAGAGGTGAAGTCCCGGGGCCTAACTGCGGAACTGCCTCTACTACTG
+
GGDGGGGGFGGGGGGGGGGGDGGG:FCCFGGGGFGGGGDGFGGGGGGGCF=CFGGGCDGCEDEG,CFF9F5C?BFEFFBF9FDFFAFABB=BFB=FEF9BAFAFGG=CF==<9FF9<D,@,CFGGGGC=8+38+:3,,@FC<+><*@:<=9,@>@C:,D<,>CFD@@EE7CG,FCEGE5B*+,25>28:8;*4?C5**2<:C90<@*A8+<99:EE=3>C59*2*9*/:C*:00>@BFC76F#########################################
@DE18INS60510:318:000000000-B6LD3:1:1101:20061:3731 1:N:0:AAGAGGCATTCTAGCT
TGGGGAATATTGCACAATGGGGGAAACCCTGATGCAGCGACGCCGCGTGGAGGAAGAAGGTCTTCGGATTGTAAACTCCTGTTGTTGAGGAAGATAATGACGGTACTCAACAAGGAAGTGACGGCTAACTACGTGCCAGCAGCCGCGGTAAAACGTAGGTCACAAGCGTTGTCCGGAATTACTGGGTGTAAAGGGAGCGCAGGCGGGAAGACAAGTTGGAAGTGAAATCCATGGGCTCAACCCATGAAATGCTTTCAAAACTGTTGTTCTTGAGTAGTGCAGA
+
GFGFGGGGGGGGGGFFFGGGGEGFGGGGGGGGGGGGGGEEGEGEFCFGGGGGEGCGFEGG=FGGGGGGGGGGGGGGGGGFGFGFGGGFEGGGGGGGGGGGF@B?>FGGGGGG8ACCFFGGGGGGGGGGGGDFECFGEF@FGA:@FGGGCFBFGGDFFGDGGGGGE:CCBFEGG,C8FEGDGGGGGG*3=FC@FFEG*:/*:C585518:ACEECC<074CCCEFGF7CCGGGFF:)))*28>BDG6=7/*:CGF7@7*-)9:C0*-7:A9<>A?2)-43AB29
@DE18INS60510:318:000000000-B6LD3:1:1101:17817:3750 1:N:0:AAGAGGCATTCTAGCT
TGGGGAATATTGCACAATGGGGGAAACCCTGATGCAGCGACGCCGCGTGGAGGAAGAAGGTCTTCGGATTGTAAACTCCTGTTGTTGGGGAAGATAATGACGGTACCCAACAAGGAAGTGACGGCTAACTACGTGCCAGCAGCCGCGGTAAAACGTAGGTCACAAGCGTTGTCCGGAATTACTGGGTGTAAAGGGAGCGCAGGCGGGGAGACAAGTTGGAAGTGAAATCTATGGGCTCAACCCATAAACTGCTTTCAAAACTGTTTTTCTTGAGTAGTGCAGA
+
GGGGGGGGGGGGGGGGGGGGGGGGGGGGGGGGGGGGGGGGGGGGGGGGGGGGGGGGGGGGGGGGGGGGGGGGGFGGG@GFGGGGGGGGGGGGGGGGGGGGGGGGGGGGGGGGGGGGGGFGGGEGGGGGGGGGGGGGGGGGGGGGGGGGGGGGGGG@FGGGGGGGGGGGGGGGGGGGGGGGGGGGGGGGEGGCGGGGGGGGGGGDGGGGCEEGGFCC?FFCDGCFGGGGGGGGGGGF>>FDF>DEFGFGFCFGF?FFGCADG?FC6<56??AAF##########
@DE18INS60510:318:000000000-B6LD3:1:1101:21644:3780 1:N:0:AAGAGGCATTCTAGCT
TGGGGAATATTACACAATGGGCGAAAGCCTGATGCAGCGACGCCGCGTGAAGGATGAAGTATTTCGGTATGTAAACTTCTATCAGCAGGGAGGAAAATGACGGTACCTGACTAAGAAGCCCCGGCTAACTACGTGCCAGCAGCCGCGGTAATACGTAGGGGGCAAGCGTTATCCGGATTTACTGGGTGTAAAGGGAGCGTAGACGGCAGTGCAAGTCTGAAGTGAAAGGCATGGGCTCAACTTGTGGACTGCTTTGGAAACTGTGCAGCTAGAGTGTCGGAGA
+
GGGGGGGGGFGFGGGGGGGGGGGGGGGGGGGGGGGGGGGGGGGGGGGFGGGGGGGGGGGGFGGGGGGGGGGGGGGGGGGGGGGGGGGGGGGGGGGGGGFGGGGGGGGGGGGGGGGGGGGGGGGGGGGGGGGGGG@FFGGGGGGGGGGGGGGGGFGFFGGEGGGGGGGGGGGGGGGGGGGGFEGGGGFEEGGGGGGGGGGGGG>7>EGGDGGGGGGGGGGG*>GGCF7:FGGGGGFF@>66@=84CGFGFGGGDF?FGGFFGFGGFBF>?F9?DB>94<?F>67
@DE18INS60510:318:000000000-B6LD3:1:1101:9624:3781 1:N:0:AAGAGGCATTCTAGCT
TGGGGAATATTGCACAATGGGCGAAAGCCTGATGCAGCAACGCCGCGTGAGTGAAGAAGTATCTCGGTATGTAAAGCTCTATCAGCAGGGAAGAAAATGACGGTACCTGACTAAGAAGCCCCGGCTAACTACATGCCAGCAGCCGCGGTAATACGTAGGGGGCAAGCGTTATCCGGATTTACTGGGTGTAAAGGGAGCGCAGACGGCACTGCAAGTCTGAAGTGAAAGCCCGGGGCTCAACCCCGGGACTGCTTTGGAAACTGTAGAGCTAGAGTGCTGGAGA
+
GGGGGGGGGGGGGGGGGGGGGGGGGGGGGGGGGGGGGGGGGGGGGGGGGGDFGGFGGFGGGGGAFGGGGGGGGGFGGFGGGGGGGGGFFGGFFGFGGGGGGGGGGEGGGGGGFGGFGGGGGGGGGGGGGGGGGGGGGGGFGGGGGGGGGGFFFFGDFFEFGGGGGFGGGFGGGGGGGGBFCG<FGGEGGGE@;BGGGGGGGGGGGGGGGCEFGGFFCDFDFGGGGFGGGEF3DDGFBFGFFF@DGGFGEFFFGFFFGGAAGB>?@>F<BFAB<B><AF>?F?4
@DE18INS60510:318:000000000-B6LD3:1:1101:13055:3802 1:N:0:AAGAGGCATTCTAGCT
TGGGGGATATTGCACAATGGGGGAAACCCTGATGCAGCGACGCCGCGTGGAGGAAGAAGGTTTTCGGATTGTAAACTCCTGTCGTTAGGGACGATAATGACGGTACCTAACAAGAAAGCACCGGCTAACTACGTGCCAGCAGCCGCGGTAAAACGTAGGGTGCAAGCGTTGTCCGGAATTACTGGGTGTAAAGGGAGCGCAGGCGGACCGGCAAGTTGGAAGTGAAAACTATGGGCTCAACCCATAAATTGCTTTCAAAACTGCTGGCCTTGAGTAGTGCAGA
+
GGGGGGGGGGGGGGGGGGGGGGGGGGGGGGGGGGGGGGGGGGGGGGGGGGGGGGGGGGGGGGGGGGGCGGGGGGGGGGGGGGGGGGGGCGFGGGGGCEGGGGGGGGGGGGGGGGGGGGGGGGGGGGGGGGGGGGDGGGGGG>FFGGGGGGGGGGGFGGGGGGDGC9FEGGGGFGGGDEGGEGFGGGGGEDGCGFGGGGGGGGGD=EGGGGGE8CCCGGGDGG<DCFG7EFF7FFG>FFGGFFFFGGF707:>C*=7D:2<9):*7:F::F#############
@DE18INS60510:318:000000000-B6LD3:1:1101:20150:3832 1:N:0:AAGAGGCATTCTAGCT
TGGGGAATTTTGGACAATGGGCGCAAGCCTGATCCAGCTATTCCGCGTGTGGGATGAAGGCCCTCGGGTTGTAAACCACTTTTGTAGAGAACGAAAAGACACCTTCGAATAAAGGGTGTTGCTGACGGTACTCTAAGAATAAGCACCGGCTAACTACGTGCCAGCAGCCGCGGTAATACGTAGGGTGCGAGCGTTAATCGGAATTACTGGGCGTAAAGGGTGCGCAGGCGGTTGAGTAAGACAGATGTGAAATCCCCGAGCTTAACTCGGGAATGGCATATGT
+
GGGGGGGGGGGGGGGGEGGGGGGGGGGGGGGGGGGGGGGGGGGGGGGGGGGGGGGGGGGGGGGGGGGGGGGGGGGGGGGFGGGGGGGGGGGGGGGGGGGGGGGGGGGGGGGGGGGGGGGGGGGGGGGGGGGFGGGGGGGGGGGGGGGGGGGGGGGGGGGGGGGGGGGGGEEEGGDEGGGGFGGGGGGGGGGGGGGEGGGGGGGGGFGC?FGGGEGGGGGGCDGGGGGGGGGDCDFFFFGGBFFFFFFDFGGGGFF?FG0>GBFGBA4<?EB>BFFFFFFFFF4
@DE18INS60510:318:000000000-B6LD3:1:1101:9516:3838 1:N:0:AAGAGGCATTCTAGCT
TGGGGAATATTGCACAATGGGGGAAACCCTGATGCAGCGACGCCGCGTGGAGGAAGAAGGTCTTCGGATTGTAAACTCCTGTTGTTGAGGAAGATAATGACGGTACTCAACAAGGAAGTGACGGCTAACTACGTGCCAGCAGCCGCGGTAAAACGTAGGTCACAAGCGTTGTCCGGAATTACTGGGTGTAAAGGGAGCGCAGGCGGGAGAACAAGTTGGAAGTGAAATCCATGGGCTCAACCCATGAACTGCTTTCAAAACTGTTTTTCTTGAGTAGTGCAGA
+
GGGFFGGGGGGGGGGGFFGGGGGECGGGGGGGGGGGGFGGFGGGGGGFGGCGGGGGGGGGGGGGGGGEGEFGEFAFGGGEEFFGBFGGCFGGFE9EGGGGGGGGGGGGGGFBFFGGGFGGFGGGGGGDGGGGFGGFGG7CCFGGGGGG7FGGFGGFFGDGGGGGGCFGEDGGGGDG>EFGGG9CFGGGGFGGFFGGEGGGGGGGEGGGGGGGFCFGFDGFGDGGGFF7C?FGF4CF>>FC4>>DCFFGFC=FGB?F>C4<GFGFB9F6>?FFFBA<A######
@DE18INS60510:318:000000000-B6LD3:1:1101:11174:3844 1:N:0:AAGAGGCATTCTAGCT
TGGGGGATATTGCACAATGGGGGAAACCCTGATGCAGCGACGCCGCGTGGAGGAAGAAGGTTTTCGGATTGTAAACTCCTGTCGTTAGGGACGATAATGACGGTACCTAACAAGAAAGCACCGGCTAACTACGTGCCAGCAGCCGCGGTAAAACGTAGGGTGCAAGCGTTGTCCGGAATTACTGGGTGTAAAGGGAGCGCAGGCGGGAAGACAAGTTGGAAGTGAAAACCATGGGCTCAACCCATGAATGGCTTTCAAAACTGTTTTTCTTGAGTAGGGCAGA
+
FGGFFFCGGGGFDGGED9FGGGGFGGFFG<FGACCEDFCGECFCFGCGGGEGGGGGGGGGFC<FGGGFFFGCFGGGGFGGGGGGFEEGGDFGGG7FCGGGGGGGGGFEFGCGGGGGFFGGGG@DGGGGGGGGGE<FGFCGGGGGGDGGFEGGGGG+CFGGF7@FGCGGEGGGGGGGGGGGGGCFGGCE:@CEGGGGGDGGG>CEGGD85CFFCEG+:CF6:CC=FGGGFEFFGFFF@FFFFF>EGC4FB*9CFFFFGG<20/7D94)42@AA4:A########
@DE18INS60510:318:000000000-B6LD3:1:1101:18244:3859 1:N:0:AAGAGGCATTCTAGCT
TGGGGAATATTGCACAATGGGCGCAAGCCTGATGCAGCCATGCCGCGTGTATGAAGAAGGCCTTCGGGTTGTAAAGTACTTTCAGCGGGGAGGAAGGGAGTAAAGTTAATACCTTTGCTCATTGACGTTACCCGCAGAAGAAGCACCGGCTAACTCCGTGCCAGCAGCCGCGGTAATACGGAGGGTGCAAGCGTTAATCGGAATTACTGGGCGTAAAGCGCACGCAGGCGGTTTGTTAAGTCAGATGTGAAATCCCCGGGCTCAACCTGGGAACTGCATCTGA
+
GGGGGGGGFGGGGGGGGGGGGGGGGGGFGGGGGGGGGGGGGGGGGGGFGGGGGGFGGGGGGGGEFGGGFGFFGGGGG?CCCCFGGGGGCCGGGFGGGGGGGFFGGGGGGGGGGGGGGGGGGGGGGGGGGGGGGGGGGGGGGGGGGGCFGGGGGGGGGGGGGGGGGGGGGGGGGGGGGGGGGGGGEEGGGGGGGGGGG?CGGEGGGGFGGGFGGGGGGGGGGGDGGGGGGEG5D*CFFFCCFFFFFFF>BD7DG???5999GBGFF:F:2F???FB>?FA<259
@DE18INS60510:318:000000000-B6LD3:1:1101:13692:3868 1:N:0:AAGAGGCATTCTAGCT
TGGGGAATATTGGGCAATGGGCGCAAGCCTGACCCAGCAACGCCGCGTGAAGGAAGAAGGCTTTCGGGTTGTAAACTTCTTTTAAGAGGGAAGAGCAGAAGACGGTACCTCTAGAATGAGCCACGGCTAACTACGTGCCAGCAGCCGCGGTAATACGTAGGTGGCAAGCGTTGTCCGGATTTACTGGGTGTAAAGGGCGTGTAGCCGGGTCTGCAAGTCAGATGTGAAATCCATGGGCTCAACCCATGAACTGCATTTGAAACTGTAGATCTTGAGTGTCGGA
+
GGGGGGGGGGGGGGGGGGGGGGGGGGGGGGGGGGGGGGGGGGGGGGGFGGGGGGGGGGGGGGGGGGGGGGGGGGGGGGGGGGGGGGGGGGGGGGGGGGGGGGGGGGGGGGGGGGGGGGGGGGGGGGEGGGGGGGGGGGGGGGGGGGGGGGF7FG@EGGGGGGGGGGGGGDGGGGGGGGGGGGGGGGGGFGGGGFGGGGGGGEFGGFGGGGGFGGGGGGGGGGFGCGGFGGGGGGGFFFGD@=FFGCFG?GFGGF??FC>BGFGDFFFFFBDD29>:BFFA?BF
@DE18INS60510:318:000000000-B6LD3:1:1101:20024:3872 1:N:0:AAGAGGCATTCTAGCT
TGGGGAATCTTCCGCAATGGGCGAAAGCCTGACGGAGCAACGCCGCGTGAGTGATGACGGCCTTCGGGTTGTAAAACTCTGTGATCCGGGACGAAAAGGCAGAGTGCGAAGAACAAACTGCATTGACGGTACCGGAAAAGCAAGCCACGGCTAACTACGTGCCAGCAGCCGCGGTAATACGTAGGTGGCAAGCGTTGTCCGGAATTATTGGGCGTAAAGCGCGCGCAGGCGGCTTCCCAAGTCCCTCTTAAAAGTGCGGGGCTTAACCCCGTGATGGGAAGGA
+
GGGGGGGGGGGGGGGGGGGGGGGGGGGGGGGGGGGGGGGGGGGGGGGGGGGGGGGGGGGGGGGGGGGGGEGEGGGGGGGGGGGGGGGGGGGGGGGGGGGGFGGGGGGGGGGGGGGGGGGGGGGGGGFGGGGGGGGEGGGGGGGGGGGGGGGGGGGGGGGGGGGFCFGFFGGGGG8>EGGGGFGGGGGGGGGGGGGGGGGGGGGDCFGFGFGGGE=EEGCGGDCCCCEGEED<C9D:7?C47*9FF+)26>DCFF?BC/37DEDGFDFA0>>(:?0:???2::8
@DE18INS60510:318:000000000-B6LD3:1:1101:18971:3898 1:N:0:AAGAGGCATTCTAGCT
TGAGGAATATTGGTCAATGGACGCAAGTCTGAACCAGCCATGCCGCGTGCAGGATGACGGCTCTATGAGTTGTAAACTGCTTTTGTACGAGGGTAAACGCAGATACGTGTATCTGTCTGAAAGTATCGTACGAATAAGGATCGGCTAACTCCGTGCCAGCAGCCGCGGTAATACGGAGGATTCAAGCGTTATCCGGATTTATTGGGTTTAAAGGGTGCGTAGGCGGTTTGATAAGTTAGAGGTGAAATTTCGGGGCTCAACCCTGAACGTGCCTCTAATACTG
+
GGGGGGGGGGGFGGGGGGGGGGGGGGGGGGGGGGGGGGGGGGGGGGGGGGGGGGGGGGGGGGGGFGGGGEFGGGGGGGFGGGFGGGGGGGGGGGGGGGGGGGGGGGGGGGGGGGGEGGGGFFGGGGGGGGGGGGGGGGGGGGEGGGGGGGGGGGGGGGGGGGGGGGGGGGDGGGGGGGG7CFFGFGGGGGGGFGGGGEGGGGGGGGGGGGGGGGGGGGGDGGGGGGGDDGGFGCFFFFGGFFFFGGFGFGDGGFFFDGFDGFGFFBFFFF0<B)::ABFFFFF
@DE18INS60510:318:000000000-B6LD3:1:1101:14480:3899 1:N:0:AAGAGGCATTCTAGCT
TGGGGGATATTGCACAATGGGGGAAACCCTGATGCAGCGACGCCGCGTGGAGGAAGAAGGTTTTCGGATTGTAAACTCCTGTCGTTAGGGACGATAATGACGGTACCTAACAAGAAAGCACCGGCTAACTACGTGCCAGCAGCCGCGGTAAACGTAGGGTGCAAGCGTTGTCCGGAATTACTGGGTGTAAAGGGAGCGCAGGCGGACCGGCAAGTTGGAAGTGAAAACTATGGGCTCAACCCATAAATTGCTTTCAAAACTGCTGGCCTTGAGTAGTGCAGAG
+
GGGGGGGGGGGGGGGGGGGGGGGGGGGGGGGGGGGGGGGGGGGGEDGCGGGGGGGGGGGGGGGGGGGGGGGGGGGGGGGGGGGGGGGGGGGGGGGGGGGGGGGGGGGGGGGGGGGGGGGGGGGGGGGGGGGGGGGGGGFGGGGGGGGGGGGGGGGGGGGGGGGFGGGGGGGGGGEGGGGGGGG6FCGEF7CFGGFGGGGGGGGGGGDGGGGGGG9CFGDFCFGGGGGGGGFFGGF45FGFFFFFGGFFFGGFFFF?FGFFCFD76:D<B:>BF:<AFFABFFF
@DE18INS60510:318:000000000-B6LD3:1:1101:24380:3906 1:N:0:AAGAGGCATTCTAGCT
TGGGGAATCTTCCGCAATGGGCGAAAGCCTGACGGAGCAACGCCGCGTGAGTGATGACGGCCTTCGGGTTGTAAAACTCTGTGATCCGGGACGAAAAGGCAGAGTGCGAAGAACAAACTGCATTGACGGTACCGGAAAAGCAAGCCACGGCTAACTACGTGCCAGCCGCCGCGGTAATACGTAGGTGGCAAGCGTTGTCCGGAATTATTGGGCGTAAAGCGCGCGCAGGCGGCTTCCCAAGCCCCTCTTCAACGTGCGGGGCTTAACCTCGTGATGGGCAGGA
+
EDFGGGDGCGFFGEGGGGGGFFFGGGGFAFFG<FEGECGFGGGEGGGC@EGGGGGGGGGGDFGGGGGG,>><FGGGGGFCFFFGGG@3=F>EGGEGGGEGFEFCFGGGGGGGGCGGGGGFGGGGGGFGGGGGGEGGGGG?FCFDGFGGDGGGGGGGC68CFGGFC@*1:888>8E8>FG?F+0AC+<8CC+/8*2A>E+<CCEGGGGGFGCFGGEC=3*:3>5CC>C755<D33)0).22)<7F3C>5=*:C7)00*902733*9:FA).:?<:1<7?#####
@DE18INS60510:318:000000000-B6LD3:1:1101:21422:3911 1:N:0:AAGAGGCATTCTAGCT
TGGGGAATATTGCGCAATGGGCGAAAGCCTGACGCAGCGACGCCGCGTGAGGGATGAAGGTTCTCGGATCGTAAACCTCTGTCAGGGGGGAAGAAACCCCCTCGTGTGAATAATGCGAGGGCTTGACGGTACCCCCAAAGGAAGCACCGGCTAACTCCGTGCCAGCAGCCGCGGTAATACGGAGGGTGCAAGCGTTAATCGGAATCACTGGGCGTAAAGCGCACGTAGGCGGCTTGGTAAGTCAGGGGTGAAATCCCACAGCCCAACTGTGGAACTGCCTTTG
+
GGGGGGGGGGGGGGGGGEGGGGGGGGGGGGGGGGGGGGGGGGGGGGGGGGGGGGGGGGGGGGGGGGGGGGGGGGGGGGGGGGGGGCGGGGGGGGGGGGGGGGGGGGGGGGGGGGGGGGGGGGGGGGGGGGGGGGGGGGGGFFGGGGGGGGGGGGGGGGGGGGGGGGGGGGGGGCEGGGGGGGGGGGGGGGGGGGGGGGGGGGGGGGGGGGGGGGGEGGGGGGGGGGGCEGGGGDGFEFG*?BF=FGFGBGGFFFFFGGFB4F9CF(7?BFFF7?FBBFF<BDB
@DE18INS60510:318:000000000-B6LD3:1:1101:8368:3917 1:N:0:AAGAGGCATTCTAGCT
TGGGGAATTTTGGACAATGGGCGCAAGCCTGATCCAGCTATTCCGCGTGTGGGATGAAGGCCCTCGGGTTGTAAACCACTTTTGTAGAGAACGAAAAGACACCTTCGAATAAAGGGTGTTGCTGACGGTACTCTAAGAATAAGCACCGGCTAACTACGTGCCAGCAGCCGCGGTAATACGTAGGGTGCGAGCGTTAATCGGAATTACTGGGCGTAAAGGGTGCGCAGGCGGTTGAGTAAGACAGATGTGAAATCCCCGAGCTTAACTCGGGAATGGCATATGT
+
GCGFFGCFGGGGGGGGGGGG8FGDGECGGGGGGGGFFGGFGGGEFGGGGGCFGGGFGGCDFGGGGGGGGGGFFGGGGGGDGGGGGA<@FF8FCFG7CGGGGG@GGGFGCFGCFGGGGGGGCDF<BFEGGGGGGGGFGGCFFGGGGGGGEGGGGGGAFG@F@GGGGGGG7FGCEGGEFGGGGGGE7CEG*A>FEGGDC9FFE*;EGEGGGCCGEGGCCGF3<DC5C):CEDD3794?F=FGFF@FCGFGFF0::=69DG9;GFGGFAFBFF33138:?F#####
@DE18INS60510:318:000000000-B6LD3:1:1101:26146:3922 1:N:0:AAGAGGCATTCTAGCC
TGGGGAATATTGCACAATGGGCGAAAGCCTGATGCAGCGACGCCGCGTGAGCGAAGAAGTATTTCGGTATGTAAAGCTCTATCAGCAGGGAAGATAATGACGGTACCTGACTAAGAAGCACCGGCTAAATACGTGCCAGCAGCCGCGGTAATACGTATGGTGCAAGCGTTATCCGGATTTACTGGGTGTAAAGGGAGCGCAGGCGGTGCGGCAAGTCTGATGTGAAAGCCCGGGGCTCAACCCCGGTACTGCATTGGAAACTGTCGTACTAGAGTGTCGGAGG
+
GGGGGGGGGGGGEFGGFFGGFFFG@CFGGGGGGGGFGGGGGGGGGGGFGGGGGGEG7EFGGFFGGG@FGGGGGGFGGGGGGFGGGGFGEGGGGGGGEFGGGGGGGGGGGGGGFFGGGGGGGGGGGGGGGFGGGG8FGGGGGGGGGDEEG7CFGGGGGFGGGGGGFCGCEGGGGFFG7EEGGGGGGGGGGF9AFFGGGCEGEEEDEEE5EGEEECFGGGGGGGGGGGFFGGDCDCDBEF=77:BBC:@DFGGGGF=FGG)5FFGGFFF?BF<F4<<>AF?>BB>
@DE18INS60510:318:000000000-B6LD3:1:1101:23433:3949 1:N:0:AAGAGGCATTCTAGCT
TGGGGAATATTGCACAATGGGGGAAACCCTGATGCAGCGACGCCGCGTGGAGGAAGAAGGTCTTCGGATTGTAAACTCCTGTTGTTGAGGAAGATAATGACGGTACTCAACAAGGAAGTGACGGCTAACTACGTGCCAGCAGCCGCGGTAAAACGTAGGTCACAAGCGTTGTCCGGAATTACTGGGTGTAAAGGGAGCGCAGGCGGGAGAACAAGTTGGAAGTGAAATCCATGGGCTCAACCCATGAACTGCTTTCAAAACTGTTTTTCTTGAGTAGTGCAGA
+
GGGGGGGGGGGGGGGGGGGGGGGGGGGGGGGGGGGGGGGGGGGGGGGGGGGGGGGGGGGGGGGGGGGGGGGGGGGGGGGGGGGGFGGGGGGGGGGGGGGGGGGGGGGGGGGGGGGGGGGGGGGGGGGGGFGGGGGGGGGGGGGGGGGGGGGGGGGGGGGGGGGGGGFGGGEGGGGGGGGGGGGGGGFGGGGCFGGGGGGDGGGGGGGGGGGGGGGGCFGGGFGGGGFDGFFGGFFFFFFGFF>BGGFGFFF6C?=?FGFFGFG>=>5::FBBBFFD<AFFB<F
@DE18INS60510:318:000000000-B6LD3:1:1101:18928:3962 1:N:0:AAGAGGCATTCTAGCT
TGGGGAATTTTGGACAATGGGCGCAAGCCTGATCCAGCTATTCCGCGTGTGGGATGAAGGCCCTCGGGTTGTAAACCACTTTTGTAGAGAACGAAAAGACACCTTCGAATAAAGGGTGTTGCTGACGGTACTCTAAGAATAAGCACCGGCTAACTACGTGCCAGCAGCCGCGGTAATACGTAGGGTGCGAGCGTTAATCGGAATTACTGGGCGTAAAGGGTGCGCAGGCGGTTGAGTAAGACAGATGTGAAATCCCCGAGCTTAACTCGGGAATGGCATATGT
+
GGGGGGGGGGGGGGGGGGGGGGGGGGGGGGGGGGGGGGGGGGGGGGGGGGFGGGGGGGGGG<FGGGGGGGGFGGGGGGGGGGGGGGGGGGGGGGGGGGGGGGGGGGGGGGGGGGGGGGEGGGGGGGGGGGGFFFGGGGGGGGGGGGGGDGFGGGGGGGGGGGGGGGGGGGGGGGGGDGGGGFGGGGGGGGGGGEGGFGGGGGCFFGCGGGGGGGGGGGDDGGGGGGGGGGGGDC4?FFGG44??FAFC4CFGCFFFGC9>GFGGFFF2?F6602:?FFFFFF9
@DE18INS60510:318:000000000-B6LD3:1:1101:25339:3988 1:N:0:AAGAGGCATTCTAGCT
TGGGGAATATTGCACAATGGGGGAAACCCTGATGCAGCAACGCCGCGTGAAGGATGACGGTTTTCGGATTGTAAACTTCTTTTCTTAGTGACGAAGACAGTGACGGTAGCTAAGGAATAAGCATCGGCTAACTACGTGCCAGCAGCCGCGTTAATACGTAGGATGCAAGCGTTATCCGGATTTACTGGGTGTAAAGGGAGCGCAGGCGGGACTGCAAGCTGGATTTGAAATACCGTGGCTTAACCACGGAACTGCATCCAACACCGTAGTTCTTGAGTGAAGT
+
GGGGG7FFCGFFGGGFFGGG@FGGEGGG7FG?FGGGGGFE@FFECEEEGGGGG@EGGGGGGGGDGGE:FB<CFGCCEFDFGGGDGGFGGGGFEGGDEFGFGGFFGGGGEGDDFGGFFDFEBCFDFDD==F<BFDF:FBF@9>FFGGGCCF*5C<CFF:<<::,?,,4D<F*=CF<@=EC*=BE<<CFF8*:<CF@<+38*=8@1>CGGCGGDDF6C?**2C>5:97F7EFF7>CGF>@C5<FF7:A;C@5C################################
@DE18INS60510:318:000000000-B6LD3:1:1101:20648:4011 1:N:0:AAGAGGCATTCTAGCT
TGGGGAATTTTGGACAATGGGCGCAAGCCTGATCCAGCTATTCCGCGTGTGGGATGAAGGGCCTCGGGTTGTAAACCACTTTTGTAGAGAACGAAAAGACATCTTTGAATAAAGGATGTTGCTGACGGTACTCTAAGAATAAGCACCGGCTAACTACGTGCCAGCAGCCGCGGTAATACGTAGGGTGCGAGCGTTAATCGGAATTACTGGGCGTAAAGGGTGCGCAGGCGGTTGAGTAAGACAGATGTGAAATCCACGAGCTTAACTCGGGAATGGCATATGT
+
GGGGGGGGGGGGCGGDFGGGGGGGGGGDGGGGGGGGFGGGGFGGGGGGGGGGGGGEGGGFGGGGGGGGGGGGGGGGGGGGGGGGGGGGGGFGGGGDGGGGGGGGGGGFGGGFFGGFEGGGCGGGGDGGGGGGGGGGGGGGGFFGFGGGDDFEGGGGGGGGGGGGGFFGGCGGGFEEFGGGGGFGGGCEGDEGGCEEGGGFGCEFCFGFF@FGGEGG5C79CGGGE)CD*5C9DGG@FFF>9?F@GGFGFGGGGFF*2/(-C360926<:BF9>FF?BB>?F##
@DE18INS60510:318:000000000-B6LD3:1:1101:6269:4011 1:N:0:AAGAGGCATTCTAGCT
TGAGGAATATTGGTCAATGGACGCAAGTCTGAACCAGCCATGCCGCGTGCAGGATGACGGCTCTATGAGTTGTAAACTGCTTTTGTCCGAGGGTAAACGCAGATACGTGTATCTGTCTGAAAGTATCGTACGAATAAGGATCGGCTAACTCCGTGCCAGCAGCCGCGGTAATACGGAGGATTCAAGCGTTATCCGGATTTATTGGGTTTAAAGGGTGCGTAGGCGGTTTGATAAGTTAGAGGTGAAATTTCGGGGCTCAACCCTGAACGTGCCTCTAATACTG
+
FG,CFFGGGGGGGGFFFFGGGGGGG:FEFGGGGGGGGGGGGGFFGGGGGGDGGGGGGGGGGGGG,CFGEGAFGGGFGGGGGGGGFG,BC8@EFCFGFGGGGGCGGGGGGGAAFCFF?EEFFGGGGGGGGGCFGFFFCD@,=FFGE@FFG<CFGGGGG9FFFGGG>7CEGGCFGFFGDCE8FGCFFGGGGEEFCFEG8*=+B9BFGEEEGFFFDFGGEGD<9DDFGG5575:D:7D648>*900>7CFF4DFGC@>BCF?<C5<C4:F>:76?1>?7A26<<46
@DE18INS60510:318:000000000-B6LD3:1:1101:14964:4019 1:N:0:AAGAGGCATTCTAGCT
TGGGGAATATTGCACAATGGGGGAAACCCTGATGCAGCAACGCCGCGTGAAGGAAGACGGTTTTCGGATTGTAAACTTCTATCAATAGGGACGAAGAAAGTGACTGTACCTAAATAAGAAGCCCCGGCTAACTACGTGCCAGCAGCCGCGGTAATACGTAGGGGGCAAGCGTTATCCGGAATTACTGGGTGTAAAGGGTGAGTAGGCGGCATGGCAAGTAAGATGTGAAAGCCCGAGGCTTAACCTCGGGATTGCATTTTAAACTGCTAAGCTAGAGTAAAGG
+
GGGGGGFGGGGCFFGGFGGGFGGGGGFAFGGFGGGGGFGGCEGF7FFCFGGGGGGGGGGGFEG=FGEGGGGFGFGGFFGFEFFGGGGGFGFGEGGGGGGGGGFCBFGFGGCD<FAFFFFF<BFBEGGGGGGGGGGGGGFFGGFACFCFEGGFCEF<FFGGGGGGD7CFGGDEGGEFCEEGGGGCC9BFGFCEEFFGGGG>:CFGCCCGEGGGGDFG?CFD7>ACF7EGGFC<>CDFFFDC?FFFGC@D:DGG45B?GC<-C?7>764:4@7()67<?AF)):B
@DE18INS60510:318:000000000-B6LD3:1:1101:6281:4024 1:N:0:AAGAGGCATTCTAGCT
TGAGGAATATTGGTCAATGGACGCAAGTCTGAACCAGCCATGCCGCGTGCAGGATGACGGCTCTCTGAGTTGTAAACTCCTTTTGTACGAGGGTAAACGCAGATACGTGTATCTGTCTGAAAGTATCGTACGAATAAGGATCGGCCAACTTCGTGCCAGCAGCCGCGGCAATACGGAGCATTCAAGCGTTATCCGGATTCATTGGCTGTAAAGTGTGCGTAGGCGGATTGATAAGTTAGAGGTGAAATTTCGGGGCTCAACCCTGATCTTGCCTCTAATACTG
+
FGAFDGGGGGGG9CCFGGGGGGGGGG+,CFEGD@FCFG:EFFGGGGGGEED,<F<<FDF7@G=F,CE<,E,,CCFCFG,C,CCE94C?F++7@4BEF<=+@>+,C?:,8B<,CF95<@5CB9,8B?F+6A+3B@8=A,:EDF++F+@D:,,73@:FC=<+3F,,*>38*51?F,<**:*1?FGC,??CG81*?;8BE=*++++?C+<;CC:91+44009D###############################################################
@DE18INS60510:318:000000000-B6LD3:1:1101:14285:4038 1:N:0:AAGAGGCATTCTAGCT
TGAGGAATATTGGTCAATGGACGCAAGTCTGAACCAGCCATGCCGCGTGCAGGAAGACGGCTCTATGAGTTGTAAACTGCTTTTGTACGAGGGTAAACGCTCTTACGTGTAAGAGCCTGAAAGTATCGTACGAATAAGGATCGGCTAACTCCGTGCCAGCAGCCGCGGTAATACGGAGGATCCAAGCGTTATCCGGATTTATTGGGTTTAAAGGGTGCGTAGGCGGTTTGATAAGTTAGAGGTGAAATACCGGTGCTTAACACCGGAACTGCCTCTAATACTG
+
GGGGGGGGGGGGGGGGGGGGGGGGGGGGGGGGGGGGGGGGGGGGGGGGGGGGGGGGGGGGGGGGGGGGGGGGGGGGGGGGGGGGGGGGGDGGGGGGGGGGGGGGGGGGGGGGGGGGGGGGGGGGGGGGGGGGGGGGGGGGGGGGGGGGGGGFGGGGGGGGGGGGGGGGGGGGGGGGGGGGGGGGGGGGGGGGGGGGGGEGGGGGGGEEGGGGGGGGGGGGGDGGGGEGGGGGFGGFFFGGFFFFGGFCBGGGGFFFGGFFGFGGF>EFFFFB?F??BF>DF<F
@DE18INS60510:318:000000000-B6LD3:1:1101:20603:4039 1:N:0:AAGAGGCATTCTAGCT
TGGGGAATATTGGGCAATGGGCGCAAGCCTGACCCAGCAACGCCGCGTGAAGGAAGAAGGCTTTCGGGTTGTAAACTTCTTTTGTCGGGGACGAAACAAATGACGGTACCCGACGAATAAGCCACGGCTAACTACGTGCCAGCAGCCGCGGTAATACGTAGGTGGCAAGCGTTATCCGGATTTACTGGGTGTAAAGGGCGTGTAGGCGGGATTGCAAGTCAGATGTGAAAACTGGGGGCTCAACCTCCAGCCTGCATTTGAAACTGTAGTTCTTGAGTGCTGG
+
GGGGGGGGGGGGGFFGGFGGGGGGGGGGGGGGGGGGGGGGGGGGGGGGGGGGGGGGGGGGGGGGGGGGGEGGGGGGGGGGGGGGGGGGGGGGGGGGGGGGGGGGGGGGGCGGGGGGGGGGGGFGGGGGGGGGGGGGGGGGGGGGGGGGGGGGGGGGGGGGGGEGGGGGGGGGCGFGGGGG>8:FFCGGGFEEGGGGGGGGGGGGGGGGGGGG8:CGGGGGGGCCF?FGFGFDFFGFFFGDFFFFDFFGFD4FFFFF>C2<FFCFFF=AB?AAB9A4?<A<A>F
@DE18INS60510:318:000000000-B6LD3:1:1101:20366:4058 1:N:0:AAGAGGCATTCTAGCT
TGGGGAATATTGCACAATGGGCGAAAGCCTGATGCAGCAACGCCGCGTGAGCGAAGAAGGTCTTCGGATCGTAAAGCTCTGTCCTTGGGGAAGATAATGACGGTACCCTTGGAGGAAGCCCCGGCTAACTACGTGCCAGCAGCCGCGGTAAACAGAAGGATGCGAGCGTTAATCGGAATTACTGGGCGTAAAGGGTGCGCAGGCGGTTGAGTAAGACAGATGTGAAAGCGCCGAGCTTAACTCGGGAATGGCATATGTGACTGCTCGACGAGAGTGTGTCAGA
+
GGGGGGGGGGCGGGGGGGGGGGGGGGGGGGGGGGGGGGFFEGGGGGGGGEBDFGGGGGGGCFGGGGGGGGGGGFGGGDFGEGGGGGGGGGGEGGFCBEGGE@BFGEDG?FFGFDFCFEFFGEGGG+>@FDCFEGCC:FCFFGFC@F@F*>:,,26,<F,,,24CB@CE=:8B::FECCCB<C,<C5C8:?;/+<C;/8?*/8>EGG*:C@FGG9CF9*9CC:2CCD:*:*)97)9@>)?7@**8<*.17CFGG4)*:2<4>BCC44:9>),-26BB#######
@DE18INS60510:318:000000000-B6LD3:1:1101:12628:4063 1:N:0:AAGAGGCATTCTAGCT
TGGGGAATATTGCACAATGGGGGAAACCCTGATGCAGCAACGCCGCGTGAAGGAAGAAGGTTTTCGGATCGTAAACTTCTATCAACAGGGACGAAGAAAGTGACGGTACCTGAATAAGAAGCCCCGGCTAACTACGTGCCAGCAGCCGCGGTAATACGTAGGGGGCAAGCGTTATCCGGAATTACTGGGTGTAAAGGGAGCGTAGGCGGCACGCCAAGCCAGATGTGAAAGCCCGAGGCTTAACCTCGCGGATTGCATTTGGAACTGGCGAGCGAGAGTACAG
+
GGGGGGGGGGGGGGGGGGGGGGGGGGGGGGGGGGGGGGGGGGGGGGGGGGGGGGGGGGGGAFGGGGGGGGGGGGGGGGGGGGGGGGGGGDGGGGGGGGGGGGGGGGGGGGGGGGFG9FGGGG,FFGGGDGGFGGGGGGGGGGGGGGGGGGGGGGGGGGGGGGGGGGGGGGGGGD@FFGGGGGGGGGGGFCCCCFGGGGGGGGGGGGGGGGGDGG7EEGGGGGGG7FFCGGGG7CDEFEGGF:FFD<?GFGCDGFFFGD4<>=CGF3F?BFFF0(291;8<9<F
@DE18INS60510:318:000000000-B6LD3:1:1101:23845:4067 1:N:0:AAGAGGCATTCTAGCT
TGGGGAATATTGCACAATGGGGGAAACCCTGATGCAGCGACGCCGCGTGAGTGAAGAAGTATTTCGGTATGTAAAGCTCTATCAGCAGGGAAGAAAATGACGGTACCTGACTAAGAAGCCCCGGCTAACTACGTGCCAGCAGCCGCGGTAATACGTAGGGGGCAAGCGTTATCCGGATTTACTGGGTGTAAAGGGAGCGTAGACGGTAAAGCAAGTCTGAAGTGAAAGCCCGGGGCTCAACCCCGGGACTGCTTTGGAAACTGTTTAACTAGAGTGCTGGAGA
+
GGGGGGGGGGGGGGGGGGGGGGGGGGGGGGGGGGGGGFFGGGGGGGGGGGGGEGGGGGGGCFGGFGGGGGGGGGGGGGGGGGGGGGGGGGGGGGGGGGGGGGGGGGGDGGGGGGGGFGGGGGG@EFGFGGGGGGGGGGGG?CCCEGDGECEGGGGEGGGGGGGGFGFGGGGFFFCEEEGGGGGGGGCEEFF7CFEEGGCEE58:EGGD8FFGGGGGGGGGDGFD9CC:?*19DDGFBFF6755B<ED5>FFGGFFFGF)-947:6)9<AF<AFFBDF5AB0:6
@DE18INS60510:318:000000000-B6LD3:1:1101:8427:4081 1:N:0:AAGAGGCATTCTAGCT
TGGGAATATTGGGCAATGGGCGCAAGCCTGACCCAGCAACGCCGCGTGAAGGAAGAAGGCTTTCGGGTTGTAAACTTCTTTTAAGAGGGAAGAGCAGAAGACGGTACCTCTTGAATAAGCCACGGCTAACTACGTGCCAGCAGCCGCGGTAATACGTAGGTGGCAAGCGTTGTCCGGATTTACTGGGTGTAAAGGGCGTGCAGCCGGGTGCGCAAGTCAGATGTGAAATCTCAGGGCTCAACCCTGAAACTGCATTTGAAACTGTGCATCTTGAGTGCCGGAG
+
FFGFCFGGFGGGGGGGGGGGGGGGGFFGGGGGGGGGGGGGGGGGGGGGGGGGFFFFGGGGGGGGGGGGEGFGFGGGGGEGGGGGG9FGGFGGFGGGCFGGGGGGGGDGGGGGGGGGGGGGGGGGGGGGFGGGGGGGGGGGCFGGGGGGGGEEGGGGGGGGGGCE8CFF>FEGGGGGGGGGGGGFGFGCEEGGGG9CEECCCEFC=EGGG5CEG=EEGFG=CGFGGGGGGGGG*:9F:7127?754CF*=CGCF?FFCC24C=7D05@A)0).6ADFF>AFFBB
@DE18INS60510:318:000000000-B6LD3:1:1101:8444:4089 1:N:0:AAGAGGCATTCTAGCT
TGGGAATATTGGGCAATGGGCGCAAGCCTGACCCAGCAACGCCGCGTGAAGGAAGAAGGCTTTCGGGTTGTAAACTTCTTTTAAGAGGGAAGAGCAGAAGACGGTACCTCTTGAATAAGCCACGGCTAACTACGTGCCAGCAGCCGCGGTAATACGTAGGTGGCAAGCGGTGTCCGGATTTACTGGGTGTAAAGGGCGTGCAGCCGGGTGCGCAAGTCAGATGTGAAATCTCAGGGATCAAACCTGAAACGGCATTTGAAACTGCGCATCTTGAGTGCCGGAG
+
FGGFCFGGGGGGGFFF?FFGGGGGGDGGGGGGGGCFFGGGCGEFEFGGDFEEGGGDFEDEEGEEEDGDGGGGGGGGGGAEFFGGGAEFFGFG=F8EFGDBFGDGGGDGGGGGFFGGGGGGFFF7CF>FGGGGDGGCCFGF+8@C@:CFGGGGGGFGCFFEGFD,8<F8C*;*=>FGGC>CFGG9EDGCE8CFGGF5EE5C/;C:FGGG5C55=5EE2C7:*:<C7:9CG7*20>DF)019<6/>*=5C?C*>9D#############################
@DE18INS60510:318:000000000-B6LD3:1:1101:15342:4091 1:N:0:AAGAGGCATTCTAGCT
TGGGGAATATTGGGCAATGGGCGCAAGCCTGACCCAGCAACGCCGCGTGAAGGAAGAAGGCTTTCGGGTTGTAAACTTCTTTTGTCAGGGACGAGTAGAAGACGGTACCTGACGAATAAGCCACGGCTAACTACGTGCCAGCAGCCGCGGTAATACGTAGGTGGCAAGCGTTGTCCGGATTTACTGGGTGTAAAGGGCGTGTAGCCGGGAGGGCAAGTCAGATGTGAAATCCACGGGCTCAACTCGTGAACTGCATTTGAAACTACTCTTCTTGAGTATCGGA
+
GGGGGGGGGGGGGGGGGGGFFGGGGFGGGGGGGGGGGGGGGGGGGGGGGGGGGGGGGGGGGGGGGGGGGGGGGGFGFGGGGGGGGGGGGGGGGGGGGGGGGGGGGGGGGGGFFGGGGFGGGGGGGGGGGGGGGGGGGGFGDGFGGGDEGGEEGGGGGGGGGGGGGGGDFGCGGGGGGGGGGEGGGGGGEEGGGGGFGGGGGEGGGGGGGEGDCE=FGGGGGFCFDFGDFFF4=DCBDFCGFFFFGGFGFFGGGFFF=7>DGFGGF?FF27<ADF98AA9A:B>
@DE18INS60510:318:000000000-B6LD3:1:1101:20688:4096 1:N:0:AAGAGGCATTCTAGCT
TGGGGAATATTGGGCAATGGGGGAAACCCTGACCCAGCAACGCCGCGTGAAGGGAGAAGGCTTTCGGGTTGTAAACTTCTTTTACCAGGGACGAAGGACGTGACGGTACCTGGAGAAAAAGCCACGGCTAACTACGTGCCAGCAGCCGCGGTAATACGTAGGTGGCAAGCGTTGTCCGGATTTACTGGGTGTAAAGGGCGTGTAGGCGGAGAAGCAAGTCAGAAGTGAAATCCATGGGCTTAACCCATGAACTGCTTTTGAAACTGTTTCCCTTGAGTATCGG
+
GGGFGGGGGGGGGGGGGGGGGGGGGGGGGGGGGGGGGGGGGGGGGGGGGGGGGDGGGGGGGGGGGGGGGGGGGGGGGGGGGGGGGGGGGGGGGGGGGGGGGGFGGGGGGGGGGFGGGGGGGGGGGGGGGGGGGGGGGGGGGGGGGGGGGGGGGGGGGGGGGGGGGGGGGGGGGGGGGGGGGGDGGGGGGFECGECGFGGGGGGGGGGGGGGGGGGG?FGGGG?CFDGG?FCGGFGFFFGGFFFFFEEFFFGGFFFFGCDAG6DG?99>2=)54<?A?<>49<B
@DE18INS60510:318:000000000-B6LD3:1:1101:13774:4114 1:N:0:AAGAGGCATTCTAGCT
TGGGGAATATTGCACAATGGGGGAAACCCTGATGCAGCGACGCCGCGTGAGTGAAGAAGTATTTCGGTATGTAAAGCTCTATCAGCAGGGAAGAAAATGACGGTACCTGACTAAGAAGCCCCGGCTAACTACGTGCCAGCAGCCGCGGTAATACATAGGGGGCAAGCGTTATCCGGATTTACTGGGTGTAAAGGGAGCGTAGACGGCTAAGCAAGTCAGAAGTGAAAGGCTGGGGCTCAACCCCGGGACTGCTTTTGAAACTGTTTGGCTGGAGTGCTGGAGA
+
GGGGGGGGGGFGGGGFCEEFGGGGGFGFEGGGGDFFFGEGFGGGGGGFGEGFGGGGFGGGEFD<FE7FFFFFGGF9FGGGFDFFBFGGFC<FGFGGDFGFFFGGGGGGGGGGGG8FGFDDFDECCGGFGGGGDGGGGGGGDGGGGGEGBCGGCFGEGGGCGD7:EFGGCB@FFGG7FE8EG9FGEG?EB+@9<EGG>ECEEGEGGGDEEGEFFGGGF7>>DC:CGGGGGGGGDCDFDFGGFFB)77D7;FF4>==FG3<BDFGC6AFBFF:?(4??AAFF?4?
@DE18INS60510:318:000000000-B6LD3:1:1101:10925:4115 1:N:0:AAGAGGCATTCTAGCT
TGGGGAATATTGCACAATGGGCGCAAGCCTGATGCAGTCATGCCGCGTGTATGAAGAAGGCCTTCGGGTTGTAAAGTACTTTCAGCGGGGAGGAAGGGAGTAAAGTTAATACCTTTGCTCATTGACGTTACCCGCAGAAGAAGCACCGGCTAACTCCGTGCCAGCAGCCGCGGTAATACGGAGGGTGCAAGCGTTAATCGGAATTACTGGGCGTAAAGCGCACGCAGGCGGTCTGTTAAGTCAGATGTGAAATCCCCGGGCTCAACCTGGGAACTGCATCTGA
+
CFFCCFFFGGGFAFFGFCFGGGEGGGGGGGGGGDEGGG,CFFGF:FGFEFGGGGFGGGGGGGGFGGGGCCFGGGC?FFGC<CFGGGBGDEGFGGFFGGGGGGGGGGGGGGFC,CFFGGGFEGGGGGGGCFGEFGGCFGGGCFFGGGGGG7CEGFCFGGGGDGF7CC@FCBE8B=FGGFGGGDEGG5;ECF75>;EGG7C@EGCFGCGF@?FG55=EFFFDGGGGGCEGG5C5CG5@@4DFFFFFGE=:@C7CFFFFGG>7D>5DF?F7:70::(28>A#####
@DE18INS60510:318:000000000-B6LD3:1:1101:18479:4117 1:N:0:AAGAGGCATTCTAGCT
TGGGGAATATTGCACAATGGGGGAAACCCTGATGCAGCGACGCCGCGTGGAGGAAGAAGGTCTTCGGATTGTAAACTCCTGTTGTTGAGGAAGATAATGACGGTACTCAACAAGGAAGTGACGGCTAACTACGTGCCAGCAGCCGCGGTAAAACGTAGGTCACAAGCGTTGTCCGGAATTACTGGGTGTAAAGGGAGCGCAGGCGGGAGAACAAGTTGGAAGTGAAATCCATGGGCTCAACCCATGAACCGCTTTCAAAACTGTTTTTCTTGAGTAGTGCAGA
+
GGGGGGGGGGGGGGGGGGGGGGGGGGGGGGGGGGGGGGGGGGGGGGGGGGGGGGGGGGGGGGGGGGGGGGGGGGGGGFGFGGGGGGGFGGGGGGGGGGGGGGGGGGGGGGGGGGGGGGGGGGGGGGGGGGGGGGGGGGGGGGGGGGGGGGGGGGGGGGGGGGGGGGGGGGGGGGGGEGGGGGGGGGGGDGGGGGGGGGGGGGGGGGGGGGGGGGGFD>GCGGGGGFFFFGFFGGFFFFGGFFFFGGFGFGGG5@FFGGFFGFGGF9F1??AAFFFFFFFFFFF
@DE18INS60510:318:000000000-B6LD3:1:1101:15423:4117 1:N:0:AAGAGGCATTCTAGCT
TGGGGAATATTGCACAATGGGGGAAACCCTGATGCAGCGACGCCGCGTGGAGGAAGAAGGTCTTCGGATTGTAAACTCCTGTTGTTGAGGAAGATAATGACGGTACTCAACAAGGAAGTGACGGCTAACTACGTGCCAGCAGCCGCGGTAAAACGTAGGTCACAAGCGTTGTCCGGAATTACTGGGTGTAAAGGGAGCGCAGGCGGGAGAACAAGTTGGAAGTGAAATCCATGGGCTCAACCCATGAACTGCTGTCAAAACTGTTTTTCTTGAGTAGTGCAGA
+
GGGGGEGEGGGGGGFGGGFGFDGCEGGGGG<EFGGGGGGGFFGGGGGE:FEGGGGGGDGGGGFFGGGGGGF<FFEGGGGFDFFFFFGGE8EEFFGGGGGGGGGGGGGG9FEFDEDFGGGGGGEDEG7>FFFGGGGCFC<FFGGG*<*FFGGGGGGGFG:<<FFFEECGGF*;:FCGGDGG9<,<EF9E8A<FF9CFEEC5CEGGD5=CEEGCD660A:FFGCGFGGGGGGGFF<5@7>7DF4@B5E?GF*66F##############################
@DE18INS60510:318:000000000-B6LD3:1:1101:15410:4131 1:N:0:AAGAGGCATTCTAGCT
TGGGGAATATTGCACAATGGGGGAAACCCTGATGCAGCGACGCCGCGTGGAGTAAGAAGGCCTTCGGATTGTAAACTCCTGTTGTTGAGGAAGATAATGACGGTACTCAACAAGGAAGTGACGGCTAACTACGTGCCAGCAGCCGCGGTAAAACGTAGGTCACAAGCGTTGTCCGCAATTACTGGTTGTAAAGTGAGCACAGGCGTGATAACAAGTGGGAAGTGACATCCATGTGCTCAACCCATGCACTGATTTCAAAACGGTATTTCGTGAGTAGTGCAGC
+
G-ECCC7F9FFFGFGGGGGG?@@FG@FEEGGGGGAFGF7@CGDGDEGGGEC<,C<?C<<E,CFFFF::FEGCGCAFA9EF<FE<F,:<?BF4F8AEC<FB,C:FFG9,?D8CF<8,B,FD@F++83B3@BFGF,<>CAD7CCF@EG7<***73><F,<F=?7?FFCCC44:EF,<**=5++2?<CB#################################################################################################
@DE18INS60510:318:000000000-B6LD3:1:1101:14029:4137 1:N:0:AAGAGGCATTCTAGCT
TGGGGAATATTGGGCAATGGGCGCAAGCCTGACCCAGCAACGCCGCGTGAAGGAAGAAGGCTTTCGGGTTGTAAACTTCTTTTAAGAGGGAAGAGCAGAAGACGGTACCTCTAGAATAAGCCACGGCTAACTACGTGCCAGCAGCCGCGGTAATACGTAGGTGGCAAGCGTTGTCCGGATTTACTGGGTGTAAAGGGCGTGCAGCCGGGTCTGCAAGTCAGATGTGAAATCCATGGGCTCAACCCATGAACTGCATTTGAAACTGTAGATCTTGAGTGTCGGA
+
GGGGGGGGGGGGGGGGGGGGGGGGGGGGGGGGGGGGGGGGGGGGGGGFFGGGGGGGGGGGGGGGGGGDGGGGGGGGGGGGCGGGGFGGGFGGGGGGGGGGGGGGGGGGGGGGGGGGGGGGGFGGGGGGGGGGGGGGGGGGGGGGGGGGGGGGGGGGGFGGGGG>FFGCFGGGGGGGGGEGEFEGFGGGCECF?FGGGGGGGGGGGGGGDEC=CFGGCFGGGCGG@FGGGGGGGF7<>FGGFF::DGFGFGC:CF46CCAAGFGFFAFFA?A><AAFFFFFF##
@DE18INS60510:318:000000000-B6LD3:1:1101:5284:4145 1:N:0:AAGAGGCATTCTAGCT
TGGGGAATATTGGGCAATGGACGCAAGTCTGACCCAGCAAAGCCGCGTGAAGGAAGAAGGCTTTCGGGTTGTAAACTTCTTTTGTCAGGGAAGAGTAGAAGACGGTACCTGACGAATAAGCCACGGCTAACTACGTCCCAGCAGCCGCGGTAATACGTAGGTGGCAAGCGTTGTCCGGATTTACTGGGTGTAAAGGGCGTGCCGCCGGGCCGGCAAGTCAGATGTGCAATCTGGCGGCTTCACCTCCATACTGCATTTGAAACTGTAGGTCTTGAGTACCGGA
+
9-CC:FFFFGG,CAECFFDGCFF@@@FGFGGGGGFAFF@D,CDFGGDGEE?9E,,4E<EEFFFFG7FEEFEF,BFCFDFF9EFFGFFGF,+A:FFFFFFGGGGGDC<=?FFFGGG7FFGGGGGGDGGGEGCFFFGG7BFGC,D7FG>FGEGG7C@FCFG7CF,:BCCFGGGGEFGG:*;EEGBFGF?*?C83979+;CCG***:5?C5EGEGGC7*70:F7CC*+*+:+<>7C7*))7C35=@?DFFF*:9DCBFF###########################
@DE18INS60510:318:000000000-B6LD3:1:1101:5302:4146 1:N:0:AAGAGGCATTCTAGCT
TGGGGAATATTGGGCAATGGACGCAAGTCTGACCCAGCAACGCCGCGTGAAGGAAGAAGGCTTTCGGGTTGTAAACTTCTTTTGTCAGGGAAGAGTAGAAGACGGTACCTGACGAATAAGCCACGGCTAACTACGTCCCAGCAGCCGCGGTAATACGTAGGTGGCAAGCGTTGTCCGGATTTACTGGGTGTCAAGGGCGTGCAGCCGGGCCGGCAAGTCAGATGTGAAATCTGGAGGCTTAACCTCCAAACTGCATTTGACACTGTAGGTATTGAGTACCGGA
+
CFFFC>EFEFGDDEFGGGGGGGGGGGG<EFFG9<FEGG@FCCFFGGGGGEG,=FFCFEGGGFGGGGGGGGGCF<?FECFFGGDF<FBECC@<=3BFEFF9?BEFGFFEGGGGGE++3>FFF,>@CCDC<FCF;DGGCGGF3>C,D>>*=CF7FC9C<FEGG2:FGDCFGG*8*=F+=CCE*22ACFG/0:C+<7<:85::88>CFGC58?*:?5555:CC:0<><7+0++:DF##################################################
@DE18INS60510:318:000000000-B6LD3:1:1101:20699:4158 1:N:0:AAGAGGCATTCTAGCT
TGGGGAATATTGCACAATGGGCGAAAGCCTGATGCAGCAACGCCGCGTGAGTGAAGAAGTATCTCGGTATGTAAAGCTCTATCAGCAGGGAAGAAAATGACGGTACCTGACTAAGAAGCCCCGGCTAACTACGTGCCAGCAGCCGCGGTAATACGTAGGGGGCAAGCATTATCCGGATTTACTGGGTGTAAAGGGAGCGCAGACGGCACTGCAAGTCTGAAGTGAAAGCCCGGGGCTCAACCCCGGGACTGCTTTGGAAACTGTAGAGCTAGAGTGCTGGAGA
+
GGGGGGGGGGGGGGGGGDGGGGGGGGGFGGGGGGGGGGGGGGGGGGGGGFGGGGGGGGGGGGGGGFGGGGGFGGGGGGGEGGFGGGGGFGGGGGGGGGGGGGGGGGGGGGGGGGGGGGFGGGGGGGGGGGGGGFGGGGGGGEGGGGGGGGGGGGG@FFGGGGGGGGGGGGGCFGGGGGEFGF9CFG2=8>EFFFGFGGGGGGGGGGGGGGGGGGGFGGGGGGFCFDGGG:79CDCBD>GD?57@CCB7BFFFF479CC><F=C?F:@DB?<BFFBAA<A?FFF
@DE18INS60510:318:000000000-B6LD3:1:1101:10020:4161 1:N:0:AAGAGGCATTCTAGCT
TGGGGAATATTGCACAATGGGCGAAAGCCTGATGCAGCAACGCCGCGTGAGTGAAGAAGTATCTCGGTATGTAAACTTCTATCAGCAGGGAAGATAGTGACGGTACCTGACTAAGAAGCCCCGGCTAACTACGTGCCAGCAGCCGCGGTAATACGTAGGGGGCAAGCGTTATCCGGATTTACTGGGTGTAAAGGGAGCGTAGACGGTGTGGCAAGTCTGATGTGAAAGGCATGGGCTCAACCTGTGGACTGCATTGGAAACTGTCATACTTGAGTGCCGGAGG
+
GGGFFGGGGGGGGGGGGGGGGGFGGGGGGGGGGGGGGGGGGGGGGGGEFEGGGGGGGGGFFFGEGGGGGGGGGGDFGGGGGGGGGGGGGGGGFGFGGGGGGGGGGGGGGGGGGGGGGGGGGGGGGDGGGGGGGFFGGGGGGFGGGGGGEGGGGGFFGGGGGGGGGGGGEGGGGGGGGGDFGGGGGGBGBCFGGGGDEEGEGEGGGGGGGGGGGGGGGGGD7DGDGCFFGGGGGGGF)89F:F?F7+<CFFGGG6@FGF2497F:FDFF<6:9<):)69>B9>D
@DE18INS60510:318:000000000-B6LD3:1:1101:5318:4165 1:N:0:AAGAGGCATTCTAGCT
TGGGGAATATTTGGCAATGGACGCAAGTCTGACCCAGCAACGCCGCGTGAAGGAAGAAGGCTTTCGGGTTGTAAACTTCTTTTGTCAGGGAAGAGTAGAAGACGGTACCTGACTAATAAGCCACGGCTAACTACGTCCCAGCAGCCGCGGTAACACGTAGGTAGCCAGCGTTGTCCGTATTTACTGGCAGTAAAGGGCGTGCAGCCGGGCCGGCAAGTCAGATGTGAAATCTGGAGGCTTAACCTACAAACTGCATTCGACACGGTAGGGCTGGAGTAACGGA
+
;@EFFGDGGAF,;6;CEEEFGGGEFG@:CFFGE<E@EEFGFEEG7FF@F>,,EFGFFGFEGF8<EFCGFGGGGGGGF<E,C,C5BF<,B,4BFEDFGGGG?FD+>:ACGFCCF,BDF<==,8>88>CC:>F=FE*@@**D:EFD,D*>7CF:<,@FE<CC:=,7?+?:*<=CF@,?:**=3<CCFGG**32<:7++*1:?EGGGG==5*:*7**:CC?CCFF9*<:EC7+??7C:))0*9:@6972<C**7CCFF############################
@DE18INS60510:318:000000000-B6LD3:1:1101:6576:4180 1:N:0:AAGAGGCATTCTAGCT
TGGGGAATATTGCACAATGGGGGAAACCCTGATGCAGCAACGCCGCGTGAGTGAAGAAGTATTTCGGTATGTAAAGCTCTATCAGCAGGAAAGAAAATGACGGTACCTGACTAAGAAGCCCCGGCTAACTACGTGCCAGCAGCCGCGGTAATACGTAGGGGGCAAGCGTTATCCGGAGTTACTGGGGGTAAAGGGAGCGTAGACGGCTGTGCAAGTCTGAAGCGAAAGGCATGGGCTCAACCTGTGGACTGCTGTGGAAACTGTGCAGCTAGAGTGTCGGAGA
+
CFGGGGGGGGGGGGGGGGGGGGEFGGGFGGGGGGGCGFGGFFGGGGGGGFCFGGGGGGG9F<DFGGG?FCGGGGGGF<FFFGGGGGGGG+==FGGFECDGGGGEDGGGGGGGFFGGGGGG7FGDDEGFGG=FGFGGGGGGGFF@FEEGGC<;FGGC:FFGGGGD8**1B7:8<>F@**2*<7@CF5*:?EE7EEGGCEG*//AFC=DCGEGGC7EF?CFC7*+9;):D=F7CCGF>>3C95.9@7FFC?*9<D6@FFF73<4***67ADF)7>FAF#######
@DE18INS60510:318:000000000-B6LD3:1:1101:13382:4192 1:N:0:AAGAGGCATTCTAGCT
TGGGGAATATTGGGCAATGGGCGAAAGCCTGACCCAGCAACGCCGCGTGAAGGAAGAAGGCCTTCGGGTTGTAAACTTCTTTTAAGAGGGACGAAGAAGTGACGGTACCTCTTGAATAAGCCACGGCTAACTACGTGTCAGCAGCCGCGGTAATACGTAGGTGGCGAGCGTTATCCGGATTTACTGGGTGTAAAGGGCGCGTAGGCGGGAATGCAAGTCAGATGTGAAATCCAAGGGCTCAACCCTTGAACTGCATTTGAAACTGTATTTCTTGAGTGTCGGA
+
GGGGGFEGGGGGGGGGGGGGGGGGGGGGFGGGGGGGGGGGGGGGGGCGGGGGGGGGGGGGGDGGGGGGGGGGGGGGGGGGGGGGGGGGGGGGGGGGGGGGGGGGGGGGGGGGGGGGGGGGGGGGGGGGGGGGGGGGGGGGGGGGGGGGGGGGGGGGGGGGGFFGGGGGGGGGGGGGGGDGGGGGGFFGGCGGGGGGGGGGDGGGGGGGDECCEFGGFGFGGCEFFGGGC+>DFGFFDEGGFF?@D6?DFFGGGFFF=DAAGFFGFA=<4BA)6<B:AA)6:>@
@DE18INS60510:318:000000000-B6LD3:1:1101:20390:4193 1:N:0:AAGAGGCATTCTAGCT
TGGGGAATATTGGGCAATGGGCGCAAGCCTGACCCAGCAACGCCGCGTGAAGGAAGAAGGCTTTCGGGTTGTAAACTTCTTTTGTCGGGGACGAAACAAATGACGGTACCCGACGAATAAGCCACGGCTAACTACGTGCCAGCAGCCGCGGTAATACGTAGGTGGCAAGCGTTATCCGGATTTACTGGGTGTAAAGGGCGTGTAGGCGGGATTGCAAGTCAGATGTGAAAACTGGGGGCTCAACCTCCAGCCTGCATTTGAAACTGTAGTTCTTGAGTGCTGG
+
GGGGGGGGGGGGGGGGGGGGGGGGGGGCGGGGGGGGGGGGGGGGGGGFGGGGGGGGGGGGGGGGGGGGGGGEGGGGGGGGGGGGGGGGGGGGGGGGGGGGGGGGGGGGEGGGGGGGGGGGFGGGGGGGGGGGGGGGGGGGGGGGGGGGGGGEGCGGGGGGGGGGGGGGGGGGGGGGGGGGGGFGCFGGGGGGGGGGGGGGGGGGGGGGGG5CF:3??FGGGGGGGDDGFFGGFG9775CDFFFF5EF*<GGGGFFFGC><FFGG4>F45@6>)664:AAA959
@DE18INS60510:318:000000000-B6LD3:1:1101:24090:4213 1:N:0:AAGAGGCATTCTAGCT
TGGGGAATATTGCACAATGGGCGAAAGCCTGATGCAGCAACGCCGCGTGAGTGAAGAAGTATCTCGGTATGTAAAGCTCTATCAGCAGGGAAGAAAATGACGGTACCTGACTAAGAAGCCCCGGCTAACTACGTGCCAGCAGCCGCGGTAATACGTAGGGGGCAAGCGTTATCCGGATTTACTGGGTGTAAAGGGAGTGCAGACGGCACTGCAAGTCTGAAGTGAAAGCCCGGGGCTCAACCCCGGGACTGCTTTGGAAACTGTAGAGCTAGAGTGCTGGAGA
+
GGGGGGGGGGGGGGGGGGFGGGGGGGGGGGGGGGGGGGGGGGGGGGGEGGGGGGGGGGGGGCF<FGGGGGGGGGGGGGGGGGFGFGGGGGGGGGGGGGGGGGGGGGGGGGGGGGGGGGGGGGGGGGGGGGGGGGGGGGGGGGGGGGGGFEGGGGGGGFGGGEGGGGGGGGDGGGGGEEEGGGGGGGFGGGCFGGGGEGGGGDGGGEGGGGGGGGGCGGGGGGGGCGGGG:FGGGGDEFGFFFFFDCED@GGGGFFFG6:>GFFGFFFFAFDFBBAD<4<(3:F
@DE18INS60510:318:000000000-B6LD3:1:1101:21859:4216 1:N:0:AAGAGGCATTCTAGCT
TGGGGAATTTTGGACAATGGGCGCAAGCCTGATCCAGCTATTCCGCGTGTGGGATGAAGGCCCTCGGGTTGTAAACCACTTTTGTAGAGAACGAAAAGACATCTTCGAATAAAGGATGTTGCTGACGGTACTCTAAGAATAAGCACCGGCTAACTACGTGCCAGCAGCCGCGGTAATACGTAGGGTGCGAGCGTTAATCGGAATTACTGGGCGTAAAGGGTGCGCAGGCGGTTGAGTAAGACAGATGTGAAATCCCCGAGCTTAACTCGGGAATGGCATATGG
+
GGGFGGGGFGFGGGFGGGGGGFFEGGGGFGGGFEFGGGGGGGGGGGGGGGGDFGFEGGGGDCGGFGGGGGGC??FGCGGEFGGFGGCFFGFGGGGGGGDFFEFFFFFGFGGFEGF8FGGGGCFGGFGGGGCGGGGGFFGGGGGFGF@EGGEGGGGCFECAFCFGGGG6>F7BCCFCFGGGGGGGGGGDEEGGDC8*=BEGGCCGGCEFFGFFGGDE5:C<CDE387=3CEC<DGGFFFFG?FFF5CFFB7F:7*?@<DB9CEFGFA?################
@DE18INS60510:318:000000000-B6LD3:1:1101:21197:4218 1:N:0:AAGAGGCATTCTAGCT
TGGGGAATATTGCACAATGGGCGAAAGCCTGATGCAGCAACGCCGCGTGAGCGATGAAGGCCTTCGGGTCGTAAAGCTCTGTCCTCAAGGAAGATAATGACGGTACTTGAGGAGGAAGCCCCGGCTAACTACGTGCCAGCAGCCGCGGTAATACGTAGGGGGCTAGCGTTATCCGGATTTACTGGGCGTAAAGGGTGCGTAGGCGGTCTTTTAAGTCAGGAGTGAAAGGCTACGGCTCAACCGTAGTAAGCTCTTGAAACTGGAGGACTTGAGTGCAGGAGAG
+
GGGGGGGGGGGGGGGGGFGGGGGGGGGGGGGGGGGGGGGGGGGGGGGGGGGGGGGGGGGGGGGGGGGGGGGEGGGGGGGGGGGGGGGGGGGGGGGGGGGGGGGGGGGGGGGGGGGGGGGGGGGGGGGGGGGGGGGGGGGGGGGGGGGGGGGGGGGFGGGGGGGGGFGCEGGGGGGGDGGGGGFGGGGGGGGFGGGGDEGGGGGGGGEEGGGGGFGGGFFGGGFGEGGGGFFFFG:@DEGGFFFFGGF7BFCF<FFBFGFFGFGC:<3:(6223<725:?440<
@DE18INS60510:318:000000000-B6LD3:1:1101:12829:4238 1:N:0:AAGAGGCATTCTAGCT
TGGGGAATATTGCACAATGGGGGAAACCCTGATGCAGCGACGCCGCGTGAGTGAAGAAGTATTTCGGTATGTAAAGCTCTAACGGCAGGGAAGAAGAAATGACGGTACCTGACTAAGAAGCCCCGGCTAACTACGTGCCAGCAGCCGCGGTAATACGTAGGTGGCAAGCGTTGTCCGGAATTATTGGGCGTAAAGCGCGCGCAGGCGGCTTCCCAAGTCCCTCTTAAAAGTGCGGGGCTTAACCCCGTGCTGGGAAGGAAACTGGGAAGCTGGAGTATCGGAG
+
GGGGGEEGGGGGGGGGGDGGG>FGGGGCGGGGGFGGGGEGGGGGGGGGGGFFFGGGGGFGGGFAFGCFGGGGGGGGGGGGGGGGEGFGEGGGGGGGGGGGGGGGGGGGCGGGGGGGFGGGGGGGGGGGGGGGGGGGGGGGGGGGGGGGGGEGGGGGGGGGGFFGGGGGGGGGGGGDEGCGGGGGGGGGGGGGGFGGGGGGGGGGGGCGEGDGGGGGGGGFC7EFCFFFE7CDC79BFFGFF??6DCB*7*9C7BF69D0:DFDFFFF?BF:??:?(56ABFFF
@DE18INS60510:318:000000000-B6LD3:1:1101:20507:4244 1:N:0:AAGAGGCATTCTAGCT
TGGGGAATATTGCACAATGGGGGAAACCCTGATGCAGCGACGCCGCGTGGAGGAAGAAGGTCTTCGGATTGTAAACTCCTGTTGTTGGGGAAGATAATGACGGTACCCAACAAGGAAGTGACGGCTAACTACGTGCCAGCAGCCGCGGTAAAACGTAGGTCACAAGCGTTGTCCGGAATTACTGGGTGTAAAGGGAGCGCAGGCGGGAAGACAAGTTGGAAGTGAAATCTATGGGCTCAACCCATAAACTGCTTTCAAAACTGTTTTTCTTGAGTAGTGCAGA
+
GGGGGGGGGGGGGGGFFFGGFGGGGGGFGGGGGGFGGGCBCFFGFGGGGGGGGGGGCEGFDAFGDFGEGGFCGGGGGGGGGGGGGFGGCFGGGGGGGGFGGGDEGGDGGGGGGGGGGGFGGGCFGGDGGGGGGGGGGGGGFGGGGGECEEGFGGGC>GC+@FGGGGFGGDGEGGGGGGGGGGFCGGFGGG<C@FGFEEGGCEGCEGEGGEGGG0*2<?DGDF+>EFEDGGGGFDGF55DF)7>5>CFFF:C=0@#############################
@DE18INS60510:318:000000000-B6LD3:1:1101:7055:4246 1:N:0:AAGAGGCATTCTAGCT
TGGGGGATATTGCACAATGGGGGAAACCCTGATGCAGCGACGCCGCGTGGAGGAAGAAGGTTTTCGGATTGTAAACTCCTGTCGTTAGGGACGATAATGACGGTACCTAACAAGAAAGCACCGGCTAACTACGTGCCAGCCGCCGCGGTACAACGTAGGGTGCAAGCGTTGTCCGGAATTACTGGGTGTAAAGGGAGCGCAGGCGGGAAGACAAGTTGGAAGTGAAAACCATGGGCTCAACCCATGAATGGCTTTCAAAACTGTTGTTCGTGAGTAGTGCCGA
+
CECCFD@FFFEDFGFAAEA@8BF@CGF,CCGGFA<DDECF@FF4=F=+8>BEGDFGGGGG=FFFGGGC@CC??FFFGD,:D,,B:BFB8<>FGFGGDGFGGCCFEECFGGGGF8DFFFFF,FCECE<CG9BCC<FFFGGC*<4CCF@F*1*7CF?;;:8E;C8C72*/21/*2@EEE*;CGGFGFF2C?9CCEFGFEEEC??EC7:E5*2CFCCG9CC<C70<02:CFFC9**9<F:>FCF5B@FCF*9*69CF:FFGF4*?#####################
@DE18INS60510:318:000000000-B6LD3:1:1101:24038:4261 1:N:0:AAGAGGCATTCTAGCT
TGGGGAATCTTCCGCAATGGGCGAAAGCCTGACGGAGCAACGCCGCGTGAGTGATGACGGCCTTCGGGTTGTAAAACTCTGTGATCCGGGACGAAAAGGCAGAGTGCGAAGAACAAACTGCATTGACGGTACCGGAAAAGCAAGCCACGGCTAACTACGTGCCAGCAGCCGCGGTAATACGTAGGTGGCAAGCGTTGTCCGGAATTATTGGGCGTAAAGCGCGCGCAGGCGGCTTCCCAAGTCCCTCTTAAAAGTGCGGGGCTTAACCCCGTGATGGGAAGGA
+
GGGGGGGGGGGGGGGGGGGGGGGGGGGGGGGGGGGGGGGGGGGGGGGGGGGGGGGGGGGGGGGGGGGGGGGGGGGGGGGEGGGGGGGGGGGGGGGGGGGGGFGGGGGGGGGGGGGGGGGGGGGGFGGGGGGGGGGGGGGGGGGGFFGGGGGGGGGGGGGGGGFFFGFGGGGGGGGGGGGGGCFFDGGGGGGGFD8;EEGGEEEEFGFGGGGGGGGGD<FGDGGGDGGGGGGGGD35:@>DFFB=F7><4:CC7=F=>G9FGEDGFFFFFFBB((.:??:58?>
@DE18INS60510:318:000000000-B6LD3:1:1101:8391:4291 1:N:0:AAGAGGCATTCTAGCT
TGGGGAATCTTCCGCAATGGGCGAAAGCCTGACGGAGCAACGCCGCGTGAGTGATGACGGCCTTCGGGTTGTAAACCTCTGTGATCCGGGACGAAAAGGCAGAGTGCGAAGAACAAACTGCATTGCCGGTACCGGAAAAGCAAGCCCCGGCTAACTACGTGCCAGCATCCGCGGTAATACTTCGGTGGCAAGCGTTGTCCTGAATTATTTGGCGTACAGCGCGCGCAGTCGGCTTCCCAAGTCCCTCTTCAAAGTTCGGGGCTTAACGCCGTGAGGGGAGGGA
+
GGGFEGGG@FGFFFFFGGGGGGGGGG7@FGGGDG:FGG@FAFGF@FGEFGGGGGCEGGGGGGEGGFGCEFGGGGG<FFGGFGCAFG<ECDGGGGGDGF7<F7B=FCFE7@FGGC<FGGF9D:FFC,@BECCFGG7>11FFGGFGF1*<F@CFFCFGEFGGGG@9+;9+2,*;*:8*:CGG7+<8CG5CF*<:CGCC#######################################################################################
@DE18INS60510:318:000000000-B6LD3:1:1101:8405:4302 1:N:0:AAGAGGCATTCTAGCT
TGGGGAATCTTCCGCAATGGGCGAAAGCCTGACGGAGCAACGCCGCGTGAGTGATGACGGCCTTCGGGTTGTAAAACTCTGTGATCCGGGACGAAAAGTCAGATTGCGAAGAACAAACTGCATTGACGGTACCGTAAAAGCAAGCCACGGCTAACTACGTGCCAGCAGCCTCGGCAATACGAAGGTGGCAAGCGTTTTCCTGAATTATTGGGTGTAAAGCGCGCGCAGGCGGCTGCACAAGCCCCTCTTAAACGTGCGGGGCTGAACACCGTGAAGGGAAGGG
+
GGGEFGGG9F<EFEGCEFGDFFGGDEC,CE<CFECGGGGFGGGGE@FGGCFG<ECC?EC>+7=FFCF7FFFFFGA5FGGG<<,EFE<A=F=ECE7FGF,AF,C,EBFFE=CCF<<<<3CBFFGGG,,>@**8=@3@C@FFGGGGG*,>F**=CFGGACEGGGDG?78*44+=*4*4:BC8**4**B6*00<*:*28*;<9++3<C@F9:70**/*32::FGD55*1C<:=/5DD75)/:05)85>GFG###################################
@DE18INS60510:318:000000000-B6LD3:1:1101:16078:4304 1:N:0:AAGAGGCATTCTAGCT
TGGGGAATATTGGGCAATGGGCGCAAGCCTGACCCAGCAACGCCGCGTGAAGGAAGAAGGCTTTCGGGTTGTAAACTTCTTTTAAGAGGGAAGAGCAGAAGACGGTACCTCTAGAATAAGCCACGGCTAACTACGTGCCAGCAGCCGCGGTAATACGTAGGTGGCAAGCGTTGTCCGGATTTACTGGGTGTAAAGGGCGTGCAGCCGGGTCTGCAAGTCAGATGTGAAATCCATGGGCTCAACCCATGAACTGCATTTGAAACTGTAGATCTTGAGTGTCGGA
+
GGGGGGGGGGGGGGGGGGGGGGGGGGGGGGGGGGGGGGGGCGGGEGGFGGGGGGGGGGGGGGGGGGDGGGGGGGGGGGGGGDGGGFGGGGGFGGGGGGGGGGGGGGGGGGGGGGGGGGGGGGGGGGGGGGGGGGGGGGGGGGGGGFEGEGEGGGGGGGGGGGGGGGGGGGEGGGGGGGGGGGGG7?FGFGGGGGGGGGGG>>8FGGGGGGGGGGGGGGGGGGGGFFFGGGGGFGFFFF4*=FFFGGFG?CFGGFF?FFAFGFG>FBFFBFFFAFFFBFA<BFF
@DE18INS60510:318:000000000-B6LD3:1:1101:15253:4308 1:N:0:AAGAGGCATTCTAGCT
TGAGGAATATTGGTCAATGGGCGAGAGCCTGAACCAGCCAAGTCGCGTGAGGGAAGAATGGTCTATGGCCTGTAAACCTCTTTTGTCAAGGAAGAATAAGCGGCACGAGTGCCACCTTGCCAGTACTTGACGAATAAGCATCGGCTAACTCCGTGCCAGCAGCCGCGGTAATACGGGGGATGCGAGCGTTATCCGGATTTATTTGGTTTAAAGGGCGCGTAGGCGGGACGGCAAGTCAGCGGTAAAAGACTGCAGCTAAACTGTAGCACGCCGTTGAAACTGT
+
GEFGGGGGGGGGFCFDFGFGGGGGGGGDGGGGGGGGGFGGGGFGDCF@@CFGGGGGGGGGGGGFGG9AEDFEGGFFGGGGGGGGGGGGGGGGGG?FGFGFFGGGGGGGGGCGG?FGFFEGGGGGGGGGGGGGGGFFGGGGGGGGG7@DGDGGDGGGGGGG7FFGGEE>>FCCDFGGE:BE5BCEGGGGGGDGEEGE*2/:<79+<+;*8<F+A+7:CDGGC<EC=DGGGGGGG)*978F*.8<:D9@F)>7*9?FFGGFAFFC064/))011991BBFF<9>=
@DE18INS60510:318:000000000-B6LD3:1:1101:8542:4351 1:N:0:AAGAGGCATTCTAGCT
TGGGGAATTTTGGACAATGGGCGCAAGCCTGATCCAGCTATTCCGCGTGTGGGATGAAGGCCTTCGGGTTGTAAACCACTTTTGTAAAGAACGAAAAGACATCTTCGAATAAAGGATGTTGCTGACGGTACTCTAAGAATAAGCACCGGCTAACTAAGTGCCAGCAGCCGCGGTAAAACGAAGGGTGCGAGCGTTAATCGGAATTACTGGGCGTAAAGGGTGCGCAGGCGGTTGAGTAAGCCAGATGTGAAATCCCCGAGCTTAAATCGGGACTGGCATATGG
+
GGGFFG:E<FGGCFFFGGGFCFFFGF@7FGGDG<FEFFGGGFGGFGGGG+>FEGEDGGGF8F,@F@@C3@C:DCFEGE<>,338,8,,<8:B>F:CCC@:FFGC,C<=C,=<FFGC<F8@CGGGG8C@<:<,8<<FEF22?FCG@E:C8C*1CF99+A:@C++<*0*;8CE*/*/2+3A***/8A*28CCC***1;;CFG>C/57@FC+@CGC*/*/:75>7*9EDEGGEG<)/2<*9CF*9)7C9=:*:;7C@#############################
@DE18INS60510:318:000000000-B6LD3:1:1101:9498:4369 1:N:0:AAGAGGCATTCTAGCT
TGGGGAATATTGGGCAATGGGGGAAACCCTGACCCAGCAACGCCGCGTGAAGGAAGAAGGCTTTCGGGTTGTAAACTTCTTTTACCAGGGACGAAGAAAGTGACGGTACCTGGAGAAAAAGCCACGGCTAACTACGTGCCAGCAGCCGCGGTAATACGTAGGTGGCAAGCGTTGTCAGGATTTACTGGGTGTAAAGGGCGTGTAGGCGGAGATGAAAGTCAGATGTGAAATCCCCGGGCTTAACCCGGGAACTGCATTTGAAACTGTATCCCTTGAGTATCGG
+
FGGFFCFFGEEEFGFFFGEGF7F:FFGGGGGGGEEFGB<E>CFGGGGFCCGGGG<FGGGGCCC@FFGGGGE@CC<FFGF@AFFD9FEGDDEGCCEFGGGGGFF9@CFGGGGGFGC82<CFEF,C:FGGGGFGF<FEGCCEDGGGG>@EG5CE>8<9FF9+;5+<FF8+:;E*?CC?+<8C+09<9EGGGAEE7CFGCE8E:?ECCGFGG5CE??<+0>FGG>3*22<C?<D>F**))5C37?BFFGBDFGGGF?F*:*6:74:F*6@################
@DE18INS60510:318:000000000-B6LD3:1:1101:6692:4371 1:N:0:AAGAGGCATTCTAGCT
TGGGGAATATTGGGCAATGGGCGCAAGCCTGACCCAGCAACGCCGCGTGAAGGAAGAAGGCTTTCGGGTTGTAAACTTCTTTTAAGAGGGAAGAGCAGAAGACGGTACCTCTAGAATAAGCCACGGCTAACTACGTGCCAGCAGCCGCGGTAATACGTAGGTGGCAAGCGTTGTCCGGATTTACTGGGTGTAAAGGGCGTGTAGGCGGAGAAGCAAGTCAGAAGTGAAATCCATGGGCTTCACCCATGAACTGCTTTTGAAACTGTTTCCCTTGAGTATCGGA
+
FFGFGGGGGGGCFGGGGGGGGGGGEFGGGGGGGGGGGFFFFGGCEGG@GFGGGGGGGGGGGGGGGGGEEGGGFGFGGGGG9FGGGGGGCEGGGGGGGGGGGGGGGGGGGGGDFGGGGFGGGGGCFEEGGGGGGGGGGGFGGGGCCFCD=:<=FFGG7CFGGCEGGGGFGEGGGGGGDGEGGGGGEFFGFEECF?EE5C=2?CFFFGGGECEGFCFECFFGGGFFGGGCEFC4FGGFFFG4)1=65C:D7CGFFFFFDCA?*9DGFBF24@5A>?BFFB)4:>E
@DE18INS60510:318:000000000-B6LD3:1:1101:11093:4371 1:N:0:AAGAGGCATTCTAGCT
TGGGGAATATTGCACAATGGGGGAAACCCTGATGCAGCAACGCCGCGTGAGTGAAGAAGTATTTCGGTATGTAAAGCTCTATCAGCAGGGAAGAAAATGACGGTACCTGACTAAGAAGCACCGGCTAAATACGTGCCAGCAGCCGCGGTAATACGTATGGTGCAAGCGTTATCCGGATTTACTGGGTGTAAAGGGAGCGTAGACGGATGGGCAAGTCTGATGTGAAAACCCGGGGCTCAACCCCGTGACTGCATTGGAAACTGTTTATCTAGAGTGCTGGAGA
+
CFDC7FCG<F-6CFGGGFDCCEFGEGG@BEFGEACFFAFGCEGDEGG>6,CFF9FDFGF5<CCCF<B?CCFCEG<CCFFE<,5AA59<F7<<CFFCD9<EFGCGFB<CE@BAE=FFGGGCAACCF=FDFGGEGCCE+C<<FCCDG::CF:>FCF:?CFEF,<C,;;B8BFGG,<:7*B8BCFFGGF9EGGFECCEF58CEGEGFE=E>*:5CGECC9:7CFG?FCC+:C7//9)57;)>6FF5><1.97::DDFF@CD<BFF729)14<=:4A).4<AAF###
@DE18INS60510:318:000000000-B6LD3:1:1101:22483:4383 1:N:0:AAGAGGCATTCTAGCT
TGGGGAATATTGCACAATGGGCGCAAGCCTGATCCAGCTATTCCGCGTGTGGGATGAAGGCCCTCGGGTTGTAAACCACTTTTGTAGAGAACGAAAAGACACCTTCGAATAAAGGGTGTTGCTGACGGTACTCTAAGAATAAGCACCGGCTAACTACGTGCCAGCAGCCGCGGTAATACGTAGGGTGCGAGCGTTAATCGGAATTACTGGGCGTAAAGGGTGCGCAGGCGGTTGAGTAAGACAGATGTGAAACCCCCGAGCTTAACTCGGGAATGGCATATGT
+
GGGGGGGGGGGGGGGGGGGGGGFGGGGFGGGGGGGGGGGGGGGGGGGGGGGGGGGGFGGGGGGGGGGGGGGGGGGGGGGFGGGGGGFGGGEFGGGGEGGGFGGGGGGGGFGGFGGCFGGDGGGGGGGGGGGGGGGGGGGGGGGFGGGGGGGGGGGGGGGGGGGGGGGGGGDED:FEGGGGGGGGEGGGDGGGGGGEFFFGGGGGGGGGGGGFECGEGGGGGGGGEDGDGECDGGGFFFGGFFFFGCFD@CGGGFBDCGFFG:CCB<*68DFF>BBB:?BB<<6
@DE18INS60510:318:000000000-B6LD3:1:1101:13268:4399 1:N:0:AAGAGGCATTCTAGCT
TGGGGAATATTGCACAATGGGGGAAACCCTGATGCAGCGACGCCGCGTGGAGGAAGAAGGTCTTCGGATTGTAAACTCCTGTTGTTGAGGAAGATAATGACGGTACTCAACAAGGAAGTGACGGCTAACTACGTGCCAGCAGCCGCGGTAAAACGTAGGTCACAAGCGTTGTCCGGAATTACTGGGTGTAAAGGGAGCGCAGGCGGGAGAACAAGTTGGAAGTGAAATCCATGGGCTCAACCCATGAACTGCTGTCAAAACTGTTTTTCTTGAGTATTGCAGA
+
GGGGGGGGGGGGDGGGAFGGGGGGGGGGGGGFGFGGEFFGGGGGGGGGGGGFCCFFGGGGGGDGGGG>FFDGGGGGGGGGGFGFGGG9=EBFCFGGGGGGGG>FGGGFGGGGGDEFFCFCFGCGGGGGGGGG:CFGGGGCFGFG@FFGGECCFFEFCFGGFGGGGGGGEC*=:FEG:CEFGGGCFFFEGGG:9EGGCGGGC8CGGGG*28:6@CF<FG<FGFGGFG+:?CCD:55>:5CCFFE:C*9DFFDFC)9?F74<CFGC###################
@DE18INS60510:318:000000000-B6LD3:1:1101:17175:4418 1:N:0:AAGAGGCATTCTAGCT
TGGGGAATATTGCACAATGGGGGAAACCCTGATGCAGCAACGCCGCGTGAAGGATGACGGTTTTCGGATTGTAAACTTCTTTTCTTAGTGACGAAGACAGTGACGGTAGCTAAGGAATAAGCATCGGCTAACTACGTGCCAGCAGCCGCTGTAATACGTAGGATGCAAGCGTTATCCGGATTTACTGGGTGTAAAGGGAGCGCAGGCGGGACTGCAAGTTGGATGTGAAATACCGTGGCTTAACCACGGAACTGCATCCAAAACTGTAGTTCTTGAGTGAAGT
+
GEGFGGGFFGFFGGGGGEFFGGGGGGCFGGGGGGGEFFCFFGGCFC@FEEGGFGFGGGGGCFEDFGGGGCFGGGGGGFFFG<FGGGDGGFFGGGGGGGGGGGGGGGGGCFGGACGCFGEDAFFFFCGGFFGGFFDEFCGFDFCEFGFGG*><FFFFDGGGDCGGGGFFFE7><F,;F:EEDGGGGFFCFFGGGC9<F8FGGGCEC8EGC5=ECEFG9>;*29CCE>CF7:DF>9*87B:FF?=@CFFDE<DD9=?6C>::6?#####################
@DE18INS60510:318:000000000-B6LD3:1:1101:14579:4424 1:N:0:AAGAGGCATTCTAGCT
TGAGGAATATTGGTCAATGGACGCAAGTCTGAACCAGCCATGCCGCGTGCAGGAAGACGGCTCTATGAGTTGTAAACTGCTTTTGTACGAGGGTAAACTCACCTACGAGTAGGTGACTGAAAGTATCGTACGAATAAGGATCGGCTAACTCCGTGCCAGCAGCCGCGGTAATACGGAGGATTCAAGCGTTATCCGGATTTATTGGGTTTAAAGGGTGCGTAGGCGGTTTGATAAGTTAGAGGTGAAATCCCGGGGCTTAACTCCGGAACTGCCTCTAATACTG
+
GGGGGGGGGGGGGGGGFDFGGGGGGGGGGGGGGGGGGGGGGGGGEGEFFGGGGGGGGGGGG>FEFFDGGGGFFGGGGGGGGGFGGGGGGFGGGEGGGGGGGGGGGGGGGCFFGEFGGGGGGGGFFCFGGGGGGGGGGGGGGGGGG<FFGFGGGFGGGGGGGGGGGGEG8FEFGGGGGGGGGFGFGGGGGGGGGGEDB5*?CFCFGGE5BCFGGGGGGDG<CDGGGG*95CGFGGGF?FGGFFFFDGFDFFGGGFFFC58AC@GGFFFFFF><B?04ADAABAF
@DE18INS60510:318:000000000-B6LD3:1:1101:12349:4427 1:N:0:AAGAGGCATTCTAGCT
TGGGGAATATTGCACAATGGGCGAAAGCCTGATGCAGCAACGCCGCGTGAGTGAAGAAGTATCTCGGTATGTAAAGCTCTATCAGCAGGGAAGAAAATGACGGTACCTGACTAAGAAGCCCCGGCTAACTACGTGCCAGCAGCCGCGGTAATACGTATGGTGCAAGCGTTATCCGGATTTACTGGGTGTAAAGGGAGCGCAGGCGGTGCGGCAAGTCTGATGTGAAAGCCCGGGGCTCAACCCCGGTACTGCATTGGAAACTGTCGTACTAGAGTGTCGGAGG
+
GGGGGGGGGGGGGGGGGGGGGGGGGGGGGGGGGGGGGGGGGGGGGGGGGEGGGGGGGGGGGGGFGGGGGGGGGGGGGGGGGGGGGGGGFGGGGGGGGGGGGGGGGGGGGGGGGGGGGGGGGGGGGGGGGGGGGG@GGGGGGGGGGGGGGGGGGGGFGGFEFCGGGGGGGGGGGGGGGGGGGGGGGGGGGGFCFGGGGGGGDEGGGGEECEGGGEGFFGFFGGGGGGGGGGGGGGGE>FGFFFFBGGFGFFGGGFF@GGA<FFGFF?FFFF<BFFFFFFFFBBE
@DE18INS60510:318:000000000-B6LD3:1:1101:12293:4459 1:N:0:AAGAGGCATTCTAGCT
TGGGGAATATTGGGCAATGGGCGCAAGTCTGACCCAGCAACGCCGCGTGAAGGAAGAAGGCTTTCGGGTTGTAAACTTCTTTTAAGAGGGAAGAGCAGAAGACGGTACCTCTTGAATAAGCCACGGCTAACTACGTGCCAGCAGCCGCGGTAATACGTAGGTGGCAAGCGTTGTCCGGATTTACTGGGTGTAAAGGGCGTGCAGCCGGGTGCGCAAGTCAGATGGGAAATCTCAGGGCTCAACCCTGAAACTGCAGTTGAAACTGTGCATCCTGAGTGCCGGA
+
GEGGGGGG<FF9?EFC@EGFGGGGGEF,CE<AFFEFFGGFGEFGGGGEC:<FFFGFFC8@FGFGGGG7<FFCFFGGGGGGCAFGGGCGFGGGGGGGGGGGGGGGGGGGDFG9FCFFF?<?<FGCC**<FFGGG?FFECCCGGGGGFGGGE:5;CCGGGDGEFE5:8EGGGGGEECFE5EG5EF7<7CEF=::<E7@8;CEE**0<8EEG:C5C=GG=*:FD:FG+7CGGGGFG:C;)7<C6=:5>=>GFGFCGF6)20-6*@7*9:64A?A(58A########
@DE18INS60510:318:000000000-B6LD3:1:1101:25585:4459 1:N:0:AAGAGGCATTCTAGCT
TGGGGAATATTGCACAATGGGGGAAACCCTGATGCAGCGACGCCGCGTGGAGGAAGAAGGTCTTCGGATTGTAAACTCCTGTTGTTGAGGAAGATAATGACGGTACTCAACAAGGAAGTGACGGCTAACTACGTGCCAGCAGCCGCGGTAAAACGTAGGTCACAAGCGTTGTCCGGAATTACTGGGTGTAAAGGGAGCGCAGGCGGGAGAACAAGTTGGAAGTGAAATCCATGGGCTCAACCCATGAACTGCTTTCAAAACTGTTTTTCTTGAGTAGTGCAGA
+
GGGGGGGGGGGGGGGGGGGGGGGGGGGGGGGGGGGGGGGGGGGGGGGGGGGGGGGGGGGGGGGGGGGFGGGGGGGGGGGFGGGGGGGGGGFGGGGGGGGGGGGGGGGGGGGGGGGGGGGGGGGGGGGGGGGGGG>FGGGGGGGGGGGGDCGGGGGCGGGGFGGGGGGGGCEGGGGGGGGGGGGGGGEGGF+<CGGGGGGGGGGCEGGGGGGGC?F<EDGGGGGGGGGGGGGGGGGFFFGGFFFFGGFGF>CDGF?FFG<BGFG*96?:?FFFF?54>4(:>A#
@DE18INS60510:318:000000000-B6LD3:1:1101:21526:4476 1:N:0:AAGAGGCATTCTAGCT
TGGGGAATATTGCGCAATGGGGGAAACCCTGACGCAGCAACGCCGCGTGATTGAAGAAGGCCTTCGGGTTGTAAAGATCTTTAATCAGGGACGAAATAAATGACGGTACCTGAAGAATAAGCTCCGGCTAACTACGTGCCAGCAGCCGCGGTAATACGTAGGGAGCAAGCGTTATCCGGATTTACTGGGCGTAAAGGGCGCGCAGGCGGGCCGGTAAGTTGGAAGTGAAATCTATGGGCTTAACCCATAAACTGCTTTCAAAACTGCTGGTCTTGAGTGATGG
+
GGGGGGGGFGGGGGGGGGGGGGGGGGGGGGGGGGGGGGGGGGGGGGGGGGGGGGGGGGGGGGGGGGGGGGGGGGGGAGGGGGGGGGGGGGGGGGGGGGGGGGGGGGGGGGGGGGGGGGGGGGGGGGGGGGGGGGGGGGGGGGGGGGFGGGGGGGGGGGGGGGGGGCGGFGGGGGFGGGGGGGGGGGGGGGGGGGGGGGGGGGGGGGGGGGGGGG5EEGFGGGGFGGGGGFGGGCFFFFFGF?FFGGEGFGGGGFFFG=AFG?>FF9=ABFBFFAFB>)<4:9@
@DE18INS60510:318:000000000-B6LD3:1:1101:12288:4491 1:N:0:AAGAGGCATTCTAGCT
TGAGGAATATTGGTCAATGGACGCAAGTCTGAACCAGCCATGCCGCGTGCAGGAAGACGGCTCTATGAGTTGTAAACTGCTTTTGTACGAGGGTAAACTCACCTACGAGTAGGTGACTGAAAGTATCGTACGAATAAGGATCGGCTAACTCCGTGCCAGCAGCCGCGGTAATACGGAGGATTCAAGCGTTATCCGGAATTATTGGGTTTAAAGGGTGCGGAGGCGGTTTGATAAGGTAGAGGTGAAATCCCGGGGCTTAACCACGGAACTGCCTCTAATACTG
+
FGFGGCGGEGGACCE6CFGGFGEGEC@FEGFGGGGGGG7E@CFGGCG>CFCC8BG@DA:,=FF<,CFAGGFEFC,5EG,B,9BAEG9FAFGDGEEGGCFECGEGFG@C7B=?FDDC8@DCFGGEG,,3@F<=:7DC<=>A<<FCG:*<DFFF7C:>:BFD:,,FB*:5C@B;;F*::***5;24?CG8CEE<9;BC#######################################################################################
@DE18INS60510:318:000000000-B6LD3:1:1101:5879:4495 1:N:0:AAGAGGCATACTAGCT
TGGGGAATATTGGGCAATGGGCGAAAGCCTGACCCAGCAACGCCGCGTGAAGGAAGAAGGCCTTCGGGTTGTAAACTTCTTTTAAGAGGGACGAAGAAGTGACGGTACCTCTTGAATAAGCCACGGCTAACTACGTGCCAGCAGCCGCGGTAATACGTAGGTGGCGAGCGTTATCCGGATTTACTGGGTGTAAAGGGCGAGTAGGCGGGAATGCAAGTCAGAAGTGAAATCCAAGGTCTCAACCCTTGAACTGCATTGGAAACTGAAGTGCTTGAGTGTCGGA
+
CFFGGGGGGAF9FEGFGFEFGGGGFGGGG?FGCF8EFGGGFGGCFEG:FCDFGGGGGGGFGGGGEFFG8CFFFGGGGGGF,F9EFGAEF77+CFGGGGGFGGFGGGGGFG9>FDFFGFGFA8FFDCFFGGGGECEFGGGEGGGGCGGDEEFBBFGGG>F7FF,:C1:::C1:<F,CFEE@*+?BCCF5588CACFG*;C52/;CGCEE8CEGF7?<C7:CG7+9+0+:2<7<=*9;*/*:8B77*2029097C?47**.5>?9DF)7)./4))57?A24<<FB
@DE18INS60510:318:000000000-B6LD3:1:1101:20844:4515 1:N:0:AAGAGGCATTCTAGCT
TGGGGAATCTTCCGCAATGGGCGAAAGCCTGACGGAGCAACGCCGCGTGAGTGATGACGGCCTTCGGGTTGTAAAACTCTGTGATCCGGGACGAAAAGGCAGAGTGCGAAGAACAAACTGCATTGACGGTACCGGAAAAGCAAGCCACGGCTAACTACGTGCCAGCAGCCGCGGTAATACGTAGGTGGCAAGCGTTGTCCGGAATTATTGGGCGTAAAGCGCGCGCAGGCGGCTTCCCAAGTCCCTCTTAAAAGTGCGGGGCTTAACCCCGTGATGGGAAGGA
+
GGGGGGGGGGGGGGGGGGGGGGGGGGGGGGGGGGGGGGGGGGGGGGGGGGGGGGGGGGGGGGGGGGGGGGGFGGGGGGGFGGGGGGGGGGGGGGGGGGGGGGGGGGGGGGGGGGGGGGGGGCFFGGGGGGGGFGGGGGGGGGGGGGGGGGGGGGGGGGGGGGGGGGGGGGGGGG8EGFGGGFFFG@GGFGGGFGCGGEGGGGGG56AEGCCEFEGGGG=7CDGGGGDGGGGGGCDF?FGFF4@BF<7CFGGGFFFFGGF>G3)9?<FA::9<?2(:>::??07
@DE18INS60510:318:000000000-B6LD3:1:1101:20190:4525 1:N:0:AAGAGGCATTCTAGCT
TGGGGAATATTGCACAATGGGCGAAAGCCTGATGCAGCAACGCCGCGTGAGTGAAGAAGTATCTCGGTATGTAAAGCTCTATCAGCAGGGAAGAAAATGACGGTACCTGACTAAGAAGCCCCGGCTAACTACGTGCCAGCAGCCGCGGTAATACGTAGGGGGCAAGCGTTATCCGGATTTACTGGGTGTAAAGGGAGCGCAGACGGCACTGCAAGTCTGAAGTGAAAGCCCGGGGCTCAACCCCGGGACTGCTTTGGAAACTGTAGAGCTAGAGTGCTGCAGA
+
GGGGGGGGGGGGGGGGGEFFFGGGGGGFGGGGGGGGGGGFFGGCGGGGGGGGGGGGFGGGGGGFFFGFG?FCFGGGGGG,FFGGGFGGFGFGGGGGGGGGGGGGGGGGGGGGGGGCFGGGGGGGGGGGGGGGGGGGGGGGGGGGGGGGGGGGGGGFGGGGGGGGGGGGCFGFGGGDFEE?EGGGGGCCECGGGGGGGGGGGGGGGGGGGFGGGCGFCFFCGGG=F7<FGEFGGGGFDFGGFF3>DE>9>FDGC*@FFGBFGBDFF<=ADBBFFBAAFFFB??@
@DE18INS60510:318:000000000-B6LD3:1:1101:15044:4526 1:N:0:AAGAGGCATTCTAGCT
TGGGGAATATTGGGCAATGGACGCAAGTCTGACCCAGCAACGCCGCGTGAAGGAAGAAGGCTTTCGGGTTGTAAACTTCTTTTGTCAGGGAAGAGTAGAAGACGGTACCTGACGAATAAGCCACGGCTAACTACGTGCCAGCAGCCGCGGTAATACGTAGGTGGCAAGCGTTGTCCGGATTTACTGGGTGTAAAGGGCGTGCAGCCGGGCCGGCAAGTCAGATGTGAAATCTGGAGGCTTAACCTCCAAACTGCATTTGAAACTGTAGGTCTTGAGTACCGGA
+
GGGGGGGGGGGGGGGGGGGGGGGEGGGGGGGGGGGGGGGGGGGGGGGGGGGGGGGGGGGGGGGGGGGGGGGGGGGGGGGGGGGGGGGGGGGGGGGGGGGGGGGGEGGGGGGGGGGEGGGGGGGGGGGGGGGGGGDGFFGGGGGGFGDGGGEEGGGGGGCGGGGGGGGGGGGGGGGGGEGGGGGFGGGGGGGGGGGFEGGGGDGGGGGGDGGGGDDGGGGGGFEGGFGGGGGGGGGF>3<FFFFFGGFGFGGGGFFFFGFFF?DD?>=<<*66AAD?BFDFFB>
@DE18INS60510:318:000000000-B6LD3:1:1101:14922:4529 1:N:0:AAGAGGCATTCTAGCT
TGGGGGATATTGCACAATGGGGGAAACCCTGATGCAGCAACGCCGCGTGTGGGAAGAAGGTTTTCGGATTGTAAACCACTGTTCTTGGTGAAGATAATGACGGTAACCAAGGAGAAAGCTCCGGCTAACTACGTGCCAGCAGCCGCGGTAATACGTAGGGAGCAAGCGTTGTCCGGATTTACTGGGTGTAAAGGGTGCGTAGGCGGCTAGGCAAGTCAGACGTGAAAACCATGGGCTCAACCTGTGGACTGCGTTTGAAACTGTTTAGCTTGAGTGAAGTAGA
+
GGFGGGGGGGGGGGGGGGGGGGGGGGGGGGGGGGGGGFGGFGGGGGEGGFFGGGGGGGGGGGGGGGGGFCGGGGGGGGGFGGGGGGGG@FFFGGGGGGFGGGGGGFFGGGFGGGGGGGGGGGGGGGGGGGGGGGGGGGGGGGGGGGGGGEGGGGGFGGEGGGGFGG5;ECEGGGGGGGGGGGGGGGEEGGCGGGGGGGGEGGGFGGG5CFFFG=FGCGGGFDCCFGGCFEGDDCFF>FFG5>?::??CF4FDG5;35C5<*9F?F<FFF4<::26>9<BBA>=
@DE18INS60510:318:000000000-B6LD3:1:1101:23657:4535 1:N:0:AAGAGGCATTCTAGCT
TGGGGAATATTGCACAATGGGCGAAAGCCTGATGCAGCGACGCCGCGTGAAGGATGAAGTATTTCGGTATGTAAACTTCTATCAGCAGGGAAGAAAATGACGGTACCTGACTAAGAAGCCCCGGCTAACTACGTGCCAGCAGCCGCGGTAATACGTAGGGGGCAAGCGTTATCCGGATTTACTGGGTGTAAAGGGAGCGTAGACGGCTGTGCAAGTCTGAAGTGAAAGGCATGGGCTCAACCTGTGGACTGCTTTGGAAACTGTGCAGCTAGAGTGTCGGAGA
+
GGGGGGGGGGGGGGGGGGGGGGGGGGGFGGGGGGGGGGGGGGGGGGGGGGGGGGGGGGGGGGGGGGGGGGGGGGGGGGGFGGGGGGGGGGGGGGGGGGGGGGGGGGGGGGGGGGGGGGGFGGGGGGGGGGGGGGGGGGGGGGGGGGGGFGGGGGGFFGGGGGGGGGGGECEGGGGGGEEGGGGGGGGGGGGGGGGGGDEEGGGGGGGGGGGGGGGCFGGGGGFF@FGGGGGFGGGFFFGG?F4@CFFGF=C<*97?GFFAGFF7F2=4?4<??BBF<<BB210
@DE18INS60510:318:000000000-B6LD3:1:1101:15342:4547 1:N:0:AAGAGGCATTCTAGCT
TGGGGAATATTGCACAATGGGGGAAACCCTGATGCAGCGACGCCGCGTGAGTGAAGAAGTATTTCGGTATGTAAAGCTCTATCAGCAGGGAAGAAAATGACGGTACCTGACTAAGAAGCCCCGGCTAACTACGTGCCAGCAGCCGCGGTAATACGTAGGGGGCAAGCGTTATCCGCATTTACTGGGTGTAAAGGGAGCGTAGACGGCGATGCAAGTCTGAAGTGAAATACCCGGGCTCAACCTGGGAACTGCTTTGGAAACTGTATGGCTAGAGTGCTGGAGA
+
GGGGGGGGGGGGGGGGGGGGFGGGGGGGGGGGGGGGGGGGGGGGCGGGDFGGGGGGGGGG9FFGGGGGGGGGGGGGGGGGGGFGGGGGGGGGGGGGFGGGGGGGGGGGGGGGGGGGGGGDGGGGGGEGGGGGGGGGGGGGGGGGGGGGGGGGGGGAFCGGGGGGGGGGGGGGGGGGGGGG;CFGCFFEEGGGGGGGGGGGGGGGGGGEGGGGGFGGGGGGGGGGGGGGGGGFGGGF>FF7:FFFGGF:FFGG78*9CDAFF@GFFFFF:7<BF##########
@DE18INS60510:318:000000000-B6LD3:1:1101:12256:4555 1:N:0:AAGAGGCATTCTAGCT
TGGGGAATATTGCACAATGGGCGAAAGCCTGATGCAGCGACGCCGCGTGAAGGATGAAGTATTTCGGTATGTAAACTTCTATCAGCAGGGAAGAAAATGACGGTACCTGACTAAGAAGCCCCGGCTAACTACGTGCCAGCAGCCGCGGTAATACGTAGGGGGCAAGCGTTATCCGGATTTACTGGGTGTAAAGGGAGCGTAGACGGCTGTGCAAGTCTGAAGTGAAAGGCATGGGCTCAACCTGTGGACTGCTTTGGAAACTGTGCAGCTAGAGTGTCGGAGA
+
GGGGGGGGGGGGGGGGGGGGGGGGGGGGGGGGGGGGGGFGGGGGGGGGGGGGGGGGGGGGGFGGGGGGGGGGGGGGGGGGGGGGGGGGGGGGDGGGGGGGGGGGGGGGGGGGGGGGGGGGGGGGGGGGGGGGGGGGGGGGGGGGGGGGGGGGGGGCFGGGGGGDGGGGGGGGFGGCEGGGGGGGGGGGGGGGGGGGGGGGGGGGGGGGGGGGGGGGGGGGGGGGGFCFCGGGGCGFFFGF5<FFGGFGFFGGGFF*>G9<D*:FF>FADFDFF?49AF?;19@
@DE18INS60510:318:000000000-B6LD3:1:1101:12265:4572 1:N:0:AAGAGGCATTCTAGCT
TGGGGAATATTGCACAATGGGCGAAAGCCTGATGCAGCGACGCCGCGTGAAGGATGAAGTATTTCGGTATGTAAACTTCTATCAGCAGGGAAGAAAATGACGGTACCTGACTAAGAAGCCCCGGCTAACTACGTGCCAGCAGCCGCGGTAATACGTAGGGGGCAAGCGTTATCCGGATTTACTGGGTGTAAAGGGAGCGTAGACGGCTGTGCAAGTCTGAAGTGAAAGGCATGGGCTCAACCTGTGGACTGCTTTGGAAACTGTGCAGCTAGAGTGTCGGAGA
+
GGGGGGGGGGGGGGGGGGGGGGGGGGGCFGGGGGGGGGGEGGGGGGGGGGFFGGDGGGGGGGGGGGGGGGGBFFGGGGGGGGGGGGGGGGDFGGGGGCGGGGGGGGGGGGGGGGGGGGFCCCGGGGGGGGGGGGGGGGFGGGGFGGGGGGGG?FGGDGGGGGEGECCEEG8CGGGGGG>FCEFGGGC5/AFFF9ECGDEGCE5:7EGEEGGGGGGGGGG:CFCDFFCGGGDCFGGFF@GGFF452<4*9*7*:/*/79:<<67:*-74:4682<AA<9?FFFD
@DE18INS60510:318:000000000-B6LD3:1:1101:15098:4582 1:N:0:AAGAGGCATTCTAGCT
TGGGGAATTTTGGACAATGGGCGCAAGCCTGATCCAGCTATTCCGCGTGTGGGATGAAGGCCCTCGGGTTGTAAACCACTTTTGTAGAGAACGAAAAGACATCTTCGAATAAAGGATGTTGCTGACGGTACTCTAAGAATAAGCACCGGCTAACTACGTGCCAGCAGCCGCGGTAATACGTAGGGTGCGAGCGTTAATCGGAATTACTGGGCGTAAAGGGTGCGCAGGCGGTTGAGTAAGACAGATGTGAAATCCCCGAGCTTAACTCGGGAATGGCATATGT
+
GGGGGGGGGGGGGGGGGGGGGGGGGGGGGGGGGGGGGGGGGGGGGGGGGGGGGGGGGGGGGGGGGGGGGGGGGGGGGGGGGGGGGGGGGGGGGGGGGGGGGGGGGGGGGGGGGGGGGGGGGGGFGGGGGGGGGGGGGGGDGGGGGFGGGGGGGGGGGGGGGGGGFGGGGGGGGGEGGGGGFGGGGGGGGGGGECCEFGGGGGGGGGGGGGGGGGDGGGGGGGGGGGGGGGG55CFFFFFDFF:FGCF7FFGG7=?FFGBFG34CFD@DBEFF>?B?BB7?ADF
@DE18INS60510:318:000000000-B6LD3:1:1101:6879:4594 1:N:0:AAGAGGCATTCTAGCT
TGGGGAATATTGCACAATGGGCGCAAGCCTGATGCAGCGACGCCGCGTGCGGGATGACGGCCTTCGGGTTGTAAACCGCTTTTGATCGGGAGCAAGCCTTCGGGTGAGTGTACCTTTCGAATAAGCACCGGCTAACTACGTGCCAGCAGCCGCGGTAATACGTAGGGTGCAAGCGTTATCCGGAATTATTGGGCGTAAAGGGCTCGTAGGCGGTTCGTCGCGTCCGGTGTGAAAGTCCATCGCTTAACGGTGGATCTGCGCCGGGTACGGGCCGGCTGGCGGG
+
CFGFFEFGGGGGGGFGGGGGGGGGGGGGGGFGGGGGGGGGGGGFEDGGDGGGGGGGGGGGGGGGGGGEFG@G<FGG?FGEFFFDEFGGGGGGGGGGGGGFGGGGGGBEGGGGFFGGGFGFCFFGCA:8FGEGGGGGGGGGG7:@3FFF<FGGGGG@F7FEEGFFFDEFGGGGFGDEEGGGGGGCCGGGGGGDGGG*8:5C@EE8CECG>CGDC:EGE53)9CCDCDDDGGD>C7>@=FF7=BF)/:@F3C5*9)6?GC<9DBG####################
@DE18INS60510:318:000000000-B6LD3:1:1101:22039:4595 1:N:0:AAGAGGCATTCTAGCT
TGAGGAATATTGGTCAATGGACGTAAGTCTGAACCAGCCAAGTCGCGTGAGGGAAGACTGCCCTATGGGTTGTAAACCTCTTTTATAAGGGAAGAATAAGTTCTACGTGTAGAATGATGCCTGTACCTTATGAATAAGCATCGGCTAACTCCGTGCCAGCAGCCGCGGTAATACGGAGGATGCGAGCGTTATCCGGATTTATTGGGTTTAAAGGGTGCGTAGGCGGTTTATTAAGTTAGTGGTTAAATATTTGAGCTAAACTCAATTGTGCCATTAATACTGG
+
GGGGGGGGGGGGGGGGGGGGGGGFGGGFGGGGGFGGGGGGGGGGGGGGGGGGGGGGGGGGGGGGFGGGGGGGGGGGGGGGGGGGGGGGGGGGGGGGGGGGCGGGGGGFGGGGGGGGGGGGGGGGGGGGGGGGGGGGGGGGGGGGGGGGGGGGGGGGGGGGGGGGGGGGGGGGGGG7FECEGGGGGGGGGGGGGGGGEGEGGGGGGGGGEFFGGGGGGGGGGGGGGGGGCFDDG>FFFFGFF:@>DGFFFDGGGF@FDF<AGFGGFB4?FFBFFAFFFFFFA<F
@DE18INS60510:318:000000000-B6LD3:1:1101:18215:4598 1:N:0:AAGAGGCATTCTAGCT
TGGGGAATATTGGGCAATGGGCGCAAGCCTGACCCAGCAACGCCGCGTGAAGGAAGAAGGCTTTCGGGTTGTAAACTTCTTTTAAGAGGGAAGAGCAGAAGACGGTACCTCTAGAATAAGCCACGGCTAACTACGTGCCAGCAGCCGCGGTAATACGTAGGTGGCAAGCGCTGTCCGGATTTACTGGGTGTAAAGGGCGTGCAGCCGGGTCTGCAAGTCAGATGTGAAATCCATGGGCTCAACCCATGAACTGCATTTGAAACTGTAGATCTTGAGTGTCGGA
+
GGGGGGGGGGGGGGGGGGFGGGGGGGGGGGGGFGGGGGGGFGGFFGEFFEGGGGGGGGGGFCGGGGGGEFGGGGGGGFGFFF,E=FGFGGGGGGGGGGGDFGGGGGGGGFGGGGGGGGGGGGGGGGGGEGGGGGGGGGGGGGGGGGGGGGCFGGFGGGGGGGGGGGGGFGGGG:FFGGGGDDFGFFGGCEEFGFCFEGGGGGGGGCEGGCCFGCFGG7CGFGGGFFGDE?FFGDCFFF4CFF4FDGFFFGGFG4??7:6:DFG7@AFF56<6AABFAD<FBF3
@DE18INS60510:318:000000000-B6LD3:1:1101:6900:4603 1:N:0:AAGAGGCATTCTAGCT
TGGGGAATATTGCACAATGGGCGCAAGCCTGATGCAGCGACGCCGCGTGCGGGATGACGGCCTTCGGGTTGTAAACCGCTTTTGATCGGGAGCAAGCCTTCGGGTGAGTGTACCTTTCGAATAAGCACCGGCTAACTACGTGCCAGCAGCCGCGGTAATACGTAGGGTGCAAGCGTTATCCGGAATTATTGGGCGTAAAGGGCTCGTAGGCGGTTCGTCGCGTCCGGTGTGAAAGTCCATCGCTTAACGGTGGATCTGCGCCGGGTACGGGGGGGCTGGAGGG
+
CFGFFGGFGFGDEEGGGFGGGGGGGGGGGFFGFFGAFEFGFFGFEGGGGGEGGGGDGGGGGGGGGGGGFEG7EEGFGGD+?FDAFFAFEGGGFGGG7FFFGGFGCF@FFGGFGG9FFGGGGDFGCFGGGEGGGGGGFGGGGGFGFGFGFGGGEGG<FGGGCF2F@CE6CFGGGGGCEC5CCGGG*A8F@7CGGGG>EEECFGD8ECCGGG6EEEE5C5<DDG7C59ECEE9*:CC?4**:6@3)/AFC35*175*0:CAFD>GGF##################
@DE18INS60510:318:000000000-B6LD3:1:1101:11872:4606 1:N:0:AAGAGGCATTCTAGCT
TGGGGAATATTGCACAATGGGGGAAACCCTGATGCAGCGACGCCGCGTGAGCGAAGAAGTATTTCGGTATGTAAAGCTCTATCAGCAGGGAAGAAAATGACGGTACCTGACTAAGAAGCCCCGGCTAACTACGTGCCAGCAGCCGCGGTAATACGTAGGGGGCAAGCGTTATCCGGATTTACTGGGTGTAAAGGGAGCGTAGACGGCGAGACAAGTCTGAAGTGAAAGCTCGGGGCTCAACCCCGGGACTGCTTTGGAACCTGCCTTGCTAGCGTGTTGGAGA
+
FGGFFGGGFGGDFGGFEECFG,@FFGGC:;6CEFCFCGGGGGGGGDF6>FFCEC+=FAFFFFDFFGGB<DEEFGGDEGDAF9EFAFGGCCBGGGCGFGGCEFGGGGGGFGGEFG8FGGG<BB@EDGGCCFCFECFGGGGGGDGDEGGGFGEGGG@,?,<B@DFEGGGC;FGGEEE*<E>CFGFGGG2//AFCF?E*;?EGG8*:=E5C>CEE6F6+<?DCGGF4@C9C?+9*7DCB5@6CFF)))=>35*9>*9*7<D<(9)0>@?F?BF#############
@DE18INS60510:318:000000000-B6LD3:1:1101:15191:4612 1:N:0:AAGAGGCATTCTAGCT
TGAGGAATATTGGTCAATGGACGTAAGTCTGAACCAGCCAAGTCGCGTGAGGGAAGACTGCCCTATGGGTTGTAAACCTCTTTTATAAGGGAAGAATAAGTTCTACGTGTAGAATGATGCCTGTACCTTATGAATAAGCATCGGCTAACTCCGTGCCAGCAGCCGCGGTAATACGGAGGATGCGAGCGTTATCCGGATTTATTGGGTTTAAAGGGTGCGTAGGCGGTTTATTAAGTTAGTGGTTAAATATTTGAGCTAAACTCAATTGTGCCATTAATACTGG
+
GGGGGGGGGGGGGGFFGGGGGGGFGGGFGGGGGGFGGGGGFFFGGGGGGGGGGGGGGGGGGGGGGGGGGGGGGGGGGGGGGGGGGGGGGGGGGGGGGGGGGGGGGGGGGGGGGGGGGGGGGGGGGGGGGGGGGFGGGGGGGGGGGFGGGGGGGGGGGGGGGGGGGGGGGGGGGGGGGGGGGGGGGGGGGGGGGGGGGD=CFGGGGGGECFEGGGGGGGGDGGGCEDEDGGFDFGGFFFGGFFFFGF@FBGGGGFFFGGBFGFGGFAFFFFFDFFFFFBFBFFF
@DE18INS60510:318:000000000-B6LD3:1:1101:11707:4616 1:N:0:AAGAGGCATTCTAGCT
TGAGGAATATTGGTCAATGGACGCAAGTCTGAACCAGCCATGCCGCGTGCAGGATGACGGCTCTATGAGTTGTAAACTGCTTTTGTACGAGGGTAAACGCAGATACGTGTATCTGTCTGAAAGTATCGTACGAATAAGGATCGGCTAACTCCGTGCCAGCAGCCGCGGTAATACGGAGGATTCAAGCGTTATCCGGATTTATTGGGTTTAAAGGGTGCGTAGGCGGTTTGATAAGTTAGAGGTGAAATTTCGGGGCTCAACCCTGAACGTGCCTCTAATACTG
+
GGGGGGGGGGGGGGGGGGGGGGGGGGGGGGGGGGGGGGGGGGGGGGGGGGGGGGGGGGGGGGGG<FGFGGGGGGGGGGGGGGGGFGGGGGGGGGGGGGGGECFGGGGGFFEGGGGFGGGGGGGGGGGGGGGGGGGGGGGGGGGGGDCGGGGGGGGGGGGGGGGGGGGGGCEGGGGGGDGGG9FFGGGGGGGGGGGGG5EGFCGFGGGGCGGGGGGGCDD9DGGGGGEGGGGGG=FFBFGGFFFFDCFGFGD<<>33<D4?CF>FF?47<F0<BF:?F92<<BF
@DE18INS60510:318:000000000-B6LD3:1:1101:18634:4622 1:N:0:AAGAGGCATTCTAGCT
TGGGGAATCTTCCGCAATGGGCGAAAGCCTGACGGAGCAACGCCGCGTGAGTGATGACGGCCTTCGGGTTGTAAAACTCTGTGATCCGGGACGAAAAGGCAGAGTGCGAGGAACAAACTGCATTGACGGTACCGGAAAAGCAAGCCACGGCTAACTACGTGCCAGCAGCCGCGGTAATACGTAGGTGGCAAGCGTTGTCCGGAATTATTGGGCGTAAAGCGCGCGCAGGCGGCTTCCCAAGTCCCTCTTAAAAGTGCGGGGCTTAACCCCGTGATGGGAAGGA
+
GGGGGGGGGGGGGEGFGGGGGGGGGGGGGGGGGGGGGGGGGGGEGGGGGGGGGGGGGGGGGGGGGGGGGGGGGGGGGGGFFGFGGGGGGGGGGGGGGGGGGGGGGGGEGGEGGGGGGGGGGGGGFGGGGGGGGGGGGGGGGGGGGFGGGGGGGGGGGGGGGGGGGGGGGGGGGGGGGGGGFFGFDGGGGG9FGGECDGGGGECGGGFFFGD5FECCEGGGGGGGGGGGGGGGG1><67FGFFFFGGFC=CCGCF?FGGF>5B3>FA620574<026>B:?F?4
@DE18INS60510:318:000000000-B6LD3:1:1101:14216:4635 1:N:0:AAGAGGCATTCTAGCT
TGGGGAATATTGCACAATGGGCGCAAGCCTGATGCAGCAACGCCGCGTGAAGGAAGACGGTTTTCGGATTGTAAACTTCTGTTCTTAGTGAAGAGTAATGACGGTAGCTAAGGAGCAAGCCACGGCTAACTACGTGCCAGCAGCCGCGGTAATACGTAGGTGGCAAGCGTTGTCCGGAATTACTGGGTGTAAAGGGAGCGCAGGCGGGTGATCAAGTCAGCTGTGAAAACTACGGGCTTAACCCGTAGACTGCAGTTGAAACTGTTCATCTTGAGTGAAGTAG
+
GGGGGGGGGGGGFFGGGGGGGFFGGEGCGFFGGGGGGFFGGGGEGGGGCEGF8<BFGGGG<CEEFFGGCFCGGGGEEFGBCCEFFFGG,<FGCGGGGGDFCG@G7CGGGGEGGFFFCCC7@GGGGGDGGGGFGGCGGGGGGGFGGGGDGEGGFGGGFGGGGGGCCFGGG8CEGFGGE5EEEC779@G2CEGGGGGGFDGGGGCCCECE5*1A??EF+>FF47C7+:FFCCGFCCDBEFGGFFF>D55DBGGGG4F**05<FB?D*.@A###############
@DE18INS60510:318:000000000-B6LD3:1:1101:21996:4641 1:N:0:AAGAGGCATTCTAGCT
TGAGGAATATTGGTCAATGGACGCAAGTCTGAACCAGCCATGCCGCGTGCAGGAAGACGGCTCTATGAGTTGTAAACTGCTTTTGTACGAGGGTAAACTCACCTACGAGTAGGTGACTGAAAGTATCGTACGAATAAGGATCGGCTAACTCCGTGCCAGCAGCCGCGGTAATACGGAGGATTCAAGCGTTATCCGGATTTATTGGGTTTAAAGGGTGCGTAGGCGGGTTGATAAGTTAGAGGTGAAATCCCGGGGCTTAACTCCGGAACTGCCTCTAATACTG
+
GGGGGGGGGGGGGGGGGGGGGGGGGGGDGGGGGGGGGGGGGGGGGGGGGGGGGGGGGGGGGGGGGFGGFGGGFGGGGGGGGGGGGGGGGGGGGFGGGGGGGFGGGGGGGGGGGGGGGGGGGGGGGFGGGGGGGGGGGGGGGGGGGGGFGFGGGGGGGGGGGGFGGGGGGGGGGGGGGGGGGGGGGGGGGGGGGGGGGGGGGGGCCG8EGGGGGGGGGGGGGGGGGG*CEGGGGGGFFFGFFFFFGGFGFFGGGFFE3C0AG4CG@F)9>FF2<<?:3AFFFFF
@DE18INS60510:318:000000000-B6LD3:1:1101:24623:4673 1:N:0:AAGAGGCATTCTAGCT
TGGGGAATATTGGGCAATGGGCGCAAGCCTGACCCAGCAACGCCGCGTGAAGGAAGAAGGCTTTCGGGTTGTAAACTTCTTTTATGAGGGACGAAGGAAGTGACGGTACCTCATGAATAAGCTCCGGCTAACTACGTGCCAGCAGCCGCGGTAATACGTAGGGAGCGAGCGTTATCCGGATTTACTGGGTGTAAAGGGCGTGTAGGCGGGGAAGCAAGTCAGATGTGAAAACCAGTGGCTCAACCACTGGCCTGCATTTGAAACTGTTTTTCTTGAGTGATGG
+
GGGGGGGGGGGGGGGGGGGGGGGGGGGGGGGGEFGGGGGGGGGGEGGGGGGGGGGGGGGGGFGGGGGGGGGGCFEGGCGCGGGFGGGGGDGGFGFGGGGGFGGGDGFFGGGGDGGCGCDFAFGFGGGGGGGGGGGDGGGGGFFGGGGGGDCFGGGGGGGGGG7B8ECECF7EE:FEGEG7C5FFG9FFF8EGGGFF?CC88?1C9FGGEGDGGEFGGGGGFGGGDCCG9F*29/C6473*6*9?C>3*9DF<7@FFC*:):/*:*6@A<?#############
@DE18INS60510:318:000000000-B6LD3:1:1101:19000:4679 1:N:0:AAGAGGCATTCTAGCT
TGGGGAATATTGCACAATGGGGGAAACCCTGATGCAGCGACGCCGCGTGAAGGAAGAAGTATCTCGGTATGTAAACTTCTATCAGCAGGGAAGATAATGACGGTACCTGACTAAGAAGCCCCGGCTAACTACGTGCCAGCAGCCGCGGTAATACGTAGGGGGCAAGCGTTATCCGGATTTACTGGGTGTAAAGGGAGCGTAGGCGGCGGAGCAAGTCAGAAGTGAAAACCCGGGGCTCAACCCCGGGACGGCTTTTGAAACTGCCCTGCTTGATTTCAGGAGA
+
GGGGGGGGGGGGGGGGGGGGGGGGGGGGGGGGGGGGGGFGGGGGGGGGGGGGGGGGGGGGGGGGGGGFGGGFFGGGGGGGGGGGGGGGGGGGGGGGGGGGGGGGGGGGGGGGGGGGGGGGGGGGGGGGGGGGGGGGGGGGGGGGGGGGFGGGGGGEGFGGGGGGGGGGEFCFGGGG:58FFGGGGGCEGGGGFGGGGGGGGGDCEEEGGGGGG6C?FCGDDGCGEFCGG5CD<CD587FGFFEEGD>759DGD>;@GGF>**0>F?401;ABB26>AA<A><@
@DE18INS60510:318:000000000-B6LD3:1:1101:23651:4689 1:N:0:AAGAGGCATTCTAGCT
TGGGGAATATTGCACAATGGGCGCAAGCCTGATGCAGCCATGCCGCGTGTATGAAGAAGGCCCTCGGGTTGTAAAGTACTTTCAGCGGGGAGGAAGGGAGTAAAGTTAATACCTTTGCTCATTGACGTTACCCGCAGAAGAAGCACCGGCTAACTCCGTGCCAGCAGCCGCGGTAATACGGAGGGTGCAAGCGTTAATCGGAATTACTGGGCGTAAAGCGCACGCAGGCGGTTTGTTAAGTCAGATGTGAAATCCCCGGGCTCAACCTGGGAACTGCATCTGA
+
GGGGGGGGGGGGGGGGGGGGGGGGGGGFGGGGGGGGGGGGGGGGGGGGGGGGGGGGGGGGGGGGGGGGEFGFFGGGFFFEEFGGGGGGGGGGGGGGGGGGGGGGGGGGGGGGGGCCGGCFGFGGGGGGGGGGGGGGGGGGGGGGFGFGGGGGGGFGGGGGGGGGGGGGGGGGGEGC9FGGGGGGGGGGFFFGGEEEFDFGGGGGGGGGGGGGGGGGGGGGGGGGGGGGEGG/>CC>FBGGFF?FGG??BGGGCF?)>DBBG3<GF?@?05???05?2A2<A<B
@DE18INS60510:318:000000000-B6LD3:1:1101:26451:4699 1:N:0:AAGAGGCATTCTAGCT
TGAGGAATATTGGTCAATGGACGCAAGTCTGAACCAGCCATGCCGCGTGCAGGAAGACGGCTCTATGAGTTGTAAACTGCTTTTGTACGAGGGTAAACTCACCTACGTGTAGGCGACTGAAAGTATCGTACGAATAAGGATCGGCTAACTCCGTGCCAGCAGCCGCGGTAATATGGAGGATTCAAGCGTTATCCGGATTTATTGGGTTTAAAGGGTGCGTAGGCGGTTTGATAAGTTAGAGGCGAAATCCCGGGGCTTAACTCCGGAACTGCCTCTAATACTG
+
GGGGGGGGGGGGGGGGGGGGGGGGGGGFGGGGGGGGGGGGGGGGGGGGGGGGGGGGGGGGGGGGGGGGGGGFCFGGGGGGGGGGFFGFGEGGGGGGGGGGFGGGGGGGGGGAFGGGGGGGCGGGGGGGGGGGGGGGGGGGGGG3F@@FGGGGGGGGGGGGFGGEEGGE:<B;F:>EFFGEG9FEFGGG8=EGGCCBGGGGGDGGGCCG5@<ECEGGGGG<DGGGGGE<EEGDGGGFFFGGFFBEGCB*7907DDEFG4)5C*:*74>BF4>)4??:DAFA###
@DE18INS60510:318:000000000-B6LD3:1:1101:23329:4707 1:N:0:AAGAGGCATTCTAGCT
TGAGGAATATTGGTCAATGGACGTAAGTCTGAACCAGCCAAGTCGCGTGAGGGAAGACTGCCCTCTGGGTTGTAAACCTCTTTTATAAGGGAAGAATAAGTTCTACGTGTAGAATGATGCCTGTACCTTATGAATAAGCATCGGCTAACTCCGTGCCAGCAGCCGCGGTAATACGGAGGATGCGAGCGTTATCCGGATTTATTGGGTTTAAAGGGTGCGTAGGCGGTTTATTAAGTTAGTGGTTAAATATTTGAGCTAAACTCAATTGTGCCATTAATACTGG
+
GGGGGGGGFGGEFGGGGGGGGGGGGGGFGGGGGGGGGGGGGGFGGGGGGGGGGGGGGGGGGFGG,CFGGGGEGGGGGGEGGGGGGGGGGGGGGGGGGGGGGGGGGGGGGGGGGFGGGGGGGGGGGGGGGGGGGGGGGGGGGGGGGGGGGGGGGGGGGGGGGGGGGGGGGGGGGGGGGGEGGGGGGGGGGGGGGGGGG5EFFCCGGGG>CGGGGGGGGGGDGDGGGGGDCGGGGGGFFBF>FF?FGGFFF=77:@FFGGFFGFFFFFF?FFFB24<D9<AFFFF
@DE18INS60510:318:000000000-B6LD3:1:1101:21961:4711 1:N:0:AAGAGGCATTCTAGCT
TGGGGAATATTGCACAATGGGCGAAAGCCTGATGCAGCAACGCCGCGTGAGTGAAGAAGTATCTCGGTATGTAAAGCTCTATCAGCAGGGAAGAAAATGACGGTACCTGACTAAGAAGCCCCGGCTAACTACGTGCCAGCAGCCGCGGTAATACGTAGGGGGCAAGCGTTATCCGGATTTACTGGGTGTAAAGGGAGCGCAGACGGCACTGCAAGTCTGAAGTGAAAGCCCGGGGCTCAACCCCGGGACTGCTTTGGAAACTGTAGAGCTAGAGTGCTGGAGA
+
GGEGGGGFFGGGGGGGGGGGGGGGGGGFFGGGGGGGGFFFGGEGGGGGGGGGGGGGGGGGGGGGGGGEGGGGGGGGGGGCFFEGGGGGGGGGGGGGGGGGGGGGG:EFGGGGGGGGGGGGGG7>BFGGGDGGGFFGFFFGGFG7FEGGC>FGCGGDDCEEEBCEGGGEEGDGFGGGCGEGGFGGGGGGCCCFGGGGG5EEGECCEGGGGFGGFE<CGGGG*CGGFFGDG*9CCDDB@FGCF>)5CGDCB*7FGF7/>7))28CG@A4>AFFFFF4<ABF2:00
@DE18INS60510:318:000000000-B6LD3:1:1101:20735:4720 1:N:0:AAGAGGCATTCTAGCT
TGGGGAATCTTCCGCAATGGGCGAAAGCCTGACGGAGCAACGCCGCGTGAGTGATGACGGCCTTCGGGTTGTAAAACTCTGTGATCCGGGACGAAAAGGCAGAGTGCGAAGAACAAACTGCATTGGCGGTACCGGAAAAGCAAGCCACGGCTAACTACGTGCCAGCAGCCGCGGTAATACGTAGGTGGCAAGCGTTGTCCGGAATTATTGGGCGTAAAGCGCGCGCAGGCGGCTTCCCAAGTCCCTCTTAAAAGTGCGGGGCTTAACCCCGTGATGGGAAGGA
+
GGGGGGGGGGGGGDFEGGGGGGGGGGGGGGGGGGGGGGGGGGGGGGGGGGGGGGGGGGGGGGGGGGGGGEG7FGGGGGGFGGGGGGGGGGGGGGGGGGGGGGGGGGGGGGEGGFGGGGGGGGGGGGGGGGGEGEGGDEGGGGG>EFGGGDGEGGGFGFGGGGGGGGGGGFGGGE:CEGGGGA?CEGGDCFGFGGGDGEFFGG>C=6AFEGDCC:5=EGFCGGGGGGGGGGGGG3CFF?FC>FBFF?5F*:CCD?94CG;>DD5<F:?2?39(3(3:)428?B7
@DE18INS60510:318:000000000-B6LD3:1:1101:23471:4724 1:N:0:AAGAGGCATTCTAGCT
TAGGGAATATTGGGCAATGGGCGCAAGCCCGACCCAGCAACGCCGCGTGAGGGAAGAAGGTTTTCGGATTGTAAACCTCTGTCCTATGTGACGAAGGAAGTGACGGTAGCATAGGAGGAAGCCCCGGCTAACTACGTGCCAGCAGCCGCGGTAATACGTAGGGGGCGAGCGTTGTCCGGAATTACTGGGCGTAAAGGGTGCGTAGGCGGTTTGGTAAGTTGGATGTGAAATACCCGGGCTTAACTTGGGGGCTGCATCCAATACTGTCGGACTTGAGTGCAGG
+
GGGGGGGGGGGGGGGGGGGGGGGGGGGGGFFGFGGFGGGGGGGGGGGGGGGGGGGGGGGGFGGGGGEGFFGGGGGGGGG@FGGGGGFGFGGGGGGGGGGGGGGGGGGGGGGGGGGGGGGGGGBFGGGGGGGGGGGGGGGGGGGGGGGGGGGGGGFGGGFGGGGGGDEGGEGGEGGFGEEGDGGGGGGGGGGEGGGGFGFGGCEE=CGGG=C=EG7EGCFFGGFGGGGGFGGGGGGEDEG)0;=?F<@FFGGGDFFFFCB:FFFF?>@BFDB>B<<A0<BFABF
@DE18INS60510:318:000000000-B6LD3:1:1101:15440:4727 1:N:0:AAGAGGCATTCTAGCT
TGAGGAATATTGGTCAATGGACGCAAGTCTGAACCAGCCATGCCGCGTGCAGGAAGACGGCTCTATGAGTTGTAAACTGCTTTTGTACGAGGGTAAACTCACCTACGAGTAGGTGACTGAAAGTATCGTACGAATAAGGATCGGCTAACTCCGTGCCAGCAGCCGCGGTAATACGGAGGATTCAAGCGTTATCCGGATTTATTGGGTTTAAAGGGTGCGTAGGCGGTTTGATAAGTTAGAGGTGAAATCCCGGGGCTTAACTCCGGAAATGCCTCTAATACTT
+
GGGGGCCEFC<FFGF<C<EEEFGGGFCGGGG9FGFGGCFGGGGGDEGGG7FEEGGGGGG,F@FCFFCGGGAEFF9FGGGFGGGGFFGGDFGEDFGGGGGB<FFG8<FEFGGGAFFGGGF<FFGF9@FFDFGCFGFGFGFG@FFDG>FDFGFGFG?CFAFF,8,@*:CEEGGGGGGDF>E*6B9BFGG**=1=99BDC8C+3BC9FCEG83A+><5EADGDGDGDCG5):E:CDF:@?6C*6))7:?FG?79575B>)/2.0*:6@9EF,6>A###########
@DE18INS60510:318:000000000-B6LD3:1:1101:21716:4744 1:N:0:AAGAGGCATTCTAGCT
TGGGGAATATTGCACAATGGGGGAAACCCTGATGCAGCAACGCCGCGTGAGTGAAGAAGTATTTCGGTATGTAAAGCTCTATCAGCAGGAAAGAAAATGACGGTACCTGACTAAGAAGCCCCGGCTAACTACGTGCCAGCAGCCGCGGTAATACGTAGGGGGCAAGCGTTATCCGGATTTACTGGGTGTAAAGGGAGCGTAGACGGTTTTGCAAGTCTGAAGTGAAAGCCCGGGGCTTAACCCCGGGACTGCTTTGGAAACTGTAGGACTAGAGTGCCGGAGA
+
GGGGGGGGGGGEGGGGGGGGGGGGGGGGGGGGGGGGGGGGGGGGGGGGGGGGGGGGGGGGGGGGGGGGGGGGGGGGGGGGGGGGGGGGGGGGGGGGGGGFFGGGGGGGGGGGGGGGGGGGGGGGGEGGGGGGGGGGGGGGGGGGGGGGEGFGGGGFCFF7FGGGGGGGGGGGGGGGGGGGGGGGGGGEGGGGGGGFGDGGGGEFEGGGG=6<EGGGGGGC7CG4<>CDG:FGGGGFBFF>BF>>5EFGFFGGGFFFGGFFGFG:FA=):???DFFFB)33;F>
@DE18INS60510:318:000000000-B6LD3:1:1101:16220:4748 1:N:0:AAGAGGCATTCTAGCT
TGAGGAATATTGGTCAGTGGACGCAAGTCTGAACCAGCCATGCCGCGTGCAGGATGACGGCTCTATGAGTTGTAAACTGCTTTTGTACGAGGGTAAACGCAGATACGCGTATCTGTCTGAAAGTATCGTACGAATAAGGATCGGCTAACTCCGTGCCAGCAGCCGCGGTAATACGGAGGATTCAAGCGTTATCCGGATTTATTGGGTTTAAAGGGTGCGTAGGCGGTTTGATAAGTTAGAGGTGAAATTTCGGGGCTCAACCCTGAACGTGCCTCTAATACTG
+
GFFGFGGGCGGGFEFEGFGGGGCGGFBFFGFGGGGGGFGGGF?F>CFGGGGCFGFGGFGEDDCCEGGFFGGEFFGGGGGGGGGGFGFCFBCCEFGGGGGGGGDGGGGGGGGGGGFEFGFGGGGGGFGGGF:FGGGGGEGGCCFCEEGFGGFGE@FGFF:C8FGGGDCGGDG?FGGGGGED+AFFFGCEGGGGGGGGCEGGFFCCEFCGGDF+:?EGGCGCGGGGGGGCCEG7CFDF*17:=F6@F?FFF=C<)<BFDF7,25*57:FB1>626A:BFAAAA##
@DE18INS60510:318:000000000-B6LD3:1:1101:23783:4771 1:N:0:AAGAGGCATTCTAGCT
TGAGGAATATTGGTCAATGGACGCAAGTCTGAACCCGCCATGCCGCGTGCAGGAAGACGGCTCTATGAGTTGTAAACTGCTTTTGTACGAGGGTAAACTCACCTACGTGTAGGTGACTGAAAGTATCGTACGAATAAGGATCGGCTAACTCCGTGCCAGCAGCCGCGGTAATACGGAGGATTCAAGCGTTATCCGGATTTATTGGGTTTAAAGGGTGCGTAGGCGGTTTGATAAGTTAGAGGTGAAATCCCGGGGCCTAACTCCGGCACTGCCTCTAATCCCG
+
GGGGGGGGGGGGGGGGGGGGGGGGGGGFFGGGGFFGFGGGGGGGGGGGGGGGGGGGGGGGGCGG9FGGGFFFCFFGGGGGGFFFGGGGGG@FEFGFGGEFEFGGGGGGGFGGGGGGGGGGGGGFGDFEFGGGGGGFFGFGGGEGCDCFGGGFFGGGGGGGGGGGGGGGGGGGDGGGGEGGGGFGGFDEGGEFCFEEDCEGCFGGGGGGCGGGGGGGGDGGGGGCC<*9*ACGGDF6BFC>F:7FCFF796**1)7@)*4:FFCC###################
@DE18INS60510:318:000000000-B6LD3:1:1101:21833:4786 1:N:0:AAGAGGCATTCTAGCT
TGGGGGATATTGCACAATGGGGGAAACCCTGATGCAGCGACGCCGCGTGGAGGAAGAAGGTTTTCGGATTGTAAACTCCTGTCGTTAGGGACGATAATGACGGTACCTAACAAGAAAGCACCGGCTAACTACGTGCCAGCAGCCGCGGTAAAACGTAGGGTGCAAGCGTTGTCCGGAATTACTGGGTGTAAAGGGAGCGCAGGCGGACCGGCAAGTTGGAAGTGAAAACTATGGGCTCAACCCATAAATTGCTTTCAAAACTGCTGGCCTTGAGTAGTGCAGA
+
GGGGGGGGGGGGGGGGGGGGGGGGGGGGGGGGGGGGGGEGGGGGGGGGGGGFGGGGGGGGFGGGGGEGGGGGGGGGGGGGGGGGFGGGGGGGGGGGGGGGGGEGGGGFGGGGGGGGGGGGGGGGGGGGGGGGGGGGGGGGG>FGGGGGGGGGGGGFFGGGGGGGGFFEEGEEGGGGGGGGGGGGGGGGGGFGFGGGDEGGGGGGGGGGGGGGDEE<CDGGFFGGGGGGGGGGCGFFFFGGFFEFFC@767>>7BFFGGAFFF>C=?F0:F),2:AA<D>AA96
@DE18INS60510:318:000000000-B6LD3:1:1101:17453:4791 1:N:0:ATGAGGCATTCTGGCT
TGGGGGATATTGCACAATGGGGGAAACCCTGATGCAGCGACGCCGCGTGGAGGAAGAAGGTTTTCGGATTGTAAACTCCTGTCGTCAGGGACGATAATGACGGTACCTAACAAGAAAGCACCGGCTAACTACGTGCCAGCAGCCGCGGTAAAACGTAGGGTGCAAGCGTTGTCCGGAATTACTGGGTGTAAAGGGAGCGCAGGCGGACCGGCAAGTTGGAAGTGAAAACTATGGGCTCAACCCATAAATTGCTTTCAGAACTGCTGGCCTTGAGTAGTGCAGA
+
FGGGGGGGDGGFFGGGGGGGGDGGGGGFGFFGGGGGGG:FGGGGGGGEGG:ECGGGGGFEFGCFGGGGGGGAGGFFGFGGFFGGFFGFFCG7CFGCGFACFGGGGGCFFGFGGGGGGCFGFGGGGGGGCGGGEFFGGGGGGGGGGGDG<<FFFFGFCFGGGDEFGC5CC>EG?EEC8ECEFFFC658EGCC79CCCCE8*:E5CEGGE8CDGE5/0<DDCGGGGGGGGGGGD:D48)797;4)0**/2@**:C=6@*?4)*1>**5?:?F#############
@DE18INS60510:318:000000000-B6LD3:1:1101:25257:4855 1:N:0:AAGAGGCATTCTAGCT
TGGGGAATCTTCCGCAATGGGCGAAAGCCTGACGGAGCAACGCCGCGTGAGTGATGACGGCCTTCGGGTTGTAAAACTCTGTGATCCGGGACGAAAAGGCAGAGTGCGAAGAACAAACTGCATTGACGGTACCGGAAAAGCAAGCCACGGCTAACTACGTGCCAGCAGCCGCGGTAATACGTAGGTGGCAAGCGTTGTCCGGAATTATTGGGCGTAAAGCGCGCGCAGGCGGCTTCCCAAGTCCCTCTTAAAAGTGCGGGGCTTAACCCCGTGATGGGAAGGA
+
GGGGGEGGGGGGGGGGGEGGFGEGGGGGGGGGGGGGGGGGGGGGGGGGGGGGGGGGGGGGGGGGGGGGFGGGGGGGGFGGGGGGFGGGGGGGGGGGGGGGGGGGGGGF<=EGFGGGFGGFFGGF,CFGGGGGGGCEGEGGGGGGGGGGGGGGGGGGGGGGGGFGGD6EGGGGDCEG>GGGGFGGGGGGGGEGGGGC>EGFEGDCFGFGGFGCFGGGGFGFDDEGEGGDGGDC39C<@F><@FFFD+7DFCD:7=FFGD>0CBGGF2@)47>1120<>?F::B>
@DE18INS60510:318:000000000-B6LD3:1:1101:22491:4877 1:N:0:AAGAGGCATTCTAGCT
TGGGGAATATTGCACAATGGGGGAAACCCTGATGCAGCGACGCCGCGTGAAGGAAGAAGTATCTCGGTATGTAAACTTCTATCAGCAGGGAAGATAATGACGGTACCTGACTAAGAAGCCCCGGCTAACTACGTGCCAGCAGCCGCGGTAATACGTAGGGGGCAAGCGTTATCCGGATTTACTGGGTGTAAAGGGAGCGTAGACGGCGCAGCAAGTCTGATGTGAAAGGCAGGGGCTTAACCCCTGGACTGCATTGGAAACTGCTGTGCTTGAGTGCCGGAGG
+
GGGGGGGGGGGFGGGGGGGGGGGGGGGFGGFGGGGGGGGGEFGGGGGGGGGGGGGFGGGE<FE<FFGGFC=CFFGGGFGGGGGF?FFGGGGDFGGGCFFGGCEFGGGGGGGGFEGGGD8BDF+>F:FEFGGGDGGGGBC@,@CFEGGCCECFGGGFGGGCGGGGEG@BCEBCFFGG<EEFCF@FGGC:CEFDFGGGECEGEEG95C58CCCEGFF+A7**::<0:7C7C5C579C@F><C**87CFFC)*977@4?FG<<F######################
@DE18INS60510:318:000000000-B6LD3:1:1101:16142:4890 1:N:0:AAGAGGCATTCTAGCT
TGGGGAATATTGCACAATGGGGGAAACCCTGATGCAGCAACGCCGCGTGAAGGAAGAAGGCCTTTGGGTCGTAAACTTCTGTTCTGAGGGAAGAAGAAAGTGACGGTACCTCAGGAGAAAGCCCCAGCTAACTACGTGCCAGCAGCCGCGGTAATACGTAGGGGGCAAGCGTTGTCCGGAATTATTGGGCGTAAAGAGTACGTGGGCGGTTTGCTAAGCGCAAGGTGAAAGGCAGTGGCTTAACCATTGTAAGCCTTGCGAACTGACAGACTTGAGTGCAGGA
+
GGGGGGGGGGGGGGGGGGGGGGGGGGGGGGGGGGGGGGGGFGGGGGGGGGGGGGGGGGGGGGGGGGGGGGGGGGGGGGGGGGGGGGGGGGGGGGGGGGGGGGGGGGGGGGGGGGFGGGGGGGGGGGGGGGGGFFGGGGGGGGGGGGGGGGGEGGGGGGGGGGGGGG8:C@EGDGGG?EGGGG6FGGGGGGGGEGGGGGGGGGCFEEGGGGGGGGFGGGGGDDCDFCFGGCCFDFGFF?GD>6BF*CF77CGGGFF?76>>DFGGFFF>FFFFBF.,6AFAD?@
@DE18INS60510:318:000000000-B6LD3:1:1101:12141:4891 1:N:0:AAGAGGCATTCTAGCT
TGGGGAATATTGCACAATGGGGGAAACCCTGATGCAGCGACGCCGCGTGGAGGAAGAAGGTCTTCGGATTGTAAACTCCTGTTGTTGAGGAAGATAATGACGGTACTCAACAAGGAAGTGACGGCTAACTACGTGCCAGCAGCCGCGGTAAAACGTAGGTCACAAGCGTTGTCCGGAATTACTGGGTGTAAAGGGAGCGCAGGCGGGAGAACAAGTTGGAAGTGAAATCCTTGGGCTCAACCCATGAACTGCTTTCAAAACTGTTTTTCTTGAGTAGTGCAGA
+
GGGGGGGGGGGGGGGGGGGGGGGGGGGGGGGGGGGGGGGGGGGGGGGGGGGGGGGGGGGGGGGGGGGGGGGEGGGGGGGGGGGGGGGGGGGGGGGGGGGGGGCFGGGGGGGGGGGGGGGGGGGGGGGGGGGGGGGGGGGGGGGGGGGGGGGGGGGGGGGGGGGGGGGGGGGGGGGGGGGGGGGGGGGGGGC2CGGGGGGGGGGGGE=EGDGGGGGGGGGGGGFGGGGGFGFGGF47<FFDFFBFGGFGF79CC=4BFFBFFFFF4>?::?AFF?4)4<:<BAF
@DE18INS60510:318:000000000-B6LD3:1:1101:13280:4925 1:N:0:AAGAGGCATTCTAGCT
TGGGGAATATTGCACAATGGGCGCAAGCCTGATGCAGCGACGCCGCGTGCGGGATGACGGCCTTCGGGTTGTAAACCGCTTTTGATCGGGAGCAAGCCTTCGGGTGAGTGTACCTTTCGAATAAGCACCGGCTAACTACGTGCCAGCAGCCGCGGTAATACGTAGGATGCAAGCGTTATCCGGAATTATTGGGCGTAAAGGGCTCGTAGGCGGTTCGTCGCGTCCGGTGTGAAAGTCCATCGCTTAACGGTGGATCTGCGCCGGGTACGGGCGGGCTGGAGTG
+
GGGGGGGGGGGFGGGGFGGGGGGGGGGGGGGGGGGGGGGGGGGGGGGGGGGFGGGDGGGGGGGGGGGFGGGGGGGGGGGGGGGCGGGGGGGCCFGGGGGGGGGGGGGGGGGGGGGFGGGGGGGGGGGGGGGGGGGGGGGGGGGCGGGGGGGGGGGCCGCFGGGGGGGFGGGGGGGEGEGGGGGEE5C@CFFGGCEGGGGGGGGGGGGGGEGGGGGGGGGGGGGDGGG5:CCFFG>FFFDCFEFF9EFCDD97CF*9FC435BC5@##################
@DE18INS60510:318:000000000-B6LD3:1:1101:17370:4928 1:N:0:AAGAGGCATTCTAGCT
TGGGGAATATTGCACAATGGGCGAAAGCCTGATGCAGCGACGCCGCGTGAAGGATGAAGTATTTCGGTATGTAAAGCTCTATCAGCAGGAAAGAAAATGACGGTACCTGACTAAGAAGCCCCGGCTAACTACGTGCCAGCAGCCGCGGTAATACGTAGGGGGCAAGCGTTATCCGGATTTACTGGGTGTAAAGGGAGCGTAGACGGTTTTGCAAGTCTGAAGTGAAAGCCCGGGGCTTAACCCCGGGACTGCTTTGGAAACTGTAGAACTAGAGTGCAGGAGA
+
GGGGGGGGGGGGGGGGGGGGGGGGGGGGGGGGGGGGGGGGGGGGGGGGGGGGGGGGGGGGGGGGGGGGGGGGGGGGGGGFFGGGGGGGGEGGFGGGGGGGGGEFGGGGGGGGGGGGGGGGGGGGGGGGGGGGGGGGGGGGGGGGGGGGGG>CFGGFGGGGGGGGGGGGGGC5FGE>ECEGGFGGGCCGEG7<EGGGEGDGGGGGDC;ECCGCCCF9CCFFGGE4FGGFFDGGGGDEBFGFF6>)9EEGFCFG>4@FGCBDGF7:@AFFAFAD<BA<>A2:?B>
@DE18INS60510:318:000000000-B6LD3:1:1101:22002:4970 1:N:0:AAGAGGCATTCTAGCT
TGGGGAATTTTGGACAATGGGCGCAAGCCTGATCCAGCTATTCCGCGTGTGGGATGAAGGCCCTCGGGTTGTAAACCACTTTTGTAGAGAACGAAAAGACACCTTCGAATAAAGGGTGTTGCTGACGGTACTCTAAGAATAAGCACCGGCTAACTACGTGCCAGCAGCCGCGGTAATACGTAGGGTGCGAGCGTTAATCGGAATTACTGGGCGTAAAGGGTGCGCAGGCGGTTGAGTAAGACAGATGTGAAATCCCCTAGCTTAACTCGGGAATGGCATATGG
+
GGGGEGGGFFCA@8@ADGGGGFFCGGGGGG@CCFGGGGGGGGGGGGGGGGDEEG@CFGGF@FED?CEGGGEG<BEG<FFFGFEDF,,CFGDGGFGGGDGFGDEFFFC@8FCD,B<@FEGGGCFGGFG>GGEFCGBG9,@>=DCAFCCFGGEGGFDCGE<<C:<E>FGF,=88*F*;CFGF<CAEEGEE8E:EE:8?EFGFEEE8C<F?E+7C8CE57C7*9CC5*9E)75)7CDG?6F>C4?F@4C4*1CF:F6?47*-.09CDF4@A651(-2>7::A?###
@DE18INS60510:318:000000000-B6LD3:1:1101:22725:4988 1:N:0:AAGAGGCATTCTAGCT
TGAGGAATATTGGTCAATGGACGCAAGTCTGAACCAGCCATGCCGCGTGCAGGAAGACGGCTCTATGAGTTGTAAACTGCTTTTGTACGAGGGTAAACTCACCTACGAGTAGGTGACTGAAAGTATCGTACGAATAAGGATCGGCTAACTCCGTGCCAGCAGCCGCGGTAATACGGAGGATGCGAGCGTTATCCGGATTTATTGGGTTTAAAGGGTGCGTAGGCGGTTTATTAAGTTAGTGGTTAAATATTTGAGCTAAACTCAATTGTGCCATTAATACTGG
+
GGGGGGGGGGGFGGGGGGGGGGGGGGGGGGGGGGGGGGGGGGGGGGGGGGGGGGGGGGGGGGGGFFGGGGGGGGGGGGGGGGGGGGGGGGGGGGGGGGGGGGGGGGGGGGGGGFGGGGGGGGGGGGGGGGGGGGGGGGGGGGGGGGGGGGGGGGGGGGGGGGGGDGGGGGGGGGGGGGGGGGGEEGGGGGDFGGGGD>?FFFGCGGEGGGGGGGGGGGGGGGGFCD:75F:FF7>6@?>:@FFFGGFGFFGGFFF4FFDACBFGFFFFFFFFFBFFFFFFBF@
@DE18INS60510:318:000000000-B6LD3:1:1101:11765:4999 1:N:0:AAGAGGCATTCTAGCT
TGGGGGATATTGCACAATGGAGGAAACTCTGATGCAGCGACGCCGCGTGAGTGAAGAAGTATTTCGGTATGTAAAGCTCTATCAGCAGGGATGAAAATGACGGTACCTGACTAAGAAGCCCCGGCTAACTACGTGCCAGCAGCCGCGGTAATACGGAGGGTGCAAGCGTTAATCGGAATCACTGGGCGTAAAGCGCACGTAGGCGGCTTGGTAAGTCAGGGGTGAAATCCCACAGCCCAACTGTGGAACTGCCTTTGATACTGCCAGGCTTGAGTACCGGAGA
+
GGGGGGGGGGGGGFGEGGGGGFDGGGGGGGGGGGGGGGFGGGGGGGGGEECEFGGGGGGGGGGGGGBFFFGGGGDFFGGGDFGDFGGGFEGFCFBECGGGGGGGGGGGGGGGGGGGGFGGGGGGDGGGGGGFFGFGGGGFFCGGGGGGGGGGGGFEGGGGGGGGBFGGEGGGFGGDE5::FGGGGGGGGGGGFFCCECCFEFGFGCED?ECEGGGEFGGD7<CCCDE>E6CDCGD5:@GFF49**2766DCDFFFFGF<<G?FF:>FBF:7>7?A6<DFF11<
@DE18INS60510:318:000000000-B6LD3:1:1101:16741:5008 1:N:0:AAGAGGCATTCTAGCT
TGGGGAATTTTGGACAATGGGCGCAAGCCTGATCCAGCTATTCCGCGTGTGGGATGAAGGCCCTCGGGTTGTAAACCACTTTTGTAGAGAACGAAAAGACACCTTCGAATAAAGGGTGTTGCTGACGGTACTCTAAGAATAAGCACCGGCTAACTACGTGCCAGCAGCCGCGGTAATACGTAGGGTGCGAGCGTTAACCGGATTTACTGGGTGTATAGGGAGCGTAGACGGTTTTGCAAGTCTGAAGTGAAAGCCCGGGGCTTAACCCCGGGACTGCTTTGGA
+
GGGGGGGGGGGGGGGGGGGGGGGGGGGGGGGGGGGGGGGGGGGGGGGGGGGGGGGGGGGGGGGGGGGGGGGGGGGGG=B:?EFGGGGGGFGGGGFGGGGGGGGGGGGGGGGGGGGGGGGGGGGGGGGGGGGGGGGGGGGGGFFFGGGGGGGGGGGGGGGGGGGGGGGGGGGGGFEGGGGGFGFEGGGGGGGGGGGGGGGGGGGGGGGGGGGGGEGFFGGGGGGG5DGGGGGD553<?FGF?FFFGGFFFGGFGF4>CDFFG@GFFAF?6DF99>:BFB2:<?F
@DE18INS60510:318:000000000-B6LD3:1:1101:18803:5014 1:N:0:AAGAGGCATTCTAGCT
TGGGGAATATTGCACAATGGGGGAAACCCTGATGCAGCAACGCCGCGTGAAGGAAGAAGGTTTTCGGATCGTAAACTTCTATCAACAGGGACGAAGAAAGTGACGGTACCTGAATAAGAAGCCCCGGCTAACTACGTGCCAGCAGCCGCGGTAATACGTAGGGGGCAAGCGTTATCCGGAATTACTGGGTGTAAAGGGAGCGTAGGCGGCACGCCAAGCCAGATGTGAAAGCCCGAGGCTTAACCTCGCGGATTGCATTTGGAACTGGCGAGCTAGAGTACAG
+
GGGGGGCGGGGFGGGGGGGGGGGGGGGFGGGGGGGGGGGGGGGEGGGGGGGGGGGGGGGGFFGGGGGGGGGGGGGGGGGGGGGGGGGGGGGGGGGGGGGGGGGGGGGGGGGGGGGGGGGGGGGGDGGGGGGGGGGGGGGGGGGGGGGGGGGFGGFFGGGGDEEGGGGGGGGGDGGGGEGGGGGGGDFGGFGGGGGGGGGEEGEE=EGGEGGEGGGGGGGGGGGGGGGGGGGGGFG>D@GGFFBFF+0>DGDCDEFFF724>FC2?09>:D(7>B7?7?:>AA?
@DE18INS60510:318:000000000-B6LD3:1:1101:23195:5016 1:N:0:AAGAGGCATTCTAGCT
TGGGGGATATTGCACAATGGGGGAAACCCTGATGCAGCGACGCCGCGTGGAGGAAGAAGGTTTTCGGATTGTAAACTCCTGTCGTTAGGGACGATAATGACGGTACCTAACAAGAAAGCACCGGCTAACTACGTGCCAGCAGCCGCGGTAAAACGTAGGGTGCAAGCGTTGTCCGGAATTACTGGGTGTAAAGGGAGCGCAGGCGGACCGGCAAGTTGGAAGTGAAAACTATGGGCTCAACCCCGAAATTGCTTTCAAAACTGCTGGCCTCGAGTAGGGTAGA
+
GGGGGGGGGGGGGGGGFGGGGGGGGGGGGGGGGGGGGGFGGGGGFFGGGGG?FGGGGGGGFGGGGGCFFGGGGGGGGGGG8BCG<4FCE<EGCGFFFGGGGGGEEGGGGGGFG,DCEGGGFCEDCFFGGGGG@>CEGGGGGGGGGGGGBEEGFGG7:FFC?*:FCFGGECCEGCEGGEFFFFFGGG*:/<CCG788CEG>CG5EE=CC?CE5==C3C7CC7<C6CGFCCF7**9DF>3>FF55))*0))*:C:4**:><BF?C=*:F################
@DE18INS60510:318:000000000-B6LD3:1:1101:19052:5019 1:N:0:AAGAGGCATTCTAGCT
TGAGGAATATTGGTCAATGGACGCAAGTCTGAACCAGCCATGCCGCGTGCAGGAAGACGGCTCTATGAGTTGTAAACTGCTTTTGTACGAGGGTAAACTCACCTACGTGTAGGTGACTGAAAGTATCGTACGAATAAGGATCGGCTAACTCCGTGCCAGCAGCCGCGGTAATACGGAGGATTCAAGCGTTATCCGGATTTATTGGGTTTAAAGGGTGCGTAGGCGGTTTGATAAGTTAGAGGTGAAATCCCGGGGCTTAACTCCGGAACTGCCTCTAATACTG
+
GGGGGGGGGGGGGGGGGGGGGGGGGGGGGGGGGGGGGGGGGGGGGGGGGGGGGGGGGGGGGGGGDGGGGGGGGGGGGGGGGGGGGGGGGFGGGGGGGGGGGGGGGGGGGGGFGGGGGGGGGGGGGGGGGGGGGGGGGGGGGGGGGEGGGGGGGGGGGGGGGGGGGGGGGGGGGGGGGGGGGGGGCGGGGGGGGGGGGEC9FGGGGGCEEFGFGGGFGGGDGGGGGD*75:D7DFGF=FGGFFFFGFFGFGGGGFEBGGFA:4CFBFE99;??B?#########
@DE18INS60510:318:000000000-B6LD3:1:1101:10736:5083 1:N:0:AAGAGGCATTCTAGCT
TGGGGAATATTGCACAATGGGGGAAACCCTGATGCAGCAACGCCGCGTGAGTGAAGAAGTATTTCGGTATGTAAAGCTCTATCAGCAGGAAAGAAAATGACGGTACCTGACTAAGAAGCCCCGGCTAACTACGTGCCAGCAGCCGCGGTAATACGTAGGGGGCAAGCGTTATCCGGAATCACTGGGCGTAAAGCGCACGTAGGCGGCTTGGTAAGTCAGGGGTGAAATCCCACAGCCCAACTGTGGAACTGCCTTTGATACTGCCAGGCTTGAGTACCGGAGA
+
GGGFFGFGGGGGGGGGGFGGGGGGGGGGGGGGGGGGGGGGGGGGGGGCFGGGGGGGGGGGGGDGGGGGGGGFGGEEGGGGGFGGGGGGFFGGGFGGGGGGGGGGGGGGGGGGGGGGGGGGGGGEGGGGGGGGGGGGGGGGGGGGGGGGGEGGGFFFGDGGGGGGGGGGCCEFGFFGGGGGGGGGGGGGGGGGGGGGGCECGGGGGGGGEGGGGGF<CFGGGCEGGGFGFGFGGGGF>BGGFFFFD?FCFGGGGF=FGGAD7@FGFFFFF>1>:BFFA<<>BF#
@DE18INS60510:318:000000000-B6LD3:1:1101:6350:5086 1:N:0:AAGAGGCATTCTAGCT
TGGGGAATTTTGCACAATGGGGGAAACCCTGATGCAGCGACGCCGCGTGAGTGAAGAAGTATTTCGGTATGTAAAGCTCTATCAGCAGGGAAGAAAATGACGGTACCTGATTAAGAAGCCCCGGCTAACTACGTGCCAGCAGCCACGGTAATACGTAGGGGGCAAGCGTTATCCGGATTTACTGGGTGTAAAGGGAGCGTAGACGGCTGCGTAAGTCTGAAGTGAAAGCCCGGGGCTAAACCCCGGGACTGCTTTGGAAACTATGCAGCTAGAGGGACGGAGA
+
;@FFFF7FGGGF9@<FEEFDFGDGGCCFEFCCFFFDFE7CEGGGGGGBFFEFDCFEFGGG<F9FFGGEGFDGGGGGGGGGGFGGAFBBFGGGEGGFEE<FFGGGGGGGG?,EEEFDFG8=FG@>F:FDGDGFFG@D<CC+<FG7D>:FF@GFGGG?:DFGEEFGCG>EEGDF@?FCFEEG9<CFFGEEC;+CFCCEEEGGGE8AECE*?8*7CC=FC>FD7=FC7CFF#######################################################
@DE18INS60510:318:000000000-B6LD3:1:1101:10286:5091 1:N:0:AAGAGGCATTCTAGCT
TGAGGAATATTGGTCAATGGGCGAGAGCCTGAACCAGCCAAGTCGCGTGAGGGAAGAATGGTCTATGGCCTGTAAACCTCTTTTGTCAAGGAAGAATAAGCGGCACGAGTGCCACCTTGCCAGTACTTGACGAATAAGCATCGGCTAACTCCGTGCCAGCAGCCGCGGTAATACGGGGGATGCGAGCGTTATCCGGATTTATTGGGTTTAAAGGGCGCGTAGGCGGGACGGCAAGTCAGCGGTAAAAGACTGCAGCTAAACTGTAGCACGCCGTTGAAACTGT
+
GGFEFGFGGGGGGGGGGGGGGGGGGGGGGGGGGGGFFFGGGGGGGGGGGGGGGGGGGGGGGGGGGGGGGGGEFGFFGFFGGGGGGGGGGGFGGGGGGGGGGGGGGGGGGGGGGGGGGGGGGGGFFGGGFGGGGGGGGGGGFFFGGGGGGGGGGGGGGGGGGGGGGGGGGGGFGGGGGGGGDEGGGGGGGGGGGGGGGCC6CFFGGGCE*CFGGGGGG3DGGGGGGGGGGGGGGCG=6@FFFEBDGF?FF4>CFFFFFC<BG4:>F<FF>:(299?0(<DFFF=
@DE18INS60510:318:000000000-B6LD3:1:1101:13194:5093 1:N:0:AAGAGGCATTCTAGCT
TGAGGAATATTGGTCAATGGACGCGAGTCTGAACCAGCCATGCCGCGTGCAGGAAGACGGCTCTCTGAGTTGTAAACTGCTTTTGTACGAGGGTAAACTCACCTACGAGTAGGTGACTGAAAGTATCGTACGAATAAGGATCGGCTAACTCCGTGCCAGCAGCCGCGGTAATACGGAGGATTCAAGCGTTATCCGGATTTATTGGGTTTAAAGGGTGCGTAGGCGGTTTGATAAGTTAGAGGTGAAATCCCGGGGCTTAACTCCGGAACTGCCTCTAATACTG
+
GDGGGGGGGGGGGGGGGGGGGGGGGGGGGGGGGGGGGGGGGGGGGGGGGGGGGGGGGGGGGDGG,CFGGGGFFGGGGGGGGFEGGGGGGGGGGGGGGGGGGGGGGGGGGGGGGGFGGGGGGGGGGGGGGGGGGGGGGGGGGGGGGFGFGGGGGGFGGGGGGGGGGGGGGGGGGGGGGGGGGGGGGCGGGGGGGGDGC5?FGFGFGGEGGFGGFGGGGGGGGGGGGGE:5EGGGGGFFFG7?FFFFGFGFGGGGBBEGC7<GFGGF9)4>F<>BFFFAFFFF<F
@DE18INS60510:318:000000000-B6LD3:1:1101:19159:5104 1:N:0:AAGAGGCATTCTAGCT
TGAGGAATATTGGTCAATGGACGCAAGTCTGAACCAGCCATGCCGCGTGCAGGGTGACGGCTCTATGAGTTGTAAACTGCTTTTGTACGAGGGTAAACGCAGATACGTGTATCTGTCTGAAAGTATCGTACGAATAAGGATCGGCTAACTCCGTGCCAGCAGCCGCGGTAATACGGAGGATTCAAGCGTTATCCGGATTTATTGGGTTTAAAGGGTGCGTAGGCGGTTTGATAAGTTAGAGGTGAAATTTCGGGGCTCAACCCTGAACGTGCCTCTAATACTG
+
GGGGGGGGGGGGGGGGGGGGGGGGGGGFGGGGGGGGGGGGGGGGGGGGGGGGGGGGGGGGGDGGCFFGGGGGFGGGGGGGGGGGGGGGGEGGGGGGGGGGGGGGGGGGGGGGGGGGGGGGGGGFGGGGGGGGGGGGGGGG9FGGGFGFGGGGGFFGGGGGGGGGGGGGGGGGGGGGGGGE?FCCECGGGEDFGGGGGE=CFGGGGGECEFFGGGGCEGGDGGGGGG5C*AFCFCFF??DDFFFF79FCFCF:GBE>5C4?409C@?FFF51?:A#########
@DE18INS60510:318:000000000-B6LD3:1:1101:13211:5108 1:N:0:AAGAGGCATTCTAGCT
TGGGGAATATTGCACAATGGGCGAAAGCCTGATGCAGCAACGCCGCGTGAGCGATGAAGGCCTTCGGGTCGTAAAGCTCTGTCCTCAAGGAAGATAATGACGGTACTTGAGGAGGAAGCCCCGGCTAACTACGTGCCAGCAGCCGCGGTAATACGTAGGGGGCTAGCGTTATCCGGATTTACTGGGCGTAAAGGGTGCGTAGGCGGTCTTTTAGGTCAGGAGTGAAAGGCTACGGCTCAACCGTAGTAAGCTCTTGAAACTGGCGGACTTGAGTTCAGGAGAG
+
GGGGGGGGGGGFE<FGGGGGGGGFGGGCFGGGA?FFFG,FEFGGGGGGGG73BC@@F<FGGG<DF+C*8C**@@FCGGC>,FEFGFG8FF<<CFBFGC;,@<FFGGFFGFAFC:FG8:C@FCFGGGCFFGCFCC8C8<FFGCE8CD*C8:8C@EC<6:EGCGGG58?EEDCFGGGGGGCFGCAC+;F>CCECFGDECE5?EGC97CC:??7CC*<CF*2CF**22*07*/*9C<CEB3C=F435C*8:=7C################################
@DE18INS60510:318:000000000-B6LD3:1:1101:14155:5115 1:N:0:AAGAGGCATTCTAGCT
TGGGGAATATTGCACAATGGGCGAAAGCCTGATGCAGCAACGCCGCGTGAGTGAAGAAGTATCTCGGTATGTAAAGCTCTATCAGCAGGGAAGAAAATGACGGTACCTGACTAAGAAGCCCCGGCTAACTACGTGCCAGCAGCCGCGGTAATACGTAGGGGGCAAGCGTTATCCGGATTTACTGGGTGTAAAGGGAGCGCAGACGGCACTGCAAGTCTGAAGTGAAAGCCCGGGGCTCAACCCCGGGACTGCTTGGGAAACTGTAGAGCTAGAGTGCTGGAGA
+
GGGGGGGGGGGGGGGGGGGGGGGGGGGGGGGGGGGGGGGG@FGGGGEGGGGCGGGGGGGGCCGFFFFBFGGGGGGGGGGGGFGGGGGGGGGGGGGGGGGGGGGGGGGGGGGGGGGGGGGFGGGGGGGFDGGGGGGGGGGGGGGGDGGGGGGGGGGFFGGGGGGGGGGG>ECEGGGDEEGGGFFGGGGGDEFFGGGGGGGGGD*A7EGDGGFFF9E9C7:CCD?CEGFGDE3CC>D5)0>6FFD)9ED3:FD4>F*8>7>?>*?**)*.)=27)55AFF>>?:9
@DE18INS60510:318:000000000-B6LD3:1:1101:14660:5182 1:N:0:AAGAGGCATTCTAGCT
TGGGGGATATTGCACAATGGGGGAAACCCTGATGCAGCGACGCCGCGTGGAGGAAGAAGGTTTTCGGATTGTAAACTCCTGTCGTTAGGGACGATAATGACGGTACCTAACAAGAAAGCACCGGCTAACTACGTGCCAGCAGCCGCGGTAAAACGTAGGGTGCAAGCGTTGTCCGGAATTACTGGGTGTAAAGGGAGCGCAGGCGGACCGGCAAGTTGGAAGTGAAAACTATGGGCTCAACCCATAAATTGCTTTCAAAACTGCTGGCCTTGAGTAGTGCAGA
+
GGGGGGGGGGGGGGGFAFFGGGGGGGGEGGFGGGGGGGEGFGGGGGGBFGB<EGFGGGGGGGFFGGGGGGGGGGGGGGGG?B:F1FGGFFGGGE@FGGGGGEGEFGFCFGFGGGGGGCGFFFGEG>EFGGGFGGGGFGFGGGGGGGGGEDGGFFGG>8EE8;CFGGGE:CGGGGGGGGGGGC?EGF?EEFGFGGGGGGGDGGGDGGEECECE*:E7+:6FFG?FGGGGGFFGGGDFF5>C7)5>*CF780:**96@CGB)*/:*6:61:6)5<)-5)<?B>AB
@DE18INS60510:318:000000000-B6LD3:1:1101:13339:5193 1:N:0:AAGAGGCATTCTAGCT
TGGGGAGTCTTCCGCAATGGGCGAAAGCCTGACGGAGCAACGCCGCGTGAGTGATGACGGCCTTCGGGTTGTAAAACTCTGTGATCCGGGACGAAAAGGCAGAGTGCGAAGAACAAACTGCATTGACGGTACCGGAAAAGCAAGCCACGGCTAACTACGTGCCAGCAGCCGCGGTAATACGTAGGTGGCAAGCGTTGTCCGGCATTATTGGGCGTAAAGCGCGCGCAGGCGGCTTCCCAAGTCCCTCTTAAAAGTTCGGGGCTTAACCCCGTGATGGGAAGGA
+
FFGGGGGGGGGGGGGGGFDFGGGGGGGGGGGGGGGGGGGGGGGFGGGGGGGGGGGFGGGGGDEGGGGGFGGFGGGGGGGGGG9FGGGGG:CECFGFGGGGGGGGGGGGGGGGGGGGCFGGGGGFAFGGGGGGGGGDEFGGGGFFGFGGGCFEECGFCBFFGG7:EF79FFE>FCCEEGGCCFGCDF9FGGFFGGGGGGFGG5*?5E9FGCFFGDECECFFC<GGEGGG*573D7CF477*)9@FG7>C?7*:CF***121<BCGF9=<?F9:?6:A2::?F?F
@DE18INS60510:318:000000000-B6LD3:1:1101:13358:5195 1:N:0:AAGAGGCATTCTAGCT
TGGGGAGTCTTCCGCAATGGGCGAAAGCCTGACGGAGCAACGCCGCGTGAGTGATGACGGCCTTCGGGTTGTAAAACTCTGTGATCCGGGACGAAAAGGCAGAGTGCGAAGAACAAACTGCATTGACGGTACCGGAAAAGCAAGCCACGGCTAACTACGTGCCAGCAGCCGCGGTAATACGTAGGTGGCAAGCGTTGTCCGGAATTATTGGGCGTAAAGCGCGCGCAGGCGGCTTCCCAAGTCCCTCTTAAAAGTGCGGGGCTTAACCCCGGGATGGGAAGGA
+
GGGGGGGGGGGGGGGGGGGGGGGGGGGGGGGGGGGGGGFGGGGGDGGGGGGGGGGGGGCGGGGGGGGGGGG7FFGGGGGFGGGGGGGGGGGGGGGCGGDCFE?GGGGGGGGGGGGFGGGGGGGGFGGGGGGGGGGG7FGGGGGGGGGGDGGGDDGFEGGGGGGGGGGGGFGDGECEEDCGGCFGGFGGGECCCEEGGGGGECEGF6A7CFGGGGGDE<FGGGGDEGGGEG<)<9C@F@G<F=F=C97*=FGC7@4@GGF>3@)>4AF################
@DE18INS60510:318:000000000-B6LD3:1:1101:7724:5203 1:N:0:AAGAGGCATTCTAGCT
TGGGGAATTTTGGACAATGGGCGCAAGCCTGATCCAGCTATTCCGCGTGTGGGATGAAGGCCCTCGGGTTGTAAACCACTTTTGTAGAGAACGAAAAGACATCTTCGAATAAAGGATGTTGCTGACGGTACTCTAAGAATAAGCACCGGCTAACTACGTGCCAGCAGCCGCGGTAATACGTAGGGTGCGAGCGTTAATCGGAATTACTGGGCGTGAAGGGTGCGCAGGCGGTTGAGTAAGACAGATGTGAAATCCCCGAGCTTAACTCGGGAATGGCATATGT
+
GGGFGGGGFGGGGGGGGGGGGGGGGGGGGGGGGGGAFGGGGGGGFGGGGGGGGGGGGGGGGGGFFGGGGGGEGGGGGGGFEAEFFGGGFFGGGGGGGGGGGGGGGGGGGGGGGGGFGGGGGGGGGGGGGGGFGGGGGG:FFGGGGGGGGGGGGGGGGGG6CCCCGGGG@EGGEGGGGGGGGGGG5CEGEGGGGGGGFGGGGGGGFGFG?E=FE5CGGGGDGG5DDGGGGGG<DGGFF6DF?FFF97@D47>CGF?FGG9BDEFGFA@>B@>990::BFAFFFF
@DE18INS60510:318:000000000-B6LD3:1:1101:11772:5218 1:N:0:AAGAGGCATTCTAGCT
TGAGGAATATTGGTCAATGGACGCAAGTCTGAACCAGCCATGCCGCGTGCAGGAAGACGGCTCTATGAGTTGTAAACTGCTTTTGTACGAGGGTAAACTCACCTACGTGTAGGTGACTGAAAGTATCGTACGAATAAGGATCGGCTAACTCCGTGCCAGCAGCCGCGGTAATACGGAGGATTCAAGCGTTATCCGGATTTATTGGGTTTAAAGGGTGCGTAGGCGGTTTGATAAGTTAGAGGTGAAATCCCGGGGCTTAACTCCGGAACTGCCTCTAATACTG
+
GFGFGGGGGGGGGGGGGGGGGGGGGGGGGGGGGGGGGGGGGGGGGGGGGGGGGGGGGGGGGGGG<FGGGGGGFGGGGGGGGGGGGGGGGGGGGGGGGGGGGGGGGGGGGGGGGGGGGGGGGFGGGCGGGGGGGGGGGGGGGGGGGGGGGGGGDFGGGGGGFGGGGGGGGCEGGGGGGGGGGGGGGGGGGGGGGGGGGGGGGGGGDGAGEGGGGGGG5*8:CDEGGGG3CEGG*:CFF**:*>FFGGFGFCFGGFF@DCBAGFGGDBF>FFFFFFFBFFFFFAB
@DE18INS60510:318:000000000-B6LD3:1:1101:24020:5220 1:N:0:AAGAGGCATTCTAGCT
TGGGGAATATTGGGCAATGGACGCAAGTCTGACCCAGCAACGCCGCGTGAAGGAAGAAGGCTTTCGGGTTGTAAACTTCTTTTGTCAGGGAAGAGTAGAAGACGGTACCTGACGAATAAGCCACGGCTAACTACGTGCCAGCAGCCGCGGTAATACGTAGGTGGCAAGCGTTGTCCGGATTTACTGGGTGTAAAGGGCGTGCAGCCGGGCCGGCAAGTCAGATGTGAAATCTGGAGGCTTAACCTCCAAACTGCATTTGAAACTGTAGGTCTTGAGTACCGGA
+
GGGGGGGGGGGGGGGGGGGGGGGGGGGFGGGGGGGGGGGFFGGGGGGGGGGGGGGGGGGGGGGGGGGGGGGGGGGGGGGFGGGGGGGGGGGGGGGGGGGGGGGGGGGGGGGGGGGGGGGGGGGGGGGGGGGGGGGGGGGGGGGGGGGGGGGGGGGGGGGGGGGGGG9FGGGGGGGGGGGGGGGGGGGG6CEGGGGGGGGEEGGF?FGGGGGDCCEEF777>:+>FGFFGFFGFDFFE@GGFFFFCC@FFG<CF??FGFA4FFGGB9BAFFBFFF<?DA4<?FD
@DE18INS60510:318:000000000-B6LD3:1:1101:7742:5222 1:N:0:AAGAGGCATTCTAGAT
TGGGGAATTTTGGACAATGGGCGCAAGCCTGATCCAGCTATTCCGCGTGTGGGATGAAGGCCCTCGGGTTGTAAACCACTTTTGTAGAGAACGAAAAGACATCTTCGAATCAAGGATGTTGCTTACGTTACTCTAAGAATAAGCACCGTATAACTACGTGCCAGCAGCCGCGGTAATACGTAGGGTGCGAGCGTTACTCGGAATTACTTGGCGTGAAGGATGCGCAGGCGGTTGAGTGAGACAGATGTGAAATCCCAGAGATTAACTCGGGAATGGCATATGT
+
G-C=@@F<EFFEFFGDFFFG84=7FCCFGGGGGFF<CEFGGGFG@@@F7BB:+D8+DF9>DFDFGD@FGC7FAFFA<:FC9FF9:@CC,>FCFGGEE8<:C9<F;9*<C,<FE9,8C,2?:AF,>FG:FGGGCC:FECBFGG<,:+<***2<3A9:+2;FC;C6@FCGG##################################################################################################################
@DE18INS60510:318:000000000-B6LD3:1:1101:14031:5241 1:N:0:AAGAGGCATTCTAGCT
TGGGGAATATTGCACAATGGGGGAAGCCCTGATGCAGCGACGCCGCGTGAGCGAAGAAGTATTTCGGTATGTAAAGCTCTATCAGCAGGGAAGAAAATGACGGTACCTGACTAAGAAGCACCGGCTAAATACGTGCCAGCAGCCGCGGTAATACGTATGGTGCAAGCGTTATCCGGATTTACTGGGTGTAAAGGGAGCGTAGACGGATGGGCAAGTCTGATGTGAAAACCCGGGGCTCAACCCCGGGACTGCATTGGAAACTGTTCATCTAGAGTGCTGGAGA
+
GGGGGGGGGGGGGGGGGGGGGGGGGGGGGGGGGGGGGGGGEGGGGGGGGGGGGGGGGGGGCGGGGGGGGGGGGGGGGGGGGGGGGGGGGGGGGGGGGGGGGGGGGGGGGGGGGGGGGGGGGGGGGGGGGGGGGGGGGGGGGGGGGGGGGGGGGGGGGGGGGGGGGGGGGGGGGGGGGGGGGGGGGGFGGGGGGGGGGGGGGGGGGGEGGGGGGGGFGDGFGGGGGGGGGGGGGGGFFFGGFFFDGGFD>FGG7?FF4CBFF6C:B<BDF?<AFFFFFFFFFF#
@DE18INS60510:318:000000000-B6LD3:1:1101:12071:5247 1:N:0:AAGAGGCATTCTAGCT
TGGGGAATATTGCACAATGGGGGAAACCCTGATGCAGCGACGCCGCGTGGAGGAAGAAGGTCTTCGGATTGTAAACTCCTGTTGTTGAGGAAGATAATGACGGTACTCAACAAGGAAGTGACGGCTAACTACGTGCCAGCAGCCGCGGTAAAACGTAGGTCACAAGCGTTGTCCGGAATTACTGGGTGTAAAGGGAGCGCAGGCGGGAGAACAAGTTGGAAGTGAAATCCATGGGCTCAACCCATGAACTGCTTTCAAAACTGTTTTTCTTGAGTAGTGCAGA
+
GFGGGGGGGGGGGGGGGGGGGGGGGGGFGGGGGFGGGGDCDFGGGGGGGGEGGEGGGGGGGGGGGFFGGGGGGGGGGGGGGGGGGGGGGGGGGGGGGGGGGGGGGGFGGGGGG8BFGGGGGGGGGGGGGGGGGGFFGGGFGGGGFFGGGGGGGGGGGGGGGGGGGFFG@FEGGGGD>EGGGGGFGGFEGFGFF?EFEGGGGGGCC?ECEC=CEFGA?FGGFFGGFDGGFGG>CFDF45DFFFFFGFFF629F>F46:F>>FF>29AF:>?A6406A<A#####
@DE18INS60510:318:000000000-B6LD3:1:1101:10373:5265 1:N:0:AAGAGGCATTCTAGCT
TGGGGAATATTGCACAATGGGGGAAACCCTGATGCAGCAACGCCGCGTGAAGGATGACGGTTTTCGGATTGTAAACTTCTTTTCTTAGGGACGAAGACAGTGACGGTAGCTAAGGAATAAGCATCGGCTAACTACGTGCCAGCAGCCGCGGTAATACGTAGGATGCAAGCGTTATCCGGATTTACTGGGTGTAAAGGGAGCGCAGGCGGGACTGCAAGTTGGATGTGAAATACCGTGGCTTAACCACGGAACTGCATCCAAAACTGGAGTTCTTGAGTGAAGT
+
FGGCFFFFGGGGGGGGGGGGGGGEGGGGGGGGGGFFGFGGFGGEFGGFFEFGGGGGGFGGFFCDFGGGGGF?DG?EFFGGGGGGDFGG,BFGFG@7FGGGGGGGGGGGGG9FFGGGGCGGGGGGGGGGGEGGCFGGFDGGGGGGGGGGGGGCFGGGFFGGGGGGGGGGG*BECGEFGGGGEEGGG9EFGEC<EGGGGGGGGGDGEGGEGGGGDACGGGCGFDC7C69DGGGDDDGF5>DDFFFF7CFGFDGD6?FFFFFFGF55<<)4(6(4646A?A#####
@DE18INS60510:318:000000000-B6LD3:1:1101:18757:5276 1:N:0:AAGAGGCATTCTAGCT
TGGGGAATATTGGGCAATGGGCGCAAGCCTGACCCAGCAACGCCGCGTGAAGGAAGAAGGCTTTCGGGTTGTAAACTTCTTTTGTCAGGGACGAAGCAAGTGACGGTACCTGACGAATAAGCCACGGCTAACTACGTGCCAGCAGCCGCGGTAATACGTAGGTGGCAAGCGTTATCCGGATTTACTGGGTGTAAAGGGCGTGTAGGCGGGAAAGCAAGTCAGATGTGAAAACTGTGGGCTCAACCCACAGCCTGCATTTGAAACTGTTTTTCTTGAGTACTGG
+
F<FF@GGGGGGGGFGGGGGGEGFGGGGGGGGGFGGGGFFGGGGFEFGGGGGGGFGGGGGGFGGGFGGGGGGGGGEEGGG<FFGGEFGGFFFFGGGGDGGGGGFGGGGGGGGGGGGGGGGGGGFFFEEEFGG8FGGGGGGG9FGGGGGGCFFGCGFGGGFGCGGFCFGGGC@EFGGGGGGCEBFFGCFGGGGCFEFG?>EG?EGGGDFGEEGEGF:EGFGGGGF7<DFFGF:<6:7=@@FF:FFFDE)9BGGGF@FFFC)):=CD*675<41:>A<:>A4)<BF
@DE18INS60510:318:000000000-B6LD3:1:1101:21991:5277 1:N:0:AAGAGGCATTCTAGCT
TGGGGAATTTTGGACAATGGGCGCAAGCCTGATCCAGCTATTCCGCGTGTGGGATGAAGGCCCTCGGGTTGTAAACCACTTTTGTAGAGAACGAAAAGACACCTTCGAATAAAGGGTGTTGCTGACGGTACTCTAAGAATAAGCACCGGCTAACTACGTGCCAGCAGCCGCGGTAATACGTAGGGTGCGAGCGTTAATCGGAATTACTGGGCGTAAAGGGTGCGCAGGCGGTTGAGTAAGACAGATGTGAAATCCCCGAGCTTAACTCGGGAATGGCATATGT
+
GGGGGGEGGGGGGGGGGGGGGGGEGGGGGGGGGGGGGGGGGGGGGGGGGGGGDGGGGGGGGGGGGGGGGGGGGGGGGGGGFGGGGGGGGGGGGGGGGGGGEFGGGGGGGGGGGGGGGGGGGGGFGGGGGGGGGGCGGGGGGGGGGGGGGGGGGGGGGGGGGGGGGGGGGGGGGGGGGGGGGGGGCFGGGGGGGCCEFGGGGGGGFGGGGGGGDEGGGGGGGGEGEDEGGGGGGGG?FFFGFFFFG9=FFGGFGFFFFG9BG)9C?<4<:EBFFFDFFFAFA<F
@DE18INS60510:318:000000000-B6LD3:1:1101:10743:5280 1:N:0:AAGAGGCATTCTAGCT
TGAGGAATATTGGTCAATGGACGCAAGTCTGAACCAGCCATGCCGCGTGCAGGATGACGGCCCTATGAGTTGTAAACTGCTTTTGTACGAGGGTAAACGCAGATACGTGTATCTGTCTGAAAGTATCGTACGAATAAGGATCGGCTAACTCCGTGCCAGCAGCCGCGGTAATACGGAGGATTCAAGCGTTATCCGGATTTATTGGGTTTAAAGGGTGCGTAGGCGGTTTGATAAGTTAGAGGTGAAATTTCGGGGCTCAACCCTGAACGTGCCTCTAATACTG
+
FGFCEFFGGGGGFFGGFFFGGGGGGFGFGGGGGGGFGGGGGGGFGGGGGGGGGGGGGGGGGGGGGGGGFFFGGF@CFEFGDGGFGGGGFCCFG:FFGGEEGGGGGGG>@FCFGGGGGGGGGGGGFDFGGGGGGGGFEFGG<FGGDFFGGGGFGEGGGGFGGGGGGGGGEGGGGGGGGGG>B?FGGGGGGGGG9CE>EC5EFGGGGG8ECFCCFGGGDDD791A=87*1AEGGGGF44B77=:FF7A*08DGGDDEED<28CFGCFB:0:FFFF>8:><BFFFF
@DE18INS60510:318:000000000-B6LD3:1:1101:25093:5288 1:N:0:AAGAGGCATTCTAGCT
TGGGGGATATTGCACAATGGAGGAAACTCTGATGCAGCGACGCCGCGTGAGTGAAGAAGTATTTCGGTATGTAAAGCTCTATCAGCAGGGAAGAAAATGACGGTACCTGACTAAGAAGCCCCGGCTAACTACGTGCCAGCAGCCGCGGTAATACGTAGGGGGCAAGCGTTATCCGGATTTACTGGGTGTAAAGGGAGCGTAGACGGCGACGCAAGTCTGAAGTGAAATACCCGGGCTCAACCTGGGAACTGCTTTGGAAACTGTGTTGCTAGAGTGCTGGAGA
+
GGGGGGEGGGGGGGGGGGGGGGGGGGGGGGGGGGGGGGGGGGGGGGGGGGGGGGFFFFGGGGGGGGGGGGGGGGGGGGGGGGGGGGGGGGGGDGGGGGGGGGDGGEGGGGGGGFGFGGGGGGGDGGGGGGGGGGGGGGFGGGGGGGGG*:CGFGGGGFGGGDGGGGFGCEGGGGGGCGEEGGGGGGFGEFFCGGGG>88CEGCFCGGDGDGGGGGFGCFGFGG=9DFGGGF7DCGFFFGCFFFFGGFFFFDGGFFFFG)<C*:>?BFBBFFFF<4))64?6:6
@DE18INS60510:318:000000000-B6LD3:1:1101:10750:5297 1:N:0:AAGAGGCATTCTAGCT
TGAGGAATATTGGTCAATGGACGCAAGTCTGAACCAGCCATGCCGCGTGCAGGATGACGGCCCTATGAGTTGTAAACTGCTTTTGTACGAGGGTAAACGCAGATACGTGTATCTGTCTGAAAGTATCGTACGAATAAGGATCGGCTAACTCCGTGCCAGCAGCCGCGGTAATACGGAGGATTCAAGCGTTATCCGGATTTATTGGGTTTAAAGGGTGCGTAGGCGGTTTGATAAGTTAGAGGTGAAATTTCGGGGCTCAACCCTGAACGTGCCTCTAATACTG
+
FGAEFGFFGDGFFGFGGGGGGGGGGGGGGGGGGFGFGGGGGGGFGGGGGDGGGGGGGGGGGGGGGGGGGF9ECF<EFEFFGGGGCDFGGFCFF=FGFFGGGGEFFGG9DFGGGGF<FFFFEFGDDB=CFCFGGCGGGGGFFGGGGGGEGFFGCCFDGFGGGGFGC@ED8FGFGGGDGG*=C9FFFFFEGGGC@EEGGCC+<CCCFFE*8EGFCFGGC*>CCC74EG/)75D=CFC=FFGCF>FFDFFGFGGGGFEFC543*<9>FBF71)46?##########
@DE18INS60510:318:000000000-B6LD3:1:1101:16747:5297 1:N:0:AAGAGGCATTCTAGCT
TGGGGAATCTTCCGCAATGGGCGAAAGCCTGACGGAGCAACGCCGCGTGAGTGATGACGGCCTTCGGGTTGTAAAACTCTGTGATCCGGGACGAAAAGGCAGAGTGCGAAGAACAAACTGCATTGACGGTACCGGAAAAGCAAGCCACGGCTAACTACGTGCCAGCAGCCGCGGTAATACGTAGGTGGCAAGCGTTGTCCGGAATTATTGGGCGTAAAGCGCGCGCAGGCGGCTTCCCAAGTCCCTCTTAAAAGTGCGGGGCTTAACCCCGTGATGGGAAGGA
+
GGGGGGGGGGGGGEDFGGGGGGGGGGGGGGGGGGGEGEGGGGGGGGGGGGCFGGGGGGGGCGGFFGGGGGFGGGGGFFFFFGGGGGGGGGGGEGGGGGGGGGGGGGGFEGEEFFGFGGGGFGGGCFGGGGGDGGGGGGCEGGFGFFGDC5EEGGGGFCEGGGGGGCC>GGGGEEEECCCFC<@8*3+CGGGFDGGGGE?9?C58:C7<+<FFG=EEGGGGGGGDEDGD=/7DD)9<9FDFFFFF4A)5**::CF=FGC(,1<5462=A?E>:4<<B2:34?64
@DE18INS60510:318:000000000-B6LD3:1:1101:10931:5321 1:N:0:AAGAGGCATTCTAGCT
TGGGGAATATTGGGCAATGGGCGCAAGCCTGACCCAGCAACGCCGCGTGAAGGAAGAAGGCTTTCGGGTTGTAAACTTCTTTTGTCAGGGACGAGTAGAAGACGGTACCTGACGAATAAGCCACGGCTAACTACGTGCCAGCAGCCGCGGTAATACGTAGGTGGCAAGCGTTGTCCGGATTTACTGGGTGTAAAGGGCGTGCAGCCGGGTCTGCAAGTCAGATGTGAAATCCATGGGCTCAACCCATGAACTGCATTTGAAACTGTAGATAGTGAGTGTCGGA
+
GGGFFFFGGGGGGFGGGGGGGGEGGGGGGGGGGGGGGGGGGGGGGGGGGGGGGGGGGGGGFAEFGDGGEEE@FGEGGGGGFGGGGGGGCFGGFGGGGGGGCFFGFGGGGFGGGDGEGGFGFGGGGGGGGGGGGGGCCGCGCCGGFFFEGDFCFFGGGGGFGFGGGFFGDGGGGEFGGGGGDF:::FFFCEGGCFGGGE=C>EGGGGGGDECFFCCFFGGGGGGG7C9CGGGGGGGFF40CFF@FCGFFFGFGG=?=C74<?FCFF6FDF##############
@DE18INS60510:318:000000000-B6LD3:1:1101:11525:5326 1:N:0:AAGAGGCATTCTAGCT
TGGGGAATATTGCACAATGGGGGAAACCCTGATGCAGCGACGCCGCGTGAAGGAAGAAGTATCTCGGTATGTAAACTTCTATCAGCAGGGAAGATAGTGACGGTACCTGACTAAGAAGCCCCGGCTAACTACGTGCCAGCAGCCGCGGTAATACGTAGGGGGCAAGCGTTATCCGGATTTACTGGGTGTAAAGGGAGCGTAGACGGTGTGGCAAGTCTGATGTGAAAGGCATGGGCTCAACCTGTGGACTGCATTGGAAACTGTCATACTTGAGTGCCGGAGG
+
GGGGGGGGEGGGGGGGGGGGGGGGGGGGGGGGGGGGGGGGGGGGGGGGGGGGGGGGGGGGGGGGGGGGGGGGGGGGGGGGGFGGGGGGGGGGGGGGGGGGGGGGGGGGGGGGGGGGGGGFGGGGGGGGGGGGGGGGGGGGGGGGGGGGGGGGGGGEGGGGGGGDGGGGGDEFGGGGGGGFGGGGGGGGGGGFGGGGGGGGGGGGGGGGGGGGFDGGGCF7FFFGGGFG:5>GGGGFFFCFFF4>>GFGFGGGGFFFGFFBGBGGFBFFFFFAA?FABFFF6>>
@DE18INS60510:318:000000000-B6LD3:1:1101:8193:5328 1:N:0:AAGAGGCATTCTAGCT
TGGGGAATCTTCCGCAATGGGCGAAAGCCTGACGGAGCAACGCCGCGTGAGTGATGACGGCCTTCGGGTTGTAAAACTCTGTGATCCGGGACGAAAAGGCAGAGTGCGAAGAACAAACTGCATTGACGGTACCGGAAAAGCAAGCCACGGCTAACTACGTGCCAGCAGCCGCGGGAATACGTAGGTGGCAAGCGTTGTCCGGAATTATTGGGCGTAAAGCGCGCGCAGGCGGCTGCCCAAGTCCCTCTTCAAAGTGCGGGGCTTAACCCCGGGATGGGAAGGG
+
EEFFFEFEGGGFFGGGGGGGGGGGGGGGGGGGGGCCGFGGDFGFGGGGGGCFGGFGGDGGGGGGGGGGFGEGGGGGGCFEFFFGFGFGGGGGGEGE:DC?ECFF<FGEGGGGFFGFFFFGFFFGGGGGGGGGGGGEGGGGGGFC:<FGGDG>FGC9F@FCFGFFE>FC@<1*CG*:8*+9@+<:EGGGFF?8A88A8CGEGC>5C+<EFGCF5E/CCCFGCCECEG=C/:7D###################################################
@DE18INS60510:318:000000000-B6LD3:1:1101:26485:5330 1:N:0:AAGAGGCATTCTAGCT
TGAGGAATATTGGTCAATGGACGCAAGTCTGAACCAGCCATGCCGCGTGCAGGATGACGGCTCTATGAGTTGTAAACTGCTTTTGTACGAGGGTAAACGCAAATACGTGTATCTGTCTGAAAGTATCGTACGAATAAGGATCGGCTAACTCCGTGCCAGCAGCCGCGGTAATACGGAGGATTCAAGCGTTATCCGGATTTATTGGGTTTAAAGGGTGCGTAGGCGGTTTGATAAGTTAGAGGTGAAATTTCGGGGCTCAACCCTGAACGTGCCTCTAATACTG
+
GGFGGGGGGGGCFGGGGGGFGGGGGGGEFGGGGGGGGGGGGGGGFGGGGGGGGGGGGGGGGGGGGGGGGGGGFGGGGGGGGFGGGGGGFEGGGGGGGGGGGFGGGGGGGGGGGGGCEFEFAFGGGGGGGGGGCFFGGGGGGGGGGGGGGGCCGGGGGFC+@FG7EGCEEG8@DFFGGECE?FGG26?;EG><EEG5;ECE?GGGF:3=5C79@E/=EDGDGG=CGG/):C::CFF7F47>?F67FC=>@FC<CEEFGF?<C5DFFFF>?F1:BFFFFAFBF##
@DE18INS60510:318:000000000-B6LD3:1:1101:19900:5340 1:N:0:AAGAGGCATTCTAGCT
TGGGGAATATTGGGCAATGGGCGCAAGCCTGACCCAGCAACGCCGCGTGAAGGAAGAAGGCTTTCGGGTTGTAAACTTCTTTTAAGAGGGAAGAGCAGAAGACGGTACCTCTAGAATAAGCCACGGCTAACTACGTGCCAGCAGCCGCGGTAATACGTAGGTGGCAAGCGTTGTCCGGATTTACTGGGTGTAAAGGGCGTGCAGCCGGGTCTGCAAGTCAGATGTGAAATCCATGGGCTCAACCCATGAACTGCATTTGAAACTGTAGATCTTGAGTGTCGGA
+
GGGGGGGGGGGGGGGGGGGGGGGGGGGGGGGGGGGFGGGGGGGGGGGGGGGGGGGGGGGGGGGFGGGGGEGGGGGGGGGFFCEGGGGGGGGGGGGGGGGGGGGGGGGGGGGGGGGGGGFGGGGGGGGGGGGGGGGGGGGGGGGGGGGGGGGGGGGGGGGGGGGGGGGGGGGGGGGGGGGGGGGGGGGGGGEGGFGGGGGGGGFGGGGGGGG6FGGGGGGFGGGF?FGGGGGGGGGFFFGCFFFFGGFGFGGGGFFFGC<AGFG7@)9:A?BAB5<?<AAF?FB
@DE18INS60510:318:000000000-B6LD3:1:1101:21133:5343 1:N:0:AAGAGGCATTCTAGCT
TGAGGAATATTGGTCAATGGACGCAAGTCTGAACCAGCCATGCCGCGTGCAGGAAGACGGCTCTATGAGTTGTAAACTGCTTTTGTACGAGGGTAAACTCACCTACGAGTAGGTGACTGAAAGTATCGTACGAATAAGGATCGGCTAACTCCGTGCCAGCAGCCGCGGTAATACGGAGGATTCAAGCGTTATCCGGATTTATTGGGTTTAAAGGGTGCGTAGGCGGTTTGATAAGTTAGAGGTGAAATCCCGGGGCTTAACTCCGGAACTGCCTCTAATACTG
+
GGGGGGGGGGGFGGGGGGGGGGGGGGGFGGGGGGGGGGGGGGGGGGEGGGGGGGGGGGGGGGGGDGGGE<FGGGFGGGFFGGGGGGGGGGGEGGGGGGFGGGGGGFGGG@FFGGGGGGCF9,>FGFGGGGGGGGFGGFG99FFE:BFFFGGF:FGGGCFFGGGFCEGEGGEGGGGDGGGDGGGF+9CGGGGGGGGDGGCFGG?9EGEE>CEGGGEEGGG5CDGG5D>DEGFFGGG@FFGGFFFFGCBDFF43C>3597):D6:CD936>@???<?FF24:>BF
@DE18INS60510:318:000000000-B6LD3:1:1101:25376:5348 1:N:0:AAGAGGCATTCTAGCT
TGGGGAATATTGGGCAATGGGCGAAAGCCTGACCCAGCAACGCCGCGTGAAGGAAGAAGGCCTTCGGGTTGTAAACTTCTTTTAAGAGGGACGAAGAAGTGACGGTACCTCTTGAATAAGCCACGGCTAACTACGTGCCAGCAGCCGCGGTAATACGTAGGTGGCGAGCGTTATCCGGATTTACTGGGTGTAAAGGGCGCGTAGGCGGGAATGCAAGTCAGATGTGAAATCCAAGGGCTCAACCCTTGAACTGCATTTGAAACTGTATTTCTTGAGTGTCGGA
+
GGGGGGGGGGGGGGGGGGGGGGGFGGGGGGGGGGGGGGGGGGGGGGGGGGGGGGGGGGGGGGGGGGGGGGGGGGGGGGGGGGGGGGGGGGGGGGGGGGGGGGGGGGGGGGGGGGGGGGGGGGGGGGGGGGGGGGGGGGGGGGGGGGEGGGGGGGGGGGGGGGGGGG88EGGGGGGGGGCGGGGGGGGGGGGGGFGGGGGGGGGGGGGGGGGGGGFGGGGGGGGGGGGGGGGCGGGFD@GFFFFFGGFGFFCGGFFFGGBBCFFGF>BADFFFBBFFDDAF?B>
@DE18INS60510:318:000000000-B6LD3:1:1101:12534:5353 1:N:0:AAGAGGCATTCTAGCT
TGAGGAATATTGGTCAATGGACGCAAGTCTGAACCAGCCATGCCGCGTGCAGGAAGACGGCTCTATGAGTTGTAAACTGCTTTTGTACGAGGGTAAACTCACCTACGAGTAGGTGACTGAAAGTATCGTACGAATAAGGATCGGCTAACTCCGTGCCAGCAGCCGCGGTAATACGGAGGATTCAAGCGTTATCCGGATTTATTGGGTTTAAAGGGTGCGTAGGCGGTTTGATAAGTTAGAGGTGAAATCCCGGGGCTTAACTCCGGAACTGCCTCTAATACTG
+
GGGGGGGGGGGGGAFFFGGGGGGGGGGFGGGGGGGGGGGGGGGGGGGGGGGGGGGGGGDGDGGF,BFFFGGGFGGGFGEGFGGGGGGGFEFGDGGGGGFGGGGGGGGGGEGGGGGGGGGGGGGFGGGGGGGGGGGGGGGGGGGGGGGGGGGGGGGGGGGDCCGFGGGGEGG@FGGGGGGG8ECGCGF58EEGG9;*;C=?C9CF9EEECGFGGGGGGGGGGDDG5D55:EGFGFF?7FGGFFFFFF*:909CC5@:C<?9C?7DB>E>F4.47)8:<94>>9F
@DE18INS60510:318:000000000-B6LD3:1:1101:7220:5356 1:N:0:AAGAGGCATTCTAGCT
TGGGGAATATTGCACAATGGGGGAAACCCTGATGCAGCGACGCCGCGTGATTGAAGAAGTATTTCGGTATGTAAAGATCTATCAGCAAGGAAGAAAATGACGGTACTTGACTAAGAAGCCCCGGCTAACTACGTGCCAGCAGCCGCGGTAATACGTAGGGGGCAAGCGTTATCCGGATTTACTGGGTGTAAAGGGAGCGTAGGCGGTCTGGCAAGCCAGAAGTGAAAGCCCGGGGCTTAACCCCGGGACTGCTTTTGGAACTGTTAGACTAGAGTGTCGGAGC
+
<FGFFCFGGGGFGGGFFGGGGGGGGFGGGGGGGGGGGG7FFFGGGGGGG@<CFGFDCGGDEGGGGGGGGGGGGFGGGGGGG,@FGDBFCGGGGGGGGGEG9FGGGGGGGFGGGFGGGG8F7B::<FFGGDGGGGGGF9FGFF>FEGGGGGGGGGG@EGGCEGGGGGFGE5CGCFCE>EEFGGCFDFE>:@+<@C5;;CGCEECFCE=8ECFFGGGGGFGGCFGFC7?DF6<DC37)054*/*7>GE@<B4CGF47=FDB>4)97@DF<A?#############
@DE18INS60510:318:000000000-B6LD3:1:1101:26391:5374 1:N:0:AAGAGGCATTCTAGCT
TGGGGGATATTGCACAATGGGGGAAACCCTGATGCAGCGACGCCGCGTGGAGGAAGAAGGTTTTCGGATTGTAAACTCCTGTCGTTAGGGACGATAATGACGGTACCTAACAAGAAAGCACCGGCTAACTACGTGCCAGCAGCCGCGGTAAAACGTAGGGTGCAAGCGTTGTCCGGAATTACTGGGTGTAAAGGGAGCGCAGGCGGACCGGCAAGTTGGAAGTGAAAACTATGGGCTCAACCCATAAATTGCTTTCAAAACTGCTGGCCTTGAGTAGTGCAGA
+
GGGGGGGGGGGGGGGGGGGGGGGGGGGGGGGGGGGGGGGGGGGGGGGGGGGGGGGGFGGGGGGGGGGGGGGGGGGGGFGGGGGGGGGGGFGGGGGGGGGDGGEFGGGGGGGGFGFFGGGGGCEGGGGGGGGGGGEGGGGGGGGGGGGGCEEGGGGGGGGGGGGGGGGGC>EGGGGG5CCGFGGGGGGDEG9@FGGGGGDEGGG5CGGGGG57/:CEFFGFFGGFD7EFGGF:>CCF5079FFEEG?6D4::>DFFF>><F5;**15@:0???###########
@DE18INS60510:318:000000000-B6LD3:1:1101:14352:5379 1:N:0:AAGAGGCATTCTAGCT
TGGGGGATATTGCACAATGGGGGAAACCCTGATGCAGCGACGCCGCGTGGAGGAAGAAGGTTTTCGGATTGTAAACTCCTGTCGTTAGGGACGATAATGACGGTACCTAACAAGAAAGCACCGGCTAACTACGTGCCAGCAGCCGCGGTAAAACGTAGGGTGCAAGCGTTGTCCGGAATTACTGGGTGTAAAGGGAGCGCAGGCGGACCGGCAAGTTGGAAGTGAAAACTATGGGCTCAACCCATAAATTGCTTTCAAAACTGCTGGCCGTGAGTAGTGCAGA
+
GGGGGGGGGGGGGGGGGGGGGGGGGGGFGGGGGGGGGGGGGGGGDDF@FGDGGGGGGGGGFFGGGGGGGGGGGGGGGGGGGFGGDEGGGGGGGGDGGGGGGGGGGGGGGGEGGGGGGGGGGGGGGGGGGGGGDFFGGGDGGGGGGGDGCFEFGGGBFGGGGGGFFGGGGGE8<EGGGGGGGGGGGGCECFGFG7;8EGG*?EE>EC5C?CEGGGF:+:CCGGCFGGEFFEGFGFGFFFGGFF35>C=C47FDGF?FGGFF4@GC###################
@DE18INS60510:318:000000000-B6LD3:1:1101:20798:5405 1:N:0:AAGAGGCATTCTAGCT
TGAGGAATATTGGTCAATGGGCGAGAGCCTGAACCAGCCAAGTCGCGTGAGGGAAGAATGGTCTATGGCCTGTAAACCTCTTTTGTCAAGGAAGAATAAGCGGCACGAGTGCCACCTTGCCAGTACTTGACGAATAAGCATCGGCTAACTCCGTGCCAGCAGCCGCGGTAATACGGGGGATGCGAGCGTTATCCGGATTTATTGGGTTTAAAGGGCGCGTAGGCGGGACGACAAGTCAGCGGTAAAAGACTGCAGCTAAACTGTAGCACGCCGTTGAAACTGT
+
GGGGGGGGGGGGGGGGGGGGGGGGGGGGGGGGGGGGGGGGGGGGGGGGGGGGGGGGGGGGGGGGEFFFGFGGGGGGGGGGGGGGGGGGGGGGGGGGGGGGGGGGGGGGGGGGGGGGGGGGGFGGGGGGGGGGGGGGGGGGGGGGGGGGGFGGGGGGGGFGCGGGGGGGGGGGGGGGGGGGGGGGGEGGGGGGGGGGEEECFGGGGGGGDGGGGGGGGGDCDGCCEGGGGGGGGGGFFBDFDFEFGCFGFFGDFFFFGF<<F?FCB96)5>;19>:(1<AFBA9
@DE18INS60510:318:000000000-B6LD3:1:1101:15874:5405 1:N:0:AAGAGGCATTCTAGCT
TGGGGAATATTGCACAATGGGGGAAACCCTGATGCAGCGACGCCGCGTGAGCGAAGAAGTATTTCGGTATGTAAAGCTCTATCAGCAAGGAAGAAAATGACGGTACCTGACTAAGAAGCACCGGCTAAATACGTGCCAGCAGCCGCGGTAATACGTATGGTGCAAGCGTTATCCGGATTTACTGGGTGTAAAGGGAGCGTAGACGGCTGTGTAAGTCTGAAGTGAAAGCCCGGGGCTCAACTCCCGGACTGCTTTGGAAACTATGCAGCTAGAGTGTCGGAGA
+
GFGGGGGGGGGFGGGGFGGGGGG7FGGGGGGGGGGGGGGGEGGGGGGGGEDFGGFGGGGGGGGGCFGGGGGFGGGGGGGGGGGGGFFGGGGGFFGGGGGGFFFGGGGGGGGGGGGGGGGGGGGGGGGGGGGGFCFGGGGGGGDCGGGGDECCFFFFGGGGFGGGCGGGGGEGGGGGEEEGFFGGGGEGGGGGGGGGE>CEEEGGGGGDGGFGG?F9CGGGGGGGGGGGF6CDCCDF:FGGF=??GGFCB)17D=FFGF<D>67*9>*4??F7?F9AAFFFF>D
@DE18INS60510:318:000000000-B6LD3:1:1101:12674:5416 1:N:0:AAGAGGCATTCTAGCT
TGGGGAATATTGGGCAATGGGCGAAAGCCTGACCCAGCAACGCCGCGTGAAGGAAGAAGGCCTTCGGGTTGTAAACTTCTTTTAAGAGGGACGAAGAAGTGACGGTACCTCTTGAATAAGCACCGGCTAACTACGTGCCAGCAGCCGCGGTAATACGTAGGGTGCGAGCGTTAATCGGAATTACTGGGCGTAAAGGGTGCGCAGGCGGTTGAGTAAGACAGATGTGAAATCCCCGAGCTTAACTCGGGAATGGCATATGTGACTGCTCGACTAGAGTGTGTCA
+
GGGGGGGGGGGGGGGGGGGGGGGGGGGGGGGGGGGGGGGGGGGGGGGGGGGGGGGFEGGGGGGFGGGGGGGGGGGGGGGGGGGGGGGGGGGGGGGGGGGGGGGGGGGGGGGGGGGGGGGGGGGGGGGGGGGGGGGGGGGGGGGGGGGGGGGGGGGGGGFGGGGGGGGGGGGGGGGGGGGGGGGGGGGGGGGGEGGGEGGGGGEGGGGG:CGGFGGGGCFGGGGGGF:DFFFG*9)5>EGFFFFF7=>GDDFFGFF?FCDFC?DF40=ABDF:9BAFFF#####
@DE18INS60510:318:000000000-B6LD3:1:1101:25276:5418 1:N:0:AAGAGGCATTCTAGCT
TGGGGAATTTTGGACAATGGGCGCAAGCCTGATCCAGCTATTCCGCGTGTGGGATGAAGGCCCTCGGGTTGTAAACCACTTTTGTAGAGAACGAAAAGACATCTTCGAATAAAGGATGTTGCTGACGGTACTCTAAGAATAAGCACCGGCTAACTACGTGCCAGCAGCCGCGGTAATACGCAGGGTGCGAGCGTTAATCGGAATTACTGGGCGTAAAGGGTGCGCAGGCGGTTGAGTAAGACAGATGTGAAATCCCCGAGCTTAACTCGGGAATGGCATATGT
+
GGGGGGGGGGGGGGGGGGGGGGGGGGGGGGGGGGGGGGGGGGGGGGGGGGGGGGGGGGGGGGGGGGGGGGGGGGGGFGGGGGGGGGDFFGFFGGGGGGGGGGGGGGGGGGGGGGGGGGGGGGGGGGGGGGGGGGGGGGGGGGGGGGGGGGGGGGGGGGGGGGGGGGGGGGGGGGGGGGGGEGGGGGGGGGGGGGGGGGGGGGGGGGGGGGCEGE=EFFGGGCGGGGGGDGGCCDGFFF:DFFFFFFFFFGGGGFF4FD;BDBGGFFFF<EF99BFFFF#####
@DE18INS60510:318:000000000-B6LD3:1:1101:25599:5421 1:N:0:AAGAGGCATTCTAGCT
TGGGGAATATTGCACAATGGGCGCAAGCCTGATGCAGCCATGCCGCGTGTATGAAGAAGGCCTTCGGGTTGTAAAGTACTTTCAGCGGGGAGGAAGGGAGTAAAGTTAATACCTTTGCTCATTGACGTTACCCGCAGAAGAAGCACCGGCTAACTCCGTGCCAGCAGCCGCGGTAATACGGAGGGTGCAAGCGTTAATCGGAATTACTGGGCGTAAAGCGCACGCAGGCGGTTTGTTAAGTCAGATGTGAAATCCCCGGGCTCAACCTGGGAACTGCGTCTGA
+
GGGGGGGGGGGGGGGGGGGGGGGGGGGGGGGGGGGGGGGGGGGGGGGGGGGGGGGGGGGGGGGGGGGGGGGGGGGGGGGFFGGGGGGEEGGGGGGGGGGGGGGGGGGGGGGGGGGGGGGGGGGGGGGFFGGGGGGGGGGGGGFGGGGGGGGGGGGGGGGGGGGGGGGGGGGGGGGEGGGCGGGGGGGEGGGGGGGGGGGGGGGGGGGFGGFGGC5>=FGGGGCGGGGGGGGDD7DFFF:*9FFFGFF:?GGDFF?45<>;D@CFF?F??FBF?B?B?B?F:?F
@DE18INS60510:318:000000000-B6LD3:1:1101:15782:5432 1:N:0:AAGAGGCATTCTAGCT
TGGGGAATATTGCACAATGGGGGAAACCCTGATGCAGCGACGCCGCGTGGAGGAAGAAGGTCTTCGGATTGTAAACTCCTGTTGTTGGGGAAGATAATGACGGTACCCAACAAGGAAGTGACGGCTAACTACGTGCCAGCAGCCGCGGTAAAACGTAGGTCACAAGCGTTGTCCGGAATTACTGGGTGTAAAGGGAGCGCAGGCGGGAAGACAAGTTGGAAGTGAAATCTATGGGCTCAACCCATAAACTGCTTTCAAAACTGTTTTTCTTGAGTAGTGCAGA
+
GGGGGGGGGGGGGGFGGGGGGGGGGGGGGGGGGGGGGGGGDGGGCGGGGGGGGGGGGGGGGGGGGGGGGGGGGGGGGGGGGGGGGGGGGGGGGGGGGGGGGGGGGGGGGGGGGGGGGGGGGGGGGGGGGGGGGGGGGGGGGGGGGGGGGGGGGGGGGGGDGGGGGGGGGGGGFGGGGGGGGGGGGGGGGGGGGGGGGDGGGGGGGGGEEGGGFFGFCCCGGGGGFGGDGFGGGFF>FFGGFFFFGGFGFCFFC44@FGFBGFGC@>F?BF2<<?FFFF#####
@DE18INS60510:318:000000000-B6LD3:1:1101:4455:5442 1:N:0:AAGAGGCATTCTAGCT
TCCGAAAGGCTGGCAGCCATGAGCACCCCCAATCTGGAGCTGGCGCCGTATGAAAATACCGAGATCGTATCCGACAAAACGCTGTACAGCCTGGACGAGCAGCTGCGGCGGTGCGTACGCCAGCAGGAGAGGGACTGGCTGCAAAAGGGGCTGACAGTGGAGGGCGACCTGGATCAGGTGGACTACTACGGCAACGAGGAGCTGGTGGAGCACATCTGGTCGAACCTGCTGTACAACGCCATCCGCTTCACACCCGCCGGAGGTCAGATCACAGTGGTGCGGC
+
FEFEFFFFCCFC7FFCGF9@F<FEE,@:+7@,C,C6C,CFFFFCEG:CFE,C,EFAFG<=FEEC<EFDEF,C:F7+@FAD78?@@A?FEC@CFGFCFCGCGGGGGGDC<FEFCFE:*><C:BFC<FDGGGCFG:FFGBF<<CFDF7FCC**=:FF,<<<CFGDG5::8::88C++8AFG?FFFCFG70<*88?>EECEG>CF*<CCC5>5CC@:+<<:DC7<*7;):D=60***2/<>7D.7?><F#####################################
@DE18INS60510:318:000000000-B6LD3:1:1101:16817:5447 1:N:0:AAGAGGCATTCTAGCT
TGGGGAATTTTGGACAATGGGCGCAAGCCTGATCCAGCTATTCCGCGTGTGGGATGAAGGCCCTCGGGTTGTAAACCACTTTTGTAGAGAACGAAAAGACATCTTCGAATAAAGGATGTTGCTGACGGTACTCTAAGAATAAGCACCGGCTAACTACGTGCCAGCAGCCGCGGTAATACGTAGGGTGCGAGCGTTAATCGGAATTACTGGGCGTAAAGCGCACGCAGGCGGTTTGTTAAGTCAGATGTGAAATCCCCGGGCTCAACCTGGGAACTGCATCTGA
+
GGGGGGGGGGGGGGGGGGGGGGGGGGGGGGGGGGGGGGGGGGGGGGGGGGGGGGGGGGGGFGGGGGGGGGGGGGGGG=DBEFGGGGGGGGGGGGGGGGGGGGGGGGGGGGGGGGGGGGGGGGGGGGGGGGGGGGGGGGGGGGGGGGGGGGGGGGGGGGGGGGGGGGGGGGGGEFGGFGGGGGGGGGGGCGEGGGGGGGGGGGGGGGGGGGGFGGGGGGGGGGGGGGGGGGGDGDGFFFCG4@FFGD?GFCGGGFFFGGBFGBCDF?F70>4?:?B########
@DE18INS60510:318:000000000-B6LD3:1:1101:26331:5457 1:N:0:AAGAGGCATTCTAGCT
TGGGGAATATTGCACAATGGAGGAAACTCTGATGCAGCGATGCCGCGTGAGGGAAGAAGGTTTTAGGATTGTAAACCTCTGTCTTCAGGGACGAAAAAAGACGGTACCTGAGGAGGAAGCTCCGGCTAACTACGTGCCAGCAGCCGCGGTAATACGTAGGGAGCGAGCGTTGTCCGGAATTACTGGGTGTAAAGGGAGCGTAGGCGGGATCGCAAGTCAGATGTGAAAACTATGGGCTTAACCCATAAACTGCATTTGAAACTGTGGTTCTTGAGTGAAGTAG
+
GGGGGGGGGGGGGGGGGGGGGGGGGGGGGGGGGGGGGGGGGGGGGGGGGGGGGGGGGGGGFGGGGGGGGGGGGGGGGGGGGGGGGGGGGGGGEGGGGGGGFGGGGGGGGGGGGGGGGGGGGGGGGGGGGGFFGGGGGGGGGGGGGGGGGGGGGGGGGGGGGGGCGGGGGGGGGGGGGGGGGGGGGGGCEGFGGFGGGGGGGGGEFGGGGGGGGGGGGGGGFGGGGFGGGGGFGGGFFF47@FFFGCFC4CCCFFFF:FF2DFFFFAF?<B2<AF?AFBFA<BF
@DE18INS60510:318:000000000-B6LD3:1:1101:17142:5457 1:N:0:AAGAGGCATTCTAGCT
TGGGGAATATTGCACAATGGGCGCAAGCCTGATGCAGCCATGCCGCGTGTATGAAGAAGGCCTTCGGGTTGTAAAGTACTTTCAGCGGGGAGGAAGGGAGTAAAGTTAATACCTTTGCTCATTGACGTTACCCGCAGAAGAAGCACCGGCTAACTCCGTGCCAGCAGCCGCGGTAATACGGAGGGTGCAAGCGTTAATCGGAATTACTGGGCGTAAAGCGCACGCAGGCGGTTTGTTAAGTCAGATGTGAAATCCCCGGGCTCAACCTGGGAACTGCATCTGA
+
GGGGGGGGGGGGGGGGGGGFGGGGGGGGGGGGGGGGGGGGGGGGGGGGGGGGGGGGGGGGGGGGGGGGGGGGGFGGGCECCEGGGGGGGGGGGGFFGGGGGGGGGGGGGGGGGGGGGGGGGGGGGGGGGGGGGGGGGGGGGGGGGGGGGGGGGGGGGDF:EGGGGGFGGDGGGGGGGGGGGGGGC8CGGGGGGGGGGGGGDGGGGGGGFGGGGGGGGGFGGGCDGGGGGGG9CCG@FFGG6@FF7<FC=CGGGFFFFGB99>CGF:F?FFFFBF?F?D)6<AF
@DE18INS60510:318:000000000-B6LD3:1:1101:7778:5464 1:N:0:AAGAGGCATTCTAGCT
TGGGGAATATTGCACAATGGGGGAAACTCTGATGCAGCGACGCCGCGTGGGGGAAGAAGGTCTTCGGATTGTAAACTCCTGTTGTTGGGGAAGATAATGACGGTACCCAACAAGGAAGTGACGGCTAACTACGTGCCAGCAGCCGCGGTAAAACGTAGGTCACAAGCGTTGCCCGGAATTACTGGGTGTAAAGGGTGCGCAGGCGGGAAGACAAGTTGGAAGTGAAATCTATGGGCTCACCACATAACCTGCTTTCAAAACTGTTTTGCCAGATTAGTCCAGA
+
EFFECF@F,@FGGGGECDCA8@FGFFE,@FEGAFCFEF@F+@FFEFGCE7++4FF=FGFD,A?FFGG+BF=,BFAGGFGGGGGGGGFGG>:3>FFABC<FC+>FBEABFF@FFFE,@3>FG9<FG7@FE9FEC>3<@E77:>,3>*14**63@C<CFFC,,2:?2:*1:*4*2?F8*1=+<FC<<:@CEC+++<8;E**:*?>>5CC>E**02*00<7CC###############################################################
@DE18INS60510:318:000000000-B6LD3:1:1101:7793:5473 1:N:0:AAGAGGCATTCTAGCT
TGGGGAATATTGCACAATGGGGGAAACCCTGATGCAGCGACGCCGCGTGGAGGAAGAAGGTCTTCGGATTGTAAACTCCTGTTGTTGGGGAAGATAATGACGGTACCCAACAAGGAAGTGACGGCTAACTACGTGCCAGCAGCCGCGGTAAAACGTAGGTCACAAGCGGTGTCCGGAATTACTGGGTGTAAAGGGTGCGCAGGCGGGAAGACAAGTTGGAAGTGAAATCTATGGGCTCAACCCATAATCTGCTTTCAAAACTGTATTTCTTGAGTAGTGCAGA
+
FFGGGGGGGGG<FGGCCFFFACCFFFFEEF,8@FFEGFEF+CFGDGFGGGCC@FDEFGF@EFGGGGGCFF<EGGGDGGGC,CC,B<ECFGEEGGGGGGGGCFGGEFFDDGGGGG,>FFFGGG:FGGGAFGGG7D,*@F:77@DC7E*><CFCF<F,<<FGFCGGGF,=*4::FGCDFG5>CCGCFGGCECF<FC**;:C5:E*:C518EGFE8?FA+?<<>507<7CGF7D7*6<:FFFCFFF:<EF####################################
@DE18INS60510:318:000000000-B6LD3:1:1101:10686:5479 1:N:0:AAGAGGCATTCTAGCT
TGTGGAATATTGGTCAATGGACGAGAGTCTGAACCAGCCAAGTCGCGTGAGGGAAGACTGCCCTATGGCTTGTAAACCTCTTTTATAAGGGAAGAATAAGTTCTACGTGTAGAATGATGCCTGTACCTTATGAATAAGCATCGGCTAACTCCGTGCCAGCAGCCGCGGTAATACGGAGGATGCGAGCGTTATCCGGATTTATTGGGTTTAAAGGGTGCGTAGGCGGTTTATTAAGCTAGTGGTTAAATATTTGAGCTAAACTCAATTGTGCCATTAATACTGG
+
FF,CFEGGGFGCC<E<A@C6CC@@CGGGGGF9EFGGGGFGDEGD,F6@6,:CF@E@,6,CCF,CFCGG,:,@FD<?FGGF<F?F?5E<EC@,,FEFFFDF,9B???B,:BA?E<F?ADAEG,AEEGF,CFFGGAABCG<E,,+>C+@7FAFD:3+=F9>FCGCC8C:CE**7@E>*B8>*,46**1>>:88BF;B*B1/+>C9C9E/13A<+AF=FDDDCC5CF*1:)*3C*777*9*0:*7=5:+*297:DC6>4*2<)*9>CFAFF2*649A2646625A6
@DE18INS60510:318:000000000-B6LD3:1:1101:24160:5481 1:N:0:AAGAGGCATTCTAGCT
TGGGGAATCTTCCGCAATGGGCGAAAGCCTGACGGAGCAACGCCGCGTGAGTGATGACGGCCTTCGGGTTGTAAAACTCTGTGATCCGGGACGAAAAGGCAGAGTGCGAAGAACAAACTGCATTGACGGTACCGGAAAAGCAAGCCACGGCTAACTACGTGCCAGCAGCCGCGGTAATACGTAGGTGGCAAGCGTTGTCCGGAATTATTGGGTGTAAAGCGCGCGCAGGCGGCTTCCCAAGTCCCTCTTAAAAGTGCGGGGCTTAACCCCGTGATGGGAAGGA
+
GFGGGGGGGGGGGGGGGGGGGGGGGGGGGGGGGGGGGGGGGGGGGGGFGGEGGGGFGGGGGGGGGGGGGGGGGGGFFFGEGGGGGGGGGGGGEGGGGGGGGEFGGGGGGGGGFGGGGGGGGGGGCFGGGGGGGGGDGGGGGGGGGGGGEGGGGGGGGGGGGF@FFGC>CFGGEGEGGGGGGGGGGGFGGGGGFGGGGGGGGC5C5@:FFGGG/:EGGFGFGGGGEGGCEGGGD/9;?FGGFFFFG9@<7:C*0=BFDD9F35C772@2?:>?:<2>F?:0:B>
@DE18INS60510:318:000000000-B6LD3:1:1101:10867:5482 1:N:0:AAGAGGCATTCTAGCT
TGGGGGATATTGCACAATGGAGGAAACTCTGATGCAGCGACGCCGCGTGAGTGAAGAAGTATTTTGGTATGTAAAGCTCTATCAGCAGGGAAGAAAATGACGGTACCTGACTGAGAAGCCCCGGCTAACTACGTGCCAGCAGCCGCGGTAATACGTAGGGGGCAAGCGTTATCCGGATTTACTGGGTGTAAAGGGAGCGTAGACGGCGACGCAAGTCTGAAGTGAAATACCCGGGCTCAACCTGGGAACTGCTTTGGAAACTGTGTTGCTAGAGTGCTTGAGA
+
GGGFFGFGGGGGGGGGFFGGGGGGGGGGGGGGGGGGGGGGGGGGGGGGGGGGGGGGGGG@EFAF,CFGFGG<FGECFGGGGBFGGGGGFGGGGGGGGGGGGGGGFGGGGGGGFCDEGGGGGGGEGGEFGFFGGFGCFGG7<A:FCFGDFGGGGGGB:FFDFGGEFCFGE:CFFGGGC88EFG0CF>CC8FCCFFDGGCE:EGGGGGGGGGGGGGGCGFGCFFGGCFF=FFGGDDDE@>FGFFFFFGFGFFGD:/=FDF4<FFG?=A7:A@<448ADF######
@DE18INS60510:318:000000000-B6LD3:1:1101:5752:5505 1:N:0:AAGAGGCATTCTAGCT
TGAGGAATATTGGTCAATGGACGCAAGTCTGAACCAGCCATGCCGCGTGCAGGAAGACGGCTCTATGAGTTGTAAACTGCTTTTGTACGAGGGTAAACGCTCTTACGTGTAAGAGCCTGAAAGTATCGTACGAATAAGGAGCGGCTAACTCCGTGCCAGCAGCCGCGGTAATACGGAGGATCCAAGCGTTATCCGGATTTATTGGGTTTAAAGGGTGCGTAGGCGGTTTGATAAGTTAGAGGCTAAATATCGGTGCTTAACACCGGAACTGCCGATAATACTG
+
CF9CFGDCFDGGFGGGFGGGGFFFGGG,CEFGGFGGGGGGGGGFEGEGGFFFGGGFEG7=C@:<FFF9AFDGFGGGGGGG?FAECGGGGDE>FFFGFGGGGGGFFGFGGDFGCE@F@FGGGGGGGGFFDCFEGGCFGGGC,@@FC*@>C7??:FF@FGGGGGGGEGDGCEE?FFGGDCGG++<CCGFGGGC8CFGDG5C9CCC7EFC>*<?FGFC:=551CCECCC:C5570:779=@CFFF))*<9>7*:CGF))**-.:@<C:139>@B############
@DE18INS60510:318:000000000-B6LD3:1:1101:17779:5510 1:N:0:AAGAGGCATTCTAGCT
TGGGGAATTTTGGACAATGGGCGCAAGCCTGATCCAGCTATTCCGCGTGTGGGATGAAGGCCCTCGGGTTGTAAACCACTTTTGTAGAGAACGAAAAGACACCTTCGAATAAAGGGTGTTGCTGACGGTACTCTAAGAATAAGCACCGGCTAACTACGTGCCAGCAGCCGCGGTAATACGTAGGGTGCGAGCGTTAATCGGGATTACTGGGCGTAAAGGGTGCGCAGGCGGTTGAGTAAGACAGATGTGAAATCCCCGAGCTTAACTCGGGAATGGCATATGT
+
GGGGGGGGGGGGGGGGGGGGGGGGGGGGGGGGGGGFGGGGGGGGGGGGGGGGGGGGGGGGGGGGGGGGGGGGGGGGG=DBCFFGGGGGGGGGGGGGGGGGGGGGGGGGGGGGGGGGGGGGGGGGGGGGGGGGGGGGGGGGGGGGGGGGGGGGGGGGGGGFFGGGGGGGGGGGGGGGGGGGFGGGGGGGGGGGGGGGGGGGGGGGGGGGGGGDGEGGGFCDFGGGEGGGGGGDDGGFFFGGFFFFG?FGFGGFFFF4CCFFDDDGFAFABB2;><?>BF<FADF
@DE18INS60510:318:000000000-B6LD3:1:1101:7142:5510 1:N:0:AAGAGGCATTCTAGCT
TGGGGAATATTGCACAATGGGCGAAAGCCTGATGCAGCAACGCCGCGTGAGTGAAGAAGTATCTCGGTATGTAAAGCTCTATCAGCAGGGAAGAAAATGACGGTACCTGACTAAGAAGCCCCGGCTAACTACGTGCCAGCAGCCGCGGTAATACGTAGGGGGCAAGCGTTATCCGGATTTACTGGGTGTAAAGGGAGCGCAGACGGCACTGCAAGTCTGAAGTGAAAGCCCGGGGCTCAACCCCGGGACTGCTTTGGAAACGGTAGAGCTAGAGTGCTGGAGA
+
CFGFFGGGGGGCFGGGFFFFGGGGGEGGG?FCGGGGGGGGGFEGGGGB:EEGGGGGGGGFGG9@FGFCFFGCGGGGGGGCCFGGGGGGGGGGGGGGGFGFGGGGGGFGFFFGGGGCCFFGFG@C:CEGGGGGGCFCGFECFGGDGGEE?ECFGGGCFGEGGEGEGGGEEGGGFFEGE5E0C@CEGFFGEGGGFGGDGGGDGCGFEGGGDFGGG?E?CG>;FC7CCGFGG=<CDDCB@@G4?@DEGGFGF*>9:/8?FD<<F)51<069ABB<7<<AF2>:??F
@DE18INS60510:318:000000000-B6LD3:1:1101:20391:5532 1:N:0:AAGAGGCATTCTAGCT
TGGGGAATATTGCACAATGGGGGAAACCCTGATGCAGCGACGCCGCGTGAGCGAAGAAGTATTTCGGTATGTAAAGCTCTATCAGCAGGGAAGAAAATGACGGTACCTGACTAAGAAGCACCGGCTAAATACGTGCCAGCAGCCGCGGTAATACGTATGGTGCAAGCGTTATCCGGATTTACTGGGTGTAAAGGGAGCGTAGACGGCTGTGTAAGTCTGAAGTGAAAGCCCGGGGCTCAACCCCGGGACTGCTTTGGAAACTATGCAGCTAGAGTGTCGGAGA
+
GGGGGGGGGGGGGGGGGGGGGGGGGGGGGGGGGGGGGGGGGGGGGGGGGGGGGGGGGGGGGGGGGGGGGGGFGGGGGGGGGGGGGGGGGGGGGGGGGGGGGGGGGGGGGGGGGGGGGGGGFGGGGGGGGGGGGGFFGGGGGGGFGEGGGGGGGGGGGGGGGFGGGGGGGGGGFGGGGGGGGGGGGGGGGGGGGGGGGGGGGGGGGGGGGGFGGGGGFGGCFGGGFGGGGGGGGGDDEFGGF>EEGEEG>9FDF8=?GFFFG=FGFAFA?)<?FFFF2:<>FFE
@DE18INS60510:318:000000000-B6LD3:1:1101:9732:5532 1:N:0:AAGAGGCATTCTAGCT
TGGGGAATATTGCACAATGGGCGCAAGCCTGATGCAGCGACGCCGCGTGCGGGATGACGGCCTTCGGGTTGTAAACCGCTTTTGATCGGGAGCAAGCCTTCGGGTGAGTGTACCTTTCGAATAAGCACCGGCTAACTACGTGCCAGCAGCCGCGGTAGTACGGAGGGTGCAAGCGTTATCCGGAATTATTGGGCGTAAAGGGCTCGTAGGCGGTTCGTCGCGTCCGGTGTGAATGTCCATCGCTTAACGGTGGATCTGCGCCGGGGACGGGCGGGCTGGAGGG
+
GGGGGGGGGGGGFGGGGGGFGFGGGGGCGGGGGGGGGGGGGGGGGGGGDFGDGGGGGGGGGGGGGGGG4CF?EG@CE@E@B<FFGFGFC:FGEGGGFGGGGGGGGGGGGGGGGGGAECCGDFGGGGGGGGGGGG:DFGGGCGGGGGGGGGGGGFGFEEGGGG*48CCEGGGGGFD*:?>7:;EEEEFFFGGG>CEGEDCFGGGGGG=?G5+7?C>7CCDG9DGG=C59C77?D*:BFFFG?DF5*CFCEG7FGFFFFD4-9B<<3(037D#############
@DE18INS60510:318:000000000-B6LD3:1:1101:21608:5542 1:N:0:AAGAGGCATTCTAGCT
TGGGGAATTTTGGACAATGGGCGCAAGCCTGATCCAGCTATTCCGCGTGTGGGATGAAGGCCCTCGGGTTGTAAACCACTTTTGTAGAGAACGAAAAGACACCTTCGAATAAAGGGTGTTGCTGACGGTACTCTAAGAATAAGCACCGGCTAACTACGTGCCAGCAGCCGCGGTAATACGTAGGGTGCGAGCGTTAATCGGAATTACTGGGCGTAAAGGGTGCGCAGCGGTTGAGTAAGACAGATGTTAAATCCCCGAGCTTAACTCGGGAATGGCATATGTG
+
GGGGGGGGGGGFGGGGGGGGGGGGGDEGGGGGGGGGGGGGGGGGGGGGGGGGGGGGGGFGGGGGGGDGGGGGGGGGGGGFGGGGGCAFGGGGGGGGGGGGGGGGGGGGGGGCGGG>FGGGFDFCFGDGGGEFGGGGGGGGGGFGGGFEDGGGGGGGGGGGGGGFGGGGGEGGGEGGGGGGFF8E>FGGGGDGGCCCCFFGCE8C?EFGCGFGECEGGGGGC3:DECGGGDCCD49/=FF=F@FFFC7*9CCDGF?FGDFFGFFG=2=<?B01:FBFBB:>AAF
@DE18INS60510:318:000000000-B6LD3:1:1101:11636:5593 1:N:0:AAGAGGCATTCTAGCT
TGGGGAATTTTGGACAATGGGCGCAAGCCTGATCCAGCTATTCCGCGTGTGGGATGAAGGCCCTCGGGTTGTAAACCACTTTTGTAGAGAACGAAAAGACACCTTCGAATAAAGGGTGTTGCTGACGGTACTCTAAGAATAAGCACCGGCTAACTACGTGCCAGCAGCCGCGGTAATACGTAGGGTGCGAGCGTTAATCGGAATTACCGGGCGTAAAGGGTGCGCGGGCGGTTGAGTAAGACAGATGTGAAATCCCCGAGCTTAACTCGGGAATGGCATATGT
+
GGGGGGGGGGGGGGGGGGGFFGGGGGGGGGGGGGGGGGGGGGGGGGGGGGGGGGGGGGFGGGGGGGGGGGGGGFGGGGGFGGGGGGFGGGGGEEGGGGGGGGGGFGGGGGGFGGGGGGGGFGGGGGGGGGGGGGGGGGGGGGGGGGGGDEGGGGGGGGGFGGGGGGGGGGGG@FGGGGGGGGGCGG>ECGGGGGGGGGGGDGD>EGGGGGGGGGGGGG7CGGGGGGGGGGGGGGGFFF7CBFFFGC6?BFGCFF@F37495BDCFF?<6:6;012?FFBF94=
@DE18INS60510:318:000000000-B6LD3:1:1101:12885:5602 1:N:0:AAGAGGCATTCTAGCT
TGGGGAATATTGGGCAATGGGCGCAAGCCTGACCCAGCAACGCCGCGTGAAGGAAGAAGGCTTTCGGGTTGTAAACTTCTTTTGTCGGGGACGAAACAAATGACGGTACCCGACGAATAAGCCACGGCTAACTACGTGCCAGCAGCCGCGGTAATACGTAGGTGGTAAGCGTTATCCGGATTTACTGGGTGTAAAGGGCGTGTAGGCGGGATTGCAAGTCAGATGTGAAAACTGGGGGCTCAACCTCTAGCCTGCATTTGAAACTGTAGTTCTTGAGTGCTGG
+
GGGGGGGGFGGGGGGGFGGGGGGGGGGGGGGGGGGGGGGGGGGGGGGGGGFGGGGGGGGGGGGGFGFGGDGGGGGGGGGGGGGGGGGGGGGGGGGGGGFGGGGGGGGGGGGGGGGGDGGGGGFGGGEDCGGGGGGGGCGGGGGGGGGGGGGEGGGGGGEFGDGFFCFGGGDGGGGGFGGGGGGGGGFG5FGGGGGFGGGEECEGGGFEEGDGFGGGGFGGGGGGGGGGGFGFDGG>>33DF=F@C6<697DGGFFFGCAAFF>DFF@<BFFAFFFF?A24<A?
@DE18INS60510:318:000000000-B6LD3:1:1101:11637:5615 1:N:0:AAGAGGCATTCTAGCT
TGGGGAATTTTGGACAATGGGCGCAAGCCTGATCCAGCTATTCCGCGTGTGGGATGAAGGCCCTCGGGTTGTAAACCACTTTTGTAGAGAACGAAAAGACACCTTCGAATAAAGGGTGTTGCTGACGGTACTCTAAGAATAAGCACCGGCTAACTACGTGCCAGCAGCCGCGGTAATACGTAGGGTGCGAGCGTTAATCGGAATTACCGGGCGTAAAGGGTGCGCGGGCGGTTGAGTAAGACAGATGTGAAATCCCCGAGCTTAACTCGGGAATGGCATATGT
+
GFGGGGGGGGGFEGGGGGGGGGGGGGGGGGGGGGGGGGGEGGGGGGGGGGGG7EEEGFGDFFEGGGGC=FFFFGGGGGGGFGGGGFGDEFFGGGGGGGFGGGGCFGGGGGGGGDFGGGGGGGGFGGG>FGGGFGDGGGGGGGGGGGCFGDFEGGGGGGGGGGGGGGGGCB@8FGD7FG?BEFF@EG5EECEGD:B5:C;CECGGGFGC88*:CEGCFC:DGGGDGGGDD5DC)/CFFFGG6=FFF+9:4CF**977*/,4D547@<F90:101(8??:3:<AF
@DE18INS60510:318:000000000-B6LD3:1:1101:16647:5618 1:N:0:AAGAGGCATTCTAGCT
TGGGGAATATTGCACAATGGGGGAAACCCTGATGCAGCGACGCCGCGTGGAGGAAGAAGGTCTTCGGATTGTAAACTCCTGTTGTTGAGGAAGATAATGACGGTACTCAACAAGGAAGTGACGGCTAACTACGTGCCAGCAGCCGCGGTAAAACGTAGGTCACAAGCGTTGTCCGGAATTACTGGGTGTAAAGGGAGCGCAGGCGGGAGAACAAGTTGGAAGTGAAATCCATGGGCTCAACCCATGCACTGCTTTCAAAACCGTTTTTCTTGAGTAGTGCAGA
+
FFGGGGGGCFG,E@FFEFGCFGGGGCG<FGFFGFGFFDBE+@FGGGGGGGDF+FE@EGG<BFCFFG@CGGGFGGGGGFGE<FGFC>FDFDGGGGGDD5CAFCCFFF9=FGGGCGD,CFFCG973F::FG9FG7D3BFFFGGGFDEGCF=:FFGFGGFE>CGGFGFGCEEEC*?C@E@CFFGCCG6CCEE9+0<CC*8CCE>>E85E8*8ACFFFF0<7C<>5<F+:CCCEFGG*9<85*2)8B3CC49?:FGG=6=F:<75)9C)45806<4>2:94<:9<A6
@DE18INS60510:318:000000000-B6LD3:1:1101:12026:5639 1:N:0:AAGAGGCATTCTAGCT
TGAGGAATATTGGTCAATGGACGTAAGTCTGAACCAGCCAAGTCGCGTGAGGGAAGACTGCCCTCTGGGTTGTAAACCTCTTTTATAAGGGAAGAATAAGTTCTACGTGTAGAATGATGCCTGTACCTTATGAATAAGCATCGGCTACCTCCGTGCCGGCAGCCGCGGTAATACGGAGGATGCGAGCGTTATCCGGATTTATTGGGTTTAAAGGGTTCGTTAGCGGGTTCTTAAGTTAGTGGTTAAATATTTTAGCTAAACTCAATTGTGCCATTAATACTGG
+
FE,;CFGG<C<E96CFFGG?EGECFFF@FGGGF@CFEFFFGCC@:@FFFGCF:F8,CC@CFGGG,CE,,:,+8E,?EE<FCFF<CFG,?9,,4BE<<F?FGGGGGFFGFF<,?BF<FE<FGFGFCA@AF<A??A?FG9FF<?FGEFG,A7?F:BFG+F:FFCC,3+83CFCGFG:*****::F:EC8EGG><@<8:53=:9B#################################################################################
@DE18INS60510:318:000000000-B6LD3:1:1101:13495:5653 1:N:0:AAGAGGCATTCTAGCT
TGAGGAATATTGGTCAATGGACGCAAGTCTGAACCAGCCATGCCGCGTGCAGGAAGACGGCTCTCTGAGTTGTAAACTGCTTTTGTACGAGGGTAAACTCACCTACGAGTAGGTGACTGAAAGTATCGTACGAATAAGGATCGGCTAACTCCGTGCCAGCAGCCGCGGTAATACGGAGGATTCAAGCGTTATCCGGATTTATTGGGTTTAAAGGGTGCGTAGGCGGTTTGATAAGTTAGAGGTGAAATCCCGGGGCTTAACTCCGGAACTGCCTCTAATACTG
+
GGGGGGGGGGGEGGGGGGGGGGGGGEGGGGGGGGGGGGGGGGGGGGGGGGGGGGGGGGGGGGGG,EFFGGGGGGGGGGGGFGGGEGGGGGGGGGGGGGFGGGGGGGGGGGGCGGGGGGGGGFFGGGGGGGGGGGGGGGGGGGGDGGGGGGGGGGCEF<FGGGGGCGEGGGGGGGFGGGC8<EGGGGGGGGDGGGDDGGGGGGGGGGGGGG?FGGGGGGC9DCEGGGGCE5FFFGGFFFGGFFFFDCFFFDC<C>BDGG727@CG36.7>FFFF>B?3AABB2@
@DE18INS60510:318:000000000-B6LD3:1:1101:15103:5683 1:N:0:AAGAGGCATTCTAGCT
TGGGGGATATTGCACAATGGAGGAAACTCTGATGCAGCGACGCCGCGTGAGTGAAGAAGTATTTCGGTATGTAAAGCTCTATCAGCAGGGAAGAAAATGACGGTACCTGACTAAGAAGCCCCGGCTAACTACGTGCCAGCAGCCGCGGTAATACGTAGGGGGCAAGCGTTATCCGGATTTACTGGGTGTAAAGGGAGCGTAGACGGCGAAGCAAGTCTGAAGTGAAAACCCAGGGCTCAACCCTGGGACTGCTTTGGAAACTGTTTTGCTAGAGTGTCGGAGA
+
GGGGGGGGGGGGGGGGGGGGGGGGGGGGGGGGGGGGGGGGGGGGGGGGGGGGGGGGGGGG,FFGGGGGGGGGGGGGGGGGGFGGGGGGGGGGGGGGGGGGGGGGGGGGGGGGFGGGGGGGGGGGGGGGGGGGGGGGGGGGGGGGGGGGGDGGGGGGGGGGGGGGGGGGGGGGGGGGEGGGGGGGGGGGCFGGGGGGEGGGGGGGGGGGGGGGGGGGGGGGGGFGGFCGGEGGGGGDFFGGF>BFGGFGFFGFG=FFGGFFF6DFFBFFFFFFF?AFFF09>;D
@DE18INS60510:318:000000000-B6LD3:1:1101:6927:5683 1:N:0:AAGAGGCATTCTAGCT
TGAGGAATATTGGTCAATGGACGCAAGTCTGAACCAGCCATGCCGCGTGCAGGATGACGGCTCTGTGAGTTGTAAACTGCTTTTGTACGAGGGTAAACGCAGATACGTGTATCTGTCTGAAAGTATCGTACGAATAAGGATCGGCTAACTCCGTGCCAGCAGCCGCGGTAATACGGAGGATTCAAGCGTTATCCGGATTTATTGGGTTTAAAGGGTGCGTAGGCGGTTGGATAAGTTAGAGGTGAAATTTCGGGGCTCAACCCTGAACGTGCCTCTAATACTG
+
;EEEFGGGGGGGGGGGGCGGGGGGGGGFGGGGGG@DFFGFGGGEFGGGGGGFDGGGGGGFG:FFGFGFEFFFGGGGGGGGGEFGGGGGGGGGGBFGGGGGGGGGGGGG?<FGGGFFDFAFGFGGGAFEFFCGGGGGGGGGGFGGGGGGFDGGGFFGGGGFGCC:>@BECFCECFEEGGEDFFGGGGGGGCCFF9=CEC?+35CFFGCCC8FGGGG=CCDCDDGGGDGC*:*007>FFFGGF407DCF7=C75<7BBD7384<CFF?#################
@DE18INS60510:318:000000000-B6LD3:1:1101:14098:5686 1:N:0:AAGAGGCATTCTAGCT
TGGGGAATATTGCACAATGGGGGAAACCCTTATGCAGCAACGCCGCGTGAGTGAAGAAGTATTTCGGTATGTAAAGCTCTATCAGCAGGGAAGAAAATGACGGTACCTGACTAAGAAGCCCCGGCTAACTACGTGCCAGCAGCCGCGGTAATACGTAGGGGGCAAGCGTTATCCGGATTTACTGGGTGTAAAGGGAGCGTAGACGGCGAGACAAGTCTGAAGTGAAAGCCCGGGGCTCAACCCCGGGACTGCTGTGGAAACTGCCTTGCTCGAGTGCGGGAGC
+
FGGGGGGGGGGFGGGFFGGGGGGGGGG8FG,BEFGGGG<FFGGCC7>C7:CGC=FCEB8FCFGGGGGGGGGGFGGDGCFGEFGG9FFBFDFCGGGGGGGGGGEGF@FFFFGGGF<CFFDCFGGGGCFCEFCFGF,CFCFFGFGGGGGG*:;EC7C<9CCDDGGGGGG8;5E;FFEE:C>FFGGGFGFGEGFFDGGGGGGGGG>7:CGEGDEGCFGEGGC7*9?C9:9CGCCCGDDB5FGGFFB>DG35<CCCC)=<FG7<F=7474=?###############
@DE18INS60510:318:000000000-B6LD3:1:1101:16161:5687 1:N:0:AAGAGGCATTCTAGCT
TGGGGAATATTGCACAATGGGCGCAAGCCTGATGCAGCCATGCCGCGTGTATGAAGAAGGCCTTCGGGTTGTAAAGTACTTTCAGCGGGGAGGAAGGGAGTAAAGTTAATACCTTTGCTCATTGACGTTACCCGCAGAAGAAGCACCGGCTAACTCCGTGCCAGCAGCCGCGGTAATACGGAGGGTGCAAGCGTTAATCGGAATTACTGGGCGTAAAGCGCACGCAGGCGGTTTGTTAAGTCTGATGTGAAATCCCCGGGCTCAACCTGGGAACTGCATCTGA
+
GGGGGGGGGGGFGGGGGGGGGFGGGGGGGGGGGGGGGGGGGGGG7FEFGGGGGGGGGGGGGGGGGGGGGGFFGGGGGGGGGGGGFCFGGGGGGGGGGGGGGGGGGGGGGGGGGGGGGGGFGGGGGGGGGGGGGGGGGGGGGGGGGGGGGGGGGGGFGGGGGGGGGGGGFGGGGEGGGGGGGGGGGGGGGGGGGGGG8EGGGEGGDFGGFCFGGGGGGFGGGGGGGGGGGC397*9@FFGGFF4@F?FFFGGGCFFF:D(63:7FFFFBFF<:?B?<<>9):4@
@DE18INS60510:318:000000000-B6LD3:1:1101:21884:5718 1:N:0:AAGAGGCATTCTAGCT
TGAGGAATATTGGTCAATGGACGCAAGTCTGAACCAGCCATGCCGCGTGCAGGATGACGGCTCTATGAGTTGTAAACTGCTTTTGTACGAGGGTAAACGCAGATACGTGTATCTGTCTGAAAGTATCGTACGAATAAGGATCGGCTAACTCCGTGCCAGCAGCCGCGGTAATACGGAGGATTCAAGCGTTATCCGGATTTATTGGGTTTAAAGGGTGCGTAGGCGGTTTGATAAGTTAGAGGTGAAATTTCGGGGCTCAACCCTGAACGTGCCTCTAATACTG
+
GGGGGGGGGGGGGGGGGGGGGGGGGGGGGGGGGGGGGGGGGGGGGGGGGGGGGGGGGGEGGCGG9FGGGGGGGGGGGGGGGGGGGGGGGGGGGGGGGGGGGGGGGGGGGGGGGGGGGGGGGGFGFFFGGGGGGGGGFGGGFGGGGGGGGGGGGGGGGGGGFFGGDGGGGGEGGGGGGGGGGGGG9;EEGGGGGGGGGGGGGGGGFF?CCGFGFGGGEDG<DGGGGGEDGGGGGGFB?@F>FFFFFFFGFF7DG3>>C*,8C>54>BF?<):?FADFAA<AF##
@DE18INS60510:318:000000000-B6LD3:1:1101:18801:5735 1:N:0:AAGAGGCATTCTAGCT
TGGGGAATATTGCACAATGGGGGAAACCCTGATGCAGCGACGCCGCGTGAGTGAGGAAGTATTTCGGTATGTAAAGCTCTATCAGCAGGGAAGAAGAAATGACGGTACCTGACTAAGAAGCCCCGGCTAACTACGTGCCAGCAGCCGCGGTAATACGTAGGGGGCAAGCGTTATCCGGATTTACTGGGTGTAAAGGGAGCGCAGGCGGCATGATAAGTCTGATGTGAAAACCCAAGGCTCAACCATGGGACTGCATTGGAAACTGTCGTGCTGGAGTGTCGGA
+
GGGGGGGGGGGGGGGGGGGGGGGGGGGGGGGGGGGGGGGGGGGGGGGGGGGGGGGGGGGGGGGGGGGGGGGGGGGGGGGGGGGGGGGGGGGGGFGGGGGGGGGGGGGGGGGGGGGCCGGFGGGDGGGDGGGGGGGGGGGGGGGGGGGGGGGGGGGGGFFGGGGGGGGGGGGGGFCGGGGGGGGCFGGGGGGGFFGGGGGGGGGGGGGGGGGGGGGGGGGGGGGGCFGGFGGGGGGFFFF46?7<G?FGFFFFGF?FCFB?CBGFFFFF0>?:)4::::A<:>7
@DE18INS60510:318:000000000-B6LD3:1:1101:10211:5737 1:N:0:AAGAGGCATTCTAGCT
TGGGGAATATTGCACAATGGGCGCAAGCCTGATGCAGCGACGCCGCGTGCGGGATGACGGCCTTCGGGTTGTAAACCGCTTTTGATCGGGAGCAAGCCTTCGGGTGAGTGTACCTTTCGAATAAGCACCGGCTAACTACGTGCCAGCAGCCGCGGTAATACGTAGGGTGCAAGCGTTATCCGGAATGATTGGGCGTAAAGGGCTCGTAGGCGGTTCGTCGCGTCCGGTGTGAAAGTCCATCGCTTAACGGTGGGTCTGCGCCGGGTACGGGCGGGCTGGAGTG
+
FGGEE;BFEFGFGGGGFCEFGGGGGFGCFFGGGFEGGDFGGFGGGGGGGGGCEGFGGGGGDGGGFGGGFGGEGGBFFEGG:FFGGFGGCGEFEGGGGGGGGGGGCFCFFG9FFCAF9FFGFFGGGGGGFGGGEGFF9B,<:FEGFGF<FGGEGGGEE@C:B<CFGGGDGGFFG8E?AEEGFGG>>5+<C+<65ACCGDCCFCEC=?EE58CGGCE5EDDG<C5CCDE>EE**:CF?6=FGFB@F3:9CEG93C)00>DA1357C>3B################
@DE18INS60510:318:000000000-B6LD3:1:1101:25026:5765 1:N:0:AAGAGGCATTCTAGCT
TGGGGAATATTGCACAATGGGGGAAACCCTGATGCAGCAACGCCGCGTGAAGGAAGAAGGTTTTCGGATCGTAAACTTCTATCAACAGGGACGAAGAAAGTGACGGTACCTGAATAAGAAGCCCCGGCTAACTACGTGCCAGCAGCCGCGGTAATACGTCTGGTGCAAGCGTTATCCGGATTTACTGGGTGTAAAGGGAGCGCAGGCGGTGCGGCAAGTCTGATGTGAAAGCCCGGGGCTCAACCCCGGTACTGCATTGGAAACTGTCGTACTAGAGGGTCGG
+
GGGGGG:FFGGGGGGFGFGGGGGFGGGGGGGGGGGGGGGGGGGGGGGGGGGGGGGGGGGGGGGGGGGDGGCGGGGGGGGGFGGGGGGGGGGGGGGG@FGGGGGGGGGGGFGGCGGFGGGGGGGGGGGGGGGGGEGGGEGGGGGGGGGGGGGGDGGGGGGGGGGFFGGGGGGGGGGGGGGGGGGFGGFF5;CEGGGEFGGE>C>5*8CGGGDCEECGGGGGGGF>CD9:FE*>5CGF@>37>?F@GC7CFGCDGFFFG7726FGGFFFB6>18,<B########
@DE18INS60510:318:000000000-B6LD3:1:1101:24437:5768 1:N:0:AAGAGGCATTCTAGCT
TGAGGAATATTGGTCAATGGACGAGAGTCTGAACCAGCCAAGTCGCGTGAGGGAAGACTGCCCTATGGGTTGTAAACCTCTTTTATAAGGGAAGAATAAGTTCTACGTGTAGAATGATGCCTGTACCTTATGAATAAGCATCGGCTAACTACGTGCCAGCAGCCGCGGTAATACGTAGGGGGCAAGCGTTATCCGGATTTACTGGGTGTAAAGGGAGCGTAGGCGGCGGAGCAAGTCAGAAGTGAAAGCCCGGGGCTCAACCCCGGGACGGCTTTTGAACCTG
+
GGGGGGGGGGGGGGGGGGGGGGGGGGGFGGGGGGGGGGGGGGGGGGGGGGGGGGGGGGGGGGGGGGGGCGGGGGGGGGGGGGGGGGGGGGDFGGGGGGFGGGGGGGGGGGGFAFGFGG9DGGGGGGGGGGGGGFFDGFGGGGGGGGGGGGGFGGDGGGGGGDGGGGGGGGGGGGGGGGGGGGGGCFGGGGGFGGGGGGGFGGDGGGGGGGGDFG=FGGGGGGGGGCGGC5DDGGFFFFG7FFFFG7FGFGGGGFFFGGFFGFGGE>D(,73;;B?BFBF####
@DE18INS60510:318:000000000-B6LD3:1:1101:19991:5782 1:N:0:AAGAGGCATTCTAGCT
TGAGGAATATTGGTCAATGGACGCAAGTCTGAACCAGCCATGCCGCGTGCAGGATGACGGCTCTATGAGTTGTAAACTGCTTTTGTACGAGGGTAAACGCAGATACGTGTATCTGTCTGAAAGTATCGTACGAATAAGGATCGGCTAACTCCGTGCCAGCAGCCGCGGTAATACGGAGGATTCAAGCGTTATCCGGATTTATTGGGTTTAAAGGGTGCGTAGGCGGTTTGATAAGTTAGAGGTGAAATTTCGGGGCTCAACCCTGAACGTGCCTCTAATACTG
+
GGGGGGGGFGGGGGGGGCGGGGGGGGGGGGGGGGGGGGGGGGGGGGGGGGGGGGGGGGGGGGGGCGGFGGGGFGGGGGGGGGGGFGGGGGGGGGGGGGEGEGGGGGGGGGGGGGGFGGGGGFGGGDGGGFGGGGCCFFGG::FFGBFFGGGGGGC>GFFFGGGGGGGGCGCFGGGGGEG>8CFGGGGGGGC5C7EEE5C?FFGGGD*;ECEGGGGGGGG*>DGFEC*5:7>CF>F64@D:BFFFGGFGF7CFGDFFC*,<7>GCF7<2:),:BA:BAA<>99F
@DE18INS60510:318:000000000-B6LD3:1:1101:9414:5787 1:N:0:AAGAGGCATTCTAGCT
TGGGGAATATTGCACAATGGGCGAAAGCCTGATGCAGCGACGCCGCGTGAAGGATGAAGTATTTCGGTATGTAAACTCCTATCAGCAGGGAAGAAAATGACGGTACCTGACTAAGAAGCCCCGGCTAACTACGTGCCAGCAGCCGCGGTAATACGTAGGGGGCAAGCGTTATCCGGATTTACTGGGTGTAAAGGGAGCGTAGACGGCTGTGCAAGTCTGAAGTGAAAGGCATGGGCTCAACCTGTGGACTGCTTTGGAAACTGTGCAGCTAGAGGGACGGAGA
+
GGGGGGEF9F-CFFF@CAFFGGGGDEE@FGFCC@CFGG@FGEGGGEG@FDDDEGFEFGFEA<E,EGDGGGGGGGEEDEFF<,CFCGFG<CFGFFGGGDF?FGGFGG<B?DBFDFGFFEGG7CBCEDE,3:DFGG@F<ECGGGGGGG:F*5>FFGG7,6<:FC7*;@88C18C:<FC<CEFGGGGF*?EC@CCEFDC8//:8>*<CEEEGG?CF9CA?7C7:C+2CCCG5=C4753;757C?F?F7?)0/*/*?BF=<C#########################
@DE18INS60510:318:000000000-B6LD3:1:1101:17097:5801 1:N:0:AAGAGGCATTCTAGCT
TGGGGGATATTGCACAATGGGGGAAACCCTGATGCAGCGACGCCGCGTGGAGGAAGAAGGTTTTCGGATTGTAAACTCCTGTCGTTAGGGACGATAATGACGGTACCTAACAAGAAAGCACCGGCTAACTACGTGCCAGCAGCCGCGGTAAAACGTAGGGTGCAAGCGTTGTCCGGAATTACTGGGTGTAAAGGGAGCGCAGGCGGACCGGCAAGTTGGAAGTGAAAACTATGGGCTCAACCCATAAATTGCTTTCAAAACTGATGGCCTTGAGTATTGCAGA
+
GGGGGGGGGGGGGGGGGGGGGGGGGGGGGGGGGGGGGGGGFGGFEGGGGGGGGGGGGGGGGGGGGGGGGGFFGGGGG<FFGGGGGGGDGGGGGGGGGGGGGGGGGGGGGGFGGGGGGGGGFFGGGGGGGGGGGGFGGFGGGGDFG<FGGG:CFFCFFFEFCDEFFFGGGCC8<EGDEGGGDFCCEGCE>ECCFCEFG8ECCEGCCCE>8CC=:5C9?7F6>CG49>FFCG777*>:F:F6F47>*2=:6>*27/89C>A<5;C####################
@DE18INS60510:318:000000000-B6LD3:1:1101:8487:5818 1:N:0:AAGAGGCATTCTAGCT
TGGGGAATTTTGGACAATGGGCGCAAGCCTGATCCAGCTATTCCGCGTGTGGGATGAAGGCCCTCGGGTTGTAAACCACTTTTGTCGAGAACGAAAAGACACCTTCGAATAAAGGGTGTTGCTGACGGTACTCTAAGAAGAAGCACCGGCTAACTACGTGCCAGCAGCCGCGGTAAGACGTAGGGTGCGAGCGTGAATCGGAATTACTGGGCGTAAAGGGGGCGCAGGCGGTTGAGTAAGCCAGATGTGAAAGCGCCGAGCTAAACCCGGGAAGGGCATATGT
+
GDGGGF,EEEGG+FFEEFFGGFGGG@FEGFGGGCCFFE,CDFFGFEGFGGG>7F<FGGA@FGGGGGGGEF@?FFGGGCFGFFC?B,CFC8=BFEEB=,B4==FDCA7DEGGEGGG=,+++:,F<FFFCEGGCEGGGFFG,@>E<>D,@7:>>F7,7,CCCG*2CC@EG:<>BB44:,?:;3:=C7*11188*=C*;:+<EECEG6<E+<<EGG=E==:C9))*9C<=5*:993CFF?F#############################################
@DE18INS60510:318:000000000-B6LD3:1:1101:19373:5824 1:N:0:AAGAGGCATTCTAGCT
TGGGGAATATTGCACAATGGGGGAAACCCTGATGCAGCGACGCCGCGTGAGCGAAGAAGTATTTCGGTATGTAAAGCTCTATCAGCAGGGAAGAAAATGACAGTACCTGACTAAGAAGCACCGGCTAAATACGTGCCAGCAGCCGCGGTAATACGTATGGTGCAAGCGTTATCCGGATTTACTGGGTGTAAAGGGAGCGTAGACGGATGGGCAAGTCTGATGTGAAAACCCGGGGCTCAACCCCGGGACTGCATTGGAAACTGTTCATCTAGAGTGCTGGAGA
+
GGGGGGGFEGGGGFGGGGGGFGGGGGGGGGGGGGGGGGGGGGGGGGGGGGGGGGGGGFFF9FFEDGGGGFGFEGGFGGGGGDFGGGFGFGGGGFFGGGGGGFGGGGGGGGGGGGGAAFFGGGGGGGGGGGFGGFFGGGGGGGGGGGGGGGGGGGGFGGGGF@CF@CFGGGGGFFG@CGGGGGGDG5;CEFGECFEC88CGGGGGGGGCECFGGFG?GCFGGGCFFGFGGGGGDD<D>FGGF@@DGGFD>*>4>F?F6CA2<**:96B<A##############
@DE18INS60510:318:000000000-B6LD3:1:1101:21482:5851 1:N:0:AAGAGGCATTCTAGCT
TGGGGAATCTTCCGCAATGGGCGAAAGCCTGACGGAGCAACGCCGCGTGAGTGATGACGGCCTTCGGGTTGTAAAACTCTGTGATCCGGGACGAAAAGGCAGAGTGCGAAGAACAAACTGCATTGACGGTACCGGACAAGCAAGCCACGGCTAACTACGTGCCAGCATCCGCGGTAATACGTAGGTGGCAAGCGTTGTCCGGAATGATTGGGCGTAAAGCGCGCGCAGGCGGCTTCCCAAATCCCCCTTAAAAGTACGGGGCTTAACCCCGTGAAGGGAATGG
+
GFFCEEGFEGA@FCF7@-F8FFFGGEGGFG8@FFGGGGCAFGGGGGGCG@FF,CA9EEC:@BCEFFE@?CFFG,@<FF<FC<<A<EEFF@7CFC=+3333,CDB3FAC=<:@<@,D>><3,3@,8=FCE<:*3>B>**3@F<FFGCFGG7<C*?:,CC:FEG*7+;B+8F@@<<*//<9C*+3;5C:5EFEF5;EGE>@<8C*8A+<@9C6*85:*:CFGGG=9*)1)57<CD##################################################
@DE18INS60510:318:000000000-B6LD3:1:1101:4337:5867 1:N:0:AAGAGGCATTCTAGCT
TGGGGAATATTGCACAATGGGCGAAAGCCTGATGCAGCGACGCCGCGTGAAGGATGAAGTATTTCGGTATGTAAACTTCTATCAGCAGGGAAGAAAATGACGGTACCTGACTAAGAAGCCCCGGCTAACTACGTGCCAGCAGCCGCGGTAATCCGTAGGGGGCCAGCGTTATCCGGATTTACTGGGTGTAAAGGGAGCGTAGACGGCTGTGCAAGGCTGAAGTGAAAGGCATGGGCTCAACATGTGGACTGCTTTGGAAACTGGGCAGCGAGAGTGTCGGAGA
+
-CFGGC,E,6E9F<F<EFEF@@FC7@@,C@@,C,CFGF7@CFGGFCF>>F=FCFC8C?<FFFGGGGGCEGF<?@A?FGGGC9BFFFFFC@=FG?<FAFF9F?C?7FD,BFFD9==DFFGDF:FCDFF<,:><+,@FF<>>FFFFGGGG*5>,,,516*6::FF@EGGGGFG7<<<CF5CBFC,++;:;?<@7+AEC*8*:C5*3:*:*::<+<A7*/9CF6C3C7:7:759CCDFF4F=C###########################################
@DE18INS60510:318:000000000-B6LD3:1:1101:12615:5879 1:N:0:AAGAGGCATTCTAGCT
TGAGGAATATTGGTCAATGGACGAGAGTCTGAACCAGCCAAGTCGCGTGAGGGAAGACTGCCCTCTGGGTTGTAAACCTCTTTTATAAGGGAAGAATAAGTTCTACGTGTAGAATGATGCCTGTACCTTATGAATAAGCATCGGCTAACTCCGTGCCAGCAGCCGCGGTAATACGGAGGATGCGAGCGTTATCCGGATTTATTGGGTTTAAAGGGTGCGTAGGCGGTTTATTAAGGTAGTGGTTAAATATTTGAGCTAAACTCAATTGTGCCATTAATACTGG
+
GGGGGGGG@FGFGGGGGGGGGGGGGGGGGGGGGGGGGGGGGGGGGGGGGDEGGGGGGGGGGGGG,BF8CFEGGGGGGGGGGGGGGGGGGGGFGGGGGGGGGGGGGGGGGGGGGGGG?FFGGGDGGGGGGGGGGGGGGGGGGGGGGGGGGGGGGGGGGGGGGGGGGGGDGEGFGGGGGGGGGGGCEGGGGGGGGGGDEEECFGGGFF8E5FG?<EC0**99DGEFEDED=<CFC:D*9==764=@CGFGFGFF*8>)>DA<FBGGFFFFAB#############
@DE18INS60510:318:000000000-B6LD3:1:1101:17948:5894 1:N:0:AAGAGGCATTCTAGCT
TGAGGAATATTGGTCAATGGACGCAAGTCTGAACCAGCCATGCCGCGTGCAGGAAGACGGCCCTCTGAGTTGTAAACTGCTTTTGTACGAGGGTAAACTCACCTACGTGTAGGTGACTGAAAGTATCGTACGAATAAGGATCGGCTAACTCCGTGCCAGCAGCCGCGGTAATACGGAGGATTCAAGCGTTATCCGGATTTATTGGGTTTAAAGGGTGCGTAGGCGGTTTGATAAGTTAGAGGTGAAATCCCGGGGCTTAACTCCGGAACTGCCTCTAATACCG
+
GGGGGGGGGGGGFGGGGGGGGGGGGGGEFGGGGEFFGGGGGGGGGGGGGDGFGGGGGFGGGGGG@CGFEGGGGGGCF,8@CGFGGGGGGFGGGGGEEF<<DFFFGGGGFGG;FGGAFCFAFFFFGFACFGGGGFECEG9F:FEGCFCCGCCFE:8EGGGGCC68CEGCEE>ECG5EEC88<ACFCFCC8CE8F7>EGGE@CG?7?8/C8CC?FFEC7DDG:CEF?D:>*C>7:>FFFFGCF50>GC*:B6C557BFC*84C=C671)-9:8<73:33<AFF?F
@DE18INS60510:318:000000000-B6LD3:1:1101:13931:5902 1:N:0:AAGAGGCATTCTAGCT
TGAGGAATATTGGTCAATGGACGCAAGTCTGAACCAGCCATGCCGCGTGCAGGAAGACGGCTCTATGAGCTGTAAACTGCTTTTGTACGAGGGTAAACTCACCTACGTGTAGGTGACTGAAAGTATCGTACGAATAAGGATCGGCTAACTCCGTGCCAGCAGCCGCGGTAATACGGAGGATTCAAGCGTTATCCGGATTTATTGGGTTTAAAGGGTGCGTAGGCGGTTTGATAAGTTAGAGGTGAAATCCCCGGGGCTTAACTCCGGAACTGCCTCTAATACT
+
GGGGGGGGFGGCFGGGFGGGGGGGGGGGGGGGGGGGGGGGGGGGGGGGGGGGGGGGGGGGGGGGGGGGGGGGFGEGGGGGGGGGGGGGGGGGGGGGGGGGGGGGGGGGGGGGGGGGGGGGGGGGGGGGGGGGGFFGGGGGGGGDGFCGGGGGGGGGGGGGGGGGGGGGGGGGGGGGGGGGGGGGGGGGGGGGGGGGCG*CFCGGGGGGEGGGGGGGGGGGDDGGGGGCCEGGFFC7BFGDFFFFGGFFFGFFDDFBGDB?F?DDFBFFFDFB?7<FBF<94<B
@DE18INS60510:318:000000000-B6LD3:1:1101:12868:5905 1:N:0:AAGAGGCATTCTAGCT
TGGGGAATATTGCACAATGGGGGAAACCCTGATGCAGCGACGCCGCGTGGAGGAAGAAGGTCTTCGGATTGTAAACTCCTGTTGTTGAGGAAGATAATGACGGTACTCAACAAGGAAGTGACGGCTAACTACGTGCCAGCAGCCGCGGTAAAACGTAGGTCACAAGCGTTGTCCGGAATTACTGGGTGTAAAGGGAGCGCAGGCGGGAGAACAAGTTGGAAGTGAAATCCATGGGCTCAACCCATGAACTGCTTTCAAAACTGTTTTTCTTGAGTAGTGCAGA
+
GGGGGGGGGGGFGGFGFGGGGGGGGGGGGFGGGGGGGGGGGGGGGGGGGGDGGGGGGGGGFGGGGGGGGGGFGGGGGGGGGGGGGGGGGGFGGGGGGGGGGGGGGGGGGGGGGGFFFDGGGGGGGGGGGGGGGGFGGGGGGFFGGGGGGGGGGGGCGGGGGGGGGGGGGGGGGGGGGGGGGGGGGGGD>@E:FGGFGECEGGGGGGECGGGGGCFCCCFGC<7DFGGGGFF>CGG@50>GFFDDDGFGF7*9C46@FGA776DG7A?::64AAF<6>>?A###
@DE18INS60510:318:000000000-B6LD3:1:1101:6565:5926 1:N:0:AAGAGGCATTCTAGCT
TGGGGGATATTGCACAATGGGGGAAACCCTGATGCAGCGACGCCGCGTGGAGGAAGAAGGTTTTCGGATTGTAAACTCCTGTCGTTAGGGACGATAATGACGGTACCTAACAAGAAAGCACCGGCTAACTACGTGCCAGCAGCCGCGGTAAAACGTAGGGTGCAAGCGTTGTCCGGAATTACTGGGTGTAAAGGGAGCGCAGGCGGACCGGCAAGTTGGAAGTGAAAACTATGGGCTCAACCCATAAATTGCTTTCAAAACTGCTGGCCTTGAGTAGTGCAGA
+
FGGGEGEGGGGFFGGFGGGGGGGDEGGGGGGGGGGGGGGGGGGGGGGFGGEGGGGGGGGGFGGGGGGGGGGGGGGGGGGGGGGG7FFGGGGGGGGGGFGGFGGGGDFGFGGGGCFGGGGGGFGGGGGGGGGFGGGGFGD*CFGGGEGG>CGCFGG*;CGGCECFGGGGGCGEGDEGE>FC7<EFF>0A?EGGCFDDGEG5*:CEGGGG>EGGECEEGGF<FG6CC7:7?CGGGGGF:5DGFFFB<C?GF7CG=FFFGF>FGFG*9:?:<F)4)04):4>ABAF
@DE18INS60510:318:000000000-B6LD3:1:1101:23399:5931 1:N:0:AAGAGGCATTCTAGCT
TGAGGAATATTGGTCAATGGACGCAAGTCTGAACCAGCCATGCCGCGTGCAGGATGACGGCTCTCTGAGTTGTAAACTGCTTTTGTACGAGGGTAAACGCAGATACGTGTATCTGTCTGAAAGTATCGTACGAATAAGGATCGGCTAACTCCGTGCCAGCAGCCGCGGTAATACGGAGGATTCAAGCGTTATCCGGATTTATTGGGTTTAAAGGGTGCGTAGGCGGTTTGATAAGTTAGAGGTGAAATTTCGGGGCTCAACCCTGAACGTGCCTCTAATACTG
+
GGGGGGGF<FGEFGGGGGGGGGGGGGGGGGGGGGGGGGGGGGGGGGGGGGGGGGGGGGGGGGGG9<FGGGGGGGGGGGGGGGGGGGGGGGGGGFFGGGGGGGDGGGGGGFGGGGGFGGGGGGGGGGGGGGGGGGGGGGGG9FFEGGGGGGGGGGGGGGGGGGGGGGGGGEGGGGGGGDGGFGGGGGGGGGGGGGGGGDCEGGGGGG?E8C@FGFGFGDGGGDEGGG:<=EDGGFDFB=D7FFFFGG4CBFFGGBEEGG47DFDFF?4.4<?B?9?2A4A49<F
@DE18INS60510:318:000000000-B6LD3:1:1101:14512:5933 1:N:0:AAGAGGCATTCTAGCT
TGGGGAATATTGCACAATGGGGGAAACCCTGATGCAGCAACGCCGCGTGAGTGAAGAAGTATTTCGGTATGTAAAGCTCTATCAGCAGGGAAGAAAATGACGGTACCTGACTAAGAAGCCCCGGCTAACTACGTGCCAGCAGCCGCGGTAATACGTAGGGGGCAAGCGTTATCCGGATTTACTGGGTGTAAAGGGAGCGTAGACGGCGAGACAAGTCTGAAGTGAAAGCCCGGGGCTCAACCCCGGGACTGCTTTGGAAACTGCCTTGCTAGAGTGCTGGAGA
+
GGGGGGGGGGGEFGGGGGGGGGGGGFGGGGG8FFGGGGGGGGGGGGEFFGGGGGGGGGGGFGGGGGGGGGGGGGFGGGGGGGGGGGGFGGFGGGGGGGGGGGGGGGGGGGGFGFFGGGGGGGGGGGGGGGGGGFFGGGGGGGGGGGGECGGGGGGEFGGGGGGGGGGGGCCGGGGGGGGFGGGGGF@EEFFGGFGGGGGGGGGGG5=EEGEEFFGFFFGGFGGGFGGGGFGDD3<DDFGFFF3@DED:BGGG7==7CFFFG676@>6806<A2<BA<9A2::6
@DE18INS60510:318:000000000-B6LD3:1:1101:20312:5951 1:N:0:AAGAGGCATTCTAGCT
TGGGGAATATTGCACAATGGGCGAAAGCCTGATGCAGCAACGCCGCGTGAGTGAAGAAGTATCTCGGTATGTAAAGCTCTATCAGCAGGGAAGAAAATGACGGTACCTGACTAAGAAGCCCCGGCTAACTACGTGCCAGCAGCCGCGGTAATACGTAGGGGGCAAGCGTTATCCGGATTTACTGGGTGTAAAGGGAGCGCAGACGGCACTGCAAGTCTGAAGTGAAAGCCCGGGGCTCAACCCCGGGACTGCTTTGGAAACTGTAGAGCTAGAGTGCTGGAGA
+
GECCFFGGGGGFGGFECEFFFGEGGGGFGGGGGGGGGGFFGGEEEGGGGGDFGGCEFFGGGGGCGFGGG@FFFGGGGCGGGGGGFGGGC>DFFGGGGGFGGGGEGGGGGGGGGGGGGGGGGGGGGGGGGGGGGGGGGGGGGGGGGGGGGCFFGGGFFFGGGGGGGGGGGGDGGGGGGGEDGG:CGGGG>@FGGGGGGGGDGGGGGGGGEGFGGFCFGGGCFGG9EFCGGCGGCD178>DFFF:@DEDD>9CCF?FF<CB7>@GGFAF><9>7?BA<A2<?:36
@DE18INS60510:318:000000000-B6LD3:1:1101:12774:5970 1:N:0:AAGAGGCATTCTAGCT
TGGGGAATCTTCCTCAATGGGCGAAAGCCTGACGGAGCAACGCCGCGTGAGTGATGACGGCCTTCGGGTTGTAAAACTCTGTGATCCGGGACGAAAAGGCAGAGTGCGAAGAACAAACTGCATTGACGGTACCGGAAAAGCAAGCCACGGCTAACTACGTGCCAGCAGCCGCGGTAATACGTAGGTGGCAAGCGTTTTCCGGAATTATTGGGCGTAAAGCGCGCGCAGGCGGCCTCCCAACTCCCTCTTAAAAGTGAGGGGCTTGACCCCGCGCTGGGCAGGA
+
GGGGGGGGGGGEF9EEEFF8EGCC+@FGGGGGFEF@FE7AE+@CC7CFFCCFGGGDCFDCGDGGGCGGGEC:<<<FFFG,EF5EFGCFC:@CCGG7FC=<DC7DF9EEG7C7FF3@FFG,FFCC>F9CCEFGG7@C@C7<:>FG>FCFC*CB<:BFGGEFE@CDCEFFC:CG:B*=:<9C*+2/?+:CCC+*;/;;/;+0*:55:<FFGC?CFGE**9*?7CED87:C55<37)157:C############################################
@DE18INS60510:318:000000000-B6LD3:1:1101:8701:5984 1:N:0:AAGAGGCATTCTAGCT
TGGGGAATATTGCACAATGGGCGAAAGCCTGATGCAGCAACGCCGCGTGAGTGAAGAAGTATCTCGGTATGTAAAGCTCTATCAGCAGGGAAGAAAATGACGGTACCTGACTAAGAAGCCCTGGCTAACTACGTGCCAGCAGCCGCGGTAATACGTAGGGGGCAAGCGTTACCCGGATTTACTGGGTGTAAAGGGAGCGCAGACGGCACTGCAAGTCTGAAGTGAAAGCCCGGGGCTCAACCCCGGGACTGCCTTGGAAAATGTAGAGCTAGAGTGCTGGAGA
+
GGGGGGGGGGGGGFGEFGGGFGGFGE@FFGGFGGGGGGGGGGGGGGGGFEEFFFEFGFGGDFF,FFGBFFECFGFGGGGGFDEFGGGGGGGAFFGGGAFFGGGGGGGGGGGFGCGGFEFFGGGDFFGFGGGGGFGGGGGGGGGGGGGGGEFFFFGGGGGGGGGGGFFEEFC:FFGGFD*?FFCFGE*B=>CFGGGGGGGE>EGDGEGGEGCFF?CC7CF>:7<FFFGGG=<DGGDE3>GG?F:DDDEC35C<*=7<F7<2**:0946:>=28?B#########
@DE18INS60510:318:000000000-B6LD3:1:1101:22030:5990 1:N:0:AAGAGGCATTCTAGCT
TGGGGAATATTGCACAATGGAGGAAACTCTGATGCAGCGATGCCGCGTGAGGGAAGAAGGTTTTAGGATTGTAAACCTCTGTCTTCAGGGACGAAAAAAGACGGTACCTGAGGAGGAAACTCCGGCTAACTACGTGCCAGCAGCCGCGGTAATACGTAGGGAGCGAGCGTTGTCCGGAATTACTGGGTGTAAAGGGAGCGTAGGCGGGATCGCAAGTCAGATGTGAAAACTATGGGCTTAACCCATAAACTGCATTTGCAACTGTGGTTCTTGAGTGAAGTAG
+
GFGGGGGGGGG9F<FEFFGFFFCCAAGGGGGGGGGGGGEGGGGGGGGEGGGGGGGGGFGGGGGGCFGGGFGFGGGGGGGGGGGGGGGGGGGGGGGGGGGDDFGGGGDGGGGGGGGGGGGGGGGDGGEGGGFGGGGGGGGGGGGGFEGGGEGGGGGGFFFGGGFGEGDDGFGDFFFGGDECFGGGGGG@ECFEGGFECEE5C>**+/:ECECC5ACEEC>>CFGGGDGG706CDF*0))9>???7C?F97C:7FFFFGF)6C@6C@)<???<>AF24<4699<F
@DE18INS60510:318:000000000-B6LD3:1:1101:15599:6010 1:N:0:AAGAGGCATTCTAGCT
TGGGGAATATTGGGCAATGGGCGGAAGCCTGACCCAGCAACGCCGCGTGAAGGAAGAAGGTTTTCGGATCGTAAACTTCTATCCTTGGTGAAGATAATGACGGTAGCCAAGAAGGAAGCCCCGGCTAACTACGTGCCAGCAGCCGCGGTAATACGTAGGGGGCAAGCGTTGTCCGGAATGATTGGGCGTAAAGGGCGCGTAGGCGGCCAACTAAGTCTGGAGTGAAAGTCCTGCTTTTAAGGTGGGAATTGCTTTGGAAACTGGATGGCTTGAGTGCAGGAGA
+
GGGGGGGGGGG9F8CEFFFAFFEGGGGGGGGGGGGGFGDFGGGGGGGGG7DFGGFGFG8FFGCFGGCF=CECGGGGFGGGGGGGFFGG<BEFGGGGFGGGGGGGGGGGFEFFGGGGGFCCGGGGGGDFGGFF:FGGGGGGGGGFGGGGFGGFCGGFFGGDGFDEEGFEGGGGGGGGEGGG7?GGGDGGEGGGGGGG5CGG>CCCE=EGGGGGGGGFFFFF>F<CFGGGGFC>FGF74@DF=?=:FGFC@4F7C**7*C2<C4:DFAFFFF:B??4AA4<B###
@DE18INS60510:318:000000000-B6LD3:1:1101:25384:6032 1:N:0:AAGAGGCATTCTAGCT
TGGGGAATATTGCACAATGGGGGAAACCCTGATGCAGCGACGCCGCGTGAAGGAAGAAGTATCTCGGTATGTAAACTTCTATCAGCAGGGAAGATAATGACGGTACCTGACTAAGAAGCCCCGGCTAACTACGTGCCAGCAGCCGCGGTAATACGTAGGGGGCAAGCGTTATCCGGATTTACTGGGTGTAAAGGGAGCGTAGGCGGCGGAGCAAGTCAGAAGTGAAAGCCCGGGGCTCAACCCCGGGACGGCTTTTGAAACTGCCCTGCTTGATTTCAGGAGA
+
GGGGGGGGGGGEGGGGGFGFFCFFGGGGGGGGFDFGGG7CFGGG7FFGGDGFCGCFDAFGGGGFGGGEGGGGEGGGGGGGGGGGGGGGGGGGGGGGGGGGGGGGGGGGGGGGGGGGGGGGGGGGGGDGGGGGGGGGGGGGGGGGGGGGGGCC9FFCFGGGGGGGGGGGGGGGGGG5?EEGGGGGGGGGEE7<FCGGGGGGECEGEGGGCGEGCFGGGGG7DGFFEFGFGCGGGGGF>@G*7>DF37B3>55DCB?F7DFFGFGG?<?(4)6<B2AD>AF<730
@DE18INS60510:318:000000000-B6LD3:1:1101:20321:6034 1:N:0:AAGAGGCATTCTAGCT
TGGGGGATATTGCACAATGGGGGAAACCCTGATGCAGCGACGCCGCGTGGAGGAAGAAGGCTTTCGGATTGTAAACTCCTGTCGTTGGGGAGGAAAATGACGGTACCTAACAAGAAAGCACCGGCCAACAACGGGCCAGCAGCCGCGGGATTACGCAGGGGGCGAGCGTGGTCCGGAATTATTGGTGGAAAAGCGAGCGCAGGCGGCTTCGCAAGTCCCGCTTGAAGGTGCGGAGCTAAGCCACGTGAGGAGTGGGCAGCCGGGAAGCGGGAGCAGCGGCGGG
+
GGGGG7FGGGGGGGGGFGGGG,@@FF<FFGFGGGGGGG+C7FFGGGGGG@FAFGGGG@FG,,BFGGG4FEFFGGG9F,FF<FF+++,B@FG+CG#############################################################################################################################################################################################
@DE18INS60510:318:000000000-B6LD3:1:1101:11560:6044 1:N:0:AAGAGGCATTCTAGCT
TGGGGAATATTGCACAATGGGGGAAACCCTGATGCAGCGACGCCGCGTGAAGGAAGAAGTATCTCGGTATGTAAACTTCTATCAGCAGGGAAGATAGTGACGGTACCTGACTAAGAAGCCCCGGCTAACTACGTGCCAGCAGCCGCGGTAATACGTAGGGGGCAAGCGTTATCCGGATTTACTGGGTGTAAAGGGAGCGTAGACGGTGTGGCAAGTCTGATGTGAAAGGCATGGGCTCAACCTGTGGACTGCATTGGAAACTGTCATACTTGAGTGCCGGAGG
+
GGGGGGGGGGGGGGGGGGGGGDGFGGGGGGDBFFGGGGDEGGGGGGGGGGCFGDGGGGAGGGGGGGGGGGGGGGGGGGGGGGGFGGGGGGDFGGGGGGGFGGGGFGGGGGGGGCFCDFGFFFGGGGGGGGGGGGGGGGGGGGGGGGDEGDGGGGGFGGGDGGGD5;EEEGGGGGGGGEEGGGGFGC@E8FCEFFGGGDGGGGGEGGECEGGFFGGGGGG7*0<CFDFCEGFGDFFF<>GGF:?477?C?FCF7@FF:=AFGFGF*9F<AB)<>:BB4>FB>>F
@DE18INS60510:318:000000000-B6LD3:1:1101:13274:6048 1:N:0:AAGAGGCATTCTAGCT
TGGGGAATATTGGGCAATGGACGCAAGTCTGACCCAGCAACGCCGCGTGAAGGAAGAAGGCTTTCGGGTTGTAAACTTCTTTTGTCAGGGAAGAGTAGAAGACGGTACCTGACGAATAAGCCACGGCTAACTACGTGCCAGCAGCCGCGGTAATACGTAGGTGGCAAGCGTTGTCCGGATTTACTGGGTGTAAAGGGCGTGCAGCCGGGCCGGCAAGTCAGATGTGAAATCTGGAGGCTTAACCTCCAAACTGCATTTGAAACTGTAGGTCTTGAGTACCGGA
+
GGGGGGGGGGGGG8EFGGFDEFGGDFGGGGGFGGGGGGGGGGGGGGGGGGGGGGGGGGGGGFGGGGGGGGGCGGGGGGGGGGGGGGFGGGGGGGGGGGGGGGGGGGGGGGFGGDGGGGGGGGGGGGGGGGGGGGGGFGGGGGGGFGGGGGGGGGGGGGGGGGGGGGGFGGGDCFGGGEGGGGGGGGGGGGGFGGG9EGECEDGGGGG>EEGGGGG=CFCFGFFGFGGGCCGGGC*>@EGGFFFFFFFG?CGGF@?FGF<A*9CGFFF97=<<AFFFFFF:?>>
@DE18INS60510:318:000000000-B6LD3:1:1101:20391:6091 1:N:0:AAGAGGCATTCTAGCT
TGAGGAATATTGGTCAATGGACGCAAGTCTGAACCAGCCATGCCGCGTGCAGGATGACGGCTCTATGAGTTGTAAACTGCTTTTGTACGAGGGTAAACGCAGATACGTGTATCTGTCTGAAAGTATCGTACGAATAAGGATCGGCTAACTCCGTGCCAGCAGCCGCGGTAATACGGAGGATTCAAGCGTTATCCGGATTTATTGGGTTTAAAGGGTGCGGAGGCGGTTTGATAAGTTAGAGGTGAAATTTCGGGGCTCAACCCTGAACGTGCCTCTAATAATG
+
GGGGGGGGGGGGGGGGGGGGGGGGGGGGGGGGGGGGGGGGGGGGGGGGGGGGGGGGGGGGGGGGGFGGGGGGCGGGGGFGGGGGGGGGFFGGGFFEGFGGGGGGGGGGGGGGGGGGGCGGGGGGGFGGGGGGGGCFGGGGGGGGGFFFGGGFGGGDC7FGGGGGGDEGGGGCCGGGGGGGGCCFDGFCCEECE9EEC8AFC7FGGG8CEFGEGF5:C/7))9EGGG59:C>:*:F*98C77<9>FG?C?C?F:B::572<9@7D@##################
@DE18INS60510:318:000000000-B6LD3:1:1101:24541:6103 1:N:0:AAGAGGCATTCTAGCT
TGGGGAATATTGGGCAATGGGCGCAAGCCTGACCCAGCAACGCCGCGTGAAGGAAGAAGGCTTTCGGGTTGTAAACTTCTTTTAAGAGGGAAGAGCAGAAGACGGTACCTCTAGAATAAGCCACGGCTAACTACGTGCCAGCAGCCGCGGTAATACGTAGGTGGCAAGCGTTGTCCGGATTTACTGGGTGTAAAGGGCGTGCAGCCGGGTCTGCAAGTCAGATGTGAAATCCATGGGCTCAACCCATGAACTGCATTTGAAACTGTAGATCTTGAGTGTCGGA
+
GGGGGGGGGGGGGGGGGGGGGGGGGGGGGGGGGGGGGGGGGGGGGGGGGGFFGGGGGGGGGGGGGGGGGGGGGGGGGGGGGGGGFGGGGGGGGGGGGGGGFGGGGGGGGGGGGGGGGGGGGGGGGGGGGGGGGGGGGGGGGGGGGGGGGGGGGGGGGGGGGGGGGG6EGGGGGGGGEGGGGGGGGGGGGGGGGGGGGEGEEGGGGGGGGGGFGGGGGGGGGGGGGDCFGGGGGGGFFFFGFFFFGGFGFGCFGFFFGGFFF?CCF>FFFFBFFFFB9>BAF>F
@DE18INS60510:318:000000000-B6LD3:1:1101:21008:6104 1:N:0:AAGAGGCATTCTAGCT
TGGGGAATATTGGGCAATGGGCGCAAGCCTGACCCAGCAACGCCGCGTGAAGGAAGAAGGCTTTCGGGTTGTAAACTTCTTTTGTCAGGGACGAAGCAAGTGACGGTACCTGACGAATAAGCCACGGCTAACTACGTGCCAGCAGCCGCGGTAATACGTAGGTGGCAAGCGTTATCCGGATTTACTGGGTGTAAAGGGCGTGTAGGCGGGAAAGCAAGTCAGATGTGAAAACTGTGGGCTCAACCCACAGCCTGCATTTGAAACTGTTTTTCTTGAGTACTGG
+
GGGGGGGGGGGGGFFGGGGGGGGGGEGGGGCFGGGGGGFGGGGGGGGGGGGGGGGGGGGGGGGGGGGGGGGGGGGGGGGGGGG9FGGGGGGGGGGGGGGGGGGGGGGGGGGGGGGGGGGGGGGGGGGGGGGGGGGGGGGGGGGGGGGGGGGGGGGGGGGGGGGGGGGGGGGGGGGGGGGGGDFGGGGGGGGGGGGGEGGGGGGGGGGGGGGGGGGGGGGGGGGGGGGGGGGGGGFFFFGCFFFFDGFGFGFGGFFFCFFFG*:D6<=<>4<BFFF9?<<BB<F
@DE18INS60510:318:000000000-B6LD3:1:1101:13637:6104 1:N:0:AAGAGGCATTCTAGCT
TGGGGAATATTGCGCAATGGGGGAAACCCTGACGCAGCAACGCCGCGTGATTGAAGAAGGCCTTCGGGTTGTAAAGATCTTTAATCAGGGACGAAACAAATGACGGTACCTGAAGAATAAGCTCCGGCTAACTACGTGCCAGCAGCCGCGGTAATACGTAGGGAGCAAGCGTTATCCGGATTTACTGGGTGTAAAGGGCGCGCAGGCGGGCCGGTAAGTTGGAAGTGAAATCTATAGGCTTAACCCATAAACTGCTTTCAAAACTGCTGGTCTTGAGTGATGG
+
GGGGGGGGGGGGGEFGEGGGGGGGGGGGGGGGGGGGGGFGGGGGGGGGDFGGGGGGGGGGGGGGGGGGGGGGGGGGGGGGGGG<EFGGGGGGGGGGGGGFGGGGGGGGFGGGGGGGGGGGGGGGGGGGGGGGGGGGGGGGGGGGGGGGGGGGGGDGGGGGGGGFGGGGGGGGGGGGGGGECGGGGGGGGFGEGFGGGDGGGGGGGGGGGGGCEGECGGGCGFFGGGGGGGGGCF7BF4F4FFFFCFFGFGGGGFFF7>>D*9CG64462;?############
@DE18INS60510:318:000000000-B6LD3:1:1101:20114:6107 1:N:0:AAGAGGCATTCTAGCT
TGGGGAATATTGCACAATGGGCGAAAGCCTGATGCAGCGACGCCGCGTGAGCGAAGAAGTATTTCGGTATGTAAAGCTCTATCAGCAGGGAAGATAATGACGGTACCTGACTAAGAAGCACCGGCTAAATACGTGCCAGCAGCCGCGGTAATACGTATGGTGCAAGCGTTATCCGGATTTACTGGGTGTAAAGGGAGCGCAGGCGGTGCGGCAAGTCTGATGTGAAAGCCCGGGGCTCAACCCCGGTACTGCATTGGAAACTGTCGTACTAGAGTGTCGGAGG
+
GGGGGGGGGGGGGGGGGGGGGGGGGGGFGGGGGGGGGGGGGGGGGGGGGGGGGGGGGGGGGGGGGGGGGGGGGGGGGGGGGGGGGGGGGGGGGGGGGGGGGGGGGGGGGGGGGGGGGGGGGGGGGGGGGGGGGGGGGGGGGGGGGGGGGGGGGGG?F9FFGGGGGGGGGGGGGGGGGGGGGG,CFG?C5CGGGGGGGGGGGGGGGG5CEGGGGCGEFCFGGGGGGGGGGEDDDGDF37CFF8<>DEFGEFGGFFFFGGFBF*:CFBFB?F>ABB)6)6169>B
@DE18INS60510:318:000000000-B6LD3:1:1101:16721:6107 1:N:0:AAGAGGCATTCTAGCT
TGGGGAATATTGCACAATGGGCGAAAGCCTGATGCAGCGACGCCGCGTGAGTGAAGAAGTATCTCGGTATGTAAAGCTCTATCAGCAGGGAAGAAAATGACGGTACCTGACTAAGAAGCCCCGGCTAACTACGTGCCAGCAGCCGCGGTAATACGTAGGGGGCAAGCGTTATCCGGATTTACTGGGTGTAAAGGGAGCGCAGACGGCGATGCAAGTCTGGAGTGAAAACCCGGGGCTCAACCCCGGGACTGCTTTGGAAACTGTATGGCTAGAGTGCTGGAGA
+
GGGGGGGGGGGGGGGGGGGGGGGGGGGGGGGGGGGGGGGGGGGGGGGGGGGGGGGGGGGGGGGFGGGGGGGGGGGGGGGGGGGGGGGGGGGGGGGGGGGGGGGGGGGGGGGGGGGGGGGGGGGGGGGGGGGGGGGGGGGGGGGGGGGGGGGGGGGGGGGGGGGGGGGGGGGGGGGGGGGGGGGGGGGEEGGGFGGGGGGGGCEGGGGGGGGGGFGFGFGCGGGGGGGGGGGGGGGFFFGFFFFFGGFGFDGGGF?4DGFFGFGGFFFF?FFFFFFFF>43(8F
@DE18INS60510:318:000000000-B6LD3:1:1101:16852:6117 1:N:0:AAGAGGCATTCTAGCT
CACCGACCCCGCCACCGAAAGCAGGTAGCGCAGAAGCTGCGTCCCGGCCCCGATCGGCGACCGGCGGAACGCCACGTAACGGTTGAGCCAGAAGCCCACGAAGAAGGTGAACGGAAAGACGAGAATCATCGCCGCGATGTGCGGGGAGACGACCACGAATCCCAGGTCGACGTAGCGGTGCGCCACGATGAAATTGTAAAAGAGGAAATAGCAGACGGGATCGAACAGGATGTAGGTCACACCGCCGCAGACCACGTAACGGAACACCTGCCGGGGCAGGACC
+
GGGGGGGGGGGGGGGGG@FGGGGGGGGGGGGGFGGGGGFGGGGGGGGGGGGGGGGGGGGEGGGGGGGGGGGGGGGGGGGGGGGGGGGGGGGGGGGGGFGGGGGGGGGGGGGGGGGGGGGGGGGGGGGGGGGGGGGGGGGGGGGGGGGGGGGGGGGGGGGGGGGGGGGGGGGGGGGGGDGGGGGGGGDGGGGGGGGG?FGGGGGGGGGFGGGGGGGGGGGGGGGGGGGGFFGGGGGBFFDGF?EEGGDGFGGGGF>EDFFFG:CGF:@BBF<BBBF;B0(3(4F
@DE18INS60510:318:000000000-B6LD3:1:1101:18694:6126 1:N:0:AAGAGGCATTCTAGCT
TGAGGAATATTGGTCAATGGACGCAAGTCTGAACCAGCCATGCCGCGTGCAGGATGACGGCTCTATGAGTTGTAAACTGCTTTTGTACGAGGGCAAACGCAGATACGTGTATCTGTCTGAAAGTATCGTACGAATAAGGATCGGCTAACTCCGTGCCAGCAGCCGCGGTAATACGGAGGATTCAAGCGTTATCCGGATTTATTGGGTTTAAAGGGTGCGTAGGCGGTTTGATAAGTTAGAGGTGAAATTTCGGGGCTCAACCCTGAACGTGCCTCTAATACTG
+
GFFFGGGGGGGGGGGGFGGGGGGGGGGGGGGGGGGGGGGGGGGGCGGGGGFGGGGGGGGEGGGG,EFGGGGFFGGGGGGGGGGGCGGGGGGEGDGGGGGGGGDGGGFGGFGGGGGFGCCGGGGGGGGGFEGGGGGGGFGGFGGGGGGGGGGGGFFGGGGGGGGGGGGGGGGGGGGGGGEECFFGDCGGGGGGGGGGDC=FFCE?FGGGGGGGGCEFEGGCGGDGEGGCEGFFGCC6@FGDFFFFFGFGFDGG<DEDGC>?>FG<>7??FFBFFFF:<A<AABF
@DE18INS60510:318:000000000-B6LD3:1:1101:20912:6133 1:N:0:AAGAGGCATTCTAGCT
TGGGGAATATTGCACAATGGGCGAAAGCCTGATGCAGCGACGCCGCGTGAGTGAAGAAGTATCTCGGTATGTAAAGCTCTATCAGCAGGGAAGAAAATGACGGTACCTGACTAAGAAGCCCCGGCTAACTACGTGCCAGCAGCCGCGGTAATACGTAGGGGGCAAGCGTTATCCGGATTTACTGGGTGTAAAGGGAGCGCAGACGGCGATGCAAGTCTGGAGTGAAAGCCCGGGGCTCAACCCCGGGACTGCTTTGGAAACTGTATGGCTAGAGTGCTGGAGA
+
GGGGGGGGGGGGGGGGGGGGGGGGGGGGGGGGGGGGGGGGGGGGGGGGGGGGGGGGGGGGGGGEGGGGGGGGGGGDGFGGGGGGGGGGGGGGGGGGGGGGGGGGGGGGGGGGGGGGGGGAGGGGGGGGGGGGGGGGGGGGGGGGGGGGGGGGGGGFGGGGGGGGGGGGGGGGGFGGGGGGGGFGGGGGGGGGGGGEGGGGGGGGGGGGG5CGG7C?7FFGGGGGGFGGGGFGGGDE7FFFFFFFGGFGFGGG>*=FD<9<CFGGFFFFF@A27><)6:AB:00
@DE18INS60510:318:000000000-B6LD3:1:1101:24168:6152 1:N:0:AAGAGGCATTCTAGCT
TGGGGAATCTTCCGCAATGGGCGAAAGCCTGACGGAGCAACGCCGCGTGAGTGATGACGGCCTTCGGGTTGTAAAACTCTGTGATCCGGGACGAAAAGGCAGAGTGCGAAGAACAAACTGCATTGACGGTACCGGAAAAGCAAGCCACGGCTAACTACGTGCCAGCAGCCGCGGTAATACGTAGGTGGCAAGCGTTGTCCGGAATTATTGGGCGTAAAGCGCGCGCAGGCGGCTTCCCAAGTCCCTCTTAAAAGTGCGGGGCTTAACCCCGTGATGGGAAGGA
+
GGGGGGGGGGGGGGGGGGGGGGGGGGGGG8FFGCEGGGFGGGGGGGGGGGGGGGGGGGFCGGGGGGGGGGGGGGGGGGGGFGFFGGGGGGGGGGGGDGGGGGGGGGGGGGGGGGGGGGGGGGGG@CFGEGGGGGDG*:EGGGGGGGFGGGGGDGGGGGGGGGGGGGDGFGGGGGEGGGCGGGGGDGGGGGGGGGGGGGGGGG5EFCFFGCFDGGECGFCGGGGGEGGGEG:D399?F?FF@F@FGCFGFFF>DF7=:C;9CDDFFAFDFFF(3??F#######
@DE18INS60510:318:000000000-B6LD3:1:1101:7530:6167 1:N:0:AGGAGGCATTCTAGCT
TGAGGAATATTGGTCAATGGACGCAAGTCTGAACCAGCCATGCCGCGTGCAGGAAGACGGCTCTATGAGTTGTAAACTGCTTTTGTACGAGGGTAAACGCTCTTACGCGTAAGAGCCTGAAAGTATCGTACGAATAAGGATCGGCTAACTCCGTGCCAGCAGCCGCGGTAATACGGCGGATCCAAGCGTTATCCGGATTTATTGGGTTTAAAGGGTGCGTAGGCGGTTTGATAAGTTAGAGGTGCAATACCGGTGCTTAACACCGGAACTGCCTCCAATACTG
+
GGFGGGGGGGGFGGGGGGGGGGGGGGGGGGGDFGGGGGGGGGGGGGGGEGFGGD=FDGCFGGGGGGGGGGGGGGFCFGGGGGGGGGGGGEGEDGEGFFEFFGGGFGFGGG7<CGGGGGGGG,>CBFGCG@FE:FF<<FFGFGGGGGE:FGGGEGCEGFGG6CFEGGGGGG5CCGFG*:*18CG?:CFEGEEGGGGGEGGFGGGGGCEGE8:9?CGGEGGGGG5DC3EDG:*;>FFFFFGF*7FF*<=F*9F5C7>DGGFAFFGG###################
@DE18INS60510:318:000000000-B6LD3:1:1101:17534:6175 1:N:0:AAGAGGCATTCTAGCT
TGGGGAATATTGCACAATGGGCGCAAGCCTGATGCAGTCATGCCGCGTGTATGAAGAAGGCCTTCGGGTTGTAAAGTACTTTCAGCGGGGAGGAAGGGAGTAAAGTTAATACCTTTGCTCATTGACGTTACCCGCAGAAGAAGCACCGGCTAACTCCGTGCCAGCAGCCGCGGTAATACGGAGGGTGCAAGCGTTAATCGGAATTACTGGGCGTAAAGCGCACGCAGGCGGTTTGTTAAGTCAGATGTGAAATCCCCGGGCTCAACCTGGGAACTGCATCTGA
+
GGGGGGGGCGGFGGGGFGGGGGGGGGGGGGGGGGGGG,FFGGGGGGGGGGGGGGGGGGFGGGGGGGGGGGGGGGGGGGGGGGGFDGGGGGGGGGGGGGGGGGEGGGGGGGGGGGGGGGGGGGGFGGGGGGGGGGGGGGGGGGGGGGGGGGGEGGGGGGGGGGGGGGGGGGGGGGGGGGGGGGGGGGGGGGGGGGGGGFGF>EGGG7CFF6CFGGGGGGGGGGGGGGGDGGGGGGGFFFGGFFFFGGFG=G>CGF<:CG9>CEG4@2FF?)8<BF??<2>AFAF
@DE18INS60510:318:000000000-B6LD3:1:1101:25417:6199 1:N:0:AAGAGGCATTCTAGCT
TGGGGAATATTGCACAATGGGGGAAACCCTGATGCAGCGACGCCGCGTGAAGGAAGAAGTATCTCGGTATGTAAACTTCTATCAGCAGGGAAGATAATGACGGTACCTGACTAAGAAGCCCCGGCTAACTACGTGCCAGCAGCCGCGGTAATACGTAGGGGGCAAGCGTTATCCGGATTTACTGGGTGTAAAGGGAGCGTAGGCGGCGGAGCAAGTCAGAAGTGAAAGCCCGGGGCTCAACCCCGGGACGGCTTTTGAAACTGCCCTGCTTGATTTCAGGAGA
+
GGGGGGGGGFFCGGGGGGGGGGGGGGGGGGGGGGGGGGCGGGGGGGGGGGGGGGGGGGFGGFGDFFFGGGGGFFFFGGGGEGGGGGGGGGGGGGGEGGGGGGGGGGGGCFGGGDGFGFGGGGEGGGGGGGGGGG8FGGFGGGGGGG5EEDGGGGGGGGGGGGGGGGGGGGDGGGGGGGGGCGGGGGGGEFG??CEGGCE8CGCGCEEGGGGGFGGGGFFGGGGGGGGGGGGCDDG@DFC=;FBEG:>5>3DD)<F@G7:AG?7CFBFB:FABFFF>AF#####
@DE18INS60510:318:000000000-B6LD3:1:1101:10102:6231 1:N:0:AAGAGGCATTCTAGCT
TGGGGAATATTGCGCAATGGGCGAAAGCCTGACGCAGCGACGCCGCGTGAGGGATGAAGGTTCTCGGATCGTAAACCTCTGTCAGGGGGGAAGAAACCCCCTCGTGTGAATAATGCGAGGGCTTGACGGTACCCCCAAAGGAAGCCCCGGCTAACTCCGTGCCAGCAGCCGCGGTAATACGGAGGGTGCAAGCGTTAATCGGAATCACTGGGCGTAAAGCGCACGTAGGCGGCTTGGTAAGTCAGGGGTGAAATCCCACAGCCCAACTGTGGAACTGCCTTTG
+
GGGGGGGGGGGGGDFFGGGGGGGGGGGGGGGGGGGGGGGGGGGGGGGGGGGGGGGGGGGCEFGFGGCECFFGGGGGGGGDEFFGEGGGGGGEEGFGGGGGGDGGFGCFAEF?CGGGCFGDGEGGGDGGEEGGGGGG5CDGGFGGG**;:>EEE?GGGFGG8EGGGGFGGGGGEG58>FG?ED*2CDCEGGFGGGEEE*<CCE8C7F+AEFFGGECG=CCCDD*9EFGGGGGGGD)8)9:>FFF4DGFD)17D*/9)><?BG>DG)4B?>@>?<2:?2<:742=
@DE18INS60510:318:000000000-B6LD3:1:1101:16808:6246 1:N:0:AAGAGGCATTCTAGCT
TGGGGAATATTGCGCAATGGGCGAAAGCCTGACGCAGCGACGCCGCGTGAGGGATGAAGGTTCTCGGATCGTAAACCTCTGTCAGGGGGGAAGAAACCCCCTCGTGTGAATAATGCGAGGGCTTGACGGTACCCCCAAAGGAAGCACCGGCTAACTCCGTGCCAGCAGCCGCGGTAATACGGAGGGTGCAAGCGTTAATCGGAATCACTGGGCGTAAAGCGCACGTAGGCGGCTTGGTAAGTCAGGGGTGAAATCCCACAGCCCAACTGTGGAACTGCCTTTG
+
GGGGGGGGGGGGGGGGGGGGGGGGGGGGGGGGGGGGGGEGGGGGGGGGGFGGGGGGGGCEGGGGGGGCGGGDGGGGGGGGFGGGFFGGGGGGGGGGGGGGGGGGGGGFGGGGGGGGGGGGGGFGCFGGGGGGGGGGGGFGGFDFGGGFCGGGGGGFGGGFGGGFGFGGGG5EEEEGEFFGFGGGGEGDGGGFGGEE5CGGGC8*A@9CGGGCFEG=ECFGGGGGEFGGGFD<C/335FDFFFB47?>7@GGFC@FFFD??<FGGFFB??@>:<?B0)57><A?
@DE18INS60510:318:000000000-B6LD3:1:1101:20688:6284 1:N:0:AAGAGGCATTCTAGCT
TGGGGAATATTGCACAATGGGGGAAACCCTGATGCAGCGACGCCGCGTGGAGGAAGAAGGTCTTCGGATTGTAAACTCCTGTTGTTGAGGAAGATAATGACGGTACTCAACAAGGAAGTGACGGCTAACTACGTGCCAGCAGCCGCGGTAAAACGTAGGTCACAAGCGTTGTCCGGAATTACTGGGTGTAAAGGGAGCGCAGGCGGGAGAACAGGTTGGAAGTGAAATCCATGGGCTCAACCCATGAACTGCTTTCAAACCTGTTTTTCTTGAGTAGTGCCGA
+
GGGGGGGGGGGGGGGGGGGGGGGGGGGGGGGGGGGGGGGGGGGGGGGGGGDFGGGGGGGGGGGGGGGGGGGGEGGGGGGFGGGGGGGGGGG<FFGGGGGGGGGGGGGGGGGGGGFFEGGGDF@:EGCDFGFGGGGGGGGGGGGGGGGGGGGGGGGGFFGGGCFGFGGGGGEGGGGGGEGGFGGGGGGGGGF9B<E>EGGGGGEEEGG5CEDGGFGFGF<FGGGGGFGGGGGGDGG>FFCFF07)2:77BFFGG6@FCCA29?<C8<?<FFFA2?DA<>:>6>E
@DE18INS60510:318:000000000-B6LD3:1:1101:20553:6299 1:N:0:AAGAGGCATTCTAGCT
TGGGGAATATTGCACAATGGGCGCAAGCCTGATGCAGCCATGCCGCGTGTATGAAGAAGGCCTTCGGGTTGTAAACTTCTTTTAACAGGGACGAAGAAGTGACGGTACCCCTTGTATAAGCCACGGCTTACTACCTGCCCACCGCCCCGGGAATAAGGAGGTGGCGAGCGGTTACCCGATTTTACGGGGGTCAAGGGCGCGTAAGCGGGCACGCCAGGCAGATGTGAAATCCACGGGCCCAACCCTCGCACTGCATTTGAAGCAGTATCTCTTGAGTGTCGAG
+
GGGGGGGGGGGGGGGGGGGGG,@+CF+FFGGGGFGGGG<F,FGGGGGGG:E,FFGGGGGG8FGGGGG7FFGGGGGGGGGGAF<FG9FGGGGGGGGGGG8B,5<+@F+BF,3:,3,C,8C<BF,D###############################################################################################################################################################
@DE18INS60510:318:000000000-B6LD3:1:1101:19529:6301 1:N:0:AAGAGGCATTCTAGCT
TGAGGAATATTGGTCAATGGACGCAAGTCTGAACCAGCCATGCCGCGTGCAGGATGACGGCTCTATGAGTTGTAAACTGCTTTTGTACGAGGGTAAACGCAGATACGTGTATCTGTCTGAAAGTATCGTACGAATAAGGATCGGCTAACTCCGTGCCAGCAGCCGCGGTAATACGGAGGATTCAAGCGTTATCCGGATTTATTGGGTTTAAAGGGTGCGTAGGCGGTTTGATAAGTTAGAGGTGAAATTTCGGGGCTCAACCCTGAACGTGCCTCTAATACTG
+
GGGGGGGFCFGGGGGFFGGGGGGGGGGGGGGGGGGGGGGGGGGGGGGGGGGGGGGGGGGGGGEGGGC,CFGGGGD<FGCFFGFGFGGGGCFDGGGGGGGGGGDG?CFGFFDFFGCFGG9F9BGGGGGGGGGGGGFF9FGGDEGGGG*CFGGGCFDGFGFFFGFFGGDEEG5CFGGG*?CEEGGF?CFEEEGFGGGECGGGFGGGGFEDCC:9CC5=EDDC3C=FEG>CC5CGC>7@@F>76>;3*<*:BDFG)7@5797<C:DC)8?:B>?FB9>B))4:<FF
@DE18INS60510:318:000000000-B6LD3:1:1101:25821:6327 1:N:0:AAGAGGCATTCTAGCT
TGGGGAATATTGCACAATGGGCGCAAGCCTGATGCAGCGACGCCGCGTGCGGGATGACGGCCTTCGGGTTGTAAACCGCTTTTGATCGGGAGCAAGCCTTCGGGTGAGTGTACCTTTCGAATAAGCACCGGCTAACTACGTGCCAGCAGCCGTGGTAATACGTAGGGTGCAAGCGTTATCCGGAATTATTGGGCGTAAAGGGCTCGTAGGCGGTTCGTCGCGTCCGGTGTGAAAGTCCATCGCTTAACGGTGGATCTGCGCCGGGTACGGGCGGGCTGGAGTG
+
GGGGGGGGGGGGGGGGGGGGGGGGGGGFGGGGGGGGGGFGGGGGGGGGGGGGGGGGGGGGGGGGGGGGGGGGFFGGGGGGGGGGGGGGGGEGGCFCGGGGGGGGG>FGFCGGGGGGGGEG6CEC:FCGGCEGGGGGGGGEGFGGGDGFGGGGGGGGG+A+AFGCFGGGGGGGGGGGGGGGGGDDGGGGGGG?FGGGCEGFG*AEGGGDGCGEGGGGCDD)>7EGG:ED5=DCG7CFFBFC?BDFG=FGDDCCCFFFGFFFGFGDFF:?0B0;>F9F>B#####
@DE18INS60510:318:000000000-B6LD3:1:1101:24160:6332 1:N:0:AAGAGGCATTCTAGCA
TGGGGGATATTGCACAATGGAGGAAACACTGATGCAGCGACGCCGCGTGAGTGAAGAAGTATTTCGGTATGTAAAGCTCTATCAGCAGGGAAGAAAATGACGGTACCTGACTAAGAAGCCCCGGCTAACTACGTGCCAGCATCCGCGGTAATACGTAGGGGGCAATCGTTATCCGGATTTACTGGGTGTAAAGGGAGCGTAGACGGCGCTGCAAGTCTGAAGTGCAATACCCGGGCTCACACTGGCAACTGCTTTTGAAACTGTATGGCTAGAGTGCTGGAGA
+
GEFGGGCE8FGFGGDFGGGGGGDGGGGFGGGGGGGGGF@BGGGGCGGGGGEFFGGGGFGG?5CFGF:B@FEGGGFFGGGGGGGGGFFBF7+AF,DFFGGGF:7CB@FDFGGGD@,3FFDFGGGCFGCFGGGCCFFGGGFF,,7,*>C*CFGCFFCFGBFEFDG*=+>BFD78FFFCD8EGGGE+<CFGGG7CC+*21:?8?5C:=;C:*:*CC+9032>*:7CG###########################################################
@DE18INS60510:318:000000000-B6LD3:1:1101:22084:6351 1:N:0:AAGAGGCATTCTAGCT
TGGGGAATATTGGGCAATGGACGCAAGTCTGACCCAGCAACGCCGCGTGAAGGAAGAAGGCTTTCGGGTTGTAAACTTCTTTTGTCAGGGAAGAGTAGAAGACGGTACCTGACGAATAAGCCACGGCTAACTACGTGCCAGCAGCCGCGGTAATACGTAGGTGGCAAGCGTTGTCCGGATTTACTGGGTGTAAAGGGCGTGCAGCCGGGCCGGCAAGTCAGATGTGAAATCTGGAGGCTTAACCTCCAAACTGCATTTGAAACTGTAGGTCTTGAGTACCGGA
+
GGGGGGGGGGGGGGGGGGGGGGGGGGGGGGGGGGGGGGGGGGGGGGGGGGGGGGGGGGGGGGGGGGGGGGGGGGGGGGGGGGGGGGDFGGGGGGGGGGGGGGGGGFGGGGGGGGGGGGGGGGGGGGGGGGGGGGGGFGGGGGGGGGGGG>FGGGGGGGGGGGGGGF9CFGGGGGGGGGEGGFGGGGGFGDGFCFGGGGGEGGGGGGGGGGGGGGGGGGGGGGGGGFGFGGGGGGGF>DGGFFFFGGFGFGGGGFFFGGFBFFGGFFFFFFADBA<:><<28>>
@DE18INS60510:318:000000000-B6LD3:1:1101:9017:6352 1:N:0:AAGAGGCATTCTAGCT
TGGGGAATATTGCACAATGGGCGCAAGCCTGATGCAGCGACGCCGCGTGCGGGATGACGGCCTTCGGGTTGTAAACCGCTTTTGATCGGGAGCAAGCCTTCGGGTGAGTGTACCTTTCGAATAAGCACCGGCTAACTACGTGCCAGCAGCCGCGGTAATACGTAGGGTGCAAGCGTTATCCGGAATTATTGGGCGTAAAGGGCTCGTAGGCGGTTCGTCGCGTCCGGTGTGAAAGTCCATCGCTTAATGGTGGATCTGCGCCGGGTACGGGCGGGCTGGAGTG
+
GGGGGGGGGGGGGGGGGGGGGGGGGGGGGGGGGGGGGGGGGGGGGGGGGGGGGGGGGGGGGGGGGGGGGGGGGFFGGGGGGGGGGGGGGGGEGGGGGGGGGGGGGD<FGGGGGGGGGF>FGGGGGGGGGEGGGGGGFGGGGFGGGGGGGFFGGGGFFGFCGGGFGGDGEGGGGGGGGGGFGGGG>FFGGGGFGFGEGGFG?EGGGGGG>EGCCE5==7DCGDGDEGGGEED7*>FFFFCGFF:)5EFGFGGGG@FFGGD>CDGGF>EBF>6>BFF>FF#####
@DE18INS60510:318:000000000-B6LD3:1:1101:22652:6369 1:N:0:AAGAGGCATTCTAGCT
TGAGGAATATTGGTCAATGGGCGAGAGCTTGAACCAGCCAAGTCGCGTGAGGGAAGAATGGTCTATGGCCTGTAAACCTCTTTTGCCAGGGAAGAATAAAAGGTACGTGTACCTTCTTGCCAGTACCTGACGAATAAGCATCGGCTAACTCCGTGCCAGCAGCCGCGGTAATACGGGGGATGCGAGCGTTATCCTGATTTATTGGGTTTAAAGGGCGCGTAGGCGGGACGTCACGTCAGCGGTAAAAGACTGCAGCTACACTGTAGCACGCCGTTGAAACTGG
+
GGGGGGGGFGFGFFFFFGGFGFGGGGFFGGGGGGGGGGGGFFGGGGGGGGGDFGGGGGGFFFGG,CCCEFGGGFECFFGFGGGGFFGGGGGGGCGFGAEFF?BB,ACE,EBFGFBEGG<EGFBBEEB<5=FEG7B>D:EDGGBEEG::=AEGFEFD7=<FFGGGDGCEC7CFAFC77E*=CEFG*::CE8BF+<+2?B<C9CGBC=EGE8:79+:=775D3<10:C*7C5DDD*10>55C)7579+6>>DF0C??FGC))94C0*5?2<>>29>602)4>A<?
@DE18INS60510:318:000000000-B6LD3:1:1101:14210:6387 1:N:0:AAGAGGCATTCTAGCT
TGGGGAATTTTGGACAATGGGCGCAAGCCTGATCCAGCTATTCCGCGTGTGGGATGAAGGCCCTCGGGTTGTAAACCACTTTTGTCGAGAACGAAAAGACATCTTCGAATAAAGGATGTTGCTGACGGTACTCTAAGAATAAGCACCGGCTAACTACGTGCCAGCAGCCGCGGTAATACGTAGGGTGCGAGCGTTAATCGGAATTACTGGGCGTAAAGGGTGCGCAGGCGGTTGAGTAAGACAGATGTGAAATCCCCGAGCTTAACTCGGGAATGGCATATGT
+
GFGGGGGGGGGGGGGGFGGGGGGGGGDFGGGGGGGGGGGGGGGGGGGGDGGGGGGGGGGGGFGGGGGEGGGGGGGGGGGGGGGGG9CFGGGGGGDGGGGGGGGGGFEGGGFGFGGDFGFG@FGFGGGGGGGGGGGFGGGGGGGGGGGG>EGDGGGGGGECGGGGGGGGGGGGGGGGGGGFGGGGGGGGGG5EGGGGGGGGGGGFG7CGGGGGDEE*A7F><CDGGDGDGGGGDGGFFF:7*9750<7C4>DGGF6?*7417>7*9<@<0>>9;:>?F(8:<2@
@DE18INS60510:318:000000000-B6LD3:1:1101:14969:6392 1:N:0:AAGAGGCATTCTAGCT
TGAGGAATATTGGTCAATGGACGCAAGTCTGAACTAGCCATGCCGCGTGCAGGAAGACGGCTCTATGAGTTGTAAACTGCTTTTGTACGAGGGTAAACTCACCTACGAGTAGGTGACTGAAAGTATCGTACGAATAAGGATCGGCTAACTCCGTGCCAGCAGCCGCGGTAATACGGAGGATTCAAGCGTTATCCGGATTTATTGGGTTTAAAGGGTGCGTAGGCGGTTTGATAAGTTAGAGGTGAAATCCCGGGGCTTAACTCCGGAACTGCCTCTAATACTG
+
GGGFGGGGGGGFGGGGGGGGGGGGGGGGGGGGGGGGGGGGGGGGGGGGGGGGGGGGGGGGGGGGGGGGGGGGGGGGGGGGGGGGGGFGGGGEGGGGGGGGGGGGEFGGGGGGGGGFGGGGGGGGGGGGGGGGGGGGGGGGGGGGGGGGGGGGDGFGGGGGGGFGGGGGGGGGGGGDG>EGGGGGGGGGGGGGGFGCEEEFGGGGGFCEDFGGGGGGDGGDGGDGGGEGGCCDFGGFFFGFFFFF7CFGFGGGGFFFGGFFGFGGF;>>>@D<B7:7>AB4<AF
@DE18INS60510:318:000000000-B6LD3:1:1101:15894:6393 1:N:0:AAGAGGCATTCTAGCT
TGGGGAATTTTGGACAATGGGCGCAAGCCTGATCCAGCTATTCCGCGTGTGGGATGAAGGCCCTCGGGTTGTAAACCACTTTTGTAGAGAACGAAAAGACACCTTCGAATAAAGGGTGTTGCTGACGGTACTCTAAGAATAAGCACCGGCTAACTACGTGCCAGCAGCCGCGGTAATACGTAGGTGGCAAGCGTTATCCGGAATTACTGGGTGTAAAGGGAGCGCAGGCGGGATAGCAAGTCAGCTGTGAAAACTATGGGCTCAACCCATAAACTGCAGTTGA
+
GFGGGGGGGGGGGGGGGGGGGGGGGGGFGGGGGGGGGGGGGGGGGGGGGGGGGGGGGGGGGGGGGGGGGGGGGGGGGGGGGGGFGGGGGGGGGGGGGGGGGGGGGGGGGGGGGGGGGGGGGGGFGGGGGGGGGGFFGGGGGGGGFGGGGGGGGGGGGGGDGGGGGG7CFFGGGFCEGGGGGGGDGGFGGGFGGGGDFGGGGGGGGFFGGGC:EGGGFGGGGGGGGGGCECDGCCGFFFGGFFFFGE6:<FFGGFFFFGFFG:FG?BFFFF0?9A29?<BBFA4
@DE18INS60510:318:000000000-B6LD3:1:1101:9717:6398 1:N:0:AAGAGGCATTCTAGCT
TGGGGAATATTGCACAATGGGGGAAACCCTGATGCAGCGACGCCGCGTGAAGGAAGAAGTATCTCGGTATGTAAACTTCTATCAGCAGGGAAGATAGTGACGGTACCTGACTAAGAAGCCCCGGCCAACTACGTGCCAGCAGCCGCGGTAATACGTAGGGGGCAAGCGTTATCCGGATTTACTGGGTGTAAAGGGAGCGTAGACGGTGTGGCAAGTCTGATGTGAAAGGCATGGGCTCAACCTGTGGACTGCATTGGAAACTGTCATACTTGAGGGCCGGAGG
+
GGGGGGGGGGGGGGGGGGGGGGGGGGGFGGGGGGGGGGGGGGGGGGGGGGGGGGGGGGGGGGGGGGGGGGGFFFGGGGGGGGGGGGGGGGGGGGGGGGGGGGCFGGGGGGGGGGGGGCFGFGGEGGGGGGGGGGGFG<FGGGGGGGGGGGGGGGGGGGGGGDGEGFGGEFEGGGGGEGGGGGGGGGGEEGFGGGG>>EDGGC*CE=85/;CFF9FGGGFGGGGDGGFG=FFGFFGFFFGGFF:@GF5:967C*946CF<<GFFCF2=>BF#############
@DE18INS60510:318:000000000-B6LD3:1:1101:4772:6405 1:N:0:AAGAGGCATTCTAGCT
TGAGGAATGTTGGTCAATGGACGCAAGTCTGAACCAGCCATGCCGCGTGCAGGAGGACGGCTCTATGAGTTGTAAACTGCTTTTGTGCGAGGGTAAACGCAGATACGTGTATCTGTCTGAAAGTATCGTACGAATAAGGATCGGCTAACTCCGTGCCAGCAGCCGCGGTAATACGGAGGATTCAAGCGTTATCCGGATTTATTGGGTTTAAAGGGTGCGTAGGCGGTTTGATAAGTTAGAGGTGAAATTTCGGGGCTCAACCCTGAACGTGCCTCGAATACTG
+
FGCFGGGCGAFFFFFCEGFFD<CEGDE@EFGFEE@EDF,C<FGFEFFFGGCFGG,@7DFD+FEFFFFGGFACECEAFGGFECFGG<,5B+@FFFDFG,BCCEGFGGC9E=BFDFE<EFCBAFF<FCCFFGGGDACGGGG9>FGGGGCGFFFFECFGGGF:EC7<CEGGGEGGCFGGGGGGGCFCCF+;BCEFG+8:*BG9+<FGGC/33AC?FDE6C*95CDGGDG5<=EFF::C*=?FC?F?>DF40=7FFGB:BCC<47:*5;?:>BF?BF##########
@DE18INS60510:318:000000000-B6LD3:1:1101:14909:6421 1:N:0:AAGAGGCATTCTAGCT
TGAGGAATATTGGTCAATGGACGCAAGTCTGAACCAGCCATGCCGCGTGCAGGATGACGGCTCTATGAGTTGTAAACTGCTTTTGTACGAGGGTAAACGCAGATACGTGTATCTGTCTGAAAGTATCGTACGAATAAGGATCGGCTAACTCCGTGCCAGCAGCCGCGGTAATACGGAGGATTCAAGCGTTATCCGGATTTATTGGGGTTAAAGGGTGCGTCGGCGGTTTGATAAGTTAGAGGTGAAATTTCGGGGCTCAACCCTGAACGTGCCTCTAATACTG
+
GGGGGGFGEGGFAFFFCFGFGGGGGGEGGGGGGGGGGGGGFFGGGGGGCCFFFGGGGGGGGGFFGGGFGGGGFGFGGG<FGGGGCFFFFG7FGGGGGGEFG@EDFFFFEGEFG99FFG<E@EEGGGEFGC=FFGGFG93FEEFEGGEGF@FGE<BEFGFGEGGGGGCEC*1DFD::51:EE?F;@FFGG=*F;9=C*8CCEGFC?**=1*3+595F=DG5)9*9CD:DCEFDG*:BB=C7=FFFCE7>6CC<C)7B>723FF3<)347:F?:?AB########
@DE18INS60510:318:000000000-B6LD3:1:1101:18952:6424 1:N:0:AAGAGGCATTCTAGCT
TGGGGAATATTGGGCAATGGGCGCAAGCCTGACCCAGCAACGCCGCGTGAAGGAAGAAGGCTTTCGGGTTGTAAACTTCTTTTGTCGGGGACGAGTAGAAGACGGTACCTGACGAATAAGCCACGGCTAACTACGTGCCAGCAGCCGCGTTAATACGTAGGTGGCACGCGTTGTCCGGATTTACTGGGTGTAAAGGGCGTGTAGCCGGGAGGGCAAGTCAGATGTGACATCCACGGGCTCAACTCGTGAACTGCATTTGAAACTACTCCTCTTGAGTATCGGA
+
FGGGBFGGGGGGG8FEFGGGFGGGGGGGGGG<FGGFFGFGGGGGGGGGEEGGEEFGGGGGGGEGGGG7FFGGGGFGFFGFGGGGGGF@FFEGG>FFG,,CFGGGGFFGGGFGD++=F+<CC<FFCCCGGGGFEF7FCDEGCC7FGGEGC*4<:FFG73,=7F9CCF+=EFECFFFGFECCB@EDCF6CF*:99:++1::EGE>+0+*/CE*>E5CGFCFFC7ECF7E*3ACF6**))7>FF9?9DC>44C#################################
@DE18INS60510:318:000000000-B6LD3:1:1101:24397:6454 1:N:0:AAGAGGCATTCTAGCT
TGGGGAATATTGCACAATGGGGGAAACCCTGATGCAGCAACGCCGCGTGAGTGAAGAAGTATTTCGGTATGTAAAGCTCTATCAGCAGGAAAGAAAATGACGGTACCTGACTAAGAAGCCCCGGCTAACTACGTGCCAGCAGCCGCGGTAATACGTAGGGGGCAAGCGTTATCCGGATTTACTGGGTGTAAAGGGAGCGTAGACGGTTGTGCAAGTCTGAAGTGAAAGCCCGGGGCTTAACCCCGGGACTGCTTTGGCAACTGTAGAACTAGAGTGCAGGAGA
+
GGGGGGGGGGGGGGGGGGGFGGGGGGGGGGGGGGGFGFFGGGGGGGEFGGGGGGFGGGGGE<FFGGGFGGGGGGGGGFGFGGGGGGGGGGGGGGGGGGGGGGGGGGGFGGGGGGGGGGGGGGCGGGGGGGGFGGGFGGGGGGGGFFGGGGGGGGGGGGGGGGCGGGCEEE7CGGGGGEGGGDGGGGEG8FGGGGG>EGGGGGDGDG1;*;E?7<EGGGGGFGGGGGFGGCCGC3DFF>FCFBF./*79:CCFFBB?4*4)1)9:@>F9<=)8<244>DD??F4
@DE18INS60510:318:000000000-B6LD3:1:1101:13040:6456 1:N:0:AAGAGGCATTCTAGCT
TGGGGAATATTGGGCAATGGACGCAAGTCTGACCCAGCAACGCCGCGTGAAGGAAGAAGGCTTTCGGGTTGTAAACTTCTTTTGTCAGGGAAGAGTAGAAGACGGTACCTGACGAATAAGCCACGGCTAACTACGTGCCAGCAGCCGCGGTAATACGTAGGTGGCAAGCGTTGTCCGGATTTACTGGGTGTAAAGGGAGCGTAGACGGCTGTGCAAGTCTGAAGTGAAAGGCATGGGCTCAACCTGTGGACTGCTTTGGAAACTGTGCAGCTAGAGTGTCGGA
+
GGGGGGFGCGGGG8FFFGGGGGGGGGGEGGGGGGFGGGGGGGGGGGGGGGGGGGFGGFGGGFGGGGEGGGGGGGFGGGGGGGFGGG,EFGGCFGGGGGGGEFGGGFFGGGGGGGGGGGGGGGCFFGGGGGGGGGGGGGGGFGFGGGGGGGE:FGGGGGGGCFFGG7FGGGGGGGGFGGGEBEEFGGGGBCECCFBF5;CEGGG5EGEGDGGGC?C?FGGGFGCD?FGGG?FGFGCF)555?FFFFGFGF*6CD:FFGGF2?*9CFD=>)*43A?244::>:93
@DE18INS60510:318:000000000-B6LD3:1:1101:19515:6457 1:N:0:AAGAGGCATTCTAGCT
TGGGGAATATTGCACAATGGAGGAAACTCTGATGCAGCGACGCCGCGTGAGTGAAGAAGTATTTCGGTATGTAAAGCTCTATCAGCAGGGAAGAAAATGACGGTACCTGACTAAGAAGCCCCGGCTAACTACGTGCCAGCAGCCGCGGTAATACATAGGGGGCAAGCGTTATCCGGATTTACTGGGTGTAAAGGGAGCGTAGACGGCGACGCAAGTCTGAAGTGAAATACCCGGGCTCAACTTGGGAACTGCTTTGGAAACTGTGTTGCTAGAGTGCTGGAGA
+
GGGGGGGGGGGGGGGGFGGGGGGGGGGEFFFGGFGGGGFGGGGGGGGGGGGGGAFFGGGGGGGGGGGGFGGGGGGGGDGGGGGGGGGGGD<FFGGGGGGGGGGGGGGGGGGGFGGGFFGGGGGGDGCFGGGGGGGGGGGGGGGGGGGGGGGGGGGGGGGFGCGGC*BEGGCFGGGGD8EGCFFGGGGGGG7<:ECE5:8CE55<78:CCEGGCC5CGGGF*0<7E*<:CFFGD3D>DF77;=FFFF@DFGGDCFF4CCA)9@F:@AF06=45>?#########
@DE18INS60510:318:000000000-B6LD3:1:1101:11239:6472 1:N:0:AAGAGGCATTCTAGCT
TGGGGAATTTTGGACAATGGGCGCAAGCCTGATCCAGCTATTCCGCGTGTGGGATGAAGGCCCTCGGGTTGTAAACCACTTTTGTAGAGAACGAAAAGACATCTTCGAATAAAGGATGTTGCTGACGGTACTCTAAGGATAAGCACCGGCTAACTACGTGCCAGCAGCCGCGGTAATACGTAGGGTGCGAGCGTTAATCGGAATTACTGGGCGTAAAGGGTGCGCAGGCGGTTGAGTAAGACAGATGTGAAATCCCCGAGCTTAACTCGGGAATGGCATATGT
+
GGGGGGGGGGGGGGGGGGGGGGGGGGGGGGGGGGGGGGGGGGGGGGGGGGGGGGGGGGGGGGGGGGGGGGFFGGEGGGGGGGGGG9FGGGGGGGGGEGGGGGGFGGGGGGGGGGDGGGGGGGGFDGGGGGGGGGFFFGGGGGGGGGGGGGGGGGGGGGGGGGGGGEFFGGGG7FGGGGGGGFGGGFGGGGGGG@7EFGG7EE8:EFGGFCFGGGDGCF7CGGDGGGDGGGGGGG4:FBFG=FFFGC6C6CCFGFFFGGBFD7FG?BFB<DFB9BB:BFF0<9B
@DE18INS60510:318:000000000-B6LD3:1:1101:16253:6475 1:N:0:AAGAGGCATTCTAGCT
TGAGGAATATTGGTCAATGGACGCAAGTCTGAACCAGCCTTGCCGCGTGCAGGATGACGGCTCTATGAGTTGTATACTGCTTTTGTACGAGGGTAAACGCAGATACGTGTATCTGTCTGAAAGTATCGTACGAATAAGGATCGGCTAACTCCGTGCCAGCAGCCGCGGTAATACGGAGGATTCAAGCGTTATCCGGATTTATTGGGTTTAAAGGGTGCGTAGGCGGTTTGATAAGTTAGAGGTGAAATCCCGGGGCTTAACTCCGGAACTGCCTCTAATACTG
+
GGGGGGGGFGGGGGGGGGGGGGGGGGGGGGGGGGGGGGGGGGGGGGGGGGGGGGGGGGGGDGGGGGGGEFGGGGGGGGGGGGGGGGGGGGGGGGGGGGGGGGGFGGGGGGGGGGGGFGGGGGGGGGFGGGGGGGGGGGGGFFGGGGGGGGGGGGGGGF<CCGGGGGGGGGGFDGGDGGGGGFFGFCG5EEEFGGGGCEEFEGGCCGCEEFFGGGDF*:59*)*9C<5DGG:C>7C=BFG*6)7):<7C=F4<CEFFDC>A77*97>54>F???DB34AAAFAF
@DE18INS60510:318:000000000-B6LD3:1:1101:4227:6480 1:N:0:AAGAGGCATTCTAGCT
AGGGGAATCTTCCGCAATGGGCGAAAGCCTGACGGAGCAACGCCGCGTGAGTGATGACGGCCTTCGGGTTGTAAAACTCTGTGATCCGGGACGAAACGGCAGAGTGCGAAGAACAAACTGCATTGACGGTACCGGAAAAGCAAGCCACGGCTAACTACGTGCCAGCAGCCGCGGTAATACGTAGGTGGCAAGCGATGTCCGGAATTATTGGGCGTAAAGCGCGCGCAGGCGGCTTCCCAAGTCCCTCTTAAAAGTGCGGGGCTTAACCCCGGGACGGGAAGGA
+
-CFCFGG?FGGCAF,CF@FA<,FFEGGCFGFGD@@C@@DFGEGBEGGGFEEFGFCCFGGGG>F?FGGG8C:FDFAFFGGGD,AEEFGG@FDCFGGG+<B:FC@F>,,@EC:FFEFEDCGGGGGDCGGFC:7*DEGECGFFFCGFGFGGE7<CFCFFGFEF7*<CFFC8E78C88:E/<FGGFFFG9FCFFDFDE*;:8C+;C8**<CCGFGCD7:E*9C*/)7)5):DD573))).67>*8@FFFGFFFGCF>/=?:D#########################
@DE18INS60510:318:000000000-B6LD3:1:1101:17813:6482 1:N:0:AAGAGGCATTCTAGCT
TGGGGAATATTGCACAATGGGCGAAAGCCTGATGCAGCAACGCCGCGTGAGTGAAGAAGTATCTCGGTATGTAAAGCTCTATCAGCAGGGAAGAAAATGACGGTACCTGACTAAGAAGCCCCGGCTAACTACGTGCCAGCAGCCGCGGTAATACGTAGGGGGCAAGCGTTAACCGGATTTACTGGGTGTAAAGGGAGCGCAGACGGCACTGCAAGTCTGAAGTGACAGCCCGGGGCTCAACCCCGGGACTGCTTTGGAAACTGTAGAGCTAGAGTGCTGGAGA
+
GGGGGGGGGGGGGGGGGGGGGGGGGGGGGGGGGGGGGGFGGGGGGGGGGGGGGGGGGGFGGGGGGFGGGGGGGGGGGFGGGGGGGGGGGGGGGGGGGGFGGGGFFGGGFGGGGGGGGGGGGGGGGGGGGGGGGGFGGGGGGGGGGGGGGGGGGGGGGGGGGGGGCFGGGGGGGGGGGGGGGGGGGGGGGGG9FGGGDGGGEEECGGGDGGGGGGFGGGG7:FFGFGFFGGDDGGGFFFF45@DFGGFC>GGGCBFFG6<AGFGGBDFFAFB>7?FABFFF:<F
@DE18INS60510:318:000000000-B6LD3:1:1101:16995:6484 1:N:0:AAGAGGCATTCTAGCT
TGGGGGATATTGCACAATGGAGGAAACTCTGATGCAGCGACGCCGCGTGAGTGAAGAAGTATTTCGGTATGTAAAGCTCTATCAGCAGGGAAGAAAATGACGGTACCTGACTAAGAAGCCCCGGCTAACTACGTGCCAGCAGCCGCGGTAATACGTAGGGGGCAAGCGTTATCCGGATTTACTGGGTGTAAAGGGAGCGTAGACGGCGACGCAAGTCTGAAGTGAAATACCCGGGCTCAACCTGGGAACTGCTTTGGAAACTGTGTTGCTAGCGTGCTGGAGA
+
G<FGGGGGGGGGGGGGGGGGGGGGGGGGGGGGGGGGGGGGGGGGGGGGGGGGGGGGGGGGGGGGGGGGGGGGGGGGGGGGGGGGGGGGGGGCEGGGGGGGFG>FGGGGGGGGGGGGFGGGGGGEGGGGGGGGGGFGGGGGFFGGGGGGGGGGGGGGGGGGCEGG@8FGGGGGGGGG8CGGFGGGGGGGGGG?FG>FEEEGCEEGGGGGGGGGGG5<9FF7:CFGFGGGGGGGGGD>BFFGFFFFFG57>F=DFFFFGG).9@FFFFFFF?AA###########
@DE18INS60510:318:000000000-B6LD3:1:1101:10718:6501 1:N:0:AAGAGGCATTCTAGCT
TGGGGAATATTGGGCAATGGGCGCAAGCCTGACCCAGCAACGCCGCGTGAAGGAAGAAGGCTTTCGGGTTGTAAACTTCTTTTGTCGGGGACGAGTAGAAGACGGTACCTGACGAATAAGCCACGGCTAACTACGTGCCAGCAGCCGCGGTAATACGTAGGTGGCAAGCGTTGTCCGGATTTACTGGGTGTAAAGGGCGTGTAGCCGGGAGGGCAAGTCAGATGTGAAATCCACGGGCTCAACTCGTGAACTGCATTTGAAACTACTCTTCTTGAGTATCGGA
+
GGGGGGGGGGGGG8FFGGGGGGGGGGGGGGGGGGGGGGGGGGGGGGGGGGGGGGGGGGGGGGGGGGGGGGGGGGGGGGGGGGGGGGGGGGGGGGGGFGGGGGGGEFFGGGGGGGGEFGGGGGGGGGGGGGGGGGGGFGGGGGGGGGGGGGGGGGGGGGGGGGGGGGFFGGGGGGGGGGGGGGGGGGGGGGGGGGGDEE:EGGGGGGGGGGGGGGGGGCFGGFGGGGGGGGFCFGDFBFGGFFFFF5>G47FFGFFF>:9AF4:DB)90<F9>FB246A2<?##
@DE18INS60510:318:000000000-B6LD3:1:1101:19633:6502 1:N:0:AAGAGGCATTCTAGCT
TGGGGAATATTGGGCAATGGGCGCAAGCCTGACCCAGCAACGCCGCGTGAAGGAAGAAGGCTTTCGGGTTGTAAACTTCTTTTGTCGGAGACGAAACAAATGACGGTACCCGACGAATAAGCCACGGCTAACTACGTGCCAGCAGCCGCGGTAATACGTAGGTGGCAAGCGTTATCCGGATTTACTGGGTGTAAAGGGCGTGTAGGCGGGATTGCAAGTCAGATGTGAAAACTGGGGGCTCAACCTCCAGCCTGCATTTGAAACTGTAGTTCTTGAGTGCTGG
+
GGGGGGGGGGGGGFGGGGGGGGGGGGGGGGGGGGGGGGGGFGGGGGGDEGGGGGGGGGGGGGGGGGGGGGGGGGGGGGGGGGGGGGGGGGGGGGGGGGGGGGFGGGGGGGGGGGCFGGGGGGGGGGGGGGGGGGGGGGGGGGGGGGGGGDCFGGGGGGG?CEGGGGFGFGGGGGGGGGGGGCGGGGGGGGGGFGGGCGEGGGGGGGGGCGGGEEFGGGGGGG+:FFFGGGGGGGGFDDDCFFFFGGFG>GGGGFFFCFAF77DCFDFAFFFFFDFF:BFA4<4
@DE18INS60510:318:000000000-B6LD3:1:1101:14799:6505 1:N:0:AAGAGGCATTCTAGCT
TGGGGGATATTGCACAATGGAGGAAACTCTGATGCAGCGACGCCGCGTGAGTGAAGAAGTATTTCGGTATGTAAAGCTCTATCAGCAGGGAAGAAAATGACGGTACCTGACTAAGAAGCCCCGGCTAACTACGTGCCAGCAGCCGCGGTAATACGTAGGGGGCAAGCGTTATCCGGATTTACTGGGTGTAAAGGGAGCGTAGACGGCGATGCAAGTCTGAAGTGAAATACCCGGGCTCAACCTGGGAACTGCTTTGGAAACTGTATGGCTAGAGTGCTGGAGA
+
GGGGGGGGGGFGGGGGFGGGCBCFGGGGGGFGGGGGGG7FGGGGEGGFGGGEFGGGGGGFCGFGGGGGFFGGFGFCFFGGGEGFGGFFG7FGDGGFGGGGGDCF:ECFDGCGGFGGCGGGFGGGGGGFGG:CE>>E@EFF8CGGEGDGEGGGGGGFFFDGDEGGFCGEEGGGFGG5;;;CFFGGFFFGEFGGGG5CEGGGEGEGGCEEGGGGFC?C<7F:C6<7E7CFCCFFGGGD:>G=?FFFGF5C>G=FGFF*7F<3DF*2*:B::@#############
@DE18INS60510:318:000000000-B6LD3:1:1101:23061:6515 1:N:0:AAGAGGCATTCTAGCT
TGGGGAATATTGGGCAATGGGGGAAACCCTGACCCAGCAACGCCGCGTGAAGGAAGAAGGCTTTCGGGTTGTAAACTTCTTTTACCAGGGACGAAGGACGTGACGGTACCTGGAGAAAAAGCCACGGCTAACTACGTGCCAGCAGCCGCGGTAATACGTAGGTGGCAAGCGTTGTCCGGATTTACTGGGTGTAAAGGGCTTTTAGGCGGAGAAGCAAGTCAGAAGTGAAATCCATGGGCTTAACCCATGAACTGCTTTTGAACCTGTTTCCCTTGAGTATCGG
+
GGGGGGGGGGGGGGGGGGGGGGGGGGGGGGGGGGGGGGGGGGGGGGGGGGGGGGGGGGGGGGGGGGGGGGGGGGGGGGGGGGGGGGGGDGGGGGGGGGGGGGGGGGGFEGGGGGGCFGGGCFGGGDGGGGGGGGGDGCGG9:FCCGGDG8EGGDGGGGGF5EGGFG6CFGGGG5?CFGD>EGGDGGG?GGEGGGGFGG8*1+3AC80?8C*>=?EEF<CF7CGFG:<?F7>FGGGF43*909*9:F5CF7*2C@F@FGFFGF*/)(9<5@<)<2?A?A>4:80
@DE18INS60510:318:000000000-B6LD3:1:1101:15395:6534 1:N:0:AAGAGGCATTCTAGCT
TGGGGAATTTTGGACAATGGGCGCAAGCCTGATCCAGCTATTCCGCGTGTGGGATGAAGGCCCTCGGGTTGTAAACCACTTTTGTAGAGAACGAAAAGACACCTTCGAATAAAGGGTGTTGCTGACGGTACTCTAAGAATAAGCACCGGCTAACTACGTGCCAGCAGCCGCGGTAATACGTAGGGTGCGAGCGTTAATCGGACTTACTGGGCGTAAAGGGTGCGCAGGCGGTTGAGTAAGACAGATGTGAAATCCCCGAGCTTAACTCGGGAATGGCATATGT
+
GGGGGGGGGGGGGGGGGGGGGGGGGGGGGGGGGGGGGGGGGGGGGGGGGGGGEFGGGGG8FGGGGGGGGGGGGGGGGGGGGGGGG9FFGGGGGGGGGGGGGGGGGGGGGGFGGGGDFGGEBFGAFGGGGGGGGGGGGGGGGGGGGGGGEGGDGGGGGGGGGGGCGGGGGGGGDGGGGGGFGGGGDFGGDGCGGGGGDGF7BE8?FFFGC?5C5:E*C7C*>DGGGGDGGGGGGGGFFBFG496FFFFG?DCGCFFFGGFFGFGF?<?A?:;(6:B:7:A:ABF
@DE18INS60510:318:000000000-B6LD3:1:1101:9591:6546 1:N:0:AAGAGGCATTCTAGCT
TGGGGGATATTGCACAATGGGGGAAACCCTGATGCAGCGACGCCGCGTGGAGGAAGAAGGTTTTCGGATTGTAGACTCCTGTCGTTAGGGACGATAATGACGGTACCTAACAAGAAAGCACCGGCTAACTACGTGCCAGCAGCCGCGGTAAAACGTAGGGTGCAAGCGTTGTCCGGAATTACTGGGTGTAAAGGGAGCGCAGGCGGACCGGCAAGTTGGAAGTGAAAACTATGGGCTCAACCCATAAATTGCTTTCAAAACTGCTGGCCTTGAGTAGTGCAGA
+
GGGGGEGGGGGGGGGGFGGGGGGGGGGGGGGGGGGGGGGGGGGGGGGGGGEGEFGGDFFGGGGGGCFEGGGGGGGGGGGGFGGE<FFGFCFGGGGGGGGGGGGGGGGGGGG8FDFFGGGGGGGGGGCFGGGGGG>FFFFFGGGGGGGGGGGGGGG@:FDDC8EGCFGGGGGGGGGGGC>FGFGGFDED8EFGGCEFEEGGGGGGG5?8?CGG5CG+:76675?FFFFCFGGGGGF@F>F=?FFF<?FC=CFFGF=FGG<AGFFGFBFFFFFF7).<250>A>B
@DE18INS60510:318:000000000-B6LD3:1:1101:20583:6627 1:N:0:AAGAGGCATTCTAGCT
TGGGGAATATTGCACAATGGGCGCAAGCCTGATGCAGCGACGCCGCGTGCGGGATGACGGCCTTCGGGTTGTAAACCGCTTTTGATCGGGAGCAAGCCTTCGGGTGAGTGTACCTTTCGAATAAGCACCGGCTACTACGTGCCAGCAGCCGCGGTAATACGTAGGGTGCAAGCGTTATCCGTAATTATTGGGCGTAAAGGGCTCGTAGGCGGTTCGTCGCGTCCGGTGTGAAAGTCCATCGCTTAACGGTGGATCTGCGCCGGGTACGGGCGGGCTGGAGTGC
+
GGGGGGGGGGGGGGGFFGGGGGGGGGGGGGFGGGGGGGGGGGGGGGGGCEGDGEGGGGGGEGGGGGGDGGGGEGGGE*=<FGGFECCFG7B=FB:FFGGGCCCCF8A>@FGFCFGFGG*C6FGGFFCE8?EEECFGGGGGFGGGFG?EFFEEGDG8>GGFG9CF**CEC+AFGEC:8FGGG/;8FG+<CCFFFGGGDFC9C5C;EGGGGGGDGGCEG3D3)C*CEGGG5*>*:*:9=4?GFF>@*:=CBGG3797BFC#########################
@DE18INS60510:318:000000000-B6LD3:1:1101:12645:6639 1:N:0:AAGAGGCATTCTAGCT
TGGGGAATATTGCACAATGGGGGAAACCCTGATGCAGCGACGCCGCGTGAGTGAAGAAGTATTTCGGTATGTAAAGCTCTATCAGCAGGGAAGAAAACGACGGTACCTGACTAAGAAGCCCCGGCTAACTACGTGCCAGCAGCCGCGGTAATACGTAGGGGGCAAGCGTTATCCGGATTTACTGGGTGTAAAGGGAGCGTAGACGGTAAAGCAAGTCTGAAGTGAAAGCCCGGGGCTCAACCCCGGGACTGCTTTGGAAACTGTTTAACTAGAGTGCTGGAGA
+
GGGGGGGGGGGGGGGGGGGGGGGGGGGGGGGGGGGGGGGGGGGEGGGGGGGGGGGGGGGGCEFFGGGGGGGGGGGGGGGGGGGGGGFGGGGGGGGFFGGGGGGGGGGGGGGGGGGGGGGGGGGGGGGGGGGGGGCGFDFGGGGGGGGGGGGGGGGBFGGGGGGGGGGGGGGFFGGGGGEFGGFGFGFGGFFFFGGFGGGGGG5FEGGGGGGGGGFFGGF779FGDGGFFCDCDG:BBFFG@FD>DGFCECCFCFFFGG9AFFFGFFFA>FFA>?F2<A<:1:F
@DE18INS60510:318:000000000-B6LD3:1:1101:9879:6651 1:N:0:AAGAGGCATTCTAGCT
TGAGGAATATTGGTCAATGGACGCAAGTCTGAACCAGCCATGCCGCGTGCAGGAAGACGGCTCTATGAGTTGTAAACTGCTTTTGTACGAGGGTAAACGCTCTTACGTGTAAGAGCCTGAAAGTATCGTACGAATAAGGATCGGCTAACTCCGTGCCAGCAGCCGCGGTAATACGGAGGATCCAAGCGTTATCCGGATTTATTGGGTTTAAAGGGTGCGTAGGCGGTTTGATAAGTTAGAGGTGAAATACCGGTGCTTAACACCGGAACTGCCTCTAATACTG
+
GGGGGGGGGGGFGGGGGGGGGGEGGGGGGGGGGGGGGGGGGGGGEGGGDGFGD>FFGFGGGGGGGGFG=FFGGGGGGGGFGGGGGGFGGF*@CFGGGGGGGGGGGGGGCGFGGCFFGG>FGGGGGGFECFDFFCFGGGGGFFGGGGGGGGGGGGFGGGGFGGGGGGGGGEGGGGGGGDGGFCFGDFGEGGGGGGGGDGGGEFGCFGGGGGG+9AEG55CDGDGDEGCDGGGGGGGFFB>:?F?>CCFG*:<CDDB@F746FFGGD0;0163?B2.5>)6<BFF
@DE18INS60510:318:000000000-B6LD3:1:1101:18054:6676 1:N:0:AAGAGGCATTCTACCT
TGGGGAATATTGCACAATGGGCGAAAGCCTGATGCAGCAACGCCGCGTGAGTGAAGAAGTATCTCGGTATGTAAAGCTCTATCAGCAGGGAAGAAAATGACGGTACCTGACTAAGAAGCCCCGGCTAACTACGTGCCAGCAGCCGCGGTGATACGTAGGGGGCAAGCGTTACCCGGATTTACTGGGTGTAAAGGGAGCGCAGACGGCACTGCAAGTCTGAAGTGAAAGCCCGGGGCTCAACCCCGGGACTGCTTTGGAAACTGTAGAGCTAGAGTGCTGGAGA
+
GGGGGGGGGGGGGGGGGGGGGGGGGGGGGGGGGGGGGGGGGGGGGGGGGGGGGGGGGGGGGGGGGGGGGGGGGGGGGGGGGGGGGGGGGGGGGGGGGGGGGGGGGGGGGGGGGGGGGGGGGGGGGGGGGGGGGGDGGGGGGGGGGGGGGCFGGGGGGGGGGGGGG@GGGGGEGGGGGGGGGGGGGGGGDFFCGGGGGGGGGGGGGGGGGGGGGGGGGGGGCFGGGCFGGCDGDGGFFFGGFFFFGGFGDGGGFF?FG42>GBFF?AFAAFA>>7<A264?###
@DE18INS60510:318:000000000-B6LD3:1:1101:16023:6691 1:N:0:AAGAGGCATTCTAGCT
TGGGGAATATTGCACAATGGGCGAAAGCCTGATGCAGCAACGCCGCGTGAGGGAAGACGGTTTTCGGATTGTAAACCTCTGTTTTCGGTGACGAACAAATGACGGTAACCGAGTAGCAAGCCACGGCTAACTACGTGCCAGCAGCCGCGGTAATACGTAGGTGGCAAGCGTTGTCCGGAATTATTGGGCGTAAAGCGCGCGCAGGCGGCTTCCCAAGTCCCTCTTAAAAGTGCGGGGCTTAACCCCGTGATGGGAAGGAAACTGGGAAGCTGGAGTATCGGAG
+
GGGGGGGGGGGGGGGGGGGGGGGGGGGGGGGGGGGGGGGGGGGGGGGGGGGGGGGGGGGGGGGGGGGGGGGGGGGGGGGGGGGGGGGGGGGGGGGGGGGGGGGGGGGGGGGGGGGGGGGGGGGGGGGGGGGGGGGGGGGGGGGGGGGGGGGGGGGGGGGGGGGFGGGGGGGGDCFGGGEGFFGGGGGGGGGGGGGGGGGGGGGCEGDGGGGGGGGGGGGGFGGGGG+:3<:CCDDEEEGGFFFFCCBGFCFGGF@@DGBFGFGGFF>??)),3::?BAB?>BB
@DE18INS60510:318:000000000-B6LD3:1:1101:16792:6698 1:N:0:AAGAGGAATTCTAGCT
TGGGGAATATTGCACAATGGGGGAAACCCTGATGCAGCAACGCCGCGTGAGTGAAGAAGTATTTCGGTATGTAAAGCTCTATCAGCAGGAAAGAAAATGACGGTACCTGACTAAGAAGCCCCGGCTAACTACGTGCCAGCAGCCGCGGTAATACGTAGGGGGCAAGCGTTATCCGGATTTACTGGGTGTAAAGGGAGCGTAGACGGTTTTGCAAGTCTGAAGTGAAAGCCCGGGGCTTAACCCCGGGACTGCTTTGGAAACTGTAGAACTAGAGTGCAGGAGA
+
GGGGGGGGGGGGGGGGGGGGGGGGGGGGGGGGGGGGGGGGGGGGGGGGGGGGGGGGGGGGGGGGGGGGGGGGGGGGGGGGGFGGGGGGGGCGGGGGGGGGGGGGGGGGFFGGCGGGGGGGGGGGGGGGGGGGGGFGGGGGGGGGGGGGGGGGGGGGGGGGGGGGGGGGGGGGGGGGGGDGGGGGGGGGGGGDGGDGGCGGGGGGGGGGGGDFGGGGGGGGFGGGDG+:E:DGGGGDFFCFFF>DGGF)<DGFGFFFFGFBFB7CFF46<=-8A?#########
@DE18INS60510:318:000000000-B6LD3:1:1101:13853:6731 1:N:0:AAGAGGCATTCTAGCT
TGGGGGATATTGCACAATGGAGGAAACTCTGATGCAGCGACGCCGCGTGAGTGAAGAAGTATTTCGGTATGTAAAGCTCTATCAGCAGGGAAGAAAATGACGGTACCTGACTAAGAAGCCCCGGCTAACTACGTGCCAGCAGCCGCGGTAATACGTAGGGGGCAAGCGTTATCCGGATTTACTGGGTGTAAAGGGAGCGTAGACGGCGATGCAAGTCTGAAGTGAAATACCCGGGCTCAACCTGGGAACTGCTTTGGAAACTGTATGGCTAGAGTGCTGGAGA
+
GGGGGGFEGGGGGGGGFGGGGGGGGGGGGGGGGGGGGGGGGGGGGGGGGGGGGGGGGGGGGGGGGGGGGFGGGGGCFGGGGGGGGGGFGGFGGGFGGGGGGGGGCGGGGGGGGG?FGGGGGGEGGGGGGGGGGGFGGGGGGGGGGGGGGGGGGGGGGGGG7:FECFGGGGGGGGGD:CEGGGGGGGCEGGGGFFECGGGGGEEGGGGEEGGGGCC?FGGGFFGGGF9CFGFGGGGDDFCFFFFF4E5DFGDCCFFFC7<4CFGGF>B7?F<?2?AAABFF?<F
@DE18INS60510:318:000000000-B6LD3:1:1101:14434:6735 1:N:0:AAGAGGCATTCTAGCT
TGGGGAATATTGCACAATGGAGGAAACTCTGATGCAGCGACGCCGCGTGAGTGAAGAAGTAGTTCGCTATGTAAAGCTCTATCAGCAGGGAAGATAGTGACGGTACCTGACTAAGAAGCCCCGGCTAACTACGTGCCAGCAGCCGCGGTAATACGTAGGGGGCAAGCGTTATCCGGATTTACTGGGTGTAAAGGGAGCGTAGACGGTAAAGCAAGTCTGAAGTGAAAGCCCGGGGCTCACCCCCGGGACTGCTTTGGAAACTGTTTAACTAGAGTGCTGGAGA
+
GGGGGGGGGGGGGGGGGGGGGGGGGGGGGGGGGGGGGGGGGGGGGGGGGGG9EFGGGGGGGGGGGGGGGGGGGGGGGGGGGGGGGGGGGGGGGGGFGGGGGGGGGGFGGGGGGGGGGGGGGGDGGGGGGGGGGGGGGGCGGGGGGGGGGGGGGGGFGGGDGGGGGGGGGGGGGGGC:CEGGGGGGGGGGGFGGGGGGGGGE5CFGDGGGGFEFGGGGGGG7*?FFC?DGG3DGDDFFFG7>FFBGGB)7CGGFFFFGFFFGFGFFFFFFF<><?AFFFFFFFF
@DE18INS60510:318:000000000-B6LD3:1:1101:18593:6753 1:N:0:AAGAGGCATTCTAGCT
TGGGGAATATTGCACAATGGGGGAAACCCTGATGCAGCGACGCCGCGTGGAGGAAGAAGGTCTTCGGATTGTAAACTCCTGTTGTTGGGGAAGATAATGACGGTACCCAACAAGGAAGTGACGGCTAACTACGTGCCAGCAGCCGCGGTAAAACGTAGGTCACAAGCGTTGTCCGGAATTACTGGGTGTAAAGGGAGCGCAGGCGGGAAGACAAGTTGGAAGTGAAATCTATGGGCTCAACCCATAAACTGCTTTCAAAACTGTTTTTCTTGAGTAGTGCAGA
+
GGGGGGGGGGGGGGGGGGGGGGGGGGGGGGGGGGGGGGGGGGGGGGGGGGGGGGGGGGFGGGGGGGGGGGGGGGGGGGGGGGGGFGGGGGGGGGGFGGGGGGGGGGGGGGGGGGGGGGGGGGGGGGGGGGGGGGGGGGGGGGGGGGDGGGGGGGGGGGGGGGGGGGFEGGGGGGGGEGGGGGGDGGGGCFGGGFGGEGGGGGGGEGGDCEAGFGGGGGGFGGGGCFGGGGF**>C@F3==5@>37E479CF=76@?CFA2DF>:*.58?F2)63>A2:?2A>F
@DE18INS60510:318:000000000-B6LD3:1:1101:22672:6759 1:N:0:AAGAGGCATTCTAGCT
TGGGGAATATTGCACAATGGGGGAAACCCTGATGCAGCGACGCCGCGTGGAGGAAGAAGGTCTTCGGATTGTAAACTCCTGTTGTTGAGGAAGATAATGACGGTACTCAACAAGGAAGTGACGGCTAACTACGTGCCAGCAGCCGCGGTAAAGCGTAGGTCACAAGCGTTGTCCGGAATTACTGGGTGTAAAGGGAGCGCAGGCGGGAAGACAAGTTGGAAGTGAAATCCATGGGCTCAACCCATGAACTGCTTTCAAAACTGTTTTTCTTTAGTAGTGCAGA
+
GGGGGGGGGGGCGGGGGGGGGGGGGGGGGGGGGGGGGGGGGGGGGGGGGGCFGGGGGGGGGGGGGGGGGGFGFGGGGGGGGGGGGGGGGGFGGGGFFGGGGGGGGGGGGGGGGGGGGGGGFGEDGGGGGGGGGGGGGCAGFFGGGGGGGGGGGGGGGGGGGGGGGGGGGGDGGGGG:CFFGGGGGGGGEFGGGGGGGGCEEGGCEGG58EFGGGGCCFD7FGGGGGGGGGGGCFGFFF6FFFEFGFFGFGGGGFFFGG2<GFCCFFF<?FA############
@DE18INS60510:318:000000000-B6LD3:1:1101:4787:6771 1:N:0:AAAAGGCATTCTAGCT
TGGGGAATCTCCCGCAATGGGCGAAAGTCTGACGGAGCAACGCCGCGTGAGTGATGACGGCCTTCGGGTTGTAAAACTCTGTGATCCGGGACGAAAAGGCATCGTGCGAAGACCAAACTGCATTGACGGTACCGGAACAGACAGCCACGGCTAACTACGTTCCAGCAGCAGCGGTAATACGTAGGTGGCAAGCGTTGTCCGGAATTATTGGGCGTAAAGCGCGCGCAGGCGGCTTCCTAAGTCCCTCTTAAAAGTTCGGGGCTTACCCCCGTGATGGGAAGGA
+
FA8<FGEAF<-;;+CBFGAF,67+@CF6CCEFGEEGCEGF8:C@@FGG7B=EG<DDFG7FGGGFGG@CGGFGGFGEEEE<5C,B?F<=>C:FEFB@CF7F8D,3DDEE+C@C@BFG,+8C,@CFG9D7:FF<>FFF:*>,,,43<C7F@7<CFGGGF:<=+=BF@CFDG+:9C:<14;C7CC@*A<9CE0<>5CEEC*<9CC5:CC7CCA65*::EGFGFCD5C8C=D==DD3D<)9**2/8@*2959?GF7D=B############################
@DE18INS60510:318:000000000-B6LD3:1:1101:4796:6787 1:N:0:AAGAGGCATTCTAGCT
TGGGGAATCTTCCGCAATGGGCGAAAGCCTGACGGAGCAACGCCGCGTGAGTGATGACGGCCTTCGGGTTGTAAAACTCTGTGATCCGGGACGAAAAGGCAGAGTGCGAAGAACAAACTGCATTGACGGTACCGGAAAAGCAAGCCACGGCTAACTACGTGCCATCAGCCGCGGTAATACGTAGGTGGCAAGCGTTGTCCGGAATTATTGGGCGTAAAGCGCGCGCAGGCGGCCTCCCTAGTCCCACTTAAAAGTGCGGGGCTTACCCCCGTGATGGGAAGGT
+
EECEGEE<CF<FFGGGGGFGG87@BEBFFCFGGEDEE77C<FGEFGGGC:?FE<A9FFFEGGGFFFCCG7@???AFGGGGFFFFGDDCF77FGDECCE+,@+@F=DG:*3*@@@CCFGGFC:CFG,F7*=CEGGGGGG7<:BE@FGGGC****?FF:<CF:F79+:<CGFC5E5CE/<++;C?5C<:F*CG@C>8E*;<FG5;8C6E:<9?=FDEGDGCG3CEG5C*17C93C/9.55**.968D+7FFDCFFF78DD#########################
@DE18INS60510:318:000000000-B6LD3:1:1101:27080:6796 1:N:0:AAGAGGCATTCTAGCT
TGGGGAATCTTCCGCAATGGGCGAAAGCCTGACGGAGCAACGCCGCGTGAGTGATGACGGCCTTCGGGTTGTAAAACTCTGTGATCCGGGACGAAAAGGCAGAGTGCGAAGAACAAACTGCATTGACGGTACCGGAAAAGCAAGCCACGGCTAACTACGTGCCAGCAGCCGCGGTAATACGTAGGTGGCAAGCGTTGTCCGGAATTATTGGGCGTAAAGCGCGCGCAGGCGGCTTCCCAAGTCCCTCTTAAAAGTGCGGGGCTTAACCCCGTGATGGGAAGGA
+
GGGGGGGGGGGGGGGGGGGGGGGGGGGGGGGGGGGGGGGGGGGGGGGGGGGGGGGGGG@FGGGGGGGGGGGGGGGGGGGEFGCFGGGGGGGGGGGGGGGG,>BFAFGGGGGGGGG8FDGGGFGGGGGGGGGGGGGGGEGGGGGGGCCGGGGGGGFGGGGFFGGGGFGGFG@EECGGCFGF8<EFECGFGGGDFEGGCCFF8E8CFFFFFFGGGGGGGGGGCCCD=<5D5CDG)9<56?F5>?FFG7;*7>F7CB=BGD06CFC<?6B>BB>:1216<(.:?<>
@DE18INS60510:318:000000000-B6LD3:1:1101:6836:6797 1:N:0:AAGAGGCATTCTAGCT
TGGGGAATATTGCACAATGGGGGAAACCCTGATGCAGCGACGCCGCGTGAGCGAAGAAGTATTTCGGTATGTAAAGCTCTATCAGCTGGGAAGAAAATGACGGTACCTGACTAAGAAGCACCGGCTAAATACGTGCCAGCAGCCGCGGTAATACGTATGGTGCAAGCGTTATCCGGATTTACTGGGTGTAAAGGGAGCGTAGACGGCTGTGTAAGTCTGAAGTGAAAGCCCGGGGCTCAACTCCGGGACTGCTTTGGAAACTATGCAGCTAGAGTGTCGGAGA
+
GGGGGGGGGGGGGGGGGGGGGGGGGGGGGGGGGGGGGGGGGGGGGGGGGEEGGGGGECGGGFGGGGG?EDGGGGGGFFGGGGGGGFGFGGGGGGDCFGFFGGGGGGGGGGG9FGCCGFGGGGGGGGGCGGGGGG<CGGGGCEFGGGGGGDEGGGGGGGGGGGGGGGGGGGDCFGGGEEGGGGGGGGGGEGFGGGGCGGGGEC>FEGGEGGGGGG79<DDCCFGGGGGGF=FDGGC>EFG=F=FFGGF3@FGGGFFFGF2>FFGFF<?2>FF?>?AAA<?####
@DE18INS60510:318:000000000-B6LD3:1:1101:17782:6809 1:N:0:AAGAGGCATTCTAGCT
TGGGGAATCTTCCGCAATGGGCGAAAGCCTGACGGAGCAACGCCGCGTGAGTGATGGCGGCCTTCGGGTTGTAAAACTCTGTGATCCGGGACGAAAAGGCAGAGTGCGAAGAACAAACTGCATTGACGGTACCGGAAAAGCAAGCCACGGCTAACTACGTGCCAGCAGCCGCGGTAATACGTAGGTGGCAAGCGTTGTCCGGAATTACTGGGTGTAAAGGGAGCGCAGGCGGGAGAACAAGTTGGAAGTGAAATCCATGGGCTCAACCCATGAACTGCTTTCA
+
GGGGGGGGGGGGGGGGGGFGGGGGGGDGGGGGGGEGEGGGGGGGGGGGGGGGGGGG@FGGGGGGGGGGGGGEGGGGGGGGGGGGGGGGGGGGGEGGGGGGGGGGGGGGG>EGGGF?CGGGGFGG?9FGGGGGGGGGGGG?FGGGGGGGGGGGGGGGGGGG6EGGGGGFGGGGGDEEGFGGGGGF8FFGGGGGGGEEE>CFGG5CGCFGEE6=EEGGFGGGGGGD=C=D5EGG<)75>FFGFF?FCF?GFGG7F?F:FF):FFFFFDF?<<<<A<AB<><4<<F
@DE18INS60510:318:000000000-B6LD3:1:1101:20256:6817 1:N:0:AAGAGGCATTCTAGCT
TGGGGAATATTGCACAATGGGGGAAACCCTGATGCAGCGACGCCGCGTGGAGGAAGAAGGTCTTCGGATTGTAAACTCCTGTTGTTGAGGAAGATAATGACGGTACTCAACAAGGAAGTGACGGCTAACTACGTGCCAGCAGCCGCGGTAAAACGTAGGTCACAAGCGTTGTCCGGAATTACTGGGTGTAAAGGGAGCGCAGGCGGGAAGACAAGTTGGAAGTGAAATCTATGGGCTCAACCCATAAACTGCTTTCAAAACTGTTTTTCTTTAGTAGTGCAGA
+
GGGGGGGGGGGGGGGGGGGGGGGGGGGGGGGGGGGGGGGGGGGGGGGGGGGGGGGGGGGGGGGGGGGGGGGGGGDGGGGGGGGGGGGGGGGGGGGGGGGGGGGGGGGGGGGGGGGGGGGGGGGCGGGGGGGGGGFGG?CGGGGGGGGGGGGGGGGGGGGGGGGGFGGGGGGGGGGGGGGGGGGGGGGGGGCEFGGGGGGGGEGGGGG>>EFFFFFFGGGGC4CGFCCGGGGGGGGFFFGGFF:5DFFCFDGGGFFF7CAAGF=FF6?::FA))):BBFBF<BF
@DE18INS60510:318:000000000-B6LD3:1:1101:11636:6825 1:N:0:AAGAGGCATTCTAGCT
TGGGGAATATTGGGCAATGGGGGAAACCCTGACCCAGCAACGCCGCGTGAAGGAAGAAGGCTTTCGGGTTGTAAACTTCTTTTACCAGGGACGAAGGACGTGACGGTACCTGGAGAAAAAGCCACGGCTAACTACGTGCCAGCAGCCGCGGTAATACGTGGGTGGCAGGCGTTGTCCGGATTTACTGGGTGTAAAGGACGTGTAGGCGGAGAAGCAAGTCAGAAGTGAAATCCATGTGCTTAACCCCTGAACTGCTTTTGAACCTGTTTCCCTTGAGTATCGG
+
GGGGGGGGGGGGGFFGFGFGGGGGGGGGGGGGGGGGGGGGGGGEGGGGGGGGGFGGFGGGGGGGGGGGGGGGGGGGGGGGGGGGGGGCFGGGGGGGGGGGGEGGGGGGGGGFGGGGGGGCCFGGGGDGEG8CDCF:FCCGE@C@FF:*<F7F7<<:::>+*4=FEGG*:E*;8*2<CEGDGGG7@FFG52;CFDCE+*;?C*@FG++8:*77*:CF?7:CC*92+?<:FC7CCDFF*/2;@F?FG5)9;FG<7@6F?G<2>F*17:FFBFA############
@DE18INS60510:318:000000000-B6LD3:1:1101:25905:6828 1:N:0:AAGAGGCATTCTAGCT
TGGGGAATATTGGGCAATGGGCGCAAGCCTGACCCAGCAACGCCGCGTGAAGGAAGAAGGCTTTCGGGTTGTAAACTTCTTTTGTCAGGGACGAGTAGAAGACGGTACCTGACGAATAAGCCACGGCTAACTACGTGCCAGCAGCCGCGGTAATACGTAGGTGGCAAGCGTTGTCCGGATTTACTAGGTGTAAAGGGCGTGTAGCCGGGAGGGCAAGTCAGATGTGAAATCCACGGGCTCAACTCGTGAACTGCATTTGAAACTACTCTTCTTGAGTATCGGA
+
GGGGGGGGGGGFGGGGGGGGGGGGGGGGGGGGGGGGGGGGGGGGGGGGGGGGGGGGFGGGGGGGGGGGGGGGGGGGGGGGGGGGGGGGGGGGGGGGGGGGGGGGGGGGGGGGGGGGGGGGGGGGGGDFGGGGGGGGCGGGGGGGGGGGGGGGGGGGGGDGGGGGGGGGGGGGGGGGGECEGGGGGGGGFGGGGGGGGGGEGGGGGGGEE=EGGGGGGGFFFGGGGGGGGGG4CGGFFFGGFFFFGGF<?GGGGFFFGFBFF?GGFFFFBFF>4AF?FBBFFFD
@DE18INS60510:318:000000000-B6LD3:1:1101:12033:6856 1:N:0:AAGAGGCATTCTAGCT
TGGGGAATATTGGGCAATGGGCGCAAGCCTGACCCAGCAACGCCGCGTGAAGGAAGAAGGCTTTCGGGTTGTAAACTTCTTTTGTCGGGGACGAGTAGAAGACGGTACCTGACGAATAAGCCACGGCTAACTACGTGCCAGCAGCCGCGGTAATACGTAGGTGGCAAGCGTTGTCCGGATTTACTGGGTGTAAAGGGCGTGTAGCCGGGAGGGCAAGTCAGATGTGAAATCCACGGGCTCAACTCGTGAACTGCATTTGAAACTACTCTTCTTGAGTATCGGA
+
GGGGGGGGGGGGG?EFDGFFGGGGGGGGGGGGGGGGGGGGGGGGGGGG:BFFGGGGGGGGGFGGGG@GGGGGGGGGGGGGGGGGGGGGGCFGGGGGGGGGGGGGDFFEGGCFGCGEGFGGGGGGGGGGDGGGGGGGGGGGFFGGGGGGGCEGEGFGGF6@EFGFGGFFFGGGEGCFEGGGGFEC9CGFGGGGGFDGDEGG5CEEF98EDCEDEGGG5>CFG7FF?CFGFGGGGG3)55DGF?FFDGFCFFFGFFFF7C<4>=:?*54:264>AAA?AAAB66@
@DE18INS60510:318:000000000-B6LD3:1:1101:10894:6859 1:N:0:AAGAGGCATTCTAGTT
TGGGGAATATTGCACAATGGGCGAAAGCCTGATGCAGCAACGCCGCGTGAGTGAAGAAGTATCTCGGTATGTAAAGCTCTATCAGCAGGGAAGAAAATGACGGTACCTGACTAAGAAGCCCCGGCTAACTACGTGCCAGCAGCCGCGGTAATACGTAGGGGGCAAGCGTTATCCGGATTTACTGGGTGTAAAGGGAGCGCAGACGGCACTGCAAGTCTGAAGTGAAAGCCCGGGGCTCAACCCCGGGACTGCTTTGGAAACTGTAGAGCTAGAGTGCTGGAGG
+
GGGGGGGGGGGGGGGGGGGGGGGGGGGGGGGGGGGGGGGGGGGGGGGGGGGGGGFGGGGGGGGFGGGGDGCFGCGGGGGGGGGGGGGGGGGGGGGGGGFGGGGGGGGGDGGGGGGGGGGGGDDFGGGGGGGGGG,CCGGGCCFGGGGGGGGFGGGGGGGGGGGGGGGGGGGGGGGDCEGFFFFGCCCGGGGDGGGG5CEECCEGGGGGGGFGFGFGGGG=**39CFFCG*><DG:>DFGGFFFD):@)8FGGGFFFGF<AGFGGF4*)68<?2)6<>:2?###
@DE18INS60510:318:000000000-B6LD3:1:1101:14599:6864 1:N:0:AAGAGGCATTCTAGCT
TGAGGAATATTGGTCAGTGGACGCAAGTCTGAACCAGCCATGCCGCGTGCAGGATGACGGCTCTATGAGTTGTAAACTGCTTTTGTACGAGGGTAAACGCAGATACGTGTATCTGTCTGAAAGTATCGTACGAATAAGGATCGGCTAACTCCGTGCCAGCAGCCGCGGTAATACGGAGGATTCAAGCGTTATCCGGATTTATTGGGTTTAAAGGGTGCGTAGGCGGTTTGATAAGTTAGAGGTGAAATTTCGGGGCTCAACCCTGAACGTGCCTCTAATACTG
+
GGGGGGGGGGGGGGGGGGGGGGGGGGGGGGGGGGGGGGGGGGGGGGGGEGGGGGGGGGGGGGGGGGGGGGGGGGGFGGGGGGGGFGGGGGEGGGGGGGGGGGGGGGGGGGGGGGGGGGFGGFFGGGGGGGGGGGGGCGDGGGGGDGGGGGGGGGGGGGGGGGGGGGGGGGGGGGGGGDEEGGGGGGGGGG>CGGGGCGGGGGD:CGGGGGGFGGGGCDGDD3CGEC=CC57CF7>BFFGGBFFFGGFFFGGFGDFFGGFFGFDF41F?:F:BFB>:7:A<<AF
@DE18INS60510:318:000000000-B6LD3:1:1101:14785:6873 1:N:0:AAGAGGCATTCTAGCT
TGGGGAATATTGCGCAATGGGCGAAAGCCTGACGCAGCGACGCCGCGTGAGGGATGAAGGTTCTCGGATCGTAAACCTCTGTCAGGGGGGAAGAAACCCCCTCGTGTGAATAATGCGAGGGCTTGACGGTACCCCCAAAGGAAGCACCGGCTAACTCCGTGCCAGCAGCCGCGGTAATACGGAGGGTGCAAGCGTTAATCGGAATCACTGGGCGTAAAGCGCACGTAGGCGGCTTGGTAAGTCAGGGGTGAAATCCCACAGCCCAACTGTGGAACTGCCTTTG
+
GGGGGGGGGGGGG>FEGGGGGGGGGGGGGGGGGGGGGGGGGGGGGGGFGGGGEFGGGGGGGGGGGGGGGGGGGGGGGGGGGGGGGGGGGGGGDGGGGGGGGGGGGGFFGGGGGG?FEEDGDGGGEFGGGGGGGGGGGGFGGFGGGGGGGGGGDGGGGGGG>EFDCFFGGGGGGGGGGGFGGGDGGGGGGGGGC;EGDGGGGGDGGGGGFFGGGGGGGGGGGGGGGG65EGGGGGD>BFGGF=@?GGFGFGF4FFFFFC??<>F546DBFB9:<3(:2)4?A<4
@DE18INS60510:318:000000000-B6LD3:1:1101:20827:6882 1:N:0:AAGAGGCATTCTAGCT
TGGGGAATTTTGGACAATGGGCGCAAGCCTGATCCAGCTATTCCGCGTGTGGGATGAAGGCCCTCGGGTTGTAAACCACTTTTGTAGAGAACGAAAAGACACCTTCGAATAAAGGGTGTTGCTGACGGTACTCTAAGAATAAGCACCGGCTAACTACGTGCCAGCAGCCGCGGTAATACGTAGGGTGCGAGCGTTAATCGGAATTACTGGGCGTAAAGGGTGCGCAGGCGGTTGAGTAAGACAGATGTGAAATCCCCGAGCTTAACTCGGGAATGGCATATGT
+
GGGGGGGGGGGGGGGGGGGGGGGGGGGGGGGGGGGGGGGGGGGGGGGGGGGGFGGGGGGGGGGGGGGGGGGGGGGGGGGGGGGGGGFFGGGGGGGGGGGGGGGGGGGGGGFGGGGGGGGGGGGFGGGGGGGGGGGGGGGGFGEGGGGGGGGGFGGGGGGGGGGGGGGGGGGGGGGGGGGGGGGGGGGGGGGGGGGGGGGGGDCFGGGGEFFGGGGGGGGGGGGGGGGGDCDGGDC@F?CCFFFFGGFF?DC*CFFFFD>BGEGGFBFF:>>29?F(2<B?ADF
@DE18INS60510:318:000000000-B6LD3:1:1101:13084:6883 1:N:0:AAGAGGCATTCTAGCT
TGGGGAATATTGCACAATGGGGGAAACCCTGATGCAGCAACGCCGCGTGAGTGAAGAAGTATTTCGGTATGTAAAGCTCTATCAGCAGGAAAGAAAATGACGGTACCTGACTAAGAAGCCCCGGCTAACTACGTGCCAGCAGCCGCGGTAATACGTAGGGGGCAAGCGTTATCCGGATTTACTGGGTGTAAAGGGGGCGTAGCCGGTTTTGCAAGTCTGAAGTGAAAGCCCGGGGCTTAACCCCGGGACTGCTTTGGAAACTGTAGAACTAGAGTGCAGGAGA
+
GGGGGGGGGGGGGGGGGGGGGGGGGGGGGGGGGGGGGGGGGGGGGGGGDGGGGGGGGGGGAAGGGGGGGGGGGGGGGCGGGGGGGGGGGGGGGGGGGGGGGGGGGGGGGGGGGGGGFGGGGG>FGGGCFGGGFGFGGGGGGGFEEGGGGGGGGGGGGGGGDGGGCFGGGGGGGGGEEGGGGFFFGGGGGF9FGGDECEGGGC*<7EGGDGGGGG7<CFGG*9CGCF?7?ECDDGD;:@FGFB:BCG>D>79FFFFFFFADGF*:7<?ABFBF2<ADA2>:<?:
@DE18INS60510:318:000000000-B6LD3:1:1101:26034:6888 1:N:0:AAGAGGCATTCTAGCT
TGAGGAATATTGGTCAATGGACGCAAGTCTGAACCAGCCATGCCGCGTGCAGGAAGACGGCTCTATGAGTTGTAAACTGCTTTTGTACGAGGGTAAACTCACCTACGAGTAGGTGACTGAAAGTATCGTACGAATAAGGATCGGCTAACTCCGTGCCAGCAGCCGCGGTAATACGGAGGATTCAAGCGTTATCCGGATTTATTGGGTTTAAAGGGTGCGTAGGCGGTTTGATAAGTTAGAGGTGAAATCCCGGGGCTTAACTCCGGAACTGCATCTAATACTG
+
GGGFGGGGGGGGGGGGGGGGGGGGGGGGGGGGGGGFGGGGGGGGGGGGGGGGGGGGGGGGDEGGGGGGFGGGCFGGGGGFFGGGGGGAF*CFFGFGGGGGGGGGGGGFGGGCFGD9FGGGGGGGFGGGGFGGGFGFGGD?FGGGGGGFFFGGGGGGGGGGGGGGGGGEEEGGGGGGE8>><CF?EF?EEEGGGDCEEEG?FFGGGDEGDFGCFG=CEGDC59CF89:C5CGFGFGFF4?>?@FFGCFC=6C<<DEDG:>FF7CFBBD9;F>D7)6>>FFFFFF
@DE18INS60510:318:000000000-B6LD3:1:1101:22794:6889 1:N:0:AAGAGGCATTCTAGCT
TGGGGAATATTGCACAATGGGCGAAAGCCTGATGCAGCGACGCCGCGTGAAGGATGAAGTATTTCGGTATGTAAACTTCTATCAGCAGGGAAGAAAATGACGGTACCTGACTAAGAAGCCCCGGCTAACTACGTGCCAGCAGCCGCGGTAATACGTAGGGGGCAAGCGTTATCCGGATTTACTGGGTGTAAAGGGAGCGTAGACGGCTGTGCAAGTCTGAAGTGAAAGGCATGGGCTCAACCTGTGGACTGCTTTGGAAACTGTTCAGCTAGAGTGGCGGATA
+
GGGGGGGGGGGGGGGGEGGGGGGGGGGFGGGGGGGGGFCFGGGGGGGGGGGFGGGFFFFGGGGGGGGGGGGCFGGGGGGGGGGGGGGGFGGCGGGGGGGGGGGGFE9FGGFGGFGGGFGGGGGGGGGGGGFGGGGGGGGGGEFGGGG5?EGGGGGGCFGGGGGDFGGGGGGGGGGC>EGGGGGGGGFE:@+<CF8FE?CEEGGGE5?ECGG?@9F::CC=FGEG?FFC=ECDGFGFF:FFF:;>CFF7?DFFGFFFF<24F?7>*)15AFBFBFF########
@DE18INS60510:318:000000000-B6LD3:1:1101:20418:6889 1:N:0:AAGAAGCATTCTAGCT
TGGGGAATCTTCCTCAATGGGCGAAAGCCTGACGCAGCCACGCCGCGTGAGGGATGAAGGCCTTCTGGTTTTAAAACTCTTTTATCCAGGACGGAAAAGCCGAGTCCGGTGACCAATCTGCATTACCGGACCAGTAAACATCGGCCACGTCTATCCACGTGCCCGCGGCCGTGCGAGTGAGTCGGGGGCAAGCGTGGTCTGGTGTGATTGAGCGTAGCGCGCGCGGAGGGGGCTGCCCCAGGCCCACTTCCTCAGTCGGGCCTTAACCCCCTGGTGGGACGGA
+
GG,EFGGG9FG,;,CFGGGGGGGGCGGGGGGG,,,@CG<F<C@GGGGGGGG8FE<FGD,A4,5BB,FF<,,+,BAFE,C,,C,,<5E,5B=<=+BF###########################################################################################################################################################################################
@DE18INS60510:318:000000000-B6LD3:1:1101:17889:6909 1:N:0:AAGAGGCATTCTAGCT
TGGGGAATATTGCACAATGGGCGAAAGCCTGATGCAGCAACGCCGCGTGAGCGAAGAAGGTCTTCGGATCGTAAAGCTCTGTCCTTGGGGAAGATAATGACGGTACCCTTGGAGGAAGCCCCGGCTAACTACGTGCCAGCAGCCGCGGTAATACGTAGGGGGCAAGCGTTATCCGGAATTATTGGGCGTAAAGAGTGCGTAGGTGGTTACTTAAGCAGGGGGTGAAAGGCACTGGCTTAACCAATGTCAGCCCCCTGAACTGGGTACCTTGAGTGCAGGAGCG
+
GGGGGGGGGGGGGGFGGGGGFGFGGGGGGGGGGGGGGGGGGGGGGGGGGGGGGGGGGGBFGGGGGGGGGGGGFGGGGGGGGGGGGGCEFGCFGGGGGGGGGDGFGGGGGGFGGGGGGGGGGGGGGGGGGGGGGGFGGGGGGGGGGGGGGGGGGGGGGGGGGGGGGCFGGGGGGGGGGDGGGGGEGGGEGEGCGFG?@CCGGGGGGGGGGGGGFG7CGF*5<CGGGGGC=C5DFC4>FFD>4=?.CGFGFFFF<>BEC78?DFF4?AFAAFBB###########
@DE18INS60510:318:000000000-B6LD3:1:1101:3927:6914 1:N:0:AAGAGGCATTCTAGCT
TGGGGAATATTGTGCAATGGGCGCAAGCCGGACCCAGCAACGCCGCGTGAAGGAAGAAGGCTTTCGGGTTGTAAACTTCTTTTGTCAGGGACGAGTAGAAGACGGTACCTGACGAAGAAGCCACGGCTAACTACGTGCTAGCAGCCGCGGTAATCCGTAGGTGGCAAGCGTGGTCCGGATTTACTGGGTGTAAAGGGCGTGTAGCCGGGAGGGCAAGTCAGATGTGAAATCCACGGGCTTAACTCGTGAACTGCAGTTGCACATACTCTTATGGAGCATCGGC
+
@CFFF@@CEF-C@@@C<;EDF<FGDEEFG:++7@CFFC<F,@E+@CFFCEC?FECFCDG?E,<<FBCF<@F??FAFFGGC9??<BAEFFF?BFGEFFDA<DFCGCFFFGABBFC7=3+FFC,FFGEDCCF,>@FEFGF7F=@A>FFGDF7FCF,,@FGFG7:CED7C:*<=*1CCBE5C88<C++0@52;8?+<@F88CE>**3+<EC>/C=8CGGGGGCC*?DGGG=++:DCFD################################################
@DE18INS60510:318:000000000-B6LD3:1:1101:27910:6921 1:N:0:AAGAGGCATTCTAGCT
TGGGGAATATTGGGCAATGGGCGCAAGCCTGACCCAGCAACGCCGCGTGAAGGAAGAAGGCTTTCGGGTTGTAAACTTCTTTTAAGAGGGAAGAGCAGAAGACGGTACCTCTAGAATAAGCCACGGCTAACTACGTGCCAGCAGCCGCGGTAATACGTAGGTGGCAAGCGTTGTCCGGATTTACTGGGTGTAAAGGGCGTGCAGCCGGGTCTGCAAGTCAGATGTGAAATCCATGGGCTCAACCCATGAACTGCATTTGAAACTGTAGATCTTGAGTGTCGGA
+
GGGGGGGGGGGGGGGGGGGGGGGGGGGGGGGGGGGGGGGGGGGGGGGGGGGGGGGGGGGGGGGGGGGGGGGGGGGGGGGEGGGGGGGGGGGGGGGGGGGGGGGGGGGGGGGGGGGGGGGGGGGGGGGGGGGGGGGGGGGGGGGGGGGGGGGGGGGGGGGGGGGGGGGGGGGGGGGGGGGGGGDGGGGGGGGGGGGGGGGGGGGGGGGGGGGGGGGGEGGGFFGGFGGGGGGGGGGFFFGFF?FFGGFGFGGGGFFFGGADFFGGFAFFBF2AFFF:A<ADF07
@DE18INS60510:318:000000000-B6LD3:1:1101:9911:6932 1:N:0:GAGAGGCATTCTAGCT
TGGGGAATATTGGGCAATGGGCGAAAGCCTGACCCAGCAACGCCGCGTGAGGGAAGAAGGGTTTCGGCTCGTAAACCTCTGTCCTCTGGGACGAAGGAAGTGACGGTACCTTAGGAGGAAGCCCCGGCTAACTACGTGCCAGCAGCCGCGGTAATACGTAGGGGGCGAGCGTTGTCCGGAATGATTGGGCGTAAAGGGCGCGTAGGCGGCCTGCTAAGTCTGGAGTGAAAGTCCTGCTTTCACGGTGGGAATTGCTTTGGATACTGGTGGGCTGGATTGCGGG
+
GGGGGGGGGGGA@,CCDEGFCFGGEEGFGG8FFGGFGGGGGGGGEEGFCDGGGGGGFGGF7FFGGGGGGEFGG8@FFFFGGGGGG,C<D8DGEDGDGG?FGCCFE@CFCEFGGF9,@@EEBGFGGCC7FCFGFDFDGGFGG?:<FGG*F:CGGCFGGCG:F7*<*8588C*:C>EFC>C*/;C9CGC:58CGEEG7CEE*88CEC*+*///:FCEC+9DG7CCFGF6*9+*:DF7=?:FGF=*5<E37)*02<77F:FA########################
@DE18INS60510:318:000000000-B6LD3:1:1101:17891:6967 1:N:0:AAGAGGCATTCTAGCT
TGGGGAATATTGCACAATGGGCGCAAGCCTGATGCAGCAACGCCGCGTGAAGGAAGACGGTTTTCGGATTGTAAACTTCTGTTCTTAGTGAAGAATAATGACGGTAGCTAAGGAGCAAGCCACGGCTAACTACGTGCCAGCAGCCGCGGTAATACGTAGGTGGCAAGCGTTGTCCGGAATTACTGGGTGTAAAGGGAGCGCAGGCGGGGGATCAAGTCAGCTGTGAAAACTACGGGCTTAACCCGTAGACTGCAGTTGAAACTGTTCATCTTGCGTGAAGTAG
+
GGGGGGGGGGGGGGGGGGGGGGGGGGDGGGGGGGGGGGGGGGGGGGGGGGGGGGGGGGCFGGGGGGGGGGGGGGGGGGGGGGGGGGGGGGGGGGGGGGGGGGGGGFEDFFGGGGGGGGGGGGGGGGGDGGGGGGGGGGGFGGDGGGGGGGGGGGGGGGGGGFGGCGGGGGGGGGGGGCEGGFGGGDGGGGG9CFFG>8EEGGGGGGGGGGGEGFG?EGGGGGGGGGGGGGGGGGGEFFGFFFFFGEEDEDDDF6F?7DA2C=FGF9BAAF9AA)(4:116<<F
@DE18INS60510:318:000000000-B6LD3:1:1101:20978:7008 1:N:0:AAGAGGCATTCTAGCT
TGGGGAATATTGGGCAATGGGCGCAAGCCTGACCCAGCAACGCCGCGTGAAGGAAGAAGGCTTTCGGGTTGTAAACTTCTTTTGTCGGGGACGAGTAGAAGACGGTACCTGACGAATAAGCCACGGCTAACTACGTGCCAGCAGCCGCGGTAATACGTAGGTGGCAAGCGTTGTCCGGATTTACTGGGTGTAGAGGGCGTGTAGCCGGGAGGGCAAGTCAGATGTGAAATCCACGGGCTCAACTCGTGAACTGCATTTGAAACTACTCTTCTTGAGTATCGGA
+
GGGGGGGGGGGGGAFFGGGGGGGGGGGGGGGGGGGGGGGGGGGGGGGGGGGGGGGGGGGGGGGGGGGGGGGGGGGGGGGGGGGGGGGGGGGGGGGGGGGGGGGGGGGGGGGGGGDGFGGGGGGGBGGGCGGGGGGGGGGGCGGGGGGGGDGGGGGGGGGGGGGFGCGGGGGGGGGGGGGGGGGGGGGFGGGGCCFFDGGGGGGGGGGGGGGGGGGF=GGGGGGGGGGGGGGGGGGF)>DGFFFFGGFC?CGGGFFFCG2>G4DFFBFF9FFFF>))69AFFF>
@DE18INS60510:318:000000000-B6LD3:1:1101:16871:7011 1:N:0:AAGAGGCATTCTAGCT
TGTGGAATATTGGTCAATGGACGCAAGTCTGAACCAGCCATGCCGCGTGCAGGAAGACGGCTCTATGAGTTGTAAACTGCTTTTGTACGAGGGTAAACTCACCTACGAGTAGGTGACTGAAAGTATCGTACGAATAAGGATCGGCTAACTCCGTGCCAGCAGCCGCGGTAATACGGAGGATTCAAGCGTTATCCGGATTTATTGGGTTTAAAGGGTGCGTAGGCGGTTTGATAAGTTAGAGGTGAAATCCCGGGGCTTAACTCCGGAACTGCCTCTAATACTG
+
GGGGGGGGGGGGGGGGGGGGGGGGGGGGGGGGGGGGGGGGGGGGGGGGGGGGGGGGGGGGGGGG9FGCFGGGGGGGGGGGGGGGGGGGGGGGGGGGGGGGGGGGGGGGGGGGGGFGGGGGGGGGGGGGGGGGGGGGGGGGFGGGGGGGGGGGGGGGGGGGGGGGGGGGGGGGFFGGGGGGCGGGGGGGGGGGGGGGGGGGGGGFFGGGGGGCFGGGD5DGGDEFGGEGGGGGF=DFFFDFFFFFGFFGF<FGDEDFDC>BGFGGFFD9>FFFF?FFF<<FFFF
@DE18INS60510:318:000000000-B6LD3:1:1101:26831:7018 1:N:0:AAGAGGCATTCTAGCT
TGGGGAATTTTGGACAATGGGCGCAAGCCTGATCCAGCTATTCCGCGTGTGGGATGAAGGCCCTCGGGTTGTAAACCACTTTTGTAGAGAACGAAAAGACATCTTCGAATAAAGGATGTTGCTGACGGTACTCTAAGAATAAGCACCGGCTAACTACGTGCCAGCAGCCGCGGTAATACGTATGGTGCGAGCGTTAATCGGAATTACTGGGCGTAAAGGGTGCGCAGGCGGTTGAGTAAGACAGATGTGAAATCCCCGAGCTTAACTCGGGAATGGCATATGT
+
GGGGGGGGGGGGGGGGGGFGGGGGGGGGGGGGGGGGGGGGGGGGGGGGGGGGGGGGFFFFGGGGGGGGGGGGGGGGGGGFGGGGGGGGGGGGGGGGCFGGGGGFGGGGFGGGGGGGGGGGGFGFGGGGGGGGGGGGGGGGFGGGGFGGGGGGGGGGGGGGGGGGGF>F8EEGGGEEGGGGGGGGGGGFGGGGGEGGGGFFGEGGGGDEFFGDGEGEGGGGGGGGGGG:EGGDGCF?F6CC?=FFD7BFFGGGGF?@FG>;D>F=69F>:BF>1<?(12ADFFF
@DE18INS60510:318:000000000-B6LD3:1:1101:12498:7060 1:N:0:AAGAGGCATTCTAGCT
TGAGGAATATTGGTCAGTGGACGCAAGTCTGAACCAGCCATGCCGCGTGCAGGAAGACGGCTCTATGAGTTGTAAACTGCTTTTGTACGAGGGTAAACTCACCTACGTGTAGGTGACTGAAAGTATCGTACGAATAAGGATCGGCTAACTCCGTGCCAGCAGCCGCGGTAATACGGAGGATTCAAGCGTTATCCGGATTTATTGGGTTTAAAGGGTGCGTAGGCGGTTTGATAAGTTAGAGGTGAAATCCCGGGGCTTAACTCCGGAACTGCCTCTAATACTG
+
GGGGGGGGGGGGGGGGGGGGGGGGGGGGGGGGGGGGGGGGGGGGGGGGGGDFGGGGGGGGGGGGGGGGFGGGFGFGGGGGGGGGFGGGGGGGGGGGGGGFGGGGGGGGFGGFGGGGGGGGGGGGGGGGGGGGGGGGGGGGGGGGGGGGGGGGGGGGGGDGGGGGGGGGGCEFGGGGGG>*BCCF@FGDGEGGGGGGGGGGGGGGFGEGGG7CFFEG=GDDGGGGEG5C5=FGGGGFFFG>FFFFGCFGF<4D<:)<CF:<FF7CDBF>>FDFFFFFFFFFFFF
@DE18INS60510:318:000000000-B6LD3:1:1101:15405:7113 1:N:0:AAGAGGCATTCTAGCT
TGGGGAATATTGCACAATGGGGGAAACCCTGATGCAGCGACGCCGCGTGGAGGAAGAAGGTCTTCGGATTGTAAACTCCTGTTGTTGAGGAAGATAATGACGGTACTCAACAAGGAAGTGACGGCTAACTACGTGCCAGCAGCCGCGGTAAAACGTAGGTCACAAGCGTTGTCCGGAATTACTGGGTGTAAAGGGAGCGCAGGCGGGAGAACAAGTTGGACGTGAACTCCATGGTCTCAACCCATGAACTGCTTTCAAATCTGTTTTTCTTGTGTAGTGCAGA
+
GGGGGCGGFGEFGGGFDFGGGEEG7EF,BC,CFCCEEGCFGGGGGGGCGGEEFGGC8FFGGFGGFC=+CFFGAFFEFGGG8FG<EFEGGGGGFGG9?FAFGF+F7FDFFGG?CD8<DGF,<FF>GGEGG=FGDG8FGFCFEFFGCF*>F@<<FGGGGG@FFFFC@,C84F8EFGG**3CCE9FGC8F5EGGGFFEG>EEGG8CEEGGC5*:<C?=EGF6C*)/98*+:CEGG*C0168:CFFE5DF=7BC=FFB@FGC2)2/::FBFFFFA############
@DE18INS60510:318:000000000-B6LD3:1:1101:25772:7134 1:N:0:AAGAGGCATTCTAGCT
TGGGGAATATTACACAATGGGCGAAAGCCTGATGCAGCGACGCCGCGTGAAGGATGAAGTATTTCGGTATGTAAACTTCTATCAGCAGGGAAGAAAATGACGGTACCTGACTAAGAAGCCCCGGCTAACTACGTGCCAGCAGCCGCGGTAATACGTAGGGGGCAAGCGTTATCCGGATTTACTGGGTGTAAAGGGAGCGTAGACGGCTGTGCAAGTCTGAAGTGAAAGGCATGGGCTCAACCTGTGGACTGCTTTGGAAACTGTGCAGCTAGAGTGTCGGAGA
+
GGGGGGGGGGGGGGGGGGGGGGGGGGGGGFGGGGFFGGEGGGGGGGGGGGGGGGGGGGGF<CFFGGGCFGGGGGGGGGGAFFGFGCFGDCGFCFGGFGGFGGGGGFGGGGGGGGGGGGGGGGGGGDGGGGGGGGDFGGGGGGGFFFGGGGGFFGFFGGGGGGDEFGGGGGGFFFGGGEGGGCFG?EFECFFDGGGGGGGGEEGFEGGGGFGGG?E:9FCFF4+9C:+>*:765F:F556=?>4>F<7:9FFC?F*9C*.57@FF=A?<:)-388<AD2:9>9:
@DE18INS60510:318:000000000-B6LD3:1:1101:13101:7148 1:N:0:AAGAGGCATTCTAGCT
TGGGGAATATTGCACAATGGGGGAAACCCTGATGCAGCGACGCCGCGTGAGTGAAGAAGTATTTCGGTATGTAAAGCTCTATCAGCAGGGAAGATAATGACGGTACCTGAATAAGAAGCCCCGGCTAACTACGTGCCAGCAGCCGCGGTAATACGTAGGGGGCAAGCGTTATCCGGAATTACTGGGAGTAAAGGGAGCGTAGGCGGCACGCCAAGCCAGATGTGAAAGCCCGAGGCTTAACCTCGCGGATTGCATTTGGAACTGGCGAGCTAGAGTACAGGAG
+
GGGGCGGGGGGGGGFFFGGGGGGGGGGEGGGGGGGGGGGGGGGGDGGGGGGGGGFGGGGGFGGGGGEGGEFFFGGGGGGGGGGGGGFGGGGGEFGFGGGFGGGGGGGF<FFGFF9FGCFGGGGGGGDCFGGGGGGGGGGGGGGGGGGGGDGFGGGGGGGGDFGGG7EGGGGGGGEE5:CGGGGGGG88CCFGGGGGGGGGCEGGDGGGGGGFGGFGGGG*>CFGCF+:FFGGCD3<FFGFFF65DE397CGGFF?@CG22CFG4)8>6>3924<2<<>AAF15
@DE18INS60510:318:000000000-B6LD3:1:1101:18268:7206 1:N:0:AAGAGGCATTCTAGCT
TGGGGAATCTTCCGCAATGGGCGAAAGCCTGACGGAGCAACGCCGCGTGAGTGATGACGGCCTTCGGGTTGTAAAACTCTGTGATCCGGGACGAAAAGGCAGAGTGCGAAGAACTAACTGCATTGACGGTACCGGAAAAGCAAGCCACGGCTAACTACGTGCCAGCAGCCGCGGTAATACGTAGGTGGCAAGCGTTGTCCGGAATTATTGGGCGTAAAGCGCGCGCAGGCGGCTTCCCAAGTCCCTCTTAAAAGTGCGGGGCTTAACCCCGTGATGGGAAGGA
+
GGGGGGGGGGGGGGGFEGGGGGGGGGGGGGGGGGGGGGGGGGGGGGGGGGGGGGGGGGGGGGGGGGGGGGGGGGGFGGFFGGGGGGGGGGGGGGGGGGGGGGGGGDGGEEGGGGGGGGGFGFGG9FGGGGGGGGGDGGGGGGF7FGGGGGGGGGGGGGGGGGGGFGGGGGGGGGEG8<?FGGGGGGFFGGFCGGGGGGGGGGGEGGGGGG6EGGGGGGGGGGEC5CE<EEGGGGGFFFGG>BFFGFF<7*:::/=FGC99DDCD@AFFFFF?B?:AF6?B6?7
@DE18INS60510:318:000000000-B6LD3:1:1101:8331:7208 1:N:0:AAGAGGCATTCTAGCT
TGGGGAATCTTCCGCAATGGGCGAAAGCCTGACGGAGCAACGCCGCGTGAGTGATGACGGCCTTCGGGTTGTAAAACTCTGTGATCCGGGACGAAAAGGCAGAGTGCGAAGAACAAACTGCATTGACGGTACCGGAAAAGCAAGCCACGGCTAACTACGTGCCAGCAGCCGCGGTAATACGTAGGTGGCAAGCGTTGTCCGGAATTATTGGGCATAAAGCGCGCGCAGGCGGCTTCCCAAGTCCCTCGTAAAAGTGCGGGGCTTAACCCCGTGATGGGAAGGA
+
CFGGGGGGGGGGGGGGD:F8FGGGGCGGGGFFGGGGGDFGGGGGGGGGGEGGCGGGGG7BFEFFFFGGCFGGGGGGGGCFCFACFGGGGGEGGDEGGGGGGEGGGGGGGGGG,;EECFFFGCFGGGGGGGGGGGGGGGFGF?GFG;;FEDEGEFGGGFGFFGCC:F8;*/CEDE:CACGFCFFCEFFGGGGFGC8CCEDGG>8EGGGF7CCCGF=6<77DDG*7*7:CECGG37)89?:DF?86<:5)01277=4@7/1(7>74?>F################
@DE18INS60510:318:000000000-B6LD3:1:1101:18256:7221 1:N:0:AAGAGGCATTCTAGCT
TGGGGAATCTTCCGCAATGGGCGAAAGCCTGACGGAGCAACGCCGCGTGAGTGATGACGGCCTTCGGGTTGTAAAACTCTGTGATCCGGGACGAAAAGGCAGAGTGCGAAGAACTAACTGCATTGACGGTACCGGAAAAGCAAGCCACGGCTAACTACGTGCCAGCAGCCGCGGTAATACGTAGGTGGCAAGCGTTGTCCGGAATTATTGGGCGTAAAGCGCGCGCAGGCGGCTTCCCAAGTCCCTCTTAAAAGTGCGGGGCTTAACCCCGTGATGGGAAGGA
+
GGGGGGGGGGGGGGGGGGGGGGGGGGGGGGGGGGGGGGGGGGGGGGGGGGGGGGGGGGGGGGGGGFGGGGGGGGGGGGGGCFCFFAFFGGGGGGGGCFCFGGFFFCGGGEGGGGGGGFGGGGGGCEGGGGFGGGGCGFGFFCFFGFGGDDGDCFGGGGGGFGGGGGGDFGDG7F8CC@9CCFGDGGFGGDG8FEEGCC7@CCCEFFGGGCF5ECGEGCF=97EG5D=DC*))5/>FFFGCFF?4C079=*0::***2),()79C@9FAB##############
@DE18INS60510:318:000000000-B6LD3:1:1101:20330:7246 1:N:0:AAGAGGCATTCTAGCT
TGAGGAATATTGGTCAATGGACGCAAGTCTGAACCAGCCATGCCGCGTGCAGGAAGACGGCTCTATGAGTTGTAAACTGCTTTTGTACGAGGGTAAACTCACCTACGAGTAGGTGACTGAAAGTATCGTACGAATAAGGATCGGCTAACTCCGTGCCAGCAGCCGCGGTAATACGGAGGATTCAAGCGTTATCCGGATTTATTGGGTTTAAAGGGTGCGTAGGCGGTTTGATAAGTTAGAGGTTAAATCCCGGGGCTTAACACCGGAACTGCCTCTCATACTG
+
GGGGGGGGGGGGGG<FDGGGGGGGGGGEGG,FGEGGFFGFGGGGGGCFFCFA8C<CFCCEE=FGFGGFEFFGGFFFGADFEFFFCFG9B+4+4CFBGG9EFGGFGGC7FFB<,B,5BFA,C<FGGGCBFGGG7CFFFFGFFDEDGGD:C;,F7@>F@CAFCCG:C8:1CF8CFFFGGEEGGGGGCF9EGG5FFFC>E*CFFD7C9;:8EF7+2<5C*9DG*9548CEGD=FG7>*9@**2*:F)?FFD@DF7)5)7DC02CB0<5>B0;FB7?FFF(8<<AA=
@DE18INS60510:318:000000000-B6LD3:1:1101:10297:7256 1:N:0:AAGAGGCATTCTAGCT
TGGGGAATCTTCCACAATGGGCGCATGCCTGATGGAGCCATGCCGCGTGAATGATGACGGCCTTCGGGTTGTAAAATACTTTCATCCGGGAGGAAGAGACAGAGTTTAATGCCTATACTGCTTGGCCTTTCCCGCAGAAGCAACACCCGCTTACCTCGTTGCCGCAGCCCCCGTAATTCGGTGGGTGGCAAGGTTTGTCCGGATTTCTTGGCCTAAAACCGCTCGCAGCCGTCTGTCCAGGTCGCTCTTAAATCTTCGGGCTCAACCTGCGTGCTGCATCTGA
+
GGGGGGGG,FG,E,CFEGGGGGG:FCGGGGGG9E,CFG7F,CFGGGGGG7,CFGCFG<F@FGGGGGGGGGGGGGG,5,CF,E,C,C,CFGG+@FG############################################################################################################################################################################################
@DE18INS60510:318:000000000-B6LD3:1:1101:22808:7274 1:N:0:AAGAGGCATTCTAGCT
TGGGGGATATTGCACAATGGGGGAAACCCTGATGCAGCGACGCCGCGTGGAGGAAGAAGGTTTTCGGATTGTAAACTCCTGTCGTTAGGGACGATAATGACGGTACCTAACAAGAAAGCACCGGCTAACTACGTGCCAGCAGCCGCGGTAAAACGTAGGTCACAAGCGTTGTCCGGAATTACTGGGTGTAAAGGGAGCGCAGGCGGGAGAACAAGTTGGAAGTGAAATCCATGGGCTCAACCCATGAACTGCTTTCAAAACTGTTTTTCTTGAGTAGTGCAGA
+
GGGGGGGGGGGGGGGGGGGGGGGGGGGFGGGGGGGGGGGGGGGGGGGGGGGGGGGGGGGGGGGGGGGFFGGGGGGGGGGGFGGGGGGGGGGGGGGGGGCFGGGGGGGGGGGGGGGGGGFGGGGGGGDCGGGGGFGGGGGGGGGGGGEGGGGDFGGGGGGGGGFGGGGGGGGGGGGC?EGFGGGGGGGGGG7?CEEGGGGGGGG>CEEC>8CGCGGFGGGCCFGGF*<DGGGGFFCFFFGGFFFFGGFGFGGGGFFF7F27C@DFFFFFFFA<4:<><<0><B@
@DE18INS60510:318:000000000-B6LD3:1:1101:17947:7280 1:N:0:AAGAGGCATTCTAGCT
TGAGGAATATTGGTCAATGGACGCAAGTCTGAACCAGCCATGCCGCGTGCAGGAAGACGGCTCTCTGAGTTGTAAACTGCTTTTGTACGAGGGTAAACTCACCTACGTGTAGGTGACTGAAAGTATCGTACGAATAAGGATCGGCTAACTCCGTGCCAGCAGCCGCGGTAATACGGAGGATTCAAGCGTTATCCGGATTTATTGGGTTTAAAGGGTGCGTAGGCGGTTTGATAAGTTAGAGGTGAAATCCCGGGGCTTAACTCCGGAACTGCCTCTAATACTG
+
GGGGGGGGGGGGGGGGGGGGGGGGGGGGGGGGGGGGGGGGGGGGGGGGGGGFFGGGGGFGGGGG=EAEFGGGGFGGGGGGGGGGCG?FGEEEGGFGGGGGGGGGGGGGDGGGGGGGGGEFAFGGGGGGGGGDGFGGGGGGGGGGGGEGGGGDFGDGGFDGC@FGGGGGGFGGGGGCEEDBGGGGGFGGGGGGGGGGGGGG?FGGGGGGGGGGGGDGGGGGDGEFEGGGGGCFGGDFFFFCFFFFGGFGF6FCDBDFGFB>GFDGF65;BFFBBFFB><A2<DF
@DE18INS60510:318:000000000-B6LD3:1:1101:14889:7314 1:N:0:AAGAGGCATTCTAGCT
TGGGGAATATTGCACAATGGGGGAAACCCTGATGCAGCGACGCCGCGTGAGTGAAGAAGTATTTCGGTATGTAAAGCTCTATCAGCAGGGAAGAAAATGACGGTACCTGACTAAGAAGCCCCGGCTAACTACGTGCCAGCAGCCGCGGTAATACGTAGGGGGCAAGCGTTATCCGGATTTACTGGGTGTAAAGGGAGCGTAGACGGTAAAGCAAGTCTGAAGTGAAAGCCCGGGGCTCAACTCCGGGACTGCTTTGGAAACTGTTTAACTAGAGTGCTGGAGA
+
GGGGGGGGGGGGGGGGGFFGGGGGGGGGGGGGGGGGGGGGGGGGGGGGGGGGGGGGGGGGEGGGGGGGGGGGGGGGGGGGGGGGGGGGGGGGGGGGGGGGGGDF@FGGGGGGGGGGGGGGGGGGGGGGGGGGGGFGGGGGGGGGGGGGGGGGGGGGGGGGCGGGGGGGGGGGGGGC5CEGGGGGGGGGGFEGGGGGGGGGGCCFEGECC?9CFFFFGGG>FCGGGFCFGFDGGGD@BFG4?4?@GDBC:FGG7@FFGGF2FFG7FFFBFFA7BDBAF2<??B:
@DE18INS60510:318:000000000-B6LD3:1:1101:10040:7344 1:N:0:AAGAGGCATTCTAGCT
TGGGGAATATTGCACAATGGGCGCAAGCCTGATGCAGCCATGCCGCGTGTATGAAGAAGGCCTTCGGGTTGTAAAGTACTTTCAGCGGGGAGGAAGGGAGTAAAGTTAATACCTTTGCTCATTGACGTTACCCGCAGAAGAAGCACCGCTAATTCCGTGCCAGCAGCCGCGGTAATACGGAGGGTGCGAGCGTTAATCGGAATTACTGGGCGTAAAGGGTGCGCAGGCGGTTGAGTAAGACAGATGTGAAATCCCCGAGCTTAACTCGGGAATGGCATATGTG
+
GGGGGGGGGGGGGGGGGGGGGGGGGGDEGGGGGGGGGGGGGGGGGGGGGGGGGGGGGGFGGGGGGGEGGGGGEFCFFGGGGGGGGGGGGG7FEGGDGCEGGFGFCGFGGGGGGGGGGGGGGGG;FGGGGGGGGGGGGGGCFCFGGFGGGGEFGGGFGGGGGGGGCFCFEEEGGGGGFFGGDEGGGGDGGGGGGGGGGGGGGDGGGGGGD=FGGEGF7C3CDD=DEGGGGDCDGCCF?=7*9FF4DGFDFFGFG0?@GC6;GF77FFF:63603:?:B2?FFFB
@DE18INS60510:318:000000000-B6LD3:1:1101:19479:7371 1:N:0:AAGAGGCATTCTAGCT
TGGGGAATATTGCGCAATGGGCGAAAGCCTGACGCAGCGACGCCGCGTGAGGGATGAAGGTTCTCGGATCGTAAACCTCTGTCAGGGGGGAAGAAACCCCCTCGTGTGAATAATGCGAGGGCTTGACGGTACCCCCAAAGGAAGCACCGGCTAACTCCGTGCCAGCAGCCGCGGTAATACGGAGGGTGCAAGCGTTAATCGGAATCACTGGGCGTAAAGCGCACGTAGGCGGCTTGGTAAGTCAGGGGTGAAATCCCACATCCCAACTGTGGAACTGCCTTTG
+
GGGGGGGGGGGFGCFGGGGGGGGGGGGGGGGFGGGGGGGGGGGGGGGGGGGGGGGGGGGGGFFFGGGGGG@FGGDGGGGGGFGFFFGGGDEDGGGGGGGGGEGGGFFGGGGGGGFGGGCEGDAE?CGECGGGGGGGECFFCFFGF?CGGCEEGGGFFFGGFGGGDGF6CFCEEGGG8?FGGECCEGGG5?:CFGDCEGGGF>EC=CFF9+:58CEEDCDFGG=CGGGFEFGGGDGFFB7:=BFB7CFGF<5FGFFFG*((*/756(8::*42<,8?>>?BAAF
@DE18INS60510:318:000000000-B6LD3:1:1101:15402:7375 1:N:0:AAGAGGCATTCTAGCT
TGGGGAATATTGCACAATGGGGGAAACCCTGATGCAGCGACGCCGCGTGAAGGAAGAAGGTCTTCGGATTGTAAACTCCTGTTGTTGGGGAAGATAATGACGGTACCCAACAAGGAAGTGACGGCTAACTACGTGCCAGCAGCCGCGGTAAAACGTAGGTCACAAGCGTTGTCCGGAATTACTGGGTGTAAAGGGAGCGCAGGCGGGAAGACAAGTTGGAAGTGAAATCTATGGGCTCAACCCATAAACTGCTTTCAAAACTGTTTTTCTTGAGTAGTGCAGA
+
GGGGGGGGGGGGGGGGGGGGGGGGGGGGGGGGGGGGGGGGGGGGEGGGGGGGGGGGGGGGGFGGGFGCGGFGGGGGGGGGGGGGGGFFGGGDGGGFGGGGGGGGGGGGGFGGGGFFGGFGGG7FGGGGGGGGGGGGGGGGGGGGEGEGGGEFGGGGGGGGGGGGGGGGGGEGGGGCEGGGGGGGGFGGGGGGGFGGGGGGC>>DCEGCC5C7C6CCFGGG75?FF>+?FGGD7<4@FFFGFFE7<EF7=GGGFFFFFGFFG6**9<FBFF#############
@DE18INS60510:318:000000000-B6LD3:1:1101:4688:7410 1:N:0:AAGAGGCATTCTAGCT
TGGGGAATATTGCACAATGGGCGAAAGCCTGATGCAGCAACGCCGCGTGAGCGAAGAAGGTCTTCGGATCGTAAAGCTCTGTCCTTAGGGAAGATAATGACGGTACCTGAGGAGGAAGCCCCGGCTAACTACGTGCCAGCAGCCGCGGTAATACGTAGGGTGCAAGCATTATCCGGAATTATTGGGCGTAAAGGGCTCGTAGGCGGTTCGTCGCGTCCGGTGTGAAAGTCCATCGCTTAACGGTGGATCTGCGCCGGGTACGGGCGGACTGGAGTGCGGTAGG
+
<FFGGGGGGGGGGGGGGGGGGGGGGGGFGGGGGGGGGGGGFGGGGGEGGGGFGEEGGGGGDFGGGGGGGGGGFGGGGGGGGGDGGGGGGGGGF?AAGGGGGGGGGGGGGGGGGGDE<EFGGFGEGGEGGDFDFAFGGGGCGGGDFBEGFGFGGGGCGGGGGGGFGGG,?CFDGGGGCEGCFDFGGGFGGGGGGGGGGCGGEFGFCEEGEEGGC5ECGGC3/>CDC7CG::F>>C957>DFF)755=>*/*:7CB:)>C>96>DG51>;(.4:,3:04(6:6?F
@DE18INS60510:318:000000000-B6LD3:1:1101:10292:7411 1:N:0:AAGAGGCATTCTAGCT
TGGGGAATCTTCCGCAATGGGCGAAAGCCTGACGGAGCAACGCCGCGTGAGTGATGACGGCCTTCGGGTTGTAAAACTCTGTGATCCGGGACGAAAAGGCAGAGTGCGAAGAACAAACTGCATTGACGGTACCGGAAAAGCAAGCCACGGCTAACTACGTGCCAGCAGCCGCGGTAATACGTAGGTGGCAAGCGTTGTCCGGAATTATTTGGCGTAAAGCGCGCGCAGGCGGCTTCCCAAGTCCCTCTTAAAAGTGCGGGGCTTAACCCCGTGATGGGAAGGA
+
GGGGGGGGGGGGGCFFFGGGGGGGGGGGGGGGGGGGGGFGGGGGCGGGGGGGGFGCFGCCFGGGGFFFGGGEG9<FGGGGGFFGGGGEE7EGGGGGGCEGGE<FFEGGCGGDFGFFGGGGGGGG?AFGGGGGGGGGEGGFGGGGGEGGGEGGGGGDCFGGGGGGFG?8BCGG<E*/AFEGGGDGGC<FCFGCFGGGEEGG>C8:EGGGG99:CEE*CFCG5D*9*9*9*:CDDDD@FFGG>FFFGC>7@7*:*6=6CC34)8>FF268?5>1118A?:48::F
@DE18INS60510:318:000000000-B6LD3:1:1101:4710:7420 1:N:0:AAGAGGCATTCTAGCT
TGGGGAATATTGCACAATGGGCGAAAGCCTGATGCAGCAACGCCGCGTGAGCGAAGAAGGTCTTCGGATCGTAAAGCTCTGTCCTTAGGGAAGATAATGACGGTACCTGAGGAGGAAGCCACGGCTAACTACGTGCCAGCAGCCGCGGTAATACGTAGGGTGCAAGCGTTATCCGGAATTATTGGGCGTAAAGGGCTCGTAGGCGGTTCGTCGCGTCCGGTGTGAAAGTCCATCGCGTAACGGTGCATATGCGCCGGGTACGGGCGGAATGGAGTGCGGGAGG
+
-EFEGGGCFEFFGGGGGGFGFFEEGGEFG?FFGGFCEFGG<FF+8:CFDCCGGGGGGGGGCAFFGGGC?FFFGGGGFGGECBFF,CFFFFGGGGGGGGCFFFFFGGGFFFDFGEGGGD8D,>FCCGGGGFGGGFFEGGCC3>DCCGGE>FE@FF7@AE7FCCGDC@F5B:CFGFBEEE;8F?F9CGGE>CBEC9EGF5:?C8CCEE*CEGEEECC:C9CDDDGCFG?C:C*::CC################################################
@DE18INS60510:318:000000000-B6LD3:1:1101:12408:7422 1:N:0:AAGAGGCATTCTAGCT
TGAGGAATATTGGTCAATGGACGCAAGTCTGAACCAGCCATGCCGCGTGCAGGAAGACGGCTCTATGAGTTGTAAACTGCTTTTGTACGAGGGTAAACTCACCTACGTGTAGGTGACTGAAAGTATCGTACGAATAAGGATCGGCTAACTCCGTGCCAGCAGCCGCGGTAATACGGAGGATTCAAGCGTTATCCGGATTTATTGGGTTTAAAGGGTGCGTAGGCGGTTTGATAAGTTAGAGGTGAAATCCCGGGGCTTAACTCCGGAACTGCCTCTAATACTG
+
GGGGGGGGGGGFGGGGGGGGGGGGGGGGGGGGGGGGGGGGGGGGGGGGGGGGGGGGGGGGGGGGGGFGGGGGGGGGGGGGGGGGCGFGGGGGGGGFGGGGGGGGGGGGGGGGGGGCGGFFGGGGGGGGGGGGGGGGGGGGGGGGGGGGGGGGGGGGGGGGGGGGGGGGGGGGDGGG5EE>FFGG7EGGGGEGGFDE>EEGGGGGGGEGGDGGGG=FGGGGGGGGDDCD=CGGGGCFF4:7=FFFGG?DFGGCG3DFGG?>GFGGFFF>BFFFF>?FA>AAFAF
@DE18INS60510:318:000000000-B6LD3:1:1101:23437:7443 1:N:0:AAGAGGCATTCTAGCT
TGAGGAATATTGGTCAATGGACGCAAGTCTGAACCAGCCATGCCGCGTGCAGGAAGACGGCTCTCTGAGTTGTAAACTGCTTTTGTACGAGGGTAAACTCACCTACGTGTAGGTGACTGAAAGTATCGTACGAATAAGGATCGGCTAACTCCGTGCCAGCAGCCGCGGTAATACGGAGGATTCAAGCGTTATCCGGATTTATTGGGTTTAAAGGGTGCGTAGGCGGTTTGATAAGTTAGAGGTGAAATCCCGGGGCTTCACTCCGGAACTGCCTCTAATACTG
+
GGGGGGGGFGGGGGGGGGGGGGGGGGGGGGGGGGGGGGGGGGGGGGGGGGFFGGGGGGGGGGGGFFDGGGGGFFGGGGFGGGGGGGGGGGGGGGGGGGGGGGGGGGGGGGGGGGGGGGGGFFGGGGGGGGGGGGGGFFGDFGGGGGGGGGGGGGGGGGGGGGGGGGGGEEEFFGGGGGGDFGGGGGFGGGGGGGGGGGGGGGGGGGGGCFGFGGGGGGGGGGGGGGGDE5*?7CFFFFGGFFFFFGFFF<C3DFEFGF(<*/0779DF0??<:BBBAFF<<AF
@DE18INS60510:318:000000000-B6LD3:1:1101:7248:7450 1:N:0:AAGAGGCATTCTAGCT
TGGGGAATATTGCACAATGGGGGAAACCCTGATGCAGCGACGCCGCGTGAAGGAAGAAGTATCTCGGTATGTAAACTTCTATCAGCAGGGAAGATAGTGACGGTACCTGACTAAGAAGCCCCGGCTAACTACGTGCCAGCAGCCGCGGTAATACGTAGGGGGCAAGCGTTATCCGGATTTACTGGGTGTAAAGGGAGCGTAGACGGTGTGGCAAGTCTGATGTGAAAGGCATGGCCTCAACCTGTGGACCGCATTGGAAACTGACATACGTGAGTGCCGGTGG
+
9EEFCEGDFDAFC<E?<-EDF7CGGGG<?<FDFCGGDE>BBFGEGEFGEEFDFFC@FFF;CBGE9:@FEFGAFBFGFGGGGFGG<DFFC7*<BEFFGGGGCCECFGFGFGGGGDC<FCEFGEGDEGGDFCCFGG8F5FFGGGGGEGEEC:CCGGF0:CCGCCCC88FGGD5CCG5?**;9CFCCFC@>EE++<@EFG5:?*1*+*;?@*;5E:+CC9:>7>C9CEGDC==FGFG*<=)*9@>FFGC4:6CD57)86*26<D*?####################
@DE18INS60510:318:000000000-B6LD3:1:1101:11410:7520 1:N:0:AAGAGGCATTCTAGCT
TGAGGAATATTGGTCAATGGACGCAAGTCTGAACCAGCCATGCCGCGTGCAGGAAGACGGCTCTATGAGTTGTAAACTGCTTTTGTACGAGGGTAAACTCACCTACGAGTAGGTGACTGAAAGTATCGTACGAATAAGGATCGGCTAACTCCGTGCCAGCAGCCGCGGTAATACGGAGGATTCAAGCGTTATCCGGATTTATTGGGTTTAAAGGGTGCGTAGGCGGTTTGATAAGTTAGAGGTGAAATCCCGGGGCTTAACTCCGGAACTGCCTCTAATACTG
+
GGGGGGGGGGGGFGGGGGGGGGGGDEGGGGGGGGGGGGGGGGGGGGGGGGFFGGGGGGGGGGGGGGGCGGGGGGDCEGGFGGGGGGGGG77@CFGGGGGGGGGGFGGGGGGAGGFDFGFEEGGGDBFGGDGDGGGGGGGGGGGGGGGFGGGGGFGGGGFGGGGGGGGDG@:CCFGGG5CCFEFG+BFEGGEGGGGCEGDGDFF+CFGGGGGGGC*:EGGGGG5FEGGGGGCFFFFFF?GD?@?>GF?GFGGC3)7>CF:A7@GG39>>>FF?F?7>FA:ABFF
@DE18INS60510:318:000000000-B6LD3:1:1101:27520:7543 1:N:0:AAGAGGCATTCTAGCT
TGAGGAATATTGGTCAATGGACGCAAGTCTGAACCAGCCATGCCGCGTGCAGGATGACGGCTCTATGAGTTGTAAACTGCTTTTGTACGAGGGTAAACGCAGATACGTGTATCTGTCTGAAAGTATCGTACGAATAAGGATCGGCTAACTCCGTGCCAGCAGCCGCGGTAATACGGAGGATTCAAGCGTTATCCGGATTTATTGGGTTTAAAGGGTGCGTAGGCGGTTTGATAAGTTAGAGGTGAAATTTCGGGGCTCAACCCTGAACGTGCCTCTAATACTG
+
GGGGGGGGGGGGGGGGGGGGGGGGGGGFGGGGGGGGGGFGGGGGFDGGGGGGGGGGGGGGGCFFGGGGCGGGCGGGGGGGGGGGFGGGGFGGGGGGGGGGGGGGGGGGGGGGGGGFFFGGGFGGGFGGGFGGGGGGGGGG@FFFF7FFGGFGGG7FGGGGGGFGEGGGGG7@FGGGGGGGGGGGFFGGDGGF9CEGCCGGGGGGFGGG>8CFGGGFGGGGGGGGGGCDGGGGGGD?FFGGF>?FFC?7@CFG)>>)954?CFGGFFFFFF<?F<?:DFAA>BF
@DE18INS60510:318:000000000-B6LD3:1:1101:28283:7550 1:N:0:AAGAGGCATTCTAGCT
TGGGGAATATTGCACAATGGAGGAAACTCTGATGCAGCGATGCCGCGTGAGGGAAGAAGGTTTTAGGATTGTAAACCTCTGTCTTCAGGGACGAAAAAAGACGGTACCTGAGGAGGAAGCTCCGGCTAACTACGTGCCAGCAGCCGCGGTAATACGTAGGGAGCGAGCGTTGTCCGGAATTACTGGGTGTAAAGGGAGCGTAGGCGGGATCGCAAGTCAGATGTGAAAACTATGGGCTTAACCCATAAACTGCATTTGAAACTGTGGTTCTTGAGTGAAGTAG
+
GGGGGGGGGGGGGGGGGGGGGGGGGGGGGGGGGGGGGGGGGGGGGGGGGGFGGGGGGGGGGGGGGGGGGGGGGGGGGGGGGGGGGGGGGGGGGGGGGGGGFGGGGGGGGGGGGGGGGGGGFGFDCFCFFGGGGCFGGGFGGGGGGGGGGGGGGGGGGGGGGGGDGGGGG7EGGGGGGGGGGGGGGGGEEGGGGGGGGGGG>ECEGGGGGDGDGGGGGGGGC>?::D?DF6CFFGGFFFGG4FB>GGFGFGGGGFF6>:54DF*295@?BF)6><>)-<<A<<F
@DE18INS60510:318:000000000-B6LD3:1:1101:27853:7552 1:N:0:AAGAGGCATTCTAGCT
TGGGGAATATTGCACAATGGGGGAAACCCTGATGCAGCGACGCCGCGTGAGTGAAGAAGTATTTCGGTATGTAAAGCTCTATCAGCAGGGAAGAAAGTGACGGTACCTGAATAAGAAGCCCCGGCTAACTACGTGCCAGCAGCCGCGGTAATACGTAGGGGGCAAGCGTTATCCGGATTTACTGGGTGTAAAGGGAGCGTAGACGGCAAGGCAAGTCTGAAGTGAAAGCCCGGTGCTTAACGCCGGGACTGCTTTGGAAACTGTTTGGCTGGAGTGCCGGAGA
+
GGGGGGGGGGGFGGGGGGGGGGGGGGGGGGGFGGGGGGGGDGGGGGGGGGGGFGGGGGGGAGFFGGGGGGGGGGGGGFGGGGGGGGGGGGGGGGGFGGGGGGGGGGGGFGFFGGGGGGGGCFDEGGFGGGGGGGFFGGGCEGGGGGGDGGGFGGGCFGGEGGGGGGGGGEGGGGGGGGGGGG?FGGGGGGGGGGGGGGDGGGGGGGEGGGGGFGGGGGGG=FGGFFGDGCGGGGCBFFCFFFF@GCDDEGGCFFFF:D<AGFF>BA?<07?<:0:?9BFFF>>
@DE18INS60510:318:000000000-B6LD3:1:1101:15356:7554 1:N:0:AAGAGGCATTCTAGCT
TGGGGAATATTGCACAATGGGGGAAACCCTGATGCAGCGACGCCGCGTGGAGGAAGAAGGTCTTCGGATTGTAAACTCCTGTTGTTGAGGAAGATAATGACGGTACTCAACAAGGAAGTGACGGCTAACTACGTGCCAGCAGCCGCGGTAAAACGTAGGTCACAAGCGTTGTCCGGAATTACTGGGTGTAAAGGGAGCGCAGGCGGGAGAACAAGTTGGAAGTGAACTCCATTGGCTCAACCCATGAACTGCTTTCAAAACTGTTTATCTTGAGTAGTGCAGA
+
GGGGGGGGGGGFGGGFEGGGGGGGGGGGGGGFGEGGGGFGGGGGGGGGGG>E7FEGGGGGGGGGGG@CE=FGGGGFGDGGGGGGGGFCFG@F8FGFDGGGG>:FCFGGGGGD7<,<BFFDFE:>FGG8FG9FCFCCFCCFBAGGEG<*<:<FFFGGCGEFGDGD+*=8ECEGGF:7*1AGECFFCCGGGC79CCGF>E:EEG5:5?C*8;0<C6=?97C**9ACFC+:9CFG***6<?F=FF>>4***9CDFGF4?*:92D:D:62*.:46444645<:AA<9
@DE18INS60510:318:000000000-B6LD3:1:1101:18277:7560 1:N:0:AAGAGGCATTCTAGCT
TGGGGAATATTGCACAATGGGGGAAACCCTGATGCAGCGACGCCGCGTGGAGGAAGAAGGTCTTCGGATTGTAAACTCCTGTTGTTGAGGAAGATAATGACGGTACTCAACAAGGAAGTGACGGCTAACTACGTGCCAGCAGCCGCGGTAAAACGTAGGTCACAAGCGTTGTCCGGAATTACTGGGTGTAAAGGGAGCGCAGGCGGGAGAACAAGTTGGAAGTGAAATCCATGGGCTCAACCCATGAACTGCTTTCAAAACTGTTTTTCTTGAGTAGTGCAGA
+
GGGGGGGGGGGGGGGGGGGGGGGGGGGGGGGGGGGGGGGEGGGGGGGGGGEGGGGGGGGGGGGGGGGCGGGGGGGFGGGGGGGGGGFFGGGFGGGFFGGGGDGGGGGGGGGGGGGGGGGGGGDFGGGFGGFGGGCGGGGGGGGGGGGGGGGGGGGGGGGGGGGGGGGGGGGGGGGEEGGGGGGGGGGGGGGFGFGGCEGGGGGGGGG>CEDFGFFGGGDFFFGGGFGGGGGGGGF>FFGGFFF@GG?CFFGGGFFFGFFFGFGGFFF?BFFA>DADFF:<>4F
@DE18INS60510:318:000000000-B6LD3:1:1101:16238:7568 1:N:0:AAGAGGCATTCTAGCT
TGGGGGATATTGCACAATGGGGGAAACCCTGATGCAGCGACGCCGCGTGGAGGAAGAAGGTTTTCGGATTGTAAACTCCTGTCGTTAGGGACGATAATGACGGTACCTAACAAGAAAGCACCGGCTAACTACGTGCCAGCAGCCGCGGTAAAACGTAGGGTGCAAGCGTTGTCCGGAATTACTGGGTGTAAAGGGAGCGCAGGCGGACCGGCAAGTTGGAAGTGAAAACTATGGGCTCAACCCATAAATTGCTTTCAAAACTGCTGGCCTTGAGTAGTTCAGA
+
GGGGGGGGGGGGGGGGGGGGFGGGDGGEGGFGGGGGGGGGGGGGDGGGGGDGGGGGFGGGGGGGGGG7FFGGGFFGGGGGGGGFGGGCFFFFGEGGGGGGGGGGGGGGGGGGFGGGGGGGGGEEGGGGGGCGGGGGGGFGGGGGGGGDFCFCGFGG:FEDFCGGCCFGGGGGGGGD@8FGFGGGDGGGCFG?F7C>CG=EGG58=EGGGGGGGG5EFGFG75EC+::FFGCFC<4>>>C4;<:3C66?=DCD7?FF7F)-2<*76)9:BFF############
@DE18INS60510:318:000000000-B6LD3:1:1101:18364:7580 1:N:0:AAGAGGCATTCTAGCT
TGAGGAATATTGGTCAATGGACGCAAGTCTGAACCAGCCATGCCGCGTGCAGGAAGACGGCTCTCTGGGTTGTAAACTGCTTTTGTACGAGGGTAAACTCACCTACGTGTAGGTGACTGAAAGTATCGTACGAATAAGGATCGGCTAACTCCGTGCCAGCAGCCGCGGTAATACGGAGGATTCAAGCGTTATCCGGATTTATTGGGTTTAAAGGGTGCGTAGGCGGTTTGATAAGTTCGAGGTGAAATCCCGGGGCTTAACTCCGGAACTGCCTCTAATACTG
+
GGEFGGDEFGG9AFGFCFFFGGGGGGEGGGGFGGGGGGFBEFGFCFGGEG<FGCFACFEEGEBF<FAC,@CEFGGFCGGEFCGG:@FF*>*BCF@<EFG9CCAFGGGF,FFACFGG<FCF9FFFCFGGG7CFEFGDEBF9<C<FEGG@CGGG>CFCFF8E8;CE*:C>EECF7EFEEGE>?ECE9+CEGGGGGGGG>C=ECFF+68CGGF7+9?5E:D373)*98>:CEGFGGFF?F***5>5):+9FFFD5D)7597?AF**08(:19F?DF??>A2<A><4
@DE18INS60510:318:000000000-B6LD3:1:1101:16406:7581 1:N:0:AAGAGGCATTCTAGCT
TGAGGAATATTGGTCAATGGACGCAAGTCTGAACCAGCCATGCCGCGTGCAGGAAGACGGCTCTATGAGTTGTAAGCTGCTTTTGTACGAGGGTAAACTCACCTACGAGTAGGTGACTGAAAGTATCGTACGAATAAGGATCGGCTAACTCCGTGCCAGCAGCCGCGGTAATACGGAGGATTCAAGCGTTATCCGGATTTATTGGGTTTAAAGGGTGCGTAGGCGGTTTGATAAGTTAGAGGTGAAATCCCGGGGCTTAACTCCGGAACTGCCTCTAATACTG
+
GGGGGGGGGGGFGGGGGGGGGGGGGGGGGGGGGGGGGGGGGGGGGGGGGGGGGGGGGGGGGGGG,CA??FFGGAFFGDGGGGGGFF9EFF+=FGGGGGFGGGGEFE@GEFGFGG<FED<F<ADFFFEGFGGGGGGGGCCCFGGDFG>FGGGGGGEGGGGGGGGGGGCEGEEFFFGGG>58CFGGCFC5==BCEGGGGGGGGGGGGGGEC8:E+ACFEGGG3D5DD3*CGGCFF7>FFB>:=7?F:C6FFGGGG3BEG4:<GFDFD>)46@??BFF?F<B<AFF
@DE18INS60510:318:000000000-B6LD3:1:1101:16610:7583 1:N:0:AAGAGGCATTCTAGCT
TGGGGAATATTGCACAATGGGGGAAACCCTGATGCAGCAACGCCGCGTGAGTGAAGAAGTATTTCGGTATGTAAAGCTCTATCAGCAGGAAAGAAAATGACGGTACCTGACTAAGAAGCCCCGGCTAACTACGTGCCAGCAGCCGCGGTAATACGTAGGGGGCAAGCGTTATCCGGATTTACTGGGTGTAAAGGGAGCGTAGACGGTTTTGCAAGTCTGAAGTGAAAGCCCGGGGCTTAACCCCGGGACTGCTTTGGAAACTGTAGGACTAGAGTGCAGGAGA
+
GGGGGGGGGGGGGGGGFGGGGGGGGGGGGGGGGGGGGGGGGGGGGGGGGGGGGGGGGGGGGGGGGGEGGGGGGGGCFGGGGGGGGGGFGFFGGGGGGGGGGGGFGGGGGGGGGG<FGGGGGGGGGGGFGGEGGGGGGGGGGDGGGGE>CCCGGGGGGGGGGGGGGFGGGGDGGGGG8EGGGGGGGGGGGGGGGGGGEGEGGGGGGDGGEGGGGGFGGGGG7CFFGGFGGFCDG<D@BFG:F?FFGG>37CGGGFFFG*:2C**28AF<DF2:9<<<ABDB?##
@DE18INS60510:318:000000000-B6LD3:1:1101:18023:7590 1:N:0:AAGAGGCATTCTAGCT
TAGGGAATTTTCGGCAATGGGGGAAACCCTGACCGAGCAACGCCGCGTGAAGGAAGAAGTAATTCGTTATGTAAACTTCTGTCATAGAGGAAGAACGGTGGATATAGGGAATGATATCCAAGTGACGGTACTCTATAAGAAAGCCACGGCTAACTACGTGCCAGCAGCCGCGGTAATACGTAGGTGGCGAGCGTTATCCGGAATTATTGGGCGTAAAGAGGGAGCAGGCGGCACTAAGGGTCTGTGGTGAAAGATCGAAGCTTAACTTCGGTAAGCCATGGAA
+
GGGGGGGGGGGGGGGGFGGGGGGGGGGGGGGFGGGGGGEGGGGGGGGGGGGGGGGGGGCGGGGGGGGGGGFCFGGGGGGGCFGGGGFGGGGGGFGGGGGDEGFFGGFGGGGGGFGGGGGGGFGFGGGGGGGGGGCGGGGFGGGGGGG>8CGEGGGGGGGFGGGGGGGGGGG8EG5CEGFGGGGEGGGGGDEGCEGGGGFEEC>FG7FG9FGGD=E=FF*9<<5CGGGCGEDGGGGFFFDFFFF@FGFGF7C>F4?FC<7:DFCFFAFDA)-4162)4:A::2?
@DE18INS60510:318:000000000-B6LD3:1:1101:11524:7625 1:N:0:AAGAGGCATTCTAGCT
TGGGGAATATTGCACAATGGGGGAAACCCTGATGCAGCGACGCCGCGTGGAGGAAGAAGGTCTCCGGATTGTAAACTCCTGTTGTTGAGGAAGATAATGACGGTACTCAACAAGGAAGTGACGGCTAACTACGTGCCAGCAGCCGCGGTAAAACGTAGGTCACAAGCGTTGTCCGGAATTACTGGGTGTAACGGGAGCGCAGGCGGGAGAACAAGTTGGAAGTGAAATCCATGGGCTCAACCCATGAACTGCTTTCAAAACTGTTTTTCTTGAGTAGTGCAGA
+
GGGGGGDFFGGGGGGGFGGGGGGGGGGEGEFFGGGFGFCGGGGGGGGGGGDGGGGFGGGCFGGGGGGGGGGGGGFGGGGGFGGGGGGFGGGFDGGGGGGGGGEGGGGGFGGFFFCC8FF?CGFEFGCCGGCG>C6CGFGGFFGCEGGD>CG+0A8FFG>FGGGGG5C>EEEEFGDC>8CGGGG?6CCGGG?+;EGG5C*?E5CDEGGDGGGGFDCCGFGGFFGG7CFGGGGGD4*7854>F:@BGF4:=F4CFFFF7?A)CF7>F47<?FFAA?:><A#####
@DE18INS60510:318:000000000-B6LD3:1:1101:9646:7632 1:N:0:AAGAGGCATTCTAGCT
TGAGGAATATTGCACAATGGGGGAAACCCTGATGCAGCAACGCCGCGTGAAGGATGACGGTTTTCGGATTGTAAACTTCTTTTCTTAGTGACGAAGACAGTGACGGTAGCTAAGGAATAAGCATCGGCTAACTACGTGCCAGCAGCCGCGGTAATACGTAGGATGCAAGCGTTATCCGGATTTACTGGGTGTAAAGGGAGCGCAGGCGGGACTGCAAGTTGGATGTGAAATACCGTGGCTTAACCACGGAACTGCATCCAAAACTGTAGTTCTTGAGTGAAGT
+
GGGGGGGGGGGGGGGGGGGGGGGGGGGGGGGGGGGGGGGGGGGGGGGGGGGGGGGGGGEGGGGGGGGDGGGGGGGGGGGGGGGGGGGGGAFGGGGGGGGGGGGGGGGGGGGGGGGGGFGGGGGGGEGGGGGGGGGGGFGGGGGGGGGGGGGGGGGGGGGGFGGGGGGGGGGGGGGGGGGGGGGDGGCF>FGGGGFGFCFEGGGGGGGGGGGGFGGFGGFGGGGGGGGGGGFFFGGF5:DGFF?FGGF339<7DFF?7>4:76*9?B@A>FAFFFFA0<AAFA6
@DE18INS60510:318:000000000-B6LD3:1:1101:25142:7644 1:N:0:AAGAGGCATTCTAGCT
TGGGGAATATTGCACAATGGGGGAAACCCTGATGCAGCGACGCCGCGTGGAGGAAGAAGGTCTTCGGGTTGTAAACTCCTGTTGTTGAGGAAGATAATGACGGTACTCAACAAGGAAGTGACGGCTAACTACGTGCCGGCAGCCGCGGTAAAACGTAGGTCACGAGCGTTGTCCGGAATTACTGGGTGTAAAGGGAGCGCAGGCGGGAGAACAAGTTGGAAGTGAAATCCATGGGCTCAACCCATGAACTGCTTTCAAAACTGTTTTTCTTGAGTAGTGCAGA
+
GGGGGGGGGGGGGGGGGGFCFGGGGGGGGGGGGGGGGGGGGGGGCGEGGGGGGGGGGGGGFFGGGGGGGGGGGGGGGGGFGGGGGGGGGGGGFGGGGGGGGGGGGGGGGGGGGGGGGGGGGGGGGGGGGGGGGGGGGEGGGGGGGGGGGGGFGGGGGGGGGGGGGGGGGGGGGGGGGDGFGGGCGF:>EFGGGGGGCCEEGGGD5EGDGEF6;6FCGFDG=*+C:>FGGGGGGGGFFFGGFFFFGF?7@FGGGFF=CFFAGFGGFBFF??A>A0<9<A244:=
@DE18INS60510:318:000000000-B6LD3:1:1101:7050:7676 1:N:0:AAGAGGCATTCTAGCT
TGGGGAATATTGGGCAATGGGCGCAAGCCTGACCCAGCAACGCCGCGTGAAGGAAGAAGGCTTTCGGGTTGTAAACTTCTTTTAAGAGGGAAGAGCAGAAGACGGTACCTCTAGAATAAGCCACGGCTAACTACGTGCCAGCAGCCGCGGTAATACGTAGGTGGCAAGCGTTGTCCGGATTTACTGGGTGTAAAGGGCGTGTAGCCGGGTCTGCAAGTCAGATGTGAAATCCACGGGCTCAACTCGTGAACTGCATTTGAAACTGTTTTTCTTGAGTATCGGA
+
GGGGGGGGGGGGGGGGGGGGGGGGGGGGGGGGGGGGGGGGFGGGGGGGGGFGGGGGGGGGGCGGGGGGGDEGFGGGGGGGFGFFFGGGGGGFGCGGGGCCGFFGGGGGGGGFGGGGGGGGGGGGGGGGGGGGGGGGGGGFEGGGGGGG7FEGGGGGGGFGGGGGGGGGGGGC7FFGGGCGGGGGGFFCCEGGCCFGDEGGGGGC?@ECGGGGCFFGGGG77CFGCFGGFGDCFG3>).)C?FF?FEF<4>FFGFFF7CA<7FGFF4@>(<?FA)2:AA#####
@DE18INS60510:318:000000000-B6LD3:1:1101:14059:7726 1:N:0:AAGAGGCATTCTAGCT
TGGGGAATATTGGGCAATGGGCGCAAGCCTGACCCAGCAACGCCGCGTGAAGGAAGAAGGCTTTCGGGTTGTAAACTTCTTTTGTCAGGGACGAGTAGAAGACGGTACCTGACGAATAAGCCACGGCTAACTACGTGCCAGCAGCCGCGGTAATACGTAGGTGGCAAGCGTTGTCCGGATTTACTGGGTGTAAAGGGCGTGTAGCCGGGAAGGCAAGTCAGATGTGAAATCCACGGGCTCAACTCGTGAACTGCATTTGAAACTGTTTTTCTTGAGTATCGGA
+
GDGGGGGGGGGFB8BFGGGGGGGGGGEGGGGG<EGGGGEFGGGGGGGGGDCFGGGGGGGGGGGGGEEGGGEGFGGGGGGGGGGGGFFGGFGGGGGGGGFGFGGGFF:=FFFCFEFEGFFGGGGG7CGGGFFGGFEGFGGF6>*6CFGG5EEEEGEFGFFG5EE>FGF>F>EGGGGG588EGGGGGGD8FGG?7CF7CGCGGGGG?FGDG==5AECFFFD:C0<CGFCCFGGG4CC>3<)9*6@FCE>C:FGGFF4B7>>A**:D8A=A?F?FF<9:A######
@DE18INS60510:318:000000000-B6LD3:1:1101:11894:7793 1:N:0:AAGAGGCATTCTAGCT
TGAGGAATATTGGTCAATGGACGCAAGTCTGAACCAGCCATGCCGCGTGCAGGAAGACGGCTCTATGAGTTGTAAACTGCTTTTGTACGAGGGTAAACTCACCTACGAGTAGGTGACTGAAAGTATCGTACGAATAAGGATCGGCTAACTCCGTGCCAGCAGCCGCAGTAATACGGAGGATTCAAGCGTTATCCGGATTTATTGGGTTTAAAGGGTGCGTAGGCGGTTTGCTAAGTTAGAGGTGAAATCCCGGGGCTTAACTCCGGAACTGCCTCTAATACTG
+
GGGGGGFGGGGFGGGGGGGGGGGGGEGFGGFGGGGGGGGGGGGGGGGGGGFGGGGGGGGGGDGGGG?9<FGGGGDGGGFFGGGGFGGGGG@CFGDFFGGGGGGGDGGGGGGGGG99FF?F?FFFCFFGGGGDGGGGGGGFFGGGGGCGGGGGGGFGGGFGFDGGDGCEGCFGGGGGGGDDGGGFECBECCBFGGGG5CGGFGG99CEEEGFFGGGGEGGG:5EDCD>CC5*?F7*=BB727FFFC?FF6*97C3@>DC:>GFGFE>>>FF#############
@DE18INS60510:318:000000000-B6LD3:1:1101:15815:7822 1:N:0:AAGAGGCATTCTAGCT
TGAGGAATATTGGTCAATGGACGCAAGTCTGAACCAGCCATGCCGCGTGCAGGATGACGGCTCTATGAGTTGTAAACTGCTTTTGTACGAGGGTAAACGCAGATACGTGTATCTGTCTGAAAGTATCGTACGAATAAGGATCGGCTAACTCCGTGCCAGCAGCCGCGGTAATACGGAGGATTCAAGCGTTATCCGGATTTATTGGGTTTAAAGGGTGCGTAGGCGGTTTTATAAGTTAGAGGTGAAATTTCGGGGCTCAACCCTCAACGTGCCTCTAATACTG
+
GGGGGGGGGGGGGGGFFFGFGGGGGGGGGGGGGGFGGGGGGGGGGGGGGGGGGGGGGGECEEGGGGEEFGGGGGCGGGFGGGGGFFFGGGGGGGGGGGEGDGDFFGGEFGCGGFDFGG99<BAFGGFGFFGGGGGGCC?FGGCGGGG7FFGGD<FGFGGGCFGGDE@CCE7CCGGEDC8E6C@9+?C>GGGGGGCD*=CCGGGGGGGCCG7:977CEDD>935DGGEGE*7C>77*9*:>4<@FF9@FBGG4)85>C728FFG:)4),(01:69?FA######
@DE18INS60510:318:000000000-B6LD3:1:1101:12162:7822 1:N:0:AAGAGGCATTCTAGCT
TGAGGAATATTGGTCAATGGACGCAAGTCTGAACCAGCCATGCCGCGTGCAGGAAGACGGCTCTATGAGTTGTAAACTGCTTTTGTACGAGGGTAAACTCACCTACGTGTAGGTGACTGAAAGTATCGTACGAATAAGGATCGGCTAACTCCGTGCCAGCAGCCGCGGTAATACGGAGGATTCAAGCGTTATCCGGATTTATTTGGTTTAAAGGGTGCGTAGGCGGTTTGATAAGTTAGAGGTGAAATCCCGGGGCTTAACTCCGGAACTGCCTCTAATACTG
+
GGAFFGCFFGGFFGGGGGGGGGGGGDGGGGGGGGGGGGGGFFGGGGGGGGGGGGG8DFFECFGGGGGFCFGGGGEFFGGGGGGGFGFGGC:ECFGGGGCCGGGGFGGGFGFGGG,?FG@C@EGGFGGGGGGDDGGGGCGFGGCFECCFGGGGGF>EGGFGGGGGDGCEG5EFGGGD*/CEGCFG+CF>CGCFGFGGEGGFGGG7CFGFFG7<FFEGEGDDGCEGGGCCCE7?DC>FF*0*9>FFGG=>BFF*<5B>DF2<79CC@>@>6FF??FF?>DAAA<=
@DE18INS60510:318:000000000-B6LD3:1:1101:14577:7823 1:N:0:AAGAGGCATTCTAGCT
TGGGGAATATTGCACAATGGGGGAAACCCTGATGCAGCAACGCCGCGTGAAGGATGACGGTTTTCGGATTGTAAACTTCTTTTCTTAGTGACGAAGACAGTGACGGTAGCTAAGGAATAAGCATCGGCTAACTACGTGCCAGCAGCCGCGGTAATACGTAGGATGCAAGCGTTATCCGGATTTACTGGGTGTAAAGGGAGCGCAGGCGGGACTGCAAGTTGGATGTGAAATACCGTGGCTTAACCACGGAACTGCATCCAAAACTGTAGTTCTTGAGTGAAGT
+
GGGGGGGGGGGGGGGGGFGGGGGGGGGGGGGGGGGGGGGFGGGGGGGGEEGGGGGGGGEGFGGGGG>CFGFGGGGGGGGGGGGGGGGGGFFGGGGGGGGGGGGGGGGGGGGGGGFGDFGGDGGGGGGGGGGGGGGEGGGGGGGD>FGCGGGGGGGGGGGFFGGGEGGGGGDGGGGGGDEGGGGGGGGGFGGEGGGGG*;8CCEEDEGGGGGGGGGG7>FCFGFGGGFGFGGGFGG@>D<FFFFFGGFG37DGGFFFDFFFFFGFFB?AAFFFF<2A?F22<>F
@DE18INS60510:318:000000000-B6LD3:1:1101:9691:7867 1:N:0:AAGAGGCATTCTAGCT
TGGGGAATCTTCCGCAATGGTCGAAAGCCTGACGGAGCAACGCCGCGTGAGTGATGACGGCCTTCGGGTTGTAAAACTCTGTGATCCGGGACGAAAAGGCAGAGTGCGAAGAACAAACTGCATTGACGGTACCGGAAAAGCAAGCCACGGCTAACTACGTGCCAGCAGCCGCGGTAATACGTAGGTGGCAAGCGTTGTCCGGAATTATTGGGCGTAAAGCGCGCGCAGGCGGCTTCCCAAGTCCCTCTTAAAAGTGCGGTGCTTAACCCCTTGATGGGACGGA
+
GGGGGGFGGFGGGEF@CGGGGGGGGGG8EGCEFGGGGGGGGGGGGGGGEGGGFGFFFGC@:CCFGFEEGGCFGGCFFGGGFGDFGGGFDG@GG7:F7,7DC>7FFFGG+@CEGG8CEGFFGFGG9,DFEF7CFGFCEFFFFGGCDGFFF*CF7BFFFCFEGGFE7E8CEGDGDGGDEFGGGGFGDGGFFGDGG*AE5C7FG*2:FGCF9+3:8>E5>5>FCG5DGGGDEGGGGGGFFF*0)9F@<08FBC7>C*967D0273DF###################
@DE18INS60510:318:000000000-B6LD3:1:1101:15725:7868 1:N:0:AAGAGGCATTCTAGCT
TGGGGAATATTGCACAATGGGCGAAAGCCTGATGCAGCAACGCCGCGTGAGTGAAGAAGTATCTCGGTATGTAAAGCTCTATCAGCAGGGAAGAAAATGACGGTACCTGACTAAGAAGCCCCGGCTAACTACGTGCCAGCAGCCGCGGTAATACGTAGGGGGCAAGCGTTATCCGGATTTACTGGGTGTAAAGGGAGCGCAGACGGCACTGCAAGTCTGAAGTGAAAGCCCGGGGCTCAACCCCGGGACTGCTTTGGAAACTGTAGAGCTAGAGTGCTGGAGA
+
GEGGGGGGGGGCGGGGGGGEFFGEFGGGGGGGGGGGGGEFFGGGGGGGGCGFFGDGFGGGGGG<E@FGGGFGGDGGFFGGFGGGFGCGGGG<FGGGFFGGGFGGGGGGGFGGGGGGDDGGGGGGGGGAFF;FFGCFGFFGGGGGGG7:FDGGGGGGGGGCG7FFGFGGEEECFFEC7;EGFGGGGCCC>F:+@F>@8CGGGDCFD8?ECFGGG7EFGGGG=FG=+:+0AF<GGGGEFFF=FFFFGEFDBF4FFFFFGCAAGFGGFA@>>FFBF2:)6<<?B:6
@DE18INS60510:318:000000000-B6LD3:1:1101:9956:7875 1:N:0:AAGAGGCATTCTAGCT
TGGGGAATATTGGGCAATGGACGCAAGTCTGACCCAGCAACGCCGCGTGAAGGAAGAAGGCTTTCGGGTTGTAACCTTCTTTTGTCAGGGAAGAGTAGAAGACGGTACCTGACGAATAAGCCACGGCTAACTACGTGCCAGCAGCCGCGGTAATACGTAGGTGGCAAGCTTTGTCCGGATTTACTGGGTGTAAAGGTCGTGCAGCCGGGCCGGCAAGTCAGATGTGAAATCTGGAGGCTTAACCTCCAAACTGCATTTGAAACTGTAGGTCTTGAGTACCGGT
+
CFFGGGGGE<F,,,;,6CCFEFDE76@FFFGAFGCEFGGC<FECEGGC48CE,9E,BFCFFGGGGCGCFG+8FD,CF<BFFGGFFFAFFGD8==FGF,?5<BFFDFBFGG<CF+++B><FG<FGF<FE7CFF9F7F:@F9,<>7FC:FG7F@<C,CFGFGGCCF@C+=@,>CCFGGDE5C8B,CGG6*:*:<C7FF+0:C*8;CFF*2**1:8C//:?C?C*<7<:7C+<FGC*7)53CC)*7FFG@44:FGG?9=C##########################
@DE18INS60510:318:000000000-B6LD3:1:1101:23377:7901 1:N:0:AAGAGGCATTCTAGCT
TGGGGGATATTGCACAATGGGGGAAACCCTGATGCAGCGACGCCGCGTGGAGGAAGAAGGTTTTCGGATTGTAAACTCCTGTCGTTAGGGACGATAATGACGGTACCTAACAAGAAAGCACCGGCTAACTACGTGCCAGCAGCCGCGGTAAAACGTAGGGTGCAAGCGTTGTCCGGAATTACTGGGTGTAAAGGGAGCGCAGGCGGACCGGCAAGTTGGAAGTGAAAACTATGGGCTCAACCCATAAATTGCTTTCAAAACTGCTGGCCTTGAGTAGTGCAGA
+
GFGGGGGGGGGGGGGGGGGGGGGGGGGGGGGGGGGGGGEEGGGGEGGGGGGFGGGGGGFGGGGGGGGGGGGFGGGGGGGFGGGGGGGGGGGGGGGGGGGGGDGGGGGGGGGGGGGGGGGGGGGGGGGFGGGGG<FGGGGGFFGGGGGGGFEGGGGFGGGGGGGGFGGGGGGGGGGGGGGGGGGGGFCC>E?CEFGGGGGGGGDDEGGGGGGECCFGGDC*:DGGGC?FFEGGGGGFFFGGFFDFGGFFFGGFGFBFGF<<49FGF0FFBFB0)564<6>><D?
@DE18INS60510:318:000000000-B6LD3:1:1101:9163:7905 1:N:0:AAGAGGCATTCTAGCT
TGAGGAATATTGGTCAATGGACGCAAGTCTGAACCAGCCATGCCGCGTGCAGGAAGACGGCTCTATGAGTTGTAAACTGCTTTTGTACGAGGGTAAACTCACCTACGAGTAGGTGACTGAAAGTATCGTACGAATAAGGATCGGCTAACTCCGTGCCAGCAGCCGCGGTAATACGGAGGATTCAAGCGTTATCCGGATTTATTGGGTTTAAAGGGTGCGTAGGCGGTCTGATAAGTTAGAGGTGAAATCCCGGGGCTTAACTCCGGAACTGCCTCTAATACTG
+
GGGGGGGGCGGGGGGGGGGGGGGGGGGGGGGGGGGGGGGGGGGGGGGGGGGGGGGGGGGGGGGGGGECFGGGGGFFGGGGGGGGGGGGG7?FGEFGGGGGFFGGGGGGEG?GAFDAFGG89>FGFG9FFGGGGGGGGGGGGGGGGGGGGGFGGGGGGGFGDGFGGGGGGGD@9CFEFGDEGGFCC?FGGGGGGGGG5CCGFGGCGCGGGGF<9CGG5DGGGDGFEGGGGGGGFFDFFFF7=FF5CCBFFGGG<>BFGGB>FFG*50869F>??<0>>2ABFFF
@DE18INS60510:318:000000000-B6LD3:1:1101:12844:7942 1:N:0:AAGAGGCATTCTAGCT
TGGGGAATATTGCACAATGGGCGAAAGCCTGATGCAGCAACGCCGCGTGAGTGAAGAAGTATCTCGGTATGTAAAGCTCTATCAGCTGGGAAGAAAATGACGGTACCTGACTAAGAAGCCCCGGCTAACTACGTGCCAGCAGCCGCGGTAATACGTAGGGGGCAAGCGTTATCCGGATTTACTGGGTGTAAAGGGAGCGTAGACGGCGATGCAAGTCTGAAGTGAAATACCCGGGCTCAACCTGGGAACTGCTTTGGAAACTGTATGGCTAGAGTGCTGGAGA
+
GGGFGGGGGGGGGGGGGGGGGGGGGGGGGGGGGGGGGGEFGGGGGGGGGGGGGGGGGGGG9FF9FFGGFFGGGGGCFEGGGGGGGGGGGGCGGGGGGGGGGGDGFGGGGGGGGBEGGGGGGGFGGGEEGGGGGGFGGGGGGGGGGGGEG7FGAFGFCFGDDGGGGGFGGGGGGGGGGGGGGGGGGGGGGGCGGGGGCEGGGGGGGGGGGGGGGFGGGGGGGGGGDDFGFGFGDC3<;FG4:@4755:FFGGGFFFFFG<<FFFGF<FBFFFF7?DFAFF76?F
@DE18INS60510:318:000000000-B6LD3:1:1101:9082:7943 1:N:0:AAGAGGCATTCTAGCT
TGGGGAATCTTCCGCAATGGGCGAAAGCCTGACGGAGCAACGCCGCGTGAGTGATGACGGCCTTCGGGTTGTAAAACTCTGTGATCCGGGACGAAAAGGCAGAGTGCGAAGAACAAACTGCATTGACGGTACCGGAAAAGCAAGCCACGGCTAACTACGTGCCAGCAGCCGCGGTAATACGTAGGTGGCAAGCGTTGTCCGGAATTATTGGGCGTAAAGCGCGCGCAGGCGGCTTCCCAAGTCCCTCTTAAAAGTGCGGGGCTTAACCCCGTGATGGGCAGGA
+
GGGGGGGGGGGGG7FFGGGGGGGGGEGGGGGGGGGGGGGGGGGGEGGGGGGGGGGGGGGGGGGDGGGGGGGGGGGGGGGGGGGGGGGGGDCFGGGGDGGGGGFGGGGGGGG@FGFGAFGFGGFGFFGGGGGGGGGGGGGGGG:FGC:FGGGG@FGGCFGGCGGGFFE6FGGGGG>CEGGG5E@FGGCFGGFGGGGGGGDGDC8CCFFFG+AFGEGGEGGGGG=DGGGGCGGDD>DFFFGDFFFFGFFGF7?*:6F6DG(37>CG?<F<?B#############
@DE18INS60510:318:000000000-B6LD3:1:1101:18950:7951 1:N:0:AAGAGGCATTCTAGCT
TGGGGAATATTGGGCAGTGGGCGCAAGCCTGACCCAGCAACGCCGCGTGAAGGAAGAAGGCTTTCGGGTTGTAAACTTCTTTTGTCAGGGACGAGTAGAAGACGGTACCTGACGAATAAGCCACGGCTAACTACGTGCCAGCAGCCGCGGTAATACGTAGGTGGCAAGCGTTGTCCGGATTTACTGGGTGTAAAGGGCGTGTAGCCGGGAGGGCAAGTCAGATGTGAAATCCACGGGCTCAACTCGTGAACTGCATTTGAAACTACTCTTCTTGAGTATCGGA
+
GGGGGGGGGGGGGCFFGGGGGGGGGGGGGGFGGGGGGGGGGGGGGGGGGGGGGGGGGGGGGGGGGGGGGGGGFGGGGGGGGGGGGGGGGF@GGGGGGCGGGGFE>FFGGGGGGDEFGGFGGGGGGGGGGGGGGGGGFGGGGGGGGGGGGCGEGGGGGGFGDGGCFGDCGGGGGGGGGGDGGGFGGGGGGGGGFFFGDEGGGGGGGGGDGGGGGGGGGGGFGGGFGGGGCFF9DGC>3>GGFFFFGGFGFGGGFFFFGGA2FBFGFDFB<@>ABAF>AFFA107
@DE18INS60510:318:000000000-B6LD3:1:1101:10132:7964 1:N:0:AAGAGGCATTCTAGCT
TGAGGAATATTGGTCAATGGACGCAAGTCTGAACCAGCCATGCCGCGTGCAGGATGACGGCTCTATGAGTTGTAAACTGCTTTTGTACGAGGGTAAACGCAGATACGTGTATCTGTCTGAAAGTATCGTACGAATAAGGATCGGCTAACTCCGTGCCAGCAGCCGCGGTAATACGGAGGATTCAAGCGTTATCCGGATTTATTGGGTTTAAAGGGTGCGTAGGCGGTTTGATAAGTTAGAGGTGAAATTTCGGGGCTCAACCCTGAACGTGCCTCTAATACTG
+
GGGGGGGGGGGAFFGGGGGGGGGGGGGGGGGGGGGGGGGGGGGGGGGGCGGGGGGGGGGGGDGGGGBFEGGGGGGGGGFFFGGGGGGGGDBFGGGGGGGGGGDGEGGF,FFFGGGGGG<DGGGGGGGGGGGGGDFFGAECFFGGGGGGGGGGGGGEFGCFFFGGGGGGGEDGGGGGGGGEGGGGEFGGGGEGGGDG5EEG?FFFGCGEEFFGGGGGDGGGCGDFEDEGGG=FDD>=@?GC*;FFGDFFFGGFGB>DCG??GFGGF0:>:F6?:A?>A2<4AF?
@DE18INS60510:318:000000000-B6LD3:1:1101:27237:7988 1:N:0:AAGAGGCATTCTAGCT
TGGGGGATATTGCACAATGGAGGAAACTCTGATGCAGCGACGCCGCGTGAGTGAAGAAGTATTTCGGTATGTAAAGCTCTATCAGCAGGGAAGAAAATGACGGTACCTGACTAAGAAGCCCCGGCTAACTACGTGCCAGCAGCCGCGGTAATACGTAGGGGGCAAGCGTTATCCGGATTTACTGGGTGTAAAGGGAGCGTAGACGGCGATGCAAGTCTGAAGTGAAATACCCGGGCTCAACCTGGGAACTGCTTTGGTAACTGTAGGGCTAGCGTGCTTGAAG
+
GGGGGEGGGG?CFGFAAFEGFFGDGGGFGCBDGGCCGGEGGGGGGGGEGGCEDFGGGGG<,@@FFGEGFFCFFGGFFFGF<@FC,F<FF>:CFFGGGGG;F@FFFG:CCGCEGGGGGGG7FGGGGGG,<<FGGF65*3<EFGGGGGGGECE<FF8++;888CEEEF>EE5*;9<*:EECGGGGGD5;CE+9+ACC*2*/:CGCFGGGG*?C5+2<EFFG7:DC4<*+:CF469)9>>>C############################################
@DE18INS60510:318:000000000-B6LD3:1:1101:19854:8020 1:N:0:AAGAGGCATTCTAGCT
TGGGGAATCTTCCGCAATGGGCGAAAGCCTGACGGAGCAACGCCGCGTGAGTGATGACGGCCTTCGGGTTGTAAAACTCTGTGATCCGGGACGAAAAGGCAGAGTGCGAAGAACAAACTGCATTGACGGTACCGGAAAAGCAAGCCACGGCTAACTACGTGCCAGCAGCCGCGGTAATACGTAGGTGGCAAGCGTTGTCCGGAATTATTGGGCGTAAAGCGCGCGCAGGCGGCTTCCCAAGTCCCTCTTAAAAGTGCGGGGCTTAACCCCGTGATTGGAAGGA
+
GGGGGGGGGGGGGEFFFGGGGGGGGGGGGGFGGGGGGGGGGGGGGGGGGGGGGGGGGGGGGGGGGGGGGGGGGGGGGGGGGGGGGGGGGGGGGGGGGGGGGGCFGFGDGGGGGGGGGGGGGGGGCFGEGGGGGGGEGGGGGGGGGGGGGDGGGGGGGGGGFGGF?GFGGGGGCEGGGFFCGGGGGGGGGGGGFGGGGGGGDC8?C@@CGGD5EEGGGGGGGGGGGGG:EGGGGDDFFFC*5*9@F9<FFF>:FFF4DGFFCBGG4<F>F59??##########
@DE18INS60510:318:000000000-B6LD3:1:1101:10386:8023 1:N:0:AAGAGGCATTCTAGCT
TGGGGAATATTGCACAATGGGCGAAAGCCTGGTGCAGCAACGCCGCGTGAGTGAAGAAGTATCTCGGTATGTAAAGCTCTATCAGCAGGGAAGAAAATGACGGTACCTGACTAAGAAGCCCCGGCTAACTACGTGCCAGCAGCCGCGGTAATACGTAGGGGGCAAGCGTTATCCGGATTTACTGGGTGTAAAGGGAGCGCAGACGGCACTGCAAGTCTGAAGTGAAAACCCGGGGCTCAACCCCGGGACTGCTTTGGAAACTGTAGAGCTAGAGTGCTGGAGA
+
GGGGCEFGDGGGGGGEFGGGGGGGGDG@FGGGGGGGGGCGGGGGGGGGCCGEFGGGGGGGFGGGGGCFGDEFFFA<FFGGFGGGGFCEFC@ECEGGGGFGFGGGGGGGAEGGGEGDFCFGGDCDGGGGGGFFFG,DFFGGGDFGGG7FFCFFGGGGGGD@CEGGDFGEGGDGGGGD>EEGGGGGFFGGGGGCC9CCEGGGCGDGGCECEGFGGCCGGGG=CGGGGGDGGEG33DC<:F9CF@EEDG3)7CFFFFF4C*4<CF>FFB4):FD2<?5<AABBF?#
@DE18INS60510:318:000000000-B6LD3:1:1101:26772:8034 1:N:0:AAGAGGCATTCTAGCT
TGGGGAATATTGCACAATGGGGGAAACCCTGATGCAGCGACGCCGCGTGGAGGAAGAAGGTCTTCGGATTGTAAACTCCTGTTGTTGAGGAAGATAATGACGGTACTCAACAAGGAAGTGACGGCTAACTACGTGCCAGCAGCCGCGGTAAAACGTAGGTCACAAGCGTTGTCCGGAATTACTGGGTGTAAAGGGAGCGCAGGCGGGAGAACAAGTTGGAAGTGAAATCCATGGGCTCAACCCATGAACTGCTTTCAAAACTGTTTTTCTTGAGTAGTGCAGA
+
GGGGGGGGGGGGGGGGGGGGGGGGGGGGGGGGGGGGGGGGGGGGGDFGDGGGGGGGGGGGFGGGGGGGGGGGGGGGGGGGGGGGGGGFFFFFGGFGGGGGGGGGGGGGGGGGGGGGGGGGGGGGGGGGGGGGGGFGGGGGGGGGGGGGGGGGGGGGGGGGGGGGGGGGGG7CGGGGGGGGGGGGGGGEGGGGGGGGCCEGCEGGGGGEGGGGGCGGFFFF=FGGGGGGGGGF7CGFFFGGFFFFG6?7@CGFG6=FGG><GFFGFFFFFFFDFBA44<?<BAF
@DE18INS60510:318:000000000-B6LD3:1:1101:18417:8048 1:N:0:AAGAGGCATTCTAGCT
TGGGGAATTTCGGACAATGGGCGCAAGCCTGATCCAGCTATTCCGCGTGTGGGATGAAGGCCCTCGGGTTGTAAACCACTTTTGTAGAGAACGAAAAGACATCTTCGAATAAAGGATGTTGCTGACGGTACTCTAAGAATAAGCACCGGCTAACTACGTGCCAGCAGCCGCGGTAATACGTAGGGTGCGAGCGTTAATCGGAATTACTGGGCGTAAAGGGTGCGCAGGCGGTTGAGTAAGACAGATGTGAAATCCCCGAGCTTAACTCGGGAATGGCATATGT
+
GGGGGGGGGGGGGGGGGGGGGGGGGGGGGGGGGGGGGGGGGGGGGGGGGGGGGGGGGGGGGGGGGGGGGGGGGGGGGGGGGGGGGGC9FEFGGGGGEGGGGGGGGGGGGGGGGGGGGGGGCFGFGGGGGGGGGGFGGGFFGGGGGGGCGGGDFFGGGGGGGGGGGGGGGGGGGGGGGGGGGGFECGGEEGEGGGGGFGGG5EEGGGGGGGFGGGGGGGGGGGGGGGG<EGGGGGC:FFFGFFFFGGFF?GGFCFFFFGFFGFFDFFFFF>9>0<?BBBBDFFF
@DE18INS60510:318:000000000-B6LD3:1:1101:27901:8051 1:N:0:AAGAGGCATTCTAGCT
TGGGGAATATTGCACAATGGGGGAAACCCTGATGCAGCGATGCCGCGTGGAGGAAGAAGGTCTTCGGATTGTAAACTCCTGTTGTTGAGGAAGATAATGACGGTACTCAACAAGGAAGTGACGGCTAACTACGTGCCAGCAGCCGCGGTAAAACGTAGGTCACAAGCGTTGTCCGGAATTACTGGGTGTAAAGGGAGCGCAGGCGGGAGAACAAGTTGGAAGTGAAATCCATGGGCTCAACCCATGAACTGCTTTCAAAACTGTTTTTCTTGAGTAGTGCAGA
+
GGGGGGGGGGGGGGGGGGGGGGGGGGGGGGGGGGGGGGGGGGGGGGGGGGGGGGGGGGGGGGGGGGGGGGGGGGGGGGGGGGGGGGGGGGGGGGGGGGGGGGGGGGGGGGGGGGGGGGGGGGGGGGGGGGGGGGGGGGGGGGGGGGGGGGGGGGGGGGGGGGGG@EGGGGGGGGGGDGGGGGFGGGGGGGGCGGCGEGGGGGGD5EEEGGGGFGGCFFGGGGGGGGGGGGGGGCGFFFGG@@DFGGFGF7CGFFFF7FDAGFG*9451>FFA4549AF?>2<6
@DE18INS60510:318:000000000-B6LD3:1:1101:16882:8067 1:N:0:AAGAGGCATTCTAGCT
TGGGGAATATTGGGCAATGGACGCAAGTCTGACCCAGCAACGCCGCGTGAAGGAAGAAGGCTTTCGGGTTGTAAACTTCTTTTGTCAGGGAAGAGTAGAGGACGGTACCTGACGAATAAGCCACGGCTAACTACGTGCCAGCAGCCGCGGTAATACGTAGGTGGCAAGCGTTGTCCGGATTTACTGGGTGTAAAGGGAGCGCAGACGGCACTGCAAGTCTGAAGTGAAAGCCCGGGGCTCAACCCCGGGACTGCTTTGGAAACTGTAGAGCTAGAGTGCTGGA
+
GGGGGGGGGGGGGGGGGGGGGGGGGGGGGGGGGGGGGGGGGGGGGGGGGGGGGGGGGGGGGGGCGEGGGGGGGGGGGGGGGGGGGGGGGGGGGGGGFGGGGGGGGGGGGGGGGGGGGGGGGGGGGGGGGGGGGGGGCGGGGGGGGGGGGGGGGGGGGGGGGGGGGGGGGGGGGGGGGGGGGGFGGGGGGGGGGGGGEGGGGGDGGGGDGEEGCCFGFDFGGGGGGGG7?CFFGGGEFFGGFFFFGGFG>CDGGFFFDF??CFGGFFFDFBAFF<<7>49AAB:
@DE18INS60510:318:000000000-B6LD3:1:1101:8543:8071 1:N:0:AAGAGGCATTCTAGCT
TGAGGAATATTGGTCAATGGACGCAAGTCTGAACCAGCCATGCCGCGTGCAGGAAGACGGCTCTATGAGTTGTAAACTGCTTTTGTACGTGGGTAAACTCACCTACGAGTAGGTGACTGAAAGTATCGTACGAATAAGGATCGGCTAACTCCGTGCCAGCAGCCGCGGTAATACGGAGGATTCAAGCGTTATCCGGATTTATTGGGTTTAAAGGGTGCGTAGGCGGTTTGATAAGTTAGAGGTGAACTCCCGGGGCTTAACTCCGGAACTGCCTCTAATACTG
+
GGGGGGFGGGGGGGGFFGFFFGGGGGGGGGGGGGGGGGGGGGGGGGGGCFGGGG8BFGGGGGGGGGGGGCFFFGGGGGGGCFGGGGGFF,3CFGGGGGGGGFGGGGGDGGGDFGCFGGGGCFEGFEGGGGGGGFGGGGFEFFEDFGGFGGGGGCFGGGGGGGGGDG5EG1>FDGGGGGG>FGGG7ECEEGGGGGDG>?EGG7EGD=EEGFG79CCC:DGGDDDFEDCDE*:F7*:@FF=*=>@3CC*09*9)C@EFGF0AGF:C:0B016)5<?FFF<B>DF?
@DE18INS60510:318:000000000-B6LD3:1:1101:26197:8072 1:N:0:AAGAGGCATTCTAGCT
TGGGGAATATTGCACAATGGGCGAAAGCCTGATGCAGCAACGCCGCGTGAGGGAAGACGGTTTTCGGATTGTAAACCTCTGTTTTCGGTGACGAACAAATGACGGTAACCGAGTAGGAAGCCACGGCTAACTACGTGCCAGCAGCCGCGGTAATACGTAGGTGGCAAGCGTTATCCGGAATTACTGGGTGTAAAGGGAGCGCAGGCGGGATAGCAAGTCAGCTGTGAAAACTATGGGCTCAACCCATAAACTGCAGTTGAAACTGTTATTCTTGAGTGGAGTA
+
GGGGGGGGGGGGGGGGGGGGGGGGGGGGGGGGGGGGGGGGGGGGGGGFGGGGGEGGGGDGGGGGGGEGGGGGGGGGGGGGGEFGGGGGGGGGGGGGGGGGGGGGGGGGGCGGGGGGGFGGGGGGGGG>FGGGGFGGFGFFGGGGGGGGGGGGGGGGGGGGGGGGGGFFGGGGGGGGGGGGGGGGGGGGFGEGFCFCEGEGGGGEGEEGCGGGGGGGGFGGGGGGAFGCEFF4DF>?47DF@FF@GGFGFGGGGFF@FF>2*9C785@AFFFBAAFFB######
@DE18INS60510:318:000000000-B6LD3:1:1101:20510:8104 1:N:0:AAGAGGCATTCTAGCT
TGAGGAATATTGGTCAATGGACGCAAGTCTGAACCAGCCATGCCGCGTGCAGGATGACGGCTCTATGAGTTGTAAACTGCTTTTGTACGAGGGTAAACGCAGATACGTGTATCTGTCTGAAAGTATCGTACGAATAAGGATCGGCTAACTCCGTGCCAGCAGCCGCGGTAATACGGAGGATTCAAGCGTTATCCGGATTTATTGGGTTTAAATGGTGCGTAGGCGGTTTGATAAGTTAGAGGTGAAATTTCGGGGCTCAACCCTGAACGTGCCTCTCATACTG
+
GGGGGGGGGGGGGGGGFGGGGGGGGGGGGGGGGGDFGGGGGGGGGGGGGGGG8FFFGGGGGGGGGGGFFGGGFGGGGGGGGGGGGGFGGD@FGGGGGGGGCFCFFFGCFGGGGGGGGGG9BC9FFGGGGFGEDFG7FBFFFFEGGBEFFGFCEGFGGGGGGGGG5?8EGGEC7CCEECCC:ACGGFFGGGGGGGGGGGGE:@CEGGEGGECFGCFGCGGGGD5FCDEDGGGGGCG??4CCFFF)>?77@FGG3>);1*5)*0*9;0<7:F02:B??(.45<>F
@DE18INS60510:318:000000000-B6LD3:1:1101:24669:8151 1:N:0:AAGAGGCATTCTAGCT
TGGGGAATATTGCGCAATGGGCGAAAGCCTGACGCAGCGACGCCGCGTGAGGGATGAAGGTTCTCGGATCGTAAACCTCTGTCAGGGGGGAAGAAACCCCCTCGTGTGAATAATGCGAGGGCTTGACGGTACCCCCAAAGGAAGCACCGGCTAACTCCGTGCCAGCAGCCGCGGTAATACGGAGGGTGCAAGCGTTAATCGGAATCACTGGGCGTAAAGCGCACGTAGGCGGCTTGGTAAGTCAGGGGTGAAATCCCACAGCCCAACTGTGGAACTGCCTTTG
+
GGGGGGGGGGGGGGGGGGGGGGGGGGGGGGGGGGGGGGEGGGGGGGGGGGGGGGGGGGCGGGGGGGGGGGGGGGGGGGGGGGGGGGGGGGGGGGGGGGGGGGGGGGGFGGGGGGGGGGGGGGGGGGGGGGGGFGGGGGFGGGGGGGGGGGGGGGGGGGGGGGGGGGGGGGGGGGGEGGGGGGGGGGGGGGGFGGGGGFGGGGEGGFF?FGGFGGEECFFFCC7>EDFFGFGDGGCEEFGGFFFFFFFDBDFGC?=FGC::GFFD)3:?>FF<).84?FFF<AF
@DE18INS60510:318:000000000-B6LD3:1:1101:7137:8188 1:N:0:AAGAGGCATTCTAGCT
TGAGGAATATTGGTCAATGGACGCAAGTCTGAACCAGCCATGCTGCGTGCAGGAAGACGGCTCTATGAGTTGTAAACTGCTTTTGTACGAGGGTAAACTCACCTACGTGTAGGTGACTGAAAGTATCGTACGAATAAGGATCGGCTAACTCCGTGCCAGCAGCCGCGGTAATACGGAGGATTCAAGCGTTATCCGGATTTATTGGGTTTAAAGGGTGCGTAGGCGGTTTGATAAGTTAGAGGTGAAATCCCGGGGCTTAACTCCGGAACTGCCTCTAATACTG
+
FFGGGGGGGFGGGFGGGGGGGGGGGGGFFGGGGGGGGGFGEGGGGGGGGGGGGGGGGGGGDEECDGGGGCFFFFGGGGGFGGGGGGGGGGGGGGGGGGFGGGGGGGGGGGGGGGGGGFCFGGGGGGFGCGGGGGGGGGGGGGGGGGGGGGGGGGCGGGGGGGGGGGGEEGEFFGGGGDEGFFGGGGFGCGGGGFEEC58CCF?FGGGE>CCEFFGGGGGDGGCFGD:DEGCGGGGFFFGC?FF>GGFGFGGGGE@@GG>B:@DG>9D;BF?2:2::349AF<F
@DE18INS60510:318:000000000-B6LD3:1:1101:24798:8195 1:N:0:AAGAGGCATTCTAGCT
TGGGGGATATTGCACAATGGGGGAAACCCTGATGCAGCGACGCCGCGTGGAGGAAGAAGGTTTTCGGATTGTAAACTCCTGTCGTTAGGGACGATAATGACGGTACCTAACAAGAAAGCACCGGCTAACTACGTGCCAGCAGCCGCGGTAAAACGTAGGGTGCAAGCGTTGTCCGGAATTACTGGGTGTAAAGGGAGCGCAGGCGGACCGGCAAGTTGGAAGTGAAAACTATGGGCTCAACCCATAAATTGCTTTCAAAACTGCTGGCCTTGAGTAGTGCAGA
+
GGGGGGGGGGGGGGGGGGGGFGGGGGGGGGGGGGGGGGBFGGGGGGGGGGGGGGGGFGGGGGCGFGGGGGGGGGGGGFGGFGGGE@CEGGGGFGG@FGGGGGGGGGGGGGGGGGCGGGGGGGEGGGEFGGGGGGGFFFGG?CGGGGGCECE9C@ECCGGGFGEGGGGGGDGGGGGG8CGFEGEGGGGGGGGGGGGFEEEDEEEGGGGG*8CGC=EFCCFCFGGG9CFC7CFFD4CFFFGGF)<:4??C6>CDCFFFDF:)*0:F60)-:F??<?AADF>BAA4
@DE18INS60510:318:000000000-B6LD3:1:1101:26463:8199 1:N:0:AAGAGGCATTCTAGCT
TGGGGAATATTGCACAATGGGGGAAACCCTGATGCAGCAACGCCGCGTGAAGGAAGAAGGTTTTCGGATCGTAAACTTCTATCAACAGGGACGAAGAAAGTGACGGTACCTGAATAAGAAGCCCCGGCTAACTACGTGCCAGCGGCCGCGGTAATACGTAGGGGGCAAGCGTTATCCGGAATTACTGGGTGTAAAGGGAGCGTAGGCGGCACGCCAAGCCAGATGTGAAAGCCCGAGGCTTAACCTCGCGGATTGCATTTGGAACTGGCGAGCTAGAGTACAG
+
GGGGGGGGGGGGGGGGGGGGGGGGGGGGGGGGGGGGGGGGGGGGGGGGGGEGGGGGGGGGGGGGGGGGGGGGGGGGGGGFECFGGGCGGGGGGGGGGGGGGGGGGGGGGGGGFCEGGGGGFGCFGGGGGDGGGGGGGGGGGGGGGGGGGGGDGGGGGGGGGGGGGGGGGGGGGGGGGGGGGGGGGGGGGGGEGGGGGGGGDGGGGGGGGGGGGGGGGGGGGGGGGGGGGGGGGGGFFFGGFFFFG9FGFGGGGDFFGGFFGFGGFDFF?DB0624<??F>FFF
@DE18INS60510:318:000000000-B6LD3:1:1101:16114:8199 1:N:0:AAGAGGCATTCTAGCT
TGGGGAATATTGCACAATGGGGGAAACCCTGATGCAGCAACGCCGCGTGAAGGAAGAAGGTTTTCGGATCGTAAACTTCTATCAACAGGGACGAAGAAAGTGACGGTACCTGAATAAGAAGCCCCGGCTAACTACGTGCCAGCAGCCGCGGTAATACGTAGGGGGCAAGCGTTATCCGGAATTACTGGGTGTAAAGGGAGCGTAGGCGGCACGCCAAGCCAGATGTGAAAGCCCGAGGCTTAACCTCGCGGATTGCATTTGGAACTGGCGAGCTAGAGTACAG
+
GGGGGGGGGGGFGGGGGGGGGGGFGGGGGGGGGGGGGGGGGGGGGGGGGGGGGGGGGGGGGGGGGGGGGGGGGGGGGGGGGGGGDGGGGGFGGGGGGGGGGGGGGGGGGGGGGGFFGGGGFGFGGGGGGGGGGGGDGGGGGGGFFGGGGGCFFEGGGGGGFGGGDGG*:E>GGGGGGGGGGGGGGGG6EGGGDGGGGGGDEGGGGGGGGGGGGGGDGGGGGGFFGGFGGFGFFFGBEEGGFFFFG+8C@CDDDB>=>*64*=C>FFFFB:>>;FA<?F4>BAF
@DE18INS60510:318:000000000-B6LD3:1:1101:9834:8240 1:N:0:AAGAGGCATTCTAGCT
TGGGGAATATTGCACAATGGGCGAAAGCCTGATGCAGCGACGCCGCGTGAGCGAAGAAGTATTTCGGTATGTAAAGCTCTATCAGCAGGGAAGATAATGACGGTACCTGACTAAGAAGCACCGGCTAAATACGTGCCAGCAGCCGCGGTAATACGTATGGTGCAAGCGTTATCCGGATTTACTGGGTGTAAAGGGAGCGCAGGCGGTGCGGCAAGTCTGATGTGAAAGCCCGGGGCTCAACCCCGGTACTGCATTGGAAACTGTCGTACTAGAGTGTCGGAGG
+
GGGGGGGGGGGGGGGGGGGGGGGGGGGGGGGGGGGGGGGGGGGGGGGGEGGGGGGGGGGGGGGGGGGGGGGGGGGGGGGGGFFGGGFGGGGFGGGGGGGGGGDFFGGGCGGGGGGGGGGGGGGGGGGGGGGGGGDGGGGGGGGGGGGGGGBFGGGGGGGGGGGGGFGGGGGGGGGGGGGGDGGGGGGDGGFGGGGGGGGGGGGGGGE8CE=D5>=9EGGGGFFF7?E76EGGDGD5@FGGFFFFDGF)<FGG796?FGF2C6CFFFFFFF44))66AFFF06D
@DE18INS60510:318:000000000-B6LD3:1:1101:6188:8254 1:N:0:AAGAGGCATTCTAGCT
TGGGGAATATTGGGCAATGGGCGAAAGCCTGACCCAGCAACGCCGCGTGAAGGAAGAAGGCCTTCGGGTTGTAAACTTCTTTTAAGAGGGACGAAGAAGTGACGGTACCTCTTGAATAAGCCACGGCTAACTACGTGCCAGCAGCCGCGGTAATACGTAGGTGGCGAGCGTTATCCGGATTTACTGGGTGTAAAGGGCGCGTAGGCGGGAATGCAAGTCAGATGTGAAATCCAAGGGCTCAACCCTTGAACTGCATTTGAAACTGTATTTCTTGAGCGTCGGA
+
FGGGGGGGGGGGGGGGGGGGGGGGGGGGGGGGGGGGGGGGGGGGGGGGGGGGGFGGGGGFGGGGGGGGGGGGFGGGDGGGGGGFFGGGGGGGCGGGGGCGGGGGGGGGGGGGGGFFGGGGGGGGGGGGDGGGGGGGGGGGGGGGGGGGDEEGGGGGFGGGGGGGGGGG>8EGEGGGEGEGGGGGGGGGGGGCFFGGGGGGGGDGGGEEGEEGGGFGF7FFGGGGGGGGCFG6FGF53;FDFFFFDGFGF6>FGFFFCFFFFFFDFDF2<FFF>FF779,(42B
@DE18INS60510:318:000000000-B6LD3:1:1101:7129:8273 1:N:0:AAGAGGCATTCTAGCT
TGGGGAATATTGCACAATGGGGGAAACCCTGATGCAGCGACGCCGCGTGAGTGAAGAAGTATTTCGGTATGTAAAGCTCTATCAGCAGGGAAGAAAATGACGGTACCTGACTAAGAAGCCCCGGCTAACTACGTGCCAGCAGCCGCGGTAATACGTAGGGGGCAAGCGTTATCCGGATTTACTGGGTGTAAAGGGAGCGTAGACGGTAAAGCAAGTCTGAAGTGAAAGCCCGGGGCTCAACCCCGGGACTGCTTTGGAAACTGTTTAACTAGAGTGCTGGAGA
+
?FGFGGGGGFGGACFGFEGGGGGGGGGCGGGGGGGGGFEGGGGFGGEFEFCFGGAFGGGGGCCFGGGGCFGGFGGGGGGGFGGGGGGGGGGGGGGGGGGGGGGGGGGGGGGGGGGGGGGGGGGGG7FGGFGGGGGGGGGGGGGGGGGGGGGGGGGEFGEEGGGGGGFGGGGGGGGGDEGCFFEGGGGGGGCFFGGCEGDECEGGCCGGEGGGGGGGFFFFFDEFFGCFFFGGDDDFE566?@5@GDBDECFFC=FFFGAAFFCFB<?AFFAFFFFAFFF?1:?
@DE18INS60510:318:000000000-B6LD3:1:1101:25365:8279 1:N:0:AAGAGGCATTCTAGCT
TGGGGAATATTGCGCAATGGGCGAAAGCCTGATGCAGCGACGCCGCGTGAAGGATGAAGTATTTCGGTATGTAAACTTCTATCAGCAGGGAAGAAAATGACGGTACCTGACTAAGAAGCCCCGGCTAACTACGTGCCAGCAGCCGCGGTAATACGTAGGGGGCAAGCGTTATCCGGATTTACTGGGTGTAAAGGGAGCGTAGACGGCTGTGCAAGTCTGAAGTGAAAGGCATGGGCTCAACCTGTGGACTGCTTTGGAAACTGTTCAGCTAGAGTGTCGGAGA
+
GGGGGGGGGGGGGGGGGGGGGGGGGGGGGGGGGGGGGGFGGGGGGGGGGGGGGGGGGGGGFEGGGGGGGGGGGGGGGGGGGGGGGGFGGGGGGGGFGGGGGGGGGGGGGGGGGFGGGGGGGGGGGGGGGGGGGGGGGGGGGGGGGGGGGGGGFGGGGGGGGGGGGGDEEFGGGGGGGGGFGGGGGGGGGGGGGGGGGGGGGGGGGGGGGGGGGGGGGFFGFGFFGGGC:FGGGFFFFFGFFF?FCFFG?FFGFFFFF6<AG4:C###################
@DE18INS60510:318:000000000-B6LD3:1:1101:11171:8302 1:N:0:AAGAGGCATTCTAGCT
TGAGGAATATTGGTCAATGGACGTAAGTCTGAACCAGCCAAGTCGCGTGAGGGAAGACTGCCCTATGGGTTGTAAACCTCTTTTATAAGGGAAGAATAAGTTCTACGTGTAGAATGATGCCTGTACCTTACGAATAAGCATCGGCTAACTCCGTGCCAGCAGCCGCGGTAATACGGAGGATGCGAGCGTTATCCGGATTTATTGGGTTTAAAGGGTGCGTAGGCGGTTTATTAAGTTAGTGGTTAAATATTTGAGCTAAACTCAATTGTTCCATTAATACTGG
+
FGFGGFFGCFCGDFGFDFGGGGG7DEFGFGFGGGFGGGGGDGGGGGGGGDGGC@FGFDGE8EFGGGG?EGGDGEBFGGGGEGGGGGFGGG@EEGGFGGFGGGGGC@FFDGGGGGGG9FAFGGDGGGGGGGGGGCFGGFGGGGCGGGFGCFEGEGGGFGGGDGEDCECEGC:FFFG@:1=8CFGGDGGGGGGGGGGG>EEGCGGG9=3CEGD+<C=F55/>/>EGCDEDG6CGG7CFFFGGFFFFF??C9FGG707FGG<49FFF@>=?A*<2<>BA)6<<AA4
@DE18INS60510:318:000000000-B6LD3:1:1101:12779:8306 1:N:0:AAGAGGCATTCTAGCT
TGAGGAATATTGGTCAATGGACGAGAGTCTGAACCAGCCAAGTCGCGTGAGGGAAGACTGCCCTATGGGTTGTAAACCTCTTTTATAAGGGAAGAATAAGTTCTACGTGTAGAATGATGCCTGTACCTTATGAATAAGCATCGGCTAACTCCGTGCCAGCAGCCGCGGTAATACGGAGGATGCGAGCGTTATCCGGATTTATTGGGTTTAAAGGGTGCGTAGGCGGTTTATTAAGTTAGTGGTTAAATATTTGAGCTAAACTCAATTGTGCCATTAATACTGG
+
GGGGGGGGGGGGFGGGGGGGGGGGFGGFGGGGGGGGGFGGGGGGGGGGEGEGECGGGGGGGGGGGFFFGGGGGGCFFGGGGGGGGGCGG9C?AFEFFGGGGGFGCEGFEFFGFGEGGGAFGGGGGGGGGGGGFCFGFCG<DAFCFGGGDGFFBFG:FFGGFFGGDGGGE@CFD;C7**:CGGGGGGGGEDEGGFGE>>EGGGGGGEGGGGCC?C5C55/CD7ED=DEDEC>FGDFF=*>CBFFFFGFF4*>>74)9DF<>GFG7?A=?>6AAFB<FF9>BFAF
@DE18INS60510:318:000000000-B6LD3:1:1101:10997:8309 1:N:0:AAGAGGCATTCTAGCT
TGAGGAATATTGGTCAATGGACGCAAGTCTGAACCAGCCATGCCGCGTGCAGGAAGACGGCTCTATGAGTTGTAAACTGCTTTTGTACGAGGGTAAACTCACCTACGAGTAGGTGACTGAAAGTATCGTACGAATAAGGATCGGCTAACTCCGTGCCAGCAGCCGCGGTAATACGGAGGATTCAAGCGTTATCCGGATTTATTGGGTTTAAAGGGTGCGTAGGCGGTTTGATAAGTTAGAGGTGAAATCCCGGGGCTTAACTCCGGAACTGCCTCTAATACTG
+
GGGGGGGGGGGGGGGGGGGGGGGGGGGGGGGGGGGGGGGGGGGGGGGGGGGGGGGGGGGGGGGGGGFGGGGGGGGGGGGGGGGGGGFGG:CFEGGGGGGGGGGGGGGGGGGGGGGGGGCFGGFGGGGEGGGGGGGGGGDGGGGGGGEGGGGGGGGGGGGGGGGFGGGGGGGGGGGGGGGDFGGG9?FDEGGGGGGGE5EGGGGGGC;ECFGGGGCG=<<DGGGFCGEGGGGF7>D6BFGGFFFFGFFGFGGGD3>>DD:FGFFCDBEBFF?D??:0)6AFBFF
@DE18INS60510:318:000000000-B6LD3:1:1101:16256:8311 1:N:0:AAGAGGCATTCTAGCT
TGGGGAATATTGGGCAATGGGCGAAAGCCTGACCCAGCAACGCCGCGTGAGGGAGGAAGGGTTTTGGCTCGTAAACCTCTGTCCTATGGGACGAAGGAAGTGACGGTACCATAGGAGGAAGCCCCGGCTAACTACGTGCCAGCAGCCGCGGTAATACGTAGGGGGCGAGCGTTGTCCGGAATGATTGGGCGTAAAGGGCGCGTAGGCGGCCTGCTAAGTCTGGAGTGAAAGTCCTGCTTTCAAGGTGGGAATTGCTTTGGATACTGGTGGGCTGGAGTGCAGG
+
GGGGGGGGGGGGGGFGGGGGFGFGGGGGGGGGGGGGGGGGGGGGGGGGGGGCFF+CCGGGGGGGGGGGGGGGGGGGFFGGGGGGGCGGGGGGGGGGGGGGGGGGGGGGGGGGGGGGGGGGFGEGGGGGGGGGGGGEGGGGGGGG>FECGEEGGGGGGGGGGGGGCGEEEEGGGGGGGGGCEFFGGGGGDGEGDGGFCEGEGGGGGGGGGGGGGGGGGFFGGFFGGGGC?CCFFGGFFFGGF*@=6+9D396FGFFFCC>BF?GDFF:>()76<<:6<?FFABF
@DE18INS60510:318:000000000-B6LD3:1:1101:16656:8321 1:N:0:AAGAGGCATTCTAGCT
AATGGTAAAAATCAGCTTCTTCATGACAGCAGACCGGCTACAACGAACGACAACGTGAACAGCAGACTGAACAACAACTGGAGTTTTGCAGTCATCTCATCCAGACCGGCTATGGCACTTTCTCCCTTTCCGGGAAAACGGGACACCACCCGTACATTGCCTATGGCAGGAACCAGTGCCGGCATCACCAGCAGGGTCCCTAAAGGAAGAGTTCCCGCAGCTATCAAGCCGGCTATCCAGCCAAAAGGAAAAAGGACTTCGGCACAATAAACGTACATCGACG
+
GGGGGCFFGGGFGGGGGGGGGGGDGGGGFFFFFGGGGGGGGGGGGGGGGGGGGGGGGGGGGGGGFGGGGCGGGGGGGGGGGGGGGGGFGGGGGGGGGGGGGGGGGGGGEGGGGGCGGGGGGGGGGGGGGGGGGGGGGGGGDGGGGGGGGGGGGGGGGGFGGGGGC:FGGCCFGGFCEFFFG5EEGGGGGGGGFDFGCGG5CF@CGCFFFCGGGGGGGGGCGGC>?*97CEDCC7*0??F=FFFFGCF<:><F4;@FGFBB3@D####################
@DE18INS60510:318:000000000-B6LD3:1:1101:22231:8324 1:N:0:AAGAGGCATTCTAGCT
TGGGGAATATTGCACAATGGGGGAAACCCTGATGCAGCGACGCCGCGTGAGTGAAGAAGTATTTCGGTATGTAAAGCTCTATCAGCAGGGAAGATAATGACGGTACCTGACTAAGAAGCCCCGGCTAACTACGTGCCAGCAGCCGCGGTAATACGTAGGAGGCAAGCGTTATCCGGATTTACTGGGTGTAAAGGGTGCGTAGGTGGCAAGGCAAGTCAGATGTGAAAGCCCGGGGCTCAACCCCGGTACTGCATTTGAAACTGTCTAGCTAGAGTGCAGGAGA
+
GGGGGGGGGGGGGGGGGGGGGGGGGGGGGGGGGGGGGGGGGGGGGGGGGGGGGGGGGGGGGGGGGGGGGGGGGGGGGGGGGGGGGGGGGGGGGGGGGGGGGGGGGGGGGGGGGGFGGGGGGGGGGGGGGGGGGGGGGGGGGGGGGGGDCEGGGGGGGGGGGGGGGGGGGGGGGGGGGGGGGGGGGGGGGGGFGGGGGGGGGGGGGGGGGGGGGFGGGGC>DGGGGGGGGGGDG:CBEFGGFF>EDCBGEFGGFFFFGGF2F?FGFFFADFF><>DFFF<?B?F
@DE18INS60510:318:000000000-B6LD3:1:1101:9711:8378 1:N:0:AAGAGGCATTCTAGCT
TGGGGAATTTTGGACAATGGGCGCAAGCCTGATCCAGCTATTCCGCGTGTGGGATGAAGGCCCTCGGGTTGTAAACCACTTTTGTCGAGAACGAAAAGACACCTTCGAATAAAGGGTGTTTCTGACGGTACTCTAAGAATAAGCACCGGCTAACTACGTGCCAGCAGCCGCGGTAATACGTAGGGTGCGAGCGTTAATCGGAATTACTGGGCGTAAAGGGTGCGCAGGCGGTTGAGTAAGACAGATGTGAAATCCCCGAGCTTAACTCGGTAATGGCATATGT
+
FEGGGGGGGGGGG8FFEFFGGGGDGG7FGGGGGGGGGGGGGGGGGGGGEGFGGFDGGGGGGFEGGGGFFEGGGGGGGGG8EFGGG,>8<:BFGGGE:F@FG:FGGGEFGGGGFF9CFCFF,CFBBFGGGGGGGGGGGGFGG+AFFFGGECGGFGGGGGGFG*@F5@FFGGGGCEGCGGGGFEEDDGGGGGCE>:E8CCF@C**AF+<F<C=C8/C5FFC7>DGCEG=3EE<DG576@40:9?F4D7@C*0*:C?<:C519DE*?###################
@DE18INS60510:318:000000000-B6LD3:1:1101:22471:8379 1:N:0:AAGAGGCATTCTAGCT
TGAGGAATATTGGTCAATGGGCGAGAGCCTGAACCAGCCAAGTCGCGTGAGGGAAGAATGGTCTATGGCCTGTAAACCTCTTTTGTCAAGGAAGAATAAGCGGCACGAGTGCCACCTTGCCAGTACTTGACGAATAAGCATCGGCTAACTCCGTGCCAGCAGCCGCGGTAATACGGGGGATGCGAGCGTTATCCGGATTTATTGGGTTTAAAGGGCGCGTAGGCAGGACGGCAAGTCAGCGGTAAAAGACTGCAGCTAAACTGTAGCACGCCGTTGAAACTGT
+
GGGFGGGGFGGGGGGGGGGGGGGGGGGGGGGGGGGGGGGGGGGGGGGGGGGDFFGEGGGGGGGG,EDCFGGGGGGGGGGGGGGGGGGGGGGGGGGGGGFGGGGGGGGGGGGGGGGFGGFFGGFGGGGGGGGGG7FGGFFGGGGGGGGGGGGGGGGGGFFGGGGGGGGGGCGGGGGG>C5EECGGEGGGGGGGGGGG>GGG9FEFGGEGGFGGGFEECDGGGGDGFGGGGDDGDGGFFFFG>BB:DCFGFGGDGFFFFF9BGFCF=>@)573:>F?00<BF###
@DE18INS60510:318:000000000-B6LD3:1:1101:28541:8394 1:N:0:AAGAGGCATTCTAGCT
TGAGGAATATTGGTCAATGGACGCAAGTCTGAACCAGCCATGCCGCGTGCAGGAAGACGGCTCTATGAGTTGTAAACTGCTTTTGTACGAGGGTAAACTCACCTACGAGTAGGTGACTGAAAGTATCGTACGAATAAGGATCGGCTAACTCCGTGCCAGCAGCCGCGGTAATACGGAGGATTCAAGCGTTATCCGGATTTATTGGGTTTAAAGGGTGCGTAGGCGGTTTGATAAGTTAGAGGTGAAATCCCGGGGCTTAACTCCGGAACTGCCTCTAATACTG
+
GGGGGGFFFGGGGGGGGGGGGGGGGGGGGGGGGGGGGGGGGGGGGGGGGGGFGGGGGGGGGGGGGGGGGGGGGGGGGGGGGGGGGGGGGDEGFGGBDGFGFGGGGGGGGGGGGGGGGGGGGGGGGGGGDFFGEGGGFGFFF7FGGGGGGGGGDGCGGGGGGGFGGEGGCFGFGGGGGGGCCGDGGFGECEGGGGGGCE8E+9C7CGCGE?CFG7CGCCD5CDGGGD=DGGCFFFFFF=CCF@@3CFFC?<99<:@3572<CFGG:>>4>F27?280<<>FDBF
@DE18INS60510:318:000000000-B6LD3:1:1101:27651:8403 1:N:0:AAGAGGCATTCTAGCT
TGGGGAATATTGCACAATGGGGGAAACCCTGATGCAGCGACGCCGCGTGGAGGGAGAAGGTCTTCGGATTGTAAACTCCTGTTGTTGAGGAAGATAATGACGGTACTCAACAAGGAAGTGACGGCTAACTACGTGCCAGCAGCCGCGGTAAAACGTAGGTCACAAGCGTTGTCCGGAATTACTGGGTGTAAAGGGAGCGCAGGCGGGAGAACAAGTTGGAAGTGAAATCCATGGGCTCAACCCATGAACTGCTTTCAAAACTGTTTTTCTTGCGTCGTGCAGA
+
FDCFGGGGGGGAFFG<C<A<CCFCEDF,FG<@FGFEGGFGEGCC7F>@:+BEG@?F:EEFGG<FGGC:BCFGFGFG,CAFGGGGG8=,B=FFFGGDDFCGGGCFFGFGF<FGD@7<<<C<,>FCF>FFGGGGGCGGGFGFGF:>FF7F<4<<CFGGGGEFCEGFFCF8B=8EEF*:C>CFGFFFFG*;C9<7C9C>8CE5CEDDGDE>*;C7@?C<CCFCC7<=C*<>EEGFC*/75)97?FDE**1CF:*9>987*C))2)0C*4)8:FB############
@DE18INS60510:318:000000000-B6LD3:1:1101:24677:8405 1:N:0:AAGAGGCATTCTAGCT
TGGGGAATATTGGGCAATGGGCGCAAGCCTGACCCAGCAACGCCGCGTGAAGGAAGAAGGCTTTCGGGTTGTAAACTTCTTTTGTCGGGGACGAGTAGAAGACGGTACCTGACGAATAAGCCACGGCTAACTGCGTGCCAGCAGCCGCGGTAATACGTAGGTGGCAAGCGTTGTCCGGATTTACTGGGTGTAAAGGGCGTGTAGCCGGGAGGGCAAGTCAGATGTGAAATCCACGGGCTCAACTCGTGAACTGCATTTGAAACTACTCTTCTTGAGTATCGGA
+
GGGGGGGGGGGFGGGGGGGGGGGGGGGGGGGGGGGGGGGGGGGGGGGGGGGGGGGGGGGGGGGGGGGGGGGGGGGGGGGGGGGGGGGGGGGGGGGGGGGGGGGGGGGGGGGGGGGGGGGGGGGGGGGGGGGGGGGGGGGGGGGGGGGGGGGEGGGGGGGGGGGGGGGGGGGGGGGGGGGGGGGGGGGFGGGGCCGFEGGGGGGGGGGGGGGGGGG5ECGGGGGGGGGG7EGGGGGFED39?FFFGGFGFCC>FFBFGGFFGFGGFFFFFFFFFADFFF>>?>B
@DE18INS60510:318:000000000-B6LD3:1:1101:20667:8420 1:N:0:AAGAGGCATTCTAGCT
TGGGGAATATTGCACAATGGGGGAAACCCTGATGCAGCGACGCCGCGTGGAGGAAGAAGGTCTTCGGATTGTAAACTCCTGTTGTTGAGGAAGATAATGACGGTACTCAACAAGGAAGTGACGGCTAACTACGTGCCAGCAGCCGCGGTAAAACGTAGGTCACAAGCGTTGTCCGGAATTACTGGGTGTAACGGGAGCGCAGGCGGGAGAACAAGTTGGAAGTGAAATCCATGGGCTCAACCCATGAACTGCTTTCAAAACTGTTTTTCTTGAGTCGTGCAGC
+
GGGGGGGGGGGGGGGGGGGGGGGGGGGGGGGGGGGGGFEGGGGGGGGFCFGGGGGGGGGGGGGGGGGGGGGGGGGGGGGGGGGGGGG9FCGGFGGGGGGGGGDGGGGGGCFGDF7B@FFEGGECCFECCF7:CG6EGGGGGDFGGGGEGGGGGGDE*C>FGGGGFFGCGG>CGGCEDGFFCGFGFFGEGGG+;EDEGG*8*?E>5=E8?CFF66CFGG:*0C74<*3?FCGGCFF)75CFFF5.>FFGFGCCGFFF7:<2C?FFB>F?BF#############
@DE18INS60510:318:000000000-B6LD3:1:1101:11672:8436 1:N:0:AAGAGGCATTCTAGCT
TGAGGAATATTGGTCAATGGACGCAAGTCTGAACCAGCCATGCCGCGTGCAGAAAGACGGCCCTATGAGTTGTAAACTGCTTTTGTACGAGGGTAAACGCAGATACGTGTATCTGTCTGAAAGTATCGTACGAATAAGGATCGGCTAACTCCGTGCCAGCAGCCGCGGTAATACGGAGGATTCAAGCGTTATCCGGATTTATTTGGTTTAAAGGGTGCGTAGGCGGTTTGATAAGTTAGAGGTGAAATTTCGGGGCTCAACCCTGAACGTGCCTCTAATACTG
+
GGGGGGGGGGGGGGGGGGGGGGGGGGGGGGGGGGGGGFGGGGGGGGGGGGGGGGGGGGGGGGGGGGFGGGGGGGGGGGGGGGGGGGFFGE7FFGGGGGDGGCCFGGEF?FFGGG9FGGFFGDCGFFGGGFGGGFGFGF<CEFFGGGGGGGGGGG?FGGGCEFGGGGGGEFCEFFG>FGDCFF9@CCGGGGGGGGGGGGGC9?B+=CCFCEF?@CEFEGGGG3:CECEGGGFCFCDFFF77=FFFD6BFFGFD<>>ED7?FGFGGF0F?:F?FFF:7<>4<AF=
@DE18INS60510:318:000000000-B6LD3:1:1101:6761:8445 1:N:0:AAGAGGCATTCTAGCT
TGGGGAATATTGCACAATGGGGGAAACCCTGATGCAGCGACGCCGCGTGAAGGAAGAAGTATCTCGGTATGTAAACTTCTATCAGCAGGGAAGATAGTGACGGTACCTGACTAAGAAGCCCCGGCTAACTACGTGCCAGCAGCCGCGGTAATACGTAGGGGGCAAGCGTTATCCGGATTTACTGGGTGTAAAGGGAGCGTAGACGGTGTGGCAAGTCTGATGTGAAAGGCATGGGCTCAACCTGTGGACTGCATTGGAAACTGTCATACTTGAGTGCCGGAGG
+
FGGGGGGGGGGGGGGGGGGGGGGGGGGGGGGGGGGGGGGGGGGFGGGGGGGGGGGGGGGGGGGGFGGFGGGGGGGGGGGCGGGGGGGGGGGGGGGGGGFGGGGGGGGGGGGGGGGGGGGGGGGGGGGGGGGGGGFGGGGGGGGGGDGGGGGGGGGEFFGGGGGGGGGGGGGGGGGGGC5<CCGFGGGGEGGGGGGGGGGGGGGGGGGGGGGGGGGFGCFFFGGGGGGFGGGDGFFFF3CGFFFFDGFGFCFFFFFFGGFBGFGGFDF2:B>9>2<7-69>FFF
@DE18INS60510:318:000000000-B6LD3:1:1101:11445:8452 1:N:0:AAGAGGCATTCTAGCT
TGGGGAATATTGGGCAATGGGCGCAAGCCTGACCCAGCAACGCCGCGTGAAGGAAGAAGGCTTTCGGGTTGTAAACTTCTTTTGTCGGGGACGAAACAAATGACGGTGCCCGACGAATAAGCCACGGCTAACTACGTGCCAGCAGCCGCGGTAATACGTAGGTGGCAAGCGTTATCCGGATTTACTGGGTGTAAAGGGCGTGTAGGCGGGATTGCAAGTCAGATGTGAAAACTGGGGGCTCAACCTCCAGCCTGCATTTGAAACTGTCGTTCTTGAGTGCTGG
+
GGGGGGGGGGGGG8FGFGGGGGGGGGGGGGGGGGGGGGGGGGGGDGGGGGGGGGGGGGFGGGGGGGGGGGGGGGGGGGGGGGGGGGDGGGGGGGGGGGGGGGGGGGGDGGGGGGGGEFFGGGGGGGGGGGGGGGGGGGGGGGGCGGGGG8EE5CCEGGC<CCFGGG>9@FGEG>CFGGG8CCFEFGGCFCEGG79F75;5:CEC9FFGGEEGGCG?CDGGCF7CC?CCC?:CFC*57@C/>?FFGCFGF<FGGFF)2:5<*1:CFBF)4;?FBBAF06<AAB#
@DE18INS60510:318:000000000-B6LD3:1:1101:15035:8458 1:N:0:AAGAGGCATTCTAGCT
TGAGGAATATTGGTCAATGGACGCAAGTCTGAACCAGCCATGCCGCGTGCAGGAAGACGGCTCTATGAGTTGTAAACTGCTTTTGTACGAGGGTAAACTCACCTACGAGTAGGTGACTGAAAGTATCGTACGAATAAGGATCGGCTAACTCCGTGCCAGCAGCCGCGGTAATACGGAGGATTCAAGCGTTATCCGGATTTATTGGGTTTAAAGGGTGCGTAGGCGGTTTGATAAGTTAGAGGTGAAATCCCGGGGCTTAACTCCGGAACTGCCTCTAATACTG
+
GGGGGGGGGGGGGGGGGGGGGGGGGGGGGGGGGGGGGGGGGGGGGGGGGGGGGGGGGGGGGGGGGGGGGGGGGGGGGGGGGGGGGGGGGGGGDGGGGGGGGGGGGGGGGGGGGGGGGGFGGGGGGGGGGGGGGGGGGGGGGGGGGGGGGGGGGGGGGGGGGGGGGGGGGGGGGGGGGGGGGGGGFFGGGGGGGGGEEGCFGGGGGGGGGGGGGGCE*9DD:DECEGEGGGGGGGGFFFFFFFFFGGFGFFFD3>DFGGFFGFGG3>>9BF>>B?B?DFF24<6
@DE18INS60510:318:000000000-B6LD3:1:1101:26864:8466 1:N:0:AAGAGGCATTCTAGCT
TGGGGAATATTGCACAATGGGGGAAACCCTGATGCAGCGACGCCGCGTGGAGGAAGAAGGTCTTCGGATTGTAAACTCCTGTTGTTGAGGAAGATAATGACGGTACTCAACAAGGAAGTGACGGCTAACTACGTGCCAGCAGCCGCGGTAAAACGTAGGTCACAAGCGTTGTCCGGAATTACTGGGTGTAAAGGGAGCGCAGGCGGGAGAACAAGTTGGAAGTGAAATCCATGGGCTCAACCCATGAACTGCTTTCAAAACTGTTTTTCTTCAGTAGTGCAGA
+
GGGGGGGGFGFFGGGGGGGGGGGGGGGGGFGGGGGGAFEGGGGGGGGEFEFFGGGGGGFGGGGGGGGFGGGGGGGCECGDGEFGGGGFFEFFFF9FGFCFGGGGFGEDFFFGG?FGGGGGCFEBFG7FGCCFGGGGG;DFGF@FGDGDEDGFGGEC<FG99:BF?CCEC:EEGGGG*:*<EGGGGG;52<C?<:EFEGGCEECGEG5?8CFCCFCFCCCFFGF9CD7DF6CC**95))9CF>D>CCFF?7F################################
@DE18INS60510:318:000000000-B6LD3:1:1101:18611:8479 1:N:0:AAGAGGCATTCTAGCT
TGGGGGATATTGCACAATGGGGGAAACCCTGATGCAGCGACGCCGCGTGGAGGAAGAAGGTTTTCGGATTGTAAACTCCTGTCGTTAGGGACGATAATGACGGTACCTAACAAGAAAGCACCGGCTAACTACGTGCCAGCAGCCGCGGTAAAACGTAGGGTGCAAGCGTTGTCCGGAATTACTGGGTGTAAAGGGAGCGCAGGCGGACCGGCAAGTTGGAAGTGAAAACTATGGGCTCAACCCATAAATTGCTTTCAAAACTGCTGGCCTTGAGTAGTGCAGA
+
GGGGGGGGGGGGGGGGGGGGGGGGGGGGGGGGGGGGGGGGGGGGGGGGGGGGGGGGGGFGGGGGGGGGGGGGGGGGGGGGGGGGGGGEGGGGGGGGGGGGGGGGGGGGGGGGGGGGGGGGGGG@FGGGGGGGGGFGGGGGGGGCFGGGGCGGGGGGGGGGGGGGGGGGGGGGGGGGDEGFGFFGGGGGGGGGFGGGGGGGGGGGGGGGGGGGC*:CFGGGGGGGGGGGGGCGGFC>FFGFFFFFGG?FFGGGGFFFGGFFG?>CFFFB<F3>AFFFFFFFFFF
@DE18INS60510:318:000000000-B6LD3:1:1101:24707:8485 1:N:0:AAGAGGCATTCTAGCT
TGGGGAATCTTCCGCAATGGGCGAAAGCCTGACGGAGCAACGCCGCGTGAGTGATGACGGCCTTCGGGTTGTAAAACTCTGTGATCCGGGACGAAAAGGCAGAGTGCGAAGAACAAACTGCATTGACGGTACCGGAAAAGCAAGCCACGGCTAACTACGTGCCAGCAGCCGCGGTAATACGTAGGTGGCAAGCGTTGTCCGGAATTATTGGGCGTAAAGCGCGCGCAGGCGGCTTCCCAAGTCCCTCTTAAAAGTGCGGGGCTTAACCCCGTGATGGGAAGGA
+
GGGGGGGGGGGGGGGGGGGGGGGGGGGGGGGGGGGGGGGGGGGGGGGGGGGGGGGGGGGGGGGGGGGGGGGGGGGGGGGGGGGGGGGGGGGGGGGGGGGGGGGGGGGGGGGGGGGGGGGGGGGGGGGGGGGGGGGGGGGGGGGGGGGGGGGGGGGGGGGGGGGGGGGGGGGGGGGGGGGGGGFGGGGGGGGGFGGGGGGGGGCE=@FGGFFGGEGGGGGGDGGGGGGGGGGGGGCFFFGGFFFFFFFFFFC:FFBBGGF05>7FFF=<6@B3:BB>2<:8:?F
@DE18INS60510:318:000000000-B6LD3:1:1101:9848:8496 1:N:0:AAGAGGCATTCTAGCT
TGGGGAATATTGGGCAATGGGCGCAAGCCTGACCCAGCAACGCCGCGTGAAGGAAGAAGGCTTTCGGGTTGTAAACTTCTTTTATTAGGGACGATAATGACGGTACCTATTGAATAAGCTCCGGCTAACTACGTGCCAGCAGCCGCGGTAATACGTAGGGAGCAAGCGTTATCCGGATTTACTGGGTGTAAAGGGCGTGTAGGCGGGACTGCAAGTCAGATGTGAAAACTATGGGCTCAACTCATAGCCTGCATTTGAAACTGTAGTTCTTGAGTGCTGGAGA
+
GGGGGGGGGGGGG8EFFGGGGGGGGGGFGGGGGGGGGGGGGGGGGGGGGGGGFFFEGGGGGGGGGGGGGGGEGFGGGGGGGGGFGGGGFDEFGGGG7FCGGGGGFGGGGGGGGGGFFCGGGG+FEGGFGGGGGGFGGGGGGGGGGGGGGGGGGGGGGGGGGEGGGGGEEGGGGGGE@8EGGGGGGGGGGGGGGFEGGGGGGGFGGGEEGGGC??9FGGFGGGGGGFGGGGGGGCCFFFFGF??=GGFFFGGG4@FFFGB9FFGG?2=A<?<A90>A<A<B?:4
@DE18INS60510:318:000000000-B6LD3:1:1101:26980:8504 1:N:0:AAGAGGCATTCTAGCT
TGGGGAATTTTGGACAATGGGCGCAAGCCTGATCCAGCTATTCCGCGTGTGGGATGAAGGCCCTCGGGTTGTAAACCACTTCTGTAGAGAACGAAAAGACATCTTCGAATAAAGGATGTTGCTGACGGTACTCTAAGAATAAGCACCGGCTAACTACGTGCCAGCAGCCGCGGTAATACGTAGGGTGCGAGCGTTAATCGGAATTACTGGGCGTAAAGGGTGCGCAGGCGGTTGAGTAAGACAGATGTGAAATCCCCGAGCTTAACTCGGGAATGGCATATGT
+
GGGGGGGGGGGGGGGGGGGGGGGGGGGGGGGGGGFGGGGGGGGGFGGGGGFEDGGGGGGGGGGGGGGGGGGGGGGGGGGGGGGGGGGGGGGGGGGGGGGGFGGGGGGGGGFGGGGGGGFGFGFGGGGGGGGGGGGGG?GGGGGGGGGEEGGGGGGGGGGGGGGGGGGGGGGGGGGGGFGGGGGGGGGGGEEDGGGGGGGGGGGGGGGGGGGFCC7EFGFDCGEG5<5D=*99DGGFFFDF=FF?>E=:67CDDB??<D>>D:<FF<F<?B#############
@DE18INS60510:318:000000000-B6LD3:1:1101:13912:8515 1:N:0:AAGAGGCATTCTAGCT
TGGGGAATATTGCACAATGGGCGAAAGCCTGATGCAGCGACGCCGCGTGAAGGATGAAGTATTTCGGTATGTAAACTTCTATCAGCAGGGAAGAAAATGACGGTACCTGACTAAGAAGCCCCGGCTAACTACGTGCCAGCAGCCGCGGTAATACGTAGGGGGCAAGCGTTATCCGGATTTACTGGGTGTAAAGGGAGCGTAGACGGCTGTGCAAGTCTGAAGTGAAAGGCATGGGCTCAACCTGTGGACTGCTTTGGAAACTGTGCAGCTAGAGTGTCGGAGA
+
GGGGGGGGGGGGGGGGFGGGGGGGGGGGGGGGGGGGGGFGGGGGGGGGGGGGFGGGGGGGCGGGGGGGGGCFGGGGGGGGGGGGGGFGGGGGGGGGGGGGGDGGGGGGGGGGFEDCFGGGFGGGGGGGGGGGGGCFGCDFGFFGGGGGGGDFCGGCFGGGDGG7CCFGGGGGGGGGDEGGCFGGGGGGGGGCGGGG5EGGGCCGGGDGGGCFGGG?CGGGDFFGGGCC5FGGGFF@FFGFFFFFGCFD@GCFDFF4FCBBFB7>64=<BF>?)8AB#######
@DE18INS60510:318:000000000-B6LD3:1:1101:27749:8516 1:N:0:AAGAGGCATTCTAGCT
TGGGGAATATTGCACAATGGGGGAAAGCCTGATGCAGCAACGCCGCGTGAGCGATGAAGGCCTTCGGGTCGTAAAGCTCTGTCCTCAAGGAAGATAATGACGGTACTTGAGGAGGAAGCCCCGGCTAACTACGTGCCAGCAGCCGCGGTAATACGTAGGGGGCTAGCGTTATCCGGATTTACTGGGCGTAAAGGGTGCGTAGGCGGTCTTTTAAGTCAGGAGTGAAAGGCTACGGCTCAACCGTAGTAAGCTCTTGAAACTGTAGGACTTGAGTGCAGGAGAG
+
GGGGGGGGGGGGGGGGGGGGGGGGGGGGGGGGGGGGGGGGGGGGGGGGGGGGGGGGGGGGGGGGGGGGGGGGGGGGGGGGGGGGGGGGGGGGGGGGGGGGGGGGGGGGGGGGGGGGGGGGGGGGGGGGGGGGGGGGGGGGGGGGGGGGGGGGGGGGGGGGGGGGGGGGGFGGGGGGGEGGFGGGGGGGGGGGGGGGGGGGGGGGGGGEGGFGGGGGFDFGGGGGFGGGGGGGGGG@:@GGFFF>FGFGFGGFGFFFGGAAFFFGFFFF?F<A?AFAA<4(38B
@DE18INS60510:318:000000000-B6LD3:1:1101:16069:8538 1:N:0:AAGAGGCATTCTAGCT
TGAGGAATATTGGTCAATGGACGCAAGTCTGAACCAGCCATGCCGCGTGCAGGAAGACGGCTCTATGAGTTGTAAACTGCTTTTGTACGAGGGTAAACTCACCTACGAGTAGGTGACTGAAAGTATCGTACGAATAAGGATCGGCTAACTCCGTGCCAGCAGCCGCGGTAATACGGAGGATTCAAGCGTTATCCGGATTTATTGGGTTTAAAGGGTGCGTAGGCGGTTTGATAAGTTAGAGGTGAAATCCCGGTGCTTAACACCGGAACTGCCTCTAATACTG
+
GGGGGGGGFGGGGGGGGGGGGGGGGGGGGGGGGGGGGGGGGGGGGGGGGGGGCGGGGGGGGDGGGGGGGGGGGGGGGGGGGGGGFGGGGE@FGGGGGGGGGGGGCGGGGGGFGGFGGGGGFGGGGFCGGGGGGFGGGGGGGGGGGGGGGGGGGGGGGFGGGGGGGGGGGGGGGGGGGCGGGGGF9FFGGGGGGGEGGDGG+CFGGGGCEGGGGGGGCDGDDDCFEGEGGGGGGGGFFFG7FFF@>CFGFD<5CD3>CFDFGFGGF9<19?B?BF?7)6>>ADF
@DE18INS60510:318:000000000-B6LD3:1:1101:11197:8558 1:N:0:AAGAGGCATTCTAGCT
TGGGGAATATTGCACAATGGGCGAAAGCCTGATGCAGCAACGCCGCGTGAGTGAAGAAGTATCTCGGTATGTAAAGCTCTATCAGCAGGGAAGAAAATGACGGTACCTGACTAAGAAGCCCCGGCTAACTACGTGCCAGCAGCCGCGGTAATACGTAGGGGGCAAGCGTTATCCGGATTTACTGGGTGTAAAGGGAGCGCAGACGGCACTGCAAGTCTGAAGTGAAGGCCCGGGGCTCAACCCCGGGACTGCTTTGGAAACTGTAGAGCTAGAGTGCTGGAGC
+
GGGGEGGGGFGGGGGGGGGGGGEGGGGFGGGGGGGGGGGGGGGGGGGGGGGGGGEGGGGGAFGFGFGGGGGFGGGDGGGGGGGGGGFCCGGGGGGFGGGGAEEGGGGGAFFECGGGGGGGGGGGGGE<FGGGEG:FGFGFFGGGGGGGGCBFFGF9FGGGDGGDFGGGGGGGGGDD7EEFGGGGGGFGEDG7CF>FGGC>:CGFCGGEGGGGGGGGGGGFGGG4CDFFGGD3CC<EFFFGFFFFGE@)8CFDFFFF4F<AFFGF?2*.5B),45<<2AA####
@DE18INS60510:318:000000000-B6LD3:1:1101:27962:8566 1:N:0:AAGAGGCATTCTAGCT
TGAGGAATATTGGTCAATGGACGTAAGTCTGAACCAGCCAAGTCGCGTGAGGGAAGACTGCCCTATGGGTTGTAAACCTCTTTTATAAGGGAAGAATAAGTTCTACGTGTAGAATGATGCCTGTACCTTATGAATAAGCATCGGCTAACTCCGTGCCAGCAGCCGCGGTAATACGGAGGATGCGAGCGTTATCCGGATTTATTGGGTTTAAAGGGTGCGTAGGCGGTTTATTAAGTTAGTGGTTAAATACTTGAGCTAAACTCAATTGTGCCATTAATACTGG
+
GGGGGGGGGGGGGGGGGGGGGGGGGGGFGGGGGFFGGGGGGGGGGGGGGGGGGGGGGGGGGGGGGGGGGGGGGGGGGGGGGGGGGGGGGGGGGGGGGGGGGGGGGGGGGGGGGGGGGGGGGGGGGGGCFGGGGGGGGGGGGGGGGGGGGGGGGGGGGGGGGFGGGGGGGGGGGFGGGEGGFFGGEGGGGGGGGGEGGGDFFGGGGGCG>FGGGFGGGCGGGGGGGGEDGGGGGCGFFFGDFF4::CFDB7DGG=7?GGFFCFGGFFFFFF<9AB<AFFFFBFF
@DE18INS60510:318:000000000-B6LD3:1:1101:6126:8570 1:N:0:AAGAGGCATTCTAGCT
TGGGGAATATTGCACAATGGGGGAAACCCTGATGCAGCGACGCCGCGTGGAGGAAGAAGGTCTTCGGATTGTAAACTCCTGTTGTTGAGGAAGATAATGACGGTACTCAACAAGGAAGTGACGGCTAACTACGTGCCAGCAGCCGCGGTAAAACGTAGGTCACAAGCGTTGTCCGGAATTACTGGGTGTAAAGGGAGCGCAGGCGGGAGAACAAGTTGGAAGTGAAATCCATGGGCTCAACCCATGAACTGCTTTCAAAACTGTTTTTCTTGAGTAGTGCAGA
+
CFFGGGDED9FGGGGGGCFFFEECBFGFGGGGGGGGFFFGGGGGGGGFGE@FGGGGGDFGGFDGGGGFEFGGGGGGGGGFGGGGGGGFGGGGGGGGGGGGGGGGGGGGGGGGGGGGGGGGGGGGDGGGGGGFGGGGGGGGGGGGGGGGEGCGGGDGFGGGGFGGGG558CEEFFGGGGGFGGGGCFCE8:C?FGGGDGGDGGG55E=EE=F6:CGGGGG4FC6CF7CFGGGGF474>>4C?FB>D?FFBFGFCFFFFFABFFG:@<4(4=9A<74)4<74A<6
@DE18INS60510:318:000000000-B6LD3:1:1101:3743:8578 1:N:0:AAGAGGCATTCTAGCT
TGGGGAATATTGCACAACGGGGGAAACCCTGATGCGGCGACGCCGCGTGAAGGAAGAAGTATCTCGGTATGTAAACTTCTATCAGCAGGGAAGATAATGACGGTACCTGACTACGAAGCCCCGGCTAACTACGTGCCAGCAGCCGCGGTAATACGTAGGGGGCAAGCGTTATCCGGATTTACTGGGTGTAAATGGTGCGTAGACGGCGCCGCAAGTCTGATGTGAACGGACGGGGCTTAACCCCTGGACTGCATTGGAACCTGCTGTGCTTGAGTGCCGGTGG
+
FGGFEGCE,EFGGGFGFGGGDGGGEGG<CF,,EFF+4FE>EDGGGGGGG@=AF8<DEGGGDGD9DE7FFBFF,EFDGGGGCFF,=<DCCCDDF<F9@C,F9<7@FGGGGGC@F8*>::C:BC7FE<F,?B;8CF8FGGGGG>FGD@F<F:*<@<;@+/?*/:E/CCFGC**/+A5:*2CFCC@+ACEDEFE?++<+3<8EE85CE*:*:*:===5CFFD7CF:*+:+1**)1))15;><77?>5**.9<DFFCF?@###########################
@DE18INS60510:318:000000000-B6LD3:1:1101:21723:8580 1:N:0:AAGAGGCATTCTAGCT
TGGGGGATATTGCACAATGGAGGAAACTCTGATGCAGCGACGCCGCGTGAGTGAAGAAGTATTTCGGTATGTAAAGCTCTATCAGCAGGGAAGAAAATGACGGTACCTGACTAAGAAGCCCCGGCTAACTACGTGCCAGCAGCCGCGGTAATACGTAGGGGGCAAGCGTTATCCGGATTTACTGGGTGTAAAGGGAGCGTAGACGGCGACGCAAGTCTGCAGTGAAATACCCGGGCTCAACCTGGGAACTGCTTTGGAAACTGTGTTGCTAGAGTGCTGGAGA
+
GGGGGDFGGGGGGGGGGGGGGGGGGGGGGGGGGGGGGGCGGGGEGGGFGGGFGGGGGGGGGGGGGGGGGGGGGGGGGGGFGGGGGGFDGDGFGGGGGGGGGGGGGGGGGGGGGGGGGGGFGGGGGGGGGGGGGGGGGGGGGGGGGGGGGGCGGGGFGGGGGGGGGGGGGEGFGGGGFGGGGGGFGGFGEGGGGGGDGGGEGGEGGDGGGGGDGCCEGGG*?FGGFCEGGGFGGCCBDFGGFFF45FFGFFCDFFFFGG2AG4:C?AF?A?<2.5>ABBA?BF@
@DE18INS60510:318:000000000-B6LD3:1:1101:7355:8580 1:N:0:AAGAGGCATTCTAGCT
CAGCGAATCGCCATTGCGCGTGCGCTTGTCAATGAGCCGAGCGTGCTGCTTTTGGATGAGCCTCTGGGTGCGCTTGACTTAAAGCTCAGAAAGGAAATGCAGCAGGAGCTGAAAAAAATTCAGCAGGAGGTCGGCATCACCTTTATTTATGTGACACATGATCAGGAGGAAGCGCTGACCATGTCCGATAAAATCGTTGTCATGCGAGAGGGCGAAATTCAGCAGATTGGCAGCCCTACTGATATTTATAACGAGCCTGTCAATGAATTTGTTGCGAACTTCA
+
GGGGGGGGGGGGGGGGGGGGEGGGGGGGGGGGGGGGGGGGGGGGGGGGGGDFGGGGGGGGGGDGGGGDFGGGGGGGGGGGGGFGG9FFGGGGGGGGGGGGGGGGGGGGGGGGGGGGGGGGGGGGGGGGGGGGGGGGGGGGGGGGGFFFFGGGGGGGGGGGGGGGGGGGGGFGGGGGGEGGGGGGGGGEGGGGGGGGGGGGGGGGGGGGDEDGGGGGGGGGGGGGGGGGGGG=<DDEFFGGFFFFGGFGFGGFGFFFGGFBGFGGFFFFFFFFFFFF>B9?AF4
@DE18INS60510:318:000000000-B6LD3:1:1101:6123:8587 1:N:0:AAGAGGCATTCTAGCT
TGGGGAATATTGCACAATGGGGGAAACCCTGATGCAGCGACGCCGCGTGGAGGAAGAAGGTCTTCGGATTGTAAACTCCTGTTGTTGAGGAAGATAATGACGGTACTCAACAAGGAAGTGACGGCTAACTACGTGCCAGCAGCCGCGGTAAAACGTAGGTCACAAGCGTTGTCCGGAATTACTGGGTGTAAAGGGAGCGCAGGCGGGAGAACAAGTTGGAAGTGAAATCCATGGGCTCACCCCATGAACTGATTTCAAAACGGTTTTTATTGAGTAGTGCAGA
+
<FFGGGG@EFGEFFGGGGGGGGGGGFGFGGGGGGGGFEFGGGGFGGGGGGGFGGGGGGFGGGGGGGG>FDGGGGGGGGGCFCFGGGF?FEGGFGGGGGGGGGDBFGFGGGGEAFCFFGFGFGGGGGG8FFGGGGFGGGGGGGGGGGEEEEGGFGGFFFEFEF@CEGGGEEEGGGGGGEECFGGGGGCEGGFC@+;8EDEGEGEGGGGGGEFGCECACFFGCFFGGCEGGCFCD9*85F7*75>ECCFGFCF*:/=F7FA255**8?FF0*45<2AF24:BF##
@DE18INS60510:318:000000000-B6LD3:1:1101:3757:8591 1:N:0:AAGAGGCATTCTAGCT
TGGGGAATATTGCACAACGGGGGAAACCCTGATGCGGCGACGCCGCGTGAAGGAAGAAGTATCTCGGTATGTAAACTTCTATCAGCAGGGAAGATAATGACGGTACCTGACTAAGAAGCCCCGGCTAACTACGTGCCAGCAGCCGCGGTAATACGTAGGGGGCAACCGTTATCCGGATTTACTGGGGGTAATGGGAGCGTAGACGGCGCAGCAAGTCTGATGTGCAAGGCAGGGGCTTAACCCCTGGACTGCATTGGAAACTGCTGTGCTTGAGTGCCGGAGG
+
CFGGGG7F@-@E@FGACCFEGCEGGGG@EF@GGGG@CFFGGGGGGGGGGGFCFGGGGGGGFGGCGFGGGGGDGGGGFGFG9FFFEF,@@CFFEGGGGGGG,>CCFGDFFGGGFGGGGGGGF7BCFC@AEFGFGCFGGGG>F:7CFGGD:CCF:7C32;8;CEDGF**:A*/;FFDC*2;6CFGGCF5CEED+++A::5CCEE*<7CEGGCECEED+2**:7C9D+:FCF577)9)755CC6*57CC7CFGDGG?7=DFB27BDF=?F################
@DE18INS60510:318:000000000-B6LD3:1:1101:8189:8595 1:N:0:AAGAGGCATTCTAGTT
TGGGGAATATTGCACAATGGGGGAAACCCTGATGCAGCAACGCCGCGTGAGTGAAGAAGTATTTCGGTATGTAAAGCTCTATCAGCAGGAAAGAAAATGACGGTACCTGACTAAGAAGCCCCGGCTAACTACGTGCCAGCAGCCGCGGTAATACGTAGGTGGCAAGCGTCGTCCGGATTTACTGGGTGTAAAGGGCGTGCAGCCGGGTCTGCAAGTCAGATGTGAAATCCATGGTCTCAACCCATGAACTGCATTTGAAACTGTATATCTTGAGTGTCGGAGG
+
FGGDGGGGGGFFGGGFEGGGGCGGGGGFGGFFGGGGGGGGGGDGGGGFGEGGFGDGFGGFGFGFGGGG7*@=DFGGGGGCAFGGGFGGGGGGGGGFGFFGFGDGGGGFGGGGCFF?CFCFFE7FGGGGGFGGGGGGGGGGGGGGGGCEGGGGGGGF9CEGGGGCFGGGGG5CFGGD*8A?FGGGEFGDGGG+<<*C>E?EGCF>5EEECGGGG?9AGF7*2:EGCCFGGGC>D<*/94::.<@35C=F?DF4CF7BFG24FB7:@)166=AAF##########
@DE18INS60510:318:000000000-B6LD3:1:1101:12103:8596 1:N:0:AAGAGGCATTCTAGCT
TGGGGAATATTGCACAATGGGGGAAACCCTGATGCAGCGACGCCGCGTGGAGGAAGAAGGTCTTCGGATTGTAAACTCCTGTTGTTGGGGAAGATAATGACGGTACCCAACAAGGAAGTGACGGCTAACTACGTGCCAGCAGCCGCGGTAAAACGTAGGTCACAAGCGTTGTCCGGAATTACTGGGTGTAAAGGGAGCGCAGGCGGGAAGACAAGTTGGAAGTGAAATCTATGGGCTCAACCCATAAACTGCTTTCAAAACTGTTTTTCTTGAGTAGTGCAGA
+
GGGGGGGGGGGGGGGGGGGGGGGGGGGGGGGGGGGGGGGGGGGGGGGGGGGGGGGGGGGGGGGGGGGGGGFFFGFGGGGGGGGGGGGGGGGGGGGGGGGGGGGGGGGGGGGGFFFCF8FFGGEGGGCGCGGGGG8CFFGGGGGGGGGGGDCE<FGGFGGG?FGGFFGGGGGGGGGDDEGGGGFCCGGGGGGGGGDGGGCEGDDGCEGGCEGFGGGGGGGFC<GGGGCFGGGGCG58>FGG?FD>F?F>FGGFGFFF7CABFFGGFFFFFFFAF:ABAA:ABDB
@DE18INS60510:318:000000000-B6LD3:1:1101:11774:8600 1:N:0:AAGAGGCATTCTAGCT
TGGGGAATATTGGGCAATGGGGGAAACCCTGACCCAGCAACGCCGCGTGAAGGAAGAAGGCTTTCGGGTTGTAAACTTCTTTTACCAGGGACGAAGAACGTGACGGTACCTGGAGAAAAAGCCACGGCTAACTACGTGCCAGCAGCCGCGGTAATCCGTAGGTGGCAAGCGTTGTCCGGATTTACTGGGTGTAAAGGGCGTGTAGGCGGAGCTGCAAGTCAGATGTGAAATCCCCGGGCTTAACCCGGGAACTGCATTTGAAACTGTACCCCTTGAGTATCGG
+
GGGFGGGGCFGGG8E?DFGD8BFFGGGEEF@EC=FGGGGGCEGEGGGGGGGBFFGGFGGGG<FFGGGGGGEGGG,FF@FGFGFGBFGCF7<<CCFGGG,CF@<C<=FFGGG@FB:,=FEF*C:CFG>EED<FGCGCFFF>FDCFDGGDGGGGGGG+<CC8:?E9C>>+*;*;E*CGGG>?E8FGCACG*;/:@FGGFGEGG*/0+AECC85*:6AF+CC>DF+?7::*<+::095>33CGF6@FC:>G3<3<F@F=*?4A7@7>64@################
@DE18INS60510:318:000000000-B6LD3:1:1101:19946:8610 1:N:0:AAGAGGCATTCTAGCT
TGGGGAATACTGCACAATGGGGGAAACCCTGATGCAGCGACGCCGCGTGAGTGAAGAAGTATTTCGGTATGTAAAGCTCTATCAGCAGGGAAGAAAATGACGGTACCTGACTAAGAAGCCCCGGCTAACTACGTGCCAGCAGCCGCGGTAATACGTAGGGGGCAAGCGTTATCCGGATTTACTGGGTGTAAAGGGAGCGTAGACGGTCAAGCAAGTCAGAAGTGAAAGGCTGGGGCTCAACCCCGGGACTGCTTTTGAAACTGTTTGACTAGAGTGCTGGAGA
+
GGGGGGGGGGGGGGGGGGGGGGGGGGGGGGGGGGGGGGGGGGGGGGGGGGGGGGGGGGGGGGGGGGGGGGGGGGGGGGGGGGGGGGGGGGGGGGGGGGGGGGGGGGGGGGGGGGFGGGGGGGGGGGGGGGGGGGFGGGGGGGGGGGGGGGGGGGGGGGGGGGGGGGGGGGEGGGGGGGGGGGGGGFGGGGGGGGGGGDGGGGGGGGGGGGGGGGGGGGGGFGGGFGFDFGGGGGCBFF=F@:EFGGFGFGGGGFFFGGDFG?FGFFFDDF2867<AFBF??BF
@DE18INS60510:318:000000000-B6LD3:1:1101:13402:8625 1:N:0:AAGAGGCATTCTAGCT
TGGGGAATATTGCACAATGGGGGAAACCCTGATGCAGCGACGCCGCGTGGAGGAAGAAGGTCTTCGGATTGTAAACTCCTGTTGTTGAGGAAGATAATGACGGTACTCAACAAGGAAGTGACGGCTAACTACGTGCCAGCAGCCGCGGTAAAACGTAGGTCACAAGCGTTGTCCGGAATTATTGGGCGTAAAGCGCGCGCAGGCGGCTTCCCAAGTCCCTCTTAAAAGTGCGGGGCTTAACCCCGTGATGGGAAGGAAACTGGGAAGCTGGAGTATCGGAGAG
+
GDFGGGGGGGGGGGGGGGGGGDEGGGGGGGGGGGGGGGGGGGGGGGGGGGGFEGGGGGGGGGGGGGGGGGFGGGGGGGGGGGGGGGGGGGGDGGGGGGGGGGGGGGGGGGGGGGGGGFFGFGGGGGGGGGGGGGGGGGGGGGGGGGGGGGGGGGGGGCFGGGGGGGGGGGCGGGG@*:CCFGG7EFGGGECDGGGGGGGGGCEGGGGGGFFFGCFGGGGFGGG7CDFGGGGGDG<DF>GCFF>EGEEFFF=CCFEF5<?FGF*C4()44?<?###########
@DE18INS60510:318:000000000-B6LD3:1:1101:10721:8628 1:N:0:AAGAGGCATTCTAGCT
TGGGGAATATTGGGCAATGGGCGAAAGCCTGACCCAGCAACGCCGCGTGAAGGAAGAAGGTCTTCGGATTGTAAACTTCTTTTATAAGGGACGAAGGACGTGACGGTACCTTATGAATAAGCCACGGCTAACTACGTGCCAGCAGCCGCGGTAATACGTAGGTGGCAAGCGTTATCCGGATTTACTGGGTGTAAAGGGCGCGTAGGCGGGGATGCAAGTCAGATGTGAAATCTATGGGCTTAACCCATAAACTGCATTTGAAACTGTATCTCTTGAGTGCTGG
+
@FFGGDFFAEFGCECCEFFGGGGGE:F@FGGGGGGFGG<EFGFGEGGFEDDFFGGGGGFDFDE,EFD7FF<FGGGGGGGGGGGGG,FCAFFGGEG:FAEEE@FG@EGGGGFFGG9FFGEBCCDGGCG@ECFCGGGGC<FFFECCCGFDG7FCCFGGGGGGGGGGFG>,4FGGGGFB<=E@CGGFGGGCFFEGG9CE98CCGGGGGGFEGG55CEGGCCCDDCEFFGGCC9C>C::*9)95>F?4FEDGFFFGGFFFCC>9>77>4<=2)9-5<AAF0<<9<9F
@DE18INS60510:318:000000000-B6LD3:1:1101:10288:8641 1:N:0:AAGAGGCATTCTAGCT
TGAGGAATATTGGTCAATGGACGCAAGTCTGAACCAGCCATGCCGCGCGCAGGAAGACGGCTCTATGAGTTGTAAACTGCTTTTGTACGATGGTAAACGCTCTTACGTGTAAGAGCCTGAAAGTATCGTACGAATAAGGATCGGCTAACTCCGTGCCAGCAGCCGCGGTAATACGGAGGATCCAAGCGTTATCCGGATTTATTGGGTTTAAAGGGTGCGTAGGCGGTTTGATAAGTTAGAGGTGAAATACCGGTGCTTAACACCGGAACTGCCTCTAATACTG
+
GGGGGGGGFDGG@EG<=FFFGEFGGFFGFGFGGGGGGGGGGGGGGGGGGGGGGDDGGGDEEGGFFFFGFGGGGGDGGGCGGGGG9FFFGG*DFFFGGGEGGGGGCCFG:FGGCCFGFGG7FECFGGGGGFGECFGGGCC<FFGDG8;CFGGGGFFGECCGGGGGCEGGG5C?7CE5ECECEGGF6EGGGGCG9CE8*;CCCFGCFFGGGC7C9<CFGGDDGG5FEDGGCC7CC:>@@?:76>FFGG@F=F<3)8.<FC2AF=FD3>)4;F?FFFFFBBAAFBF
@DE18INS60510:318:000000000-B6LD3:1:1101:28540:8659 1:N:0:AAGAGGCATTCTAGCT
TGGGGAATTTTGGACAATGGGCGCAAGCCTGATCCAGCTATTCCGCGTGTGGGATGAAGGCCCTCGGGTTGTAAACCACTTTTGTAGAGAACGAAAAGACATCTTCGAATAAAGGATGTTGCTGACGGTACTCTAAGAATAAGCACCGGCTAACTACGTGCCAGCAGCCGCGGTAATACGTAGGGTGCGAGCGTTAATCGGAATTACTGGGCGTAAAGGGTGCGCAGGCGGTTGAGTAAGACAGATGTGAAATCCCCGAGCTTAACTCGGGAATGGCATATGT
+
GGGGGGGGGGGGGGGGGGGGGGGGGGGGGGGGGGGGGFGGGGGGGGGGGGGGGGGGGGGGGGGGGGGGGGGGGGGGGGGFFGGGGGGGGGGGFGGGGGGGGGGGGGGGGGGGGGGFFGGGGGGGGGGGGGGGGGGGGGGGGGGGGGGGGGGGGGGGGGGGGGGGGGGGGGGGGGGGGGGGGFGGGGGGGGGGGEGGGGGGGGGGGGGGGGGGGGGGGGGDGGGGGGGGGGGGGGGFFF7C?=F?>?FGFFGCFF4?FDFFC>GGF>F2:>4>BFF?FF2?AAB
@DE18INS60510:318:000000000-B6LD3:1:1101:13531:8673 1:N:0:AAGAGGCATTCTAGCT
TGGGGAATATTGCGCAATGGGCGAAAGCCTGACGCAGCGACGCCGCGTGAGGGATGAAGGTTCTCGGATCGTAAACCTCTGTCAGGGGGGAAGAAACCCCCTCGTGTGAATAATGCGAGGGCTTGACGGTACCCCCAAAGGAGGCACCGGCTAACTCCGTGCCAGCAGCCGCGGTAATACGGAGGGTGCAAGCGTTAATCGGAATCACTGGGCGTAAAGCGCACGTAGGCGGCTTGGTAAGTCAGGGGTGAAATCCCACAGCCCAACTGTGGAACTGCCTTTG
+
GGGGGGGGGGGGG,CFGGGGGGGGGGGGGGGGGGGGGGGGGGGGGGGGGGGGGGGGGGFGGGGGGGGGGGGGGGGGGFGGGGGGGGGGGGGGGGGGGGGGGGGGGFFGGGGGFGCGG7FC8CCFC8FGCEGDGGGGGGGGGGGGGDGGGGGGGGGGGGGGCGGGGG?GGGEGEDCCEGGGGGGGGGGGGG9?FGGGG5FGGC5?5CCFGGCEGEGDE3>FGGGGGGC*59CGG3DF3BGDFFFFF6:DFDFF7B49<F?BDFGG)8B?FFFF2??FBFFF<<?
@DE18INS60510:318:000000000-B6LD3:1:1101:15012:8676 1:N:0:AAGAGGCATTCTAGCT
TGGGGAATTTTGGACAATGGGCGCAAGCCTGATCCAGCTATTCCGCGTGTGGGATGAAGGCCCTCGGGTTGTAAACCACTTTTGTCGAGAACGAAAAGACATCTTCGAATAAAGGATGTTGCTGACGGTACTCTAAGAATAAGCACCGGCTAACTACGTGCCAGCAGCCGCGGTAATACGTAGGGTGCGAGCGTTAATCGGAATTACTGGGCGTAAAGGGTGCGCAGGCGGTTGAGTAAGACAGATGTGAAATCCCCGAGCTTAACTCGGGAATGGCATATGT
+
GGGGGGGGGGGGGGGGFGGGGGGGGGGGGGGGGGGGGGGGGGGGGGGGGGGGDGGGGGGGGGGGGGEGGGGGGGGGGGGGGGGGG,FFGGGGGGGGGGGGGGGGGGGGGFGGGGCFGGGGGGGFFFGGGGGGGGFGGGGGGGFGGGGGGGGGGGGGGGGFGGDCGCGGGGGGGGGCFCEEFGFEEFEEEGEGGGGGGGGGDGCFGCFGCGDFEGGGGG7CFDGGGGGCGGGGGGDFFFDGF@FFCGFFFGGGGFFFGGFB:BG79)@BFF091??B?FFFB27
@DE18INS60510:318:000000000-B6LD3:1:1101:20566:8680 1:N:0:AAGAGGCATTCTAGCT
TGAGGAATATTGGTCAATGGGCGAGAGCCTGAACCAGCCAAGTCGCGTGAGGGAAGAATGGTCTATGGCCTGTAAACCTCTTTTGTCAAGGAAGAATAAGCGGCACGAGTGCCACCTTGCCAGTACTTGACGAATAAGCATCGGCTAACTCCGTGCCAGCAGCCGCGGTAATACGGGGGATGCGAGCGTTATCCGGATTTATTGGGTTTAAAGGGCGCGTAGGCGGGACGACAAGTCAGCGGTAAAAGACTGCAGCTAAACAGTAGCACGCCGTTGAAACTGT
+
GGGGGGGGGGGGGGGGGGGGGGGGGGGGGGGGGGGGGGGGGGGGGGGGGGGGGGGGGGGGGGGGGGGGGGGGGGGGGGGGGGGGGGGGGGGGGGGGGGGGGGGGGGGGGGGGGGGGGG9DGGGGGGGGGGGGGGGGGGGGGGGGGGEGGGGGGGGGGGGGGGGGGGGEGGGGGGGGGGGGGGGGCGGGGGGGGGGGDGGGCGGFFGEGDGGGGGGGE3CDGDGG=DEGGEDGG37@FFFGFFFBGCFG@GG:F?FF4CAAFB4CFA@)8DBFF6:::4>AFFF
@DE18INS60510:318:000000000-B6LD3:1:1101:26038:8685 1:N:0:AAGAGGCATTCTAGCT
TGGGGAATATTGGGCAATGGGCGCAAGCCTGACCCAGCAACGCCGCGTGAAGGAAGAAGGCTTTCGGGTTGTAAACTTCTTTTAAGAGGGAAGAGCAGAAGACGGTACCTCTTGAATAAGCCACGGCTAACTACGTGCCAGCAGCCGCGGTAATACGTAGGTGGCAAGCGTTGTCCGGATTTACTGGGTGTAAAGGGCGTGCAGCCGGGTGCGCAAGTCAGATGTGAAATCTCAGGGCTCAACCCTGAAACTGCATTTGAAACTGTGCATCTTGAGTGCCGGA
+
GGGGGGGGGGGGGGGGGGGGGGCEGGGGGGGGGGGGGDFFFGGGGGGGGGGGGGGGGGGGGDFFGGGGGGFEGGGGGGGCFFCFFGGGGGF7=:FFGGGGGFGGGGGGGDGGGG@CFGGFGFGGGGDCGGGGGGEGGGFGGGGGGGGGGCEGE?GGGGGGDFGGGGGGGGEGGGGGGE85>CFGGGGGGGGGFFFCEGGEGGGGFCG5CEEGCEEEGDFGGFEC<CCFGGGCCDF45>*99?F5DFF<?7CGGF=F7::)79CDFAF<4F#############
@DE18INS60510:318:000000000-B6LD3:1:1101:23291:8721 1:N:0:AAGAGGCATTCTAGCT
TGAGGAATATTGGTCAATGGACGCAAGTCTGAACCAGCCATGCCGCGTGCAGGATGACGGCTCTCTGAGTTGTAAACTGCTTTTGTACGAGGGTAAACGCAGATACGTGTATCTGTCTGAAAGTATCGTACGAATAAGGATCGGCTAACTCCGTGCCAGCAGCCGCGGTAATACGGAGGATTCAAGCGTTATCCGGATTTATTGGGTTTAAAGGGTGCGTAGGCGGTTTGATAAGTTAGAGGTGAAATTTCGGGGCTCAACCCTGAACGTGCCTCTAATACTG
+
FFDFGGGGGGGCEFFEFGGFFFCFGGGGGGGGGGGGGGGGGGGGDGBCCEGGGGGGFGEGGGGGGDGGEFEFEFEDFFEFFGGGFFGGG@FC=BFFFGFGCCEGADCDFE<FFGGFGG?F<BFDFECEGGGDEFF@FCE9FGGGDFDFGFAGGGGGGGGGG@EGGCCECFC;CGCEGGECFGCFDCFGCCEFFFGECGGGE9CFFC;EGGCFGG5FGCG>CCCGCCE<EG7C:*0=FFGD*)/0:9=DBCGGCBB############################
@DE18INS60510:318:000000000-B6LD3:1:1101:11416:8735 1:N:0:AAGAGGCATTCTAGCT
TGGGGAATATTGCACAATGGGGGAAACCCTGATGCAGCGACGCCGCGTGAGCGAAGAAGTATTTCGGTATGTAAAGCTCTATCAGCAGGGAAGAAAATGACGGTACCTGACTAAGAAGCACCGGCTAAATACGTGCCAGCAGCCGCGGTAATACGTATGGTGCAAGCGTTATCCGGATTTACTGGGTGTAAAGGGAGCGTAGACGGCTGCGTAAGTCTGAAGTGAAAGCCCGGGGCTCAACCCCGGGCCTGCTTTGGAAACTATGCAGCTAGCGTGTCGGAGA
+
GGGGGGGGGGGGGGGGGGGGGGGGGGGGGGGGGGGGGGGGGGGGGGGGEGGGGGGGGGGGDGFGGGGGGGGGGGGFGGGGGFGGGGFFGGGGGGFCFGGGGGDGFGGGCGGGGFGGGGGGGGEGGG7FGGFGGGGGGGGGG7FFEG:EGDGGGGGGGGFGGFCFCFFGGGDGGGGGFEGGGG??CFGCEGG79CEFGG*?C*8@5CGGEEEGDEGGGGGFFGGGGFG7?FGCCGC>DFGGFFFEDE@)7>3F<FF6CD<2FFGG###################
@DE18INS60510:318:000000000-B6LD3:1:1101:18190:8751 1:N:0:AAGAGGCATTCTAGCT
TGAGGAATATTGGTCAATGGACGCAAGTCTGAACCAGCCATGCCGCGTGCAGGATGACGGCTCTATGAGTTGTAAACTGCTTTTGTACGAGGGTAAACGCAGATACGTGTATCTGTCTGAAAGTATCGTACGAATAAGGATCGGCTAACTCCGTGCCAGCAGCCGCGGTAATACGGAGGATTCAAGCGTTATCCGGATTTATTGGGTTTAAAGGGTGCGTAGGCGGTTTGATAAGTTAGAGGTGAAATTTCGGGGCTCAACCCTGAACGTGCCTCTAATACTG
+
GGGGGGGGGGGFGGGGGGGGGGGGGGGGGGGGGGGGFGFGGGGGGGGGGGGGGGGGGGGGGGGG,EFEFGGGFGFFGGGGGGGGGGEFGGEEGGGGGGGGGGGGGGGGGFEGGGGGGGGGFGGGGGGGGGGGGGGGGGGGGGDGGGGGGGGGDGGGGGGGGGGGGGGGGGGGGGGGGGGGGGGGCEFGGGGGGGGDGEGG?FGGGGEGGGFFGGDG*<DDDDGFEGED5E7CDFFFFBF7?FFFFG6CFGGGGFFFDG<?GFDGF2F?BFFFFFFBF2<AFFF
@DE18INS60510:318:000000000-B6LD3:1:1101:28275:8756 1:N:0:AAGAGGCATTCTAGCT
TGGGGAATATTGCACAATGGGCGCAAGCCTGATGCAGCGACGCCGCGTGCGGGATGACGGCCTTCGGGTTGTAAACCGCTTTTGATCGGGAGCAAGCCTTCGGGTGAGTGTACCTTTCGAATAAGCACCGGCTAACTACGTGCCAGCAGCCGCGGTAATACGTAGGGTGCAAGCGTTATCCGGAATTATTGGGCGTAAAGGGCTCGTAGGCGGTTCGTCGCGTCCGGTGTGAAAGTCCATCGCTTAACGGTGGATCTGCGCCGGGTACGGGCGGGCTGGAGTG
+
GGGGGGGGGGGGGGGGGGGGGGGGGGGGGGGGGGGGGGGGGGGGGGGGGGGGGGGGGGGGGGGGGGGGGGGGGGGGGGGEEGGGGGGGG>FFGGGGGGGGGGGGGG>FGGGGGFGGGGGGGGGGGGGGGGGGGGGGGGGGGGFGFGGGFFGGGGGEDFFGGGGGGGGGGGGGGGGGGGGGGGGE5@EGGGGGGGGEGGGGGGGF=EGGGEFGGEGDEDGGGGGDECGCC=DCCCF@FFGC?07>7=?>7CDFD@?@FC4(17<DF>3)1>;6>>F62?6(.4F
@DE18INS60510:318:000000000-B6LD3:1:1101:15227:8777 1:N:0:AAGAGGCATTCTAGCT
TGGGGAATATTGCACAATGGGGGAAACCCTGATGCAGCGACGCCGCGTGAGTGAAGAAGTATTTCGGTATGTAAAGCTCTATCAGCAGGGAAGAAAATGACGGTACCTGACTAAGAAGCCCCGGCTAACTACGTGCCAGCAGCCGCGGTAATACGTAGGGGGCAAGCGTTATCCGGATTTACTGGGTGTAAAGGGAGCGTAGACGGCGACGCAAGTCTGAAGTGAAATACCCGGGCTCAACCTGGGACTTGCTTTGGAAACTGTGTTGCTCGAGTGCTGGATA
+
G<EFGGCFEFF9FDGGGGGFGGGGGGGFEGGGGGGGGF@FGGGGGGGCCCFFGDGGGGGG99DFGC*CFFFGGFGFGGGFGCFGGGGGGCFFGGGGFFFGG7*=1FFGGGGGG?CFGF?CCFE7FBFFFGG?CGFGG7CEE8FGGGGGGGGGGGGGG*C>5:EEFG>EEECGGGG5*;;E9:FGGGF5CEG?FGGG>EEGGGG7C8CECEDEEEC<9C>F>6<C9>9CFGC7<<<5;FGDFFF@4C4*86CFD?F?DDBFGFDG947()*)-9:?3-AAB###
@DE18INS60510:318:000000000-B6LD3:1:1101:24522:8780 1:N:0:AAGAGGCATTCTAGCT
TGGGGAATATTGCACAATGGGGGAAACCCTGATGCTGCGACGCCGCGTGGAGGAAGAAGGTCTTCGGATTGTAAACTCCTGTTGTTGAGGAAGATAATGACGGTACTCAACAAGGAAGTGACGGCTAACTACGTGCCAGCAGCCGCGGTAAAACGTAGGTCACAAGCGTTGTCCGGAATTACTGGGTGTAAAGGGAGCGCAGGCGGGAAGACAAGTTGGAAGTGAAATCCATGGGCTCAACCCATGAACTGCTTTCAAAACTGTTTTTCTTGAGTAGTGCAGA
+
GGGGGGGGGGGGGGGGGGGGGGGGGGGFGGGGGG9EFFFGGGGGGGGGGGGGGGGGGGGGGGGGGGGGGGGGGGGGGGGGGGGGGGGGGGGGGGGGGGGGGGGGGGGGGGGGGFGGGGGGGGGGGGGGGGGGGGGGGGGGGGGGGGGGEGGGGGGFGGGGGGGGGGGGGGGGGGGGGGGGGGGGGGFGGGGGGGGGGGGGGGGGGEGGGEFGFFFFEGGGGGGGGGGGGGCGDGGFFFGGFFEFFFFGFGGDFFFFFF9AGFGGFFFFB?>AFFBFDFFAB<F
@DE18INS60510:318:000000000-B6LD3:1:1101:17192:8800 1:N:0:AAGAGGCATTCTAGCT
TGGGGAATATTGGGCAATGGACGCAAGTCTGATCCAGCAACGCCGCGTGAAGGAAGAAGGCCTTCGGGTTGTAAACTTCTTTCATCAGGGAAGAGTAGAATACGGTACCTGACGTATAAGCTACAGCTAACTACCTGCCAACGCCCGCGGTAATACGTAGGTAGCAGCCGTTGTCCTGCTTTACTGGGTATAAATAACGTGCATCCCTGCGCGTAAGTCAGATGTAGAATCTTGAGTCTTAACCTCCTAACTGCCTTTGACCCTGCCGGTCATCAGTACCTGA
+
GGGGGGGGGGGG,,CFFGGG9FFGGGG@FGG,,,CFFG,E,CFGGGGGG,F9FGGGGGGGG8FGGGGGGGGGGGG9F5FGFG<,8C,CFFG8FG8F,EFE,C?<CD+BDF,,B+3+83,,:,,3,,,@,@D,,333>CF,,@**3@*3>*>FG;,@*?3@*2,<CF,,=F*1<F#############################################################################################################
@DE18INS60510:318:000000000-B6LD3:1:1101:3933:8810 1:N:0:AAGAGGCATTCTAGCT
TGGGGGATATTGCACAATGGAGGAAACTCTGATGCAGCGACGCCGCGTGAGTGAAGAAGTATTTCGGTATGTAAAGCTCTATCAGCAGGGAAGAAAATGACGGTACCTGACTAAGAAGCCCCGGCTAACTACGTGCCAGCAGCCGCGGTAATACGTAGGGGGCAAGCGTTATCCGGATTTACTGGGTGTAACGGGAGCGTAGACGGCGATGCAAGTCTGAAGTGAAATACCCGGGCTCAACCTGGGAACTGCTTTGGAAACTGTATGGCTAGAGTGCTGGAGA
+
@CFFG7@CGGGGA<FGFGGGFGGFFGGFGGGGFGFFF,@@FGGCFFGGGGDGGGFFG8<CEEFGGGGF?FFGFGFG9EFFDFAFCG9FFCFGEFF?FAFGG@@FCFFGAE4EF=8,A,<D=FEGG7C,,C9FEC8FGCEF<>FF7C<CFC*@<FF>BFGDEFE**413;FG@,,4B:*=C9CF9<E233<B,;CEE>E8E8>>FEE//8EE5<<7ECFG:>6969CFGF7CF7577:>CG)7?F*7)0;FC################################
@DE18INS60510:318:000000000-B6LD3:1:1101:28539:8823 1:N:0:AAGAGGCATTCTAGCT
TGGGGAATATTGCACAATGGGGGAAACCCTGATGCAGCGACGCCGCGTGGAGGAAGAAGGTCTTCGGATTGTAAACTCCTGTTGTTGAGGAAGATAATGACGGTACTCAACAAGGAAGTGACGGCTAACTACGTGCCAGCAGCCGCGGTAAAACGTAGGTCACAAGCGTTGTCCGGAATTACTGGGTGTAAAGGGAGCGCAGGCGGGAGAACAAGTTGGAAGTGAAATCCATGGGCTCAACCCATGAACTGCTTTCAAAACTGTCTTTCTTGAGTAGTGCAGA
+
GGGGGGGGFGGGGGGFEGGFGGGGGGG8CE@FGFCFGG@FGGGGCEGFGGEF@FGFFGGFGGGGGGE7BFFGGCFFCEFGACFEFBFGFDFGGFGFGGGDBFDCFGGGGGA@FCGGF@DDFGGDGEGG<FFG:><B<DCGGGGGGGEG**<;CE<>FGDCDFCFGC:::*BE9F@CCEGGG9FD7CFG>9B2;B8:;:**/2*:CG=/CC608?G?9DF**9C690AFFGDC:9>>F>G6)<5)C76C67=4>FF?>C447;7:*6=<ABABF##########
@DE18INS60510:318:000000000-B6LD3:1:1101:22596:8830 1:N:0:AAGAGGCATTCTAGCT
TGGGGAATATTGCACAATGGGCGAAAGCCTGATGCAGCGACGCCGCGTGAAGGATGAAGTATTTCGGTATGTAAACTTCTATCAGCAGGGAAGAAAATGACGGTACCTGACTAAGTAGCCCCGGCTAACTACGTGCCAGCAGCCGCGGTAATACGTAGGGGGCAAGCGTTATCCGGATTTACTGGGTGTAAAGGGAGCGTAGACGGCTGTGCAAGTCTGAAGTGAAAGGCATGGGCTCAACCTGTGGACTGCTTTGGAAACTGTGCAGCTAGAGTTTCGGAGA
+
GGGGGGGGGGGGGGGGGGGGGGGGGGGGGGGGGGGGGGEGGGGGGGGGGGGGGGGGGGGGFGGGGGFGGGGGEFGGGGGGGGGGAFCFGGGGGGGGGGGGGDGGGGGGGGGGGFFGGDFGGGG@FGGGGGGGDGGGGGGGFFGGDGF71FFGGGGGGGGGGGGGG@FDGGGGGGGGDGGGGDDGGGGGGG7CFGDFG>EGGEGGGGGGCGGGGGFG7CFG76CD@CEDCGGGGGGFFFGGFFFFCC7*9C<FF??=F042>=DGFFFFFFF25?>)6A:>?05
@DE18INS60510:318:000000000-B6LD3:1:1101:22060:8839 1:N:0:AAGAGGCATTCTAGCT
TGGGGAAGATTGCACAATGGGGGAAACCCTGATGCAGCGACGCCGCGTGGAGGAAGAAGGTTTTCGGATTGTAAACTCCTGTCGTTAGGGACGATAATGACGGTACCTAACAAGAAAGCACCGGCTAACTACGTGCCAGCAGCCGCGGTAAAACGTAGGGTGCAAGCGTTGTCCGGAATTACTGGGTGTAAAGGGAGCGCAGGCGGACCGGCAAGTTGGAAGTGAAAACTATGGGCTCAACCCATAAATTGCTTTCAAAACTGCTGGCCTTGAGTAGTGCAGA
+
GGGGGGGG@GGGGGGFDFGFFGGGGGGEFEGGGGGGFG:FGEGGEEGCGGCACEFFCGCGFGDGEEC7FGGEGGGGGGCFDFGFGGEGDFDGEGGGCG<BFC>F@FGGGGFFCFFGC>FGGGD>FGEGGGGGGGDGG;<F:<FFEGC7FCB,7FFFGFGGFEGG99C/CCCEGGGGG5FFCFGE6:FDGG+3CFEFE5*CGECEGGGGGGGGD5CG77CC7CFGCFCFF6CDF7*<FFFGFFBECF=CFG7C*8=*:D))9?7==?)41@>>B:AF#######
@DE18INS60510:318:000000000-B6LD3:1:1101:18207:8839 1:N:0:AAGAGGCATTCTAGCA
TGGGGAATCTTCCGCAATGGGCGAAAGCCTGACGGAGCAACGCCGCGTGAGTGATGACGGCCTTCGGGTTGTAAAACTCTGTGATCCGGGACGAAAAGGCAGAGTGCGAAGAACAAACTGCATTGACGGTACCGGAAAAGCAAGCCACGGCTAACTACGTGCCAGCAGCCGCGGTAATACGTAGGTGGCAAGCGTTGTCCGGAATTATTGGGCGTAAAGCGCGCGCAGGCGGCTTCCCAAGTCCCTCTTAAAAGTGCGGGGCTTAACCCCGTGATGGGAAGGG
+
GGGGGGGGGGGGGGGGEGGGGGGGGGGGGGGGGGGGGGCGGGGGGGGGGGGGGGGGGGGDGGGGGFGEFFEGGCFGGGGGFGGGGGGGGGGGGGGGDGGGGGGEF9FFCGEGGG8FGGGGGGGG:@FCGGGGGGGGGGG@FG@FGGGGGEGGGGGGGGGG@FGGGGCG@FGGC>8CEEFFG<AGGG:EGGGFGGEGCGFFC>;*C8EGF+AFFEGGGGDGGGEC:CC37ED5CDD<9@CF:@FFGDF9/*:::@F*>DFFG@GGFAF>:>>?:(4<32103:@
@DE18INS60510:318:000000000-B6LD3:1:1101:9178:8840 1:N:0:AAGAGGCATTCTAGCT
TGGGGAATATTGGGCAATGGACGCAAGTCTGACCCAGCAACGCCGCGTGAAGGAAGAAGGCTTTCGGGTTGTAAACTTCTTTTGTCAGGGAAGAGTAGAAGACGGTACCTGACGGATAAGCCACGGCTAACTACGTGCCAGCAGCCGCGGTAATACGTAGGTGGCGAGCGTTGTCCGGATTTACTGGGTGTAAAGGGCGTGCAGCCGGGCCGGCAAGTCAGATGTGAAATCTGGAGGCTTAACCTCCAAACTGCATTTGAAACTGTAGGTCTTGAGTACCGGA
+
GGGGGGGGGGGGGDFGGGGGGGGGGGGFGGGGGGGGGGGGGGGGGGGGGGGGGGGGGGGGGGGGGGGGGGGGGGGGGGGGGGGGGGFGGGGGGGGGGGGGGGGGGGGGGGGGGGGGGGFFGGGGGGGGGGGGGGGGFGGGGGGGGGGGGGGGGGFGGGGGGGGGG@CEGGGGGGGGGD*BEFFGGGGGGGGGGGGGGGGGDGGGDFGEGDGGDC7=FDFGFGGGGGGGGGGGFGC)7BGGFFFFDG>FFGGGGF=FGC64CFGDFBBB<=ADFB>DFFA<097
@DE18INS60510:318:000000000-B6LD3:1:1101:3043:8841 1:N:0:AAGAGGCATTCTAGCT
TGCGGAATATTGGTCAATGGACGCAAGTCTGAACCAGCCATGCCGCGTGCAGGAAGACGGCTCTCTGAGTTGTAAACTGCTTTTGTACGAGGGTAAACGCTCTTACGTGTAAGAGCCTGAAAGTATCGTACGAATAAGGATCGGCTAACTCCGTGCCAGCAGCCGCGGTAATACGGAGGATCCAAGCGTTATCCGGATTTATTGGGTTTAAAGGGTGCGTAGGCGATTTGATAAGTTAGAGGTGAAATACCGGTGCTTAACACCGGAACTGCCTCTAATACTG
+
=<,@FGGGFFEE9FGCC-FCF,@FGGGCF<AGGGGGFG@CEF?CFFEFF7FADCFEF<FCCFGG<E,,CFGGGGFGGG9C?D9EFEDCFBCFGGCFFE=CGCFGGGGB=F<,C,C,BF8AFG9,CCFCD,DF+BD=9,CDF<F77+@F3@F,@@<@FFFG7BB@CE7>>E*CFGGGG5CEFGGGGGG8E=8*4BCCEG*?C9B?6;*=CC?9<7EEC<DGCDC6:77F=C7:>**19*2:?F#########################################
@DE18INS60510:318:000000000-B6LD3:1:1101:3392:8844 1:N:0:AAGAGGCATTCTAGCT
TGGGGAATATTGCACAATGGGGGAAACCCTGATGCAGCAACGCCGCGTGAAGGCTGACGGTTTTCGGATTGTAAACTTCTTTTCTTAGTGACGAAGACAGTGACGGTAGCTAAGGAATAAGCATCGGCTAACTACGTGCCAGCAGCCGCGGTAATACGTAGGATGCAAGCGGTAGCCGGAATTACTGGGCGTAAAGGGAGCGCAGGCGGGACTGCAAGTTGGAGGTGAAATACCGTGGCTTAACCCCGGAACTGCATCAACAACTGTAGTTCTTGAGTGTATT
+
CEC8F7FGFEFA,EFF@9EF<@CC,C6,BF8<FGGC9<EFGGGCCEEC@FGFG,FFFGEDG,FFFFEC8+BE<@EEFEG,ABFAFCFD<?FFGE@EGFFFEDEC:7FGGGFFGFGAE89ADFFEBFE+=C8F<<<FG,3@>@FGGCBC@CE>BFACGG:F,*>><CDEG<B*=C*<<:88*32>;?CF8*8*4=FGDB88>:>8:C*CGG=ECF:CDGD7C4<*/9EFFFF7FFGFF35DF@FFG5>C5C#################################
@DE18INS60510:318:000000000-B6LD3:1:1101:26876:8865 1:N:0:AAGAGGCATTCTAGCT
TGGGGAATATTGCACAATGGGGGAAACCCTGATGCAGCGACGCCGCGTGGAGGAAGAAGGTCTTCGGATTGTAAACTCCTGTTGTTGAGGAAGATAATGACGGTACTCAACAAGGAAGTGACGGCTAACTACGTGCCAGCAGCCGCGGTAAAACGTAGGTCACAAGCGTTGTCCGGAATTACTGGGTGTAAAGGGAGCGCAGGCGGGAGAACAAGTTGGAAGTGAAATCCATGGGCTCAACCCATGAACTGCTTTCAAAACTGTTTTTCTTGAGTAGTGCAGA
+
GGGGGGGGGGGGGGGGGGGGGGGGGGGGGGGGGGGGGGGGGGGGFGGGGGGGGEGGGGGGGGGGGGGGGGGGGGGGGGGGGGGGGGFGGGGGGGGGGGGGGGGGGGGGGGGGGGGGGGGGGGGGGGGGGGGGGGFG*CGGFGGGGGGGGGGGGGGFFGGGGGGGGGGGGGGGGGGGGEGGGGGGGGGGGGGCFEECEGEGGGGGGGGGGGGGGGGFGGGGGGGGE>CGGGGG=DGFFFFGFFFFGGBFFFFGGFFFGGDFGFGCFAFB>F<DF:<99>?FFA?
@DE18INS60510:318:000000000-B6LD3:1:1101:3499:8890 1:N:0:AAGAGGCATTCTAGCT
TGCGGAATATTGGTCAATGGGCGAGAGCCTGAACCAGCCAAGTCGCGTGAGGGAAGAATGGTCTATGGTCTGTAAACCTCTTTTGTCAAGGCAGAATAAGCGGCACGAGTGCCACCTTGCCCGTACTTTACGAATATGCATCGGCTAACTCCGTGCCAGCAGCCGCGGTAATTCGGGGGATGCGAGCGTTATCCGGATCTATTGGGTTTAAAGGGCGCGTAGGCGGGACGACAAGTCAGCGGTACAAGACCGCAGCTATACTGTAGCCCGCCGTTGAAACTGT
+
A<,@CFCFGGCGG9BFDFFFE8F7>FFFFGFFDFC=FFFGGGCFCFG:CBC@>BDFGG,@>F,@,3<F,8FF<FG,,3,3@FFFC33,,3D*><E8DF9:9>CE<@:C<1CCFCCCC8<FF,1=*FG,,28C*B:C,:F,,2*;C58@CC:0;;>EG7CGEGFCECC5CCEG++;8:*:/A*0:8*:EEGEGFFDG5C*0++<9CC*;C6+3:+7CE##################################################################
@DE18INS60510:318:000000000-B6LD3:1:1101:16146:8895 1:N:0:AAGAGGCATTCTAGCT
TGGGGAATATTGCACAATGGGCGAAAGCCTGATGCAGCAACGCCGCGTGAGCGAAGAAGGTCTTCGGATCGTAAAGCTCTGTCCTTGGGGAAGATAATGACGGTACCCTTGGAGGAAGCCCCGGCTAACTACGTGCCAGCAGCCGCGGTAATACGTAGGGGGCAAGCGTTATCCGGAATTATTGGGCGTAAAGAGTGCGTAGGTGGTTACCTAAGCAGGGGGTGAAAGGCACTGGCTTAACCAATGTCAGGCCCCTGAACTGGGTACCTTGAGTGCAGGAGAG
+
GGGGGGGGGGGFGGGGFGGGGGGGGGGGGGGGGGGGGGGGGGGGGGGGGGGGGGGGGGGGGGGGGGGGGGGGGGGGGGGGGGGGGGGGGGGGGGGGGGGGGGGGGGGGGGGGFGGGGGGGGGGGGGGFGGGGGGDFGGFGGGGGGGDGGGGGGGGGGGGGGGGGGDFGGGGGGGGDEGGGGGGF?FGGGGGGGGGGGGGGGGGGGGGGFGGGGGGGDGG3C<EGE=<C*:C<FGFFFFCC?FFFGGFGFFGFGFB>DC::FFGGFDFFBFF))-)-:ABF###
@DE18INS60510:318:000000000-B6LD3:1:1101:6147:8898 1:N:0:AAGAGGCATTCTAGCT
TGGGGAATATTGCACAATGGGGGAAACCCTGATGCAGCAACGCCGCGTGAGTGAAGAATTATTTCGGTATGTAAAGCTCTATCAGCAGGAAAGAAAATGACGGTACCTGACTAAGAAGCCCCGGCTAACTACGTGCCAGCAGCCGCGGAATTACGTAGGGGGCAAGCGTTATCCGGATTTACTGGGTGTAAAGGGAGCGTAGACGGTTTTGCAAGTCTGAAGTGAAAGCCCGGGGCTTAACCCCGGGACTGCTTTGGAAACTGTAGGACTAGAGTGCAGGAGA
+
C@CEGEEF<F-<@EG<C9FFG7C@:FE<FCFEE@EGGD,CFGGGGCC=C7B??F<??E,CFG9CFGFFGGCFGGF?EGDC9,C<EFA=7F8EFF@F,<B<E7FFCFFGF?,?<,<FBFFEF==:@:C8@D3DBF,DFF<F<3@CEFBE*:*,,,@6>DFF@C*=**CEG71;FFFG*=E9+27<8CE8*>+:<FEG***28**0:5EE8;E9@C7<<:*::4:7CC+:C=<3C7)7@FG*=4<3C53/.7C4D**9<46201209)?23F:0<<B########
@DE18INS60510:318:000000000-B6LD3:1:1101:14598:8904 1:N:0:AAGAGGCATTCTAGCT
TGGGGAATTTTGGACAATGGGCGCAAGCCTGATCCAGCTATTCCGCGTGTGGGATGAAGGCCCTCGGGTTGTAAACCACTTTTGTCGAGAACGAAAAGACATCTTCGAATAAAGGATGTTGCTGACGGTACTCTAAGAATAAGCACCGGCTAACTACGTGCCAGCAGCCGCGGTAATACGTAGGGTGCGAGCGTTAATCGGAATTACTGGGCGTAAAGGGTGCGCAGGCGGTTGAGTAAGACAGATGTGAAATCCCCGAGCTTAACTCGGGAATGGCATATGT
+
GGGGGGCFFGGGGGGGGGGGGGGGGGGGGGGFGGGGGGGGGGGGFGGGGGGGGGGGGGC=AFFGGEG7EC:CFGGGGGGGEFGFG,=FFGGGGG7FGGFGGGGGGGGGGFFGGGFFFGGFCCG=FGGGCFGGGGGGGF9F9C:FFFGGEGGGGGGFGDGFFGFGFC,=C7ECEGGEGCG@E+<E*B>ECEDGGGGGCCF8CECFG7EFFC*AEGDE*?:7C<ECDGC5CGCDG<<4@FC7*9@F4<=F4CG7CB:FGG06DEGFFA=9<@99;:B51?F0<<F
@DE18INS60510:318:000000000-B6LD3:1:1101:6384:8919 1:N:0:AAGAGGCATTCTAGCT
TGGGGAATATTGCACAATGGGGGAAACCCTGATGCAGCAACGCCGCGTGAAGGATGACGGTTTTCGGATTGTAAACTTCTGTTGTTGAGGAAGATAATGACGGTACTCAACAAGGAAGTGACGGCTAACTACGTGCCAGCAGCCGCGGTAAAACGTAGGTCACAAGCGTTGTCCGGAATTACTGGGTGTAAAGGGAGCGCAGGCGGGAGAACAAGTTGGAAGTGAAATCCATGGGCTCAACCCATGAACTGCTTTCAAAACTGTTTTTCTTGAGTAGTGCAGA
+
-EFGGGGGGGGDGGGGGFGGGGGGGGG,CFF@FGGGGGFGFGGGGGGGGEGGGGGGGGGEGGDGGGE@FCFFGGFFGFEGDGGDFGGGCFC?FGCFCGFFFGGFGGGGGGGGAFEFFGGFFFDGGGGGCGFGDFFGG,@FC?DCFDED::>FCGGGGGGFFCFFGF7BEGDEFGGCGGFGCEGDGGGDCC;EFCEE>GGDEGGGDCC8CCFG6:63<FGFDF<6C7CGE66DFFFFFFGF4@@)9:?**02*:=FF7D23F:*096FFF*6A<?A<5<2>247
@DE18INS60510:318:000000000-B6LD3:1:1101:21013:8920 1:N:0:AAGAGGCATTCTAGCT
TGGGGAATATTGCACAATGGGGGAAACCCTGATGCAGCGACGCCGCGTGAGTGAAGAAGTATTTCGGTATGTAAAGCTCTATCAGCAGGGAAGAAAATGACGGTACCTGACTAAGAAGCCCCGGCTAACTACGTGCCAGCAGCCGCGGTAATACGTAGGGGGCAAGCGTTATCCGGATTTACTGGGTGTAAAGGGAGCGTAGACGGTAAAGCAAGTCTGAAGTGAAAGCCCGGGGCTCAACCCCGGGACTGCTTTGGAAACTGTTTAACTAGAGTGCTGGAGA
+
GGGGGGGGGGGGGGGGGGGGGGGGGGGGGGGGGGGGGGGGGGGGGGGGGGGGGGGGGGGGGGGGGGGGGGGGGGGCGGGGGGGGFGGGGGGGGGGGGGGGGGDGGGGGGGGGFFGGGGGGGGGGGGGGGGGGGGGGGGGGGGGGGGGGGDFFCGGFGGGGGGGGGFGGGGDGGGGGEGGGGGGGGGGGGFF?FFGGGGGGDEGGGGGFGGGGGFDCFGGGCFGGF>FGGEGGGGGEEFGGFFFFGGFDFGGFGFF9<CABFFCF49?AFF<<).6<B>BBFF:
@DE18INS60510:318:000000000-B6LD3:1:1101:13785:8934 1:N:0:AAGAGGCATTCTAGCT
TGGGGAATATTGGGCAATGGGGGAAACCCTGACCCAGCAACGCCGCGTGAAGGAAGAAGGCCTTCGGGTTGTAAACTTCTTTTACCAGGGACGAAGGACGTGACGGTACCTGGAGAAAAAGCCACGGCTAACTACGTGCCAGCAGCCGCGGTAATACGTAGGTGGCAAGCGTTGTCCGGAATTACTGGGTGTAAAGGGCGTGTAGGCGGAGCTGCAAGTCAGATGTGAAATCTCCGGGCTTAACCCGGAAACTGCATTTGAAACTGTAGCCCTTGAGTATCGG
+
GGGGGGGGGGGGG8FEFFGGGGGCGGGGGGGGGGGGGGGGGGGGGGGGGEGGGGGGGGGGGGGGGFGGGGGGGGGGGGGGGGGGGGGGGGGGGGGGGGGGGGGGGDFGGGGGGGCFGDGFDGGGGGGGGGGGGGGGGGGGGGGGGGGGGGDGDCF9FGGFGEFFGGGFGGGGEGGGGCGGDFCGGGGDFGGGCFGGG5CEGGGGGFGEGGGGGGGGGGGGGGGFGGGFFGGGGGGFB>DC>@FFFCB<:)7DG4=FC7>BFF7D?9FA9BA???BFBAD####
@DE18INS60510:318:000000000-B6LD3:1:1101:13803:8938 1:N:0:AAGAGGCATTCTAGCT
TGGGGAATATTTGGCAATGGGGGAAACCCTGACCCAGCAACGCCGCGTGAAGGAAGAAGGCCTTCGGTTTGTAAACTTCTTTTACCAGGGACGAAGGCCGTGACGGTACCTGGAGAAAAAGCTACGGCTAACTACGTGCCAGCCGCCGCGGTAATACGTAGGTGGCATGCTTTGTCCGGAATTACTGGGTGTAAAGGTCGTGTAGGCGGAGCTGCAAGTCAGATGTGAAATCTCCGGGCTTAACCCGGAAACTGCATTTGACACTGTAGCCCTTGAGTATCGG
+
GGGDGGGFEFG,C,CEFGGGGGGGG@E<FFEEGGEFFFGGCCFGGCFGGEDF,CFCCE@CF<EEGFE4BF:BFF<FG<FGGGGAFFAAF:FF@FGE7,BCF+>F7+CCCFGGG,=B==BFFG,CF:@FGGFGG<FFF,>B,>F:*@EGDC:C:F,,3=FF7*<<8<C+9C++7?FCF85*3;?9<EG+*0*2++3099C?G8EEGC6**?5EGGD+:CCC**+:CDG*3+2*::*7)57CF)9@FFED3)197@F############################
@DE18INS60510:318:000000000-B6LD3:1:1101:11675:8952 1:N:0:AAGAGGCATTCTAGCT
TGGGAGATATTGCACAATGGGGGAAACCCTGATGCAGCGACGCCGCGTGGAGGAAGAAGGTTTTCGGATTGTAAACTCCTGTCGTTAGGGACGATAATGACGGTACCTAACAAGAAAGCACCGGCTAACTACGTTCCAGCAGCCGCGGTAAAACGTAGGGTGCAAGCGTTGTCCGGAATTACTGGGTGTAAAGGGAGCGCAGGCTGACCGGCAAGTTGGCAGTGAAAACTATGGGCTCAACCCATAAATTGCTTTCAAAACTGCTGGCCTTGAGTAGTGCAGC
+
GFGGDF@FGGGGGGGGGGGGCFEGGGGGGGGGGFGGGGGGGGGCFGGGGGGGGGGGGGCFGGFGGGG>FG:FGFFGGGGGGGGGFGFCEGFGGGGGEGGGGGGGGGGGFGGGGCC<F@FGGGC*?>5CGGGGCF,AF79CC6CC5>C5EEEFCGGGGGGDFEGG99FGGGGGGG8*12@FACCCGFGGEFEE7<55:EGGDGG5*;CGFEE5=5FGGFF*7CCCGFDDFGGGC<CF@:F=?FE3<76*8DFFGF@F>747>:**9:963FB:>:645<?DB##
@DE18INS60510:318:000000000-B6LD3:1:1101:8993:8955 1:N:0:AAGAGGCATTCTAGCT
TGAGGAATATTGGTCAATGGACGCAAGTCTGAACCAGCCATGCCGCGTGCAGGAAGACGGCTCTATGAGTTGTAAACTGCTTTTGTACGAGGGTAAACTCACCTACGTGTAGGTGACTGAAAGTATCGTACGAATAAGGATCGGCTAACTCCGTGCCAGCAGCCGCGGTAATACGGAGGATTCAAGCGTTATCCGGATTTATTGGGTTTAAAGGGTGCGTAGGCGGTTTGATAAGTTAGAGGTGAAATCCCGGGGCTTAACTCCGGAACTGCCTCTAATACTG
+
GGGGGGGGGGGGGGGGGGGGGGGGGGGGGGGGGGGGGGGGGGGGEGGGCFGGGGGGGGGGGGGGGGGEFGGGGGGGGGGGGGGGGGGGGG7FCFFGGGGGGGGGGGGGGGGGGGGGGGFDGG9EEGGGGGGDGGG7FGDGGGGGGG=FFGGGGGGGGGGGGFGGGGDGGEEGGGGGGDGGGGGGFFGEGGGGGGGGGGGG;FGGGGGGGGGFF?EGCDDGGD5FCG5DGEFGGFGFFFG74>?>FGFFF<CG<DBDC5?AFFFGF>@BFFFFFFFF<4>>9AF
@DE18INS60510:318:000000000-B6LD3:1:1101:8845:8961 1:N:0:AAGAGGCATTCTAGCT
TGGGGAATCTTCCGCAATGGGCGAAAGCCTGACGGAGCAACGCCGCGTGAGTGATGACGGCCTTCGGGTTGTAAAACTCTGTGATCCGGGACGAAAAGGCAGAGTGCGAAGAACAAACTGCATTGACGGTACCGGAAAAGCAAGCCACGGCTAACTACGTGCCAGCAGCCGCGGTAATACGTAGGTGGCAAGCGTTGTCCGGAATTATTGGGCGTAAAGCGCGCGCAGGCGGCTTCCCAAGTCCCTCTTAAAAGTGCGGGGCTTAACCCCGTGATGGGAAGGA
+
GGGGGGGGGGGGGDFFGGGGGGGGGGGGGGGGGGGGGGGGGGGGGGGGGGGGGGGGGGGGGGGFGGGGGGGGGGGGGGGFGGGGGGGGGEGGGGGGGGGGGGGGGGGGGGGGGGGGGGGGGGGG?FGGGGGGGGGGGEGGGGGGGGGGGGGGGGGGGGGGGGGGGGGGGGGGGGGGGGGGGGGFGGGGGGGGFGGGGGGGGGGGGGGGGEGGGECEGDGGGGEGECCDGGGGGGGFFFGCFFFFGFF4FFFF*9=*:D>9CBGGF)8<?FFBF(4>?B?:?FF
@DE18INS60510:318:000000000-B6LD3:1:1101:17883:8974 1:N:0:AAGAGGCATTCTAGCT
TGGGGAATATTGCACAATGGGGGAAACCCTGATGCAGCGACGCCGCGTGGAGGAAGAAGGTCTTCGGATTGTAAACTCCTGTTGTTGAGGAAGATAATGACGGTACTCAACAAGGAAGTGACGGCTAACTACGTGCCAGCAGCCGCGGTAAAACGTAGGTCACAAGCGTTGTCCGGAATTACTGGGTGTAAAGGGAGCGCAGGCGGGAGAACAAGTTGGAAGTGAAATCCATGGGCTCAACCCATGAACTGCTTTCAAACCTGTTTTTCTTGAGTAGTGCAGA
+
GGGGGGGGFFGGGGGGGGFGGGFEGGFGGGGGGCGGGGFDGGGGGGGGGGGGGGFGGGGFGGGGGGGGGGGGFGGGGGGGGGGGFF8AFGGGGGGGGGFFGGDGGGGGGGGGGGFCFGFGGGG7FGGFGGGGGGDGEGGGFGGDGGDDGCFGGGGGGGGGGGGGDGGGGGGGGEGGGGGGGGGG7FFGEGD,BCDEEGGGG88EEG5CCEGGF?CCGGF4C5FGGGGGGGGGFFC>>FDD;FEFFF?FF*>FGFFFCGA)*74292747FF############
@DE18INS60510:318:000000000-B6LD3:1:1101:14139:8982 1:N:0:AAGAGGCATTCTAGCT
TGGGGAATATTGGGCAATGGGGGAAACCCCGACCCAGCAACGCCGCGTGAAGGAAGAAGGCTTTCGGGTTGTAAACTTCTTTTACCAGGGACGAAGGACGTGACGGTACCTGGAGAAAAAGCCACGGCTAACTACGTGCCAGCAGCCGCGGTAATACGTAGGTGGCAAGCGTTGTCCGGATTTACTGGGTGTAAAGGGCGTGTAGGCGGAGAAGCAAGTCAGAAGTGAAATCCATGGGCTTAACCCATGAACTGCTTTTGACACTGTTTCCCTTGAGTATCGG
+
FFFGGGGGGGGGG8F?<AFGFCCFGGG8BFFFBF@DFFFDFGGGGGGGGGFGDDCFGFFC:F,@FGGGGGGGGG@FGFGGGGGGGGGA@7:BCFGGCFGEG7FFG@FGGGGCF:,?,<888FCFFG5?CE6FECGGGC8C7CF*8CGE>8E:88E:<@<:CE:?FCE+/;CEGGGGGG5CEEGGGG?FGGEGDCGC+:8:?5*;?CE85875;CC6?5>CCG7>8:+:F?C746CF:>CF5?F6:55*77C77F=?7:3<D*:FF?@AAF4,6<:)8ABFDB3
@DE18INS60510:318:000000000-B6LD3:1:1101:13197:8982 1:N:0:AAGAGGCAGTCTAGCT
TGAGGAATATTGGTCAATGGGCGCAAGCCTGATCCAGCCATGCCGCGTGGACGAAGACGGCTCTCTGATTTGCAATCTCCTTTTGTAGGCTGGTAAACACACCTACGAGTACCTTTTTTCAATTACCTTACCAACAGGAAACGGCTAGCTCCTTGCCATTAGCGCCGGTAAGACGGCGGATACAGGGTTTGCGCTCATTCTTATTCCTTTGCGGATCGGTCCGCCATTCGATTAGTTACCTCAGATGTTCCACTGCTGTACTCCGGAACTGCCCTTCATATTT
+
FC,6C<<E6EF,6;E<CF9,,C:::FF<FFCF,<F<FC6CF@E<+FFG7+6,8++B:<B:F+89,C5CEA,5,<,,,,,:EE@C,B,,C,,BCFF,BE#########################################################################################################################################################################################
@DE18INS60510:318:000000000-B6LD3:1:1101:17490:8987 1:N:0:AAGAGGCATTCTAGCT
TGGGGAATATTGCACAATGGGGGAAACCCTGATGCAGCGACGCCGCGTGAGCGATGAAGTATTTCGGTATGTAAAGCTCTATCAGCAGGGAAGAAAATGACGGTACCTGACTAAGAAGCCCCGGCTAACTACGTGCCAGCAGCCGCGGTAATACGTAGGGGGCAAGCGTTATCCGGATTTACTGGGTGTAAAGGGAGCGTAGACGGCATGGCAAGCCAGATGTGAAAGCCCGGGGCTCAACCCCGGGACTGCATTTGGAACTGTCAGGCTAGCGTGTCGGAGA
+
GGGGGGGGGGGGGGGGGGGGGGGGGGGGGGGGGGGGGGGEGGGGGGGGGGGGGGGGGGCGGGGGGGGGGGGGGGGGGGGGGGGGGGGGGGGDGFGGGGGGGGGGGGGGFGGFGEECFFGGGGGGGGGGGGFGGGEGGGGGGGGGGGGGGCEGGFC<CGEDGGGGGCGGGGGGGGGGCEDGGGGGCGGGGGGGGFGGGGDGGDCCGGGCGGGGGGGGGFG76>FF7D9:FFGGGDGF@FFF?F:BDGEDBF4FD?B=CFB)C?FFFFF<BFF?###########
@DE18INS60510:318:000000000-B6LD3:1:1101:13203:9002 1:N:0:AAGAGGCATTCTAGCT
TGGGGAATATTGCGCAATGGGCGAAAGCCTGACGCAGCGACGCCGCGTGAGGGATGAAGGTTCTCGGATCGTAAACCTCTGTCAGGGGGGAAGAAACCCCCTCGTGTGAATAATGCGAGGGCTTGACGGTACCCCCAAAGGAAGCACCGGCTAACTCCGTGCCAGCAGCCGCGGTAATACGGAGGGTGCAAGCGTTAATCGGAATCACTGGGCGTAAAGCGCACGTAGGCGGCTTGGTAAGTCAGGGGTGAAATCCCACAGCCCAACTGTGGAACTGCCTTTG
+
GGGGGGGGGGGGG:CFFGGGGGGGGEGGGGGGGGGGGGGGGGGGGGGGGGGGGGGGGGGGGGGGGGGGGGDGGGGGGGGGGGGGGGGGGGGGGGGGGGGGGEGGGGGGGGGGGGGGDGGGGGGGGFGGGGGGGGGGGGGGGGCFGGGGGGGGGFGGGGGGGGGGGGGGGGGGGGGGGGGGGGGGGDGGGGFGGGGGGEFGFG>EFGGGGGGGGGGGG<FGGGGGGGGGEFGGG:CEFFGGFFF@FFFCDGGGCF4FGG?:FFCGFFE<?FB?)8?F<?:BAFF
@DE18INS60510:318:000000000-B6LD3:1:1101:20850:9009 1:N:0:AAGAGGCATTCTAGCT
TGAGGAATATTGGTCAATGGACGCAAGTCTGAACCAGCCATGCCGCGTGCAGGAAGACGGCTCTATGAGTTGTAAACTGCTTTTGTACGAGGGTAAACTCACCTACGTGTAGGTGACTGAAAGTATCGTACGAATAAGGATCGGCTAACCCCGTGCCAGCAGCCGCGGTAATACGGAGGATTCAAGCGTTATCCGGATTTATTGGGTTTAAAGGGTGCGTAGGCGGTTTGATAAGTTAGAGGTGAAATCCCGGGGCTTAACTCCGGAACTGCCTCTAATACTG
+
GGGGGGGGGGGGGGGGGGGGGGGGGGGGGGGGGGGGGGGGGGGGGGGGGGGGGGGGGGGGGGGGGGGGCFGGGGFGGGFGGGGGFGFCFFEGGGGFGGGGGGGGGGDG8FFEGGGDGG,=CDDFGGGGGGGGGGFGGGGDGGDEGGGFFGGGGGDEGGAFGCFGGGGGGCCGFGFEGEGDBCFG9;FGGGGGGGGGGG8FEFGFGGGGGF?9FFCGC<DGGGGCGGGGGEFGF>FFF=C7*;7>FF=7=D6>5:BECC><C@CD>>B>;FBFF?BFBBF945?
@DE18INS60510:318:000000000-B6LD3:1:1101:26989:9033 1:N:0:AAGAGGCATTCTAGCT
TGGGGAATATTGCACAATGGGCGCAAGCCTGATGCAGCCATGCCGCGTGTATGAAGAAGGCCTTCGGGTTGTAAAGTACTTTCAGCGGGGAGGAAGGGAGTAAAGTTAATACCTTTGCTCATTGACGTTACCCGCAGAAGAAGCACCGGCTAACTCCGTGCCAGCAGCCGCGGTAATACGGAGGGTGCAAGCGTTAATCGGAATTACTGGGCGTAAAGCGCACGCAGGCGGTTTGTTAAGTCAGATGTGAAATCCCCGGGCTCAACCTGGGAACTGCATCTGA
+
GFGGGGGGDFGFGGGGGGGGFGFGEDCGGGGGGFGGGGG8FGGGEGGGGGFGGGFGGGBCFGGGGGGGGGGFFEFFGGGGGGGGFFGDGCGGGDFFEDGGF:,,?FC:CFCFFCFFGGGGAFF<BFB*FFGGGCE8C>6<6<ECCGGC8CGD8FCGGGG>EG7<E*@FEEC8:C>*<CGGGCGGGEEGGG?CE;C5:@E8C*:CG+AG9+5CCC55C>FDD75>EDE3=CDC)9*789CC9B68CCB:8*0*:8)9C3>2CEGF###################
@DE18INS60510:318:000000000-B6LD3:1:1101:11266:9061 1:N:0:AAGAGGCATTCTAGCT
TGGGGAATATTGGGCAATGGGCGCAAGCCTGACCCAGCAACGCCGCGTGAAGGAAGAAGGCTTTCGGGTTGTAAACTTCTTTTGTCAGGGACGAGTAGAAGACGGTACCTGACGAATAAGCCACGGCTAACTACGTGCCAGCAGCCGCGGTAATACGTAGGTGGCAAGCGTTGTCCGGATTTACTGGGTGTAAAGGGCGTGTAGCCGGGAGGGCAAGTCAGATGTGAAATCCACGGGCTCAACTCGTGAACTGCATTTGAAACTACTCTTCTTGAGTATCGGA
+
GGGGGGGGGGGGGFFGGGGGGGGGGGGGGGGGGGGGGGGGGGGGGGGGGCFGGGGGGGGGGGGGGGGGGGGGGGGGGGGGGGGGGGGGGGGGGGGGGGGGGGGGGGFGGGFGGGGGGGGDGGGGDGGGCFGGGGGGGGGG?GGGGGGGGGGGGGGGGGGGCFGGGGGGGGGGGGGGGGEGGGGGGGGGGGGGCFGGGGGGGGGGGFGEEG5EGGCGFGFGC>FGGGFDGGGGGFC@:@DGFFFFGGFGFFCGGFFFCFAACFFGF0BDFFFFFFFFF<<A###
@DE18INS60510:318:000000000-B6LD3:1:1101:20315:9072 1:N:0:AAGAGGCATTCTAGCT
TAGGGAATTTTGCGCAATGGGGGAAACCCTGACGCAGCAACGCCGCGTGACCGATGACGCCCTTCGGGGTGTAAAGGTCTGTCAGTAGGGACGAATTTTGACGGTACCTACAGAGGAAGCACCGGCTAACTCCGTTCCAGCAGCCGCGGTAATACGGGGGGTGCAAGCGTTGTCCGGAATCATTTGGCGTAGAGAGTTCGTAGGCGGCATGTCAAGTCTGGTGTTAAATCCTGAGGCTCAACTTCAGTTCAGCACTGGATACTGGCAAGCTAGAATGCGGTAG
+
GGGGGGGGGGGGGEGGEGGFFGGCGGGGGGFGGEFGGGFFGGGGGGGG>FFEGGGGGGGGEGEFG7F7FFFECAFGFBFFFFFG@FFCFCFGGGGGGGGA@CEEFFGGFEGF?EFGFFCCCGFEGGGGGE@E?G8+;EFDFFGFFDGGEGCEGGGFEGCCECE5+<CGE;?EGFGGD5:8?+<C+<7C5;EE>?FGFCF>/;8*CGEGGE7EGG?FFFG7CDC<E7:*:97DC745))>4??7@C9=CFGFF>F>?F*4<*9D*<?F2:349<26AAA#####
@DE18INS60510:318:000000000-B6LD3:1:1101:9918:9076 1:N:0:AAGAGGCATTCTAGCT
TGGGGGATATTGCACAATGGAGGAAACTCTGATGCAGCGACGCCGCGTGAGTGAAGAAGTATTTCGGTATGTAAAGCTCTATCAGCAGGGAAGAAAATGACGGTACCTGACTAAGAAGCCCCGGCTAACTACGTGCCAGCAGCCGCGGTAATACGTAGGGGGCAAGCGTTATCCGGATTTACTGGGTGTAAAGGGAGCGTAGACGGCGATGCAAGTCTGAAGTGAAATACCCGTGCTCAACCTGGGAACTGCTTTGGAAACTGTATGGCTAGAGTGCTGGAGA
+
GGGGG@FFEFGGGGGFEGGGGGGGGGGGG<<FFGGGGGEGGGGGEGGGGCGGGGGGGGGGGGGGGGDGFFEFGGCEFGGGFGGEGGFGGGC87FFCGGAFGGDFGGGGFGGGGF8F,BF=FCEGGGGGGGCFEG?FGFGGGFFGGGCFFEEGFFCFF7CFGGG:FCCEGGGGGGGG78BFGBFBBC:;CECEF9>*;EEGEC8CGGDGGGGG9<<CFGG77DGGFF?CFFC*>*9:>FCFFFFFGG>CFGFFC7FB4648CBGFFA=1:522>BAA2A9?###
@DE18INS60510:318:000000000-B6LD3:1:1101:20640:9077 1:N:0:AAGAGGCATTCTAGCT
TGGGGAATATTGCACAATGGGGGAAACCCTGATGCAGCGACGCCGCGTGAGCGAAGAAGTATTTCGGTATGTAAAGCTCTATCAGCAGGGAAGATAATGACGGTACCTGACTAAGAAGCCCCGGCTAACTACGTGCCAGCAGCCGCGGTAATACGTAGGGGGCAAGCGTTATCCGGATTTACTGGGTGTAAAGGGAGCGTAGACGGCAAGGCAAGTCTGATGTGAAAACCCAGGGCTTAACCCTGGGACTGCATTGGAAACTGTCTGGCTCGAGTTCCGGAGG
+
GGGGGGGGGGGGGGGGGGGGGGGGGGGGGGGGGFGGGGGGGGGGGGGGGGGGGGGGGGGGGGGGGGGGGGGGGGGGGGGGGGGGGGGGGGGGGGGGGGGGGGGGGGGGGGGGFGFEFGGGGGFGCG>FGG9FGGGGGGGGGGGGGGGGCGGCEGGFGFEGGGGCGGGGGGDGGGGG8CGGGGDGDGGGGGGGGFEGGGDGGEEGGGGGGGGF8CFFGFGGGGGGGGFGG5CD<FDFFFDGFFFFGGFFFGGF*9=7FG4<GFCC648?BFD676?(4::F###
@DE18INS60510:318:000000000-B6LD3:1:1101:15697:9088 1:N:0:AAGAGGCATTCTAGCT
TGGGGAATATTGCACAATGGGGGAAACCCTGATGCAGCGACGCCGCGTGAGCGAAGAAGTATTTCGGTATGTAAAGCTCTATCAGCAGGGAAGAAAATGACGGTACCTGACTAAGAAGCACCGGCTAAATACGTGCCAGCAGCCGCGGTAATACGTATGGTGCAAGCGTTATCCGGATTTACTGGGTGTAAAGGGAGCGTAGACGGATGGGCAAGTCTGATGTGAAAACCCGGGGCTCAACCCCGGGACTGCATTGGAAACTGTTCATCTAGAGTGCTGGAGA
+
GGGGGGFGGGGFGGGGGGGGFGGGGGGGGGGGGGGGGGEGGGGGGGGGGGGGGGGGGGGGFGGGGGGGGGGGGGGGGGGGGGGGCGFGGGGGEFGGFGGGGGGGFGFGGGGGGF@CA<FGGGDEGGG@GGDGGGGDGG,FGGGGGGGGGGEGGGGGFGGGGFGGGGGGGGCFGGGD@CGGCGGGGGGGGGGGGGGGDGGGGEGGGGGGGGGGFFFFGGGGGCGGFF9FGGDGGGD>EFG4@FFFGGFDDGGG>FFFGGFFGFGGFFFBFFFFFFFA<A>B:?4
@DE18INS60510:318:000000000-B6LD3:1:1101:14374:9101 1:N:0:AAGAGGCATTCTAGCT
TGGGGAATATTGGGCAATGGGCGAAAGCCTGACCCAGCAACGCCGCGTGAAGGAAGAAGGCCTTCGGGTTGTAAACTTCTTTTAAGAGGGACGAAGAAGTGACGGTACCTCTTGAATAAGCCACGGCTAACTACGTGCCAGCAGCCGCGGTAATACGTAGGTGGCGAGCGTTATCCGGATTTACTGGGTGTAAAGGGCGCGTAGGCGGGAATGCAAGTCAGATGTGAAATCCAAGGGCTCAATCCTTGAACTGCATTTGAAACTGTATTTCTTGAGTGTCGGA
+
GGGGGGGGGGGGGCFFFGGGGGGGGGGGFGGGGGGGGFFGGGGGGGGGGGFFFGGGGGGGGGGGGGGGGGGGGGGGGGGGGGGGFFGGGGGGGGGG7FFGGGGGGFGGGGGGGGGGGFGGGGGGGGGGGGGGGGGGFGGGCGGGGGEGGGGGGGGGGGGFGF@FGGGGGGGGGGGDEEEGGGGFEFD8CGGGGGGGGDCEGGGGGGGGGGGFGGGGGGGGGGGGGGCGGGFGGGGFDFGGFFFFGCFGFGGGGFFFFGB2F6FFFAFFFFFFFFFFAFFFF##
@DE18INS60510:318:000000000-B6LD3:1:1101:23497:9109 1:N:0:AAGAGGCATTCTAGCT
TGGGGGATATTGCACAATGGGGGAAACCCTGATGCAGCGACGCCGCGTGGAGGAAGAAGGTTTTCGGATTGTAAACTCCTGTCGTTAGGGACGATAATGACGGTACCTAACAAGAAAGCACCGGCTAACTACGTGCCAGCAGCCGCGGTAAAACGTAGGGTGCAAGCGTTGTCCGGAATTACTGGGTGTAAAGGGAGCGCAGGCGGACCGGCAAGTTGGAAGTGAAAACTATGGGCTCAACCCATAAATTGCTTTCAAAACTGATGGCCTTGAGGAGTGCAGG
+
GGGGGGGGGGGGGGGGFGGGGGGGGGGGGGGGGGGGGGGGGGGGGGGGGGGFGGFGGGGGGGGGGGGFGGGGGGGGGGGGGGGGFGGGGGGGGCGGGGGGGGGGGGGGGGGGGGGFGGGGGGGGGEDGGGGGGGGGGGGGGGGGGGGGG>CCFGGFG>EGGDGGGGGGGGEGGGGGGGGGGGGGGGGGGGFFGGGGGGGCEGGGGGGGDGGGGEEFGGCCFFGGGGCFGCGGF:CFFFGGF>EEC69*7:DGGFFFGF<AF@7**49<?@#############
@DE18INS60510:318:000000000-B6LD3:1:1101:27511:9118 1:N:0:AAGAGGCATTCTAGCT
TGGGGAATATTGCACAATGGGCGAAAGCCTGATGCAGCAACGCCGCGTGAGTGAAGAAGTATCTCGGTATGTAAAGCTCTATCAGCAGGGAAGAAAATGACGGTACCTGACTAAGAAGCCCCGGCTAACTACGTGCCAGCAGCCGCGGTAATACGTAGGGGGCAAGCGTTATCCGGATTTACTGGGTGTAAAGGGAGCGCAGACGGCACTGCAAGTCTGAAGTGAAAGCACGGGGCTCAACCCCGGGACTGCTTTGGAAACTGTAGAGCTAGAGTGCTGGAGA
+
GGGGGGGGGGGGGGGGFGGGGGGGGG@FGGGGGGGGGGGGGGGDFGGGCGDGGFCCCGGGGGGGGGFGGGGGGGFGGFGCGGGGGGFGFDGGGGG<FGGGGGEEGGGGGGGGGCGFGGGGGGDGGGGGGGGGGGGGFGFGGGGGGGECGEEGGGGFGGGGGGGGCFCEEECGCGGGCGEFGGGFGG?EEFC@FGGGGGGGEGDGECCEGGGGGFGGGGGFGFGGG7FGG6CCDGDB@FDGFFDEGE>DEFGGGFFFGF<<F7FGFA?A>FA??BF########
@DE18INS60510:318:000000000-B6LD3:1:1101:28322:9137 1:N:0:AAGAGGCATTCTAGCT
TGGGGGATATTGCACAATGGAGGAAGCTCTGATGCAGCGACGCCGCGTGAGTGAAGAAGTATTTCGGTATGTAAAGCTCTATCAGCAGGGAAGAAAATGACGGTACCTGACTAAGAAGCCCCGGCTAACTACGTGCCAGCAGCCGCGGTAATACGTAGGGGGCAAGCGTTATCCGGATTTACTGGGTGTAAAGGGAGCGTAGACGGCGAGACAAGTCTGAAGTGAAAGCCCGGGGCTCAACCCCGGGACTGCTTTGGAAACTGCCTTGCTAGAGTGCTGGAGA
+
GGGGGGFFGGGGGGGDDFGGFGGGGGGGGGGFFGFGAEEGGGGGGGGGGEGGFDFFGGGGGGGGGGGGFGGGGGGGF:CFEGGGGGGGGGGGGGGGGGGGGG7FGEGGGDCGGBFFGGGDGDGGGG7ABGGGGGGGGFGGGGGFGGEEEEDGGGG@EGGEEECECGCCEGE5CGGGCEC9CCFGFG:AEGG?C?EFGCGGGGDCEEDGGGGGCCGFGGGC77E=F:97C:7C)9CD53947>DFGC@D<<CGCBFF<44<4*7=),@?79A22<<AA<9::??
@DE18INS60510:318:000000000-B6LD3:1:1101:15938:9139 1:N:0:AAGAGGCATTCTAGCT
TGGGGAATATTGCGCAATGGGGGAAACCCTGACGCAGCAACGCCGCGTGATTGAAGAAGGCCTTCGGGTTGTAAGGATCTTTAATCAGGGACGAAACAAATGACGGTACCTGAAGAATAAGCTCCGGCCAACTACGTGCCAGCAGCCGCGGTAATACGTAGGGAGCAAGCGTTATCCGGATTTACTGGGTGTAAAGGGCGCGCAGGCGGGCCGGTAAGTTGGAAGTGAAATCTATGGGCTTAACCCATAAACTGCTTTCAAAACTGCTGGTCTTGAGTGATGG
+
GGGGGGGGGGGGGGGGGGGGGGGGGGGGGGGGGGGGGGGGGGGGGGGGGGGGGGGGGGGGGGGGGGGGGGGGGGGGGGGGGGGGGGGGGGGGGGGGGGGGGGGGGDGGCFGGGGGGGGGGGGGGGGGGGGGGGGGGGGGGGGGGGGGGGFFGGGGGGGGGFFEGGEF?EFGEGGGGGGGGGGGGG9FGGFGGGGGFGEGGGGDGGGGGEGGGGGGGGFGCGGGG8CGCFCGGGG7=FF:FFFFFDABF@FGGFFFFFCAAGFGG464>:F79B>>BFFFA<>F
@DE18INS60510:318:000000000-B6LD3:1:1101:8839:9153 1:N:0:AAGAGGCATTCTAGCT
TGGGGAATATTGCACAATGGGGGAAACCCTGATGCAGCAACGCCGCGTGAAGGAAGAAGGTTTTCGGATCGTAAACTTCTATCAACAGGGCCGAAGAAAGTGACGGTACCTGAATAAGAAGCCCCGGCTAACTACGTGCCAGCAGCCGCGGTAATACGTAGGGGGCAAGCGTTATCCGGAATTACTGGGTGTAAAGGGAGCGTAGGCGGCACGCCAAGCCAGATGTGAAAGCCCGAGGCTTACCCTCGCGGATTGCATTTGGAACTGGCGAGCGAGAGTCAAG
+
GGGGGGFGGGGGGGGGGGGGGG7CFEFGGGFCEFGGFDF8@EF:>CECCCFF@DE,F<FFFGFFGGEGGGGFGGGGGFGG<FFG9FFGF@+8CFC@CGGG>D9FGCCCGFFCF,<C@>AB<FFGEEG7@F,D@B:<>,FCFCFGEGFGCCCC::<FC*F?FEDG8BEGGGGGG>/<9CCG5CGGCCEC8CEC<:9EF5/*8::CC/CE8:=*?EGG:CGD75*9::+0:?**993<>55F4F4)C+<CEC7CD3:FGF>AD?D####################
@DE18INS60510:318:000000000-B6LD3:1:1101:15022:9182 1:N:0:AAGAGGCATTCTAGCT
TGGGGAATTTTGGACAATGGGCGCAAGCCTGATCCAGCTATTCCGCGTGTGGGATGAAGGCCCTCGGGTTGTAAACCACTTTTGTAGAGAACGAAAAGACACCTTCGAATAAAGGGTGTTGCTGACGGTACTCTAAGAATAAGCACCGGCTAACTACGTGCCAGCAGCCGCGGTAATACGTAGGGTGCGAGCGTTAATCGGAATTACTGGGCGTAAAGGGTGCGCAGGCGGTTGAGTAAGACAGATGTGAAATCCCCGAGCTTAACTCGGGAATGGCATACGT
+
GGGGGGGGGGGGGGGGFGGGGGFGGGGGGGGGGGGGGGGGGGGGGGGGGGGGFGGGGGGGGGGGGGEGGGGGFGGGGGGGGGGGGGGGFGGGGCGGGGGGGGGGGGGGGGGGGG>FGGGGFGGFGGGGGGGGGGGGGFGGGGGGGGGGGGGGGGGFGGGGGGGDGGFGDEGGCFGGGGGGGGGGGGED>CEGGGGGGGGGGGCGFFGGGGGGGGEC5CFGGDGGG3EGGDG7DDG@FFGG=F45<F8:40:7CFFFGD09>:C79>=9?.1(4:B.(3<?2:?
@DE18INS60510:318:000000000-B6LD3:1:1101:18615:9188 1:N:0:AAGAGGCATTCTAGCT
TGGGGAATATTGGGCAATGGGCGAAAGCCTGACCCAGCAACGCCGCGTGAGGGAAGAAGGGTTTCGGCTCGTAAACCTCTGTCCTATGGGACGAAGGAAGTGACGGTACCATAGGAGGAAGCCCCGGCTAACTACGTACCAGCAGCCGCGGTAATACGTAGGGGGCGAGCGTTGTCCGGAATTACTGGGTGTAAAGGGAGCGCAGGCGGGAAGACAAGTTGGAAGTGAAATCTATGGGCTCAACCCATAAACTGCTTTCAAAACTGTTTTTCTTGAGTAGTGC
+
GGGGGGGGGGGGGGGGGGGGGGGGGGGGGGGGGGGGGGGGGGGGGGGGGGGGGGGGGGGGGGGGGGGGGGGGGGGGGGGGGGGGGGGGGGGGGGGGGGGGGGGGGGGGGGGGGGGGGGGGGGGGGGGGGGGGGGGGGGGGGGGGGGGGGGGGGGGGGGGGGGGGGGGGGGGGGGGGGGGGGGGGGGGGGGGGGGGGGGGGGGGGGGGGGGGGGGGGGG>CGGGGGGGGGGDGCGFF?FGGFF@FG5BCF4>CGFF4CF>BGFGGFF6<4?:?F24404:<A:6
@DE18INS60510:318:000000000-B6LD3:1:1101:18919:9207 1:N:0:AAGAGGCATTCTAGCT
TGGGGAATAATGGTCAATGGACGCAAGTCTGAACCAGCCATGCCGCGTGCAGGATGACGGCTCTATGAGTTGTAAACTGCTTTTGTACGAGGGTAAACGCAGATACGTGTATCTGTCTGAAAGTATCGTACGAATAAGGATCGGCTAACTCCGTGCCAGCAGCCGCGGTAATACGGAGGATTCAAGCGTTATCCGGATTTATTGGGTTTAAAGGGTGCGTGGGCGGTTTGATAAGTTAGAGGTGAAATTTCGGGGCTCAACCCTGAACGTGCCTCTAATACTG
+
GGGGGGFGGGGGGGGGGGGGGGGGGEGGGGGGGGGGGGGGGGGEFEGGGGGGGGGGGGGGGGGG9FGGGGGGFFCGGGGGGFAFFGGACFFGGEGGGGGGGGGGGGGF:FFGGGGGGGGGGGGCGGDFEGFCFFGGFGGGGGGDGGGGGGGGGGGGGGGGGGGGGGEEEECEGGFGGCEGC:F?9ECGGGGGGCCGGGGFFG7C9FGGEGC7@C:CE3C7<97CGD/97CDFGCC?6=CD?F6>GGFC=F75C@BBCGF<<4*97???FFFFB<:B#######
@DE18INS60510:318:000000000-B6LD3:1:1101:17942:9228 1:N:0:AAGAGGCATTCTAGCT
TGAGGAATATTGGTCAATGGGCGAGAGCCTGAACCAGCCAAGTCGCGTGAGGGAAGAATGGTCTCTGGCCTGTAAACCTCTTTTGTCAAGGAAGAATAAGCGGCACGAGTGCCACCTTGCCAGTACTTGACGAATAAGCATCGGCTAACTCCGTGCCAGCAGCCGCGGTAATACGGGGGATGCGAGCGTTATCCGGATTTATTGGGTTTAAAGGGCGCGTAGGCGTGACGGCAAGTCAGCGGTAAAAGACTGCAGCTAAACTGTAGCACGCCGTTGAAACTGT
+
GGGFGFGGGGGGFFGFFGGGDGGGDGGGGGGGGGGGGFFGGGGGDDGCCECFGGGGGGGGGGGGCGEEGFGDFGGGGFFGFGGEFEGCFCGD<FCFGFGFGGGGGGGGGE7FF<B,<FEFGFDFFGDFFGFECFGGGDG9>FEEGFGGGFFGGCFEC<FFEGCEEGDGGGGGFC>7<>*B8CGE7C>EEEG:CGGG58CFC7@C98AE5EG?9C7:CDG)957CE*>3C5CCCDC*=4CF@:.7799>:F:0C76;*:<<F?*:=69AA##############
@DE18INS60510:318:000000000-B6LD3:1:1101:20377:9235 1:N:0:AAGAGGCATTCTAGCT
TGGGGAATATTGCACAATGGGGGAAACCCTGATGCAGCGACGCCGCGTGGAGGAAGAAGGTCTTCGGATTGTAAACTCCTGTTGTTGAGGAAGATAATGACGGTACTCAACAAGGAAGTGACGGCTAACTACGTGCCAGCAGCCGCGGTAAAACGTAGGTCACAAGCGTTGTCCGGAATTACTGGGTGTAAAGGGAGCGCAGGCGGGAGAACAAGTTGGAAGTGAAATCCATGGGCTCAACCCATGAACTGCTTTCAAAACTGTTTTTCTTGAGTAGTGCAGA
+
GGGGGGGGGGGGGGGGFGGGGGGGGGGGGGGGGGGGGGGGGGGFGDGGGGGGGGGGGGGGGGGGGGGGGGGGGGGGGGGCGGGGGGGGGGGGGGGGGGGGGGGDGGGGGGGGGGGGGGGGGGGGGGGGGGGGGGGGGGGGGGGGGGGGGGGGGGGGGGGGGGGGGGGGGGDEGGFGDGGGGGGGGGAEEGGGGGGGGGGGGECGGGE*:?FGGFFA9FFGGGGGFGGCFFGGGGGFFFGGFFFEFGFGFGGGGFF?FGDFGFF:BAF?>FFF<0A9<B?B929
@DE18INS60510:318:000000000-B6LD3:1:1101:10298:9243 1:N:0:AAGAGGCATTCTAGCT
TGGGGAATATTGCACAATGGGGGAAACCCTGATGCAGCGACGCCGCGTGGAGGAAGAAGGTCTTCGGATTGTAAACTCCTGTTGTTGAGGAAGATAATGACGGTACTCAACAAGGAAGTGACGGCTAACTACGTGCCAGCAGCCGCGGTAAAACGTAGGTCACAAGCGTTGTCCGGAATTACTGGGTGTAAAGGGAGCGCAGGCGGGAGAACAAGTTGGAAGTGAAATCCATGGGCTCAACCCATGAACTGCTTTCAAAACTGTTTTTCTTGAGTAGTGCAGA
+
GGGFGGGGGGGAFGGGFGGGGGGGGGGDFGGGGGGGGGGGGGGGFGGGGGDGGDGGGGGGEDGGGGGGGGGGGGGGGGGGGGGGGGGGGGDFFGGGGGGGGGGGGGGGGGGGGFFFFCGGGGGGGGGGGGGGGGGGGGGGGGGFGGGGEGEGGFGGGGGGGGGGGGGGGGGGGGGGCEGGGGGCCGFGGGCGG7>FECEGGGGDG8ECEGGGG*7+AFGCGDFGGGGGGG=7:7C5>FGGFFFFFE=:@FGC>?FFFFDFGFG?FAF?BF<<>DAFBF(49<F
@DE18INS60510:318:000000000-B6LD3:1:1101:17786:9244 1:N:0:AAGAGGCATTCTAGCT
TGGGGAATATTGCACAATGGGCGAAAGCCTGATGCAGCAACGCCGCGTGAGTGAAGAAGTATCTCGGTATGTAAAGCTCTATCAGCAGGGAAGAAAATGACGGTACCTGACTAAGAAGCCCCGGCTAACTACGTGCCAGCAGCCGCGGTAATACGTAGGGGGCAAGCGTTATCCGGATTTACTGGGTGCAAAGGGAGCGCAGACGGCACTGCAAGTCTGAAGTGAACGCCCGGGGCTCAACCCCGGGACTGCTATGGAAACTGTAGAGCTAGAGTGCTGGCGA
+
FECFGEGG<FF9DDFEFGGG8EEEGGG8ACEDGFFGCEE<ECF@6FEFD@CFFGAE9FDGA<9ECC,8CFFDGFFFGGC,5?CE5EFCBC+?7E<F8F?FFBFFEFFFGGE?EGG9,,B,BC+@:FFCFF9=@BFDFGFCFGG7CEEGGGGGGGGGCF*:**<@BG@E8FGFG:CCGGGGG9FGGGGG*02,CFGGCG5C>CEFGGE5EFD?EG?92C:?*2<7:>+*:=)937CDFFF*<:5;<58<@CC*:/*00032CFG####################
@DE18INS60510:318:000000000-B6LD3:1:1101:13368:9248 1:N:0:AAGAGGCATTCTAGCT
TGGGGAATTTTGGACAATGGGCGCAAGCCTGATCCAGCTATTCCGCGTGTGGGATGAAGGCCCTCGGGTTGTAAACCACTTTTGTAGAGAACGAAAAGACACCTTCGAATAAAGGGTGTTGCTGACGGTACTCTAGAATAAGCCACGGCTAACTACGTGCCAGCAGCCGCGGTAATACGTAGGTGGCAAGCGTTGTCCGGATTTACTGGGTGTAAAGGGCGTGCAGCCGGGTCTGCAAGTCAGATGTGAAATCCATGGGCTCAACCCATGAACTGCATTTGAA
+
GGGGGGGGGGGGGGGGGGGGGGGGGGGGGGGGGGGGGGGGGGGGGGGGGGGGGGGGGGGGGGGGGGGGGGGGFGGGGGGGGGGGGGGGGGGGGGGGGGGGGGGGGGGGGGGGGGGGGGGGGGGGGGGGGGGGGGGGGGGGGGGGGGGGGGGGGGGGGGGGGGGGGGGGGGGGGGGGGGGGGGGGGGGGGGGGGGGGGGGGGGGGGGGGGF?5CFGGGGCDGGGGGGGGGGGDDGGFFFGDFF?6CFFGFGGGGFFFFGFFGFGGF<@<B@29>DF?B<<4<AF
@DE18INS60510:318:000000000-B6LD3:1:1101:17666:9251 1:N:0:AAGAGGCATTCTAGCT
TGAGGAATATTGGTCAATGGACGCAAGTCTGAACCAGCCATGCCGCGTGCAGGAAGACGGCTCTCTGAGTTGTAAACTGCTTTTGTACGAGGGTAAACTCACCTACGAGTAGGTGACTGAAAGTATCGTACGAATAAGGATCGGCTAACTCCGTGCCAGCAGCCGCGGTAGTACGGAGGATTCAAGCGTTATCCGGATTTATTGGGTTTAAAGGGTGCGTAGGCGGTTTGATAAGTTAGAGGTGAAATCCCGGGGCTTAACTCCGGAACTGCCTCTAATACTG
+
GGGGGGGGGGGGGGGGGGGGGGGGGGGGGGGGGGGGGGGGGGGGGGGGGGGGGGGGGGGGGDFG9FGGFGGGGGGGGGGGGGGGGGGGGDGGGGGGGGGGGGGGGGGGGGGGGGGGGGGGGGGGGGGGGGGGGGGGGGGGGGGGGGGGGGGGGGGDGCGGGGGGGGGGGGGGGGGGGGGGGGGGGGGGGGGFGGGGGGGFGGGGGGEDGGCCFFGGGDGGGCEFGG:DCEFGGFCFFFGF?FFFCF?GFGG3DBBDDFDDFF7DD>E>>F?224>2<ABAA9B
@DE18INS60510:318:000000000-B6LD3:1:1101:26745:9251 1:N:0:GAGAGGCATTCTAGCT
TGGGGAATATTGGGCAATGGGCGAAAGCCTGACCCAGCAACGCCGCGTGAAGGAAGAAGGCCTTCGGGTTGTAAACTTCTTTTAAGAGGGACGAAGAAGTGACGGTACCTCTTGAATAAGCCACGGCTAACTACGTGCCAGCAGCCGCGGTAATACGTAGGTGGCGAGCGTTATCCGGATTTACTGGGTGTAAAGGGCGCGTAGGCGGGAATGCAAGTCAGATGTGAAATCCAAGGGCTCAACCCTTGAACTGCATTTGAAACTGTATTTCTTGAGTGTCGGA
+
GGGGGGFGGGGGGGGGGGGGGGGGGGGFGGGGGGGGGGGGGGGGGGGGGGFFGGFGGGGGGGGGGGGGGFGGFGGGGGGGGGGGFFGGGGEGGDGGGGGGGGGG@FFFGFGGGGGGGGGGGGGGGGGGGFGGGGGGGGGGGGGGGGGGGGGGGGGGGGGGGGGFGGEEDEGGGGGGGGDGEGGGGGGGGEGGFDGGGGGGGGGGGGGCEDGGGGGGGGGG7CFGGG7DFFGFFGC)7>CGF6FFGGFG?GGGGFFFGGBAF=CGFD6A<FF2<AFBAAFF:>7
@DE18INS60510:318:000000000-B6LD3:1:1101:24907:9265 1:N:0:AAGAGGCATTCTAGCT
TGGGGAATATTGGGCAATGGGCGCAAGCCTGACCCAGCAACGCCGCGTGAAGGAAGAAGGCTTTCGGGTTGTAAACTTCTTTTAAGAGGGAAGAGCAGAAGACGGTACCTCTAGAATAAGCCACGGCTAACTACGTGCCAGCAGCCGCGGTAATACGTAGGTGGCAAGCGTTGTCCGGATTTACTGGGTGTAAAGGGCGTGCAGCCGGGTCTGCAAGTCAGATGTGAAATCCATGGGCTCCACCCATGAACTGCATTTGAACCTGTAGATCTTGAGTGTCGGA
+
GGGGGGGGGGGGGGGGGGGGGGGGGGGGGGGGGGGGGGGGGGGGGGGGGGGGGGGGGGGGGGGGGGGGEFFGFFGGGGGGGGGGGGGGGGGGGGGGGGGGGGGGGGGGGGGGGCDFGGGGGGGGGGGGDAGGGGGGGGGGGGGGGGGGGGGGGFFGGGCFBFGGGGFCFGGDBFGGGGGGGGFGGFGGGGGGGGGFGGGGGGFGFFEGEGDFFGGFGGGGGFGGFGGGGGGGGGGF)5CC)/7@DDFFFGG77F?B7CAAF)7<FFF><=944:A2:8ABFF:
@DE18INS60510:318:000000000-B6LD3:1:1101:18957:9277 1:N:0:AAGAGGCATTCTAGCT
TGGGGAATATTGCACAATGGGCGCAAGCCTGATGCAGCCATGCCGCGTGTATGAAGAAGGCCTTCGGGTTGTAAAGTACTTTCAGCGGGGAGGAAGGGAGTAAAGTTAATACCTTTGCTCATTGACGTTACCCGCAGAAGAAGCACCGGCTAACTCCGTGCCAGCAGCCGCGGTAATACGGAGGGTGCAAGCGTTAATCGGAATTACTGGGCGTAAAGCGCACGCAGGCGGTTTGTTAAGTCAGATGTGAAATCCCCGGGCTCAACCTGGGAACTGCATCTGA
+
GGGGGGGGGGGGGGGGGGGGGGGGGGGGGGGGGGGGFGGGGGGGGGGGGGGGGGGGGGGGGGGGGGGGFGGGGGGGGGGGGGGGGGGGGGFEG:FFGGFGGGGGGGGGGG9>FGFGFFGGGGGGGGGGCFFGGGGGGGGGGGGGGGGGGGGGGGGFCGCFEGGGGGGFBFEGGGGGGGGGGGGGE?EGGGGFGGGGGGFGGGGGG?7FCFGGEGEGGGFCDGEGGDGGG5<CDD<7@F7F?FFF7C7CFG7>FFFFF<>BC7FFFBF>?7878BBDB36A###
@DE18INS60510:318:000000000-B6LD3:1:1101:21473:9322 1:N:0:AAGAGGCATTTTAGCT
TGAGGAATATTGGTCAATGGACGCAAGTCTGAACCAGCCATGCCGCGTGCAGGAAGACGGCTCTCTGAGTTGTAAACTGCTTTTGTACGAGGGTAGACTCACCTACGTGTAGGTGACTGAAAGTATCGTACGAATAAGGATCGGCTAACTCCGTGCCAGCAGCCGCGGTAATACGGAGGATTCAAGCGTTATCCGGATTTATTGGGTTTAAAGGGTGCGTAGGCGGTTTGATAAGTTAGAGGTGAAATCCCGGGGCTTAACTCCGGAACTGCCTCTAATACTG
+
GGGGGGGFGGGGGGGGGGGGGGGGGGGGGGGGGGGGGGGGGGGGEGGGGGGGGGGGGGGGGEGG9EGGGGGGGGGGGGFGFGGGGGGGGGGGGDGGGGGGGGGGGGGGGGGGGGEFGGGGGGGGGGGGGGGGGGGGGGGGDGGGGGGGGGGGGFF<FGGGGGGGGGGGGGGGGGGGGGGGGGGGFGGGCECEGGGGGGGG?CFGGGGGGGGGGGGFGDDDGGD68CEGGCGGGFGFFFFCFFFFCFFGFDFCDFFFGGFFGFGGF>B(,??FF7??24<<AAF
@DE18INS60510:318:000000000-B6LD3:1:1101:13469:9333 1:N:0:AAGAGGCATTCTAGCT
TGGGGAATATTGCACAATGGGGGAAACCCTGATGCAGCGACGCCGCGTGGAGGAGGAAGGTCTTCGGATTGTAAACTCCTGTTGTTGAGGAAGATAATGACGGTACTCAACAAGGAAGTGACGGCTAACTACGTGCCAGCAGCCGCGGTAAAACGTAGGTCACAAGCGTTGTCCGGAATTACTGGGTGTAAAGGGAGCGCAGGCGGGAGAACAAGTTGGAAGTGAAATCCATGGGCTTAACCCATGAACTGCTTTCAAAACTGTTTTTCTTGAGTAGTGCAGA
+
GGGGGGGGGGGGGGGGFGGGGGGGGGGGGGGGGGGGGGGGGGGEGGGFGGEGGGGGGGFGGGGGGGGCFGGGGGGGGGGCGGGGGGGGGGGGGGGGGGGGGGGGGGGGGGGG@FGGGGGGGGGGGG7FGGGGGGFGGGFF:@FGGGGGEGGGGFFEGGGGGGGGGGGCGGGGGGGECEFGGFGGGCFEGCF<+?EGGEC5EEEGE885/?=FCCFEGGGG=CCFCGFF7<97:<55;)2:1=>DGGFG4CGGGF*@FD:AD6D####################
@DE18INS60510:318:000000000-B6LD3:1:1101:8135:9349 1:N:0:AAGAGGCATTCTAGCT
TGAGGAATATTGGTCAATGGACGCAAGTCTGAACCAGCCATGCCGCGTGCAGGAAGACGGCTCTATGAGTTGTAAACTGCTTTTGTACGAGGGTAAACTCACCTACGAGTAGGTGACTGAAAGTATCGTACGAATAAGGATCGGCTAACTCCGTGCCAGCAGCCGCGGTAATACGGAGGATTCAAGCGTCATCCGGATTTATTGGATTTAAAGGGTGCGTAGGCGGTTTGATAAGTTAGAGGTGAAATCCCGGGGCTTAACTCCGGAACTGCCTCTAATACTG
+
GGGGGGGGGGGGGGFFGGGGGGGGGGGGGGGGGGGGGGGGGGGGGGGGGGGGDFFGGGGGGGGGGGGGEFGGGGGGGGGGGGGGGGGGGGGGGGGGGGGGGGGGGGGGGGGGGGGGGGGGGGGGGGGGGGGGGGGGGGGGGGGGGGGGGGGGGGGGGGGGGGGGGGGGGGGGGGGGGGGDGGGGGGGGGGGGGGGG>CGGGGGGGGGGGGGGDGEGGGGGGDDGGGGGCCGGGGGFFFGCFFFFFGFGF7CGGEFEGGF<CFGGFFB>FFFFFF?FF4<AFFF
@DE18INS60510:318:000000000-B6LD3:1:1101:21127:9358 1:N:0:AAGAGGCATTCTAGCT
AATGGTAAAAATCAGCTTCTTCATGACAGCAGACCGGCTACAACGAACGACAACGTGAACAGCAGACTGAACAACAACTGGAGTTTTGCAGTCATCTCATCCAGACCGGCTATGGCACTTTCTCCCTTTCCGGGAAAACGGGACACCACCCGTACATTGCCTATGGCAGGAACCAGTGCCGGCATCACCAGCAGGGTCCATAAAGGAAGAGTTCCCGCAGCTATCAAGCCGGCTATCCAGCCAAAAGGAAAAAGGACTTCGGCACAATAAACGTACATCGACG
+
FFGGGAFFGGGGGGCGGGGGGGGGGGGGFGGGGGGGGGGFGGGFGFGGGGGGGGGGGGGGGFGGGGGGGFGGGGGGCGGGGGGGGGGGGGGFGGGGFGGGGGGGGGGGDGGGGFAFGFGFGGFFGGGGGGGGGGGEFEFGGGGGGGF@FGGGGGGGFGGGGGGGFFFGGDCBFFGCD?CDBEGDD?8CGF>CC@F*=9@FEEGF?C9CECE97+AFGG)/CFFFGGGCCF<DD7CFF4*9?<F@D######################################
@DE18INS60510:318:000000000-B6LD3:1:1101:6511:9363 1:N:0:AAGAGGCATTCTAGCT
TGGGGAATTTTGGACAATGGGCGCAAGCCTGATCCAGCTATTCCGCGTGTGGGATGAAGGCCCTCGGGTTGTAAACCACTTTTGTAGAGAACGAAAAGACACCTTCGAATAAAGGGTGTTGCTGACGGTACTCTAAGAATAAGCACCGGCTAACTACGTGCCAGCAGCCGCGGTAATACGTAGGGTGCGAGCGTTAATCGGAATTACTGGGCGTAAAGGGTGCGCAGGCGGTTGAGTAAGACAGATGTGAAATCCCCGAGCTTAACTCGGGAATGGCATATGT
+
GGGGGGGGGFGGEFGGGCGGGGGGGGGGGGGGGGGFFGGGGGGGGGGGGFGGGGGGGGGGGGGGGGGGGGGGGGGGDGFFGGGGGGGFDFFFGGEFGGGGGGGGGFGGGGDFGGGGGGGGGGGGGGGGGGGFGGGGGGGGGGGGGGGG7FDGGGGGGGGGGGEFGGGGGGGGGGGGGGGGGGFEGGGGD8CEECGGGGGGGGCCGGGFFFEGGGGGGGGGGGGGGGE3CEC5CDG@F?FGFFFFFFFFFGFFGF??*>3;C3FFFA?AFB9B;?28:FBB94@
@DE18INS60510:318:000000000-B6LD3:1:1101:9685:9376 1:N:0:AAGAGGCATTCTAGCT
TGAGGAATATTGGTCAATGGACGCAAGTCTGAACCAGCCATGCCGCGTGCAGGAAGACGGCTCTATGAGTTGTAAACTGCTTTTGTACGAGGGTAAACTCACCTACGTGTAGGTGACTGAAAGTATCGTACGAATAAGGATCGGCTAACTCCGTGCCAGCAGCCGCGGTAATACGGAGGATTCAAGCGTCATCCGGATTTATTGGGTTTAAAGGGTGCGTAGGCGGTTTGATAAGTTAGAGGTGAAATCCCGGGGCTTAACTCGGGAACTGCCTCTAAAACTG
+
GGGGGGGGFGGGGGGGGGGGGGGGGGGGGGGGGGGGGGGGGGGGGGGGGGGFGGGGGGGGGGGGGGFGGGGGGCGGGGGGGGGGGGGGG>FFGGGGGGGGGGGGGG+FGGGDFGDGFGGGGGGGGGGGFFEDGGGGGAFGGGGGDFGGGGGGGGGGGCFC<AFGGGGG8FEEGGGGCEGEGCFGG9C5CEEGFGGGGGD?CFGGG=/B8EGCFGGGGGGGGGGGGDGGEGFGGGC4=FG*=46>C977*>4CDFD############################
@DE18INS60510:318:000000000-B6LD3:1:1101:21134:9376 1:N:0:AAGAGGCATTCTAGCT
AATGGTAAAAATCAGCTTCTTCATGACAGCAGACCGGCTACAACGAACGACAACGTGAACAGCAGACTGAACAACAACTGGAGTTTTGCAGTCATCTCATCCAGACCGGCTATGGCACTTTCTCCCTTTCCGGGAAAACGGGACACCACCCGTACATTGCCTATGGCAGGAACCAGTGCCGGCATCACCAGCAGGGTCCATAAAGGAAGAGTTCCCGCAGCTATCAAGCCGGCTATCCAGCCAAAAGGAAAAAGGACTTCGGCACAATAAACGTACATCGACG
+
GGGGGGGGGGGGGGGGGGGGGGGGGGGGGGGGGGGGGGGGGGGGGGGGGGGGGGGGGGGGGGGGGGGGG@FGGGGGFGGGGGGGGGGDGFGGGGGGFGGGGGGGGGGGGGGGGFGGGGGGGGGGGGGGGGGGGGDFFFGGGGGFGGGGGGGGGGGGGGGGGFGGFEG8B71>BFFFGFGGEDGEGF?EGGFGFGGGGGGFGG9FGGG*3=C:CGGGGGDDGGCGGFGDFGDDCDG@FFG44@F5D=?D)>FG4@BF59<99@C)734<>BAA<BFB():2:>B
@DE18INS60510:318:000000000-B6LD3:1:1101:17427:9388 1:N:0:AAGAGGCATTCTAGCT
TGAGGAATATTGGTCAATGGACGCAAGTCTGAACCAGCCATGCCGCGTGCAGGAAGACGGCTCTCTGAGTTGTAAACTGCTTTTGTACGAGGGTAAACTCACCTACGTGTAGGTGACTGAAAGTATCGTACGAATAAGGATCGGCTAACTCCGTGCCAGCAGCCGCGGTAATACGGAGGATTCAAGCGTTATCCGGATTTATTGGGTTTAAAGGGTGCGTAGGCGGTTTGATAAGTTAGAGGTGAAATCCCGGGGCTTAACTCCGGAACTGCCTCTAATACTG
+
GGGGGGGGGGGFGGGGGGGGGGGGGGGGGGGGGGGGGGGGGGGGGGGGGGGGGGGGGGGGGGGGDGFEEFFGGGGGGGGGGGFGCGDFFGGGGGGGGGGGDGGGGGGGGGGGGGGGGGGFCGGGGGGGGGGGGGFFCFGGGGDGGGGGGGGGGGGGGGGGGGGGGDGGGGGGGGGGGGGGCCF9FGGGGGGGFGGGEGGGGGGGGG:EGDFFFGDFCDGGGGDF=3*7CEFFG>F@F*:CF4?@FG=F?6CDG@>:DC?2D7CCD;B>9F>2:?0(<<><BBF
@DE18INS60510:318:000000000-B6LD3:1:1101:10106:9393 1:N:0:AAGAGGCATTCTAGCT
TGGGGAATATTGCACAATGGGGGAAACCCTGATGCAGCGACGCCGCGTGGAGGAAGAAGGTCTTCGGATTGTAAACTCCTGTTGTTGAGGAAGATAATGACGGTACTCAACAAGGAAGTGACGGCTAACTACGTGCCAGCAGCCGCGGTAAAACGTAGGTCACAAGCGTTGTCCGGAATTACTGGGTGTAAAGGGAGCGCAGGCGGGAGAACAAGTTGGAAGTGAAATCCATGGGCTCAACCCATGAACTGCTTTCAAAACTGTTTTTCTTGAGTAGTGCAGA
+
GGGGGGGGGGGGGGGGGGGGGGGGGGGGGGGGGGGGGGGGGGGGGGGGGGG@FGFGGGGGGGFGGGGGGGGGGFGGGGGGGGGGFG8CFGDFFGGGGGGGGGGGGGGGGGGGGGGGGGGGGGGGGGGGGGGGGGGGFGGGGFGGGGGG@C:CFGGGGGGGGGFGC@FGGGDGDCFGDGGGGG9ECFEEGGGGGCEGGGEEGGDDCGG5:CEFGEGF?CCFFGGGFGGGGFGGCFCFFFGGFFFFGD6DBCFFFFFFFG<BFFFDF<FF:FFF<BF2AA><AF4
@DE18INS60510:318:000000000-B6LD3:1:1101:24242:9413 1:N:0:AAGAGGCATTCTAGCT
TGGGGGATATTGCACAATGGGGGAAACCCTGATGCAGCGACGCCGCGTGGAGGAAGAAGGTTTTCGGATTGTAAACTCCTGTCGTTAGGGACGATAATGACGGTACCTAACAAGAAAGCACCGGCTAACTACGTGCCAGCAGCCGCGGTAAAACGTAGGGTGCAAGCGTTGTCCGGAATTACTGGGTGTAAAGGGAGCGCAGGCGGGAAGACAAGTTGGAAGTGAAAACCATGGGCTCAACCCATGAATTGCTTTCAAAACTGTTTTTCTTGAGTAGTGCAGA
+
FGGGEEFGGGGGGGGGGGGFGGFEGGGGGGGGGGGGGGGGGGGGGGFFFGGFGGCFFGGG:FFGGGGGGDFGGGGGGGGGGGGGGGGGGGGGGGGGGGGDCFEGGGGGGGGFGGFGGGGGGGGGGGGFFGGGGGFGGGGGGGGGGGEGEEGGGGGEGGGGGGGFGGGGGD>;CFEEGDDGGGGGGGCEEGCFGGGGE8CDCGGGCEC>CGGGGGGGGGCFG<?C?79::EC4CFGFF>7D5@5;C6/:BG4*297?GC52C4*01:@?BF244):A<<04<A#
@DE18INS60510:318:000000000-B6LD3:1:1101:27489:9427 1:N:0:AAGAGGCATTCTAGCT
TGGGGAATTTTGGACAATGGGCGCAAGCCTGATCCAGCTATTCCGCGTGTGGGATGAAGGCCCTCGGGTTGTAAACCACTTTTGTAGAGAACGAAAAGACATCTTCGAATAAAGGATGTTCCTGACGGTACTCTAAGAATAGGCACCGGCTAACTACGTGCCAGCAGCCGCGGTAATACGTAGGGTGCGAGCGGTAATCGGAATTACTTGGCGTAAAGGGTGCGCAGGCGGTTGAGTAAGACAGATGTGAAATCCCCGAGCCTAACTCGGGAATGGCATATGT
+
GGGGGGGG,EF<@<FFGGGGGGGCFGGGGGGG,6,CFGEF9<FGGGGGGCG>FGGGGFGGGG7FFEGGGGGGGGGGGFGF?F<?F,5CE9FFFGGGGGFGG9<,E<<@F8<FG<,F:>D,,<C=9FBF3<F>F,,@CFGB;,:@FG<*@<**@<,77:>,>F@E7:<:C<:*C*4BF?CF++7CGGGGEGEE8*AC8CF5C8C1<7:F:CGGE**AC>G*07:9:CEGGDG9)/*9*/?7*=?;7C6:@FGG7*0;7D#########################
@DE18INS60510:318:000000000-B6LD3:1:1101:10813:9432 1:N:0:AAGAGGCATTCTAGCT
TGGGGAATATTGCACAATGGGGGAAACCCTGATGCAGCGACGCCGCGTGGAGGAAGAAGGTCTTCGGATTGTAAACTCCTGTTGTTGGGGAAGATAATGACGGTACCCAACAAGGAAGTGACGGCTAACTACGTGCCAGCAGCCGCGGTAAAACGTAGGTCACAAGCGTTGTCCGGAATTACTGGGTGTAAAGGGAGCGCAGGCGGGAAGACAAGTTGGAAGTGAAATCTATGGGCTCAACCCATAAACTGCTTTCAAAACTGTTTTTCTTGAGTAGTGCAGA
+
GGGGGGGGGGGGGGGGGGGGGGGGGGGGGGGGGGGGGGGGGGGGGGGGGGGGGGGGGGGGGGGGGGGGGGGGGGGGGGGGGGGGGGGGGGGGGGGGGGGGGGGGGGGGGGGGGGGGGGGGGGGGGGGGGGGGGGGGGGGGGGGGGGGGEEGGGGGGGGGGGGGGGGGGGGGGGGGGGGGGGGGGGGFEEGGGGGGGGGGGGGGGGGGEGGGGGGGGGGGGGGGGFGGGGGFGFGGFFFGGFFFB5FFGFGGGGF?=CFBFGFGFB>FFFFB2>DBFFA?BD##
@DE18INS60510:318:000000000-B6LD3:1:1101:24573:9452 1:N:0:AAGAGGCATTCTAGCT
TGAGGAATATTGGTCAATGGACGCAAGTCTGAACCAGCCATGCCGCGTGCAGGAAGACGGCTCTATGAGTTGTAAACTGCTTTTGTACGAGGGTAAACTCACCTACGAGTAGGTGACTGAAAGTATCGTACGAATAAGGATCGGCTAACTCCGTGCCAGCAGCCGCGGTAATACGGAGGATTCAAGCGTTACCCGGATTTATTTGGTTTAAAGGGTGCGTAGGCGGTTTGATAAGCTAGAGGTGAAATCCCGAGGCTTAACTCCGGAACTGCCTCTAATACTG
+
GFGFEGFGFGG<FGGGGGGGGGGGGGGFGFGGGGGGDFFGGGGGGGGGGGGGGGGGGGGGGGGGGGFFFFGFFGGGGDC9FCGGGGGFGDGFGGFGGDFGBFFGGGFC7FGGGGCGDFG7:FDFFGGGGGGGGGGGGGFGGGGEGGGFFFCGGG8>GGGGGGGGGGGDEGGGGGGDDC>5<9EFF7C8CCEGGGGGE>8:9@0+<C@FGCFDG9=C:DDDGDEFE31CE=FGD*:?F7=DFF?)*<4:BFGD*77>49)6C6C*.2)4;F??###########
@DE18INS60510:318:000000000-B6LD3:1:1101:27455:9465 1:N:0:AAGAGGCATTCTAGCT
TGGGGAATATTGCACAATGGGGGAAACCCTGATGCAGCGACGCCGCGTGGAGGAAGAAGGTCTTCGGATTGTAAACTCCTGTTGTTGAGGAAGATAATGACGGTACTCAACAAGGAAGTGACGGCTAACTACGTGCCAGCAGCCGCGGTAAAACGTAGGTCACAAGCGTTGTCCGGAATTACTGGGTGTAAAGGGAGCGCAGGCGGGAGAACAAGTTGGAAGTGAAATCCATGGGCTCAACCCATGAACTGCTTCCAAAACTGTTTTTCTTGAGTAGTGCAGA
+
GEGGGGGGGGGGGGGGGGGGGGGGGGGGGGGGGGGGGGGGGGGGFGGGGGGGEEGGGGGGGGGGGGGGGGGGGGGGGGGEGGGGGGGGGGGGGGGGGGGGGGGGGGGGGGGGGGGGGGGGGGGGGGGGGGGGEG:FGGGGGGGGGGGGGGGGGGGGGGGGGGGGGGGGGGGGGGGGGGGGGGGGGGGGGGGGGGGGGGGGGGGGGGGGGGGGECGGGGGGGGGGGGGGGDFGGFGFFFGFFFFFGGFCFFFGGFFFGC<(>FG:B<F:?FFFFBFA>AB>BA6
@DE18INS60510:318:000000000-B6LD3:1:1101:10417:9472 1:N:0:AAGAGGCATTCTAGCT
TGGGGAATATTGCACAATGGGGGAAACCCTGATGCAGCGACGCCGCGTGATTGAAGAAGTATTTCGGTATGTAAAGATCTATCAGCAAGGAAGAAAATGACGGTACTTGACTAAGAAGCCCCGGCTAACTACGTGCCAGCAGCCGCGGTAATACGTAGGGGGCAAGCGTTATCCGGATTTACTGGGTGTAAAGGGAGCGTAGGCGGTCTGGCAAGCCAGAAGTGAAAGCCCGGGGCTTAACCCCGGGACTGCTTTTGGAACTGTTAGACTAGAGTGTCGGAGG
+
GGGGGGGGGGGGGGGGGGGGGGGGGGGGGGGGGGGGGGGGGGGGGGGGGGGGGGGGGGGGGGGGGGGGGGGGGGGGGGGGGGGGGGGGGGGGGGGGGGGGGGGGGGGGGGGGGGGGGGGGGGGGGGGFGGGGGGGGGGGGGGGGGGGGGGGGGGGGGGGGGGGGGGGGGGGGGGGGGGGGGGGGGGFGEGGGGGGGGGGEGGGGGGGGGGGGGGGGGGGGFFFGGGGGG*>GGGGFEFGGFFF>DGDCDGGGGFFFGG:AGFGGFFF<A?AFAFFFFA?FFFF
@DE18INS60510:318:000000000-B6LD3:1:1101:4127:9505 1:N:0:AAGAGGCATTCTAGCT
TGGGGAATATTGGGCAATGGGCGCAAGCCTGACCCAGCAACGCCGCGTGAAGGAAGAAGGCTTTCGGGTTGTAAACTTCTTTTAAGAGGGAAGAGCAGAAGACGGTACCTCTAGAATAAGCCACGGCTAACTACGTGCCAGCAGCCGCGGTAATACGTAGGTGGCAAGCGTTGTCCGGATTTACTGGGTGTAAAGGGCGTGCAGCCGGGTGCGCAAGTCAGATGTGAAATCTCAGGGCTCAACCCTGAAACTGCATTTGAAACTGCGCATCTTGAGTGCCGGA
+
FGGGGGEGEEFFCFGGFGGGGGGG>FFGGGGGGGGGGGCGFEGFGGGCBEFGFGGGGGFGGCFGGGGDFGGGFDFAEFGFCFGGFAAEEGGFFCFDFGEGG?EFGGCCFGGGGGDCCFGGGGGGGGGGGGGGGGGGGGFGGGGGGDGGGGGGGGFFFEGFFGGFFG?8FGEGDGFDEE*=CFFGCGGGCCGG@@FF5CGGG5ECC*:C>EC5EEGGGDG7C:CFEGG>:::0:CFF)<C3?=FFGFF:FGGGGFFFF##########################
@DE18INS60510:318:000000000-B6LD3:1:1101:17879:9522 1:N:0:AAGAGGCATTCTAGCT
TGAGGAATATTGGTCAATGGACGTAAGTCTGAACCAGCCAAGTCGCGTGAGGGAAGACTGCCCTCTGGGTTGTAAACCTCTTTTATAAGGGAAGAATAAGTTCTACGTGTAGAATGATGCCTGTACCTTATGAATAAGCATCGGCTAACTCCGTGCCAGCAGCCGCGGTAATACGGAGGATGCGAGCGTTATCCGGATTTATTGGGTTTAAAGGGTGCGTAGGCGGTTTATTAAGTTAGTGGTTAAATATTTGAGCTAAACTCAATTGTGCCATTAATACTGG
+
GGGGGGGGGGGFFEGGGGGGGGGGFGGGGGGGGGGGGGGGGGGGGGGGGGGGGGFGGGGGGGGG<DFFFGGGGGGGGGGGGGGGGGFFGGGGGGGGGGFGGGFGGGGDFFGGGGGGGGGGGGGGGGGGGGGGGGGGGGGGGGGGGGGGGGGGGGGDGGGG?CFGGGGGGGGGFFFGE*:CFGGGGGDGGGGGFFGGGGGGCGGGGGC>EFGGD?EGCGGGGDGF53:9CCFGGFGFFFDC8>?FGGFG4CFG:=FFGGA<C@GFFF6<AFF><AFFFFAFA>4
@DE18INS60510:318:000000000-B6LD3:1:1101:2835:9534 1:N:0:AAGAGGCATTCTAGCG
TGGGGAATATTGCACAATGGGCGAAAGCCTGATGCAGCAACGCCGCGTGAGTGAAGAAGTATCTCGGTATGTAAAGCTCTATCAGCCGGGAAGAAAATGACGGTACCGGACTAAGAAGCCCCGGCTAACTACGTGCCAGAAGCCGCGGTAATACGTAGGGGGCAAGCGTGATCCGGATTTACTGGGTGTAAAGGGAGCGCAGACGGCACTGCAAGTCTGAAGTGAAAGCCCGGGTCTCAAACCTGGGACTGCTTTGGAAACTGTAGAGCTAGAGTGCTGGAGA
+
CEGFGGECEGGG9?FF@EFFFGG@FFFDF,BFC?FFF<<FFF>+>FFFCC+CFA=CGGC<C<<<@FGCF7F@C;CC9>D@C,DGGG:FCGFGGFGGCGGCGEFGF<,*4<<:E:FFGFCFG*<C@CCEFGFGGFGD>EF*0A+AEEDDECEFGD;<@FGDGG*/;;8*2*;6:CEGC5?9@FG70:2/*0+<CF5CEC?:CCEG=E58/A6ACCF+AFCCFG+9EGCGAC*135)..*2***85CC@FFC<***10299>D*::79/6<BA############
@DE18INS60510:318:000000000-B6LD3:1:1101:28660:9541 1:N:0:AAGAGGCATTCTAGCT
TGGGGAATCTTCCGCAATGGGCGAAAGCCTGACGGAGCAACGCCGCGTGAGTGATGACGGCCTTCGGGTTGTAAAACTCTGTGATCCGGGACGAAAAGGCAGAGTGCGAAGAACAAACTGCATTGACGGTACCGGAAAAGCAAGCCACGGCTAACTACGTGCCAGCAGCCGCGGTAATACGTAGGTGGCAAGCGTTGTCCGGAATTATTGGGCGTAAAGCGCGCGCAGGCGGCTTCCCAAGTCCCCCTTAAAAGTGCGGGGCTTAACCCCGTGATGGGAAGGG
+
GGFGGGGGGGGGGGGGGGGGGGDECGGGGGGGGGECGGGGGGGFFGGGGEGGGGGDGGGGGGGGGGGGGGGGGFGGGGGFGGGGGGGGGGGGFFDGFF>CFGGGCGGGFFGGFGGGFGGGGGGGFGGGGGFGGGGGGGGGGGGGGGFGGGGGGGGGGGGGGGGDFGGGGFEGGGGDGFGGGFF>EGFGGGG>5EEGGEGGGCC>ECG7C+958EGDEDFFDDGGDGGGGGDDG<<??FGC4=FFG*.176>FFFFFGC>BGFGGFFF),77:<?04<::04?#
@DE18INS60510:318:000000000-B6LD3:1:1101:2820:9546 1:N:0:AAGAGGCATTCTAGCT
TGGGGAATATTGCACAATGGGCGAAAGCCTGATGCAGCAACGCCGCGTGAGTGAAGAAGTATCTCGGTATGTAAAGCTCTATCAGCAGGGAAGAAAATGACGGTACCTGACTAAGAAGCCCCGGCTAACTACGTGACAGCAGCCGCGGTAATACGTAGGGGGCAAGCGTTATCCGGATTTAATGGGTGTAAAGGGAGCGCAGAAGGCACTGCAAGTCTGAAGTGACAGCCCGGGGCTCAACCCAGGGACTGCTTTGGAAACTGTAGAGCTCGAGTGATGGAGA
+
<FFGGC:=BFFF99BFGGGGGGGE:CCGGGFFGGFAFEBFGCF8:CFFCEGGG><FFGGGGBC<EF?FFFCGFFGGGGGAF;=FF:C>C:<,1,>FF9F9><FBE<BFGGGGAC,<FCCFC*:<C@FFGFFFGGG7<@GGC8CFE*:CE?8?CCF:98CGGD:CCFDEEE>5C0;CEEEC+009<CECGFF+30;C#######################################################################################
@DE18INS60510:318:000000000-B6LD3:1:1101:11902:9552 1:N:0:AAGAGGCATTCTAGCT
TGAGGAATATTGGTCAATGGACGCAAGTCTGAACCAGCCATGCCGCGTGCAGGATGACGGCTCTATGAGTTGTAAACTGCTTTTGTACGAGGGTAAACGCAGATACGTGTATCTGTCTGAAAGTATCGTACGAATAAGGATCGGCTAACTCCGTGCCAGCAGCCGCGGTAATACGGAGGATTCAAGCGTTATCCGGATTTATTGGGTTTAAAGGGTGCGTAGGCGGTTTGATAAGTTAGAGGTGAAATTTCGGGGCTCAACCCTGAACGTGCCTCTAATACTG
+
GGGGGGGGGGGGGGGGGGGGGGGGGGGGGGGGGGGGGGGGGGGGGGGGGGGFGGGFGGEGGGGGGGGGGGGGGGGGGGGGGGGGFGGGGGGGGGGGGGGGGGGGGGGGGGGGGGGGGGGGGGGGGGGGGGGGGGGGGGGGGGGGGGGGGGGGGGGGGGGGGGGGGGGGGGGGGGFEGGGGGGGGGGGGEG>FGGGGEEGGFFGGGGGGGGGGGGDGGGGGGGGGGGEGGGGGGDCFFFGGFFFFGGFGFGGGGFFFDGFBGFGGFFFF?FFFBA?BBFAADF=
@DE18INS60510:318:000000000-B6LD3:1:1101:6898:9562 1:N:0:AAGAGGCATTCTAGCT
TGAGGAATATTGGTCAATGGACGCAAGTCTGAACCAGCCATGCCGCGTGCAGGAAGACGGCTCTATGAGTTGTAAACTGCTTTTGTACGAGGGTAAACGCTCTTACGCGTAAGAGCCTGAAAGTATCGTACGAATAAGGATCGGCTAACTCCGTGCCAGCAGCCGCGGTAATACGGAGGATCCAAGCGTTATCCGGATTTATTGGGTTTAAAGGGTGCGTAGGCGGTTTGATAAGTTAGAGGTGAAATACCGGTGCTTAACACCGGAACTGCCTCTAATACTG
+
GG9FFGGGFGGEFBFE<FFFGGGGGGFF9?FGGGGGF8FFFFDGGGGGDGCGFG8FFGEGGGGGEGGF,@FFGGGDGGAFGGGGFGGCFFFGGGGGGGDGGGGFFGGGGGEGFCGGGGGCCFGGGGGGGG>FGFGGGCFBF@EEGGGFGFGGGGGGGGGGGGFGD*8EGCEDFFC5EECE8@C6AFGGGGGGG+ACC:CGCFCCDE8EG8F?+3>C5CC9CD5D?<E<*/?7C**9FFG744?@>96DFCF<57@BGG))*9D550506@<FFFFF2)6A###
@DE18INS60510:318:000000000-B6LD3:1:1101:18436:9563 1:N:0:AAGAGGCATTCTAGCT
TGGGGAATATTGCACAATGGGGGAAACCCTGATGTAGCGACGCCGCGTGGAGGAAGAAGGTTTTCGGATTGTAAACTCCTGTCGTTAGGGACGATAATGACGGTACCTAACAAGAAAGCACCGGCTAACTACGTGCCAGCAGCCGCGGTAAAACGTAGGGTGCAAGCGTTGTCCGGAATTACTGGGTGTAAAGGGAGCGCAGGCGGGAAGACAAGTTGGAAGTGAAAACCATGGGCTCAACCCATGAATTGCTTTCAACACTGTTTTTCTTTATTAGTGCAGA
+
GFGGGGGGGGGFFGGGGGGGGGGGGGGGGGGGGGGGGGGGGGGGGGGGGGGGGGGGGGGGGGGGGGGGGGGGGGGGGGGGGGGGFGDGCGGGGGGGCGFGGGCFGGGGGGGGGGGGGGGGGGGGGGGGGGGGEGGGGGGGGGGGGGGGGGGGFGGGGGDGGGGGGFGCEFEEGGGG@EGGCGCEGGFE5A97CFEC85EGGGECGGEDEGGFC6A<CFGCFGGGGGG:FDF=>DC@FFGDFF3)9?BCFFGF7@#############################
@DE18INS60510:318:000000000-B6LD3:1:1101:15442:9565 1:N:0:AAGAGGCATTCTAGCT
TGAGGAATATTGGTCAATGGACGCAAGTCTGAACCAGCCATGCCGCGTGCAGGAAGACGGCTCTATGAGTTGTAAACTGCTTTTGTACGAGGGTAAACTCACCTACGAGTAGGTGACTGAAAGTATCGTACGAATAAGGATCGGCTAACTCCGTGCCAGCAGCCGCGGTAATACGGAGGATTCAAGCGTTATCCGGATTTATTGGGTTTAAAGGGTGCGTAGGCGGTTTGATAAGTTAGAGGTGAAATCCCTGGGCTTAACTCCGGAACTGCCTCTAATACTG
+
GGGGFGGGGGGEGGGGGGGGGGGGGGGGGGGGGGGGGGGGGGGGEGGGGGGFGGGGGGGGGGGGGGGGFGGGGGGGGGGGGGGGCGCFGGGGGGGGGGGG9FFGDFFGGGGGGGGGGGGGGGCFGGGGGFGGGGGGFGGGFGGGGGGGGGGGGGGGGGGGGGGGGGGGGGGGGGGGGGDGGGGGGGGGGGEFGGGGEGGGEGG?EFEEEGGGGGDGGGGC>D*6/>CGGGGF7>D*9FDDFFFFGGFGFFG*95@FFGB>C*><>9>9>FFD?<?744444<=
@DE18INS60510:318:000000000-B6LD3:1:1101:9282:9583 1:N:0:AAGAGGCATTGTAGCT
TGGGGAATATTGCACAATGGGCGCAAGCCTGATGCAGCCATTCCGCGTGTATGATGAAGGCCTTCGGGTTGTAAAGTACTTTCATCGGGGAGGAAGGGACTACATTTAATACCTTTTCTCATTGACGTTACTCGCAGAAGAAGCACCGGCTAACTCCGTGCCAGCAGCCGCGGTAATACGGAGGGTGCAAGCGTTAATCGGAATTACTGGGCGTAAAGCGCACGCAGGCGGTTTGTTAAGTCAGATGTGAAATCCCCCGGCTTAACCCGGGAATTGCATCTGT
+
GGGGGGGG,EFFCGGGGGGGFGGGGGGGGGGGG<FGGG8FG,FEEFGGGG8,CF,EFGGGGG<FGGCFGGGGGGG<9CFGEG9,,,C,@8C4CCG8+BF+,,,,,5@FFGGA,C<E,BE,5,CFCFG+AFG9F:3FFGG?DDGFGGGGFCCFDGG9FGGGGGGGGGGGGGGG7FFDFGGE*8FEGGGGCGCGGGGDEGG>8EEGG??FGFGGDCGG5>0))9EDDDDGGGGGG3*.8@DG67=7776:4?C7CF?FG529CD#####################
@DE18INS60510:318:000000000-B6LD3:1:1101:10368:9587 1:N:0:AAGAGGCATTCTAGCT
TGGGGAATATTGCACAATGGGCGCAAGCCTGATGCAGCCATGCCGCGTGTATGAAGAAGGCCTTCGGGTTGTAAAGTACTTTCAGCGGGGAGGAAGGGAGTAAAGTTAATACCTTTGCTCATTGACGTTACCCGCAGAAGAAGCACCGGCTAACTCCGTGCCAGCAGCCGCGGTAATACGGAGGGTGCAAGCGTTAATCGGAATTACTGGGCGTAAAGCGCACGCAGGCGGTTTGTTAAGTCAGATGTGAAATCCCCGGGCCCAACCTGGGAACTGCATCTGA
+
FGGFGGGGGGGACFGGGGGGCGGECFGFGGGGGFFGGGGGFGGFFGGGCGFGGGCFEE@FGGGGGGGEFGEGEFGGGGGFGFGGGGDGGGGGGFGGDGGGGGFGGGGGFGFGGFFGFGGGFFGFFGGFGGECFGGGGGGGFGGGGGGGGGGGGGGFCEGGGGGGGG8CCCEGEGG@,<FGGE<B@EECFFGGGGGE8CEFEG*86CG?:EGGDE=5*:*9CDEGGGEGGDC5<CGF?FC78**9CCFCFFDFF?F############################
@DE18INS60510:318:000000000-B6LD3:1:1101:14764:9619 1:N:0:AAGAGGCATTCTAGCT
TGGGGAATATTGGGCAATGGGCGCAAGCCTGACCCAGCAACGCCGCGTGTAGGAAGAAGGCTTTCGGGTTGTAAACTTCTTTTGTCAGGGACGAGTAGAAGACGGTACCTGACGAATAAGCCACGGCTAACTACGTGCCAGCAGCCGCGGTAATACGTAGGTGGCAAGCGTTGTCCGGATTTACTGGGTGTAGAGGGCGTGTAGCCGGGAGGGCAAGTCAGATGTGAAATCCACGGGCTCAACTCGTGAACTGCATTTGAAACTACTCTTCTTGAGTATCGGA
+
GGGGGG:FFGGGGGGGGGGGGGGGGGGGGGGGGGGGGGFGGGGGGGGGGGGFGGGGGGGGGGGGGGGGGGGGGGGGGGGGGGGGGGGGGGGGGFEGGGGGGGGGCFGGGGGGGGGGGGGGGGGGGGGGGGGGGGGGGGGGGGGGGGGGGGGDFFFFGGGGGEGGGGGGGGEEG:FFDGGGDF7EGGGFGGGGGGGGGGGGGGGGGGGGGGCEG5FGGGCGG7FGGGGGGGGFGGDEEEDG?6:BGGFG6<FGGFFFGGA<FFGGFBB24@DFAFFFDFA>?FD
@DE18INS60510:318:000000000-B6LD3:1:1101:18669:9630 1:N:0:AAGAGGCATTCTAGCT
TGGGGAATATTGGGCAATGGGCGCAAGCCTGACCCAGCAACGCCGCGTGAAGGAAGAAGGCTTTCGGGTTGTAAACTTCTTTTGTCGGGGACGAGTAGAAGACGGTACCTGACGAATAAGCCACGGCTAACTACGTGCCAGCAGCCGCGGTAATACGTAGGTGGCAAGCGTTGTCCGGATTTACTGGGTGTAAAGGGCGTGTAGCCGGGAGGGCAAGTCAGATGTGAAATCCACGGGCTCAACTCGTGAACTGCATTTGAAACTACTCTTCTTGAGTATCGGA
+
GGGGGGGGGGGGGGGGGGGGGGGGGGGGGGGGGGGGGGGGGGGGGGGGGGGGGGGGGGGGGGGGGGGGGGGGGGGGGGGGGGGGGGCGGGGGGGGGGGGGGGGGGGGGGGGGGGGGGGGGGGGGGGGGGGGGGGGGCGGGGGGGGGGGGGGGGGGGGGGGGGGGGGGGGGGGGGGGGGGGGGGGGGGGFGEGGGGGGGGECECFCFGGGDEGGGGGGGGGGGGGGGGGGFFCFGGFFF5FFFFFGGFGFGGGFF?BC74<FFFFFBFFFFFAAF>?FFAFFFD
@DE18INS60510:318:000000000-B6LD3:1:1101:9063:9632 1:N:0:AAGAGGCATTCTAGCT
TGGGGAATATTGCACAATGGGCGCAAGCCTGATGCAGCCATGCCGCGTGTATGAAGAAGGCCTTCGGGTTGTAAAGTACTTTCAGCGGGGAGGAAGGGAGTAAAGTTAATACCTTTGCTCATTGACGTTACCCGCAGAAGAAGCACCGGCTAACTCCGTGCCAGCAGCCGCGGTAATACGGAGGGTGCAAGCGTTAATCGGAATTACTGGGCGTAAAGCGCACGCAGGCGGTTTGTTAAGTCAGATGTGAAATCCCCGGGCTCAACCTGGGAACTGCATCTGA
+
GGGGGGGGGGGGGGGGGGGGGGGGGFFFGGGGGGGGGGGGGGGGGGGCBFGFGGGGGGGGGGGGGGGGCEGGGGGGGGGGGGGGGGGDGGGGGGGGGGGGGGGGGGGGGGGGGGGGDFGGGGGGGGGGGGGGGGGGGGGGGGGGGGGGGGGGGGGGGGGGGGGGGGGGGGGGGGEGFGGGGCEEGEE>FGFGDGGGGG7CDGCGGGGGGFGGGGGGGGGCDGGGGGG)>CD<DGDFFF7FFFFFD9FGF>7FC?FFFGF0D>GCFFF:BF?15<??DFFFBAB
@DE18INS60510:318:000000000-B6LD3:1:1101:25437:9633 1:N:0:AAGAGGCATTCTAGCT
TGGGGAATCTTCCGCAATGGGCGAAAGCCTGACGGAGCAACGCCGCGTGAGTGATGACGGCCTTCGGGTTGTAAAACTCTGTGATCCGGGACGAAAAGGCAGAGTGCGAAGAACAAACTGCATTGACGGTACCGGAAAAGCAAGCCACGGCTAACTACGTGCCAGCAGCCGCGGTAATACGTAGGTGGCAAGCGTTGTCCGGAATTATTGGGCGTAAAGCGCGCGCAGGCGGCTTCCCAAGTCCCTCTTAAAAGTTCGGGGCTTAACCCCGGTATGGGAAGGA
+
GGGGGGGGGGGGGGGGGGGGGGGGGGGGGGGGGGGGGGGGGGGGGGGGGGGGGGGGGGGGGGGGGGGGGGGGGGGGGGGGGGGGGGGGGGGGGGGGGGGGGGGGGGGGGGGGGGFGGGGGGGGGGGGGGGGGGGGGGGGGGGGGGGGGGGGGGGGGGGGGGGGGGFEFGGGGDGCCCGGCGGGGDGGGGGGGGGEGGGGGGGGG=8CFGFFGGGGGGFGGGGGGCGGGGGCDGC<@FFGFFFF6FFFFFFG*:?=**916<DDCFAFFFDF0,(4>B?:?BB4
@DE18INS60510:318:000000000-B6LD3:1:1101:23016:9636 1:N:0:AAGAGGCATTCTAGCT
TGAGGAATATTGGTCAATGGACGCAAGTCTGAACCAGCCATGCCGCGTGCAGGAAGACGGCTCTCTGAGTTGTAAACTGCTTTTGTACGAGGGTAAACGCTCTTACGCGTAAGAGCCTGAAAGTATCGTACGAATAAGGATCGGCTAACTCCGTGCCAGCAGCCGCGGTAATACGGAGGATCCAAGCGTTATCCGGATTTATTGGGTTTAAAGGGTGCGTAGGCGGTTTGATAAGTTAGAGGTGAAATACCGGTGCTTAACACCGGAACTGCCTCTAATACTG
+
GFFGGGGGGGGGGGGGGGGFGGGGGGGGGGGGGGGGGGGGGGGGGGGGGGGGGGGFGGGGGGGG9FFGGGGGGGGGGGGGGGGGGGGGGGGGGGGGGGGGGGGGGGGGGGGGGGGGGGGGGGGGGGGGGGGGGGGGFGGGGGGGGGGGGGGGGF>EGGGGGGGGGGGGGGGGGGGGGCG7CFGG7FFEGGCEFFDGGEECGGGGGGGGGFGGGGGFCGDCCDDGGG=CEE7F:FGFFFFCF>FFGG?GFGFDGFDECFA>D69C34>;6?BFF744<ABAAF=
@DE18INS60510:318:000000000-B6LD3:1:1101:20577:9646 1:N:0:AAGAGGCATTCTAGCT
TGGGGAATATTGCACAATGGGCGAAAGCCTGATGCAGCAACGCCGCGTGAGGGAAGACGGTTTTCGGATTGTAAACCTCTGTTTTCGGTGACGAACAAATGACGGTAACCGAGTAGGAAGCCACGGCTAACTACGTGCCAGCAGCCGCGGTAATACGTAGGTGGCAAGCGTTATCCGGAATTACTGGGTGTAAAGGGAGCGCAGGCGGGATAGCAAGTCAGCTGTGAAAACTATGGGCTCAACCCATAAACTGCAGTTGAAACTGTTATTCTTGAGTGGAGTA
+
GGGGGGGGGGGGGGGGFGGGGGGGGGGGGGGGGGGGGGGGGGGGGGGGGGGFGDFGGGGGGGGGGGGGGGGGGGGGGGGGGGGGGGGGGGGGGGGGGGGGGGGGFGGGFGGGGGGGGGGGGGFGGGGGGGGGGGGGGGGGGGGGGGGGGGGGGGGFFEGGGFGGGGGGGGGEDFFGGGGGGGFGGGGGGGGGGGGGGGGGGGGGGGDGGGGGGGGGFGGGGGGGFGGGCGFGFCFF:FFGF@?FGGF5?FFGG=FFGC::F?DCFAFA2=94><23AAB??7F
@DE18INS60510:318:000000000-B6LD3:1:1101:11170:9671 1:N:0:AAGAGGCATTCTTGCT
TGGGGAATATTGCACAATGGGGGAAACCCTGATGCAGCAACGCCGCGTGAGTGAAGAAGTATTTCGGTATGTAAAGCCCTATCAGCAGGAAAGAAAATGACGGTACCTGACTAAGAAGCCCCGGCTAACTACGTGCCAGCAGCCGCGGTAATACGTAGGGGGCAAGCGTTATCCGGATTTACTGGGTGTAAAGGGAGCGTAGACGGTTTTGCAAGTCTGAAGTGAAAGCCCGGGGCTTAACCCCGGGACTGCTTTGGAAACTGTAGAACTAGAGTGCAGGAGA
+
GGGGGGGGFGGGGGGGGGGGGGGGGGGFGGGGGGGGGGGGGGGGGGGFGGGGGGGGGGGGGGGGGGGFFGGGGGGGGFGGGGGGGGGGGGGGGGFGFGGGGGGGGGGGGGGGGGGGGGGGGGGGGGGGGGGGGGGGGGGGGGGGGGGGDEGGGGGFGFGEGGGGFGGGGGEFGGGGGGGGGGGGGGGG5FFGGGGGEEGGGGGGGGEGGGGGGGGGGGGGDCFF?GFGGGFGGG)<@FGGFFF>GGFD5<FD:@F=FFA7FFFC*.967=7<-2><<44<B?5
@DE18INS60510:318:000000000-B6LD3:1:1101:9056:9679 1:N:0:AAGAGGCATTCTAGCT
TGGGGAATATTGGGCAATGGGCGAAAGCCTGACCCAGCAACGCCGCGTGAAGGAAGAAGGCCTTCGGGTTGTAAACTTCTTTTAAGAGGGACGAAGAAGTGACGGTACCTCTTGAATAAGCCACGGCTAACTACGTGCCAGCAGCCGCGGTAATACGTAGGTGGCGAGCGTTATCCGGATTTACTGGGTGTAAAGGGCGCGTAGGCGGGAATGCAAGTCAGATGTGAAATCCAAGGGCTCAACCCTTGAACTGCATTTGAAACTGTATTTCTTGAGTGTCGGA
+
GGGGGGGGGGGGGGGGGGGGGGGGGGGGGGGGGGGGGGGGGGGGGGGGGGGGGGGGGGGGGGGGGGGGGGGGGGGGGGGGGGGGGGGGGGGGGGGGGGGGGGGGEGGGGFGGGGGGGGGGGGGGGGGGGGGGGGGGGGGGGGGGGGGGGGGGGGGGGGGGGGGGGCEGGGGGGGGGGGGGGGCFGGGGGGGGGGGGGGGGGGGGGGGGGGGGGGGGGGGGFGGGGGGGGFGGGGG>>EDGFFFFGGFGFGGDGFFFGGA<:BFGFFFFFFFFAFF><BADFF@
@DE18INS60510:318:000000000-B6LD3:1:1101:20752:9688 1:N:0:AAGAGGCATTCTAGCT
TGAGGAATATTGGTCAATGGACGCAAGTCTGAACCAGCCATGCCGCGTGCAGGAAGACGGCTCTATGAGTTGTAAACTGCTTTTGTACGAGGGTAAACGCTCTTACGTGTAAGAGCCTGAAAGTATCGTACGAATAAGGATCGGCTAACTCCGTGCCAGCAGCCGCGGTAATACGGAGGATCCAAGCGTTATCCGGATTTATTGGGTTTAAAGGGTGCGTAGGCGGTTTGATAAGTTAGAGGTGAAATACCGGTGCTTAACACCGGAACTGCCTCTAATACTG
+
GGGGGGGGGGGGGGGGGGGDGGGGGGGGGGFGGGGGGGGGGGGGGGGGGGFEFGGGGGGGGCFFGGGGGGGFGGGGGGFGGGGGDGGGGGGDEGGGGGFDCGGGGGFGGGFGGGGFFGFGGFGGGG9FGFGGFCFGFGFGGGGGGGGGGGGGGGGGGGGGCFFGEEGDEGGGGGGGGGGGGFGF7+BEGEEGGGGGEC=F9<EF6EEGEFFGGFEFCDGG35CF:<*757CFGFGFFBF*7>?:*<@FFFFDC@>DG7<4:FD<>95(-))513,,<24A9AB
@DE18INS60510:318:000000000-B6LD3:1:1101:11208:9723 1:N:0:AAGAGGCATTCTAGCT
TGGGGAATATTGCACAATGGGGGAAACCCTGATGCAGCAACGCCGCGTGAGTGAAGAAGTATTTCGGTATGTAAAGCTCTATCAGCAGGGAAGAAAATGACGGTACCTGACTAAGAAGCCCCGGCTAACTACGTGCCAGCAGCCGCGGTAATACGTAGGGGGCAAGCGTTATCCGGATTTACTGGGTGTAAAGGGAGCGTAGACGGCGAGACAAGTCTGAAGTGAAAGCCCGGGGCTCAACCCCGGGACTGCTTTGGAAACTGCCTTGCTAGAGCGCTGGAGA
+
FGGGGGGGGGGGGGGGGGGGGGGGGGGGGGGGGGGGGGFGGGGGGGGGGGGCFGGGFGGG9EGGGGGGGGGGGGGGGGGGGGGGGGGGGGGFGGGGGGGGGGGGGGGGGFGGGGGGGGGGGGGGGGGGGGGGGGGGGGGEEGGGGGGGGGGGGGGGGGEGEGGGGGGGCFGBCGGGC5CFCGGGGGGGGGGGGGEGGGGGG>*::5?EGGGGGGGGCFGGGGGGCGG7?CCDGGG>@>GCFFB>DGFD>5DC7=FFGGFFGFGG@BFFFF<AB>:>FBFB###
@DE18INS60510:318:000000000-B6LD3:1:1101:18561:9723 1:N:0:AAGAGGCATTCTAGCT
TGGGGAATATTGCACAATGGGGGAAACCCTGATGCAGCAACGCCGCGTGAAGGATGACGGTTTTCGGATTGTAAACTTCTTTTCTTAGTGACGAAGACAGTGACGGTAGCTAAGGAATAAGCATCGGCTAACTACGTGCCAGCAGCCGCGGTAATACGTAGGATGCAAGCGTTATCCGGATTTACTGGGTGTAAAGGGAGCGCAGGCGGGACTGCAAGTTGGATGTGAAATACCGTGGCTTAACCACGGAACTGCATCCAAAACTGTAGTTCTTGAGTGAAGT
+
GGGGGGGGFGGFGGGGGGGGGGGGGGGGGGGGGGGGGGGGGGGGGGGGGGGGGGGGGGGGG@EGGGGGGGGGGGGGG@FGGGGEFGGGGGGGGGGGGGGGGFGGGDGGGGGGGGGGGGGGGGGGGGGGFGGGGGGGGGGGGGGGGGGGGGGGGGGGGGGGGGGGGGGGGGGGGCFGGGGGGGGGGGGGGFGGGGGGFGGGGGGGGGGGGGGEFGGGGGDFG4?>@>FGGFGGGGGFFFGGFFFFGGFGFGGGGFFFGF>?F?4DFAF<BF>FF><2:<<)6>F
@DE18INS60510:318:000000000-B6LD3:1:1101:10264:9729 1:N:0:AAGAGGCATTCTAGCT
TGGGGAATATTGCACAATGGGGGAAACCCTGATGCAGCGACGCCGCGTGAGTGAAGAAGTATTTCGGTATGTAAAGCTCTATCAGCAGGGAAGAAGAAATGACGGTACCTGACTAAGAAGCCCCGGCTAACTACGTGCCAGCAGCCGCGGTAATACGTAGGGGGCAAGCGTTATCCGGATTTACTGGGTGTAAAGGGAGCGTAGACGGTGAAGCAAGTCTGAAGTGAAAGGTTGGGGCTCAACCCCGAAACTGCTTTGGAAACTGTTTAACTGGAGTACAGGA
+
GGGGGGGGGGGGGGGGGGGGGGGGGGGGGGGGGGGGGGGGGGGGDGGGGGEGGGGGGGGGGFGGGGGGGGGGGGGGGGGGGGGGGGGGGGGGGGGGGGGGGGGGGGGGGGGGGGGGGGGGGFGGGGGGGGGGGGGGGGGGGGGGGGGGGGGGGGGGGGGGGGGGGGGGGGGGGGGGGGGGGGFGGGGGGGGGFGGGGGGGGGGGDGGGGGGGGGGFGGGGGGEGGGGGGGGGGGGFFFDC@FFFGGEG3CGCFFFFGG?:C=FFFAFFFFDFFFF??2AFF<7
@DE18INS60510:318:000000000-B6LD3:1:1101:16941:9784 1:N:0:AAGAGGCATTCTAGCT
TGGGGAATATTGCGCAGTGGGGGAAACCCTGACGCAGCAACGCCGCGTGATTGAAGAAGGCCTTCGGGTTGTAAAGATCTTTAATCAGGGACGAAATAAATGACGGTACCTGAAGAATAAGCTCCGGCTAACTACGTGCCAGCAGCCGCGGTAATACGTAGGGAGCAAGCGTTATCCGGATTTACTGGGTGTAAAGGGCGCGCAGGCGGGCCGGTAAGTTGGAAGTGAAATCTATGGGCTTAACCCATAAACTGCTTTCAAAACTGCTGGTCTTGAGTGATGG
+
GGGGGGGGGGGGGGGGGGGGGGGGGGGGGGGGGGGGGGGGGGGGGGGGGGGGGGGGGGGGGGGGGGGGGGGGGGGGGGGGGGGGGGGGGGGGGGGGGGGFFGGGGGFGGGGGGGGGGGGGGGGGGGGGGGGGGGGGGGGGGGGGGGGGGGCCCGGGGGGGGGDGGGGGF>EGGGGGGGGGGGGGGGGGGGGGGGGGCGGGGGGGGGGGGCCGGGGEGGGGGGGGGGGGGGDCGFC@FFGGFFFFGGEC@GFF==FFGGFDGFGGFD?<7F?<2<A<5AD<BAF
@DE18INS60510:318:000000000-B6LD3:1:1101:15103:9788 1:N:0:AAGAGGCATTCTAGCT
TGGGGGATATTGCACAATGGAGGAAACTCTGATGCAGCGACGCCGCGTGAGTGAAGAAGTATTTCGGTATGTAAAGCTCTATCAGCAGGGAGGATAATGACGGTACTCAACAAGGAAGTGACGGCTAACTACGTGCCAGCAGCCGCGGTAAAACGTAGGTCACAAGCGTTGTCCGGAATTACTGGGTGTAAAGGGAGCGCAGGCGGGAGAACAAGTTGGAAGTGAAATCCATGGGCTCAACCCATGAACTGCTTTCAAAACTGTTTTTCTTGAGTAGTGCAGA
+
GGGGGGFGGGGGGGGGFFGGGGGGGGGGGGGGGGGGGGGGGGGGGGGGGGGGGGGGGGGGGGGGGGGGGGGGGGGGGGGGGGGGGGGGGGGGGGGGGGGGGGGGGGGGGGGGGGGGGGGGFGGGGGGGGGGGGGGGGFDGGGGGGGGGGGDFGGG>CGGGGGGGGGGG8EGGGGGGGGGGGGGGGGGEEGGCGGGGGGGGGGDDGEC:CE=FGD=<+:FFFF?FDFDCGFDFFGGF>FCDFFEFGC=7@CGGD*=FGGF2>/C7BBF??FADF?FFFFBFFF@
@DE18INS60510:318:000000000-B6LD3:1:1101:24172:9808 1:N:0:AAGAGGCATTCTAGCT
TGAGGAATATTGGTCAATGGACGCAAGTCTGAACCAGCCATGCCGCGTGCAGGAAGACGGCTCTATGAGTTGTAAACTGCTTTTGTACGAGGGTAAACTCACCTACGAGTAGGTGACTGAAAGTATCGTACGAATAAGGATCGGCTAACTCCGTGCCAGCAGCCGCGGTAATACGGAGGATTCAAGCGTTATCCGGATTTATTGGGTTTAAAGGGTGCGTAGGCGGTTTGATAAGTTAGAGGTGAAATCCCGGGGCTTAACTCCGGAACTGCCTCTAATACTG
+
GGGGGGGGGGGGGGGGGFGGGGGGGGGGGGGGGGGGGGGGGGGGGGGGGGGGGGGGGGGGGEGGGGGGGGGGGGGGGGGGGGGGGGGGGGGGGGGGGGGGFGFGGGGGGGGGGGGGFFGGGGGGGGGGGGGGGGGGGGGGGGGGGGGGGGGGGGGGGGGGGFGFGGGGGGGGGGGGGGDEB?FFCFGGEGGFGGGGGD?EFGGGGGEGGGGGGFEGECDDD<*>EG5DEGG7C>FFFFG>FFF>:<@G?GGGGFFBGGFFG=70>0>>F)82847?355<<4=
@DE18INS60510:318:000000000-B6LD3:1:1101:24610:9812 1:N:0:AAGAGGCATTCTAGCT
TGGGGAATATTGCACAATGGGGGAAACCCTGATGCAGCAACGCCGCGTGAAGGATGACGGTTTTCGGATTGTAAACTTCTTTTCTTAGTGACGAAGACAGTGACGGTAGCTAAGGAATAAGCATCGGCTAACTACGTGCCAGCAGCCGCGGTAATACGTAGGATGCAAGCGTTATCCGGATTTACTGGGTGTAAAGGGAGCGCAGGCGGGACTGCAAGTTGGATGTGAAATACCGTGGCTTAACCACGGAACTGCATCCAAACCTGTAGTTCTTGAGTGAAGT
+
GGGGGGGGGGGGGGGGGGGGGGGGGGGGGGGGGGGGGGGGGGGGGGGGGGGGGGGGGGGGEFGGGGGGGGGGGGGGGGGGGGGGGGGGGGGGGGGGGGGGGGGGGGGGGGGGGGGGGGGGGGGGGGGGGGGGGGGCGGGGGGGGGGGGGGGGGGGGGGGGGGGGGGGFGGGGGGFFGGDEGGGDFFFGGGGG;FCFGGFGGGGGGDGGGGGGFGGGGGGGGGFGGGGFFGD7CFGF<DGGFFFBCFFDFGDGGFFFGG:>FF*9FBFBFFA9<BF42<A2<BF
@DE18INS60510:318:000000000-B6LD3:1:1101:23694:9828 1:N:0:AAGAGGCATTCTAGCT
TGGGGAATATTGCACAATGGGCGAAAGCCTGATGCAGCAACGCCGCGTGAGTGAAGAAGTATCTCGGTATGTAAAGCTCTATCAGCAGGGAAGAAAATGACGGTACCCAAAGAGGAAGCTCCGGCTAACTACGTGCCAGCAGCCGCGGTAATACGTAGGGAGCAAGCGTTGTCCGGAATTACTGGGTGTAAAGGGAGCGTAGGCGGGATGGCAAGTAGAATGTTAAATCCATCGGCTCAACCGGTGGCTGCGTTCTAAACTGCCGTTCTTGAGTGAAGTAGAG
+
GGGGGGGGGGGGGGGGFGGGGGGGGGGGGGGGGGGGGGFGFGGGGGGGGGGGGGGGGGGGGGGFGGGGGFFFGGGGGGGGGGGGGGGGGGGEFGGGGGGGGGGGGGGGGGC<FFGGGGGGGGGGGGGGGGGGGGGGGGGGGGGGGGGGEGGGGGGCFFGEGGGGGGGGGGGGGGGGG>FCFGGGGGGGEGFGGGGGCEGGGGGGGGGEGGGGGFFFGGGGGGGGGGGGG69D7CGEFFGGFFFFG=7DFGCDGFEFGGFFGFGGF?>B?6<2?AFF>AA>BFF
@DE18INS60510:318:000000000-B6LD3:1:1101:28637:9836 1:N:0:AAGAGGCATTCTAGCT
TGAGGAATATTGGTCAATGGACGGAAGTCTGAACCAGCCATGCCGCGTGCAGGAAGACGGCTCTATGAGTTGTAAACTGCTTTTGTACGAGGGTAAACGCAGATACGCGTATCTGCCTGAAAGTATCGTACGAATAAGGATCGGCTAACTCCGTGCCAGCAGCCGCGGTAATACGGAGGATCCAAGCGTTATCCGGATTTATTGGGTTTAAAGGGTGCGTAGGCGGTTTAGTAAGTCAGCGGTGAAATTTTGGTGCTTAACACCAAACGTGCCGTTGATACTG
+
GGGGGGGGGGGGGGGGGGGGGGGGGGGGGGGGGGGGGFGGGGGGGGGGGGGGGGGGGGGGGDGGGGGGGGGGGGGGGGGGGGGGGGGFGDGGGGGGGGGGGGGGGGGGGGGGGGGGGGGGGGGGGGFEGGGGGGGGGGGGGGGGGGGGGGGGEGGGGGGGGGGGGGGGGD@FFGFG7C5:CFGGECFGGDEFGGGGDD5CEGGGGGCCEGGCGGGG*5CGGGGF8C:DGEGFCF7*9=7C>EFEDFF7FDFCD538D=<BC=FGFFF?(81?F##########
@DE18INS60510:318:000000000-B6LD3:1:1101:11515:9856 1:N:0:AAGGGGCATTCTAGCT
TGGGGAATATTGCACAATGGGCGAAAGCCTGATGCAGCAACGCCGCGTGAGTGAAGAAGTATCTCGGTATGTAAAGCTCTATCAGCAGGGAAGAAAATGACGGTACCTGACTAAGAAGCCCCGGCTAACTACGTGCCAGCAGCCGCGGTAATACGTAGGGGGCAAGCGTTATCCGGATTTACTGGGTGTAAAGGGAGCGCAGACGGCACTGCAAGTCTGGAGTGAAAGCCCGGGGCTCAACCCCGGGACTGCTTTGGAAACTGTAGAGCTAGAGTGCTGGAGA
+
GGGGGGGGGGGGGGGGGGGGGGGGGGGGGGGGGGGGGGGGGGGGGGGGGGGGGGGGGGGG9EGGGGGGGGGGGGGGGGGGGGGGGGGGFGGGGGGGGGGGGG7FGGGGGGGGGGGGGGGGGGGGGGGGGGGGGGFGGGGGGGGGGGGGGGGGGGGGGGGGGGDGGGGGGGGGGDGGGGGGGGGGGGGGGG9CEFGFGGGGD8EGGGGGGGGGF:FGGGGGGGGGCFCFD=FD:DGB3FGGFFEFGGED@FGGFFFFGF<AF=DGF<4AFFAF??B<BBAFB<F
@DE18INS60510:318:000000000-B6LD3:1:1101:13919:9869 1:N:0:AAGAGGCATTCTAGCT
TGAGGAATATTGGTCAATGGACGCAAGTCTGAACCAGCCATGCCGCGTGCAGGAAGACGGCTCTATGAGTTGTAAACTGCTTTTGTACGAGGGTAAACTCACCTACGTGTAGGTGACTGAAAGTATCGTACGAATAAGGATCGGCTAACTCCGTGCCAGCAGCCGCGGTAATACGGAGGATTCAAGCGTTATCCGGACTTATTGGGTTTAAAGGGTGCGTAGGCGGTTTGATAAGATAGAGGTGAAATCCCGGGGCTTAACTCCGGAACTGCCTCTAATACTG
+
FF,CCFFFGGG<FFGGC?FEFGGGGGGFGGGGGGGGCFFGFFFGFGCECDFFFEFC=@C@@FEFGGFGAFFD,@B@BF<FFCFFGEEGF33@:FF8BGCGFGGGGCG,=<CCCFFDFGFGG9:C<3@F<7CCCFG<FF9CFGC7FCEFAFGGF;>>F?CFGGGFEGEEG8?C++81:8C88CCCC++;88*:AFC8E*8:+:<9?C8?C8?9@E*2:3C**1*917:757*:::**9907@F?32?8C=**15:;:<*,)2177>;:(1<?>B<?0<2446<4
@DE18INS60510:318:000000000-B6LD3:1:1101:8492:9880 1:N:0:AAGAGGCATTCTAGCT
TGGGGAATATTGCACAATGGGGGAAACCCTGATGCAGCGACGCCGCGTGAGTGAAGAAGTATTTCGGTATGTAAAGCTCTATCAGCAGGGAAGAAAATGACGGTACCTGACTAAGAAGCCCCGGCTAACTACGTGCCAGCAGCCGCGGTAATACGTAGGGGGCAAGCGTTATCCGGATTTACTGGGTGTAAAGGGAGCGTAGACGGTAAAGCAAGTCTGAAGTGAAAGCACGGGGCTCAACCCCGGGACGGCTTTGGAAACTGTTTAACTAGAGTGCTGGAGA
+
GGGFGGGG<FGCGGGGGFGGGGGGGGGDGGGGGGGGFDCGGEFGDGGGGCGGEEGGFGGGFFGFGGGGGDFFGFFGCFDFFEEFGGDEGDCGGGGGFGGGGGGGGGGFD8FED9=FFGDAFFCCEGFFGCGFEFGGGFF7FF>FC@FCCCFD<FFFCGGGGGGGC:FC;:ECFCFE**=+;;<CEDCEEFCCGCCCGCECGGGCEECC5CG+<<F?C7D=FGGDC7:CC+*97)5>:>FFFFF)9::DB)951767<<)42*02*6499944>D<AB>2?B7F
@DE18INS60510:318:000000000-B6LD3:1:1101:24665:9903 1:N:0:AAGAGGCATTCTAGCT
TGGGGAATATTGGGCAATGGGCGAAAGCCTGACCCAGCAACGCCGCGTGAAGGAAGAAGGCCTTCGGGTTGTAAACTTCTTTTAAGAGGGACGAAGAAGTGACGGTACCTCTTGAATAAGCCACGGCTAACTACGTGCCAGCAGCCGCGGTAATACGTAGGTGGCGAGCGTTATCCGGATTTACTGGGTGTAAAGGGCGCGTAGGCGGGAATGCAAGTCAGATGTGAAATCCAAGGGCTCAACCCTTGAACTGCATTTGAAACTGTATTTCTTGAGTGTCGGA
+
GGGGGGGGGGGGGGGGGGGGGGGGGGGGGGGGGGGGGGGGGGGGGGGGGGGGGGGGGGGGFGGGGGGGGGGGGGGGGGGFGGGGGGGGGGGGGGGEGGGGGGGGGGGGGGGGGGGGGGGGGGGGGGGGDFCFGGGGGGGGGGGGGGGGGGGGGGFGGGGGGGGGGGGGGGGGGGGGGGGGGGGGGCFGGGGGFFGGGGGCEGEGGGGGGEEGFFGGFGGGGDGGGGGGGGGFGGGFFFFGFFFFGGFFFGGG4F7FCGBAGFGCFDFA<?BDAF#########
@DE18INS60510:318:000000000-B6LD3:1:1101:3659:9924 1:N:0:AAGAGGCATTCTAGCT
TGAGGAATATTGGTCAATGGACGCAAGCCTGAACCAGCCATGCCGCGTGCAGGAAGACGGCGCTAGGAGTTGTAAACTGCGTTTGTACGAAGGTAAACGCACCTACGAGCAGGTGACGGAAAGGATCATACGAATAAGGAACGGCTAACTCCGTGCCAGCAGCCGCGGTAATACGGAGGATTCAAGCGTTATCGGGATGTATGGGGTATAAAGGGTGCGTAGGCGGTTTGATAAGCTAGACGTGAAATCCGGGGGCGTAACTCCGGAACTGCCTCAAAGACTG
+
GGAEFGGGGFG@,6;@CFCCE<@+CFGFFDEEC,@@FF,C,CF<BFEFE7CFGGFGFD:FC++>>4FEBFFFAFGGGG<BC=7>+EFFGC,?C<5EEGFDE+8EFF:38+@3+3BF,++3B:F8FCF,,@,F<<3DE<FF7CCG7**3D,7>:6><FCFF:>A7*48BEFCC9:FED***+5<;+?CEE5C79*:/***3:FF6AE**3<?E+0:E=D#################################################################
@DE18INS60510:318:000000000-B6LD3:1:1101:12802:9927 1:N:0:AAGAGGCATTCTAGCT
TGAGGAATATTGGTCAATGGACGCAAGTCTGAACCAGCCATGCCGCGTGCAGGGAGACGGCTCTATGAGTTGTAAACTGCTCTTGTACGAGGGTAAACGCTCTTACGTGTAAGAGCCTGAAAGTATCGTACGAATAAGGATCGGCTAACTCCGTGCCAGCAGCCGCGGTAATACGGAGGATCCAAGCGTTATCCGGATTTATTGGGTTTAAAGGGTGCGTAGGCGGTTTGATAAGTTAGAGGTGAAATACCGGTGCTTAACACCGGAACTGCCTCTAATACTG
+
GGGGGGGGFGGGGGGGGGGGGGFGGGGGGGGGGGGGGGEGGGGGGGGGGGGGGGGGGGGGGGGGGGFFGGGFFFGGGGDGEGGGGGFGGGGGGEGFGGGGGEFFCGFFGGGGGGGCEGCGFGGGGGGGGGGCEGFGGGGGGGGGGGGGGGGGGE8>FGGGGGGGGGGGGGGGGGGGGGGDGCCFGGGEGDGC+CEGCEE6CFGCFGGGE6C?F:*:CGGGDDCC:CEGG5>FCGG?FFGCFF:):<FFFGFGD@:@FCAFC@DGB>FFFFFFFF:4<DFFFFF
@DE18INS60510:318:000000000-B6LD3:1:1101:22875:9928 1:N:0:AAGAGGCATTCTAGCT
TGGGGGATATTGCACAATGGGGGAAACCCTGATGCAGCGACGCCGCGTGGAGGAAGAAGGTTTTCGGATTGTAAACTCCTGTCGTTAGGGACGATAATGACGGTACCTAACAAGAAAGCACCGGCTAGCTACGTGCCAGCAGCCGCGGTAAAACGTAGGGTGCAAGCGTTGTCCGGAATTACTGGGTGTAAAGGGAGCGCAGGCGGACCGGCAAGTTGGAAGTGAAAACTATGGGCTCAACCCATAAATTGCTTTCAAAACTGCTGGCCTTGAGTAGTGCAGA
+
GGGGGGGGGGGGGGGGGGGGGGGGGGGGGGGGGGGGGGFFFGGGGGGGGGGGGGFGGGGGGGGGGGGGGGGGGGGGGFGFFGGGGGGGGGGGGGGGGGFGGGGGGGGGGGGGGFGGGGGGGGGGGGGGGGGGGGGGGGGGGGGGGGGGEEGGGGGGGGGGGGGGGGFEEEGGGGGGGGGGGGGGGFGGGDCGGGCFEGGGGGGGGGGGGGGCCCFG7CGGGGGGGGGGGGGGFGGFF>CFFFBBDGFCFC>GGFFFGG<<C4:CFF??FFFFF>ABFFFBFFF
@DE18INS60510:318:000000000-B6LD3:1:1101:20690:9931 1:N:0:AAGAGGCATTCTAGCT
TGGGGGATATTGCACAATGGGGGAAACCCTGATGCAGCGACGCCGCGTGGAGGAAGAAGGTTTTCGGATTGTAAACTCCTGTCGTTAGGGACGATAATGACGGTACCTAACAAGAAAGCACCGGCTAACTACGTGCCAGCAGCCGCGGTAAAACGTAGGGTGCAAGCGTTGTCCGGAATTACTGGGTGTAAAGGGAGCGCAGGCGGACCGGCAAGTTGGAAGTGAAAACTATGGGCTCAACCCATAAATTGCTTTCAAAACTGCTGGCCTTGAGTAGTGCAGA
+
GGGGGGGGGGGGGGGGGGGGGGGGGGGGGGGGGGGGGGGGGGGGGGGGGGGGGGGGGGGGGGGGGGGGGGGGGGGGGGGGGGGGGGGGGGGGGGGGGGGGGGGGGGGGGGGGGGGGGGGGGGGGGGGGGGGGGGFGGGGGGGGGGGGEGGGGGGGGGGGGGGGGGGGGGGGGGGGGGGGGGGGGGGEEGGGGGGGGGGGGGGGGGGGGEEGGGEC?:DGGGGGGGGGGGGGGGGGFFFGGF>FFGG?CFCFFGF?FF7A<*9DGFF??:FB?A>A26>BF<AF
@DE18INS60510:318:000000000-B6LD3:1:1101:9605:9955 1:N:0:AAGAGGCATTCTAGCT
TGAGGAATATTGGTCAATGGACGCAAGTCTGAACCAGCCACGCCGCGTGCAGGATGACGGCTCTATGAGTTGTAAACTGCTTTTGTACGAGGGTAAACGCAGATACGTGTATCTGTCTGAAAGTATCGTACGAATAAGGATCGGCTAACTCCGTGCCAGCAGCCGCGGTAATACGGAGGATTCAAGCGTTATCCGGATTTATTGGGTTTAAAGGGTGCGTAGGCGGTTTGATAAGTTAGAGGTGAAATTTCGGGGCTCAACCCTGAACGTGCCTCTAATACTG
+
GGGFFGGGGGGGGGGGGGGGGGGGGGGGGGGGGGGGGGGGGGGGGGGGGGGGGGFFGGGGGGGGGGGGGGGGGGGGGGFGGGGGGGGGGF@CFGGGGGGGGGGGGGGGGGGGGGFFFGGFFGGGGGGGG@C@FFGGGFGDCGGDFGDGGGGGGGGGGGGG@CGGGGGGGFGGFGGGGGGGGGGGGGGGGGD=E9EGEEEGF:CGFFCC8EFGGGDG=CDDDC5D8D5D=EFG7DFBBFFCBFFFGF?FFGC>C3<BDF),9875<7@B:F0:<<??):AAFFF
@DE18INS60510:318:000000000-B6LD3:1:1101:17559:9964 1:N:0:AAGAGGCATTCTAGCT
TGGGGAATATTGCACAATGGGCGAAAGCCTGATGCAGCAACGCCGCGTGAGTGAAGAAGTATCTCGGTATGTAAAGCTCTATCAGCAGGGAAGAAAATGACGGTACCTGACTAAGAAGCCCCGGCTAACTACGTGCCAGCAGCCGCGGTAATACGTAGGGGGCAAGCGTTATCCGGATTTACTGGGTGTAAAGGGAGCGCAGACGGCACTGCAAGTCTGAAGTGAAAGCCCGGGGCTCAACCCCGGGACTGCTTTGGAAACTGTAGAGCTAGAGTGCTGGAGA
+
GGGGGGGGGGGGGGGGGGGGGGGGGGGGGGGGGGGGGGGGGGGGDGGGGGGGGGGGGGGGGGGGFGGGGGGGGGGGGGGGGGGGGGGGGGGGGGGGGGGGGGGGGGGGGGGGGGGGGGGGGGGGGGGGGGGGGGGGGGGGGGGGGGGGGGGGGGGGGGGGGGGGGGGGGGGFGFGGEGGGGGGGGGFGGGGGGFGGEGEGGDGFGDGGGGFGGCFFGGG=FDFGGGGGGGGGDDDD>FFGFFEFGEDGEGF<*=FFGGBDF?D>F>B>B?<<274<AFBFB:6
@DE18INS60510:318:000000000-B6LD3:1:1101:26169:9970 1:N:0:AAGAGGCATTCTAGCT
TGGGGAATATTGCACAATGGGCGCAAGCCTGATGCAGCCATGCCGCGTGTATGAAGAAGGCCTTCGGGTTGTAAAGTACTTTCAGCGGGGAGGAAGGGAGTAAAGTTAATACCTTTGCTCATTGACGTTACCCGCAGAAGAAGCACCGGCTAACTCCGTGCCAGCAGCCGCGGTAATACGGAGGGTGCAAGCGTTAATCGGAATTACTGGGCGTAAAGCGCACGCAGGCGGTTTGGTAAGTCAGATGTGAAATCCCCGGGCTCAACCTGGGAACTGCATCTGA
+
GGGGGGGGGGGGGGGGFFGGGGFGGGGGGGGGGGGGGGFGGGGCCEGGGGGGGGFGGGGGFFGGGGGGGGGGFGGFGGGFFGGGGGGGGGGGGGGCFGGGGGGGGGGGGGGGGGGGGGFGGGGGGGG:FGCGGGGGGGGGGGGGGGGGGGGGGGGGGGGGGGGGGGGGGGGGGGGGGGGGGGEGGGGGGGGGE8EGCCC:EDGGFG@F?FGGDGEGGGGG37:DEGGGG=5)97D309FFFF46*09FFGGGG7FFFG91D:FF@FFFFFFB?6:?FF):6>F
@DE18INS60510:318:000000000-B6LD3:1:1101:14267:9978 1:N:0:AAGAGGCATTCTAGCT
TGGGGAATATTGCACAATGGGGGAAACCCTGATGCAGCGACGCCGCGTGAAGGAAGAAGTATCTCGGTATGTAAACTTCTATCAGCAGGGAAGATAGTGACGGTACCTGACTAAGAAGCCCCGGCTAACTACGTGCCAGCAGCCGCGGTAGTACGTAGGGGGCAAGCGTTATCCGGATTTACTGGGTGTAAAGGGAGCGTAGACGGTTTTGCAAGTCTGAAGTGAAAGCCCGGGGCTTAACCCCGGGACTGCTTTGGAAACTGTAGAACTAGAGTGCAGGAGA
+
GGGGGGGGGGGGGGGGGGGGGGGGGGGGGGGGGGGGGGGGGGGGGGGGGGGGGGGGGGGGGGGGGGGGGGGGGGGGGGGGGGGGGGGGGGGGGGGGGGGGGGGGGGGGGGGGGGGGGGGGGGGGGGGGGGGGGGGGGGGGGGGGGGGGGEGGGGGGGGGGGGGGGGGGGGGGGGGGCGGGGGGGGGGGGGCFGGGGGGGGGGGGGGEGGGGGGGGGGGGGGGGGGGGGGFGGGGGFFFGGFFFFGEDDFGGGGFFFGC<AGFFGFFFAFF>DBFBFAA>???@
@DE18INS60510:318:000000000-B6LD3:1:1101:19904:10004 1:N:0:AAGAGGCATTCTAGCT
TGGGGGATATTGCACAATGGGGGAAACCCTGATGCAGCGACGCCGCGTGGAGGAAGAAGGTTTTCGGATTGTAAACTCCTGTCGTTAGGGACGATAATGACGGTACCTAACAAGAAAGCACCGGCTAACTACGTGCCAGCAGTCGCGGTAAAACGTAGGGTGCAAGCGTTGTCCGGAATTACTGGGTGTAAAGGGAGCGCAGGCGGACCGGCAAGTTGGAAGTGAAAACTATGGGCTCAACCCATAAATTGCTTTCAAAACTGCTGGCCTTGAGTAGTGCAGA
+
GGGGGGGGGGGGGGGGDGGGGGGGGGGGGGGGGGGGGGGGGGGGGGGGGGGGGGGGGGGGFGGGGGGGGGGGGGGGGGGGGGGGGGGGGGGGGGGGGGGGGGGGGGGGGGGGGFFGGGGGGGGGGGGGGGGGGGGGGGGGGGGGGGGGGGGGGGGGGGGGGGGGGGGGGGGGGGGGGGGGGGGGGGGGGGGGGGGGGGGGGGGGGGGGGGGGGGGGGGGGGGGGGGGGFGGGGGGFFFGGFFEDGGFGFGGGGFFFGGFFF@C=F?F03FFFF7<<><:AFA9
@DE18INS60510:318:000000000-B6LD3:1:1101:6987:10016 1:N:0:AAGAGGCATTCTAGCT
TGAGGAATATTGGTCAATGGACGCAAGTCTGAACCAGCCATGCCGCGTGCAGGAAGACGGCTCTATGAGTTGTAAACTGCTTTTGTACGAGGGTAAACTCACCTACGTGTAGGTGACTGAAAGTATCGTACGAATAAGGATCGGCTAACTCCGTGCCAGCAGCCGCGGTAATACGGAGGATTCAAGCGTTATCCGGATTTATTGGGTTTAAAGGGTGCGTAGGCGGTTTGATAAGTTAGAGGTGAAATCCCGGGGCTTAACTCCGGAACTGTCTCTAATACTG
+
GGFFFFFG<FFCCAFF=FFEFGGGGEGGGGGGGFFGGGGG9FGGGGGGEGDF8>FFGFGDFGGF>FF9FFFFFFGCGGFEGCFGGGG9F@EGGGGGGGF:?CFCGFC=CF<?C<C:FCGFGFGCGGGBF+<F*<CFG,<<7,4<C*<::E:::;5CFFGG?CCFGGGGG5;?@E5E88*;0<<7<7+A::C8F:EGDE5@7CGGDGCEE8CC+<:C:DC*99EDE)*9:5CF707@F*7**0950+9DF94>C@3>7*).:909)()4;F?<D>AB<<AAF44
@DE18INS60510:318:000000000-B6LD3:1:1101:9944:10017 1:N:0:AAGAGGCATTCTAGCT
TGGGGAATATTGCACAATGGGGGAAACCCTGATGCAGCGACGCCGCGTGAGTGAAGAAGTATTTCGGTATGTAAAGCTCTATCAGCAGGGAAGAAAATGACGGTACCTGACTAAGAAGCCCCGGCTAACTACGTTCCAGCAGCCGCGGTAATACGTAGGGGGCAAGCGTTATCCGGATTTACTGGGTGTAAAGGGAGCGTAGACGGCTAAGCAAGTCAGAAGTGAAAGGCTGGGGCTCAACCCCGGGACTGCTTTTGAAACTGTTTGGCTGGAGTGCTTGAGT
+
GGGGGGGGGGGGGGGGGGGGGGGGGGGGGGGGGGGGGFEEGGGGGGGFDEGGGGEDFGGGGGGGGGGGGGGGGGGGGGGFGGGGGG@FGGGGGGGGGGGGGGGGGGGGGGGGGGGGFGGGG@FGGGGDGGGGGG,AFCFGFCEGGGGGEECGGGGGGGGGGGGG>FF8;?>>FGGG8CCGDGGFFGCEGC:EFGCFDEGEGC2<>EGGGFGFCEFGGGGG=<FFGGFFFDGFDDDBD>GGFFBDG*85>*95:B@=F*6):@FGFB?0:FFBFF#########
@DE18INS60510:318:000000000-B6LD3:1:1101:13301:10034 1:N:0:AAGAGGCATTCTAGCT
TGAGGAATATTGGTCAATGGATGCAAGTCTGAACCAGCCATGCCGCGTGCAGGAAGACGGCTCTATGAGTTGTAAACTGCTTTTGTACGAGGGTAAACTCACCTACGAGTAGGTGACTGAAAGTATCGTACGAATAAGGATCGGCTAACTCCGTGCCAGCAGCCGCGGTAATACGGAGGATTCAAGCGTTATCCGGATTTATTGGGTTTAAAGGGTGCGTAGGCGGTTTGATAAGTTAGAGGTGAAATCCCGGGGCTTAACTCCGGAACTGCCTCTAATACTG
+
EGDGGGGGEFGE9CFADFFGGFFGGFGGGGFGGGGGGGGGGGGGGGGGGGG9FGGGGGGCFEGGGGGFCGGGGGGDGGFGGGGGGGGFFFGGGGGGGGABEGGDFGGGGFFGGGGGGG?FGGGG;FFGGCEE7CGGGGFGF7CEF:FCGGGCEGGGCFGGGGFFEEGGGGGFCFG588C5FG?FDGGGGEGFGFCE5C59<FFF?*;;*<?ACE5CCGDGGGGGCDC<:=FCD>DFFFG7?465CC?FF66C35>>C9:20@F652B996))4>FFFDF)6:@
@DE18INS60510:318:000000000-B6LD3:1:1101:7174:10042 1:N:0:AAGAGGCATTCTAGCT
TGGGGAATATTGCACAATGGGCGAAAGCCTGATGCAGCAACGCCGCGTGAGTGAAGAAGTATCTCGGTATGTAAAGCTCTATCAGCAGGGAAGAAAATGACGGTACCTGACTAAGAAGCCCCGGCTAACTACGTGCCAGCAGCCGCGGTAATACGTAGGGGGCAAGCGTTATCCGGATTTACTGGGTGTAAAGGGAGCGCAGACGGCACTGCAAGTCTGAAGTGAAAGCCCGGGGCTCAACCCCGGGACTGCTTTGGAAACTGTAGAGCTAGAGTGATGGAGC
+
G<FFGGGGGDGFGGFEFFFGFFEGGGGGGGGGGFFCFGFGFGGGGGGF3CBFFF@FGGGFG<FFFGG:FFFFFGGFGCFCEGGGGG9CFFFFEEFGGFGGFFCFGCGAFGGGGGGGGGGGDFEFGGGGG@EGDGCFGGCG6CCFGG8ECCGGFGF?EGGGGGGGGCFGGGGGFGCE8;EGGGGGGGGGEFGGGGGGEG=EEGCFDEGD?CFCGGGCEC7?FFE6EF+?FCFC7C3>@@G=?F@BCCDGBC7<*/9=FGA>D?GF*4@<BFB############
@DE18INS60510:318:000000000-B6LD3:1:1101:16664:10057 1:N:0:AAGAGGCATTCTAGCT
TGGGGAATATTGGGCAATGGGCGCAAGCCTGACCCAGCAACGCCGCGTGAAGGAAGAAGGCTTTCGGGTTGTAAACTTCTTTTAAGAGGGAAGAGCAGAAGACGGTACCTCTAGAATAAGCCACGGCTAACTACGTGCCAGCAGCCGCGGTAATACGTAGGTGGCAAGCGTTGTCCGGATTTACTGGGTGTAAAGGGCGTGTAGCCGGGTCTGCAAGTCAGATGTGAAATCCATGGGCTCAACCCATGAACTGCATTTGAAACTGTAGATCTTGAGTGTCGGA
+
GGGGGGGGGGGGGGGGGGGGGGGGGGGGGGGGGGGGGGGGGGGGGGGGGGGGGGGGGGGGGGGGGGGGGGGGGGGGGFGGGGGGGGGGGGGGGGGGGGGGGGGGGGGGGGGGGGGGGGGGGGGGGGGGGDGGGFGGGGGGFGGGGGGGGGGGGGGGGGCEEGGGGGGGCECGGGGGGGGGGGGGGGGGGGGGFGGGDGGGGGGGGCEGGGGGGGGGG:>CF>FD+CFGDFGGGFGF@FFF?FFFDEFGFGGCDFFF=C:<>?DGFA?AFFFABBBF<A:AFFF
@DE18INS60510:318:000000000-B6LD3:1:1101:11326:10062 1:N:0:AAGAGGCATTCTAGCT
TGGGGAATATTGCACAATGGGCGCAAGCCTGATGCAGCGACGCCGCGTGCGGGATGACGGCCTTCGGGTTGTAAACCGCTTTTGATCGGGAGCAAGCCTTCGGGTGAGTGTACCTTTCGAATAAGCACCGGCTAACTACGTGCCAGCAGCCGCGGTAATACGTAGGGTGCAAGCGTTATCCGGAATTATTGGGCGTAAAGGGCTCGTAGGCGGTTCGTCGCGTCCGGTGTGAAAGTCCATCGCTTAACGGTGGATCTGCGCCGGGTACGGGCGGGCTGGAGTG
+
GGGGGGGGGGGGGGGGFGGGGGGGGGGGFGGGGGGGGGGGGGGFGGGGGGGGGGGGGGGGGGGGGGGGGGGGGGGGFGGFDFGGGGGGGGGGGGGGGGGGGGGGGGF@FGGGGGGGGGGGGGGGGGGGGGGGGCEGGGGGGGGGGGGGGGGGGGGGGGG7FGGGGGGGGGGGGGGGGGGGGGGG>CFGGGFGFGGGGGGD7CECCEEE>EFGGE:CEGGGGGGGGGGG=EG>>CC@?FGF?D@F3CF>5DDGGFF6DGA035DG>0>><EB2409;(-:6??@
@DE18INS60510:318:000000000-B6LD3:1:1101:20291:10072 1:N:0:AAGAGGCATTCTAGCT
TGGGGAATATTGCACAATGGGCGAAAGCCTGATGCAGCGACGCCGCGTGAGCGAAGAAGTATTTCGGTATGTAAAGCTCTATCAGCAGGGAAGATAATGACGGTACCTGACTAAGAAGCACCGGCTAAATACGTGCCAGCAGCCGCGGTAATACGTATGGTGCAAGCGTTATCCGGATTTACTGGGTGTAAAGGGAGCGCAGGCGGTGCGGCAAGTCTGATGTGAAAGCCCGGGGCTCAACCCCGGTACTGCATTGGAAACTGTCGTACTAGAGTGTCGGAGG
+
GGGGGGGGGGGGGGGGGGGGGGGGGGGGGGGGGGGGGGGGGGGGGGGGGGGGGGGGGGGGGGGGGGGGGGGGGGGGGGGGGFGGGGGGGGGGGGGGGGGGGGGGGGGGGGGGGGGGGGGGGGGGGGGGGGGGGGGGGGGGGGGGGGGGGGGGGGGFGGGGGGGGGGGGGGGGGGGGGGGGGGGGGGFGEGGGGGGGGDGGGGGEGGGG>EEGEGGEFFGGGGGGGGFGFFGGGGGFFFGG?FFEGGFGFGGGFFFFGG<AGFDD@BFFFFFFF?FFDA:;BBF
@DE18INS60510:318:000000000-B6LD3:1:1101:21799:10093 1:N:0:AAGAGGCATTCTAGCT
TGGGGGATATTGCACAATGGAGGAAACTCTGATGCAGCGACGCCGCGTGAGTGAAGAAGTATTTCGGTATGTAAAGCTCTATCAGCAGGGAAGAAAATGACGGTACCTGACTAAGAAGCCCCGGCTAACTACGTGCCAGCAGCCGCGGTAATACGTAGGGGGCAAGCGTTATCCTGATTTACTGGGTGTAAAGGGAGCGTAGACGGCGATGCAAGTCTGAAGTGAAATACCCGGGCTCAACCTGGGAACTGCTTTGGAAACTGTATGGCTAGAGTGCTGGAGA
+
GGGGGGGGGGGGGGGGGGGGGGGGGGGGGGGGGGGGGGGGGGGGGGGGGGGGGGGGGGGGGGGGGGGGGGGGGGGGGGGGGGGGGGGGGGGGGGGGGGGGGGGGGGGGGGGGGGGGGGGGGGGGGGGGGGGGGGGGGGGGGGGGGGGGGGDGGGGGGGGGGGGGGGGGGGGGGGGGGGGGGGGGGGGGGEFGGGGGGGGGGGDGGGGGGGGGGGFFGGGGGGGGFFGGGGFFGGGFFFGGFFFFGGFGFFFGGFFFGGFFGBGFFF?BFFBFFF9))6AB??6
@DE18INS60510:318:000000000-B6LD3:1:1101:2659:10093 1:N:0:AAGAGGCATTCTAGCT
TGAGGAATATGGGTCAAGGGACGCAAGTCTGAACCAGCCATGCCGCGTGCAGGAAGACGGCTCTATGAGTTGTAAACTGCTTTTGTACGAGGGTAAACGCTCTTACGTGTAAGAGCCTGAAAGTATCGTACGAATAAGGATCGGCTAACTCCGTGCCAGCAGCCGCGGTAATAAGGAGGATCCAAGCGTTATCCGGAGTGATTGGGTTTAAAGGGTGCGTAGGCGGGTGGATAAGTTAGAGGTGAAATACCGGTGCGTAACACCGGCACTGCCTCTAAGACTG
+
FGFFGGGF<CFD<;<C<-@FEF@:FFCEE9FFFE,CC@FC9CF,CEEFGF@F@B<CF8F7@FG8?EFGGGGECEFEFDCF9,CFCBFF<==BF7AEEBF7?:FGGGF??FFGFFCEFEFFFGGGG,?CFFGGEG@FFFGGBD=F7+@<F,,3@@:F+@D7FF,,CEGGDDE9;,7B:FGE,,@BED5:**=*?+;E5*/+52+?CC?**5<<EC5:EGC5<9CFC)*95C7D>DGF4@GF?@6;>E6C?FD39>D############################
@DE18INS60510:318:000000000-B6LD3:1:1101:16569:10094 1:N:0:AAGAGGCATTCTAGCT
TGGGGAATATTGGGCAATGGGCGCAAGCCTGACCCAGCAACGCCGCGTGAAGGAAGAAGGCTTTCGGGTTGTAAACTTCTTTTGTCAGGGACGAGTAGAAGACGGTACCTGACGAATAAGCCACGGCTAACTACGTGCCAGCAGCCGCGGTAATACGTAGGTGGCAAGCGTTGTCCGGATTTACTGGGTGTAAAGGGCGTGTAGCCGGGAGGGCAAGTCAGATGTGAAATCCACGGGCTCAACTCGTGAACTGCATTTGAAACTACTCTTCTTGAGTATCGGA
+
GGGGGGGGGGGGGGGGGGGGGGGGGGGFGGGGGGGGGGGGGGGGGGGGGGGGGGGGGGGGGGGGGGGGFGGGGGGGGGGGGGGGGGGGGGGGGGGGGGGGGGGGGGGGGGGGGGGGGGGGGGGGGGGGGGGGGGGGGGGGGGGFGGGGGGGGGGGGGGGGGFGGGGGGGGGGGGGGGGGGGGGGGGGG9EEGGGGG>EGGGCGGGGGGGGGGGGGGGGGGGFGG9FFGGGGGFGGFFFDGFFFFGGFGFFGGGFFF>>>>FFGGF>@B<FFFBBF?BA<A?67
@DE18INS60510:318:000000000-B6LD3:1:1101:6422:10116 1:N:0:AAGAGGCATTCTAGCT
TGGGGAATATTGCACAATGGGCGCAAGCCTGATGCAGCGACGCCGCGTGCGGGATGACGGCCTTCGGGTTGTAAACCGCTTTTGATCGGGAGCAAGCCTTTGGGTGAGTGTACCTTTCGAATAAGCACCGGCTAACTACGTGCCAGCAGCCGCGGTAATACGTAGGGTGCAAGCGTTATCCGGAATTATTGGGCGTAAAGGGCTCGTAGGCGGTTCGTCGCGTCCGGTGTGAAAGTCCATCGCTTAACGGTGGATCTGCGCCGGGTACGGGCGGGCTGGAGTG
+
GGGGGGGGGGGGGGGGGGGGGGGGGGGDGGDDGGGGGGGGGGGGGGEGFGGGGGGGGGGGGGGGGGGGGGGGGFFGGGGGGGGGGGGGGGGGGGGGGGGGGGGGGGCGGGGGGGGGGGGGCFGGFGGGGGGGGGGGGGFGGGCG7FGGGGGGGGGGECFFFGFGGDGFC8FFGGGDE8EG7EE*CFFGGGGFEGGEGGGFGGGGGGGGGCFEGGGGGG*95):<EDG9*1>FC>FFFFGGFFF)9CFDFDCDGFFFGGFBD5DG>4>??D#############
@DE18INS60510:318:000000000-B6LD3:1:1101:10327:10119 1:N:0:AAGAGGCATTCTAGCT
TGAGGAATATTGGTCAATGGACGCAAGTCTGAACCAGCCATGCCGCGTGCAGGATGACGGCTCTATGAGTTGTAAACTGCTTTTGTACGAGGGTAAACGCAGATACGTGTATCTGTCTGAAAGTATCGTACGAATAAGGATCGGCTAACTCCGTGCCAGCAGCCGCGGTAATACGGAGGATTCAAGCGTTATCCGGATTTATTGGGTTTAAAGGGTGCGTAGGCGGTTTGATAAGTTAGAGGTGGAATTTCGGGGCTCAACCCTGAACGTGCCTCTAATACTG
+
FFGFFGDGGGGFGGGGGGGGGGGGGGGGGGGGGGGGGGFGGGGFCGGGGGGGGGGGGGGGGGGGGGGFFGGFFGGFGGDFGGGGGGGGGGGGGGGGGGGGGG7FFFFGGGGGGGFGGGGGGGGGGGGGGFGGCFFGFGGGGGGGGGGFGDFGEFGGGFF@FG7DEDEEEGGGGGGGGGGGGCGGDFGGGGGCFFGG>CEFEGGGGGGGGGCFGGGGEDGGGGDCEGEGEEGGGFFFFFCFF)9<C5?7<FFFGEDB5D??G45<4842:F0<FFBB>9A<>2@
@DE18INS60510:318:000000000-B6LD3:1:1101:17083:10122 1:N:0:AAGAGGCATTCTAGCT
TGAGGAATATTGGTCAATGGACGCAAGTCTGAACCAGCCATGCCGCGTGCAGGAAGACGGCTCTCTGAGTTGTAAACTGCTTTTGTACGAGGGTAAACTCACCTACGTGTAGGTGACTGAAAGTATCGTACGAATAAGGATCGGCTAACTCCGTGCCAGCAGCCGCGGTAATACGGAGGATTCAAGCGTTATCCGGATTTATTGGGTTTAAAGGGTGCGTAGGCGGTTTGATAAGTTAGAGGTGAAATCCCGGGGCTTAACTCCGGAACTGCCTCTAATACTG
+
GGGGGGGGEFGGGGGGGGGGGGGGGGGGGGGGGGGGGGGGGGGGGGGGGGGGGGGGGGGEGGGG9FGGDGGGGGGGGGGGGGGGFGGGGGGGGGGGGGGGGGGGGGGGGGGGGGGGGGGGGGFGGGGGGGGGGGGGGGGGGGGDGGGGGFGGGGGGGGGGGGGGGGGGGGGGGGG7FEGGEFGGGGGGGGDGGDEGEEGGGCEFGGEDDGGGGGGGCDGDGDGD:DEGEEGGGGGFFFGCFF?:DF=FFGGGG:BF3<?AFF>DDB>>FF?F??>:29AABDF
@DE18INS60510:318:000000000-B6LD3:1:1101:18746:10125 1:N:0:AAGAGGCATTCTAGCT
TGGGGAATATTGCACAATGGAGGAAACTCTGATGCAGCGACGCCGCGTGAAGGATGAAGTATTTCGGTATGTAAACTTCTATCAGCAGGGAAGAAAATGACGGTACCTGACTAAGAAGCACCGGCTAACTACGTGCCAGCAGCCGCGGTAAAACGTAGGGTGCAAGCGTTGTCCGGAATTACTGGGTGTAAAGGGAGCGCAGGCGGGAAGACAAGTTGGAAGTGAAAACCATGGGCTCAACCCATGAATTGCTTTCAAAACTGTTTTTCTTGAGTAGTGCAGA
+
GGGGGGGGGGGGGGGGGGGGGGGGGGGGGGGGGGGGGGGGGGGGGGGGGGGGGGGGGGGGGGGGGGGGGGGGGGGGGGGGGGGGGGGGGGGGGGGGGGGGGGGGGGGGGGGGGGGGGGGGGGGGGGGGGGGGGGGGGGGGGGGGGGGGGGGGGGGFGGGGGGGGFGGGGGGGGGGGGGGGGGGGGGEEGFAFGGGGGGGGGGGGGGGGGGGGGGF<FGGGGGGGGGGGGGDGGGGFF>FGFF>EGGFGFGGGGFFFGD<<FFGF?A???FAAFFFFDFBA<B=
@DE18INS60510:318:000000000-B6LD3:1:1101:26060:10137 1:N:0:AAGAGGCATTCTAGCT
[truncated: 49,468,201 more chars]
