# Supplementary material for: Effect of radiotherapy on the gut microbiome in pediatric cancer patients: a pilot study
Source: PeerJ. 2019 Sep 23;7:e7683. doi: 10.7717/peerj.7683 (PMC6761921; doi:10.7717/peerj.7683)
Supplement: Supplemental Information 5 — Male at age of 7, taking a sample from patient 2 (P2) at time zero, 14 days before exposed to his first radiation dose. [file peerj-07-7683-s005.gz › GEN171113_S_16s_sample3_2_V3V5_FWD.fastq]

@DE18INS60510:318:000000000-B6LD3:1:1101:20983:2124 1:N:0:AAGAGGCACCTAGAGT
TGGGGAATATTGGGCAATGGGCGCAAGCCTGACCCAGCAACGCCGCGTGAAGGAAGAAGGCTTTCGGGTTGTAAACTTCTTTTGTCGGGTACGAAACAAATGACGGTACCTGACGAATAATCCACGGCTAACTACGTGCCAGCAGCCGCGGTAATACGTGGGTGGCCAGCGTTATCCTGATTTACTGGGTGTAAAGTGCGTGTAGGCGGGATTGCAAGTCAGATGTGAAAACTGCGGTCTCAACCTCCAGCCTTCATTTGTACCTGTAGTTCTTTAGTGCTGT
+
GGGGGGGGGGGFGGFGGGGGGGGGGGGGGGGGGGGGGGFGGGGGGGGGGGGGGGGGGGFGGGGGGD++BC7B9E<FGGGGGGGGGA++8,+B:==FEGGFEA,>+7FCFFGF?B7+:@<,,<@3><*CFCFGGEF7F<D*,,>,6FG*1*=F::F<F7F@EGB**4+2444;>8C90++<<?C9CGF@*2AE97+<++0*22A*+<@C*:=5@=++0;CD*2:DEF#########################################################
@DE18INS60510:318:000000000-B6LD3:1:1101:18243:2187 1:N:0:AAGAGGCACCTAGAGT
TGGGGAATATTGCACAATGGAGGAAACTCTGATGCAGCGACGCCGCGTGAGTGAAGAAGTAGTTCGCTATGTAAAGCTCTATCAGCAGGGAAGATAGTGACGGTACCTGACTAAGAAGCTCCGGCTAAATACGTGCCAGCAGCCGCGGTAATACGTATGGAGCAAGCGTTATCCGGATTTACTGGGTGTAAAGGGAGTGTAGGTGGCCAGGCAAGTCAGAAGTGAAAGCCCGGGGCTCAACCCCGGGACTGCTTTTGAAACTGCAGGGCTAGAGTGCAGGAGG
+
GGGGGGGGGGGGGGGGGGGGGGGGGGGGGGGGGGGGGFGGGGGGGGGGGGGGGGGGGGGGGGGGGGGGGGGGGGGGGGGGGGGGGGGGGGGGGGGGGGGGGGGGGGGGGGGGGGFFFGGGGGGGGGGGGGGGGGGGGGGGCGGGGGGGGGGGGGGCGGGFGGGFFFGGGGGGGGGGGGGFGGCGGGGGGGFGGFGGGGGGGGGGGGGGGFGGGFGGGGGFGGGGFFGGGFGGGGD:>@FC:FEBGGFGFFGGF?FFGCA>DFGGFF49?FFBF<AAABAFFF3
@DE18INS60510:318:000000000-B6LD3:1:1101:7852:2198 1:N:0:AAGAGGCACCTAGAGT
TGGGGAATATTGCACAATGGGGGAAACCCTGATGCAGCGACGCCGCGTGGAGGAAGAAGGTCTTCGGATTGTAAACTCCTGTTGTTGAGGAAGATAATGACGGTACTCAACAAGGAAGTGACGGCTAACTACGTGCCAGCAGCCGCGGTAAAACGTAGGTCATAAGCGTTGTCCGGAATTACTGGGTGTAAAGGGAGCGCAGGCGGGAGAACAAGTTGGAAGTGAAATCCATTGGCTCAACCCATGAACTGCTTTCAAAACTGTTTTTCTTGAGTAGTGCAGA
+
FFGGFFDFGGGGGFGFFAFGGGGGGGGGGGGGEFFCFGFGFGGGGGGCFECGGGGGGGGGCF;FGGGEGCFGG;FFGGGFG<,FFF89F8FF<FGGGGGGFGEGGGGGGGGGGGF8:FFGGGGGGCCFGF?FGFGGFCF5;*;FGGG>?E?CGGGGGFDC7@++02<CCCEGDGGGGC5<CGGFGF8;?7CGGGGG5>C>CC8EG=EGGEFCCEGFGCGG7<?FCCF>FFG**:<7?@67?@FFDGF>@CFG>=@FGG)5DFGGB<480@#############
@DE18INS60510:318:000000000-B6LD3:1:1101:20366:2210 1:N:0:AAGAGGCACCTAGAGT
TGGGGAATATTGCACAATGGAGGAAACTCTGATGCAGCGACGCCGCGTGAGTGAAGAAGTAGTTCGCTATGTAAAGCTCTATCAGCAGGGAAGATAGTGACGGTACCTGACTAAGAAGCTCCGGCTAAATACGTGCCAGCAGCCGCGGTAATACGTATGGAGCAAGCGTTATCCGGATTTACTGGGTGTAAAGGGAGTGTAGGTGGCCAGGCAAGTCAGAAGTGAAAGCCCGGGGCTCAACCCCGGGACTGCTTTTGAAACTGCAGGGCTAGAGTGCAGGAGG
+
GGGGGGGGFGGGGGGGGGGGCGGGGGGGGGGGGGGGGGFGGGGDGGGFFGGGFGFGGGGGGGGGGGGGGEGCGGGGGGGGGGGGGGDGGGGGGGGCGGGGGGGGGGGGGGGGGGGGGGGGGGGGGGGGGGGGGGGGGGGGGFGGGGGGGGGGGGGFGGGDFGGFFFGGGGGGGGGGGGCFGGGF:C?E5EGFFGE;ECFF?FGGGGGGGGGGGGG?C7:FGGGGGGGGGGFGDG3>EFGDF)7>DEEGFDGFF=66:CD2C*CCFBFBFF:?B?DAF<>?6?E
@DE18INS60510:318:000000000-B6LD3:1:1101:17027:2213 1:N:0:AAGAGGCACCTAGAGT
TGGGGAATATTGCACAATGGGGGAAACCCTGATGCAGCGACGCCGCGTGGAGGAAGAAGGTCTTCGGATTGTAAACTCCTGTTGTTGAGGAAGATAATGACGGTACTCAACAAGGAAGTGACGGCTAACTACGTGCCAGCAGCCGCGGTAAAACGTAGGTCACAAGCGTTGTCCGGAATTACTGGGTGTAAAGGGAGCGCAGGCGGGAGAACAAGTAGGAAGTGAAATCCATGGGCTCAACCCATGAACTGCTTTCAAAACTGTTTTTCTTGAGTAGTGCAGA
+
GGGGGGFFGGGGGGGGGGGGGGGGGGGFGGGGGGGGGGGGGGGEGGGFGGGGGGGGGGGGCGFGGGGGGGGGGGGGGFGGGFGGGGGGFGGGGGGGGGGGGGGGGGGGGGGGGGGGGGGGGGGGGGGGGGGGGGGGGGGGGGGGGGGGGGGGGGGFGGGGGGGGGGGGGGGGGGGGFEG7FGFGGGFE:EFFGGGGG5EEGGGGGGGEEEGG?CFC+:>=FGC7@FGGGGFFGF37)7DF?@FFGGFGFGFFCBFFFF4<5:F>=<?0(*6ABFBFFF>FAF4
@DE18INS60510:318:000000000-B6LD3:1:1101:21163:2217 1:N:0:AAGAGGCACCTAGAGT
TGGGGAATATTGCACAATGGGCGAAAGCCTGATGCAGCAACGCCGCGTGAGCGATGAAGGCCTTCGGGTCGTAAAGCTCTGTCCTCAAGGAAGATAATGACGGTACTTGAGGAGGAAGCCCCGGCTAACTACGTGCCAGCAGCCGCGGTAATACGTAGGGGGCTAGCGTTATCCGGAATTACTGGGCGTAAAGGGTGCGTAGGTGGTTTCTTAAGTTAGAGGTGAAAGGCTACGGCTCAACCGTAGTAAGCCTTTGAAACTGGGAAACTTTAGTGCAGGAGAG
+
GGGGGGGGGGGGGGGGGGGGGGGGGGGGGGGGGGGGGGGGGGGGGGGGGGGGGGGGGGGGGGGGGGGGGGGGGGGGGGGGGGGGGGGFF8CDGGGGGGGGGGGGGGFGCGGGGGGGGGGGGGGGGGGGGGGGGGC@FGGFFFGGCEGGGGGGGGGFGGGGGGGG*=FGGGGFGGGGCEGGGGGGGGGGGEGGGGGGGGGGGEGGGGEGGGGFC<?0<CF7>FGGFDEGGGGCGGC@DEGCFFFFGG>F4FGD*=7?FDDFGFGG54>1A?)).624<AB####
@DE18INS60510:318:000000000-B6LD3:1:1101:17425:2298 1:N:0:AAGAGGCACCTAGAGG
TGGGGAATCTTCCGCAATGGACGAAAGTCTGACGGAGCAACGCCGCGTGAGTGATGAAGGATTTCGGTCTGTAAAGCTCTGTTGTTTATGACGAACGTGCAGTGTGTGAACAATGCATTGCAATGACGGTAGTAAACGAGGAAGCCACGGCTAACTACGTGCCAGCAGCCGCGGTAATACGTAGGTGGCGAGCGTTGTCCGGAATTATTGGGCGTAAAGAGCATGTAGGCGGCTTAATAAGTCGAGCGTGAAAATGCGGGGCTCAACCCCGTATGGCGCTGGA
+
GGGFGGGGFGGGGFFGGGGGGGFFFEGCFFFGGGGGGGGGGGGDEGG>>BFFFGFGGGGGGGGGGGGF@EFFFDGGDDGGGGGGGGCFEFGGDGGGGGGGGGGGFGFFGGGGGGGGFEFCDGGGFGGEDGGDFGGFFGGEGGGGGFGGDDDC7CG9CFGGGGGFGFFGGAEEGGGGGFGGG9FCEFF8FGGGCEE5CEGGGGEGFCC?9CFF5::CCGD*>47=F7CCF67DG)))99?*=FF@3C>DDD*9*9=BFGF(9>37435.1)3(487?BFF####
@DE18INS60510:318:000000000-B6LD3:1:1101:19763:2304 1:N:0:AAGAGGCACCTAGAGT
TGGGGAATATTGCACAATGGAGGAAACTCTGGTGCAGCGACGCCGCGTGAGTGAAGAAGTAGTTCGCTATGTAAAGCTCTATCAGCAGGGAAGATAGTGACGGTACCTGACTAAGAAGCTCCGGCTAAATACGTGCCAGCAGCCGCGGTAATACGTATGGAGCAAGCGTTATCCGGATTTACTGGGTGTAAAGGGAGTGTAGGTGGCCAGGCAAGTCAGAAGTGAAAGCCCGGGGCTCAACCCCGGGACTGCATTGGAAACTATGTAACTAGAGTGTCGGAGA
+
GGGGGGGGGGGGGGGGGGGGGGFFGGGGGGGGGGGGGFGGGGGGGGGFGGGGFDCFGGGGGGGGGGGGGGGGGGGGGGGFGFGGGGGGGGGGGGGGGGGGGGGGGGGGGGGGGGGGGGGGGGGGGGGGGGGGGGGGGGGGGGGGGDGGGGGGGGGEGGGGCFFFGGGG>EGGGGGGGEDFGGGGGGFGEGFGGGDGGCCFGFGFFGFGGGGGGGGGFDD=FGGGFFGGFCFGGGGF)>FFF4BFDEEDDFCGCF??FGDFFBG*9:FAF=ABABAF:><>FFB
@DE18INS60510:318:000000000-B6LD3:1:1101:23831:2368 1:N:0:AAGAGGCACCTAGAGT
TGGGGAATATTGCACAATGGGGGAAACCCTGATGCAGCGACGCCGCGTGGAGGAAGAAGGTCTTCGGATTGTAAACTCCTGTTGTTGAGGAAGATAATGACGGTACTCAACAAGGAAGTGACGGCTAACTACGTGCCAGCAGCCGCGGTAAAACGTAGGTCACAAGCGTTGTCCGGAATTACTGGGTGTAAAGGGAGCGCAGGCGGGAGAACAAGTTGGAAGTGAAATCCATGGGCTCAACCCATGAACTGCTTTCAAAACTGTTTTTCTTGAGTAGTGCAGA
+
GGGGGGGGGGGGGGGGGGGGGGGGGGGGGGGGGGGGGGGGGGGGGGGGGGGGGGGGGGGGGGGGGGGGGGGGGGGGGGGEFFGGGGGCFGGGFGGGGGGGGGGGGGGGGGGGGGGFGGGGGGGGGGGGGGGGGGFGGGGGGGGGGGGGGGCGGGGGGGGGGGGGGGGGGGGGGGGGGGGGGGGGGGGGGCGFGGGGGGGGGGGGGGE/CCCGGFCCCDGFFFGGGGGGGGGGGGGF55FFFFEEGFFGFGCCFFFFFDD)9@GGFA?:?FDFFFFFFF?A<A@
@DE18INS60510:318:000000000-B6LD3:1:1101:14550:2381 1:N:0:AAGAGGCACCTAGAGT
TGGGGAATATTGCACAATGGAGGAAACTCTGATGCAGCGACGCCGCGTGAGTGAAGAAGTAGTTCGCTATGTAAAGCTCTATCAGCAGGGAAGATAGTGACGGTACCTGACTAAGAAGCTCCGGCTAAATACGTGCCAGCAGCCGCGGTAATACGTATGGAGCAAGCGTTATCCGGATTTACTGGGTGTAAAGGGAGTGTAGGTGGCCAGGCAAGTCAGAAGTGAAAGCCCGGGGCTCAACCCCGGGACTGCTTTTGAAACTGCAGGGCTAGAGTGCAGGAGG
+
GGGGGGGGGGGGGGGGGGGGGGGFGGGGGGGGGGGGGFGGGGGGGGG=FFF<FGGGGGGFFFFGGGDFGGGGGGGGGGGGGGGGGGGGGGGGGGGGGGGGGGGGGGGGGGGGGGGGGGGGGGGGGGGGGGGGGGGGGGGGGGGGGGGGGDGGGGGGFFGGGGGGFGFGECGGGFGGGGGFFGFFGGEGE7EFGGGFGCFFCFGFGGGGDDFGFFGGCGGFGGCGGCFFGFCCGCDFEFG0)8>>DGFDB7FGFF=FGGAAF=DDF2F0:5(:3<>FBADFFFF
@DE18INS60510:318:000000000-B6LD3:1:1101:20995:2397 1:N:0:AAGAGGCACCTAGAGT
TGGGGGATATTGCACAATGGAGGAAACTCTGATGCAGCGACGCCGCGTGAGTGAAGAAGTATTTCGGTATGTAAAGCTCTATCAGCAGGGAAGAAAATGACGGTACCTGACTAAGAAGCCCCGGCTAACTACGTGCCAGCAGCCGCGGTAATACGTAGGGGGCAAGCGTTATCCGGATTTACTGGGTGTAAAGGGAGCGTAGACGGCGACGCAAGTCTGAAGTGAAATACCCGGGCTCAACCTGGGAACTGCTTTGGAAACTGTGTTGCTGGAGTGCTGGAGA
+
GGGGGGGGGGGGGGGGGGGGGGGGGGGFGGGGGGGGGGGGGGGGGGGGGGGGGGGGGGGGGGGGGGGGGCFGGGGGGGGGGGGGGGGGFGGGGGGGGGGGGGGGGGGGGDGGGGGDEGGFGGGGGGGGGGGGGGGGGGGGGGGGGGGGGGGGGGGGGGGGGGGGFGGGGGGGGGGEFGGFGGGGGGGGGGCGGGGGGEEGGGGGGGGGGGGGGGGGGGGGGGGGGFGCCGGGGGGE:FFFFFFFGGFGFGGF>FF=FGFFGFGCFF??D=AFFFFFFFBF?BF
@DE18INS60510:318:000000000-B6LD3:1:1101:24002:2410 1:N:0:AAGAGGCACCTAGAGT
TGGGGAATATTGCACAATGGGGGAAACCCTGATGCAGCGACGCCGCGTGGAGGAAGAAGGTCTTCGGATTGTAAACTCCTGTTGTTGAGGGAGATAATGACGGTACTCAACAAGGAAGTGACGGCTAACTACGTGCCAGCAGCCGCGGTAAAACGTAGGTCACAAGCGTTGTCCGGAATTACTGGGTGTAAAGGGAGCGCCGGCGGGAGAACAAGTTGGAAGTGAAATCCATTGGCTCAACCCATAAACTGCTGTCAAAACTGTGTTTCTTGAGTAGTGCAGA
+
GGGGGGGGGGGGGGGGGGGGGGGGGGGGGGGGGGGGGGGGGGGGGGGGGGGFFFGGGGGGGGGGGGG:BFGFGGGGGGGFFFGGGGGGFGGGGGGFGGGGGGGGGGGGGGFGGGGGGGGGGGGGDGGGGGGGGGGGGGGGF6AFGGCE*8CFGGGFFFGGGCF7CEGGGGD8@FGGGGGFGFGFGG*A*<+<FFG5CE*/**:*:EG5C8:CF66+3:6*746*<C9:E<6C*>779@FFFFD5C*6:?::CF6@?CDD<G?7>*67721<ABF#########
@DE18INS60510:318:000000000-B6LD3:1:1101:16159:2427 1:N:0:AAGAGGCACCTAGAGT
TGGGGAATATTGCACAATGGGGGAAACCCTGATGCAGCGACGCCGCGTGGAGGAAGAAGGTCTTCGGATTGTAAACTCCTGTTGTTGAGGAAGATAATGACGGTACTCAACAAGGAAGTGACGGCTAACTACGTGCCAGCAGCCGCGGTAAAACGTAGGTCACAAGCGTTGTCCGGAATTACTGGGTGTAAAGGGAGCGCAGGCGGGAGAACAAGTTGGAAGTGAAATCCATGGGCTCAACCCATGAACTGCTTTCAAAACTGTTTTTCTTGAGTAGTGCAGA
+
GGGGGGGGGGGGGGGGGGGGGGGGGGGGGGGGGGGGGGDGBFGGGGGFGGGGGGGGGGGGGGGGGGGGGGGGGGGGGGGCFGGGGGGGGGGGGGGGGGGGGGGGGGGGGGGGFGGGGGGGGGGGGGGGGGGGGGGGGGGGGGGGGGGGEGEGGGGFGGGGGGGGGFGGE>EGFGGGGGGGGGEGFGFGCEGGGGGGEGGGGGGGGGGGGGGGGCGAFFGGGGGGGCGFGFGGFGGFFFGGF4>EFGFFFCDD7@FFGGB<FFFFF>)(5B4<A>AFFFFFFBF
@DE18INS60510:318:000000000-B6LD3:1:1101:9927:2442 1:N:0:AAGAGGCACCTAGAGT
TGGGGAATATTGCACAATGGGGGAAACCCTGATGCAGCGACGCCGCATGAGCGAAGAAGTATTTCGGTATGTAAAGCTCTATCAGCAGGGAAGAAGAATGACGGTACCTGACTAAGAAGCACCGGCTAAATACGTGCCAGCAGCCGCGGTAATACGTATGGTGCAAGCGTTATCCGGATTTACTGGGTGTAAAGGGAGCGCAGGCGGTGCGGCAAGTCTGATGTGAAAGCCCGGGGCTCAACCCCGGGACTGCTTTTGAAGCTGCAGGGCTAGAGTGCAGGAG
+
EGGFFGCFGGGGGGGGGGGGGGGGGGGGEGGGGGGGGFFGGGGGGG@FGGGGGGFFGFGGGGGGFGFF@FFGGGGGGGGFGGGGGGGFCEDEFGGGGGGGGGGGGGGGGGGG9BCFGGFGFFDGGGGGGG9FGGGGGCFGGGGGFGDGGGGGGGGGFDCFGCGGGEGGGCCEGFFGEG5C+@@FCCGFE::CCFGGGGGGGGGGGGGEGDGGGDGGFF=CC7CCF=EFGGGGGGGFF><=FF:DGGB<>D*19=*8=>:<C?FG)(034>.168<)6AAB??@
@DE18INS60510:318:000000000-B6LD3:1:1101:21658:2445 1:N:0:AAGAGGCACCTAGAGT
TGGGGAATATTGCACAATGGGCGAAAGCCTGATGCAGCGACGCCGCGTGAGTTAAGAAGTATTTCGGTATGTAAAGCTCTATCAGCAGGGAAGAAAATGACGGTACCTGACTAAGAAGCCCCGGCTAACTACGTGCCAGCAGCCGCGGTAATACGTAGGGGGCAAGCGTTATCGGGATTTACTGGGTGTAAAGGGAGCGTAGACGGCGACGCAAGTCTGAAGTGAAATACCCGGGCTCACCCTGGGAACTGCTTTGGAAACTGTGTTGCTGGAGTGCTGGAGA
+
GGGGGGGGFGGGGGGGGGGGGGFEGGGFGGGGGGGGGGCGGGGGGGGGGGGGGFCFFFGGGGGGGGGEGGGGGGGGGGGG?FGGGGGGGGGGGFGGGGGGGGGGGGGGGGGGGFFGCFGGFEFGGGGGGGGGGG6CFGGGGGGGGGGGEGEGGGGEFGDEGGGEGGGG88EFF85C:CCFGGFGGGGGEFFCFGGFGGGEDCGGGEGEG8CEGGGF7FFFCFEGCGF70076C>DB:FG*)7@FGDFC@C66*9@FGG23CFGFFA?:)*67B?BFBAD?###
@DE18INS60510:318:000000000-B6LD3:1:1101:16055:2448 1:N:0:AAGAGGCACCTAGAGT
TGGGGAATATTGCACAATGGGGGAAACCCTGATGCAGCGACGCCGCGTGAGCGAAGAAGTATTTCGGTATGTAAAGCTCTATCAGCAGGGAAGAAAATGACGGTACCTGACTAAGAAGCACCGGCTAAATACGTGCCAGCAGCCGCGGTAATACGTATGGTGCAAGCGTTATCCGGATTTACTGGGTGTAAAGGGAGCGTAGACGGTTGTGTAAGTCTGATGTGAAAGCCCGGGGCTCAACCCCGGGACTGCATTGGAAACTATGTAACTAGAGTGTCGGAGA
+
GGGGGGGGGGGGGGGGGFGDGGGGGGGGGGGGGGGGGGGGEGGGGGGFEGEFGGGGGGGGGGGGGGCFFFGGGGGGGGGGG9FGGFFEGEGGGGGGGGGGGGGGGGGGGGFFGGGFGGGGGGGGGGGGGGGGGGGGGGGGGGGGGGGGEGGGGGG@FGGGGGGGGGGGGGEGGGGGFGGFGGFCFG?EEGGGGGGGEGGEGGEGE?E;ECEGGFFCCFF;CFGGFFGGGAFDDGGB>3CDF@D5CEEGFFCCC47FGGFFG?GFF>=-5=482><B9A<>>>B
@DE18INS60510:318:000000000-B6LD3:1:1101:18185:2475 1:N:0:AAGAGGCACCTAGAGT
TGGGGAATATTGCACAATGGAGGAAACTCTGATGCAGCGACGCCGCGTGAGTGAAGGAGTAGTTCGCTATGTAAAGCTCTATCAGCAGGGAAGATAGTGACGGTACCTGACTAAGAAGCTCCGGCTAAATACGTGCCAGCAGCCGCGGTAATACGTATGGAGCAAGCGTTATCCGGATTTACTGGGTGTAAAGGGAGTGTAGGTGGCCAGGCAAGTCAGAAGTGAAAGCCCGGGGCTCAACCCCGGGACTGCTTTTGAAACTGCAGGGCTAGAGTGCAGGAGG
+
GGGGGGGGGGGGGGGGGGFGGGGGGGGGGGGGGGGGGGGDGGGGGGGFGGGFGGGGGGGGGGFGGGGGGGGFGGGGGGGGGGGGGGGGGGGGGGGGGGGGGGGGGGFGGGGGGGGGGGGCFGGGGGGFGGGGGGGGGGGGGGGGGGGGGGGGGGGFFFGGGGGGFGFGEDGGGGGGGGDGGGGGGGGGGGGGGGGGGGFFCFGGGFGGGGGGC:CEFGG7DGFGGFFCG:5<DDGF)7>*?FD>GGFDECCDC*=FDGFFGFF4??@;BF12<>AFABAFFFF
@DE18INS60510:318:000000000-B6LD3:1:1101:15943:2538 1:N:0:AAGAGGCACCTAGAGT
TGGGGAATATTGCACAATGGGCGAAAGCCTGATGCAGCGACGCCGCGTGAGCGAAGAAGTATTTCGGTATGTAAAGCTCTATCAGCAGGGAAGATAATGACGGTACCTGACTAAGAAGCACCGGCTAAATACGTGCCAGCAGCCGCGGTAATACGTATGGTGCAAGCGTTATCCGGATTTACTGGGTGTAAAGGGAGCGCAGGCGGTGCGGCAAGTCTGATGTGAAAGCCCGGGGCTCAACCCCGGTACTGCATTGGAAACTGTCGTACTAGAGTGTCGGAGG
+
GGGGGGGGGGGGGGGGGGGGGGFFGGGFGFGGGGGGGGGGGGGGDGGGGGGGGGGGGGGGGGGGGGGGGGGGGGGGGGGFGFFGGFCGFGGGGGGGGGFGGGGGGGGGGGGGGGGGGGGGGGGGGGGGGGGGGGGGGGGGGGGGGGEGGGGGGGGFG9FGGGGGGGFGECEGGGGGGGGGGGGGGG@C5CECGFEGGGGCGGGGGGGGGGGGEG><CDFGFDFGFGFFFGGGG<DD5>GGFFEFCEEDECFF7@FFCFAAGFG76:>?F5>B<?A9):?>FB@
@DE18INS60510:318:000000000-B6LD3:1:1101:20831:2547 1:N:0:AAGAGGCACCTAGAGT
TGGGGGATATTGCACAATGGAGGAAACTCTGATGCAGCGACGCCGCGTGAGTGAAGAAGTATTTCGGTATGTAAAGCTCTATCAGCAGGGAAGAAAATGACGGTACCTGACTAAGAAGCCCCGGCTAACTACGTGCCAGCAGCCGCGGTAATACGTAGGGGGCAAGCGTTATCCGGATTTACTGGGTGGAAAGGGAGCGTAGACGGCGACGCAAGTCTGAAGTGAAATACCCGGGCTCAACCCGGGAACTGCTTTGGAAACCGTGTTGCTGGAGTGCTGGAGA
+
GGGGGGEFGG9FGGGGFCCFEF@EEGGGGCGFGGGGGGGGGGGGGGGGGG@EGGFFEGG9@FGGGGGFFFGGGGGGGGGFG9EFFGGF<CGFGGGGGGGGGGGGGGGGGGGGGFGGGGG7FEGGGG>F7CGFGGEGGGGGGFGGGFGDFFEGF@FFFFFGGGGGGCEEEGGGGCEGEGGGGGGGGG;E*A@CFCE>:ECEGDEGGGE5*5CECE7CFGF>FFFGGG7:E+9<C35<5>CFF>B>DE#####################################
@DE18INS60510:318:000000000-B6LD3:1:1101:10976:2563 1:N:0:AAGAGGCGCCTAGAGT
TGGGGAATATTGCACAATGGGGGAAACCCTGATGCAGCGACGCCGCGTGGAGGAAGAAGGTCTTCGGATTGTAAACTCCTGTTGTTGAGGAAGATAATGACGGTACTCAACAAGGAAGTGACGGCTAACTACGTGCCAGCAGCCGCGGTAAAACGTAGGTCACAAGCGTTGTCCGGAATTACTGGGTGTAAAGGGAGCGCAGGCGGGAGAACAAGTTGGAAGTGAAATCCATGGGCTCAACCCATGAACTGCTTTCAAAACTGTTTGTCTTGAGTAGTGCAGA
+
FFGFFGECFGGGGGGGGCGGGGGGGGGGGGGGGGGGGDGGGFGFGGEFGGEGGEGGGGGGGGGGGGGGDEGCFGBFFFG>FFFFD7CGFGFGFFGGGGFGGGGGGG9CGGGGGGGFGGGGGGGGGGGGGGGGGFGFGGGGGGEGEGGGGGGGGGGCGGGGGFGGGGGGGGGGGGGGGGGGGGGGGGGGCGGGGGGGGEGC>EGEE:8?CCFFGGG<<:>DDGFGFGGGGC9CGGGFF)9FFF>>4:?7@*992=?FGGA<D?CC###################
@DE18INS60510:318:000000000-B6LD3:1:1101:12280:2575 1:N:0:AAGAGGCACCTAGAGT
TGGGGAATATTGCACAATGGGCGAAAGCCTGATGCAGCGACGCCGCGTGAGCGAAGAAGTATTTCGGTATGTAAAGCTCTATCAGCAGGGAAGATAATGACGGTACCTGACTAAGAAGCACCGGCTAAATACGTGCCAGCAGCCGCGGTAATACGTATGGTGCAGGCGTTATCCGGATTTACTGGGTGTAAAGGGAGCGCAGGCGGTGCGGCAAGTCTGAGGTGAAAGCCCGGGGCTCAACCCCGGTACTGCATGGGAAACGGTCGTACTAGCGTGTCGGAAG
+
GGGGGGGGGAGGGGGGFFGGGGGDGGGGGGGGDGGGGGGGGGGGGDGGGGGGGGGGGG??FF9CFGGBEFGFGGFGFGFGGFGGDCCFFGFGEGGGGAFGFGEGGGGGGGGGGFGG<<FGGGGCFGGGCFGGGGGGFGGGGGGCEGEFFGE@FGGEE<FGGGG<FFGGE*:CFGGG:E*?E+>CEF?ECGGCFGGC*8?CECEEEGGEGGGEEE5+<FCF*>FGCF7CE:D3CD<@3>G4;@>:5C>CFFCC>=*79C4?<)9D###################
@DE18INS60510:318:000000000-B6LD3:1:1101:12060:2576 1:N:0:AAGAGGCACCTAGAGT
TGGGGAATATTGCACAATGGAGGAAACTCTGATGCAGCGACGCCGCGTGAGTGAAGAAGTAGTTCGCTATGTAAAGCTCTATCAGCAGGGAAGATAGTGACGGTACCTGACTAAGAAGCTCCGGCTAAATACGTGCCAGCAGCCGCGGTAATACGTATGGAGCAAGCGTTATCCGGATTTACTGGGTGTAAAGGGAGTGTAGGTGGCCAGGCAAGTCAGAAGTGAAAGCCCGGGGCTCAACCCCGGGACTGCTTTTGAAACTGCAGGGCTAGAGTGCAGGAGG
+
GGGGGGDGGGGFCEFDFGGGF8FCFGGGGGFGGGGGGGGEGGGCFGGFEGD,>AE<>FFGGGGGGGGFGGFGGGGGGGGFDAFCCFGGCFGGFGGFFFGGGECFGEFGGGGGGGGGGFCCGGGGGGGGGFGCCGCFGGGGGGGGGGG8ECC?FGFFGGGEECCGCFGDC5CGGGGGCECGGGGGGGFGGG+<CGD8EEFFGGGGGGC;:CFFGGFGGGGFDGGGCF?CF6397CC>B7C=?FEFGGEDDFGGG=6*:1-9C*:**2;0?F#############
@DE18INS60510:318:000000000-B6LD3:1:1101:18833:2606 1:N:0:AAGAGGCACCTAGAGT
TGGGGAATATTGCACAATGGGGGAAACCCTGATGCAGCGACGCCGCGTGAGCGAAGAAGTATTTCGGTATGTAAAGCTCTATCAGCAGGGAAGAAAATGACGGTACCTGACTAAGAAGCACCGGCTAAATACGTGCCAGCAGCCGCGGTAATACGTATGGTGCAAGCGTTATCCGGATTTACTGGGTGTAAAGGGAGCGTAGACGGTTGTGTAAGTCTGATGTGAAAGCCCGGGGCTCAACCCCGGGACTGCATTGGAAACTATGTAACTAGAGTGTCGGAGA
+
FGGGGGGGGGGGGGGFFGGGGGGGGGGFGGGFGGGGGFGGDFEGGGEFGGEGGGGGGGG?A<<FFGGGGGGFGGFGGFG9FFGFFGGGGGGGGGGGGGGGGGGGGGGGGGGFCFGGGGGGGGGGGGGGGGGGGFGGGGGGGGGGGGGGGGGGGGGFFCFGGGGGGGGE8:CGGFEGGG5?CGGFGGGGEFFGGGGGGGGGGC5FEE=CEGEFGGF<F7DFFGFFGGFGF=D<DD)788*77@:BGGEGFCCCCFFFGF>AF4FG@>B2:*674?AFA91;043
@DE18INS60510:318:000000000-B6LD3:1:1101:12254:2629 1:N:0:AAGAGGCACCTAGAGT
TGGGGAATATTGCACAATGGGGGAAACCCTGATGCAGCGACGCCGCGTGGAGGAAGAAGGTCTTCGGATTGTAAACTCCTGTTGTTGAGGAAGATAATGACGGTACTCAACAAGGAAGTGACGGCTAACTACGTGCCGGCAGCCGCGGTAAAACGTAGGTCACAAGCGTTGTCCGGAATTACTGGGTGTAAAGGGAGCGCAGGCGGGAGAACAAGTTGGAAGTGAAATCCATGGGCTCAACCCATGACCTGCTTTCAAAACTGTTTTTCGTGAGTAGTGCAGA
+
FGGGGFGGGGGGGGGGGFGGGGGDGGGFGGGGGGGGGFGFGGGGGGEGGGDGGGGGGGGGGGGGGGGF7FGFGGGGGGGGGEGEEFGGFGGGGGGGGDGGGGGGGGGGGGGGGFGGGFGGGGGGGGEGGGGGGGGGGGGGGGGFGGEGFG@CFCGFGGGGFGCFGGGG*<B8FGGGGE>CGGGGGGBE*<CACFGGGGDC>EE5CGE?EGGFFFC++;99FDFGCFC7EG7>>5F>>>CFFFBEGFF4):CFF*47FGD7>?CDFA?B?):?F##########
@DE18INS60510:318:000000000-B6LD3:1:1101:11655:2630 1:N:0:AAGAGGGACCTAGAGT
TGGGGAATATTGCACAATGGGGGAAACCCTGATGCAGCGACGCCGCGTGAGCGAAGAAGTATTTCGGTATGTAAAGCTCTATCAGCAGGGAAGAAAATGACGGTACCTGACTAAGAAGCGCCGGCTAAATACGTGCCAGCAGCCGCGGTAATACGTATGGTGCAAGCGTTATCCGGATTTACTGGGTGTAACGGGAGCGTAGACGGTTGTGTAAGTCTGATGTGAAAGCCGGGGGCTCACCCCCGGGTCTGCATTGGACACTATGTACCTAGAGTGTCGGAGA
+
GGGGGGGGGGGGGGGGGGGGGFGEGGFGGGGGGGGGGG>CCFGGGDGGGCC?FGGGGGGG<,BEFGGF@FGGGFGGA<FFDFGGGG<FGGGDFGG?D=FDBF7FDEDFFCGFF9CAAFFGC@FGG7CFGC3?FFC@EFFCC,<FEECFG**2CFB7,2FFCCFCGGF8E:8;0<58*2;2<<+<FF::8CC0C>8CC8*2;*AC5:/;C*C:7+03ACFF703C?F9:F######################################################
@DE18INS60510:318:000000000-B6LD3:1:1101:11667:2645 1:N:0:AAGAGGGACCTAGAGT
TGGGGAATATTGCACAATGGGGGAAACCCTGATGCAGCGACGCCGCGTGAGCGAAGAAGTATTTCGGTATGTAAAGCTCTATCAGCAGGGAAGAAAATGACGGTACCTGACTAAGAAGCGCCGGCTAAATACGTGCCAGCAGCCGCGGTAATACGTATGGTGCAAGCGTTATCCGGATTTACTGGGTGTAAAGGGAGCGTAGACGGTTGTGTAAGTCTGATGTGAAAGCCCGGGGCTCAACCCCGGGACTGCATTGGAAACTATGTAACTAGAGTGTCGGAGA
+
GGGGGGGGFGGDGGGAAFGGGGGGGGGCFGGFGCEGGFEECFGGGCGFGDGGGCEEGGDFFGDEFFEG8F<CFFGGFEFGA<DF?CFAFGGGGF@E8FCGGGEFGGFCCF>FGFCGGGGGGF7FGGEFFEFGFFFFGGE7::CGGGC<F7CF9FGCFAFGGGGGG9C5=<8CFFGEEC>FFFGFGGFEGGF@FGGGD>CEC**<C5AEGECGE?FGGGCFGF97<C::C6F<C3)7:7FD4<DFGGFGB75**9?FFG)87**??A?AFF#############
@DE18INS60510:318:000000000-B6LD3:1:1101:8288:2684 1:N:0:AAGAGGCACCTAGAGT
TGGGGAATATTGCACAATGGGGGAAACCCTGATGCAGCGACGCCGCGTGGAGGAAGAAGGTCTTCGGATTGTAAACTCCTGTTGTTGTGGAAGATAATGACGGTACTCAACAAGGAAGTGACGGCTAACTACGTGCCAGCAGCCGCGGTAAAACGTAGGTCACAAGCGTTGTCCGGAATTACTGGGTGTAAAGGGAGCGCAGGCGGGAGAACAAGTTGGAAGTGAAATCCATGGGCTCAACCCATGAACTGCTTTCAAAACTGTTTTTCTTGAGTAGTGCAGA
+
EEFE@C;F@-EEGFG,@FE@D>FEEAF,8C@8FF9FFG:B@CFGGCFFGD>CFCGGGG<,E,,CFFGCGGFFGGFGFF=FEGGF,=<,8:,CEEFFGGGCFGGGG+CAF8>D,A<DCD,3B,B:CCB,:F=8>F@F7B<@CF7>CF77*1>,@,53C<F<CGC9C7EEE*CC9<FE7:EFFC@9+:8B8>3<9+88*8:/?EE*:?=*:8*0**7<0700:CFFFFG:FECG>75)057075.>FF?####################################
@DE18INS60510:318:000000000-B6LD3:1:1101:17266:2697 1:N:0:AAGAGGCACCTAGAGT
TGGGGAATATTGCACAATGGGGGAAACCCTGATGCAGCGACGCCGCGTGGAGGAAGAAGGTCTTCGGATTGTAAACTCCTGTTGTTGAGGAAGATAATGACGGTACTCAACAAGGAAGTGACGGCTAACTACGTGCCAGCAGCCGCGGTAAAACGTAGGTCACAAGCGTTGTCCGGAATTACTGGGTGTAAAGGGAGCGCAGGCGGGAGAACAAGTTGGAAGTGAAATCCATGGGCTCAACCCATGAACTGCTTTCAAAACTGTTTTTCTTGAGTAGTGCAGA
+
GGGGGGGGGGGGGGGGGGGGGGGGGGGGGGGGGGGGGGGGGGGGGGGGGGGGGGGGGGGGGGGGGGGGGGGGGGGGG:FGGGGGGGGGGGGGGGGFGGGGGGGGGGGGGGGGGGGGGGGGGGGGGGGGGGGGGGGGGGGFGGGGGGGGGGGGGGGGGGGGGGGGGGGGGGGGGGGGGGFFGGGGGGGGGGGGGGGGGGGGGGGDEEEGGGGGGGF:EGGFFGGGGGGCGGDGGGGF45CDFFFFGGFFF7CFG?FBGGFFGFGG6<;<??FFFFFA<9?####
@DE18INS60510:318:000000000-B6LD3:1:1101:20537:2714 1:N:0:AAGACGCACCTAGAGT
TGGGGAATATTGCACAATGGGGGAAACCCTGATGCAGCGACGCCGCGTGGAGGAAGAAGGTCTTCGGATTGTAAACTCCTGTCGTTGAGGAAGATAATGACGGTACTCAACAAGGAAGTGACGGCTAACTACGTGCCAGCAGCCGCGGTAAAACGTAGGGCACAAGCGTTGTCCGGAATTACTGGGTGTAAAGGGAGCGAAGGCGGGAGAACAAGTTGGAAGTGAAATCCATGGGCTCAACCCATGAACTGCTTTCAAAACTGTTAGTCTTGAGTAGTGCAGA
+
GGGGGGGGGGGGGGGGGGGGGGG+CFGAGGGGGGGGGGFGGGGGGGGGGD:<C,FFGGG89A,9FFE@+BFEGFGD,9FFCG,944,ABFGFGGCGGGGGGGGGGG955DG,F,DDFG==3FFGGGGGGGGGGGGGGGGGGGGGGGGGGEC;FGGCFGG@71FGGGGGGE*CGGGEGGGGGGFFGGGGEFCFGGGCCEG*:C:8CGEEE*0<EFF<<*>FFGGGGGG7F67*:2<F4.96?.>5*:*:@0CGFFF47>6<C4C####################
@DE18INS60510:318:000000000-B6LD3:1:1101:18981:2718 1:N:0:AAGAGGCACCTAGAGT
TGGGGAATATTGCACAATGGAGGAAACTCTGATGCAGCGACGCCGCGTGAGTGAAGGAGTATTTCGGTATGCAAAGCTCTATCAGCAGGGAAGAAAATGACGGTACCTGACTAAGAAGCACCGGCTAAATACGTGCCAGCAGCCGCGGTAATACGTATGGTGCAAGCGTTATCCGGATTTACTGGGTGTAAAGGGAGCGTAGACGGTTGTGTAAGTCTGATGTGAAAGCCCGGGGCTCAACCCCGGGACTGCATTGGAAACTATGTAACTAGAGTGTCGGAGA
+
GGGGGGFGGGGGGGFGGDGGGGGFGGGGGGGGGGGGGGGGGGGGGGGFGGDGGGGGGGGGCGGGGGGGG@CFGGGGGGGGFGGGGGGGGGGGGGGGGGGGFGGGGGFGGGGGGGGGGGGGGGGGGGEGGGGGGGGGGGGGGGGGGGGEGGCCGGGGG?FGFFGGGCFEEEGFGGGGGGDCGGGFGG@EGGGGGGGEEGGGGGGGGGE5E?>ECCGGGGGDFFCF9:CGFCFGGGGF:@CFF@37CEEGF<FGC66?FGADG=FFF<86<@AFFF)45:?####
@DE18INS60510:318:000000000-B6LD3:1:1101:24206:2736 1:N:0:AAGAGGCACCTAGAGT
TGGGGAATATTGCACAATGGGGGAAACCCTGATGCAGCGACGCCGCGTGAGCGAAGAAGTATTTCGGTATGTAAAGCTCTATCAGCAGGGAAGAAAATGACGGTACCTGACTAAGAAGCACCGGCTAAATACGTGCCAGCAGCCGCGGTAATACGTATGGTGCAAGCGTTATCCGGCTTTACTGGGTGTAAAGGGAGCGTAGACGGTTGTGTAAGTCTGATGTGAAAGCCCGGGGCTCAACCCCGGGACTGCCTTGGAAACTATGTAACTAGAGTGTCGGAGA
+
GGGGGGGGGGGGGGGDDGGGGDCFGGGFGGEGGGGGGGGGGGGGGDGGGGGGGGEGGGGFFFFFGGGGGGGFGGGGGFGFGGGGGGGGGGGEFGGGGGDGFGGGGGGGGGGGFGFDFF<@F:CEGGGGGGGGGGFGGGGGFFDFGDFCFCFGGGGGFGFFFCCFGGGGGGDFGGGE*:CEGGFGGGFGGGGGGGDGGEGGGGCFGGC5>?:CE+<9?FC>DGGFEDGGGGGGG3937>FC:57)>ED3>FFD*9@?C663C4>F=A4<BFF<<?AB#######
@DE18INS60510:318:000000000-B6LD3:1:1101:15831:2754 1:N:0:AAGAGGCACCTAGAGT
TGGGGAATATTGCACAATGGGGGAAACCCTGATGCAGCGACGCCGCGTGGAGGAAGAAGGTCTTCGGATTGTAAACTCCTGTTGTTGAGGAAGATAATGACGGTACTCAACAAGGAAGTGACGGCTAACTACGTGCCAGCAGCCGCGGTAAAACGTAGGTCACAAGCGTTGTCCGGAATTACTGGGTGTAAAGGGAGCGCAGGCGGGAGAACAAGTTGGAAGTGAAATCCATGGGCTCAACCCATGAACTGCTTTCAAAACTGTTTTTCTTGAGTAGTGCAGA
+
GGGGGGGGGGGGGGGGGGGGGGGGGGGGGGGGGGGGGGGGGGGGEGGGGGGGGGGGGGGGGDGFGGGGGCC?FGGGDGGGGGGGFGGGGGGGGGGGGGGGGGFFGGGGGGGGGGGGGGGGGGGGGGGGGGGGGGGGGGGGGGGGGGGGGGGGGGGGGGGGGGGGGGDGEGGGGGGGGGGGGGGGGGFG>FGGGGGGGGGCGGGGGGDECGGGGGG<<FGGFGGGGGGGFGFGGGF>FFGG@58B4FFFF>FFC@9@CFDFGFGG42?<2*)-6:AFABF<<AF
@DE18INS60510:318:000000000-B6LD3:1:1101:17035:2755 1:N:0:AAGAGGCACCTAGAGT
TGGGGAATATTGCACAATGGGGGAAACCCTGATGCAGCGACGCCGCGTGGAGGAAGAAGGTCTTCGGATTGTAAACTCCTGTTGTTGAGGAAGATAATGACGGTACTCAACAAGGAAGTGACGGCTAACTACGTGCCAGCAGCCGCGGTAAAACGTAGGTCACAAGCGTTGTCCGGAATTACTGGGTGTAAAGGGAGCGCAGGCGGGAGAACAAGTTGGAAGTGAAATCCATGGGCTCAACCCATGAACTGCTTTCAAAACTGTTTTTCTTGAGTAGTGCAGA
+
GGGGGGGGGGGGGGGGGGGGGGGGGGGFGGGGGGGGGGFGGGGGGGGGGGGGGGGGGGGGEGGGGGGGDGGFGGGGGGGCGGGGGGGFGGGFFGGFGGGGGGGEGGGGGGGGGGGGGGGGGGGGGGGGGGGGGGGGGGGGGGGGGGGGGGGGGGGFGGGGGFGGGGGGG>EEGGGGGGGGGGFGGFGGCF9CEFGGDGGGEEGDEEEECEFFFGGCFFGGGGGGGGGGFGGGGGDFF:F4?@DEDG4:FDCF=48@GG<2CFGGFFF0:FAA4:<A<BFFFA9
@DE18INS60510:318:000000000-B6LD3:1:1101:18379:2767 1:N:0:AAGAGGCACCTAGAGT
TGGGGAATATTGCACAATGGGGGAAACCCTGATGCAGCGACGCCGCGTGAGCGAAGAAGTATTTCGGTATGTAAAGCTCTATCAGCAGGGAAGAAAATGACGGTACCAGACTAAGAAGCACCGGCTAAATACGTGCCAGCAGCCGCGGTAATACGTATGGTGCAAGCGTTATCCGGATTTACTGGGTGTAAAGGGAGCGTAGACGGTTGTGTAAGTCTGATGTGAAAGCCCGGGGCTCAACCCCGGGACTGCATTGGAAACTATGTAACTAGAGTGTCGGAGA
+
GGGGGGGGGGGGGGGFFGGGGGGGGGG@FGGGGGFGGGGGGGGGGDCFFCCFFFEGDGGFGGGGGGGGGGGEFFGGGFGGGFGGGGGGGGGGGGGGGGGGGGGGGGGFDGGGGCGGGGGGGGGGGGGGGGGGGGGGGFCCGGGGGGGGGEGGGGG?CCFFCFGGFCGGEGGGGGGDECCFGGGGGGGG?GGGFFGFCECCEGEGGGEE8?EGG7F9?FFF7CFGGD32A**>DDGF>77CF475>5>3>*9F77*=DD2)**0:=<F9<B47A><D24:91>>
@DE18INS60510:318:000000000-B6LD3:1:1101:19455:2775 1:N:0:AAGAGGCACCTAGAAT
TGGGGAATATTGCACAATGGAGGAAACTCTGATGCAGCGACGCCGCGTGAGTGAAGAAGTAGTTCGCTATGTAAAGCTCTATCAGCAGGGAAGATAGTGACGGTACCTGACTAAGAAGCTCCGGCTAAATACGTGCCAGCAGCCGCGGTAATACGTATGGAGCAAGCGTTATCCGGATTTACTGGGTGTAAAGGGAGTGTAGGTGGCCAGGCAAGTCAGAAGTGAAAGCCCGGGGCTCAACCCCGGGACTGCTTTTGAAACTGCAGGGCTAGAGTGCAGGAGG
+
GGGGGGGGGGGGGGGGGGGGGGGGGGGGGGGGGGGGGGGGGGGGGGGGGGGGGGGGGDFEFGGGGGG:FGGFGGGGGGGGGGGGGGGGGGGFGGGGGGGGGGGGGGCGGGGGGGGGGGGGGGGGGDFDGGGGGGGGGGGGFFGGFEFGGGGGGGGFGFFGGGCGCGGGECCCGGGGGGGGFDGGGGBE8E9FGFGGDBC2<FFEFGFGFGGGGGFCFCFFC6<DFDGGGG:DGGCD>FFD?F5:DEB:>>CDCF*9CD9>>FGFFBF6?;:?FFFD2<6((4B
@DE18INS60510:318:000000000-B6LD3:1:1101:18369:2782 1:N:0:AAGAGGCACCTAGAGT
TGGGGAATATTGCACAATGGGGGAAACCCTGATGCAGCGACGCCGCGTGAGCGAAGAAGTATTTCGGTATGTAAAGCTCTATCAGCAGGGAAGAAAATGACGGTACCAGACTAAGAAGCACCGGCTAAATACGTGCCAGCAGCCGCGGTAATACGTATGGTGCAAGCGTTATCCGGATTTACTGGGTGTAAAGGGAGCGTAGACGGTTGGGTAAGTCTGATGTGAAAGCCCGGGGCTCAACCCAGGGACTGCATTGGAAACTATGTAACTAGAGTGTCGGAGA
+
GGGGGGGGGGGGGGGGGGGGGGGGGGGGGGGGGGGGGGGGGGGGGGGGGGDGGGGGGGGGGGFFFGG>FGFGGGGGGCGFGFGGFCGGGEFFGGGGGFFGGGGGGGGGGGGGGGGGGGGGGEGGGGGGGGGGGGGGGG?GGGGGGGGGGGGGGGGFG7EGGGGGGGGGGGGGGGGGGGGCGGGGGGGGGGGGGGGGGGGGG8;CE5CEG*:E?CG:CDFFCDEFFGGGGEG<DDDF:@79?5>)9CEGFDDFC4@FGGFFDFF7=AFF<BA<AFFB<4:14>F
@DE18INS60510:318:000000000-B6LD3:1:1101:19138:2784 1:N:0:AAGAGGCACCTAGAGT
TGGGGAATATTGCACAATGGGGGAAACCCTGATGCAGCGACGCCGCGTGAGCGAAGAAGTATTTCGGTATGTAAAGCTCTATCAGCAGGGAAGAAAATGAGGGTACCTGACTAAGAAGCACCGGCTAAATACGTGCCAGCAGCCGCGGTAATACGTATGGTGCAAGCGTTATCCGGATTTACTGGGTGTAAAGGGAGCGTAGACGGTTGTGTAAGTCTGATGTGAAAGCCCGGGGCTCAACCCCGGGACTGCATTGGAAACTATGTAACGAGAGTGTCGGAGA
+
GGGGGGGGGGGGGGGGGFGGGGGGGGGGGGGGGGGGGGCGGGGGGGGGGGGGGGGGGGGGGGCGGGGGG<FFFGGGGGGGGGFGGGGGGGGGGGGGFGGGGGGGGGGGGGGGGGFGGGGGGGGGGGGGGGGGGGGGGGFCFGGGGGGGGGGGGGGCF,FFGGGGFGGGGGDFGGGGGGGGGGFGGGGGGGFGGGGCECCGGDCFEGG?EGGGGGGFGGFCFGFGGGGGG67<<DGFEFGGF4>@GGD3>CF:CFFF<F<7FFG7@BFFF)17>F?96<3996>
@DE18INS60510:318:000000000-B6LD3:1:1101:17212:2787 1:N:0:AAGAGGCACCTAGAGT
TGGGGAATATTGCACAATGGGGGAAACCCTGATGCAGCGACGCCGCGTGGAGGAAGAAGGTCTTCGGATTGTAAACTCCTGTTGTTGAGGAAGATAATGACGGTACTCAACAAGGAAGTGACGGCTAACTACGTGCCAGCAGCCGCGGTAATACGTATGGAGCAAGCGTTATCCGGATTTACTGGGTGTAAAGGGAGTGTAGGTGGCCAGGCAAGTCAGAAGTGAAAGCCCGGGGCTCAACCCCGGGACTGCTTTTGAAACTGCAGGGCTAGAGTGCAGAAGG
+
GGGGGGGGGGGGGGGGFGGGGGFFGGG<FGFGGFFGGGGDGGGGGGGGGGGGGGFGGGGGGGGGGGGGGGGGGGGGGDD9FFFFFFGFFFGG?GGGGGGGGGGGGGFGGDFFGGGGGGGGGGGCCFEGGGGGGGGGGGGGFFCFGC7FCFEFECF<:;FFGGGFFGGGGGC7@BGGC58EFGDFGGGGGGGCFFGFDCF<+<EGFGGGDCFGGFGEGGFCCF?7C7CGGFGDGGGF>3=FF)>DD5B)8594:6?*:<<4FF77*4@6:FB?5<4A264:424
@DE18INS60510:318:000000000-B6LD3:1:1101:14924:2797 1:N:0:AAGAGGCACCTAGAGT
TGGGGAATATTGCACAATGGGGGAAACCCTGATGCAGCGACGCCGCGTGAGCGATGAAGAATTTCGGTATGTAAAGCTCTATCAGCAGGGAAGAAAATGACGGTACCTGACTAAGAAGCCCCGGCTAACTACGTGCCAGCAGCCGCGGTAATACGTAGGGGGCAAGCGTTATCCGGATTTACTGGGTGTAAAGGGAGTGTAGACGGCATGGCAAGCCAGATGTGAAAGCCCGGGGCTCAACCCCGGGACTGCATTTGGAACTGTCAGGCTAGAGTGTCGGAGA
+
GGGGGGGGGGGGGGGGGGGGGGGGGGGGGGGGGGGGGGGGGGGGGGGGGGGGGGGGGGGGDGGGFGGEGGGGGGGGGFGGGGGGGGGGGGCFGGGFGGGGGGGGGGGGGGGGGCFFGGGGGGGGGGGFGGGGGGGGGGGGGGGGGGGGGGGGGGGFGGGGGGGGGGCGEGGGGGGGGGGFGFGGGGGGGGGGGGGDGGGGGF@FEGG5EGGGGGGGGGGGGGFGGFFFGFGCDDGF5F=CFFFFGGF3>FGG7FF4DF?BC66:8:??FF#############
@DE18INS60510:318:000000000-B6LD3:1:1101:10848:2799 1:N:0:AAGAGGCACCTAGAGT
TGGGGAATATTGCACAATGGAGGAAACTCTGATGCAGCGACGCCGCGTGAGTGAAGAAGTAGTTCGCTATGTAAAGCTCTATCAGCAGGGAAGATAGTGACGGTACCTGACTAAGAAGCTCCGGCTAAATACGTGCCAGCAGCCGCGGTAATACGTATGGAGCAAGCGTTATCCGGATTTACTGGGTGTAAAGGGAGTGTAGGTGGCCAGGCAAGTCAGAAGTGAAAGCCCGGGGCTCAACCCCGGGACTGCTTTTGAAACTGCAGGGCTAGAGTGCAGGAGG
+
FGGCCFFGGEFGGGGGGGGGGGGGGGGGGGGGGFGGGGGGGGGGGGG:CEGAEEFGGGGGFGEFGGGGFEF?FEFGGFGGGGGGGGGGFEF@CFFFGEFGGGGGGGFFGGGGGGGGGGGGGGGGGGGGGGGGGFFGGGGCFGGGGGGG@EGCFGGFGCFGGGGGFFGGGGCFGGGGGGCFG?FBFGGGGGFFGGGFGEACGGGGGGGFGGFGCEF9CGFFDGGFF:CGGGGG<DGF7>GGFFFEG=@GE7FGC=F?>D<9DFFC4:F>BFFBB<>AFFBFB:D
@DE18INS60510:318:000000000-B6LD3:1:1101:13224:2834 1:N:0:AAGAGGCACCTAGAGT
TGGGGAATATTGCACAATGGGCGAAAGCCTGATGCAGCGACGCCGCGTGAGCGAAGAAGTATTTCGGTATGTAAAGCTCTATCAGCAGGGAAGATAATGACGGTACCTGACTAAGAAGCACCGGCTAAATACGTGCCAGCAGCCGCGGTAATACGTATGGTGCAAGCGTTATCCGGATTTACTGGGTGTAAAGGGAGCGCAGGCGGTGCGGCAAGTCTGATGTGAAAGCCCGGGGCTCAACCCCGGTACTGCATTGGAAACTGTCGTACTAGAGTGTCGGAGG
+
GGGGGGGGGGGGGGGGGGGGGGGGGGGGGGGGGGGGGGGGGGGGGGGFGGGGGGGGGGGFGGGGGGGGGGGDGGGGGGGGGFGGGGFGGGGGGGGGGGGGGGGGGGGGGGGGGFGGGGGGGGGGGGGGGGGGGGGGGGGGGGGGGGGGGGGGGGG<CFGFGGGGGGGGGGGGGGGGGGGFFGFFGCFGGGGCEGGGDEGGGGGGGGCEGGEE=EFFGGDF=FGGGGCFGEGDCDDF>@GFFFEEDEDGEFF7*9@FGGFFCFGGFF:?<FFADFFFA96;07D
@DE18INS60510:318:000000000-B6LD3:1:1101:17652:2837 1:N:0:AAGAGGCACCTAGAGT
TGGGGAATATTGCACAATGGGGGAAACCCTGATGCAGCGACGCCGCGTGGAGGAAGAAGGTCTTCGGATTGTAAACTCCTGTTGTTGAGGAAGATAATGACGGTACTCAACAAGGAAGTGACGGCTAACTACGTGCCAGCAGCCGCGGTAAAACGTAGGTCACAAGCGTTGTCCGGAATTACTGGGTGTAAAGGGAGCGCAGGCGGGAGAACAAGTTGGAAGTGAAATCCATGGGCTCAACCCATGAACTGCTTTCAAAACTGTTTTTCTTGAGTAGTGCAGA
+
GGGGGGGGGGGGGGGGGGGGGGGGGGGCGGGGGGGGGGGGGGGGGGGEGGGFGGGGGGGGDFGGGGGGGGGGGGGGGGGFGFFGEGGGFFGGGGGGGGGGGGGGGGGGGGGGGGGGGGGGGGGGGGGGGGFGGGGGGGGGGGGGGDGGGGGGFCGGGGGGGGGGGGFEEFEBFGGGGGGGGGFFFF5CEGGGGGGGD:?CE8?EGDCEGCFGGGGFCFGGGGGGGGGCFCFF7CF:)7D6?FEDFFBGF*9FF49?FF:8F)CD*4:6:?5<<?B><F:24<4
@DE18INS60510:318:000000000-B6LD3:1:1101:10391:2852 1:N:0:AAGAGGCACCTAGAGT
TGGGGAATATTGCACAATGGGCGCAAGCCTGATGCAGCCATGCCGCGTGTATGAAGAAGGCCTTCGGGTTGTAAAGTACTTTCAGCGGGGAGGAAGGGAGTAAAGTTAATACCTTTGCTCATTGACGTTACCCGCAGAAGAAGCACCGGCTAACTCCGTGCCAGCAGCCGCGGTAATACGGAGGGTGCAAGCGTTAATCGGAATTACTGGGCGTAAAGCGCACGCAGGCGGTTTGTGAAGTCAGATGTGAAATCCCCGGGCTCAACCTGGGAACTGCATCTGA
+
GGGFFGGGGGGGGGGGGFGGGGGEGGGFGFGGGFGGGCFGFGGFGGGFEFAFFGFGGGGGGGFFGFGGEEFBCF?EFFFCCFGFGGDGDGFFG=FGGGGGGGGGGGGGGGGGGGGCFGGGGGGGGGGCFGGGGGFGGEFFFEGGGFGGGG@FGGGGGGGGGGGGGFGGGGGGGGCC,?FFGEEGGCEEGGGCE8?CG@CGEGG*7AF7CECC5=EGGGGGGGCDCGGGCEC775D5)9?F6BFFC?B:=CCCCFFFGD>950*9?<F:?>::?12<?F4:248
@DE18INS60510:318:000000000-B6LD3:1:1101:18048:2853 1:N:0:AAGAGGCACCTAGAGT
TGGGGAATATTGCACAATGGGGGAAACCCTGATGCAGCGACGCCGCGTGAGCGAAGAAGTATTTCGGTATGTAAAGCTCTATCAGCAGGGAAGAAAATGACGGTACCTGACTAAGAAGCACCGGCTAAATACGTGCCAGCAGCCGCGGTAATACGTATGGTGCAAGCGTTATCCGGATTTACTGGGTGTAAAGGGAGCGTAGACGGTTGTGTAAGTCTGATGTGAAAGCCCGGGGCTCAACCCCGGGACTGCATTGGAAACTATGTAACTAGAGTGTCGGAGA
+
GGGGGGGGFGGGGGGGFGGGGGGGGFGFGGGGGGGGGGGGGGGFFGGGGGGGGGGGGGGGGEGEEGGGGGGGGGGGGGGEGGGGFGGGGGGGGGGGGGGGGGGGGGGGGGGGGGGGGGGGGGGGGGGGGGGGGGGGGGGFGGGGGGGGGGGGGGGCGGGFGDFFGGCEGC88FGGGGGGGGGFGGGGGEGC,CFGGGGGGE>>EGG=EGEEFGFGGFGDDGGGG?D+:E=FGGGGF:FCFFFFFGGFGFGGGF4@FFDBFGFGFFFBADF<<B<4AA<:B;9>
@DE18INS60510:318:000000000-B6LD3:1:1101:15754:2875 1:N:0:AAGAGGCACCTAGAGT
TGGGGAATATTGCACAATGGGGGAAACCCTGATGCAGCGAAGCCGCGTGGAGGAAGAAGGTCTTCGGATTGTAAACTCCTGTTGTTGAGGAAGATAATGACGGTACTCAACAAGGAAGTGACGGCTAACTACGTGCCAGCAGCCGCGGTACAACGTAGGTCACAAGCGTTGTCCGGAATTACTGGGTGTAAAGGGAGCGCAGGCGGGGGAACAAGTTGGAAGTGAAATCCATGGGCTCAACCCATGAACTGCTGTCAAAACTGTTTTTCTTGAGTAGTGCAGA
+
GGGGGGGGGGGDGGGGGGGGGGGGGGGGGGGGGGGGGGGG+FGFDFGGGCGGGGGGGGGGCE?FGFEGCF<?<FFDF<CADGGGBFFDFE<FE?<FFG,?9+@CFGEA5A,BFGGGGG=BFDGDCGB>>@B,BF,=DDFFA<<FC@::53*?@>CDC,CFC7FFFC7BBC*=,CEG7C>FFB2+?E:EGFF:><ECGEGEEEG5>E555EG5**:C+2C9CFF4::EFC?>C7*9>5>FF?##########################################
@DE18INS60510:318:000000000-B6LD3:1:1101:12026:2882 1:N:0:AAGAGGCACCTAGAGT
TGGGGAATATTGCACAATGGGGGAAACCCTGATGCAGCGACGCCGCGTGGAGGAAGAAGGTCTTCGGATTGTAAACTCCTGTTGTTGAGGAAGATAATGACGGTACTCAACAAGGAAGTGACGGCTAACTACGTGCCAGCAGCCGCGGTAAAACGTAGGTCACAAGCGTTGTCCGGAATTACTGGGTGTAAAGGGAGCGCAGGCGGGAGAACAAGTTGGAAGTGAAATCCATGGGCTCAACCCATGAACTGCTTTCAAAACTGTTTTTCTTGAGTAGTGCAGC
+
GFGGGGGGGGGFGGGGGGGGGGGGGGGGGGGGFGGGGGGGGGGGGGGGGGFF>CDFGGGGGGGGGGGGGGGGGGGGGGGGGGGGGGGGEFGGGGGGGGGGGGGGGEGGGGGGGGFCGFGFCFEGGGGGGGGGDGGGGGGGGGGGGGGGGGGGDGGGGGGGGFFGGGGGGGGGGGGGGEGGGGFGGGGGGGG,?FDGGGEGGGGGGEGGGEF<C7C<FFFDD<FFFCFFGFDGGGGF>@GGF@DFGGFCFC4CFF?FGG<<FFGF=))4:FDFFF9>DB#####
@DE18INS60510:318:000000000-B6LD3:1:1101:15832:2886 1:N:0:AAGAGGCACCTAGAGT
TGGGGAATATTGCACAATGGAGGAAACTCTGATGCAGCGACGCCGCGTGAGTGAAGAAGTAGTTCGCTATGTAAAGCTCTATCAGCAGGGAAGATAGTGACGGTACCTGACTAAGAAGCTCCGGCTAAATACGTGCCAGCAGCCGCGGTAATACGTATGGAGCAAGCGTTATCCGGATTTACTGGGTGTAAAGGGAGTGTAGGTGGCCAGGCAAGTCAGAAGTGAAAGCCCGGGGCTCAACCCAGGGACTGCTTTTGAAACTGCAGGGCTAGAGTGCAGGAGG
+
GGGGGGGGFGGGGGGGGGGGGGGGGGGGFDGGGGGGGGFGCFGGGGGGGGGFFGGGGGGGGFGGGGCBFGGGGGGGGGGGGGGGGGGGGGGGGGGGGGGGGGGGGGGGGGGGGFFGGGGFGGGGGGGGGGFGGGGGGGGGGGGGGGGGGGDGGFGFGGGGGGGGGGGEEGEEGFGGGGDCFFFFGGFG=CFGGGGGD*;:EEGCGEGGGGGGF55<?FGD:DCGGGGGGDGDGDDD>>DF?5;)9=:<F*9909*6>D)674:9F?FFFF::2><BBFF?:8D
@DE18INS60510:318:000000000-B6LD3:1:1101:22443:2893 1:N:0:AAGAGGCACCTAGAGT
TGGGGAATATTGCACAATGGGGGAAACCCTGATGCAGCGACGCCGCGTGAAGGATGAAGTATTTCGGTATGTAAACTTCTATCAGCAGGGAAGAAAATGACGGTACCTGACTAAGAAGCCCCGGCTAACTACGTGCCAGCAGCCGCGGTAATACGTAGGGGGCAAGCGTTATCCGGATTTACTGGGTGTAAAGGGAGCGTAGACGGCATTGCAGGCCAGATGTGAAAGCCCGGGGCTCAACCCCGGGACTGCATTTGGAACTGTCGATCTAGAGTGTCGGAGA
+
EGFGGGEC<FEGFGGGFGFGFGGGGG@F:<FGGGFFDFE@CEEFCEGFEGECFF@FFGGFFGGCFFGGG7F9DFGGGFG9BFGBFGFCFDGCEGGGFFGACGE@FFCFGGF9B:C<FCFGCCFG7CFCGCFCEFEGFGGGGCGFEGEEEGE9FFG<9;EGGC88E>FG**1*A?EECA?+AE9FFC0;:CG7CGGGGGGG5?>CC5?8EGEFD675759C*7+:FGFGGECCDDDF>3FG:;5775:5.07FG4/*::?)06C####################
@DE18INS60510:318:000000000-B6LD3:1:1101:10906:2906 1:N:0:AAGAGGCACCTAGAGT
TGGGGAATATTGCACAATGGGGGAAACCCTGATGCAGCGACGCCGCGTGGAGGAAGAAGGTCTTCGGATTGTAAACTCCTGTTGTTGAGGAAGATAATGACGGTACTCAACAAGGAAGTGACGGCTAACTACGTGCCAGCAGCCGCGGTAAAACGTAGGTCACAAGCGTTGTCCGGAATTACTGGGTGTAAAGGGAGCGCAGGCGGGAGAACAAGTTGGAAGTGAAATCCATGGGCTCAACCCATGAACTGCTTTCAAACCTGTTTTTCTTGAGTAGTGCAGA
+
FGGC@FFF9FFG9EEGGGGGGEFFGGFGDGFGGFCFGGFGGGGGGGGGGGEGGGEFFGGGEGGGGGFCFCEF<FDGGFG9FEFFGFF9AEAFFGGGFFCFGGCGGGGGGGGGGGGGGGGGGGDEGDEGGGGGGFGGGGG+,@<FGEEG51>FFFFFGFGCFGGFFGFGGFCGGFGGEEGFGGDGFG2BEGGFGG*;8EGCCGGGC=EGEEGFCCC+3:>CCDC6:CFF?CCDDFF>776CFFB@GGFGF=06:7*@C*6)17C2/)03369A<?B2A######
@DE18INS60510:318:000000000-B6LD3:1:1101:20234:2907 1:N:0:AAGAGGCACCTAGAGT
TGGGGAATATTGCACAATGGGCGAAAGCCTGATGCAGCGACGCCGCGTGAGCGATGAAGGCCTTCGGGTCGTAAAGCTCTGTCCTCAAGGAAGATAATGACGGTACTTGAGGAGGAAGCCCCGGCTAACTACGTGCCAGCAGCCGCGGTAATACGTAGGGGGCTAGCGTTATCCGGAATTACTGGGCGTAAAGGGTGCGTAGGTGGTTTCTTAAGTCAGAGGTGAAAGGCTACGGCTCAACCGTAGTAAGCCTTTGAAACTGGGAAACGTGAGTGCAGGAGAG
+
GGGGGGGGGGGGGGGGGGGGGGGFGGGEGGGGGGGGGGGGGGGGGGGGGGDGFGEFFGFGGGGGGGGGGDF:FFGGGGGGGGGGGGGGFGGGGGGGGGGGGGGGGGFGGGGGGGGGGGGFFGGEGGGGGGGGGGGGGGGGGGGGGGGGGECGGGG?FGGGGGECFGGGGFEGGGGGGGGGGGGGGGGGGGDGGGGGGGGC:EGGGGEFGG7EGCFEFGGGF5CFGGGFC*9>FDGE)7CFFFF8<EFGFFG9C=FF7C9ACFDFFF::(08?BDB2:<:1::D
@DE18INS60510:318:000000000-B6LD3:1:1101:15434:2932 1:N:0:AAGAGGCACCTAGAGT
TGGGGAATATTGCACAATGGGGGAAACCCCGATGCAGCGACGCCGCGTGGAGGAAGAAGGTCTTCGGATTGTAAACTCCTGTTGTTGAGGAAGATAATGACGGTACTCAACAAGGAAGTGACGGCTAACTACGTGCCAGCAGCCGCGGTAAAACGTAGGTCACAAGCGTTGTCCGGCATTACTGGGTGGAAAGGGAGCGCAGGCGGGAGAACAAGTTGGAAGTGAAATCCATGGGCTCAACCCATGAACTGCTTTCAAAACTGTTATTCTGGAGTAGTGAAGA
+
GGGGGGGGGGGDFGGGGEFGFGGGGGGGGGGGGGGGGGGGGGGCFEFCFEFGGGGGGGGGGGGGGG7FFFGGGGGGGGGGGGGGGGGFGFGGGGGGC@FGGGGGGGGGGGGGGGGFFEFGGGGGGGGGGGGGGGFGFGGFFGGGGGGGGDEGGGGGGGGGGGGGGGGGGGGGGGGG*?EFFFGGGG8:*;EEFGCCEGG?EEEGGEG5CCFECCFF7:CFFGGGFGGGGGFGGGGFFFFGFF:B<6BGF=4D7@4BFF<<>?GFF##################
@DE18INS60510:318:000000000-B6LD3:1:1101:17775:2955 1:N:0:AAGAGGCACCTAGAGT
TGGGGAATATTGCACAATGGGCGAAAGCCTGATGCAGCGACGCCGCGTGAGCGAAGAAGTATTTCGGTATGTAAAGCTCTATCAGCAGGGAAGATAATGACGGTACCTGACTAAGAAGCACCGGCTAAATACGTGCCAGCAGCCGCGGTAATACGTATGGTGCAAGCGTTATCCGGATTTACTGGGTGTAAAGGGAGCGCAGGCGGTGCGGCAAGTCTGATGTGAAAGCCCGGGGCTCAACCCCGGTACTGCATTGGAAACTGTCGTACTAGAGTGTCGGAGG
+
GGGGGGGGGGGGGGGGGGGGGGGGGGGGGGGGGGGGGGGGGGGGGGGGGGGGGGGGGGGGGFGGGGGFGGGGGGGGGCFGGGGGGGGGGGGGGGGGGGGGGGGGGGGGGGGGGGGGGGGGGGGGGDGGGGGGGGGGGGGGGGGGGGGGGGGGGGECFFFGGGFGGGGGGGGFGGGGGE>EFGGGGGFGGGEFCFGGGGGGGGGGGGGGGGGGEGGGGGGGGFGGGGFGGF:DGGGD3>F=F5B3CCDGFCFFD4@F6C>7F?GG483:?>>DFFFFFBFF>>@
@DE18INS60510:318:000000000-B6LD3:1:1101:16104:2979 1:N:0:AAGAGGCACCTAGAGT
TGGGGAATATTGCACAATGGAGGAAACTCTGATGCAGCGACGCCGCGTGAGTGAAGAAGTAGTTCGCTATGTAAAGCTCTATCAGCAGGGAAGATAGTGACGGTACCTGACTAAGAAGCTCCGGCTAAATACGTGCCAGCAGCCGCGGTAGTACGTATGGAGCAAGCGTTATCCGGATTTACTGGGTGTAAAGGGAGTGTAGGTGGCATCACAAGTCAGAAGTGAAAGCCCGGGGCTCAACCCCGGGACTGCTTTTGAAACTGTGGAGCGGGAGTGCAGGAGA
+
FFGGGGGGGGGGGGGGGGGGGGGGGGGGGGGGGGGGGGEGGGGGGGGFGDGFFFGGGGGFGGGGGGGGEEGFGGGGGGGFGGGGGGGGFGGGGGGGGGGGGGGGGGGGGGGGGGGGGGGGGGEGGGGGGCFGGGGFGGGGGGGGGGGG<CEEFGGGGCFFGGGGGGGGDGGGGFGGGEGGGCFGGFEGCFGGGGGGGCG;EFG9AFGGF@FGGGGGFGGGDGCFGFCCGGFC79D@7@F=FF@EDGEDE*9D>8=4>CBFG?F:@?637.4>>9B?):<?F?4
@DE18INS60510:318:000000000-B6LD3:1:1101:14672:2991 1:N:0:AAGAGGCACCTAGAGT
TGGGGAATATTGCACAATGGGGGAAACCCTGATGCAGCGACGCCGCGTGGAGGAAGAAGGTCTTCGGATTGTAAACTCCTGTTGTTGAGGAAGATAATGACGGTACTCAACAAGGAAGTGACGGCTAACTACGTGCCAGCAGCCGCGGTAAAACGTGGGTCACAAGCGTTGTCCGGAATTACTGGGTGTAAAGGGAGCGCAGGCGGGAGAACAAGTTGGAAGTGAAATCCATGGGCTCAACCCATGAACTGCTTTCAAAACTGTTTTTCTTGAGTAGTGCAGA
+
GGGGGGGGGGGGGGGGGGGGGGGGGGGGGGGGGGGGGGGGGGGGGGGEGGGGGGGGGGGGGGGGGGGGGGGGGGGGGGGGGGGGGGGGGGGGGGGGGGGGGGGGGGGGGGGGGGGGGGGGGGGGGGGFFGGGGFGGGGGGGGGGGGGGEGGGGGGGGGGEGGGGGGGGCGGGGGGGGGGGFFGGGGGGEFGGFGGGGGGGEGGGGGGGGGGGFFFE+?FGGGGGGGGGGGGCGGG:8@D47>@E4?7:@DG47=?*:F<B76C0=9F:B4<A246AB9(-:A8
@DE18INS60510:318:000000000-B6LD3:1:1101:17037:2997 1:N:0:AAGAGGCACCTAGAGT
TGGGGAATATTGCACAATGGAGGAAACTCTGATGCAGCGACGCCACGTGAGTGAAGAAGTAGTTCGCTATGTAAAGCTCTATCAGCAGGGAAGATAGTGACGGTACCTGACTAAGAAGCTCCGGCTAAATACGTGCCAGCAGCCGCGGTAATACGTATGGAGCAAGCGTTATCCGGATTTACTGGGTGTAAAGGGAGTGTAGGTGGCCAGGCAAGTCAGAAGTGAAAGCCCGGGGCTCAACCCCGGGACTGCTTTTGAAACTGCAGGGCTAGAGTGCAGGAGG
+
GGGGGGGGGGGGGGGGGGGGGGGGFGGGGGGGGGGGGGGDGFGFGGGGGFGGGGGGGGGGFGFFGGGGGGGGGGGGGFGFGFFGGGGGGG7EFGGGFGGGGGGGGGGGGGGGGFGFFGFFD@:EGGGGGGGGGGGGGGGG7,@FDGGGGGGGGGGGGGGGCCGGGGGGGGGCCFGDGGDGGGGGGGGGEGGCFFE:B8CFGGFGGGG:FGGGGGG7EFF7D<+6<CF=6:FGGGDD@FGGFFEBCCDDE<FGF*=*:9A4>?>GF:)1:>?B2<BAF2>BF6>
@DE18INS60510:318:000000000-B6LD3:1:1101:24570:2998 1:N:0:AAGAGGCACCTAGAGT
TGGGGAATATTGCACAATGGGCGAAAGCCTGATGCAGCAACGCCGCGTGAGCGATGAAGGCCTTCGGGTCGTAAAGCTCTGTCCTCAAGGAAGATAATGACGGTACTTGAGGAGGAAGCCCCGGCTAACTACGTGCCAGCAGCCGCGGTAATACGTAGGGGGCTAGCGTTATCCGGAATTACTGGGCGTAAAGGGTGCGTAGGTGGTTTCTTAAGTTAGAGGTGAAGGGCTACGGCTCAACCGTAGTAAGCCTTTGAAACTGGGAAACTTGAGTGCAGGAGAG
+
GGGGGGGGGGGGGGGGGGGGGGGGGGGFGGGGGFGGGGGGGGGGGGGGGGGGGGGGGGGGGGGGGGGGGCEEGGGGGGGFGGGGGGFGFFCACGGGGGGGGGGGGGGFGFGGGGGGGGGGFGGGGGGGGGGGGGGGGGGGGFCFEGGEGGDCFGGFGGGGGGGGF86?E88FGGGGGG5FFGGGGGGGEEDGGGGGGGG>CGGGGG;E67AFE?E<+:FCF4EGGDFGEEGGGGDE:5CC;FD>FGFG4DG7CFBF>D<BC*>DF?F:)8:A?<76<BFF?##
@DE18INS60510:318:000000000-B6LD3:1:1101:24451:3046 1:N:0:AAGAGGCACCTAGAGT
TGGGGAATATTGCACAATGGGGGAAACCCTGATGCAGCGACGCCGCGTGAGCGAAGAAGTATTTCGGTATGTAAAGCTCTATCAGCAGGGAAGATAGTGACGGTACCTGACTAAGAAGCTCCGGCTAAATACGTGCCAGCAGCCGCGGTAATACGTATGGAGCAAGCGTTATCCGGATTTACTGGGTGTAAAGGGAGTGTAGGTGGCCAGGCAAGTCAGAAGTGAAAGCCCGGGGCTCAACCCCGGGACTGCTTTTGAAACTGCAGGGCTAGAGTGCAGGAGG
+
GFGGGGGGGGGECEFGGFGGGGGG@FFFGGGGGGCFGFBFFGGGGCFEEFFFGGGGGFGGGDGFFFGGGGGGGGGGGGG<FFGGGGCFF7FEEGGGGFGFGGGGGGGFGGCFFEFDFGGGGGGGGEEGGFGGGGGGFFC?FGGFGGGGCFEFFFFCDDFFG77=CFGECFEGFEGGGG5B9CFGFFF8=@+?9CEEGGCCE+:EGGGGGGGGGFC39:?FCFCC<:EFG*9D<DDF:FFGF@@F:CBGFGC<:*9FGDF9FFGG?7>66FFBBF2<DADF015
@DE18INS60510:318:000000000-B6LD3:1:1101:18996:3070 1:N:0:AAGAGGCACCTAGAGT
TGGGGAATATTGCACAATGGGGGAAACCCTGATGCAGCGACGCCGCGTGAGCGATGAAGTATTTCGGTATGTAAAGCTCTATCAGCAGGGAAGAAAATGACGGTACCTGACTAAGAAGCCCCGGCTAACTACGTGCCAGCAGCCGCGGTAATACGTAGGGGGCAAGCGTTATCCGGATTTACTGGGTGTAAAGGGAGCGTAGACGGCATGGCAAGCCAGATGTGAAAGCCCGGGGCTCAACCCCGGGACTGCATTTGGAACTGTCAGGCTAGAGTGTCGGAGG
+
FGGGGGGGGGGGGGGGGFGGGGGGGGGGGGGGGGGGGGDGGGGGGGGGGGGGGGGGGGGGGGGGFGGGGCGEFGGGGGGGGGGGGGGGGGGGGGGGGGGGGGGGGGGGGGGGGGGGGGGGGGGGGGGGGGGGGFGGGGGGGGGGGGGGGGGGFFGFFGGGGGGGGGGGEGGGGGFEGGGGGGCFGGFGCC7@FGGGDEGEE88FEGGGGGGGGGGGGGGFGFCCFG?CCCGDGD<D5>FGF@)5DEFD5CDD76@=CG?ACFD:@AF?B##############
@DE18INS60510:318:000000000-B6LD3:1:1101:10059:3074 1:N:0:AAGAGGCACCTAGAGT
TGGGGAATATTGCACAATGGGGGAAACCCTGATGCAGCGACGCCGCGTGGAGGAAGAAGGTCTTCGGATTGTAAACTCCTGTTGTTGAGGAAGATAATGACGGTACTCAACAAGGAAGTGACGGCTAACTACGTGCCAGCAGCCGCGGTAAAACGTAGGTCACAAGCGTTGTCCGGAATTACTGGGTGTAAAGGGAGCGCAGGCGGGAGAACAAGTTGGAAGTGAAATCCATGGGCTCAAACCATGAACGGCTGTCAAAACTGTTTTTCTTGAGTAGTGCAGA
+
FGGFGGEGGGGFGFGGF9FGFGGDGGGGGGGGGEGGGDGGEGGEGGG7FFGEGGGGGGGG<AFFFGEG:EFAFG?CFEF9?C,F:BDF=BDFFF<FGGGGGGGGFF>FGG8FGGFGFG<DCAFFCFGGG9FD>@FFFGG7CFGGGGEGC@FFGGGCFCGFGGGFGFCEG*=CFGGEGG>FGG7FGF2C:FE@FCEGEGDCEGGCGGEC5ECC8CF:?>DDFF+>FGF7C?D775C4.5CG*=FFCCB>F*99D5@*:D9<C@F27))4(*4<AF)6><?95<6
@DE18INS60510:318:000000000-B6LD3:1:1101:6214:3075 1:N:0:AAGAGGCACCTAGAGT
TGGGGAATATTGCACAATGGGGGAAACCCTGATGCAGCGACGCCGCGTGGAGGAAGAAGGTCTTCGGATTGTAAACTCCTGTTGTTGAGGAAGATAATGACGGTACTCAACAAGGAAGTGACGGCTAACTACGTGCCAGCAGCCGCGGTAAAACGTAGGTCACAAGCGTTGTCCGGAATTACTGGGTGTAAAGGGAGCGCAGGCGGGAGAACAAGTTGGACGTGAAATCCATGGGCTCAACCCATGAACTGCTTTCCAAACTGTTTTTCTTGAGTAGTGCAGA
+
C<CF=BFFFGGGF,CEFGEFFGECFGG=FGGFGGFAFCFDGEGF:FECEF+<:FFGEFFGC,FFFGGG:>FF<,DFGGCGGGGGFFE9FG8CC:F9BFGGGGGGGGGDGGGGCGGFCEF9B9::CCCGGGGGGGFG8C:FGGGGGCCEG5?<F9C8@FG@FDFC?CCEC8EGC7EEGCCFGGGGFF0?E+<:97;E5888>EDEDDC:85A7;:CF?2*9*9E5F3FDC+C:DCF:F>4677BDC*9:=7=FD*7***.4FFG>@4<<FFA>).<94:?D>94
@DE18INS60510:318:000000000-B6LD3:1:1101:18655:3090 1:N:0:AAGAGGCACCTAGAGT
TGGGGAATATTGCACAATGGGCGAAAGCCTGATGCAGCAACGCCGCGTGAGCGATGAAGGCCTTCGGGTCGTAAAGCTCTGTCCTCAAGGAAGATAATGACGGTACTTGAGGAGGAAGCCCCGGCTAACTACGTGCCAGCAGCCGCGGTAATACGTAGGGGGCTAGCGTTATCCGGAATTACTGGGCGTAAAGGGTGCGTAGGTGGTTTCTTAAGTCAGAGGTGAAAGGCTACGGCTCAACCGTAGTAAGCCTTTGAAACTGGGAAACTTGAGTGCAGGAGAG
+
GGGGGGGGGGGDFGGGGGGGGGGGGGGFGGGGGGGGGGGGGGGGGGGGGGGFGGGGGGGGFFGGGGGGGGGBFGGGGFGGGGGGGGGFFGGGGGGGGGGGGGGGGGGGFGGGGGGGGGGGGGGGGGGGGGGGGGGGGGGGGGGGGGGGGGGGGDF:FFGGGGCEGGGGGGGGGGGGEGGGGGGGGGGGEGGGGGG6C>EEGEGFFFCEGFGGG9CCC7DCCC67AD?GGD*>C7C@:;FFF5).1A5FFDF4*9*9DGA>:BC####################
@DE18INS60510:318:000000000-B6LD3:1:1101:24335:3094 1:N:0:AAGAGGCACCTAGAGT
TGGGGAATATTGCGCAATGGGGGCAACCCTGACGCAGCAACGCCGCGTGCAGGAAGAAGGTCTTCGGATTGTAAACTGTTGTCGCAAGGGAAGAAGACAGTGACGGTACCTTGTGAGAAAGTCACGGCTAACTACGTGCCAGCAGCCGCGGTAATACGTAGGTGACAAGCGTTGTCCGGATTTACTGGGTGTAAAGGGCGCGTAGGCGGACTGTCAAGTCAGTCGTGAAATACCGGGGCTTAACCCCGGGGCTGCGATTGAAACTGACAGCCTTGAGTATCGG
+
GGGGGGGGGGGGGGGDECGGGDGGGGGFEGGGGGGGGGGGGGGGGGGGEGGGGGGGGGGGGGGGGGGFEFGGGGGGGGGGFFGGGFGGGGGGGGGGGFDGGGGGGDGGGGFGGGGGGGCCEGGGGGGGGGGGGGGGGGGCFGGFGGGGGGGFGGGGGGGGGGGGGG+CFGGGGGGGGGGD8E6@F7FGGGGGCGGFGCEGC5?ECGFGGEGGGGGGGFGGGGGGGCEGCFGFCCC5::CGFFFFGG@DB<DGGD>B<32?C4CFFAF?<F(3:<?A264441B
@DE18INS60510:318:000000000-B6LD3:1:1101:10760:3115 1:N:0:AAGAGGCACCTAGAGT
TGGGGAATATTGCACAATGGGCGAAAGCCTGATGCAGCAACGCCGCGTGAGCGATGAAGGCCTTCGGGTCGTAAAGCTCTGTCCTCAAGGAAGATAATGACGGTACTTGAGGAGGAAGCCCCGGCTAACTACGGGCCAGCAGCCGCGGTTATACGTAGGGGGCTAGCGGTATCCGGAATTACTGGGCGTAAAGGGTGCGTAGGTGGTTACTTAAGTCAGAGGTGAAAGGCTACGGCCTAACCGTAGTAAGCCCTTGAAACAGGGAAACTTGCGTGCACGAGAG
+
GFGEFGGGGFG9??CEEFGE=DF>FFG8FFGGE9EFDGFGGGGGEGGGGE=DFE7>>FFFD<BCFGGFFEE:FGB,,3>DFGFFCFGCC<FFFGEF@3@;@:F*1=,,<FF8:*1*=,=F:<414**<<+,3;**85?5>F>FFCE*2:*/<:+:0<@E8C5C*2*0/*218:C>C8:;ECFFCECCGEECGGGGE8CE*2*?:6A;C+<0<FCCCD*7:**<5+9E7C50759C@###############################################
@DE18INS60510:318:000000000-B6LD3:1:1101:16651:3130 1:N:0:AAGAGGCACCTAGAGT
TGGGGAATATTGCACAATGGAGGAAACTCTGATGCAGCGACGCCGCGTGAGTGAAGAAGTAGTTCGCTATGTAAAGCTCTATCAGCAGGGAAGATAGTGACGGTACCTGACTAAGAAGCTCCGGCTAAATACGTGCCAGCAGCCGCGGTAATACGTATGGAGCAAGCGTTATCCGGATTTACTGGGTGTAAAGGGAGTGCAGGTGGCCAGGCAAGTCAGAAGTGAAAGCGCGGGGCTCAACCCAGGGACGGCTTTTGAAACTGCCGGGCTAGAGTGCAGGAGG
+
C@DDGEGAFDG@F9E<6C<<EAFCCF8EFGF<CCAEFFBF@:C6+C:+866<C?,9,CE,<EC?FGC=FFC5C?EGGFE,<<EFAFGCD@+9BE<C<9EFFECFFCF?EFG9,<?588=BADF7==:>,CDFGF,<6@=F8<F3>:5@35>,@,@><,5><A<FFG7C><@C@?CEBBC@FF9@EE<C*3?FGGGCG=9++24C7=C=6=57/5EF9::0:<+9+*::?*)93<<5B3=C@>B########################################
@DE18INS60510:318:000000000-B6LD3:1:1101:19995:3179 1:N:0:AAGAGGCACCTAGAGT
TGGGGAATATTGCACAATGGGGGAAACCCTGATGCAGCGACGCCGCGTGGAGGAAGAAGGTCTTCGGATTGTAAACTCCTGTTGTTGAGGAAGATAATGACGGTACTCAACAAGGAAGTGACGGCTAACTACGTGCCAGCAGCCGCGGTAAAACGTAGGTCACAAGCGTTGTCCGGAATTACTGGGTGTAAAGGGAGCGCAGGCGGGAGAACAAGTTGGAAGTGAAATCCATGGGCTCAACCCATGAACTGCTTTCAAAACTGTTTTTCTTGAGTAGTGCAGA
+
GGGGGGGGGGGGGGGGGGGGGGGGGGGGGGGGGGGGGGGGGGGGGGGGGGGGGGGGGGGGGGGGGGGGGGGFGGGGGGGGGFGGGGGGGGGGGGGGGGGGGGGGGGGGGGGGGGGGGGGGGGGGGGGGGGGGGGGGGGGGGGGGGDGGGGEFFGGGGGGGGGGGGGGB=CEEGGGGGG>FGGGGGGFEEFCFGGGGGGGGGGGGEGGGGGGGGGFC?CFCGGGFGG77FCFGGG3@4>FGFFF>DGFC=CGGGF4@FF)5C4:2945-:=5>AFFF<4><AAF
@DE18INS60510:318:000000000-B6LD3:1:1101:15116:3197 1:N:0:AAGAGGCACCTAGAGT
TGGGGAATATTGCACAATGGGGGAAACCCTGATGCAGCGACGCCGCGCGGAGGAAGAAGGTCTTCGGATTGTAAACTCCTGTTGTTGAGGAAGATAATGACGGTACTCAACAAGGAAGTGACGGCTAACTACGTGCCAGCAGCCGCGGTAAAACGTAGGTCACAAGCGTTGTCCGGAATTACTGGGTGTAAAGGGAGCGCAGGCGGGAGAACAAGTGGGAAGTGAAATCCATGGGCTCAACCCATGAACTGCTTTCAAAACTGTTTTTCTCGAGTAGTGCAGA
+
GGGCEFGGGGGFGAF@EEFFGG>@FFG8FG8@FEGGGGBEFCEFDE>F=FEDEDCGFFFGAFGFGGC7==BAA<?FDGGGGGFGGFG<F=,>BFFFGGGGGGGGFFEFGFGGGGD:CDFGGGDGE:FF:FEFGGGGGGGG7:7FGGEC4<FGEFEFCFEFGGGGFGFGCCEGGGGGEECGFF9C?>C;2<<CCFG5?CEGGG8:CEC*2;7<8:EE+9<C6D6=FCF>:ECGGGG>F3F6F>))9??>FG=C*6/=FFFAGF7204?:?##############
@DE18INS60510:318:000000000-B6LD3:1:1101:21205:3211 1:N:0:AAGAGGCACCTAGAGT
TGGGGAATATTGCACAATGGAGGAAACTCTGATGCAGCGACGCCGCGTGAGTGAAGAAGTAATTCGTTATGTAAAGCTCTATCAGCAGGGAAGATAGTGACGGTACCTGACTAAGAAGCTCCGGCTAAATACGTGCCAGCAGCCGCGGTAATACGTATGGAGCAAGCGTTATCCGGATTTACTGGGTGTAAAGGGAGTGTAGGTGGCATCACAAGTCAGAAGTGAAAGCTCGGGGCTCAACCCCGGGACTGCTTTTGAAACTGTGGAGCTGGAGTGCAGGAGA
+
GGGGGGGGGGGGGGGGGFGGGGGEGGGGGGGGGGGGGGFGGGGGGGGEGDCFGGGGGGGGGGGGAFGGGFGGGGGGDAFCEFGFGGGGFFFGGGGGGGGGGGGGGGGGGFDGGCGGGGGFGGEGGGGGGGGGGGFGGGGGGGGGEEGGGGEGGGGCFCCGGF@FGGFGGG7EGGGGDGDFGGFFF5?EGG9CFFGC>CCGGGFF98EC<CFCFEEGCCGG7DFFGD?DF+9CDCDFFFGGF4>EGC>DE4<4*0*=:7<BG4*:*4?B?40<B<BB>A<B<6F
@DE18INS60510:318:000000000-B6LD3:1:1101:25205:3224 1:N:0:AAGAGGCACCTAGAGT
TGGGGAATATTGCACAATGGGGGAAACCCTGATGCAGCGACGCCGCGTGTATGAAGAAGGCCTTCGGGTTGTAAAGTACTTTCAGCGGGGAGGAAGGGAGTAAAGTTAATACCTTTGCTCATTGACGTTACCCGCAGAAGAAGCACCGGCTAACTCCGTGCCAGCAGCCGCGGTAATACGGAGGGTGCAAGCGTTAATCGGAATTACTGGGCGTAAAGCGCACGCAGGCGGTTTGTTAAGTCAGATGTGAAATCCCCGGGCTCAACCTGGGAACTGCATCTGA
+
GGGGGEGGGGGGGGGGGGGGGGGGGGGFGGFGGGGGGGGGGGGGEGGGEGGGGGGGGGGGFFGGGGEGGFDFFDGGFFFFGGGGFGGGGE@CE3FFGGCGGFF=DFFFGGGGFFFCF<FF<FFGGGGCGF<DFEGEE7DCGCFFGFFGGGGECGGG@FCCGCECF7:FFGG@E@CCFGGGGGG>EEEEEFCFEGGGGGCFG*2@?<FFG6E*:=5CEDFGGGGGGGGGGEG73C<509709?FFFFF>9C:C*967CD96D)>C=:FFB>?<248B2<4<ABF
@DE18INS60510:318:000000000-B6LD3:1:1101:9273:3237 1:N:0:AAGAGGCACCTAGAGT
TGGGGAATATTGCACAATGGGGGAAACCCTGATGCAGCGACGCCGCGTGAGCGAAGAAGTATTTCGGTATGTAAAGCTCTATCAGCAGGGAAGAAAATGACGGTACCTGACTAAGAAGCACCGGCTAAATACGTGCCAGCAGCCGCGGTAATACGTATGGTGCAAGCGTTATCCGGATTTACTGGGTGTAAAGGGAGCGTAGACGGTGGTGTAAGTCTGATGTGAAAGCCCGGGGCTCAACCCCGGGACTGCATTGGAAACTATGTAACTAGAGTGTCGGAGA
+
FGGEECFF<FGGGGGEC<FFGGGGGFG<FGFFE@<FFGEG@BFGGDG:FCFGGGEFGFGCF,CFGGGGGGG?EEAE?AFFCFGGDF<FFEDEFFGGGGFGGGGCDCFGGGGGGFG9FCFFC:CEG<FFGCGGF?FGG?FG@CFFGE@F7CCGGGG?,75CFCFCEF78=:8=<FEGGG5+<:+:<EFGC9+2A?EECEEEEEECCEE*22:/<:F+3CFFF:<FEGGGGGGGGGD575DF4>EFGGB)75CD74@/9*54F=D*664<A?AA9))6<AFF195
@DE18INS60510:318:000000000-B6LD3:1:1101:17090:3244 1:N:0:AAGAGGCACCTAGAGT
TAGGGAATATTGCACAATGGGGGAAACCCTGATGCAGCGACGCCGCGTGGAGGAAGAAGGTCTTCGGATTGTAAACTCCTGTTGTTGAGGAAGATAATGACGGTACTCAACAAGGAAGTGACGGCTAACTACGTGCCAGCAGCCGCGGTAAAACGTAGGTCACAAGCGTTGTCCGGAATTACTGGGTGTAAAGGGAGCGCAGGCGGGAGAACAAGTTGGAAGTGAAATCCATGGGCTCAACCCATGAACTGCTTTCAAAACTGTTGTTCTTGAGTAGTGCAGA
+
GGGGGGGGGGGGGGGGGGGGGGGGGGGGGGGGGGGGGGGGGGGGGGGGGGGGGGFGGGGGFGGGGGGGGGGGGGGGGFGFGGGGGGGGGGGGEGGGGGGGGGGGGGGGGGGGGGG8CGGGGGGGGGGGGGGGGGGFFGGGGFGGGGGGFGGGGCFGGGGGDCGGGF7CEGGEGGGGGGCFFGFGGG?EEFG+@CEGGGGGGDDEGGGGGGGGE6EA?7CFGGGC<DFGGFFGFF5F@FCC;4@E:C=:80>>>4*@FF<AC4>:B)<14?<AF>B))6:AAFF
@DE18INS60510:318:000000000-B6LD3:1:1101:24872:3255 1:N:0:AAGAGGCACCTAGAGT
TGGGGAATATTGCACAATGGGGGAAACCCTGATGCAGCGACGCCGCGTGAGTGAAGAAGTATTTCGGTATGTAAAGCTCTATCAACAGGGAAGAAAATGACGGTACCTGACTAAGAAGCCCCGGCTAACTACGTGCCAGCAGCCGCGGTAATACGTAGGGGGCAAGCGTTATCCGGATTTACTGGGTGTAAAGGGAGCGTAGACGGCGACGCAAGTCTGAAGTGAAATACCCGGGCTCAACCTGGGAACTGCTTTGGAAACTGTGTTGCTGGAGTGCTGGAGA
+
GGGGGGGGGGGGGGGGGFGGGGGGGGGGGGGGGGGGGGGGGGGGGGGGGGGGGGGGFFGGGGGGGGGGGGFGGGGFGCGFGGGGGGGGGGGGGGGGGGFGFGGGGGGFGGG9>FGGGGGGGDFGGGGGGGGGGGDGGGGFGGGGGDGGFGGGGGGGGGGGGGGGGGGGEG58FGGGEGDGGGEFGGFGGF0<FGGFCEEEG55<CCE:EGGGCEEFCFGG=FCFFGGGGGGDDDD>>FGGFF?F5CF4747>FFFFGGFFGFG>?##################
@DE18INS60510:318:000000000-B6LD3:1:1101:24412:3255 1:N:0:AAGAGGCACCTAGAGT
TGGGGAATATTGCACAATGGGGGAAACCCTGATGCGGCGACGCCGCGTGAGCGAAGAAGTATTTCGGTATGTAAAGCTCTATCAGCAGGGAAGAAGAATGACGGTACCTGACTAAGAAGCACCGGCTAAATACGTGCCAGCAGCCGCGGTAATACGTATGGTGCAAGCGTTATCCGGATTTACTGGGTGTAAAGGGAGCGCAGGCGGTGCGGCAAGTCTGATGTGAAAGCCCGGGGCTCAACCCCGGTACTGCATTGGAAACTGTCGTACTAGAGTGTCGGAG
+
GGGGGGGGFGGGGGGGGEFFGGGFGGGFGGGGGGGGGGEGGGGGFGGG+CEFGFGGCGGGGGGCFGGFGGGGGGGGGGGGGGGGFGFGFGGGGGEGFGGGGGGGGGGGGGGGGGGGFGGGGCFGGGCFFFGFGGGFGFGGGGGGGGGGGGDFGGGGCFCFGCCFGGGGECC>FGGC58CGFFFGGCCEGGCEGGGGGGCGGEEE=EGG88EG5:EFFGGGCFF7<7FFGGGGDG:@3@FGFFFFCGBD)77>G4@F=F7AD57CF<@BFFFD<A<BA######
@DE18INS60510:318:000000000-B6LD3:1:1101:16090:3277 1:N:0:AAGAGGCACCTAGAGT
TGGGGAATATTGCACAATGGAGGAAACTCTGATGCAGCGACGCCGCGTGAGTGAAGAAGTAGTTCGCTATGTAAAGCTCTATCAGCAGGGAAGATAGTGACGGTACCTGACTAAGAAGCTCCGGCTAAATACGTGCCAGCAGCCGCGGTAATACGTATGGAGCAAGCGTTATCCGGATTTACTGGGTGTAAAGGGAGTGTAGGTGGCCAGGCAAGTCAGAAGTGAAAGCCCGGGGCTCAACCCCGGGACTGCTTTTGAAAATGCAGGGCTAGAGTGCAGGAGG
+
GGGGGGGGGGGGGGGGGGGFGGFGGGGGGGFGGGGGGGGG:FGGGGGEGGGGFGFGGGGGGFFGGGGCEGGGGGGGGGGFFCFGGFAFDFGGGGGGGGGGGGGGGGGGGGGGGGGGGGFCDDFGGGGGGFFGGFGGGGGGGGGGGGGGGDGGGGGFFGFGCFGGGGCEEFCCGGGGC5BCGGFFGGGGECCFGGGFEEGGGGGFGGGGGGGGGGGGGFGGCDGGGGFGGGGGG3D>)<CDF:E@DGE3>4CFC=**:C>D*9FGFFF92)8?FFFFFBFB?FF
@DE18INS60510:318:000000000-B6LD3:1:1101:18528:3293 1:N:0:AAGAGGCACCTAGAGT
TGGGGAATATTGCACAATGGGCGAAAGCCTGATGCAGCGACGCCGCGTGAGCGAAGAAGTATTTCGGTATGTAAAGCTCTATCAGCAGGGAAGATAATGACGGTACCTGACTAAGAAGCACCGGCTAAATACGTGCCAGCAGCCGCGGTAATACGTATGGTGCAAGCGTTATCCGGATTTACTGGGTGTAAAGGGAGCGCAGGCGGTGCGGCAAGTCTGATGTGAAAGCCCGGGGCTCAACCCCGGTACTGCATTGGAAACTGTCGTACTAGAGTGTCGGAGG
+
FGGGGGGGGGFFFGGGGGGGGGGEGGGGGGGGGGGGGGGGGGGGGGGGGGEGGGGGGGGGGGGGGGGGGGGGGGGGFEGFFDFGGG9FDEGGGGGGCFGGGGGGGEFFEFFGGGGGGGGGGGGEGDFFFCFGGGGGGGGGGFGGGGGGGGG?FFGFGGGFFGGGCGGGGDGGGDED*BECFGFGGGGG8CFFFCEGGDGGGGGGGEGGG=5EEDC??CCFGG9>CFGGGCCGGC<>.7DGFF>)>EBGFCFFF4=9CDAADFFGFFFFFF<:<<)4:4(9>9D
@DE18INS60510:318:000000000-B6LD3:1:1101:22290:3323 1:N:0:AAGAGGCACCTAGAGT
TGGGGAATATTGCACAATGGAGGAAACTCTGATGCAGCGACGCCGCGTGAGTGAAGAAGTAGTTCGCTATGTAAAGCTCTATCAGCAGGGAAGATAGTGACGGTACCTGACTAAGAAGCTCCGGCTAAATACGTGCCAGCAGCCGCGGTAATACGTACGGAGCAAGCGTTATCCGGATTTACTGGGTGTAAAGGGAGTGTAGGTGGCCAGGCAAGTCAGAAGTGAAAGCCCGGGGCTCAACCCCGGGACTGCTTTTGAAACTGCATGGCTAGAGTGCAGGAGG
+
GGGGGGGGGGGGGGGGGGGGGGGGGGGGGGGGGGGGGGGGGGGGGGGGGGGFFGGGGGGGGGGFFGCFGGGGGGGGGGGGGGGGGGGGGGGGGGGGGGGGGGGGGGGGGGDFGGGGGGGFGGGGGGGGGGGGGCFGGGGGGGGGGGGGEGGGGGGGGGGGFFGGGGCEEEEFGGGGGEEGGFFFGG8BEGGGGGGGGCFECFGFGGGGGGGG5CGCFGGFCFGGGGF7C7<CDGGF>FG44<BFGGFGF445D*96CDA2*/?F?)97603.5>4:AB<74?D
@DE18INS60510:318:000000000-B6LD3:1:1101:22853:3326 1:N:0:AAGAGGCACCAAGAGT
TGGGGAATATTGCACAATGGGGGCAAGCCTGATGCAGCGACGCCGCGTGTAGGAAGAAGGCCTTCGGGTTGTAAACTACTGTCGTTGAGGAAGATGGTAGTGAAACTAAAACAGGAAGTGACTGATGTCTCCGTGCGAGCAGCCGCCGTCTAACGTCGGTCACACGCGCTGGCCAGAATTAATGGTGCAAAAGGTAGCCCAGGCTAGTGGACGTGTTGGACATGAAGTCCGTGGGCTCAGCCCATGGACAGATTTCAAAGCTGAACTTCTTGAGTAGTGCTGA
+
GGGGGGGGGGGFGGGGGGFFF+@+@F+BFGGGGGGGGG7F+@FGGGGGG<F9FGGGGGGG7FFGGGG*DFGGGGG,D:FD,F,+*+@*?BF,CF#############################################################################################################################################################################################
@DE18INS60510:318:000000000-B6LD3:1:1101:22856:3344 1:N:0:AAGAGGCACCTAGAGT
TGGGGAATATTGCACAATGGGGGAAACCCTGATGCAGCGACGCCGCGTGGAGGAAGAAGGTCTTCGGATTGTAAACTCCTGTTGTTGAGGAAGATAATGACGGTACTCAACAAGGAAGTGACGGCTAACTACGTGCCAGCAGCCGCGGTAAAGCGTAGGTCACAAGCGTTGTCCGGAATTACTGGGTGTAAAGGGAGCGCAGGCGGGAGAACAAGTTGGAAGTGAAATCCATGGGCTCAACCCATGAACTGCTTTCAAAACTGTTTTTCTTGAGTAGTGCAGA
+
GGGGGGGGGGGGGGGGGGGGGGGGGGGGGGGGGGGGGGGGGGGGGGGGGGGGGGGGGGGGGGGGGGGGGGGGGGGGGGGFGGGGGGGGGGGGGGGGGGGGGGGGGGGGGGGGGGGGGGGGGGGGGGGGGGGGGGGGGGGGGGGGGGGGGGGGGFGGGGGGGGGGGGGGGGGGGGGGGGGGGGGGGGFEGGGGGGDGGEGGGGGGGGGDGGFGGFGAFFC7CFGGFGGGGGGGGCDFFFGGFFFFDFFGFGGGGFFFGGFFGFGGFBFFFFDFFFFF<FFFA2@
@DE18INS60510:318:000000000-B6LD3:1:1101:10304:3371 1:N:0:AAGAGGCACCTAGAGT
TGGGGAATATTGCACAATGGGGGAAACTCTGATGCAGCGACGCCGCGTGAGTGAAGAAGTAGTTCGCTATGTAAAGCTCTATCAGCAGGGAAGATAGTGACGGTACCTGGCTAAGAAGCTCCGGCTAAATACGTGCCAGCAGCCGCGGTAATACGTATGGAGCAAGCGTTATCCGGATTTACTGGGTGTAAAGGGAGTGTAGGTGGCCAGGCAAGTCAGAAGTGAAAGCCCGGGGCACAACCCCGGGACTGATTTTGAAACTGCAGGGCTAGAGTGCAGGAGG
+
GGGEFEGGGGGEFGFAC<FFGGGCFEEEEFCED?CGGCEGFFGGFG@@FDC@FGFEFFGFGGFFGGGGGGGFFE=EGAG3F@FFFCFGCEEGFF@FF<FCFBFGGGGFFGGDFGGGFFGGGGDGG@FFGFGGB?FGGFGGGFGGCE>EGGC?CEC<EGGGGGFGD88;E5E5CFGGC88<CG<CCF@C:CFCCEDGE2;@CC?C?CCFFCFF@5CEFD:CFF+CCFGCC:5DGGDF)<FFD@5)9=@CB49**/19CC92*9:4?::2:5?2><<AB<>?:<E
@DE18INS60510:318:000000000-B6LD3:1:1101:20310:3374 1:N:0:AAGAGGCACCTAGAGT
TGGGGAATATTGCACAATGGGGGAAACCCTGATGCAGCGACGCCGCGTGGAGGAAGAAGGTCTTCGGATTGTAAACTCCTGTTATGGAGGAAGATAATGACGGTACTCAACAAGGAAGTGACGGCTAACTACGTGCCAGCAGCCGCGGTAAAACGTAGGTCACAAGCGTTGTCCGGATTTACTGGGTGTAAAGGGAGCGTAGACGGCATGGCAAGCCAGATGTGAAAGCCCGGGGCTCAACCCCGGGACTGCATTTGGAACTGTCAGGCGAGAGTGTCGGAGA
+
GGGGGGGGGGGFGGGGGGGGGGGGGGGGGGGGGGGGGGGGGGGGGGGGGGGGGGGGGGGGGGGGGGGEGGGGGGGGGGGGGFEFFGGGGGGFGGGGGGGGGGGGGGCFGGGGGGGGGGGGGGGGGGGFGGGGGFGGGGGGGGGGGGGGGGBCEGGFGGGGGGGGGFGGC:@EFDCEE>CFGGGGGGGECGBFFDGGGDEEGDEGEGEGGFGGGGD=FFG7CFGGGDGGGCCDCGDE3>FDFF)8DEDGE*CC74**:7:>C@FF64F?F)743>8A<AB9;B3
@DE18INS60510:318:000000000-B6LD3:1:1101:14391:3375 1:N:0:AAGAGGCACCTAGAGT
TGGGGAATATTGCACAATGGGGGAAACCCTGATGCAGCGACGCCGCGTGAGTGAAGAAGTAGTTCGCTATGTAAAGCTCTATCAGCAGGGAAGATAGTGACGGTACCTGACTAAGAAGCTCCGGCTAAATACGTGCCAGCAGCCGCGGTAATACGTATGGAGCAAGCGTTATCCGGATTTACTGGGTGTAAAGGGAGTGTAGGTGGCCAGGCAAGTCAGAAGTGAAAGCCCGGGGCTCAACCCCGGGACTGCTTTTGAAACTGCAGGGCTAGAGTGCAGGAGG
+
GGGGGGGGGGGGGGGGGGGCDGGGGGGGGGGGGGGGGGGGDGGG:CFFGGG5FFFGGGGG9FFGGGCFGGGGGGGGGGGGGFGFGGGGGGGGGGGGGGGGGGGGFGGGGGGGGGGGGGGGGGGGEGGGGGGGG<FGGGGGGGGGGGGGCFGGGGGCF9CFFGFGGGGGCFGGFFGGGGEFGGGFFG*=:EGGFGGCC*=;BFGCGGGFGGGGGGG?9>FCFG?C+??76AD<DDG3.>GG:FE@GGEC>7DC>?*7FD><FFFGFBF;:<(8245<6ABB?FF
@DE18INS60510:318:000000000-B6LD3:1:1101:19168:3375 1:N:0:AAGAGGCACCTAGAGT
TGGGGAATATTGCACAATGGGGGAAACCCTGATGCAGCGACGCCGCGTGAGCGAAGAAGTTCTTCGGATTGTAAACTCCTGTTGTTGAGGAAGATAATGACGGTACTCAACAAGGAAGTGACGGCTAACTACGTGCCAGCAGCCGCGGTAAAACGTAGGTCACAAGCGTTGTCCGGAATTACTGGGTGTAAAGGGAGCGCAGGCGGGAGAACAAGTTGGAAGTGAAATCCATGGGCTCAACCAATGAACTGCTTTCAAAACTGTTTTTCTTGAGTAGTGCAGA
+
GGGGGGGGGGGGGGGGGGGGGGGGGGGGGGGGGGGGGGGGGGGGGGGGGGGGGGGGGFGGGGGGGGGDGDGFGGGGGGGGGGGGGCGFGGGGGGGFFGGGGGGGGGGGGGGGFGGGGGG9CEGGGGGGGGGGGGGGGGGGGGGGGEGGEGGFGFGCFGGGFGFGGGGGGGGGGFGGGEDFFGGGGF;E:<+<FGGCEGG5>C>CEEC8:EFGF6CE7C7FFGGFGGG>EFCCFDCFF:GCFF)8*A=7**9DDF4@FF6.7):2=<FFFF<AFFF99AFA59=
@DE18INS60510:318:000000000-B6LD3:1:1101:7036:3385 1:N:0:AAGAGGCACCTAGAGT
TGGGGAATATTGCACAATGGGCGCAAGCCTGATGCAGCCATGCCGCGTGTATGAAGAAGGCCTTCGGGTTGTAAAGTACTTTCAGCGGGGAGGAAGGGAGTAAAGTTAATACCTTTGCTCATTGACGTTACCCGCAGAAGAAGCACCGGCTAACTCCGTGCCAGCAGCCGCGGTAATACGGAGGGTGCAAGCGTTAATCGGAATTACTGGGCGTAAAGCGCACGCAGGCGGTTTGTTAAGTCAGATGTGAAATCCCCGGGCTCAACCTGGGAACTGCGTCTGA
+
<FFGFFGGDDA6EFGD@FDDGCFGGEC8@F<DECFFFFGGGGGGG@F+@F@,,CFFFFFFG88FFGEEGCC=FFGGGGFFGGF?F<FGGGGGEFGGG:FGGCFGGGFGGGGGD<FGGGGGGGCFGGG>DBFGCCFEGG:@AAB7FFBF:**>:FFFFGGGDFGFGG@FFGGEGCBC<9;CECFGDCEDGDFGG:8:CEFC5?8C6AC??8CEGC>5>DCDDG=D8DGGEE<1>CCFFF7>@B7FFCF>FFG7>=)9C##########################
@DE18INS60510:318:000000000-B6LD3:1:1101:20795:3390 1:N:0:AAGAGGCACCTAGAGT
TGGGGAATATTGCACAATGGGGGAAGCCCTGATGCAGCGACGCCGCGTGAGCGATGAAGTATTTCGGTATGTAAAGCTCTATCAGCAGGGAAGAAAATGACGGTACCTGACTAAGAAGCCCCGGCTAACTACGTGCCAGCAGCCGCGGTAATACGTAGGGGGCAAGCGTTATCCGGATTTACTGGGTGTAAAGGGAGCGTAGACGGCATGGCAAGCCAGATGTGAAAGCCCGGGGCTCGACCCCGGGACTGCATTTGGAACTGTCAGGCTAGAGTGTCGGAGA
+
GGGGGGGGGGGFGGGGGGGGGGGGGGGFGGGGGGGGGGGGGGGGGGGGGGGGGGGGGGGGGGGGGGGGGGGFGGGGGGGGGGGGGGGFFGGGGGGGGGGGGGGGGGGGGGGGGGFGGGGGGGGGGGGGGGGGGGGGGGGGGGGGGDGGGGGGFGGGFGGGGGGGGGGGGGGGGGGGGGGGGGFFGGGGGGGGGGGGGGGGEGGGGGGGGGGGGGGGGGGFGGEFFFFGG*9DGGGFD>GDF@DEGGECBCFGG=*9FGF<C4CC=AFFF4):7?4<4A?09>B
@DE18INS60510:318:000000000-B6LD3:1:1101:24763:3396 1:N:0:AAGAGGCACCTAGAGT
TGGGGAATATTGCACAATGGGGGAAACCCTGATGCAGCGACGCCGCGTGAGCGAAGAAGTATTTCGGTATGTAAAGCTCTATCAGCAGGGAAGAAAATGACGGTACCTGACTAAGAAGCACCGGCTAAATACGTGCCAGCAGCCGCGGTAATACGTATGGTGCAAGCGTTATCCGGATTTACTGGGTGTAAAGGGAGCGTAGACGGTTGTGTAAGTCTGATGTGAAAGCCCGGGGCTCAACCCCGGGACTGCATTGGAAACTATGTAACTAGAGTGTCGGAGA
+
GGGGGGGGGGGGGGGGGGGGGGGGGGGGGGGGGGGGGGGGGGGGGGGGGGGGGGGGGGGFGGGEFGGGGGGGGGGGGGGFGGGGGGGGGGGGGGGGGGGFGGEEGGGGFGFGGGGGGGGGGGGGGGGGFGGGGG:FGFDGGGGFGGEEGGGGGGGFFFGGGCFF@FGGEDCCFGGGGGGCGGFFGG?CGG+@@F>CCDEGEGEGEE8CGEGFFCCCCCGFGCFFDFGGGC3C)99@>FC7<FDFGE>C>FFG:6**96A7CF7C=A7<<4)4<D9469:029>
@DE18INS60510:318:000000000-B6LD3:1:1101:11485:3396 1:N:0:AAGAGGCACCTAGAGT
TGGGGAATATTGCACAATGGAGGAAACTCTGATGCAGCGACGCCGCGTGAGTGAAGAAGTAGTTCGCTATGTAAAGCTCTATCAGCAGGGAAGATAGTGACGGTACCTGACTAAGAAGCTCCGGCTTAATACGTGCCAGCAGCCGCGGTAATACGTATGGAGCAAGCGTTATCCGGATTTACTGGGTGTAAAGGGAGTGTAGGTGGCCAGGCAAGTCAGAAGTGAAAGCCCGGGGCTCAACCCCGGGACTGCTTTTGAAACTGCAGGGCTAGAGTGCAGGAGG
+
FFFGGGGGGGGGGFGGGGGGGGGEGGGGGGGGGGGGGGCFGGGFEGGGGCEFGFGGGGFGGGGGGDCEGFGGGGGGGGGGGGGGGGFCFGGGGGGCFGGGGEGGGEGG9FFGGFCFGGFGFGGCGEGGGGGGGGGGGGGGGFGGGEFEEECGEFGGGFFCCFF:FGCEGGGGFGDG7CCFEGCCEFGGGGCCGGGFGEF<@CEFGFGGDG5FGGGGA7FCCGFGGG7CFF*11)5@>>445@>:5EF3BGGG>6=?GC<A**:CB?@9<FB?DFF########
@DE18INS60510:318:000000000-B6LD3:1:1101:6615:3402 1:N:0:AAGAGGCACCTAGAGT
TGGGGAATATTGCACAATGGGGGAAACCCTGATGCAGCGACGCCGCGTGAGCGAAGAAGTATTTCGGTATGTAAAGCTCTATCAGCAGGGAAGAAAATGACGGTACATGACTAAGAAGCACCGGCTAAATACGTGCCAGCAGCCGCGGTAATACGTATGGTGCAAGCGTGATCCGGATTTACTGGGTGTAAAGGGAGCGTAGACGGTTGTGTAAGTCTGATGTGAAAGCCCGGGGCTCAACCCCGGGACTGCATTGGAAACTATGTAACTAGAGTGTCGGAGA
+
;FGFCFGG@AFACF<C<6F@F@FFC,C@CA8CEC@CC8@FGGGGGDFGGCFFFEGCEGC9CF,EEGGGFGG,FFG?FFGFG9CFGFGGDD<FGGGD,?,E9FGEFC,,<EFFF>DDFF?<>F3@7FCC<,FCFFGFFG,>BACGG**:CGGG;FF,374<3@AF9;EEC*=CBBF@**1?29CFF85;*++<9+**1=E:>5/+1;2*:/:FGGG7?7>*:?C*<:7:A7/9)7))0.>*5557C559.*/>*9=?CC<<5/::@>?>99<AA?<<>B06>>:
@DE18INS60510:318:000000000-B6LD3:1:1101:7841:3404 1:N:0:AAGAGGCACCTAGAGT
TGGGGAATATTGCACAATGGGGGAAACCCTGATGCAGCGACGCCGCGTGGAGGAAGAAGGTCTTCGGATTGTAAACTCCTGTTGTTGAGGAAGATAATGACGGTACTCAACAAGGAAGTGACGGCTAACTACGTGCCAGCAGCCGCGGTAAAACGTAGGTCACACGCGTTGTCCGGAATTACTGTGTGTAACGGTAGCGCAGGCGGGAGAACAAGTTGTACGTGAAATCCATGGGCTCAACCCATGAACTGCTTTCAAAACTGTTCTTCTTGAGTAGTGCAGA
+
GF?EFF@FFEFEACEDCEFGG;F7CEGGG<FEFGFFGFC@FFGGGGCGEGG8FD8,CD<FGGABGCG@F7FFE<EFGGGCFGFGGGCDC,BFF8DDGGCGGGDFFFGFFFGGF=FGGDFG9FFGGGGFCEFGGG<<FG@FA@E,FFF7FEC,FFFF:=CFGFGG77*4B<4BFA@E:BFF99FE+B<BF++,*4/;*<858E5?5=C8*8*0;:6<EC*0*/:CF*<CF6CF=*9:FFC*5>DDFCF*9CCCCF?FG##########################
@DE18INS60510:318:000000000-B6LD3:1:1101:6630:3412 1:N:0:AAGAGGCACCTAGAGT
TGGGGAATATTGCACAAGGGGGGAAACCCTGATGCAGCGACGCCGCGTGAGCGAAGAAGTATTTCGGTATGTAAAGCTCTATCAGCAGGGAAGAAAATGACGGTACCTGACTAAGAAGCACCGGCTAAATACGTGCCAGCAGCCGCGGTAATACGTATGGTGCAAGCGTTATCCGGATGTACTGGGTGTAAAGGGAGCGTAGACGGCTGTGTAAGTCTGATGTGAAAGACCGGGGCTCAACCCCGGGACTGCATTGGAAACTATGTAACTCGAGTGTCGGAGC
+
E@@FEGGGF<<<<EFC<-C@:@+:FFF=CE,EFFGGFGCFFEG=:ECCC:7D+C@FCF8DFAFCFGDC7DFGFF9CFAFFF9EFFG?CFFFCGGGBG9CGG@@<8*?FCEFFG9@,FFGGGGDD@@BCG9<FFCFC*<:8F8E5CG5?EG>F:?><C+*;9CFE7+8CEAEEFCC>EG*<9C0A@*2;*20<CC5C*:?88**<AE*210<9C?++<7D*:7<*9:<>*:*9C))87)9C4>>.55:5>CF*:*9=CC)3>?F*8:?))1-8?F#########
@DE18INS60510:318:000000000-B6LD3:1:1101:23057:3414 1:N:0:AAGAGGCACCTAGAGT
TGGGGAATATTGCACAATGGGGGAAACCCTGATGCAGCGACGCCGCGTGGAGGAAGAAGGTCTTCGGATTGTAAACTCCTGTTGTTGAGGAGGATAATGACGGTACTCAACAGGGAAGTGACGGCTAACTACGTGCCAGCAGCCGCGGTAAAACGTAGGTCACAAGCGTTTTCCGGAATTACTGGGTGTAAAGGGAGCGCAGGCGGGAGAACAAGTTGGAAGTGAAATCCATGGGCTCAACCCATGAACCTCTTTCAAAACTGTTTGTCTTGAGTAGTGCAGA
+
GGGGGGGGGGGGGGGGGGGGGGGCGGG<BFGGGGGGGGGGGGGGGGGGGGEFDDGGGGGGGGGGGGGFGGGGGGGGGGGGGGGGEGG??FGGGCF:FGFFGGGGGGGGE:CF8<EFGGGGGCGGGCE:FGFGGGCFGG6C?FEFEGCC8?*<FCGF6;*<@?@FGF58E>*;AAEG8E8C?C9++8EGGE7CEF5*/:*::CCCE5E585:?F6EFC74CFFFF?C77EGGFD4*<))9=?FBEGC=******9=?DGA)9:FC?##################
@DE18INS60510:318:000000000-B6LD3:1:1101:7851:3418 1:N:0:AAGAGGCATCTAGAGT
TGGGGAATATTGCACAATGGGGGAAACCCCGATGCAGCGACGCCGCGTGGAGGAAGAAGGTCTTCGGATTGTAAACTCCTGTTGTTGAGGAAGATAATGACGGTACTCAACAAGGAAGTGACGGCTAACTACGTGCCAGCAGCCGCGGTAAAACGTAGGTCACAAGCGTTGTCCGGAATTACTGGGTGTAAAGGGAGCGCAGTCGGGAGAACAAGTTGGAAGTGAAATCTATGTTCTCAACCCATGAACTGCTTTCAAAACTGTTTTTCTTGAGTAGTGCAGA
+
EFGEF;6CEAF96FF<DGECEE@BBFGFD,+@BFGACF+@FGGGGGGGDCCFDEGFFEB=GF,BFD:+BFDFG?BFGEEF,EFFFGC,8<<DFEFC?,,,,8==DGGBF<FFG,BBF,BA,<8=FCCCD@<FCFAFG9CCE<BFGEDFGGGG3?CF3@7?FFGGE,,B8:CEAFF@<:C8E+,+2;F5EF;:9:*/*2CDEG88=8ECE;E+;:6A9C*9*7<=+??7C+:C70*9/*2:?)8572=7B7>F>**1:D>)9FC:0-?################
@DE18INS60510:318:000000000-B6LD3:1:1101:22381:3427 1:N:0:AAGAGGCACCTAGAGT
TGGGGAATATTGCACAATGGAGGAAACTCTGATGCAGCGACGCCGCGTGAGTGAAGAAGTAGTTCGCTATGTAAAGCTCTATCAGCAGGGAAGATAGTGACGGTACCTGACTAAGAAGCTCCGGCTAAATACGTGCCAGCAGCCGCGGTAATACGTATGGAGCAAGCGTTATCCGGATTTACTGGGTGTAAAGGGAGTGTAGGTGGCCAGGCAAGTCAGAAGTGAAAGCCCGGGGCTCAACCCCGGGACTGCGTTTGAAACTGCAGGGCTAGAGTGCAGGAGG
+
GGGGGGGGGGGGGGGGGFGGGGGGGGGGGGGGGGGGGGGGGGGGGGGGGGGFFGGGGGGGGGGGGGGCFGGGGGGGGGGGGGGGGGGGGGGGGGGGGGGGGGGGGGGGGGGGGGGGGGGGGGGEE<FGGGGGGGGGGGGGGGGGGGGGGGGDFGGGGGGGGGGGGCE>CGGGFGGGGGDFGGGGGGGGG7EGGGGGGGGFGGGFGGGGGGGGGF7<CFD7*>CFF>C7C>FGDGGFEFF4877BGGEGFDFD*75)CC<)0=F=*8FF07?8?FBFABAF<67
@DE18INS60510:318:000000000-B6LD3:1:1101:8892:3467 1:N:0:AAGAGGCACCTAGAGT
TGGGGAATATTGCACAATGGGGGAAACCCTGATGCAGCGACGCCGCGTGGAGGAAGAAGGTCTTCGGATTGTAAACTCCTGTTGTTGAGGAAGATAATGACGGTACTCAACAAGGAAGTGACGGCTAACTACGTGCCAGCAGCCGCGGTAAAACGTAGGTCACAAGCGTTGTCCGGAATTACTGGGTGTAAAGGGAGCGCAGGCGGGAGAACAAGTTGGAAGTGAAATCCATGGGCTCAACCCATGAACTGCTTTCAAAACTGTTTTTCTTGAGTAGTGCAGA
+
FGGFGEFGGGGGGGGGGGGGGGGGGGGFFGGGGGGGGGGGGGGGGGGGGG:EGGFFGGGGGGGGGGGC:FGGGGGGG=FFFGFGG?BE?EEFFGGC<FGGGGGGGGFGGGGGGGGGGGGGGFFGGDGGGCAFGCFGGGGCGGGGGGGGFFGGGGEFGGGGGFGGGGGGCFECFFCCGDCFGG<9EGFGGGCFFFEFGGGGGGGGGGEGGEG?CFG?CGG<:<CFF*<FGGFGFF:;4>CCFF>DGGFFF>FF=4==D7<2C6C:42?1:=<)6:AFFF?FBFF
@DE18INS60510:318:000000000-B6LD3:1:1101:21393:3472 1:N:0:AAGAGGCACCTAGAGT
TGGGGAATATTGCACAATGGAGGAAACTCTGATGCAGCGACGCCGCGTGAGTGAAGAAGTAGTTCGCTATGTAAAGCTCTATCAGCAGGGAAGATAGTGACGGTACCTGACTAAGAAGCTCCGGCTAAATACGTGCCAGCAGCCGCGGTAATACGTATGGAGCAAGCGTTATCCGGATTTACTGGGTGTAAAGGGAGTGTAGGTGGCCAGGCAAGTCAGAAGTGAAAGCCCGGGGCTCAACCCCGGGACTGCTTTTGAAACTGCAGGGCTAGAGTGCAGGAGG
+
GGGGGGCDGGGGGGGGFFGGGGGGGGGGGGGGGGGGGGECGGGGEGGGGGGGGGFFGCDGGDFFGGGGGGGGGGGGGGGGGGGFGGFGGGGGGGGDGGAFGGGGFGGGG@FGGGGG9FDDFGGGGGGGGGGGFF,DFGGF7:FFGGGGGGGGGGGGGDFGC:7BEGGGG>8EGGGGEEGGFFGGGGBCEGGFGGGGGGCFG?CF?FGGGGGGGGG+7>DCFG?F+:CGG=FGGGDB7.>CF5:@GD:5>*9>**/6C><2>6*6*5@>0048?D99AA<?21>
@DE18INS60510:318:000000000-B6LD3:1:1101:15389:3512 1:N:0:AAGAGGCACCTAGAGT
TGGGGAATATCGCACAATGGAGGAAACTCTGATGCAGCGACGCCGCGTGAGTGAAGAAGTAGTTCGCTATGTAAAGCTCTATCAGCAGGGAAGATAGTGACGGTACCTGACTAAGAAGCTCCGGCTAAATACGTGCCAGCAGCCGCGGTAATACGTATGGAGCAAGCGTTATCCGGATTTACTGGGTGTAAAGGGAGTGTAGGTGGCCAGGCAAGTCAGAAGTGAAAGCCCGGGGCTCAACCCCGGGACTGCTTTTGAAAACGCAGGGCTAGAGTGCAGGAGG
+
GCGGGGGGGFFEGGGG@9FCFFFEFFG<FFFGGGGGGGE:CFF:FGGBCE@AEFGE9A8F9FFGFCECFFGGCF9FFFFGG<C?FGAED>DCCEGFFDFGFGGEGDGDGGGGG=FFEFDGFGGECGGGG,DFGFFGFGGFGGGGED7*<F<FGGC?AFFF,<FFGFC>=FCFCCFEGEEGGGGGGFCE*ACCCFGFGCF<C9C<+CGGGFF*;E5<<7FGGFFGDGG7C:9D3>DF5>D9?:5BGDF####################################
@DE18INS60510:318:000000000-B6LD3:1:1101:12674:3547 1:N:0:AAGAGGCACCTAGAGT
TGGGGAATATTGCACAATGGGCGAAAGCCTGATGCAGCAACGCCGCGTGAGCGATGAAGGCCTTCGGGTCGTAAAGCTCTGTCCTCAAGGAAGATAATGACGGTACTTGAGGAGGAAGCCCCGGCTAACTACGTGCCAGCAGCCGCGGTAATACGTAGGGGGCTAGCGTTATCCGGAATTACTGGGCGTAAAGGGTGCGTAGGTGGTTTCTTAAGTCAGAGGTGAAAGGCTACGGCTCAACCGTAGTAAGCCTTTGAAACTGGGAAACTTGAGTGCAGGAGAG
+
GGGGGGGGGGGGGGGGGGGGGGGGGGGGGGGGGGGGGGGGGGGGGGGGDGGGGGGGGGGGGGGGGGGGGGGGGGGGGGGGGGGGGGFGEGGGGGGGGGGGGGGGGGGGGGGGGGGGGGGGGGGGGGGGGGGGGGGGGGGGGGGGGGGGGGGGGGGGGGGEGGGGGGGG@CGFGGGGGGGGGGFGGGGGGGGGFGGGG>E?EGGGGGGGGGGGGGGGGGGFGGGGCGGDCDGGGGGFFEGGFFF:FGFGFGFFFBFFGGFAFBCFFBFB>FBFF22:>AF?F:E
@DE18INS60510:318:000000000-B6LD3:1:1101:22407:3554 1:N:0:AAGAGGCACCTAGAGT
TGGGGAATATTGCACAATGGGGGAAACCCTGATGCAGCGACGCCGCGTGGAGGAAGAAGGTCTTCGGATTGTAAACTCCTGTTGTTGAGGAAGATAATGACGGTACTCAACAAGGAAGTGACGGCTAACTACGTGCCAGCAGCCGCGGTAAAACGTAGGTCACAAGCGTTGTCCGGAATTACTGGGTGTAAAGGGAGCGCAGGCGGGAGAACAAGTTGGAAGTGAAATCCATGGGCTCAACCCATGAACTGCTTTCAAAACTGTTTTTCTTGAGTAGTGCAGA
+
GGGGGGEGGGGGGGGGFGGGGGGGGGGFGGGGGGGGGGDEGGGGEGGFGGGGGGGGGGGGBFGFGGGEFGFEFEFGGGFFGFEGGFFDFFGGFGFGGGGGGGGGGGFGGGGGGGGFGFG@FGGGGGGFGGGGGGGGGGGGGFFGGGGG@FGGGGGFFFGFGGGFFGGGG@CC<FGGGGGGGGGGGF8A:FG9CFGGGGCEGGGEEDC?EGCCC6FFGGFGFCECC7?7EFFGG<<FFFF47@BFGGF:=CDFFF?F=F<AF:F:0:?6:@AB4>AA>FBA<A6
@DE18INS60510:318:000000000-B6LD3:1:1101:22878:3567 1:N:0:AAGAGGCACCTAGAGT
TGGGGAATATTGCACAATGGGGGAAATCCTGATGCAGCGACGCCGCGTGGAGGAAGAAGGTCTTCGGATTGTAAACTCCTGTTGTTGAGGAAGATAATGACGGTACTCAACAAGGAAGTGACGGCTAACTACGTGCCAGCAGCCGCGGTAAAACGTAGGTCACAAGCGTTGTCCGGAATTACTGGGTGTAAAGGGAGCGCAGGCGGGAGAACAAGTTGGAAGTGAAATCCATGGGCTCAACCCATGAACTGCTTTCAAAACTGTTTTTCTTGAGTAGTGCAGA
+
GGGGGGGGGGGGGGGGGGGGGGGGGGGGGGGGGGGGGGGGGGGGGGGGGGGGGGGGGGGGGGGGGGGGGGGGGGGGGGGFGGGGFGGDGGGGGEGGGGGGGGCGGGGGGGGGGGGGGGGGGGGGGGGGGDGGGGGGGGGGGGGGGGGEGGGGFGGGGGGGGGGGGGGDEGGGGGGGGGGGGGGGGF@EEGFGGGGGGCGGGGGGDGGE8C=FGCCCFGGGGGGGGGGDFFDF7<>@F@DF:FFFGFFFB>FGCBF?FF2<GFGCFFF<0*<>ABA<2>7AFB#
@DE18INS60510:318:000000000-B6LD3:1:1101:19738:3573 1:N:0:AAGAGGCACCTAGAGT
TGGGGAATATTGCACAATGGAGGAAACTCTGATGCAGCGACACCGCGTGAGTGAAGAAGTAATTCGTTATGTAAAGCTCTATCAGCAGGGAAGATAGTGACGGTACCTGACTAAGAAGCTCCGGCTAAATACGTGCCAGCAGCCGCGGTAATACGTATGGAGCAAGCGTTATCCGGATTTACTGGGTGTAAAGGGAGTGTAGGTGGCATCACAAGTCAGAAGTGAAAGCCCGGGGCTCAACCCCGGGACTGCTTTTGAAACTGTGGAGCTGGAGTGCAGGAGA
+
GGGGGGGGGGGGGGGGFGGGGGGGGGGGGGGGGGGGGGGGGGGGGGGGGGGGGGGGGGGGGGGGGGGGGGGGGGGGGGGGGGGGGGFGGGGGGGGFGGGGGGGGGGGGGGGGGGGGGGGGGGGGGGGGGGGGGGGGGGGGGGGGGGGGGGGGGGGGGGGGGGGGGGGGGGGGGGGGGGGGGGFGGGGGGGGFGGGGGCF9EGGGGGGGGGGGGGGGGGGDCFGFG>FGGC<DCCDFDFCFFFFEGGFGEGGGFF??FGFAGFG7=(*.0)8????F>B9:BFF
@DE18INS60510:318:000000000-B6LD3:1:1101:22669:3592 1:N:0:AAGAGGCACCTAGAGT
TGGGGAATATTGCACAATGGGGGAAACCCTGATGCAGCGACGCCGCGTGGAGGAAGAAGGTCTTCGGATTGTAAACTCCTGTTGTTGAGGAAGATAATGACGGTACTCAACAAGGAAGTGACGGCTAACTACGTGCCAGCAGCCGCGGTAAAACGTAGGTCACAAGCGTTGTCCGGAATTACTGGGTGTAAAGGGAGCGCAGGCGGGAGAACAAGTTGGAAGTGAAATCCATGGGCTCAACCCATGAACTGCTTTCAAAACTGTTTTTCTTGAGTAGTGCAGA
+
GGGGGGGGGGGAFGGGFGGGGGGGGGGGGGGGGGGGGGGGGGGGGGGGGGFGGGGGGGGGGGGGGGGCFGGGGGGGGGGGGGGGGGGGGGGGGGGGGGGGGGGGGGGGGGGGGGGGGGGGGGGGGGGGGGGGGGFFFGGGGFGGGGGGGGGGGGGGFGGGGGGGGFCEGEGGGGGDGDFGGGGGCE<EGGFFGGGGGGGGGGGGGCC8?GFGGFG9CF4CFGGGGGGGGGGGGCF>75D=FFFFGGF7=:76CFFF7>>2F@GG64@BB4<<AFFFA<42><B
@DE18INS60510:318:000000000-B6LD3:1:1101:8515:3604 1:N:0:AAGAGGCACCTAGAGT
TGGGGAATATTGCACAATGGGGGAAACCCTGATGCAGCGACGCCGCGTGGAGGAAGAAGGTCTTCGGAAGGTAAACTCCTGTAGTTGAGGAAGATAATGACGGTACTCAACAAGGAAGTGACGGCTAACGACGTGCCAGCAGCCGAGGTAAAACGTAGGGCACAAGCGTTGTCCGGAATGACTGGGTGTAAAGGGAGCGCAGGCGGGAGAACAAGTTGGAAGTGAAAGCCATGGGCTCCACCCATGAACTGCTTTCAAAAATGTTTTTCTTGAGTAGTGCAGA
+
CEEFEGGFFEEF<@EFCDFFFGFGFFEFGFFGGGGGGE7FE@F@@EC>F@BDFF<<FFFAFGGGGGG>++84FFCGGGE?AFGFG,9B4?ECGFGGGGCGFFCFGGGGGGDBEGGGGGDFGGGC@+>AF+@>C3@*5@<BFBFFC*5:6<AEF>>64C**6<*2<7BCG::*?FFGGGG+>9,5*:?C8<?FF98FE5?:5?ECCDE5?EEF?6C03*27CC<CGGF***9:**3))8/2875><C6FF07CC##############################
@DE18INS60510:318:000000000-B6LD3:1:1101:13188:3637 1:N:0:AAGAGGCACCTAGAGT
TGGGGAATATTGCACAATGGAGGAAACTCTGATGCAGCGACGCCGCGTGAGTGAAGAAGTAGTTCGCTATGTAAAGCTCTATCAGCAGGGAAGATAGTGACGGTACCTGACTAAGAAGCTCCGGCTAAATACGTGCCAGCAGCCGCGGTAATACGTATGGAGCAAGCGTTATCCGGATTTACTGGGTGTAACGGGAGTGTAGGTGGCCAGGCAAGTCAGAAGTGAAAGCCCGGGGCTCAACCCATGAACTGCCTTCAAAACTGTTTTTCTTGCGTAGTGCAGA
+
GFGGGGFFGGGGAFEFFGGGGGB;FFGFFFF<FEGGGF7CGGGF@EGCGEGGDF?CFCFEGGGFGGGGGGGEGCGGGFGGCAFGGDGGGG4E=FFFGGGGGCDFGGGF9FEEFF@?FFFCGGECEF7=FFGGGF>FFDCBD<CGGGCGGCFAGFGC:FF,?:F@BB7CCGGFFGG:FEGGGGGGGGGEB;9,;*888EEFG9BFFGGGE=FGGCGGCGGGGGCDFGGFG65DD3C:55CC@FFDCC4CF796*9*09:2)2/:CFAF?8@>A###########
@DE18INS60510:318:000000000-B6LD3:1:1101:17593:3638 1:N:0:AAGAGGCACCTAGAGT
TGGGGAATATTGCACAATGGGGGAAACCCTGATGCAGCGACGCCGCGTGGAGGAAGAAGGTCTTCGGATTGTAAACTCCTGTTGTTGAGGAAGATAATGACGGTACTCAACAAGGAAGTGACGGCTAACTACGTGCCAGCAGCCGCGGTAAAACGTAGGTCACAAGCGTTGTCCGGAATTACTGGGTGTAAAGGGAGCGCAGGCGGGAGAACAAGTTGGAAGTGAAATCCATGGGCTCAAACCATGAACTGCTTTCAAAACTGTTTTTCTTGAGTAGTGCAGC
+
GGGGGGEGGGGGGGGGGGGGGGGFGGGGGGGGGGGGGGGGGGGG7CFGEGCGGEFGGGGGGGGGGGGGGGGG;FGGGGGGGGGGGGGGFGG>GGGGGGGGGGGGGGGGGGGGFGGGGGGGGGGGGGGFFGGGEGEGGFGGGGGGGGGGEC8CEGGGGFGGGGG+@*2:EGGGGGGG?*8EGG7CFGGGGGCGFGGGCEEG5EEE=CCCCCFGFF6:9CC<FGGGDF9DGFG7>DCFFFDD*1<>4A4**:7C:@?FF7>2C?F7F9?################
@DE18INS60510:318:000000000-B6LD3:1:1101:21122:3644 1:N:0:AAGAGGCACCTAGAGT
TGGGGAATATTGCACAATGGGGGAAACCCTGATGCAGCGACGCCGCGTGGAGGAAGAAGGTCTTCGGATTGTAAACTCCTGTTGTTGAGGAAGATAATGACGGTACTCAACAAGGAAGTGACGGCTAACTACGTGCCAGCAGCCGCGGTAAAACGTAGGTCACAAGCGTTGTCCGGAATTACTGGGTGTAAAGGGAGCGCAGGCGGGAGAACAAGTTGGAAGTGAAATCCATGGGCTCAACCCATGAACTGCTTTCAAAACTGTTTTTCTTGGGTAGTTCGGA
+
GGGGGGGGGGGGGGGGGGGGGGGGGGGGGGGGGGGGGGGGGGGGGGGFGEFGGGGGGGGGFGFGGGGGGGGG9FGCGGGGGGGGGGGGGGGGGGGDFGGGGGGGCG9FGGGFGGGGGGGGGGGGEGGFGGGGGGFGGGGGGGCGGGGG>CEFFGGFGGGGFGGGGGGGEGGGGGEGGGGFGG?EEGFGECCFGGGGGGG>5CCEGGD5EGFGFFF+<:F<FGGGG7EFGGDGFFC45>GGFF>BGG6:@77CD==?FGFF4@D784:??B<AF##########
@DE18INS60510:318:000000000-B6LD3:1:1101:14189:3661 1:N:0:AAGAGGCACCTAGAGT
TGGGGAATATTGCACAATGGGGGAAACCCTGATGCAGCGACGCCGCGTGAGCGAAGAAGTATTTCGGTATGTAAAGCTCTATCAGCAGGGAAGAAAATGACGGTACCTGACTAAGAAGCACCGGCTAAATACGTGCCAGCAGCCGCGGTAATACGTATGGTGCAAGCGTTATCCGGATTTACTGGGTGTAAAGGGAGCGTAGACGGTTGTGTAAGTCTGATGTGAAAGCCCGGGGCTCAACCCCGGGACTGCATTGGAAACTATGTAACTAGAGTGTCGGAGA
+
FGGGGGGGGGGGGGGGGGGGGGGGGGGGDGGGGGGGGGCGGGGGGGGFGGGGGGGGGGGGAFFFCCFFGGGGGGCFGGGGFDFGGGGGGGGGGGGGGGGGGGGGGGGGGGGGFGGGGGGGGGGFGEGGGGGGGEGGGFGFDFGGGGGGGGGGFDGCFGGGGGGGGGGGGGGGGGGGEGEGGGGGGGFE*<EFGGGGGGGGGGGGEGECGEGGFGFFGGGGGGFFGGGGGFGCDGGF>F>7;F>EGE>/7*74>FFFGG<BG*C>?>FFFF>ADF<<9A?####
@DE18INS60510:318:000000000-B6LD3:1:1101:6331:3679 1:N:0:AAGAGGCACCTAGAGT
TGGGGAATATTGCACAATGGAGGAAACTCTGATGCAGCGACGCCGCGTGAGTGAAGAAGTAGTTCGCTATGTAAAGCTCTATCAGCAGGGAAGATAGTGACGGTACCTGACTAAGAAGCTCCGGCTAAATACGTGCCAGCAGCCGCGGTAATACGTATGGAGCAAGCGTTATCCGGATTTACTGGGTGTAAAGGGAGTGTAGGTGGCCAGGCAAGTCAGAAGTGAAAGCCCGGGGCTCAACCCCGGGACTGCTGTTGAAACTGCCGGGCTAGAGTGCAGGAGG
+
CEFECC7FEFGGGGGCFGGGGGGGGGGGFFFGGGGGGGGGGGGGGGGFE7CFFGCFGGGFE9CEGEFFFGGFGGGGGGGGFGGGGGGGGG?FCGFGGGGFGGECGGGGGFGGGGGCEEDDG,>@FGGGGGGGGGGGGGGFGGGGG>CECEGGGFGFFFGGGGGGGFGCECG8@;FGGCG,;;FGGGGE8@CFGFC8B*<B?EFGCC682CGGGGG<CGGCFFFC@FGD?:3>D39B3>FFFF53>CECE79CC)@*>D4>F?D*)(036)4:?FDF<<9716>
@DE18INS60510:318:000000000-B6LD3:1:1101:6345:3691 1:N:0:AAGACGCACCTACAGT
TGGGGAATATTTCACAATGGAGGAAACTCTGATGCAGTGACGCCGCGTGAGGGAAGAAGTATTTCGCTTTGTAAACTTCTATCAGCAGGGAAGATAGTGACCATTCCTTACTAATTACCTCCGGCTTAATACGTGCCAGCAGCCGCTGGAATACGTATGGGCCAAGTCGTATTCCGATTTACTTGGTTTTAAGGGATTCTTGGTTGCCAGGCAAGCCAGATTTGAAAGCCCCTGGCCTAACCCCAGGACTGCTCTCTAAACCTGATTTTCTGCCATCAGGAAG
+
E-,CFC@FFGG9ECF<EFE8<,FFGFGGFGCE,CFFA,,C@FFGCECCF,,,,BF7FGD,CEFGGG7,,D,<CF9,,??FDGE9,<E,B7F=FG9E###########################################################################################################################################################################################
@DE18INS60510:318:000000000-B6LD3:1:1101:21333:3712 1:N:0:AAGAGGCACCTAGAGT
TGGGGAATATTGCACAATGGGGGAAACCCTGATGCAGCGACGCCGCGTGAGCGAAGAAGTATTTCGGTATGTAAAGCTCTATCAGCAGGGAAGAAAATGACGGTACCTGACTAAGAAGCACCGGCTAAATACGTGCCAGCAGCCGCGGTAATACGTATGGTGCAAGCGTTATCCGGATTTACTGGGTGTAAAGGGAGCGTAGACGGTTGTGTAAGTCTGATGTGAAAGCCCGGGGCTCAACCCCGGGACTGCATTGGAAACTATGTAACTAGAGTGTCGGAGA
+
GGGGGGGGGGGGGGGGGGGGGGFGGGGGGGGGGGGGGGGGGGGGGGGGEGGGGCFGGGGGFGGGGGGGGFGGDGGGGGGGGGGGGGFFGGF=FGGFGGGGGGGG?EGGGGGGGGGGGGGFGGGGGGGGFGGGGGFGGGGGFGGGGGGGGDGGGGGGGGGGGGGGGGGGGGGGGGEGGGGGGGGGGGGGGG?CFGGGGGGGGGGGGGGCECEGGFGFGGFDGGGDFFEFGCFGGGDEF@G47>DEGDEDDGGGFFFFGG)8FFGFFDF>DFF<4?6)-4:B0>>
@DE18INS60510:318:000000000-B6LD3:1:1101:17373:3771 1:N:0:AAGAGGCACCTAGAGT
TGGGGAATATTGCACAATGGGGGAAACCCTGATGCAGCGACGCCGCGTGGAGGAAGAAGGTCTTCGGATTGTAAACTCCTGTTGTTGAGGAAGATAATGACGGTACTCAACAAGGAAGTGACGGCTAACTACGTGCCAGCAGCCGCGGTAAAACGTAGGTCACAAGCGTTGTCCGGAATTACTGGGTGTAAAGGGAGCGCAGGCGGGAGAACAAGTTGGAAGTGAAATCCATGGGCTCAACCCATGAACTGCTTTCAAAACTGTTTTTCTTGAGTAGTGCAGA
+
GGGGGGGGGGGGGGGGGGGGGGGGGGGGGGGGGGGGGGGGGGGGGGGGGGGGGGGGGGGGGGGGGGGGGGGGFGGGGGGGGGGGGGGGGGGGGGGGGGGGGGGGGGGGGGGGGGGGGGGFGGGGGGGGGGGGGGGGGGGGFGGGGGDCFEGGGGGGGGGGGGGGGGGGEGGGGGGGGEFFCGGGGGG>EGGGGGGG5EGGC>CGEEG>CGGGGFFGGGGG=DCFED9CFGG77CC@FFGGFFFFGFFGFFCFGFFFGC:27FGGF<::,8<A>>A45<7<B5=
@DE18INS60510:318:000000000-B6LD3:1:1101:11847:3777 1:N:0:AAGAGGCACCTAGAGT
TGGGGAATATTGCACAATGGAGGAAACTCTGATGCAGCGACGCCGCGTGAGTGAAGAAGTAGTTCGCTATGTAAAGCTCTATCAGCAGGGAAGATAATGACGGTACCTGACTAAGAAGCACCGGCTAAATACGTGCCAGCAGCCGCGGTAATACGTATGGTGCAAGCGTTATCCGGATTTACTGGGTGTAAAGGGAGCGCAGGCGGTGCGGCAAGTCTGATGTGAAAGCCCGGGGCTCAACCCCGGTACTGCATTGGAAACTGTCGTACTAGAGTGTCGGAGG
+
GGGGGGGGGGGGGGGGGGGGGGGGGGGGGGGGGGGGGGGGGGGGGGGGGGGGGGGGGGGGGGGGGGGGGGGGGGGGGGGGGGGGGGGGGGGFGFFFFGGGGGGGGGGGGGGGGFFGGGGGGGCGGGGGGGGGGGGGFGGGGGGGGGGGGCEGGGGGGGFDGGGGGGGGGGGGGGGGDCEFEGGGGGGGGGGGGFGGGDGGEEGGGGGGGGGGG5=FGGFFFFGFGGGGG*9DDGGFB:CFF>BBDEED@FGGDBF4<F27FFGFF?>?<F2<>?AABF:9>93
@DE18INS60510:318:000000000-B6LD3:1:1101:8444:3791 1:N:0:AAGAGGCACCTAGAGT
TGGGGAATATTGCACAATGGGGGAAACCCTGATGCAGCGACGCCGCGTGGAGGAAGAAGGTCTTCGGATTGTAAACTCCTGTTGTTGAGGAAGATAATGACGGTACTCAACAAGGAAGTGACGGCTAACTACGTGCCAGCAGCCGCCGTAAAACGTAGGTCACAAGCGTTGTCCGGAATTACTGGGTGTAAATGGAGCACAGGCGGGAGAACATGTTGGAAGTGAAATCCATGGGCTCAACACATGAACGGATTTAAAAACTGTTTGTCTTGAGTAGTACAGA
+
FFGECFCGGGGGGCGGGGGGGGGDFGGCFFGFFGFFGGCFGGGFFGGGGGFDGFEDCGFGFGGGGGGGGGGGCEFGGGGGGGFCFGGGFCGGEFGGGGG=FFEGGGFDGGCEGGGGCDAFFGC7@FGGGGGFGGGGCFGGDF>CC**44F*<FF><FGEC,,,7<C:**=B:,<C7EECG+<@CC*;CGG+<+2+<C:@*:C@C7==8EEG<C+00<CG4>DE69?<>F64:>4C).7727*)76AFC###################################
@DE18INS60510:318:000000000-B6LD3:1:1101:10354:3795 1:N:0:AAGAGGCACCTAGAGT
TGGGGAATATTGCACAATGGGGGAAACCCTGATGCAGCGACGCCGCGTGAGCGATGAAGTATTTCGGTATGTAAAGCTCTATCAGCAGGGAAGAAAATGACGGTACCTGACTAAGAAGCCCCGGCTAACTACGTGCCAGCAGCCGCGGTAATACGTAGGGGGCAAGCGTTATCCGGATTTACTGGGTGTAAAGGGAGCGTAGACGGCATGGCAAGCCAGATGTGAAAGCCCGGGGCTCAACCCCGGGACTGCATTTGGAACTGTCAGGCTAGAGCGTCGGAGA
+
GGGGGGEGGGGGGFGGGFFGGGGCFGFGGGGGGGGGGFEEGGGFGGGFEGCFEGGDGGGGF<B9EFGEFDFFDGEFFFFFGFGGGDFDFDFGFGGFGAFFGGGGGFFFGGFCCFDGFDFGGGGGG7FGG9E:FFGGGGGGGGGFGGGC1<FCFGF?FFEDGGGGD8EEG5CFC7CEGCGGGG?<<FCEEFDFCDGGGGGCEECC:C5:EGGFCECE5>CGCCGGGCCCC=57<7CBFFGG47>><C5)0574*=8FFF:B6FF>=4=:B##############
@DE18INS60510:318:000000000-B6LD3:1:1101:15382:3874 1:N:0:AAGAGGCACCTAGAGT
TGGGGAATATTGCACAATGGGGGAAACCCTGATGCAGCGACGCCGCGTGGAGGAAGAAGGTCTTCGGATTGTAAACTCCTGTTGTTGAGGAAGATAATGACGGTACTCAACAAGGAAGTGACGGCTAACTACGTGCCAGCAGCCGCGGTAAAACGTAGGTCACAAGCGTTGTCCGGAATTACTGGGTGTAAAGGGAGCGCAGGCGGGAGAACAAGTTGGAAGTGAAATCCATGGGCTCAACCCATGAACTGCTTTCAAAACTGTTTTTCTTGAGTAGTGCAGA
+
GGGGGGGGGGGGGGGGGGGGGGGGGGGGGGGGGGGGGGGGGGGGCGGGGEEGGGGGGGGGGGGGGGEFGGGCGGGGGGGGGGGGGGGGGGGGGGGGGGGGGGGGGGGGGGGGGGGGGGGGGGGGGEEFGGGGGGGGGGDGGGGFGDGGGGGGGFGGGDGGGGGGGGDCEGGGGGGGGGGGFGGGGG@GCGGGGGGGDGGGGGGGGGGEGGGGGFDFEGGG7DGGGGGFG6CGGGFFFFGGFFD><CFFF>4DGFFFGGA2*9FG44??FFFBFFFF#######
@DE18INS60510:318:000000000-B6LD3:1:1101:22164:3882 1:N:0:AAGAGGCACCTAGAGT
TGGGGAATATTGCACAATGGGGGAAACCCTGATGCAGCGACGCCGCGTGGAGGAAGAAGGTCTTCGGATTGTAAACTCCTGTTGTTGAGGAAGATAATGACGGTACTCAACAAGGAAGTGACGGCTAACTACGTGCCAGCAGCCGCGGTAAAACGTAGGTCACAAGCGTTGTCCGGAATTACTGGGTGTAAAGGGAGCGCAGGCGGGAGAACAAGTTGGAAGTGAAATCCATGGGCTCAACCTATGAACTGCTTTCAAAACTGTTTTTCTTGAGTAGTGCAGC
+
GGGGGGGGGGGFGGGGGGGGGGGGGGGGGGGGGGGGGGGGGGGGGGGGGGGGGGGGGGGGGGGGGGGCCFGGGGGGGGGGGGGGGGGGGGGGGGGGGGGGGGGGGGGGGGGGGGGGGGGGGGCGGGGGGGGGGGGGGGGGGGGGGGGGGGGGGGGGGGGGGGGGGGGGGGDGGGGGDGGCGGGGGGGGGFGGGGGGGGGGGGGGGGDEGGGGGFGGFGDGGGGGGGGGGGGGGGGFFFGGFFFFGGF>FDCG=F?6>FBFGFGGF)??B4<<A06<BF>DFA#
@DE18INS60510:318:000000000-B6LD3:1:1101:23376:3885 1:N:0:AAGAGGCACCTAGAGT
TGGGGAATCTTCCGCAATGGACGAAAGTCTGACGGAGCAACGCCGCGTGAGTGATGGAGGATTTCGGTCTGTAAAGCTCTGTTGTTTATGACGAACGTGCAGTGTATGAACAATGCATTGCAATGACGGTAGTAAACGAGGAAGCCACGGCTAACTACGTGCCAGCAGCCGCGGTAATACGTAGGTGGCGAGCGTTGGCCGGAATTATTGGGCGTAAAGAGCATGTAGGCGGCTTAATAAGTCGAGCGTGAAAATGCGGGGCTCAACCCCGTATGGCGCTGGA
+
GGGGGGGGGGGGGGGGGGGGGGGGGGGGGGGGGGGGGGGGGGGGGGGFGGGEEGFGGGGGGGGGGGGFGDGGGGGGGGGGGGGGGGFFGGGGGGGGGGGGGGGGGGGGGGGGGGGCFFGFGGGGGGGGGGGGGGGGGGGGGFFGGGGFGG>FGGGGGGGCB@FGGFGGCFGGGGG@F??9F9FFEGGGGGGGGG88:*<CDGEECGGECFGGGG=CEGGGGGGGGGGGGCDC3/<76FGFFFFFGC>D5DCCCFFFGD0>GD)96<?<6B9(4(4<:;?;B##
@DE18INS60510:318:000000000-B6LD3:1:1101:25286:3888 1:N:0:AAGAGGCACCTAGAGT
TGGGGAATATTGCACAATGGGCGAAAGCCTGATGCAGCAACGCCGCGTGAGCGATGAAGGCCTTCGGGTCGTAAAGCTCTGTCCTCAAGGAAGATAATGACGGTACTTGAGGAGGAAGCCCCGGCTAACTACGTGCCAGCAGCCGCGGTAATACGTAGGGGGCTAGCGTTATCCGGAATTACTGGGCGTAAAGGGTGCGTAGGTGGTTTCTTAAGTCAGAGGTCAAAGGCTACGGCTCAACCGTAGTAAGCCTTTGAAACTGGGAAACTTGAGTGCAGGAGAG
+
GGGGGGGGGGGGGGGGEEFGGGDGGGGFGGGGGGGGGGGGGGGEEGEGFECEEGGGGGGGDGGGGGEG<CEF=EFGGGGEGGGGGGFEGCFEFGGGG,EEEFEGGGFFGGGGGGD7FFGFGDGDGGCFFGFGGGGGGGGGG7CGGG7>>>>FCFGG:FFC7CEGGGGCEEEFGGCGGG5CGGFGGGGGGEEGC?EFGGG5;:CFG*;C*+<CFCCF+*:70*<*<7?D6C<<757<DECFF:5>F=<77*CCF/96C*-<GF:>:?F1:=)2)63A<A#####
@DE18INS60510:318:000000000-B6LD3:1:1101:7666:3897 1:N:0:AAGAGGCACCTAGAGT
TGGGGAATATTGCACAATGGGGGAAACCCTGATGCAGCGACGCCGCGTGGAGGAAGAAGGTCTTCGGATTGTAAACTCCTGTTGTTGAGGAAGATAATGACGGTACTCAACAAGGAAGTGACGGCTAACTACGTGCCAGCAGCCGCGGTAAAACGTAGGTCACAAGCGTTGTCCGGAATTACTGGGTGTAAAGGGAGCGCAGGCGGGAGAACAAGTTGGAAGTGAAATCCATGGGCTCGACCCATGAACTGCTTTCAAAACTGTTTTTCTTGAGTAGTGCAGG
+
CEGFGGGGGGGDGCFFGGGGGGGGGGGEEFGGGFGGGGGGGGGGGGGFGGFGGGGGGGGGEFGGGGGGGGGGGGGGGGGGGGGGFGGGGGGGGGGGGGGFDFGGGGGGGGGGGGGGGGGGGGGGGGGGGGGGGGGGGGGGGGGGGGGGFGGGGGGFGGGCEGGGGCFGEGEG9EGGGGGFGG@FGGGGCECCBFEFGGEGGGGGGGGGGGGGFGG9<FGGGGGG97C>E6DGGFF@))9C7DFFF?4:BFFFG=BFGGFFGFGFBA)-8?2>F##########
@DE18INS60510:318:000000000-B6LD3:1:1101:25802:3939 1:N:0:AAGAGGCACCTAGAGT
TGGGGAATATTGCACAATGGAGGAAACTCTGATGCAGCGACGCCGCGTGAGTGAAGAAGTAGTTCGCTATGTAAAGCTCTATCAGCAGGGAAGATAGTGACGGTACCTGACTAAGAAGCTCCGGCTAAATACGTGCCAGCAGCCGCGGTAATACGTATGGAGCAAGCGTTATCCGGATTTACTGGGTGTAAAGGGAGTGTAGGTGGCCAGGCAAGTCAGAAGTGAAAGCACGGGGCTCAACCCCGGGACTGCTTTGGAAACTGCAGGGCTAGAGTGCAGGAGG
+
GGGGGGGGFFGGGGGGF9FFFGEGGGGGGGGGGGGGGGGG7FGGGGGFGGGGFGGGGGGGGGGGGGGCECCFFGGGFFGFGGGGGGGGGDFFGGGGFGGGGGGGGGFFGGGGGGGGFFGGGFEEGECGGGGGGDFFGDFFGGGGGGGGGGGGGGFCF9D7CFGC@BFECCGCFGECGDEGGGGGGGGGGGGDFGDEGEF@FGGFFFFGC8CEF5CA9CFCFD9FG>FFG+5>DGGD3:FG:FE@DEFC)*747?F4C64<F=:CF0>6:4:???FFBBB:(8@
@DE18INS60510:318:000000000-B6LD3:1:1101:8496:3947 1:N:0:AAGAGGCACCTAGAGT
TGGGGAATATTGCACAATGGGGGAAACCCTGATGCAGCGACGCCGCGTTGAGGAAGAAGGTCTTCGGATTGTAAACTCCTGTTGTTGAGGAAGATAATGACGGTACTCAACAAGGAAGTGACGGCTAACTACGTTCCAGCAGCCGCGGTAAAACGTAGGTCACAAGCGTTGTCCGGAATTACTGGGTGTAAAGGGAGCGCAGGCGGGAGAACAAGTTGGAAGTGAAATCCATGGGCTCAACCCATGAACTGCTTTCAAAACTGTTTTTCTTGAGTACTGCAGA
+
GFGGGGGGGFGFAFGGGG9AG7:8FGGGGGGGG9FF9F7FGDGEGGGG7FGGGGCEFFDFGGGGGGF7C7F<EGCFFGGGGGGGFGGGGGGFFDFGGGFFGGGF@ECFG8D<FGGGFGGGGG>7F+CFFFDFGG8,FFCCFG7FCF7>5:CDFCGCGGD;F<FGGEFGCC:E,=<8CECFGGCGGGGGGGGFFG8BE5EEEDDEGGCCCEFF8*><+2*9:FGGF:CF73>F77<)73*05<B>4C7:=:C6*9@F::<<G)::9<:0?F)4<?A########
@DE18INS60510:318:000000000-B6LD3:1:1101:8510:3957 1:N:0:AAGAGGCACCTAGAGT
TGGGGAATATTGCACAATGGGGGAAACCCTGATGCAGCGACGCCGCGTGGAGGAAGAAGGTCTTCGGATTGTAAACTCCTGTTGTTGAGGAAGATAATGACGGTACTCAACAAGGAAGTGACGGCTAACTACGTGCCAGCAGCCGCGGTAAAACGTAGGTCACAAGCGTTGTCCGGAATTACTGGGTGTAAAGGGAGCGCAGGCGGGAGAACAAGTTGGAAGTGAAATCCATGGGCTCAACCCATGAACTGCTTTCAAAACTGCTTTTCTTGAGTAGTGCAGA
+
FGGE:FCEFGGGGGGGGFFGGGGGEGFFGGGGGGFFGFFGGGGGGGGGGGGGGEGGGGGGGGGGGFCG+BE8FFFGGGFFFFFGGBDACGGGFGGGGGGGGG7FDFGGGGDFCFFGGG<FF=FEF@FCGFCFGAF7D?F:FGGFFEFDFCEFFEF=CFFC<FEGDCFGBFGGDFGGDG88@FGGGG0;?90AEGGGCEEGGGE55EGEGGFGFEDE?FGGGFCFDGF7?C=7:<FF85CF?FBFD**?FC74**96::<AC?F**60<BFB>:2655<8<<<7
@DE18INS60510:318:000000000-B6LD3:1:1101:14271:3961 1:N:0:AAGAGGCACCTAGAGT
TGGGGAATATTGCACAATGGGGGAAACCCTGATGCAGCGACGCCGCGTGAGCGAAGAAGTATTTCGGTATGTAAAGCCCTATCAGCAGGGAAGAAAATGACGGTACCTGACTAAGAAGCACCGGCTAAATACGTGCCAGCAGCCGCGGTAATACGTATGGTGCAAGCGTTATCCGGATTTACTGGGTGTAAAGGGAGCGTAGACGGTTGTGTAAGTCTGATGTGAAAGCCCGGGGCTCAACCCCGGGACTGCATTGGAAACTATGTAACTAGAGTGTCGGAGA
+
GGGGGGEGGGGGGGGGGGGGCGGDEGGGGFGGGGGGGGCECFGGDDFFCCEFGGGEGGFFA<FEGGEBDEFGGEGGGGGGG8FFGGGGFGGGGGGGGGDGGGGGGEGGGGGGGFGGGFGGGGFEEGGGFGGGGG:FGGGFGGGGGGGD:<FFGGCCFD+=CFGGGFGDEGEDFCGGEE>FF7CFFG;E*CEFGGGE?EE>882AEGEGGCCFE9CF7>CFGGGG:C?FGGGGG:DFD5C65>3@GDB7>49FCF?6DFBAF*:**6@AA?4342:<A<?####
@DE18INS60510:318:000000000-B6LD3:1:1101:18528:3980 1:N:0:AAGAGGCACCTAGTGT
TGGGGAATATTGCACAATGGAGGAAACTCTGATGCAGCGACGCCGCGTGAGTGAAGAAGGAGTTCGCTATGTAAAGCTCTATCATCAGGGAAGATAGTGACGGTACCTGACTAAGAAGCTCCGGCTAAATACGTGCCAGCAGCCGCGGTAATACGTATGGAGCAAGCGTTATCCGGATTTACTGGGCGTAAAGGGTGTGTAGGTGGCCAGGCAAGTCAGAAGTGAAAGCCTGGGGCTCAACCCCGGGACTGCTTTTGAAACTGCAGAGCTAGAGTGCAGGGAG
+
GGGGGGGGGGGGGGGGGGGG,9BFGG<,CFGGGGGGGG+CFGGGGGGGGGG9FG,@FGG,@,DFGG:3<*@FFGGGGGGG9FF;,@F,BFGGGGGG,FFGGGGGGG<FGG8:C:FGGGGFGGGGGGGG,FFGGGGGGGGGGGGGGGGGGGGGGGGGG?FGAFG56EGGGGGGGGGGGGGGGGGGGG*:EEEGGGG*A8CFFFG<9C*A6***;CG9?FG*>CGFFCFF*:**/9DFEFGGFF:5/:)))**4*/=/:DD<F?F####################
@DE18INS60510:318:000000000-B6LD3:1:1101:16149:3997 1:N:0:AAGAGGCACCTAGAGT
TGGGGAATATTGCACAATGGGGGAAACCCTGATGCAGCGACGCCGCGTGGAGGAAGAAGGTCTTCGGATTGTAAACTCCTGTTGTTGAGGAAGATAATGACGGTACTCAACAAGGAAGTGACGGCTAACTACGTGCCAGCAGCCGCGGTAAAACGTAGGTCACAAGCGTTGTCCGGAATTACTGGGTGTAAAGGGAGCGCAGGCGGGAGAACAAGTTGGAAGTGAAATCCATGGGCTCAACCCATGAACTGCTTTCAAAACTGTTTTTCTTGAGTAGTGCAGA
+
GGGGGGGGGGGGGGGFEFGGGGFFGGGFGGGGGGGGGGFGGGGGGGGFGGGFGGGGGGFGGGGGGGDGGGGGGGGGGGGFGGGGGGGGGFGGGGGGGGFGGGGGGGGGGGGFFGGGGGGGGGGGGGGGGGGGGGGGGGGGGGGGGGGGEEGGGFEFGGGFGGGGGGGG>5*;CGGGGGGGFFGFGG@EEGFGGFGGGGDEGGGGGGEEGGGGGCF:CCCGGDGFCFFFDFFCFGDFFFFCF:DFGGFCFCDGC7FFFFBFGFGF@25:>?<><>DBAFF<4<F
@DE18INS60510:318:000000000-B6LD3:1:1101:18520:3999 1:N:0:AAGAGGCACCTAGAGT
TGGGGAATATTGCACAATGGAGGAAACTCTGATGCAGCGACGCCGCGTGAGTGAAGAAGTAGTTCGCTATGTAAAGCTCTATCAGCAGGGAAGATAGTGACGGTACCTGACTAAGAAGCTCCGGCTAAATACGTGCCAGCAGCCGCGGTAATACGTATGGAGCAAGCGTTATCCGGATTTACTGGGTGTAAAGGGAGTGTAGGTGGCCAGGCAAGTCAGAAGTGAAAGCCCGGGGCTCAACCCCGGGACTGCTTTTGAAACTGCAGGGCTAGAGTGCAGGAGG
+
GGGGGGGGGGGGGGGGGGGGGGGGGGGGGGGGGGGGGGGGGGGGGGGGGGGGGGGGGGGGGGGGGGGGGGGGGGGGGGGGGGGGGGGGFFGGGGGGGGGGGGDGFGGGGGGGGGGGGGGGGGGGGGGGGGGGGGGGGGFGGGGGEEGGCCECFGGFGGGGFGGGGGFGGGGGGGGGEGGGGGGGGGGGGGFGGGGGGE8<FGGGGGG6<FGGGGFGGGGGGGFGGGGGGGGGGGGFFFGG?F>7<C>CBDFF?@B=C5<<:FCGFFFBF4:?DFD>>>AB::B
@DE18INS60510:318:000000000-B6LD3:1:1101:10534:4013 1:N:0:AAGAGGCACCTAGAGT
TGGGGAATCTTCAGCAATGGACGAAAGTCTGACGGAGCAACGCCGCGTGAGTGATGAAGGATTTCGGTCTGTAAAGCTCTGTTGTTTATGACGAACGTGCAGTGTGTGAACAATGCATTGCAATGACGGTAGTAAACGAGGAAGCCACGGCTAACTACGTGCCAGCAGCCGCGGTAATGCGTAGGTGGCGAGCGTTGTCCGGAATTATTGGGCGTAAAGAGCATGTAGGCGGCTTAATAAGTCGAGCGTGAAAATGCGGGGCTCAACCCCGTATGGCGCTGGA
+
GGGEFGFGGGGGGGGGGGGGGGGGGGGGGGGGGGGGGGGGGGGGGGGGGGEDGGGGGGGGGGGGGGGGGGFFGGBFFFGGGGGGFFFF,DGGFGGGGGGGGGGGGGGGGGGGGGGGGGGGGGGGGGGGGGGGFGGGGGGGGGGGGGGGGGGGGGGGGGGGGGGGGGGGGGGGGGGGGGGGGGGGGCGGGGGGGGGGGCFGGGEGDFFFGGGGGEEGGFFFGGGGGGGGGGDDDD>FFFGFFBFEDEBGBCDGF4@FGGFFC@DGF>44<@;240:?FFF969>
@DE18INS60510:318:000000000-B6LD3:1:1101:16877:4019 1:N:0:AAGAGGCACCTAGAGT
TGGGGAATATTGCACAGTGGGGGAAACCCTGATGCAGCGACGCCGCGTGGAGGAAGAAGGTCTTCGGATTGTAAACTCCTGTTGTTGAGGAAGATAATGACGGTACTCAACAAGGAAGTGACGGCTAACTACGTGCCAGCAGCCGCGGTAAAACGTAGGTCACAAGCGTTGTCCGGAATTACTGGGTGTAAAGGGAGCGCAGGCGGGAGAACAAGTTGGAAGTGAAATCCATGGGCTCAACCCATGAACTGCTTTCAAAACTGTTTTTCTTGAGTAGTGCAGA
+
GGGGGGGGGGGGGGGGGGGGGGGGGGGGGGGGGGGGGGGGGGGGGGGGGGGGGGFGGGGGGGGGGGGGGGGGGGGGGGGGGGGGGGGGGCFGGGGGGGGGGGGGGGGGGGGGGGGGGGGGGGGGGGGGGGGGGGGGGGGGGGGGDGGGGGGGGGGGGGGGGGGGFGGGGGGGGGGGGGGGGGGGGGGGGFGGGGGGGGGGGGGDCEECGGGGGFG<CFGGGF6C?FGGGGGGFGDFFFGGFFEFGGFGFGGGF=BFGGFFGFGGFAFBBFFA<>BF>FFFF<B
@DE18INS60510:318:000000000-B6LD3:1:1101:12620:4026 1:N:0:AAGAGGCACCTAGAGT
TGGGGAATATTGCACAATGGGCGAAAGCCTGATGCAGCGACGCCGCGTGAGCGAAGAAGTATTTCGGTATGTAAAGCTCTATCAGCAGGGAAGATAATGACGGTACCTGACTAAGAAGCACCGGCTAAATACGTGCCAGCAGCCGCGGTAATACGTATGGTGCAAGCGTTATCCGGATTTACTGGGTGTAAAGGGAGCGCAGGCGGTGCGGCAAGTCTGATGTGAAAGCCCGGGGCTCAACCCCGGTACTGCATTGGAAACTGTCGTACTAGAGTGTCGGAGG
+
GGGGEGGGGGGFGGGGFGGGGGGGGGGGGGGGGGGGGGGGGGGGGGGGGEFEFGGGGGGGGGGGGGGGFGGGGGGGGFGGFCFGGGGGGGGGGGGFFGGGGGGGGGGGGGGGG>FFGGGGGG>CGGGG,FGGGGGGGGGGGGGGGC@EEC7BCGGFGFGGGFDGFFGDGGGGGGGGGBEFGDFCFGGGEGGCFFGGGGDGG5>C5?C:58EEEEF73CFFGGGFFG77FFF)5DDEBFGGFFFF<CEDFGFGCFFFGG22>/0:6:F:<F2><<FFB<(42>E
@DE18INS60510:318:000000000-B6LD3:1:1101:26133:4027 1:N:0:AAGAGGCACCTAGAGT
TGGGGAATATTGCACAATGGGGGAAACCCTGATGCAGCGACGCCGCGTGGAGGAAGAAGGTCTTCGGATTGTAAACTCCTGTTGTTGAGGAAGATAATGACGGTACTCAACAAGGAAGTGACGGCTAACTACGTGCCAGCAGCCGCGGTAAAACGTAGGTCACAAGCGTTGTCCGGAATTACTGGGTGTAAAGGGAGCGCAGGCGGGAGAACAAGTTGGAAGTGAAATCCATGGGCTCAACCCATGAACTGCTTTCAAAACTGTTTTTCTTGAGTAGTGCAGA
+
GGGGGGGGGGGGGGGGGGGGGGGGGGGGGGGGGGGGGGGGGGGGGGGGGGDGGGGGGGGGGGGGGGG=CFFCGFGGGFGDGDFGGGGGGGGGGGGGGGGFGGGGGGGGGGGGDFGFGGGGGGGGC@FFGGGGGGFFFFGGGGCGGGEGFCFGGGGFE<FFGGGG9BEGG<CEGGGG5CGCFFG+AEAE8A+<EFGGGDEDGDDGGE5*8ECGD?F23:C*;C<FC:0?C+*:7*7>@@FGFF>D47?FFCCFF@FFGFAAGF7:4<?:7B2AA##########
@DE18INS60510:318:000000000-B6LD3:1:1101:12624:4046 1:N:0:AAGAGGCATCTAGAGT
TGGGGAATATTGCACAATGGGCGAAAGCCTGATGCAGCGACGCCGCGTGAGCGAAGAAGGATTTCGGTATGTAAACCTCTATCAGCAGGGAAGATAATGACGGTACCTGCCTAATAAGCACCGGCTAAATACTTCCCAGCAGCCGCCGCAATACGTAGGGTGCCAGCGTCATCCGGATTTATTGGGTGTAAAGGGAGCGCCGGCGGTGCGGCGACTATGATGTTGAGACACCGGGATGATTCCCGGTACTGCATTGGATTCTGTCTTCCTAGCGTGACGGAGT
+
GGGGGGGGGGGFGGGGGGGGG8CFGE:FGGGGGFGGGG7FGDGGGGGGGD:,@EGGGGG,,CFGFCC=,+BEGGG,,BFGGGGG?FFGGGG8?FFCC9,8,B++38,8A,,,CF<F9A>F<D36@+8@,@@F,33=333DFGGFGG7F*1*>FFB################################################################################################################################
@DE18INS60510:318:000000000-B6LD3:1:1101:10294:4063 1:N:0:AAGAGGCACCTAGAGT
TGGGGAATATTGCACAATGGAGGAAACTCTGATGCAGCGACGCCGCGTGAGTGAAGAAGTAGTTCGCTATGTAAAGCTCTATCAGCAGGGAAGATAGTGACGGTACCTGACTAGAAGCTCCGGCTAAATACGTGCCAGCAGCCGCGGTAATACGTATGGAGCAAGCGTTATCCGGATTTACTGAGTGTAAAGGGAGCGTAGACGGCATTGCAAGCCAGATGTGAAAGCCCGGGGCTCAACCCCGGGACTGCATTTGGAACTGTAGAGCTAGAGTGTCGGAGAG
+
FGGFFGGGGGGGGGGGGFGGFGGFGGGGGGGFGFFGGGGGGGGGGGGGGDGGGGGFDGGGC@DFGGGGGGGGGFCEGFGDGAFGGGGGGGGGFGGFGFFGGGGGGGGGGGGGGGGGGGGGGGGGGGGGGGGGGGGGGGFGGGGGGGGGGGGGGGGGFFFCGGGFGFEE5CCFGGGCCCCCFGGGGGGGGGGGGGGGGGGGEEGGGGGDFFFG7CFGDFC=FGF=FF9FGGGGDDGB>FGFFFFFGG;DFGGFD469D<AB*/C764?)47<?DFB<A02399D
@DE18INS60510:318:000000000-B6LD3:1:1101:8783:4069 1:N:0:AAGAGGCACCTAGAGT
TGGGGAATATTGCACAATGGAGGAAACTCTGATGCAGCGACGCCGCGTGAGTGAAGAAGTAGTTCGCTATGTAAAGCTCTATCAGCAGGGAAGATAGTGACGGTACCTGACTAAGAAGCTCCGGCTAAATACGTGCCAGCAGCCGCGGTAATACGTATGGAGCAAGCGTTATCCGGATTTACTGGGTGTAAAGGGAGGGTAGGTGGCCAGGCAAGTCAGAAGTGAAAGCCCGGGGCTCAACCCCGGGACTGCTTTTGAAACTGCAGGGCTAGAGTGCAGGAGG
+
FEGEFGEGGGGGGGGGGGGGGGGGGGGGGGGGGFFFGGGGGGGGGGG@FFEBFGGFGGGF=EEFGGGGGGFFFGBFFFGCGGGGGFFGCFFGFFFGGGGGGGGGGGGFGGGGGGGGGGGGGGGGGGGGGGGGGFGGGGGFGGGFEEGGGGG+<EF<CFGGGGGGFGGG>EGGGFEGG>EEGGGGGG8>:FGGGGGGG*82AEGGGGGFGGCCGFG7+:CCF6<FGGGGGC3CDDCD>>CD5FFFGGFGFF5<>*76CDA>DFGF?B@>BF:?3<449AA2:?@
@DE18INS60510:318:000000000-B6LD3:1:1101:15325:4094 1:N:0:AAGAGGCACCTAGAGT
TGGGGAATATTGCACAATGGGGGAAACCCTGATGCAGCGACGCCGCGTGGAGGAAGAAGGTCTTCGGATTGTAAACTCCTGTTGTTGAGGAAGATAATGACGGTACTCAACAAGGAAGTGACGGCTAACTACGTGCCAGCAGCCGCGGTAAAACGTAGGTCACAAGCGCTGTCCGGAATTACTGGGTGTAAAGGGAGCGCAGGCGGGAGAACAAGTTGGAAGTGAAATCCATGGGCTCAACCCATGAACTGCTTTCAAAACTGTTTTTCTTGAGTAGTGCAGA
+
GGGGGGGGGGGGGGGGGGGGGGGGGGGGGGGGFGGGGG@FGGGGGGGGGGGGGGGGGGGGFGGGGGGGGGGGGGGGGCGGGGGGGC=FDFGCFGGGGGGGGGGGGGCFGGCGFG<FFFGGGGGEGGFGGFFEFAFFDEFGGBFGGGGCFCGGFCEFFGEGGFCFDFF5*<7CFEEEFEGGGGGGGG;ECFFFFGGFEGGGGGGC5EGCEGECCFG<:CFGGFGGCFC7:<6D>09>)<7C57>5CGFC*:=CC**0::4AF6CF*)7(:F2<<7AFB######
@DE18INS60510:318:000000000-B6LD3:1:1101:15511:4132 1:N:0:AAGAGGCACCTAGAGT
TGGGGAATATTGCACAATGGGGGAAACCCTGATGCAGCGACGCCGCGTGGAGGAAGAAGGTCTTCGGATTGTAAACTCCTGTTGTTGAGGAAGATAATGACGGTACTCAACAAGGAAGTGACGGCTAACTACGTGCCAGCAGCCGCGGTAAAACGTAGGTCACAAGCGTTGTCCGGAATTACTGGGTGTAAAGGGAGCGCAGGCGGGAGAACAAGTTGGAAGTGAAATCCATGGGCTCAACCCATGAACTGCTTTCAAAACTGTTTTTCTTGAGTAGTGCAGA
+
GGGGGGGGGGGGGGGGGGGGGGGGGGGGGGGGGGGGGGEGGGGGCFFFGGFFGGGGGGFGGGGGGGGGGGGGGGGGGGGGGGGGGGGGGGGGGGGFGGGGGGGGGGGGGGGGGGGGGGGGGGGGGGGGGGGGGGFGGGGGGGGGGGGGGEGGGGGFFFGFGGGGGGGGGGGGGGGGGGGGGGGGGGFGEGGGGGGGGGGGGGGGGGGDGGFFF?FF<FDGFGFFE>FCFDFGGFF4>FGGFFB>FGFGF*76FF==:>AAF4D:=AF::FFFB:<<4:0<9<8
@DE18INS60510:318:000000000-B6LD3:1:1101:12030:4142 1:N:0:AAGAGGCACCTAGAGT
TGGGGAATATTGCACAATGGGGGAAACCCTGATGCAGCGACGCCGCGTGAGCGAAGAAGTATTTCGGTATGTAAGGCTCTATCAGCAGGGAAGAAAATGACGGTACCTGACTAAGAAGCACCGGCTAAATACGTGCCAGCAGCCGCGGTAATACGTATGGTGCAAGCGTTATCCGGATTTACTGGGTGTAAAGGGAGCGCAGGCGGTGCGGCAAGTCTGATGTGAAAGCCCGGGGCTCAACCCCGGTACTGCATTGGAAACTGTCGTACTAGAGTGTCGGAGG
+
GGGGGGGGFGGGGGGGFGGGGGGGGGGGGGGGGCGGGGGGGGGGGGGGGGEFGDEGGGFFFFFGGGGGGGGFGGFGGGGGCFGGGGGGGGEGGGGGGGGGGGGGGGGGGGGGFGGG?FGGGGGGGGGGFCGGGG>EGGGGGGGGGGGGGGGGGGGEFGFDGGGGGGGEGE>FGDGGEGGGGGFDFFFGGFFEFFGGGGDGGGGGGGEGDCEGGGFEGGFFGGGGFCEGGCCCC3C@@@G4FF@@DE:7>*?F>*7@FGF2>6F:B?>?B>4<A<AABF<;095
@DE18INS60510:318:000000000-B6LD3:1:1101:7351:4157 1:N:0:AAGAGGCACCTAGAGT
TGGGGAATATTGCACAATGGGCGCAAGCCTGATGCAGCCATGCCGCGTGTATGAAGAAGGCCTTCGGGTTGTAAAGTACTTTCAGCGGGGAGGAAGGGTGTAAAGTTAATACCTTTGCTCATTGACGTTACCCGCAGAAGAAGCACCGGCTAACTCCGTGCCAGCAGCCGCGGTAATACGGAGGGTGCAAGCGTTAATCGGAATTACTGGGCGTAACGCGCACGCAGGCGGTTTGTTAAGTCAGATGTGAAATCCCCGGGCTCAACCTGGTAACTGCATCTGT
+
:CFECFF@FEAFC?FGAFGFCFFGGCFG@<EFFFGGFG@FEED?=FGCEEFF,C=DAEFFGCABFEE73@FGFGACGGGECCFGFG:7:CCGGGGE7FFGGGDCEGGGGGGF:::2:ACFCEGGFGGCF<CCCDG5CGGGCEFC+8CED5?8EFGGGDGC5E9<CFEGGEGEDE5E9F7CGGECEE?ECGGFGCEE5+<8AC*;CFGGCFCCEG=C*7)>D3CG=3E3CCDCD*7506CF*/8@*:9:6C**:8?;FGF6755*92>2<@(6<?F>?>9ADA#
@DE18INS60510:318:000000000-B6LD3:1:1101:16331:4162 1:N:0:AAGAGGCACCTAGAGT
TGGGGAATATTGCACAATGGAGGAAACTCTGATGCAGCGACGCCGCGTGAGTGAAGAAGTAGTTCGCTATGTAAAGCTCTATCAGCAGGGAAGATAGTGACGGTATCTGACTAAGAAGCTCCGGCTAAATACGTGCCAGCAGCCGCGGTAATACGTATGGAGCAAGCGTTATCCGGATTTACTGGGTGTAAAGGGAGTGTAGGTGGCCAGGCAAGTCAGAAGTGAAAGCCCGGGGCTCAACCCCGGGACTGCTTTTGAAACTGCAGGGCTAGAGTGCAGGAGG
+
GFGGGGGGGGGGGGGGGGGGGGGGGGGGGGGGGGGGGGGGFFGGGGGGGDGGGGGGGGGGGGGGGGGGGGGGGGGGGGGFGGGGGGGFFGGGGGGGGGGGGGGFGGGGGGGGGGGGGGGGGGGGGGGGGGGGGGGGGGGGGGGGGGGGGGGGGGFFGFFGGFGGGGGECFEGGGGEFEGGGGGGGGGGEFG,;@GGGEFCFGCEFFGCFFGGGFFCGG72?GGGGGGGGF<C3CGFDFGFFFE:DGEDFGGFCB*9C*6>DFGGF?>>B<0123454<A:3:B
@DE18INS60510:318:000000000-B6LD3:1:1101:26397:4167 1:N:0:AAGAGGCACCTAGAGT
TGGGGAATATTGCACAATGGAGGAAACTCTGATGCAGCGACGCCGCGTGAGTGAAGAAGTAGTTCGCTATGTAAAGCTCTATCAGCAGGGAAGATAGTGACGGTACCTGACTAAGAAGCTCCGGCTAAATACGTGCCAGCAGCCGCGGTAATACGTATGGAGCAAGCGTTATCCGGATTTACTGGGTGTAAAGGGAGTGTAGGTGGCCAGGCAAGTCAGAAGTGAGAGCCCGGGGCTCAACCCCGGGACTGCTTTTGAAACTGCAGGGCTAGAGTGCAGGAGG
+
GGGGGGGGGGGGGGGGGGGGGGGGGGGGGGGGGGGGGGGGGGGGGGGGGGGGGGGGGGGGGGGGGGGGGGGGGGGGGFFGGGGGGGGGGGGD7FGGDFGGGGGGGGGGGGGGGGGGGGGCGGGGGGGGGGGGGGGGGGGGGGFGGGGGGGGGGGGGGFFFFGGGGGGGGGCFGGGGGGGGGGGGGGGGGGCFGGGFGGGFGGGFFA=FFGGGGGFEGGGGGFGGGGCFGFGDDDGFEFG4?F>39EEDB:CG*=B=>D96>@GGF:>9BF?BF?FFB44<0?>
@DE18INS60510:318:000000000-B6LD3:1:1101:16553:4169 1:N:0:AAGAGGCACCTAGAGT
TGGGGAATATTGCACAATGGGGGAAACCCTGATGCAGCGACGCCGCGTGAGCGATGAAGTATTTCGGTATGTAAAGCTCTATCAGCAGGGAAGAAAATGACGGTACCTGACTAAGAAGCCCCGGCTAACTACGTGCCAGCAGCCGCGGTAATACGTAGGGGGCAAGCGTTATCCGGATTTACTGGGTGCAAAGGGAGCGTAGACGGCATGGCAAGCCAGATGTGAAAGCCCGGGGCTCAACCCCGGGACTGCATTTGGAACTGTCAGGCTAGAGTGTCGGAGA
+
GGGGGGGGGGGGGGGGGGGGGGGGGGGGGGGGGGGGGGGGGGGGGGGGGGGGGGGGGGGGGEFGGGGGGGGGGGGGGGGGGGGGGGGGGGGGGGGGGGGGGGGGGGGGGGGGGGGGGGGGGGGGGGGGGGGFGGGGGGGGGGFGGGGGGGCFGGGGGGGGGGGGGGGGEGGGGGGGGGGGGGDGGGGGGGGGGGGFGGGGGGGGGGGGGGGGGGGGGGGFGGGGGGGGG=FGGGDF@@FGFFF>CEEDFGGCGFFFGGBAFFFF=<FFBF06)44>6>BFBF3
@DE18INS60510:318:000000000-B6LD3:1:1101:15066:4170 1:N:0:AAGAGGCACCTAGAGT
TGGGGAATATTGCACAATGGGGGAAACCCTGATGCAGCGACGCCGCGTGGAGGAAGAAGGTCTTCGGATTGTAAACTCCTGTTGTTGAGGAAGATAATGACGGTACTCAACAAGGAAGTGACGGCTAACTACGTGCCAGCAGCCGCGGTAAAACGTAGGTCACAAGCGTTGTCCGGAATTACTGGGTGTAAAGGGAGCGCAGGCGGGAGAACAAGTTGGAAGTGAAATCCATGGGCTCAACCCATGAACTGCTTTCAAAACTGTTTTTCTTGAGTAGTGCAGA
+
GGGGGGGGGGGGGFGGGFGGGGGGGGGGGGGGGGGGGGGGEGGCEGGFECFFGEFGGGGGFGGFFGGGGGGGGGGGGGGCGGGGFFGGGCGGGGGGGGGGGGGGGGGGGGGGGGGGGGGGGGGGGGGGGGGGGGGGGGGGGGGGGGGGGGGGGGGGGGGFGGGGGGGDEEGGGGGG<CGGGGFGFFFEEGCFGGEFGGGGGGDGEGGDGGFGF6CC<FGFGGGFFGGFFGFCCFGF@FGCF@@@DGFFF7C7CFFBGGAFC):FF25??F#############
@DE18INS60510:318:000000000-B6LD3:1:1101:7877:4176 1:N:0:AAGAGGCACCTAGAGT
TGGGGAATATTGCACAATGGAGGAAACTCTGATGCAGCGACGCCGCGTTAGTGAAGAAGTAGATCGCTATGTAAAGCTCTATCAGCAGGGACGATAGTGACGGTACCTGACTAAGAAGCTACGGCTAAATACGTGCCAGCAGCCGCGGTAATACGTATGGAGCAAGCGTTATCCGGATTTACTGGGTGTAAAGGGAGAGTAGGTGGCCAGGCAAGTCAGAAGTGTAAGCCCGGGGCTGAACACCGAGCATGCTTTTGAAACTGCAGGGCTAGAGGGCAGGAGG
+
-CCEEGG<FC9FCECFFFGGF,@;FFD<@66CFE<9ECFG+CFGGGGE+,?EDG99CCFE9E,CCDE8BFGGDCEFGFD?F9B<AB?FFG+++@C@?BA,9+FFFF,BFFGC?EF,:=<D,5+=:FE,CD9D@DC7@C,+>,,5C++5@5>F;DGFFFB>CFC@,D8:E7CC,>C7*B5C;,CGD>2;1;>,<288C*A+?22BFGFGG=*:;**+<FG70*<*+2A:<FDGGDC################################################
@DE18INS60510:318:000000000-B6LD3:1:1101:22817:4181 1:N:0:AAGAGGCACCTAGAGT
TGGGGAATATTGCACAATGGGGGAAACCCTGATGCAGCGACGCCGCGTGGAGGAAGAAGGTCTTCGGATTGTAAACTCCTGTTGTTGAGGAAGATAATGACGGTACTCAACAAGGAAGTGACGGCTAACTACGTGCCAGCAGCCGCGGTAAAACGTAGGTCACAAGCGTTGTCCGGAATTACTGGGTGTAAAGGGAGCGCAGGCGGGAGAACAAGTTGGAAGTGAAATCCATGGGCTCAACCCATGAACTGCTTTCAAAACTGTTTTTCTTGAGTAGTGCAGA
+
GGGGGGGGGGGGGGGGGGGGGGGGGGGGGGGGGGGGGGGGGGGGGGGGGGGGGGGGGGGGGGGGGGEEGGGGGGGGGGGGGGGGGGGGGGGGGGGGGGGGGGGEGGFGGGGGGGGGGGGGGGGGGGGGGGGGGGGGGGGGGGGGGGGGEGGGGGGGGGGGGGGGFGGGGGGGGGGGDEGGGGGGFGGGGGGGGGGGGGGGGGGGGGGGGGGFGGGE?FFGGGGGGGGFGGGGGGGFFFGGFFDEFFFGFGGFDFF?FGFFCFGGFAF:07<<22AAFFFFFFF
@DE18INS60510:318:000000000-B6LD3:1:1101:7860:4186 1:N:0:AAGAGGCACCTAGAGT
TGGGGAATATTGCACAATGGAGGAAACTCTGATGCAGCGACGCCGCGTGAGTGAAGAAGTAGTTCGCTATGTAAAGCTCTATCAGCAGGGAAGATAGTGACGGTACCTGACTAAGAAGCTCCGGCTAAATACGTGCCAGCAGCCGCGGTAATACGTATGGAGCAAGCGTTATCCGGATTTACTGGGTGTAAAGGGAGTGTAGGTGGCCAGGCAAGTCAGAAGTGAAAGCCCGGGGCTCAACCCCGGGACTGCGTTTGAAAATGCAGGGCTAGAGTGCAGGAGG
+
EFGGFGFGGGGGGGGGGGGGGGGGGGGGGGGGGGGGGGGGGGGFEGGGGGGGGGGGGGGGGGGGGGGFDGGGGGGGGGGGGGGGGGGGGGGFGGGGGGGGGGGGGGGGGGGGGGGGGGGGGGGEGGGCGGGGGGGGGGGGGGGGGGGGGGGGGGGFGGFGGGGGGGGGGGGGGGGGGGDGGGGGGGFEEFG@FGGCEEFFGGGGGGGGFGGGGGGGGFF7DGFGGGCFGFFDGGGF)8=FFFFBGGEDBGGD*7)<DC66*9C>F<>667(.526><4<??BE
@DE18INS60510:318:000000000-B6LD3:1:1101:15667:4186 1:N:0:AAGAGGCACCTAGAGT
TGGGGAATATTGCACAATGGGGGAAACCCTGATGCAGCGACGCCGCGTGGAGGAAGAAGGTCTTCGGATTGTAAACTCCTGTTGTTGAGGAAGATAATGACGGTACTCAACAAGGAAGTGACGGCTAACTACGTGCCAGCAGCCGCGGTAAAACGTAGGTCACAAGCGTTGTCCGGAATTACTGGGTGTAAAGGGAGCGCAGGCGGGAGAACAAGTTGGAAGTGAAATCCATGGGCTCAACCCATGAACTGCTTTCAAAACTGTTTTTCTTGAGTAGTGCAGA
+
GGGGGGGGGGGGGGGGGGGGGGGGGGGGGGGGGGGGGGGGGGGGGGGGGGEFGGGGGGGGGGGGGGGGGGGGGGGGGGGGGGGGGGGGGFGGGGGGGGGGGGGGGGGGGGGGGGGGGGGGGGGEGGGGGGGGGGGGGGGGGFFGGGGGGGEFGGGGGGGGGGGDGGGGCEEGGGGGGGGGGGGGGGGGGGGGGGGCCCGGGGGGGGGGGGGGGFGG7FFFGGGGGGGGGGFGGFFF:FGGFFEDDFFFF?DG>FFFGGFFG######################
@DE18INS60510:318:000000000-B6LD3:1:1101:7877:4197 1:N:0:AAGAGGCACCTAGAGT
TGGGGAATATTGCACAATGGAGGAAACTCTGATGCAGCGACGCCGCGTGAGTGAAGAAGTAGTTCGCTATGTAAAGCTCTATCAGCAGGGAAGATAGTGACGGTACCTGACTAAGAAGCTCCGGCTAAATACGTGCCAGCAGCCGCGGTAATACGTATGGAGCAAGCGTTATCCGGATTTACTGGGTGTAAAGGGAGTGTAGGTGGCCAGGCAAGTAAGAAGTGAAAGCCCGGGGCTCAACCCCGGGACTGCTTTTGAAACTGCAGGGCAAGAGTGCAGGAGG
+
<FGFFGGFGGGCFGGGGEFGGDGEGGGFGFGGGGGFFFGGGGGEFGG6@FDGGGFFGGG<FFFGGGGGGGGGGGGGCGGAFGGGGGGGFGGGGGGGGGDGGGGGGGFGGG@<BEDFGF,D8FGGGGGGGGGGGCF7FFCGGGDGEDE7*>@FF,@@F7D,?:FFGGGE:B>:FCGDFCECCFFFFF68ECEFGGGGGGCFFGGFGF=8C*77CGG9+:*:?*<CF7FF6C5DDG))05944)8))275>9>F:94*?D2979C####################
@DE18INS60510:318:000000000-B6LD3:1:1101:17591:4209 1:N:0:AAGAGGCACCTAGAGT
TGGGGAATATTGCACAATGGGGGAAACCCTGATGCAGCGACGCCGCGTGAGCGAAGAAGTATTTCGGTATGTAAAGCTCTATCAGCAGGGAAGAAAATGACGGTACCTGACTAAGAAGCACCGGCTAAATACGTGCCAGCAGCCGCGGTAATACGTATGGTGCAAGCGTTATCCGGATTTACTGGGTGTAAAGGGAGCGTAGACGGTTGTGTAAGTCTGATGTGAAAGCCCGGGGCTCAACCCCGGGACTGCATTGGAAACTATGTAACTAGAGTGTCGGAGA
+
GFGGGGGGGGGGGGGGGGGGGGGGGGGGGGGGGGGGGGGGGGGECFGGGGGGGGGDGGGGGGGGGGGGGGGGGGGGGGGGGGGGGGGGGGGGGGGGGGGGGGGGGGGGGGGGGGGGGGGGGGGGGGGGGGGGGGGGGGGGGGGGGGEGGCGGGGGFGGGGGCGGGGGGEGDF?FGGDEGGGGGGGDACGGGCFGGGGGGGGGEGGGGEGGGFGGGCFGGFFGGFGFFGFFGGGDDFBFGDFFEFGGFGEGGGF?6@C4>ACFCD@<FB2FAF22>AFF?FF9>
@DE18INS60510:318:000000000-B6LD3:1:1101:26141:4247 1:N:0:AAGAGGCACCTAGAGT
TGGGGAATCTTCCGCAATGGACGAAAGTCTGACGGAGCAACGCCGCGTGAGTGTTGAAGGATTTCGGTCTGTAAAGCTCTGTTGTTTATGACGAACGTGCAGTGTGTGAACAATGCATTGCAATGACGGTAGTAAACGAGGAAGCCACGGCTAACTACGTGCCAGCAGCCGTGGTAATACGTAGGTGGCGAGCGTTGTCCGGAATTATTGGGCGTAAAGAGCATGTAGGCGGCTTAATAAGTCGAGCGTGAAAATGCGGGGCTCAACCCCGTATGGCGCTGGA
+
GGGGGGGGGGGGGGGGGGGGGGGGGGFFCGGGGGGGGGGGGGGGGGGFGEGGGFGGGGGGGGGGGGGGGGGGGGGGGGGGGGGGFGGFGGGGGGGGGGGGGGGGGGGGGGGGGGGGGGGGGGGGGGGGGGGGGGGGGGGGGGGGGFFFGGGGGGGGGGGEFCGGGGCCFGGEGGGGGGGGGGCFGGGFGEGGGGEGGGGGGGEGGGGGCGGGGEGECDGGGGGGGGGGGGGGG5D:=?GFF=?DGGEG;CGF>?FFGGFFGBDGF?F:BF#############
@DE18INS60510:318:000000000-B6LD3:1:1101:7280:4261 1:N:0:AAGAGGCACCTAGAGT
TGGGGAATATTGCACAATGGGCGAAAGCCTGATGCAGCAACGCCGCGTGAGCGATGAAGGCCTTCGGGTCGTAAAGCTCTGTCCTCAAGGAAGATAATGACGGTACTTGAGGAGGAAGCCCCGGCTAACTACGTGCCAGCAGCCGCGGTAATACGTAGGGGGCTAGCGTTATCCGGAATTACTGGGCGTAAGGGGTGCGTAGGTGGTTTCTTAAGTCAGAGGTGAAAGGCTACGGCTCAACCGTAGTAAGCCTTTGAAACGGGGAAACTTGAGTGCAGGAGAG
+
FFFFFGGFGGGGGGGGGFFGFGGFGGGGGFGGGGGDGFGGGGG@EGGGEGGGGGGGGGFGGGGCFGGGGDGGFGGGGGGFGGGGGGGGFGGGFGGGGGFGGGGGGGGGGGGGGGGCEFDGGGGGGGGGGGGGGGGFGGCCFFGGGEGGGGCFGGGFGGGDEGGGGGGGGCC7F9FEEGGGGGGFCFGG>E5CGGGG>*82A?EFGFEC6+<FFFG<E>C>GGGGGGGGGG:49DDEF:DC::DEDE>7BFF7*9=FFCD>*7CD:6>?)/62:)54<BFB62@
@DE18INS60510:318:000000000-B6LD3:1:1101:5567:4277 1:N:0:AAGAGGCACCTAGAGT
TGGGGAATATTGCACAATGGGCGAAAGCCTGATGCAGCGACGCCGCGTGAGCGAAGAAGTATTTCGGTATGTAAAGCTCTATCAGCAGGGAAGATAATGACGGTACCTGACTAAGAAGCACCGGCTAAATACGTGCCAGCAGCCGCGGTAATACGTATGGTGCAAGCGTTATCCGGCTTTACTGGGTGTAAAGGGAGCGCGGGCGGTGCGGCAAGTCTGATGTGAAAGCCCGGGGCTCAACCCCGGTACTGCATTGGAAACTGTCGTACTAGAGTGTCGGAGG
+
CFGGGEGFFGFGGGGFGGGF@FFFCFG8FGGFGGFGFGGGDGGCEGGGEE>CF7FFCFGG9FGGGGGFFEGGGGGGGGFGGGGGCGFCFFDGGGGGGGGGGGGGGG9CF8CFF@F9FGGGGFCGGGGGGGCFDGGGGGGGFGGFGGGGGEEGGGCCCFGGDGGGFFGGE>E5CGCG*8CGGGGCFG6C8@F++AEGE5CGD>EC=*:*8::E**:CC:CDFGG7<7<:62<)1)95>>FFF57BC55CDGCC*9==C*-37*:*9?@BFF9A>BAA>B#####
@DE18INS60510:318:000000000-B6LD3:1:1101:17008:4278 1:N:0:AAGAGGCACCTAGAGT
TGGGGAATATTGCACAATGGGGGAAACCCTGATGCAGCGACGCCGCGTGGAGGAAGAAGGTCTTCGGATTGTAAACTCCTGTTGTTGAGGAAGATAATGACGGTACTCAACAAGGAAGTGACGGCTAACTACGTGCCAGCAGCCGCGGTAAAACGTAGGCCACAAGCGTTGTCCGGAATTACTGGGTGTAAAGGGAGCGCAGGCGGGAGAACAAGTTGGAAGTGAAATCCATGGGCTCAACCCATGAACTGCTTTCAAAACTGTTTTTCTTGAGTAGTGCAGA
+
GGGGGGGGGGGGGGGGGGGGGGGGGGGGGGGGGGGGGGGGGGGGGGGGGGGGGGGGGGGGGGGGGGGGGGGGGGGGG?GFGGGGGFGGGGGGGGGGGGGGGGGGGGGGGGGGGGGFGGGGGGGGGGGGGGGGGGFGGGGGGGGGGGGGGEGGGGGGFEGGGGGGGGGGGGDGGGGGGGGGGGGGGGGGGGGGGGGFGGCEGGGGGGGGGGGGGGGGFGFGGC?GGGGFGGGFGGGFFFFFFFFFGGFGFGGGGF?FGGFFGFFF?9@BF=AAAFFA2<>>>A=
@DE18INS60510:318:000000000-B6LD3:1:1101:17523:4292 1:N:0:AAGAGGCACCTAGAGT
TGGGGAATATTGCACAGTGGGGGAAACCCTGATGCAGCGACGCCGCGTGGAGGAAGAAGGTCTTCGGATTGTAAACTCCTGTTGTTGAGGAAGATAATGACGGTACTCAACAAGGAAGTGACGGCTAACTACGTGCCAGCAGCCGCGGTAAAACGTAGGTCACAAGCGTTGTCCGGAATTACTGGGTGTAAAGGGAGCGCAGGCGGGAGAACAAGTTGGAAGTGAAATCCATGGGCTCAACCCATGAACTGCTTTCAAAACTGTTTTTCTTGAGTAGTGCAGA
+
GGGGGGGGGGGGGGGGGGGGGGGGGGGGGGGGGGGGGGGGGGGGGGGGGGGGGGGGGGGGGGGGGGGGGGGGGGGGGDGFGGGGGGGFGGGGGGGGGGGGGGGGGGGGGGGGGGFGGGGGGGEGGGGGGGGGGGGGGGGGGGGGGGGGGGGGGFGGGGGGGGGGGGGGGC7CGGGGDEGGGGGGGGGGGGGFFFDGGGEGGGGGGGEEGGGGGGGGCGGG=CG49CCGGFGGGG:F>FFGF>DEFF7CFCFFDBFFGG<AFFFG?>FBBFFFFFFFA<:AAA?
@DE18INS60510:318:000000000-B6LD3:1:1101:5920:4298 1:N:0:AAGAGGCACCTAGAGT
TGGGGAATATTGCACAATGGGGGAAACCCTGATGCAGCGACGCCGCGGGGAGGAAGAAGGTCTTCGGATTGTAAACTCCTGTTGTTGAGGAAGATAATGACGGTACTCAACAAGGAAGTGACGGCTAACTACGTGCCAGCAGCCGCGGGAAAACGTAGGTCACAAGCGTTGTCAGGAATGACTGGGTGTAAAGGGAGAGCAGGCGGGAGAACAAGTGGGAAGTGAAAGCCATGGGCTCAACCCAAGAACTGGGTTCAAAACCGTTGTGCTTGAGTAGGGCAGA
+
-CFEGEE<EA9FGGGGDGFGFGGDGFGGG@FGGGGCE<@F+@CFEEG7FEE+==FGGEGGGA,B?DEBC=F9<FCFFGGF<8EFBFGGCAFFFCEE=@<FGGGGGF;FFG8:F:F8>CDFGCEGGG7C7AFCFFG7CCG:<++<C*F7**8@C@8@CC?CCD2<9C58/;820+<88;++<C+:CCCC:A:<CD58*8:*2AF?CG8CCCFCE673+29CC7703::***9?FF#################################################
@DE18INS60510:318:000000000-B6LD3:1:1101:17979:4320 1:N:0:AAGAGGCACCTAGAGT
TGGGGAATATTGCACAATGGGGGAAACCCTGATGCAGCGACGCCGCGTGAGCGAAGAAGTATTTCGGTATGTAAAGCTCTATCAGCAGGGAAGAAAATGACGGTACCTGACTAAGAAGCACCGGCTAAATACGTGCCAGCAGCCGCGGTAATACGTATGGTGCAAGCGTTATCCGGATTTACTGGGTGTAAAGGGAGCGTAGACGGTTGTGTAAGTCTGATGTGAAAGCCCGGGGCTCAACCCCGGGACTGCATTGGAAACTATGTAACTAGAGTGTCGGAGA
+
GGGGGGGGGGGGGGGGGGGGGGGGGGGFGGGGGGGGGGGGGGGGGGGGGCEGFGGGGGGFGGGGCGGGGGGGGGGGGGGGGGGGGGGGGGGGGGGGGGGGGGGGGGGFGGGGGGGGGGGGGGGGGGGGGGGGGGFGGGGGGGGGGDEFGGGGGGGGGGGGFFGGGGGGCGECGGGGGDE6CFFGGG88CC+CFGGGGGCEGGGGGGGGEEGGGFC9CGFG=FGG?FFGGGGGG5CB;>CFFFF>G=@DFGGFG4BFGFB7C=DGF<*64827<?4<<<BFFFD
@DE18INS60510:318:000000000-B6LD3:1:1101:22202:4324 1:N:0:AAGAGGCACCTAGAGT
TGGGGAATATTGCACAATGGGCGAAAGCCTGATGCAGCAACGCCGCGTGAGCGATGAAGGCCTTCGGGTCGTAAAGCTCTGTCCTCAAGGAAGATAATGACGGTACTTGAGGAGGAAGCCCCGGCTAACTACGTGCCAGCAGCCGCGGTAATACGTAGGGGGCTAGCGTTATCCGGAATTACTGGGCGTAAAGGGTGCGTAGGTGGTTTCTTAAGTCAGAGGCGAAAGGCTACGGCTCAACCGTAGTAAGCCTTTGAAACTGGGAAACTTGAGTGCAGGAGAG
+
GGGGGGGFGGGGGGGGGGGGGGGGGGGGGGGGGGGGGFFGGGGFFGGGGEFGGGGGGGGCFGGGGGGGGEGGGGGGGGFFGFGGGGGGGGGGGGGGGGGGGGGGFEGGGGGGGGGGGGGCFDGGGGGFFGGGGGGGGFGGGGGGGGGGEGGGGGGCCGGEGGGDGGGGGEECGGEDEEGGGGGGGGGGGEEFGEGCCCEEG8?FFFC@CG?FFFGGGFGGGGGGGGCDG=4CGGGBEFGGFFFFGEEG**99*76=FD><D?FGFFF?B467:<AABFF??##
@DE18INS60510:318:000000000-B6LD3:1:1101:6521:4326 1:N:0:AAGAGGCACCTAGAGT
TGGGGAATATTGCACAATGGAGGAAACTCTGATGCAGCGACGCCGCGTGAGTGAAGAAGTAGTTCGCTATGTAAAGCTCTATCAGCAGGGAAGATAGTGACGGTACCTGACTAAGAAGCTCCGGCTAAATACGTGCCAGCAGCCGCGGTAATACGTATGGAGCAAGCGTTATCCGGCTTTACTGGGTGTAAAGGGAGTGTAGGTGGCCAGGCAAGTCAGAAGTGAAAGCCCGGGGCTCAACCCCGGGACTGCTTTTGAAACTGCAGGGCTAGAGTGCAGGAGG
+
AGGFEEFGGGGGGFFFGGGGFGG@EFFGGGGGGFGFGG7BEGGGGGGFGGGGGGFGGF@@CFGGGGD@FGGGGGGGGGGGGCFGGGGGGGGGGCFFGGFFGGGGGGEFGGGGGGGGGEGG@FGGGG:CFFGGGGGGGGGGGGGGGGCGEEGGGGGGGGGGCGGGGGCC?CGGF78C*2:EGGFFFGFGGGG9EEDGGCGGGG+0<8CCGCGGGGGG?7C7*0<>F??G?CFDC)75<>4C?>EFG5>757CDF?F?CDB<C?DF4>F;?FF1>?FFF9><805
@DE18INS60510:318:000000000-B6LD3:1:1101:6539:4329 1:N:0:AAGAGGCACCTAGAGT
TGGGGAATATTGCACAATGGAGGAAACTCTGATGCAGCGACGCCGCGTGAGTGAAGAAGTAGTTCGCTATGTAAAGCTCTATCAGCAGGGAAGATAGTGACGGTACCTGACTAAGAAGCTCCGGCTAAATACGTGCCAGCAGCCGCGGTAATACGTATGGAGCAAGCGTTATCCGGATTTACTGGGTGTAAAGGGAGTGTAGGTGGCCAGGCAAGTCAGAAGTGAAAGCCCGGGGCTCAACCCCGGGACTGCTTTTGAAACTGCAGGGCTAGAGTGCAGGAGG
+
<FFEFGFGFFGAFGGGFGGGFGEFFFGGGFFGGGGFFFEGEGGGGGGFG@FFGGCFGGDFGGGGGGD7FGFFFGFAFGGGGGGGGGGGCEFGFFGGCFGFEGGGGFCEGGGGGGGGGFGGGGGGGDGGGGGGCEFGGFGC7:<FGGGG8C>?EE@<CGGGFF*;FGGEE?GFGGGCECCFGGGGGGAC:<7CFFE>CCF<F+:CGGGGG8:F8:C+<CFGGFFGFDFGG77C5CC>>@D6F45;5*7<B4>4D4F?CD:<*@C*6>F################
@DE18INS60510:318:000000000-B6LD3:1:1101:12076:4329 1:N:0:AAGAGGCACCTAGAGT
TGGGGAATATTGCACAATGGAGGAAACTCTGATGCAGCGACGCCGCGTGAGTGAAGAAGTAGTTCGCTATGTAAAGCTCTATCAGCAGGGAAGATAGTGACGGTACCTGACTAAGAAGCTCCGGCTAAATACGTGCCAGCAGCCGCGGTAATACGTATGGAGCAAGCGTTATCCGGATTTACTGGGTGTAAAGGGAGTGTAGGTGGCCAGGCAAGTCAGAAGTGAAAGCCCGGGGCTCAACCCCGGGACTGCTTGTGAAACTGCAGGGCTAGAGTGCAGGAGG
+
GGGGGGGGGGGGGGGGGGGGGGGGGGGGGGGGGGGGGGGGGGGGGGGGGGGFGGGGGGGGGGGGGGGGGGGGGGGGGGGGGGGGGGGGGGGGGGGFGGGGGGGGGGGGGGGGGGGGGGGGGGGGGGGGGGGGGGGGGGGGGGGGGGGGGGGGGGGGGGGFGGGGGGGGGGDGGGGGGEGGGGGGGGGGGGGFFGGGGGGFGGGGGGGGGGGGGGGFGGGGGGGGGGGGGCFDGGGEE>FFFFDEGGEGEGGGFF*<FGBFGFGGFBFBFF??BFFDAAAB::D
@DE18INS60510:318:000000000-B6LD3:1:1101:16615:4333 1:N:0:AAGAGGCACCTAGAGT
TGGGGAATATTGCACAATGGAGGAAACTCTGATGCAGCGACGCCGCGTGAGTGAAGAAGTAGTTCGCTATGTAAAGCTCTATCAGCAGGGAAGATAGTGACGGTACCTGACTAAGAGGCTCCGGCTAAATACGTGCCAGCAGCCGCGGTAATACGTATGGAGCAAGCGTTATCCGGATTTACTGGGTGTAAAGGGAGTGTAGGTGGCCAGGCAAGTCAGAAGTGAAAGCCCGGGGCCCAACCCCGGGACTGCTTTTGAAACTGCAGGGCTAGAGTGCAGGAGG
+
GGGGGGGGGGGGGGGGGGGGGGGGGGGGGGGGGGGGGGGGFGGGGGGGGGGGGGGGGGGGDGFGGGGGGGGGGGGGGAFFGGGGGGGGGGGGGGGGGGGGGGGGGGGGGGGGGGGGGGGGGGGGGGGGGGGGGGGGGGGGGGGGGGGGGGGGGGGFGGFFGGGGGGGGGGGGGGGGGGGGGGCGGGCGGFFGGGGGG>CCGGGGGGGGGGGGGFGFGGGGGGGGGFEGG:FDGGGFFBGGFFFFGGF:E7FG7=?@GGFFGFGFFFFF?4:?FFFFFFAF<?F
@DE18INS60510:318:000000000-B6LD3:1:1101:18185:4340 1:N:0:AAGAGGCACCTAGAGT
TGGGGAATATTGCACAATGGAGGAAACTCTGATGCAGCGACGCCGCGTGAGTGAAGAAGTAGTTCGCTATGTAAAGCTCTATCGGCAGGGAAGATAGTGACGGTACCTGACTAAGAAGCTCCGGCTAAATACGTGCCAGCAGCCGCGGTAATACGTATGGAGCAAGCGCTATCCGGATTTACTGGGTGTAAAGGGAGTGTAGGTGGCCAGGCAAGTCAGAAGTGAAAGCCCGGGGCTCAACCCCGGGACTGCTTTTGAAACTGCAGGGCTAGAGTGCAGGAGG
+
GGGGGGGGGGGGGGGGGGGGGGGGGGGGGGGGGGGGGGGGGGGGGGGGGGGGGGGGGGGGGGGGGGGGGGGGGGGGGGGGGGGGGGGGGGGGGGGGGGGGGGGGGGFGGGGGGGGGGGGGGGGGGGGGGGGGGGGGGGGGGGGGGGGGGGGGGGGGGGGGGGGGGGGGGGGGGGGGGGGGCECGCFFEGGGFFGGGGGG7FGGCCFFGGGGGGFD9:>FGGGGGGGGGGFFDDDGFBFGGFFDBGGFGDFGGG4@6FD26CBFGFB:6?::BFFBFFAFFFF@
@DE18INS60510:318:000000000-B6LD3:1:1101:11508:4345 1:N:0:AAGAGGCACCTATAGT
TGGGGAATATTGCACAATGGGGGAAACCCTGATGCAGCGACGCCGCGTGGAGGAAGAAGGTCTTCGGATTGTAAACTCCTGTTGTTGAGGAAGATAATGACGGTACTCAACAAGGAAGTGACGGCTAACTACGTGCCAGCAGCCGCGGTAAAACGTAGGTCGCAAGCGTTGTCCGGAATTACTGGGTGTAACGGGAGCGCAGGCGGGAGAACAAGTTGGAAGTGAACTCCATGGTCTCAACCCATGAACTGCCTTCACAACTGTTTTTCTTGAGTAGTGCCGA
+
GGGGGGGGGGGGGGGGFGGFGCFG>GGGGGGFGGFGDGFGFGGGCGGGGGGGFGEGGFGGGGFFGGCEGGGDGGGGGGGG=EFCFGFEF,<=FFGGGGGFG@+BDCCGGFFCG8FG88F=FF@7@CEFFGGGDF<FGGCFFA7BFCGDG7F,DFECFGGGGEGGG7EGGGGEGGGDD*=CCGG9+8CEE+9+;C**CC*?88C*:EE?GC=<:26+2:DFCCF*+>:0<CF7:5*98@C*7F585*7*9C74*1=74*6<<:7DF>F<BF>A)5<9<A?####
@DE18INS60510:318:000000000-B6LD3:1:1101:11526:4355 1:N:0:AAGAGGCACCTAGAGT
TGGGGAATATTGCACAATGGGGGAAACCCTGATGCAGCGACGCCGCGTGGAGGAAGAAGGTCTTCGGATTGTAAACTCCTGTTGTTGAGGAAGATAATGACGGTACTCAACAAGGAAGTGACGGCTAACTACGTGCCAGCAGCCGCGGTAAAACGTAGGTCGCAAGCGTTGTCCGGAATTACTGGGTGTAAAGGGAGCGCAGGCGGGAGAACAAGTTGGAAGTGAAATCCATGGGCTCAACCCATGAACTGCTTTCAAAACTGTTTTTCTTGAGTAGTGCAGA
+
GGGGGGGGGGGGGGGGGGGGGGGGGGGGGGGGGGGGGGGGGGGGGGGGGGGGGGGGGGGGGFGGGGG:FGGGGGGGGGGGGGGGGFGGGFGGGGGGGGGGGGGGGGGGGGGGGGGGGGGGGGGGGGGGGGGGGGGGGGGGFFGGGGGGGGGGGGGGGGGGGGGGEGGGEFGGGGGGGGGGGGGGGGGGGFGFGGGGGCGGGGGGGGGGGDGGGCGC<FFGFGGGFGGGGGGGGGGF4<FGFFFFGG?CBFGGGFFFGG<2CFC:@AFBFFBBFFF<AA?>AFF
@DE18INS60510:318:000000000-B6LD3:1:1101:24242:4383 1:N:0:AAGAGGCACCTAGAGT
TGGGGAATATTGCACAATGGAGGAAACTCTGATGCAGCGACGCCGCGTGAGTGAAGAAGTAGTTCGCTATGTAAAGCTCTATCAGCAGGGAAGATAGTGACGGTACCTGACTAAGAAGCTCCGGCTAAATACGTGCCAGCAGCCGCGGTAATACGTATGGAGCAAGCGTTATCCGGATTTACTGGGTGTAAAGGGAGTGTAGGTGGCCAGGCAAGTCAGAAGTGAAAGCCCGGGGCTCAACCCCGGGACTGCTTTTGAAACTGCAGGGCTAGAGTGCAGGAGG
+
GGGGGGGGGGGGGGGGGFGGFFFFGGGGGGGGGGGGGGGGGGGGGGGGGDGFGGGGGGGECFGFGGGGCFGGGGGGFFGGGGGGGFDFFGGGGGGGGGGGGGGGGGFFGGGGGGGGFGFGDFGGGGGGGGGGGGGGGGGGGGGGGGGGGGGC@FGGGFGCC>CFGGGGGGGGGGGGGG>FGGGGGGGGDF<FGGGGG>8+<FFGGFGG?EFFEFGGGGGGGGGGGGGGGGGGGDGFEFGDF@EDGD>)8FGGFFF7CDA<GFGD6>41?F1:<?D<A9<3??@
@DE18INS60510:318:000000000-B6LD3:1:1101:24225:4400 1:N:0:AAGAGGCACCTAGAGT
TGGGGAATATTGCACAATGGGAGAAACCCTGATGCAGCGACGCCGCGTGGAGGAAGAAGGTCTTCGGATTGTAAACTCCTGTTGTTGAGGAAGATAATGACGGTACTCAACAAGGACGTGACGGCTAACTACGTGCCAGCAGCCGCGGTAAAACGTAGGTCACAAGCGTTGTCCGGAATTACTGGGTGTATAGGGAGCGCAGGCGGGAGAACAAGTTGGAAGTGAAATCCATGGGCTCAAACCATGAACTGCTTTCAAAACTGTTTTTCTTGAGTAGTGCAGA
+
GGGGGGGGGGGGGGGGGGGGGGFGGGGGGGGGGGGGGGGGGGGGGGGEGGGGGGGGGGGGFGGGGGGGGGGGGGGGGGGGGGGGDGGGGGGGGGGGGGGGFGGGGGGGGGGGGGGGFGGGGGGGGGGGGGGGGGFGGGGFGGGGGGGE:CEFFGGFGGGGGFGGGGGG8ECEGGGECEFGGGGGGGFGEGGFGGGGGEGGGEGGGEEEEGGGCF=<CCC7>4+>7CGCGGCFGGD@FFGG*=F@FFFFFCFGGFFFGGABGFGGFDF<BF9AA044ABBAD>F
@DE18INS60510:318:000000000-B6LD3:1:1101:15697:4406 1:N:0:AAGAGGCACCTAGAGT
TGGGGAATATTGCACAATGGGCGAAAGCCTGATGCAGCGACGCCGCGTGAGCGAAGAAGTATTTCGGTATGTAAAGCTCTATCAGCAGGGAAGATAATGACGGTACCTGACTAAGAAGCACCGGCTAAATACGTGCCAGCAGCCGCGGTAATACGTATGGTGCAAGCGTTATCCGGATTTACTGGGTGTAAGGAGAGCGCAGGCGGTGCGGCAAGTCTGATGTGAAAGCCCGGGGCTCAACCCCGGTACTGCATTGGAAACGGTCGTACTAGAGTGTCGGAGG
+
GGGGGGGGGGGGGGGGGGGGGGGFGGGGGGGGGGGGGGGGGGGGGGGGGGGGGGGGGGGG9FGGGGDFGGGGGGGGGGGGGGGGGGGGGGGGGGGGGGGGGGGGGGGGGGGGGGGGGGGGGGGGGGGGGGGGGGGGGGGGGGGGGGGGGEGGGGGGGGGGGGGGGGGGGGDGGGGGGGGGGGGGGGGG5EGGGGGGGGGGGGGGGGGGGGGGGGGGGGCCCDFGGGGGGGGGGCGF3F=FFFE>DEEDE7FFCFFFGGFBF)19BBFFF>A<AB<AAB:;16B
@DE18INS60510:318:000000000-B6LD3:1:1101:18524:4407 1:N:0:AAGAGGCACCTAGAGT
CCGCGGTAAAACGTAGGTCACAAGCGTTGTCCGGAATTACTGGGTGTAAAGGGAGCGCAGGCGGGAGAACAAGTTGGAAGTGAAATCCATGGGCTCAACCCATGAACTGCTTTCAAAACTGTTTTTCTTGAGTAGTGCAGAGGTAGGCGGAATTCCCGGTGTAGCGGTGGAATGCGTAGATATCGGGAGGAACACCAGTGGCGAAGGCGGCCTACTGGGCACCAACTGACGCTGAGGCTCGAAAGTGTGGGTAGCAAACAGGATTAGATACCCTGGTAGTCCA
+
GGGGGGGGGGGGGGGGGGGGGGGGGGGGGGGGGGGGGGGGGGGGEGGGGGGGGGGGGGGGGGGGGGGGGGGGGFGGG=CBBFGGGGGGGGGGGGGGGGGGGGGGGGGGGGGGGGGGGGGGGGGGGGGGGGGGGGGGGGGGGGGGGGGGGGGGGGGGGGGFGGGGGGGGGGGGGGGGGGGGGGGGGGGGGGGGGGFGGGGGGGDGGDGGGGGGGGGGGGGGGGGFFGFGGGGDGGGFFF*7@FFDGGFGFDGCFEFFGD??GFGCB?FFBF2::?B?7ABFFBF
@DE18INS60510:318:000000000-B6LD3:1:1101:25574:4416 1:N:0:AAGAGGCACCTAGAGT
TGGGGAATATTGCACAATGGGGGAAACCCTGATGCAGCGACGCCGCGTGAGCGAAGAAGTATTTCGGTATGTAAAGCTCTATCAGCAGGGAAGAAAATGACGGTACCTGACTAAGAAGCACCGGCTAAATACGTGCCAGCAGCCGCGGTAATACGTATGGTGCAAGCGTTATCCGGATTTACTGGGTGTAAAGGGAGCGTAGACGGTTGTGTAAGTCTGATGTGAAAGCCCGGGGCTCAACCCCGGGATTGCATTGGAAACTATGTAACTAGAGTGTCGGAGA
+
GGGGGGGGGGGGGGGGGGGGGGFGGGGGGGGGGGGGGGGGGGGGGGGGGGGGGGGGGGGGGGGGGGGGGGGGGGGGGGGFGGGGGGGGGGGGFGGGGGGGGGDGGGGGGGGGGGGGGGGGGGGGGGGGGGGGGGGGGGGGGGGFGGGGGGGGGGGFGGGGGFGGGGGGGGGGGGGGGGGFGGGGGGFGGF@CFGGGEGGGEGEGEGGGGGGGF:CCCFDFGGFGGGGGGGGGG<DFDFGGFFFFGGFDFGGGF4FFFFDBGFGGFFFAFF6297<AAFB>>1:
@DE18INS60510:318:000000000-B6LD3:1:1101:24526:4417 1:N:0:AAGAGGCACCTAGAGT
TGGGGAATATTGCACAATGGGGGAAACCCTGATGCAGCGACGCCGCGTGGAGGAAGAGGGTCTTCGGATTGTAAACTCCTGTTGTTGAGGAAGATAATGACGGTACTCAACAAGGAAGTGACGGCTAACTACGTGCCAGCAGCCGCGGTAAAACGTAGGTCACAAGCGTTGTCCGGAATTACTGGGTGTAAAGGGAGCGCAGGCGGGAGAACAAGTTGGAAGTGAAATCCATGGGCTCAACCCATGAACTGCTTTCAAAACTGTTTTTCTTGAGTAGTGCAGA
+
GGGGGGGGGGGGGGGGGGGGGGGGGGGGGGGGGGGGGGGGGGGGGGGFGGGGGGGGGGGGGGGGGGGGGGGGGGGGGGGGGGGGGGGGGGGGGGGGGGGGGGGGGGGGGGGGGGGGGGGGGGGGGGGGGGGGGGFGGGGGGGGGGGGGGGGGGGGGGGGGGGGGGGGGGGGGGGGGGGGGGGGGFGFEEGFGFGGGGGGGGGGGGGGGGGGGGGGGGFGFGGGGGGGGGGGGGGGFFFGGFFFFGGFFFGGGGBFFGF9AGFGGFAF?BFAAAFFAFFFFDFF
@DE18INS60510:318:000000000-B6LD3:1:1101:14977:4423 1:N:0:AAGAGGCACCTAGAGT
TGGGGAATATTGCACAATGGGCGAAAGCCTGATGCAGCGACGCCGCGTGAGCGAAGAAGTATTTCGGTATGTAAAGCTCTATCAGCAGGGAAGATAATGACGGTACCTGACTAAGAAGCACCGGCTAAATACGTGCCAGCAGCCGCGGTAATACGTATGGTGCAAGCGTTATCCGGATTTACTGGGTGTAAAGGGAGCGCAGGCGGTACGGCAAGTCTGATGTGAAAGCCCGGGGCTCAACCCCGGTACTGCATTGGAAACTGTCGTACTAGAGTGTCGGAGG
+
GGGGGGGGGGGGGGGGGGGGGGGGGGGGGGGGGGGGGGGGGGGFGGEFGGGGGGGGGGGC;FFGGGGGGGGCGGGGGGGGGGGGGGGGGGGGGGGGGGGGGGGGGGGGGGGGGGGGGGGGGGGGGGGGGGGGCCFGGGGGGGGGGGGGGGGGGGGGFGGGGGGGGGGG8EEGGGGGGDEGGGFGGGAE:CFGGGGGGGGGGGGGGGGGGGGGGGGGCGGGGCCF?>FGGCFCG>CE>@GGF@3>DEFDFCDGC=FFGG<<F=GFFFFFF><B>?)-65?99;D
@DE18INS60510:318:000000000-B6LD3:1:1101:12775:4426 1:N:0:AAGAGGCACCTAGAGT
TGGGGAATATTGCACAATGGGGGAAACCCTGATGCAGCGACGCCGCGTGAGCGAAGAAGTATTTCGGTATGTAAAGCTCTATCAGCAGGGAAGAAAATGACGGTACCCGACTAAGAAGCACCGGCTAAATACGTGCCAGCAGCCGCGGTAATACGTATGGTGCAAGCGTTATCCGGATTTACTGGGTGTAAAGGGAGCGTAGACGGTTGTGTAAGTCTGATGTGAAAGCCCGGGGCTCAACCCCGGGACTGCATTGGAAACTATGTAACTAGAGTGTCGGAGA
+
GGGGGGGGGGGGGGGGGGGGGGGGGGGGGGGGGGGGGGGGGGGGGGGGGGGGGGGGGGGGGGGGGGGGGGGGGGGGGGGGGGGGGGGGGGGGGGGGGGGGGGGGGGGGGGGGGGGGGGGGGGGGGGGGGGGGGGGGGGGGGGGGEGGGGGGGGGGGGGEGGGGGGGGGGGGGGGGGGGGGGGGGGGGGGGGFGGGGGGGGGGGFGCEGGGGGGGG7EDFGGFGGGGGGGGGGGGGF>FGDF>DBGGFD>DGGGFFFGGFBG?FGFFFAFF<<A<DF<:?9915
@DE18INS60510:318:000000000-B6LD3:1:1101:5522:4466 1:N:0:AAGAGGCACCTAGAGT
GGGGGAATATTGCACAATGGGGGAAACCCTGATGCAGCGACGCCGCGTGGAGGAAGAAGGTCTTCGGATTGTAAACTCCTGTTGTTGAGGAAGATAATGACGGTACTCAACAAGGAAGTGACGGCTAACTACGTGCCAGCAGCCGCGGTAAAACGTAGGTCACAAGCGTTGTCCGGAATTACTGGGTGTAAAGGGAGCGCAGGCGGGAGAACAAGTTGGCAGTGAAATCCATGGGCTCAACCCTTGAACTGCTTTCAAAACGGTTTTTCTTGAGTAGTGCAGA
+
-FEEGGGDGFGGFGGGGGFBFGDDCFFFGGGFGDCCGCFGEFGFEFFEGGGGEFGGGGGGGGGGFGGEGEFFGGFGGFGFGFG9CFG9<CFCEFFE?FGFGGDGGGGG:CGGFGFGGFFC<CE>EE5EG?9,AC,;:FG5CGEGGDGGCEEFE6::EFGGCFGGGGGGGGG*A9EEG**3<FFF8FEEEGFCCCEGGGGC/:*:5C5*:CFGGCF??C4*9**92:+:CFG7*<*7>>GF?<>)*0920*2=7=??G><)5)7D@##################
@DE18INS60510:318:000000000-B6LD3:1:1101:14054:4471 1:N:0:AAGAGGCACCTAGAGT
TGGGGAATATTGCACAATGGGGGAAACCCTGATGCAGCGACGCCGCGTGGAGGAAGAAGGTCTTCGGATTGTAAACTCCTGATGTTGAGGAAGATAATGACGGTACTCAACAAGGAAGTGACGGCTAACTACGTGCCAGCAGCCGCGGTAAAACGTAGGTCACAAGCGTTGTCCGGAATTACTGGGTGTAAAGGGAGCGCAGGCGGGAGAACAAGTTGGAAGTGAAATCCATGGGCTCAACCCATGAACTGCTTTCAAAACTGTTTTTCTTGAGTAGTGCAGA
+
GGGGGGGGGGFGFGGGGGGGGGGGGGGGGGGGGGFGFF@FGDGGGGGGGGGGGGGGGGGGGGGGGGEGGGGFGGGGGGGGGGGGGDGGCEGGGGGGGGGGGGGEGGFGGGFGGGGGGGGGGGGGGGG:FGGGGGGGGGGGGGGGGGGGFCGGGFEGGGGFGFGGCFG>CFCEGGEGGGGGGGGGGGFEECGGGFGGGGGDCEGGEGGGGGG?FGFA<:CCCFGFCFFC?GFCFFGFFFGFFFB>GGFFF79D7**77:>BD?FGB<F<?FAA2?DFFFFFFA4
@DE18INS60510:318:000000000-B6LD3:1:1101:24163:4490 1:N:0:AAGAGGCACCTAGAGT
TGGGGAATATTGCACAATGGGGGAAACCCTGATGCAGCGACGCCGCGTGAGCGAAGAAGTATTTCGGTATGTAAAGCTCTATCAGCAGGGAAGAAAATGACGGTACCTGACTAAGAAGCACCGGCTAAATACGTGCCAGCAGCCGCGGTAATACGTATGGTGCAAGCGTTATCCGGATTTACTGGGTGTAAAGGGAGCGTAGACGGTTGTGTAAGTCTGATGTGAAAGCCCGGGGCTCAACCCCGGGACTGCATTGGAAACTATGTAACTAGAGTGTCGGAGA
+
GGGGGGGGGGGGGGGGGCFGGGGGGGGGGGGGGGGGGGGGEGGGGGGEGGDFGGGGGGGGGGGGCGGGGGGGGGGGGFGGFFGGGGGGGGGGGGGGGGGGGGGGGGFGGGGGGGGGGGGGGGGGGGFGGGGGGGGGGGGGGGGGGGGGGGGGGGGAFGGGGGGGFGGGGGGGGGGGGGGGGGCGGGGG>FGFGGGGGGGGGDGGGGGDGGGGGGFFCGGFGGFCFFGGGGGCDCGDBFFG?FEFGGFGFGGG:BF=FF4>F=:C*696>FFBABFF<A6>>F5
@DE18INS60510:318:000000000-B6LD3:1:1101:14998:4505 1:N:0:AAGAGGCACCTAGAGT
TGGGGAATATTGCACAATGGGGGAAACCCTGATGCAGCGACGCCGCGTGGAGGAAGAAGGTCTTCGGATTGTAAACTCCTGTCGTTGAGGAAGATAATGACGGTACTCAACAAGGAAGTGACGGCTAACTACGTGCCAGCAGCCGCGGTAAAACGTAGGTCACAAGCGTTGTCCGGAGTTACTGGGTGTAAAGGGAGCGCAGGCGGGAGAACAAGCTGGAAGTGAAATCCATGGGCTCAACCCATGAACTGCTTTCAAAACTGTTTTTCTTGAGTAGTGCAGA
+
GGGGGGGGGGGGGGGGGGGGGGGGGGGGGGGGGGGGGGEGGGGGGGEFGGFGGGGGGGGGFGGGGGGGGGGGGGGGGGGGGGGGFGGGGGGGGGGGGGGGGGGGFGGGGGGGGGGGGGGGGGGGGGGGGGGGGGGGGGGGCFGGGGGGGGGGGGGBFGGGGFGGGG>EGGGGGGGGGEC?A@?FGGCE89CFFGGFGGC5EGGGGGGEECC?F6AF+>FG4D?FCFF=?6CCFCC>776F)>EE7EFC=7DC*/1=7C4<5)C:@AF:24A<98A########
@DE18INS60510:318:000000000-B6LD3:1:1101:17195:4515 1:N:0:AAGAGGCACCTAGAGT
TGGGGAATATTGCACAATGGGGGAAACCCTGATGCAGCGACGCCGCGTGGAGGAAGAAGGTCTTCGGATTGTAAACTCCTGTTGTTGAGGAAGATAATGACGGTACTCAACAAGGAAGTGACGGCTAACTACGTGCCAGCAGCCGCGGTAAAACGTAGGTCACAAGCGTTGTCCGGAATTACTGGGTGTAAAGGGAGCGCAGGCGGGAGAACAAGTTGGAAGTGAAATCCATGGGCTCAACCCATGAACTGCTTTCAAAACTGTTTTTCTTGAGTAGTGCATA
+
GGGGGGGGFGGGGGGFEFGGGGGGGGGFGGEGGGGGGGCGGGGGGGGGGGGFGGGGGGGGGGGGGGGGGGGGGGGGF<?EEGGGFFEFFFGGGGGGGGGGGGGGFDF9FGGGFGGGGGGGGGGGGGEFGGACFG8FGGGGGGGGGGGGGGGGFGGCECEFGFGGGEGGECGGGGGGGGG?EGGFGGFGEGFCCFEGGGGE8CEEEGD5557CFGGFED<<7F<CCGG7CCFGGCGF<>=FF4<5CE=FF*2C:/=B>>AD*)2:=)7::@BBFFFA463<<4=
@DE18INS60510:318:000000000-B6LD3:1:1101:24995:4516 1:N:0:AAGAGGCACCTAGAGT
TGGGGAATATTGCACAATGGGGGAAACCCTGATGCAGCGACGCCGCGTGAGCGAAGAAGTATTTCGGTATGTAAAGCTCTATCAGCAGGGAAGAAAATGACGGTACCTGACTAAGAAGCACCGGCTTAATACGTGCCAGCAGCCGCGGTAATACGTATGGTGCAAGCGTTATCCGGATTTACTGGGTGTAAAGGGAGCGTAGACGGTTGTGTAAGTCTGATGTGAAAGCCCGGGGCTCAACCCCGGGACTGCATTGGAAACTATGTAACTAGAGTGTCGGAGA
+
GGGGGGGGGGGGGGGGGGGGGGGGGGGGGGGGGGGGGGGGGGGGGGGGGGGGGGGGGGGGGGGGGGGEGGGGGGGGGGGGFGGGGGGGGGGGGGGGGGGGGGGGGGGGGGGGGGGGGGGGGGGGGGGGGGGGGGFGGGGGGGGGGGDGGGGGGGGGGFGGGGGGGGGGGGGGGFCGGGGGGGGGGGCCCCFCGGEGGGGGGDEGEC?GCEEFFCFCFGG=DFG7<:F>F:FGGGCBF@=*7)8:DGFGFGGGD??67C>2FFGGFFFFFFADFFF<:AFF6>@
@DE18INS60510:318:000000000-B6LD3:1:1101:8010:4518 1:N:0:AAGAGGCACCTAGAGT
TGGGGAATATTGCACAATGGGCGAAAGCCTGATGCAGCGACGCCGCGTGAGCGAAGAAGTATTTCGGTATGTAAAGCTCTATCAGCAGGGAAGATAATGACGGTACCTGACTAAGAAGCATCGGCTAAATACGTGCCAGCAGCCGCGGTAATACGTATGGTGCAAGCGTTATCCGGATTTACTGGGTGTAAAGGGAGCGCAGGCGGTGCGGCAAGTCTGATGTGAAAGCCCGGGGCTCAACCCCGGTACTGCATTGGAAACTGTCGTACTAGAGTGTCGAAGG
+
CFGFFG?F<EFAFGGGGFGGDD:>FFEGGGGGGGGCDEFGDGGC@@@<:7CF7CCEGFGF,@@@CGE:DFGGEG9FGGFGFGGFGCFCGGGGGGGGFG<FFE7=C@<CC:<FGGGFGEFFGGG7C*:B:?FGFGGGGGGGFFGFDE>*:>CG?CE<CFC*++<8AF5E8EE8C<E52/CF?C7FF>8CEGG+<7;:**:>EGCEEDC?EGGDEE5EGCF*:CGG?7C>6:CDG35@DFG=FFE>GG@C@72C7@FF<FA>77:CF?@(2))664AF#######
@DE18INS60510:318:000000000-B6LD3:1:1101:10596:4520 1:N:0:AAGAGGCACCTAGAGT
TGGGGAATATTGCACAATGGGGGAAACCCTGATGCAGCGACGCCGCGTGGAGGAAGAAGGTCTTCGGATTGTAAACTCCTGTTGTTGAGGAAGATAATGACGGTACTCAACAAGGAAGTGACGGCTAACTACGTGCCAGCAGCCGCGGTAAAATGTAGGTCACAAGCGTTGTCCGGAATTACTGGGTGTAAAGGGAGCGCAGGCGGGAGAACAAGTTGGAAGTGAAATCCATGGGCTCAACCCATGAACTGCTTTCAAAACTGTTTTTCTTGAGTAGTGCAGA
+
GGGEFEFGCGGEFGGGGGGFGGGGGGFGGGGGGFFGGGGGGGGGGGGG@EFFGGEGGGGGFFGGGGGGGGGGGGDFGGGFGFGGFGFFAFGGFGGGGGGGGGGFBF,EFFFGFCFFGGGGGGGCFGEGGGGGGFCGGGGGFCGGGGGD<CFFGGFFFGGGGGGGFBFG;FEGGGGGGGGGGGCGGGGG>FFGGGGGGGGEDGG5CCGGGGGGGGG?ECF:FDFGGGGFGGFFCCGF>FGC?@E>5EFGFCFG==FFGGFB5?7C@9@(5=6<<3<<<<7<>2@
@DE18INS60510:318:000000000-B6LD3:1:1101:23221:4540 1:N:0:AAGAGGCACCTAGAGT
TGGGGAATATTGCACAATGGAGGAAACTCTGATGCAGCGACGCCGCGTGAGTGAAGAAGTAGTTCGCTATGTAAAGCTCTATCAGCAGGGAAGATAGTGACGGTACCTGACTAAGAAGCTCCGGCTAAATACGTGCCAGCAGCCGCGGTAATACGTATGGAGCAAGCGTTATCCGGGTTTACTGGGTGTAAAGGGAGTGTAGGTGGCCAGGCAAGTCAGAAGTGAAAGCCCGGGGCTCAACCCCGGGACTGCGTTGGAAACTGCAGGGCTAGAGTGCAGGGGG
+
GGGGGGGGGGGGGGGGGGGGGGGGGGGGGGGGGGGGGGGGGGGGGGGGGGGAFGGGFGGDGGGGGGGDGGGGGGGGGGGGGGGGGGGGGGGGGGGGGGGGGGGGGGGGGGGFGGGGGGGGGGGGGGGFGGGGGGGGGEGGGGGGGGEEFCFGGGG>FCFGGGGGGGGG8CEFCFFGGCECGGFGGGFEEDFDGGGEGGGFCGGFCFCFFGGGGGG<CF:C*9?FGGGGECDCDDGD@FF=F5>DGG>DE*>F*<B)*254C*?7=?FB1)364>6>424199E
@DE18INS60510:318:000000000-B6LD3:1:1101:21043:4550 1:N:0:AAGAGGCACCTAGAGT
TGGGGAATATTGCACAATGGGGGAAACCCTGATGCAGCGACGCCGCGTGGAGGAAGAAGGTCTTCGGATTGTAAACTCCTGTTGTTGAGGAAGATAATGACGGTACTCAACAAGGAAGTGACGGCTAACTACGTGCCAGCAGCCGCGGTAAAACGTAGGTCACAAGCGTTGTCCGGAATTACTGGGTGTAAAGGGAGCGCAGGCGGGAGAACAAGTTGGAAGTGAAATCCATGGGCTCAACCCATGAACTGATTTCAAAACTGTTTTTCTTGAGTAGTGCAGA
+
GGGGGGGGGGGGGGGGGGGGGGGGGGGGGGGGGGGGGGGGGGGGGGGGGGGGGGGGGGGGFFGGGGGGGGGFGGGGGGGGGAFGFGGGGGGGGGGGGGGGGGGGGGGGGGGGGGGGGGGGGGGGGGGGGGGGGGGGGGGGGGGGGGGGGGGGGGGGGGGGGGGGGGGCEEGGGGGGGGGFGGGGGGCG>FGFGGGG*8E?EEGGGGG?EGGGGGGC<:CFDGGGFGGCGFFGGCCF))97@4>@GGFGF77*:*7?FGFFG?GC@A5?F*6)).:>AB:99:7
@DE18INS60510:318:000000000-B6LD3:1:1101:5706:4560 1:N:0:AAGAGGCACCTAGAGT
TGGGGAATATTGCACAATGGGGGAAACCCTGATGCAGCGACGCCGCGTGGAGGAAGAAGGTCTTCGGATTGTAAACTCCTGTTGTTGAGGAAGATAATGACGGTACTCAACAAGGAAGTGACGGCTAACTACTTGCCAGCAGCCGCGGTAAAACGTAGGTCACAAGCGTTGTCCGGAATTACTGGGTGTAAAGGGAGCGCAGGCGGGAGAACAAGTTGGAAGTGAAATCCATGGGCTCAACCCATGAACTGCTTTCAAAACTGTTTTTCTTGAGTCGTGCCGT
+
EFGF7F:FGGEGGGGEGGGGCGG@FGGGGGDFGGGGG?FGC:CBEGGGGEF<FEGGG?FGGCGGGCF:>FFGFFGGGFGFGFCGGC8;C8C:FFFGGGGFGGEGGGGGCCFGF8F@FGGGGGGDGGGGGGCGGG,:+<C88>FGGGGDGG5CFGCF6FC+A8FFFGF5;EEGFG8*;CFCFGGF+;8EC@9<9EECE5C5CC>87:?C8CCCFFCE?>94:FF=:79CF?4C7C<)7@G*7@>BFF4>9*29:=9=*7)<G67:06@################
@DE18INS60510:318:000000000-B6LD3:1:1101:15354:4562 1:N:0:AAGAGGCACCTAGAGT
TGGGGAATATTGCACAATGGGGGAAACCCTGATGCAGCGACGCCGCGTGGAGGAAGAAGGTCTTCGGATTGTAAACTCCTGTTGTTGAGGAAGATAATGACGGTACTCAACAAGGAAGTGACGGCTAACTACGTGCCAGCAGCCGCGGTAAAACGTAGGTCACAAGCGTTGTCCGGAATTACTGGGTGTAAAGGGAGCGCAGGCGGGAGAACAAGTTGGAAGTGAAATCCATGGGCTCAACCCATGAACTGCTTTCAAAACTGTTTTTCTTGAGTAGTGCAGA
+
GGGGGGGGGGGGGGGGGGGGGGGGGGGGGGGGGGGGGGFGGGGGGGGEGGEGGGGGGGGGFGGGGGGGEGGGGGGGGGGGGGGGDDFGFFGGGGGGGGGGFGGGGGFFGGGGGFCFGGGGGGGGGGGGCFGGGGGGGGGGGGGGGGGGGGGGFGGGGGGFGGFGG>@EGGCGGGGDGGGGGGGGGGFGGGGFGGGGGGGGGGGGGGGEGDFGGGGG:DGGGGGFEDFFC64CGCG@>FGGFF>>4FFGFCFG?F=FGGFAGFGCFA?B:F2A2:4<AA0))<?
@DE18INS60510:318:000000000-B6LD3:1:1101:8559:4568 1:N:0:AAGAGGCACCTAGAGT
TGGGGGATATTGCACAATGGAGGAAACTCTGATGCAGCGACGCCGCGTGAGTGAAGAAGTATTTCGGTATGGAAAGCTCTATCAGCAGGGAAGAAAATGACGGTACCTGACTAAGAAGCACCGGCTAAATACGTGCCAGCAGCCGCGGTAATACGTATGGTGCAAGCGTTATCCGGATTTACTGGGTGTAAAGGGAGCGTAGACGGTTGTGTAAGTCTGATGTGAAAGCCCGGGGCTCAACCCCGGGACTGCATTGGAAACTATGTAACGAGAGGGTCGGAGA
+
DGGCFFCGCFGGGGGFFFFGGGGGGGGGFCEFFCEFGGGEFFGFGEC7@:B<CBCDCFF<E?9EFFEB=4E,FEFFF?BF55C?D<?FDFGFEFFFF?FEEEGB=B,,DD>8>CDFFGGGGGCC@*>BE@=@B8@F*EFF@FFGGCFEFEF,<B=7?,?C<FGFFGGG=CEDFGGGGDC:FGCFGE:C/AEFGGGEGDGEGGDCCEC8C*::E9EC?CFG=C+?FGGFF:CGGGGF5>DC:<@)9:@)59><C/7=FGBBF*:?74BAB)49>B(24:>F99E
@DE18INS60510:318:000000000-B6LD3:1:1101:14862:4574 1:N:0:AAGAGGCACCTAGAGT
TGGGGAATATTGCACAATGGGCGAAACCCTGATGCAGCGACGCCGCGTGGAGGAAGAAGGTCTTCGGATTGTAAACTCCTGTTGTTGAGGAAGATAATGACGGTACTCAACAAGGAAGTGACGGCTAACTACGTGCCAGCAGCCGCGGTAAAACGTAGGTCACAAGCGTTGTCCGGAATTACTGGGTGTAAAGGGAGCGCAGGCGGGAGAACAAGTTGGAAGTGAAATCCATGGGCTCAACCCATGAACTGCTTTCAAAACTGTTTTTCTTGAGTAGTGCAGA
+
GGGGGGGGFGEFGGGGFFGGGFEGGGGDGFEGGGGGGGEGGGGGGGE@FGDFEGGGGGGFGGGFGGGGEGGFGFGGGGGGGGGFBFFGFGGGFGGGGGGGGGGDGGGGGGGGGGGGGGGGGGGGGGGGGGGGDFGGGGGFGGGGGGGGEEFGFFE<FGGFGGGGGGGGGEGGGGGGDGCFGGGGFGCE:EFFGGGGGEG>GGGGGGGGGGGGGGC:3:FGGGEFGGGDGG=CFFGFFFF=FFE@FFB7@7C**/*6:C<DGFG7=:?6B=<AAFAAFFF2A##
@DE18INS60510:318:000000000-B6LD3:1:1101:25202:4578 1:N:0:AAGAGGCACCTAGAGT
TGGGGAATATTGCACAATGGGCGAAAGCCTGATGCAGCGACGCCGCGTGAGCGAAGAAGTATTTCGGTATGTAAAGCTCTATCAGCAGGGAAGATAATGACGGTACCTGACTAAGAAGCACCGGCTAAATACGTGCCAGCAGCCGCGGTAATACGTATGGTGCAAGCGTTATCCGGATTTACTGGGTGTAAAGGGAGCGCAGGCGGTGCGGCAAGTCTGGTGTGAAAGCCCGGGGCTCAACCCCGGTGCTGCATTGGAAACTGTCGTACTAGAGAGTCGGAGG
+
GGGGGGGGGGGGGGGGGGGGGGGGGGGGGGGGGGGGGGGGFGGGGGGGGGGGGGGGGGGGGFGGGGGCGGGGGGGGGGGGGGGGGGGGGGGGEGGGGGGGGGGGGGGGGGGGGGGGGGGGD7EGGGGGFGGGGGGGGGGGFGGGGGGGGGGFFGGFGGGGGGGGGGGGG@EGGGDGGGGGGGGGGGGEEF9EFGGGGGGGGGGGGGGGGGGG5CGGGGGGFGCDEGFGGGGDDDDFFFGGFFFFGEDGFGGGCFF=FCA>DFGGFFFFFF4AB?>B2<FFB6B
@DE18INS60510:318:000000000-B6LD3:1:1101:12458:4604 1:N:0:AAGAGGCACCTAGAGT
TGGGGAATATTGCACAATGGGCGAAAGCCTGATGCAGCGACGCCGCGTGAGCGAAGAAGTATTTCGGTATGTAAAGCTCTATCAGCAGGGAAGATAATGACGGTACCTGACTAAGAAGCACCGGCTAAATACGTTCCAGCAGCCGCGGTAATACGTATGGTGCAAGCGTTATCCGGATTTACTGGGTGTAAAGGGAGCGCAGGCGGTGCGGCAAGTCTGATGCGAAAGCCCGGGGCTCAACCCCGGGACTGCTTTTGAAACTGCAGGGCTAGAGTGCAGGAGG
+
GGGGGGGGGGGFGEGGFGGCFGGGGGGDGGGGGGGGGGCFGGGGGGGGDEGGGGGGGGGGGGGGGGGGFGGFGGGGGGGGGGGGAFGDFGGGGCFAFGAEEECGGGDDFGGGGFFCGCFGGGGGGGGDGFFGGG,FFFGGGGGGGGDEGGG@FFGGGGG7FCCGG9B5:CEGGGEECCGGGGGG7C9EE??<FFGGGD=8>CGGDGGCEGGGGGGEFGGGGGGDE:EGE:F)97DDBFC=FFBBD5.9BFDC7FFF*>4<7677??49:>B?F##########
@DE18INS60510:318:000000000-B6LD3:1:1101:21355:4607 1:N:0:AAGAGGCACCTAGAGT
TGGGGAATATTGCACAATGGGGGAAACCCTGATGCAGCGACGCCGCGTGGAGGAAGAAGGTCTTCGGATTGTAAACTCCTGTTGTTGAGGAAGATAATGACGGTACTCAACAAGGAAGTGACGGCTAACTACGTGCCAGCAGCCGCGGTAAAACGTAGGTCACAAGCGTTGTCCGGAATTACTGGGTGTAAAGGGAGCGCAGGCGGGAGAACAAGTTGGAAGTGAAATCCATGGGCTCAACCCATGAACTGCTTTCAAAACTGTTTTTCTTGAGTAGTGCAGA
+
GGGGGGGGGGGGGGGGGGGGGGGGGGGEFGGGGGGGGGGGGGGGGGGGGGFGGGGGGGGGGGGGGGGGGGGGGGGGGGGGGGGGGGGGGFGGGGGGGGGGGGGGGGGGGGGGGGGGGGGGGGGGGGGGGGGGGGGGGGGGGGGGGGGGGGGGGGGGGGGGGGGGGGGGGEEGGFFGGCFGGGGGGGGEGGGGGGGGGGGGGGGGGGGCEDGFGGEGEFFCD4CFGGFGC?CFGGGFF@GGFFDFGGFGFCFFF?FFGGBFDFGC6::(5FAFB>A<DFFF9<F
@DE18INS60510:318:000000000-B6LD3:1:1101:12843:4611 1:N:0:AAGAGGCACATAGAGT
TGGGGAATATTGCACAATGGAGGAAACTCTGATGCAGCCACGCCGCGTGAGTGAAGAAGTAGTTCGCTATGTAAGGCACTATCAGCGGGGAAGATAGTGACGGTACCTGACTAAGAAGCCCCGGCTAAATACGTGCCAGCAGCCGCGGTATAACGCATGGAGCGAGCGTTAGCCGGATCTACTGGTTGTAACGGGAGTCTAGGTTGCTAGGCAAGAAGGAAGTGAAAGCGCGGGGCTCAACCACGGGACAGCTCTTGAGACTGCAGGGCGAGAGTGCAGGAGG
+
GGGGGGGGGGGGGGGGGGGG,,BBFG<,CFGGGGGGGG8F,CGFGGGGG,6EFGGGGGG<<6EFGG7,8BFFGG9F,,CF<FGGGG7FEGG7CGA,E,55,4+833,,5,>8<5:,5,,,+86@++88<@3FC,<<+@>3@35D:F:FF**,@D#################################################################################################################################
@DE18INS60510:318:000000000-B6LD3:1:1101:22656:4616 1:N:0:AAGAGGCACCTAGAGT
TGGGGAATATTGCACAATGGGGGAAACCCTGATGCAGCGACGCCGCGTGGAGGAAGAAGGTCTTCGGATTGTAAACTCCTGTTGTTGAGGAAGATAATGACGGTACTCAACAAGGAAGTGACGGCTAACTACGTGCCAGCAGCCGCGGTAAAACGTAGGTCACAAGCGTTGTCCGGAATTACTGGGTGTAAAGGGAGCGCAGGCGGGAGAACAAGTTGGAAGTGAAATCCATGGGCTCAACCCATGAACTGCTTTCAAAACTGTTTTTCTTGAGTAGTGCAGA
+
GFGGGGGGGGGGGGGGGFGGGGFEGGGGGGGGGGGGGGGGGGGGGGGGGGGGGGGGGGGGFGFGGGGGGGGGGGGGGGGGGGGGGGGGGGGGGGGGGGGGGGGGGGGGGGGGGGGGGGGGGGGGGGGGGGGGGGGGGGGGGGGGGGGGGDGGGGGGGGGGFGGGGGGGEGGGGGEGDGGGGFGGGGGGGGGGGGGGGGGGGGGGGGDEGGFCECGCCCFGGGGGGGGGGGFGFFC>FFGF?F:@FFFF?FGGFFF4?DBFGFGGFF?6(944<?<<ABF<AA4
@DE18INS60510:318:000000000-B6LD3:1:1101:9591:4620 1:N:0:AAGAGGCACCTAGAGT
TGGGGAATATTGCACAATGGGGGAAACCCTGATGCAGCGACGCCGCGTGGAGGAAGAAGGTCTTCGGATTGTAAACTCCTGTTGTTGAGGAAGATAATGACGGTACTCAACAAGGAAGTGACGGCTAACTACGTGCCAGCAGCCGCGGTAAAACGTAGGTCACAAGCGTCGTCCGGAATTACTGGGTGTAAAGGGAGCGCAGGCGGGAGAACAAGTTGGAAGTGAAATCCATGGGCACAACCCATGAACTGCTTTCAAAACTGTTTTTCTTGAGTAGTGCAGA
+
FFGEEFFGFEGGGGGGFCFFGGGGGAEFEGCFGADFFEFGGFEEFGG@F:@>FGGFGGGGGGGGGGGFGGFCFGCBFFFGGFGFFCFG@CGEFGFGGGGGGGDGFFFGGGGGC::CCFCFFFCFEGGFGGGCE8CFGFD>FGGG:8?E:CCF9@E;FGGAFGGGGGGGG*8:CEG>8CGC7CCCFFCGCF+<9?EFC?E8EGG*>CCCCEC680A0+>7DGGDFGG?*<C6CDGC4)8CFB>@D4?F:979CGB?FFG422?D*7)737F4AA?A)4<:4>AF
@DE18INS60510:318:000000000-B6LD3:1:1101:20975:4622 1:N:0:AAGAGGCACCTAGAGT
TGGGGAATATTGCACAATGGGCGAAAGCCTGATGCAGCGACGCCGCGTGAGCGAAGAAGTATTTCGGTATGTAAAGCTCTATCAGCAGGGAAGGTAATGACGGCACCTGACTAAGAAGCACCGGCTAAATACGTGCCAGCAGCCGCGGTAATACGTATGGTGCAAGCGTTATCCGGATTTACTGGGTGTAAAGGGAGCGTGGACGGTTGTGTAAGTCTGATGTGAAAGCCCGGGGCTCAACCCCGGGACTGCATTGGAAACTATGTAACTAGAGTGTCGGAGA
+
GGGGGGGGGGGGGGGGGGGGGGGGGGGGGGGGGGGGGGEGGGGGGGGGGGGGGGGGGGGGGGGGGGGFGFGFGGGGGGGGGCFGGGGGGGGGGGGGGGGGGGG>EFGGGFGGGGGGGGGGGGGGGGGGGGGFGGGGGGGGGGGGGGEGGGGGGGGFGFCFCGGGGGFGCFGGGGGCGEGGGFGGGF@CCCFGGGGGGGGEGG56CE*AE/CFGGGCECFCDG?FFGGFGGGDCDC375FGFFFEGGEDEGG***96DGAFFF7DFBBA>B9><?9A<A6907@
@DE18INS60510:318:000000000-B6LD3:1:1101:18266:4627 1:N:0:AAGAGGCACCTAGAGT
TGGGGAATATTGCACAATGGGGGAAACCCTGATGCAGCGACGCCGCGTGAGCGAAGAAGTATTTCGGTATGTAAAGCTCTATCAGCAGGGAAGAAGAATGACGGTACCTGACTAAGAAGCACCGGCTAAATACGTGCCAGCAGCCGCGGTAATACGTATGGTGCAAGCGTTATCCGGATTTACTGGGTGTAAAGGGAGCGCAGGCGGTGCGGCAAGTCTGAAGTGAAAGCCCGGGGCTCAACCCCGGTACTGCAGTGGAAACTGTCGTACTAGAGTGTCGGAG
+
FGGGGGGGGFCFGGFGFGGGGGGEGGGGGGGFGGGGGFGGEGGGGGGGDDEDFCEGGFGGA@?FDFFFFFGEFGGGGEGGFGGFGGGGFGGGGGGGGGGGGCGGGGECFGGGGGGGGGGGGCFFGGDGGGGGGGGGCFFGGFGFGGGDGGGGGGCGCFG<<FGGGFGGG@CEGG?CCEEGGGG9EFGGGGGDGFC?FGDGDGGG5CDEEEEC?=EGG=FFGDDGGCCFFG*5>355@)>D?F@3DGB75<CFGF)9DG?2>?>774@23>:AD>FF#######
@DE18INS60510:318:000000000-B6LD3:1:1101:10618:4631 1:N:0:AAGAGGCACCTAGAGT
TGGGGAATATTGCACAATGGGGGAAACCCTGATGCAGCGACGCCGCGTGGAGGAAGAAGGTCTTCGGATTGTAAACTCCTGTTGTTGAGGAAGATAATGACGGTACTCAACAAGGAAGTGACGGCTAACTACGTGCCAGCAGCCGCGGTAAAACGTAGGTCACAAGCGTTGTCCGGAATTACTGGGTGTAAAGGGAGCGCAGGCGGGAGAACAAGTTGGAAGTGAAATCCATGGGCTCAACCCATGAACTGCTTTCAAAACTGTTTTTCTTGAGTAGTGCAGA
+
GGGFGGGGGGGGGGGGGGGGGGGGEGFFFGGGGFFGGFGGGGGGGGGEGGDGGGFGGGGGGGGGGGGGEEDCFG?EFEEFEFFGGGGGGGGGGGGGGGGGGGGEGGFGGGGGGGGGGGFGGGGGGGGGGGGGGFGGGGGGGGGGGGGG@FGGGGGFFGG;FGGFGFGG77BBFGFGEC8CGGEGGGFGEGGGGGGGGGGDGGGGEEECEEGFGCF<<CCCFGGCGGGFFFFDGGG>:5FFF:@B4:BGFD=*:47@FGAF4F7:7>)8?FABF:4<A<?>AA#
@DE18INS60510:318:000000000-B6LD3:1:1101:14615:4633 1:N:0:AAGAGGCACCTAGAGT
TGGGGAATATTGCACAATGGGGGAAACCCTGATGCAGCGACGCCGCGTGAGCGAAGAAGTATTTCGGTATGTAAAGCTCTATCAGCAGGGAAGAAAATGACGGTACCTGACTAAGAAGCACCGGCTAAATACGTGCCAGCAGCCGCGGTAATACGTATGGTGCAAGCGTTATCCGGATTTACTGGGTGTAAAGGGAGCGTAGACGGTTGTGTAAGTCTGATGTGAAAGCCCGGGGCTCAACCCCGGGACTGCATTGGAAACTATGTAACTAGAGTGTCGGAGA
+
GFFGGGGGGGGGGGGGFFGGGGGFGGGFGGGGGGGGGGFGGGGGGGGGGGGGGGGGGGGG?FGGGGGGGFGFGGGGGGGGGGGGFGGGGGGGGGGGGGGGFGGGGGGGGGGGGGGGGGGGGGDGGGGGGGGGGGGGGGGGGGFFGGGGGGGGGGGFFGGGGGGGGG7BEFGGGGGGGGGGGGGGGGGGGGGGGGGGGGGGGGEEECAEGGCFGFFGGGGFFGGGDG7CGGGGGGDE3FGGFFFEGGFGFDGGFBFFGGFFGF*0@FFFFFFFFF2:AA?2>F5
@DE18INS60510:318:000000000-B6LD3:1:1101:23622:4636 1:N:0:AAGAGGCACCTAGAGT
TGGGGAATATTGCACAATGGGGGAAACCCTGATGCAGCGACGCCGCGTGGAGGAAGAAGGTCTTCGGATTGTAAACTCCTGTTGTTGAGGAAGATAATGACGGTACTCAACAAGGAAGTGACGGCTAACTACGTGCCAGCAGCCGCGGTAAAACGTAGGTCACAAGCGTTGTCCGGAATTACTGGGTGTAAAGGGAGCGCAGGCGGGAGAACAAGTTGGAAGTGAAATCCATGGGCTCAACCCATGAAATGCTTTCAAAACTGTTTTTCTTGAGTAGTGCAGA
+
GGGGGGGGGGGGGGGGGGGGGGGGGGGGGGGGGGGGGGGGGGGCF>FFGGGGGGGGGGGGDFGGGGGGEGGGGGGGGFFGFDFGFFGGCFGGFFFGFCFGGEGGFG<<FFFFGGGGGGGGGGGGDEGGGGFFGGGGGFGGGGGDCEGD:CCCGC?AFFG7AEAEGG5>?*8;7CCEEECGFGGFFGCG8CFGGGGGG5C>EGEEGDGEEEG6C6:<77CD>C7=ECE*<+20C9C4>FFG4FDF*:*7**:*29*7CFFF46::*6?(5=-4).6:<ABAADF
@DE18INS60510:318:000000000-B6LD3:1:1101:22563:4640 1:N:0:AAGAGGCACCTAGAGT
TGGGGAATATTGCACAATGGGGGAAACCCTGATGCAGCGACGCCGCGTGGAGGAAGAAGGTCTTCGGATTGTAAACTCCTGTTGTTGAGGAAGATAATGACGGTACTCAACAAGGAAGTGACGGCTAACTACGTGCCAGCAGCCGCGGTAAAACGTAGGTCACAAGCGTTGTCCGGAATTACTGGGTGTAAAGGGAGCGCAGGCGGGAGAACAAGTTGGAAGTGAAATCCATGGGCTCAACCCATGAACTGCTTTCAAAACTGTTTTTCTTGAGTAGTGCAGA
+
GGGGGGGGGGGGGGGGGGGGGGGGGGGGGGGGGGGGGGGGGGGGGGGGGGGGGGGGGGGGFGGGGGGGGGGGGGGGGGGGGGGGGGGGGGGGGGGGGGGGGGGGGGGGGGGGGGGGGGGGGGFDEGGGGGGGGGGGGGGGGGGGGGGGGGGGGGGGGGGGGGGGGGGGEGGGGGGGGGGGGGGGGGGGGGGGGGGGGGEGGGGGGGGE>CFGGFGFGGGGGGGGGGGGGGGGGGGFFFGGFFBEFGF77CDGGFFFDD<7GFG:4450:F>BB?><<>0>B<9
@DE18INS60510:318:000000000-B6LD3:1:1101:21398:4653 1:N:0:AAGAGGCACCTAGAGT
TGGGGAATATTGCACAATGGGGGAAACCCTGATGCAGCGACGCCGCGTGGAGGAAGAAGGTCTTCGGATTGTAAACTCCTGTTGTTGAGGAAGATAATGACGGTACTCAACAAGGAAGTGACGGCTAACTACGTGCCAGCAGCCGCGGTAAAACGTAGGTCACAAGCGTTGTCCGGAATTACTGGGTGTAAAGGGAGCGCAGGCGGGAGAACAAGTTGGAAGTGAAATCCATGGGCTCAACCCATGAACTGCTTTCAAAACTGTTTTTCTTGAGTAGTGCAGA
+
GGGGGGGGGGGFGGGGGFGGGGGGGGGFGGGGGGGGGGGGGGGGGGGGGGGGGGGGGGFGGGGGGGGGGGGGGGGGGGGGGGGGGGGGGGGGGGGGFGGGGGGGGGFGGGGGGGGGGGGGGGGGGGGGGGGGGGGGGGGGGGGGGGGGGGGGGGGGGGGGGGGGGFGGGC:CGGGGGGFGGGGGGGGGE?GGGGGGEGGGGGGGGGDCGCFGGGFGDFGGGGGFGGGG+<CFFD<@;5CDFFFFGEF*=?C=>FFFC><AGFFG4<FB>45)6?:)6<8AB<6
@DE18INS60510:318:000000000-B6LD3:1:1101:13741:4665 1:N:0:AAGAGGCACCTAGAGT
TGGGGAATATTGCACAATGGGGGAAACCCTGATGCAGCGACGCCGCGTGGAGGAAGAAGGTCTTCGGATTGTAAACTCCTGTTGTTGAGGAAGATAATGACGGTACTCAACAAGGAAGTGACGGCTAACTACGTGCCAGCAGCCGCGGTAAAACGTAGGTCACAAGCGTTGTCCGGAATTACTGGGTGTAAAGGGAGCGCAGGCGGGAGAACAAGTTGGAAGTGAAATCCATGGGCTCAACCCATGAACTGCTTGCAAAACTGTTTTTCTTGAGTAGTGCAGA
+
GGGGGGGGGGGGGGGGGGGGGGFFGGG8FG<FGGFFGGGGGCGGGEGGGGFFCEFFGGGGGDEGGGGEGGGFGFFGGGGGGGDGFFGGGGGGGGGGGGGGGCCFGGGGGGGG@FGGGFGGGGGGGGDFGGGGGGGGGGGGGGGGGGGGGDECGGEC>CE+C?FGGGFECECEFFEGGGGGGGC?88CGEGGCFFGGGGGDDE>CGGD5>EGFFDGG+:CDFCFGGCCGGGFFF7<@>>FGFFF@5C77@*7=CF*3DD9:C4>27-<:344<AFFFAD>>9B4
@DE18INS60510:318:000000000-B6LD3:1:1101:25426:4670 1:N:0:AAGAGGCACCTAGAGT
TGGGGAATATTGCACAATGGAGGAAACTCTGATGCAGCGACGCCGCGTGAGTGAAGAAGTAGTTCGCTATGTAAAGCTCTATCAGCAGGGAAGATAGTGACGGTACCTGACTAAGAAGCTCCGGCTAGATACGTGCCAGCAGCCGCGGTAATACGTATGGAGCAAGCGTTATCCGGATTTACTGGGTGTAAAGGGAGTGTAGGTGGCCAGGCAAGTCAGAAGTGAAAGCCCGGGGCTCAACCCCGGGACTGCTTTTGAAACTGCAGGGCTAGAGTGCGGGAGG
+
GGGGGGGGGGGGGGGGGGGGGGGGGGGGGGGGGGGGGGGGGGGGGGGGGDGFGGGGGGGGGGGGGGGGGGGGGGGGGGGFGGGGGGGGGGGFGGGGFGGGGGGGFGGGGGGGGGGGGGGGGGGGGGGGGGGGGGFGGGGGGGGGGGGGGGGGGGGGGGGGGGDGGGGGGGGGGGGGGGGGGGGGGGGGGG@FGG5>EEGGGGGDGGGGGCGGGGG70CFCFF?FGGGGGCGDG7DE>>FGFFFFGE@DFGGFG4@=DD2AFFG4FBFFFF?FFDFF<9>969E
@DE18INS60510:318:000000000-B6LD3:1:1101:23586:4685 1:N:0:AAGAGGCACCTAGAGT
TGGGGAATATTGCACAATGGGGGAAACCCTGATGCAGCGACGCCGCGTGGAGGAAGAAGGTCTTCGGATTGTAAACTCCTGTTGTTGAGGAAGATAATGACGGTACTCAACAAGGAAGTGACGGCTAACTACGTGCCAGCAGCCGCGGTAAAACGTAGGTCACAAGCGTTGTCCGGAATTACTGGGTGTAAAGGGAGCGCAGGCGGGAGAACAAGTTGGAAGTGAAATCCATGGGCTCAACCCATGAACTGCTTTCAAAACTGTTTTTCTTGAGGAGTGCAGA
+
GGGGGGGGGGGGGGGFFFGGGGGCGGGFGGGGGGFFGFEGGCGGGGEFGCFFGEEDFFGGGGGGGGGG7FGAFGGGGFGGFFGG@FGDFGGGGGFGGGGGGGDBFGDGGGGGGGGGGGFFGGGGGGEGGGGGGGGGDGFGGGFGEGGGGGGGGFE<FCFCCFFGGGDGBEEBCEGEGGGGGGCFGG9BEGGGGGGGGGGGGGGGGGGEGC>CFCG:?CCFCF<FGGG797C:7CF))7CFFFFFGF4:=:C=>**9>CABG:FF44<:79)6A)()4:?B>AF
@DE18INS60510:318:000000000-B6LD3:1:1101:12474:4695 1:N:0:AAGAGGCACCTAGAGT
TGGGGAATATTGCACAATGGAGGAAACTCTGATGCAGCGACGCCGCGTGAGTGAAGAAGTAGTTCGCTATGTAAAGCTCTATCAGCAGGGAAGATAGTGACGGTACCTGACTAAGAAGCTCCGGCTAAATACGTGCCAGCAGCCGCGGTAATACGTATGGAGCAAGCGTTATCCGGATTTACTGGGTGTAAAGGGAGTGTAGGTGGCCAGGCAAGTCAGAAGTGAAAGCCCGGGGCTCAACCCCGGGACTGCTTTTGAAACTGCAGGGCTAGAGTGCAGGAGG
+
GGGGGGGGGGGGGGGGGGGGGGGGGGGGGGGGGGGGGGGGGGGGGGGEGGGCFGGGGGGGGGGGGGGGGGGGGGGGGGGGGGGGGGGGGGGGGGGGGGGGGGGGGGGGGGGGGGGGGGGGGGGGGGGGGGGGGGGGGGGGGGGGGGGGGGGGGGGFGGGGGGGGGGGDGGGGGGGGGGGGGGGGGGGGGGGGGGDDGGGFGGGGGGGGGGGGGFGGGGGGGGGGGFGFGFFGDGGFFFGGFFF>GDDGFGGGCFFFFGFBGFGGFFFFFF?<2?AFBBDFFBE
@DE18INS60510:318:000000000-B6LD3:1:1101:10821:4698 1:N:0:AAGAGGCACCTAGAGT
TGGGGAATATTGCACAATGGGGGAAACCCTGATGCAGCGACGCCGCGTGGAGGAAGAAGGTCTTCGGATTGTAAACTCCTGTTGTTGAGGAAGATAATGACGGTACTCAACAAGGAAGTGACGGCTAACTACGTGCCAGCAGCCGCGGTAAAACGTAGGTCACAAGCGTTGTCCGGAATTACTGGGTGTAAAGGGAGCGCAGGCGGGAGAACAAGTTGGAAGTGAAATCCATGGGCTCAACCCATGAACTGCTTTCAAAACTGTTTTTCTTGAGTAGTGCAGA
+
GGGFGGGGGGGGGGGGGDFGGGGGGGFGGGGGGGGGGFGGGGGGGGGCGEGGGGGGGGGGDFCGGGGDGGFFFGBFG9FCFFGGFFGGEGGGGGGGFEGGGGGGFFFGFGFGGGGGGGGGGGGGGGGGG9FDGGGGGGGGGGGGGGGGGEFGFEG:FDGFFFGGGGGG@CEBFGGGGG5@FGGFGG;EECFCGGGGEGGDC1?5CEGEGGGGGGG+<CFFGF6=FFGDG697:CF@4@FG5@:BFGFGF>DD786@FF<A<FF76-54:44:AB2<4-8A<46
@DE18INS60510:318:000000000-B6LD3:1:1101:13701:4702 1:N:0:AAGAGGCACCTAGAGT
TGGGGAATATTGCACAATGGGGGAAACCCTGATGCAGCGACGCCGCGTGAGCGATGAAGTATTTCGGTATGTAAAGCTCTATCAGCAGGGAAGAAAATGACGGTACCTGACTAAGAAGCCCCGGCTAACTACGTGCCAGCAGCCGCGGTAATACGTAGGGGGCAAGCGTTATCCGGATTTACTGGGTGTAAAGGGAGTGTAGGTGGCCAGGCAAGTCAGAAGTGAAAGCCCGGGGCTCAACCCCGGGACTGCTTTTGAAACTGCAGGGCTAGAGTGCAGGTGG
+
GGGGGGGGGGGGGGGGGGGGGGGGGGGGGGGGGGGGGGGGGGGGGGGGGGGGGGGGGGGGGCGGFGGFGGGGGGGGGGGGGGGGGGGGGGGGGGGGGGGGGGGGGGGGGGGGGGGGGGGGGGGGGGGGGGGGGGGGGGGGGGGGGGGGGGGGGGGGGGGGGGGGGGGGGGGGGGGGEGGGGGGGGG@EEGGGGGGGG8C:FGGGGGFGGGFGGGGFGGF7DFEGGGGGGGFGGGDFDFGGFF3BGGFGF4DGFF=F7<><GFGGFFF>F4:???DAFFA####
@DE18INS60510:318:000000000-B6LD3:1:1101:15284:4702 1:N:0:AAGAGGCACCTAGAGT
TGGGGAATATTGCACAATGGGGGAAACCCTGATGCAGCGACGCCGCGTGGAGGAAGAAGGTCTTCGGATTGTAAACTCCTGTTGTTGAGGAAGATAATGACGGTACTCAACAAGGAAGTGACGGCTAACTACGTGCCAGCAGCCGCGGTAAAACGTAGGTCACAAGCGTTGTCCGGAATTACTGGGTGTAAAGGGAGCGCAGGCGGGAGAACAAGTTGGAAGTGAAATCCATGGGCTCAACCCATGAACTGCTTTCAAAACTGTTTTTCTTGAGTAGTGCAGA
+
FGGGGDGGGGGGGGGGGFECFDGGGGGDFFDFGGGGGGFG7CFFGDC>FCFCGFGGGGFFFFGGGGDFFEFFGFFGGGGGGGGGGFF9F<FEFFGGGGGC9B>==F9FGGGGGFFCFFFCFGGGGGGGGGGGGFFFGFGGGGDDFFCE<FGGGGG<FGGGGFFGFGGE8CEGGG7BFEGDGGF@FE9E=@C9CCC8588>EEEEGC=88EGGGFG<<:6FFD?CGCEFF6C*C47)7)7CFFED>6/*802CG*=?:C9<D?FFFB)-4/:9<DF########
@DE18INS60510:318:000000000-B6LD3:1:1101:22796:4703 1:N:0:AAGAGGCACCTAGAGT
TGGGGAATATTGCACAATGGGGGAAACCCTGATGCAGCGACGCCGCGTGAGCGATGAAGTATTTCGGTATGTAAAGCCCTATCAGCAGGGAAGATAGTGACGGTACCTGACTAAGAAGCTCCGGCTAAATGCGTGCCAGCAGCCGCGGTAATACGTATGGAGCAAGCGTTATCCGGATTTACTGGGTGTAAAGGGAGTGTAGGTGGCATCACAAGTCAGAAGTGAAAGCCCGGGGCTCAACCCCGGGACTGCTTTTGAAACTGTGGAGCTGGAGTGCAGGAGA
+
GGGGGGGGGGGGGGGGGGGGGGGGGGGGGGGGGGGGGGGGGGGGGGGGGGGGGGGGGGGGGGGGGGGGGGGGGGGGGGGFFGGGGGGGGGGGGGGGGGGGGGGGGGGGGGGGGGGGGGGGGGGGGGGGGGGGGGGGGGGGGGGGGGGGGGEGGGGGGGGGGGGGGGGGGGGGGGGGGGGGGGGGGGGGEGGFGGGGD8FGGGGGGGGGFEGGGFFGGGGCGGGGGGGGGGGGGGGFFFGGFFFFGGFDB<FFFF??FC4<FFGFF(96:@BFFFF?A<BF:<F
@DE18INS60510:318:000000000-B6LD3:1:1101:18154:4717 1:N:0:AAGAGGCACCTAGAGT
TGGGGAATATTGCACAATGGAGGAAACTCTGATGCAGCGACGCCGCGTGAGTGAAGAAGTAGTTCGCTATGTAAAGCTCTATCAGCAGGGAAGATAGTGACGGTACCTGACTAAGAAGCTCCGGCTAAATACGTGCCAGCAGCCGCGGTAATACGTATGGAGCAAGCGTTATCCGGATTTACTGGGTGTAAAGGGAGTGTAGGTGGCCTGGCAAGTCAGAAGTGAAAGCCCGGGGCTCAACCCCGGGACTGCTTTTGAAACTGCAGGGCAAGAGTGCAGGAGG
+
FGGFGGGGGGGGGGGGGGGGGGGGGGFGGGFGGFAFGGGG@FEFFGGCEEGGED<FFGGFGGCFCFGCCCFGGGGGGGGGGGGGCFGGGGGFFGGGGFFGGGGEDFADFGGEFFGGGGGGGFCFGFFFCDGGGFFGGGGF,D>CFGGEFGEGGFF@F,?CFGGGGFFEGC1BCFGGGGGGGGGEGGFGGGGGFFCC8;A+;CBC6:C8CFFGFGFFFFG7FGGFFGGF677939D>)8DFFFD@GDB5>*1<:?**:5:<:6CC6:FF###############
@DE18INS60510:318:000000000-B6LD3:1:1101:19591:4768 1:N:0:AAGAGGCACCTAGAGT
TGGGGAATATTGCACAATGGGGGAAACCCTGATGCAGCGACGCCGCGTGGAGGAAGAAGGTCTTCGGATTGTAAACTCCTGTTGTTGAGGAAGATAATGACGGTACTCAACAAGGAAGTGACGGCTAACTACGTGCCAGCAGCCGCGGTAAAACGTAGGTCACAAGCGTTGTCCGGAATTACTGGGTGCAAAGGGAGCGCAGGCGGGAGAACAAGTTGGAAGTGAAAGCCATGGTCCCAACCCATGAACCGCTTTCAAAACTGTTTTTCTTGAGTAGTGCAGA
+
GFGGGGGGGGGCFGGGGGGGGGGGGGGGGGGGGGGGGGGGGGGGEGGGGGGGGGGGGGGGGGGGGGGGGDDFGGGGGGGDFFGFFEFFFGGGGFGGGGFFGGGGGGGFGGGGGGGFFEFFGGGGGGGGGGFGGG@F@CF77FCFGGGGGGGEGGGGGFD;,,<BEG7CEGGEGCF@BGFCFGGG+89=*<+?CBCF;?EE::5?C=C*:=EFF6*+2*26C<F4:CC7CC40*7*7).>F@FE@#######################################
@DE18INS60510:318:000000000-B6LD3:1:1101:21161:4775 1:N:0:AAGAGGCACCTAGAGT
TGGGGAATATTGCACAATGGAGGAAACTCTGATGCAGCGACGCCGCGTGAGTGAAGAAGTAGTTCGCTATGTAAAGCTCTATCAGCAGGGAAGATAGTGACGGTACCTGACTAAGAAGCTCCGGCTAAATACGTGCCAGCAGCCGCGGTAATACGTATGGAGCAAGCGTTATCCGGATTTACTGGGTGTAAAGGGAGTGTAGGTGGCCAGGCAAGTCAGAAGTGAAAGCCCGGGGCTCAACCCCGGGACTTCTTTTGAAACTGCAGGGCTAGAGTGCAGGAGG
+
GGGGGGGGGGGGGGGGGGGGGGGGGGGGGGGGGGGGGGGGGGGGGGGGGGGDGGGGGGGGGGGGGGGGGCFCFGGGGGGFGGGGGGGGGGGGGGGGGGGGGGGGGGGGGGGGGGGGGGGGGGGGGGGGGGGGGGGGGGGGGGGGGGGGGGGGGDF<FGGGGGGGGGGGGDEDGGGGGGGGGGCFGGGGGGGGGGGGG>FBCFGGGGGGGGGGGGGGGGGGGGEGGFCGGCDDGGDE>FGGFFFFGGFDE5FFG?@FGDBFGFC=6:@9B>??<?AFFFFFFFF
@DE18INS60510:318:000000000-B6LD3:1:1101:16986:4797 1:N:0:AAGAGGCACCTAGAGT
TGGGGAATATTGCACAATGGAGGAAACTCTGATGCAGCGACGCCGCGTGAGTGAAGAAGTAATTCGTTATGTAAAGCTCTATCAGCAGGGAAGATAGTGACGGTACCTGACTAAGAAGCTCCGGCTAAATACGTGCCAGCAGCCGCGGTAATACGTATGGAGCAAGCGTTATCCGGATTTACTGGGTGTAAAGGGAGTGTAGGTGGCATCACAAGTCAGAAGTGAAAGCCCGGGGCTCAACCCCGGGACTGCTTTTGAAACTGTGGAGCTGGAGTGCAGGAGA
+
GGGGEGGFFGGFGGGGFGGGGGGGGGGGGGGGGGGGGGGGGGGGGGGFGEGGGGGGGGGFGGGGFGBFFGGGGGGGGGGGGGGGGGGGGGGGGGGGGGGGGGGGGGGGGGFGGGGGGFGGGGGGGGGGGGGGGGGGGGGGGGGFGGDEGDEGGGGFFFFGGGGGGGGGEGGGGGGGGGDGGGGGGGGGGG9FGGGGGGGGGDFG?FGGGGGGGGG7<7>CCG?FFG?FGGFGGDG::@GGFFF5DEEDBGGGF?F*?DFFD4CG@?48?4:?0:??9A9::1F
@DE18INS60510:318:000000000-B6LD3:1:1101:10833:4839 1:N:0:AAGAGGCACCTAGAGT
TGGGGAATATTGCACAATGGGGGAAACCCTGATGCAGCGACGCCGCGTGAGCGAAGAAGTATTTCGGTATGTAAAGCTCTATCAGCAGGGAAGAAAATGACGGTACCTGACTAAGAAGCACCGGCTAAATACGTGCCAGCAGCCGCGGTAATACGTATGGTGCAAGCGTTATCCGGATTTACTGGGCGTAAAGGGAGCGTAGACGGTTGTGTAAGTCTGATGTGAAAGCCCGGGGCTCAACCCCGGGACTGCATTGGAAACTATGTAACTAGAGTGTCGGAGA
+
GGGFFGGGGGGGGGGGGGGGGGGGGGGGGGGGGGGGGGGGGFGGGGGGGGGGGGGGGGGFGEEGGGGFGGFEFGEFFFGGGGGGGGGGGGGGGGGGGFGGGGGGGGGGGGGGGGGGGGGGGGGGGGGGGGGGGGGGGGGGGGGGGGGGEGGGGGGFGFGGGFGGGGGGEDEGGGGGEDCFGGGGGG5E:CEFGGGGGGGGGGGGGGEEG8EFFCFGGFFGDFGGGGGGG6DGDGGD)<FGFF:@GGED@4CGGFBFGG<4C?G=F2@<A*67>B4<:)4>B>E
@DE18INS60510:318:000000000-B6LD3:1:1101:10675:4842 1:N:0:AAGAGGCACCTAGAGT
TGGGGAATATTGCACAATGGGGGAAACCCTGATGCAGCGACGCCGCGTGGAGGAAGAAGGTCTTCGGATTGTAAACTCCTGTTGTTGAGGAAGATAATAACGGTACTCAACAAGGAAGTGACGGCTAACTACGTGCCAGCAGCCGCGGTAAAACGTAGGTCACAAGCGTTGTCCGGAATTACTGGGTGTAAAGGGAGCGCAGGCGGGAGAACAAGTTGGAAGTGAAATCCATGGGCTCAACCCATGAACTGCTTTCAAAACTGTTTTGCTTGAGTAGTGCAGA
+
GGGFFGGGGGGGGGGGGGGGGGGGGGGGGGGGGGGGGGGGFGGGGGGGGGGGGGGGGGGGDFGGGGGGCFGCGGAFGGGGGGFFG7FCCFGGFGFFGGGGGGGGGGGGGGGGGGGGGGGGGGGGGGGGGGGGGGGGGGGGGGGGGGGGGGGGGGGGGGGGCGGEFGGGCCEGGGGGGGCFGGGFGGCE8CFFGGGGGGGGEGGGGGGGGGDF@C:<0CCGGGFGDGGGGCF*:DG45@FFF>EECFFGFCFGF44@CD<DGFG09<F(4*64:?ABDA:BF##
@DE18INS60510:318:000000000-B6LD3:1:1101:10349:4850 1:N:0:AAGAGGCACCTAGAGT
TGGGGAATATTGCACAATGGGCGAAAGCCTGATGCAGCAACGCCGCGTGAGCGATGAAGGCCTTCGGGTCGTAAAGCTCTGTCCTCAAGGAAGATAATGACGGTACTTGAGGAGGAAGCCCCGGCTAACTACGTGCCAGCAGCCGCAGTAATACGTAGGGGGCTAGCGTTATCCGGAATTACTGGGCGTAAAGGGTGCGTAGGTGGTTTCTCAAGTCAGAGGTGAAAGGCTACGGCTCAACCGTAGTAAGCCTTTGAAACTGGGAAACTTGAGTGCAGGAGAG
+
FGGGFGGGGGGGGGGFFEFFGGGGEGGCFGGFGFGGGGGGFGGGGDEEEGEGGGFGGGGGGGGGGGGGEFGFEG<CFFEDFGGGGGGGDGGFEFEGGGGGGGGGGGCFFGGDGGGGGGGFGGGGGDFEDGGGEFGGGGGGGGCEFFGGGGGGGGGFCFGGGGGCF@EG;F@FGGGGGE5CCF:CFGGDCGEFFFG85CC**:8CFG8C*<EFGGF9FGGGGGGGGCF7CFFFCDD>:)7C?FE>DGBGFFFGC*96:CA2*9CD4(77)9:7?AFFABB?F?>
@DE18INS60510:318:000000000-B6LD3:1:1101:14621:4857 1:N:0:AAGAGGCACCTGGAGT
TGGGGAATATTGCACAATGGAGGCAACCCTGATGCAGCGATGCCGCGTGTGTGAAGAAGGCGTTCGCGATGTAAAGCACTTTCAGCGGGGAGGATGGGAGTAAAGCCAGAATCAGAACCCCCTGCTGAATACGGCCCAACAGCCACCGGCTAACGCATGGCGAGCAGCCTCGGCAATATGACTGGGTGAAGCGGGAGTCGGAATGGCTAGGCGTAAAGGGAGTGAAGGCCGGGGGCTCAGCCCGGGGTGTACTTCTGGAACTCAAGGGCGGGACTGCAGCTGA
+
GGGGGGGGGGGGGGGGGGGG,,B,CF,6CFGGGGGGGG+@,BFGGGGCG:,CFGGGGGG,C6FGGG+++@FGGGGG,4FF,FFGGG+FCFG+CF=,B##########################################################################################################################################################################################
@DE18INS60510:318:000000000-B6LD3:1:1101:9432:4902 1:N:0:AAGAGGCACCTAGAGT
TGGGGAATATTGCACAATGGGCGAAAGCCTGATGCAGCAACGCCGCGTGAGCGATGAAGGCCTTCGGGTCGTAAAGCTCTGTCCTCAAGGAAGATAATGACGGTACTTGAGGAGGAAGCCCCGGCTAACTACGTGCCAGCAGCCGCGGTAATACGTAGGGGGCTAGCGTTATCCGGAATTACTGGGCGTAAAGGGTGCGTAGGTGGTTTCTTAAGTCAGAGGTGAAAGGCTACGGCTCAACCGTAGTAAGCCTTTGAAACTGGGAAACTTGAGTGCAGGAGAG
+
GGGEFGGGGGGGGGGGFGGGGGGGGGGGGGGGGGGGGGGGGGGGGGGGGGDFFGGGGGFGGGGGGGGGGGGGGGBEDFGFGGGGGGGGFGGGGGGGGGGGGGGGGGGGGGGGGEGGGDCFGGGGGGGGGGGGGGGGGGGGGFGGGGGGGGGGGGGGGFGGDGGGGGGGG5EFGGGGCGGFGGGFGGGGGGGGGGGGGDECGGGGGGEGFGEFGCFGGGGGFD+*9>FGGEFFGGGFBDC=8FED35<*=GGGFFFFGGF2*9CDF?F?B*-5>52<AA0,4:@
@DE18INS60510:318:000000000-B6LD3:1:1101:10587:4911 1:N:0:AAGAGGCACCTAGAGT
TGGGGAATATTGCACAATGGGCGAAAGCCTGATGCAGCAACGCCGCGTGAGCGATGAAGGCCTTCGGGTCGTAAAGCTCTGTCCTCAAGGAAGATAATGACGGTACTTGAGGAGGAAGCCCCGGCTAACTACGTGCCAGCAGCCGCGGTAATACGTAGGGGGCTAGCGTTATCCGGAATTACTGGGCGTAAAGGGTGCGTAGGTGGTTTCTTAAGTCAGAGGTGAAAGGCTACGGCTCAACCGTAGTAAGCCTTTGAAACTGGGAAACTTGAGTGCAGGAGAG
+
GGGFFGGGGGGGGGGGGFGGGGGGGFGFGGGGGGGGGGGGGGGGGGGGGGGGGGGGGGFGGGGGGGGGGGG:FGAFFFGFGFGGGGGGFGGGGGGGGGGGGGGGGEDDGGGGGGGGGGGGGGGGGEGGGGGGGGGGGGGGGGGGGGGGGGGGGGGCGFGGGGGGGGGGCEEGGGGGGGGGGGGGGGGGGGGEFGGEEEE8CEGGGGEGCFGCEFGF7D>CGGFGGGGGGGGDFDDB<7FGFFFDGDFGFGGGG4?=:DA<7@FC@?F?>=<DF<>FAB:?F6@
@DE18INS60510:318:000000000-B6LD3:1:1101:12671:4917 1:N:0:AAGAGGCACCTAGAGT
TGGGGAATATTGCACAATGGGGGAAACCCTGATGCAGCGACGCCGCGTGGAGGAAGAAGGTCTTCGGATTGTAAACTCCTGTTGTTGAGGAAGATAATGACGGTACTCAACAAGGAAGTGACGGCTAACTACGTGCCAGCAGCCGCGGTAAAACGTAGGTCACAAGCGTTGTCCGGAATTACTGGGTGTAAAGGGAGCGCAGGCGGGAGAACAAGTTGGAAGTGAAATCCATGGGCTCAACCCATGAACTGCTTTCAAAACTGTTTTTCTTGAGTAGTGCAGA
+
GGGGGGGGGGGGGGGGGGGGGGGGGGGCGGGGGGGGGGEFGGGGGGGGGGGGGGGGGGGGGGGGGGGGGGGGGGGGGGGGGFFGGGGGGGGGGGGGGGGGGGGGGGGGGGGGGEGGGGGGGGGGGGGGGGGGGGCGGGGGGGGGGGGGGGGGGGGGGGGGGGGGGGGGGGGGGGGGGGGGGGGGGGCEGGGGGG7FGGGDGGDGGGGGEDG6;?FCFCFFGGFFGGFGGGFGGF5>FFGFFF5>FFFGFC4CGFFFGGF2CFG>?AFFFFFFF0:ADA:AFDF
@DE18INS60510:318:000000000-B6LD3:1:1101:10226:4928 1:N:0:AAGAGGCACCTAGAGT
TGGGGAATATTGCACAATGGGGGAAACCCTGATGCAGCGACGCCGCGTGGAGGAAGAAGGTCTTCGGATTGTAAACTCCTGTTGTTGAGGAAGATAATGACGGTACTCAACAAGGAAGTGACGGCTAACTACGTGCCAGCAGCCGCGGTAAAACGTAGGTCACAAGCGTTGTCCGGAATTACTGGGTGTAAAGGGAGCGCAGGCGGGAGAACAAGTTGGAAGTGAAATCCATGGGCTCAACCCATGAACTGCCTTAAAAACTGTTTTGCTTGAGTAGTGCAGA
+
GGGFFGGGGGGGGGGGGGGGGGGFGGGEFGGGGGGGGGGGGGGGGGGFFGDGFGFFGGGGEEGFGGGG@FGEGGFEG<FBBFCFGFEEEGGGGGGGGGGGGGGGGGFGGGGGGGGGGGGGGGGGGGGGGGGGGFGGFGGGGGGGGGGGGGGGGGE>FGGGGFFGFGGGGGGGGGGGGGFGGGGFGGGGGFCFECEGG1C5CEECEEG5?EFGFGG?ECFGGGEGGGFFEGFG7CF@>FFGFFFFGCBGFD=FG=@*0::2CFG**)0(5=45??FFAABABBF
@DE18INS60510:318:000000000-B6LD3:1:1101:10467:4932 1:N:0:AAGAGGCACCTAGAGT
TGGGGAATATTGCACAATGGGCGAAAGCCTGATGCAGCAACGCCGCGTGAGCGATGAAGGCCTTCGGGTCGTAAAGCTCTGTCCTCATGGAAGATAATGACGGTACTTGAGGAGGAAGCCCCGGCTAACTACGTGCCAGCAGCCGCGGTAATACGTAGGGGGCTAGCGTTATCCGGAATTACTGGGCGTAAAGGGTGCGTAGGTGGTTTCTTAAGTCAGAGGTGAAAGGCTACGGCTCAACCGTAGTAAGCCTTTGAAACTGGGAAACTTGAGTGCAGGAGAG
+
GGGEFFFGGGGGGGGGGGGGGGGGGGGGGGGGGGGGGFGGGGGGGGGGGGGDGGFCFGGGGGGGGGGGBFFFFG<@FDFGGGGGGGGGCFGGFGGGGGGFGGGGGG@CFGGGGGGGGGGGGGGEGEGGGGGGGGGGGGGGGGGGGGGGGGGGGGGCFFGGGGGEGGGGEEEFGFGGGGGFEFGGGGGGGGGGGGGGGGGCEGE7CFEGEG7CC?FGGGGGGGGGGGGGGCFGCGGED@CGFFF5CEBFFFGGF=4@CF44:FGGFFFF<4<>B9A<<BB####
@DE18INS60510:318:000000000-B6LD3:1:1101:12234:4935 1:N:0:AAGAGGCACCTAGAGT
TGGGGAATATTGCACAATGGGGGAAACCCTGATGCAGCGACGCCGCGTGGAGGAAGAAGGTCTTCGGATTGTAAACTCCTGTTGTTGAGGAAGATAATGACGGTACTCAACAAGGAAGTGACGGCTAACTACGTGCCAGCAGCCGCGGTAAAACGTAGGTCACAAGCGTTGTCCGGAATTACTGGGTGTAAAGGGAGCGCAGGCGGGAGAACAAGTTGGAAGTGAAATCCATGGGCTCAACCCATGAACTGCTTTCAAAACTGTTTTTCTTGAGTAGTGCAGA
+
GGGGGGGGGGGGGGGGGGGGGGGGGGGGGGGGGGGGGGGGGGGGGGGGGGGGGGGGGGGGGGGGGGGGGGGGGGGGGGGGGGGGGGGGGGGGGGGGGGGGGGGGGGFGGGGGGFGGGGGGGGGGGGGGGGGGGGGGGGGGGGGFGGGGGGGGGGGFGGGGGGGGGGGGGGGGGFCEGGGGGCFGGGFE:FFEGGGGE5CG5CGGGDGGGGGFFFGG+CFGFFGGGFCCG6FGGGGFFFG45>BFGF=FFGGFG?BFGGA29:FGFAFFFFDF4,:>5:7<B<F
@DE18INS60510:318:000000000-B6LD3:1:1101:10208:4935 1:N:0:AAGAGGCACCTAGAGT
TGGGGAATATTGCACAATGGAGGAAACTCTGATGCAGCGACGCCGCGTGAGTGAAGAAGTAGTTCGCTATGTAAAGCTCTATCAGCAGGGAAGATAGTGACGGTACCTGACTAAGAAGCTCCGGCTAAATACGTGCCAGCAGCCGCGGTAATACGTATGGAGCAAGCGTTATCCGGATTTACTGGGTGTAAAGGGAGTGTAGGTGGCCAGGCAAGTCAGAAGTGAAAGCCCGGGGCTCAACCCCGGGACTGCTTTTGAAACTGCAGGGCTAGAGTGCAGGAGG
+
GGGFFGGGGGGGGGGGGGGGGGGGGGGFGGGGGGGGGGGGGGGGGGGGGGGFFGGFFGGFEF?FFGGGFGGGGGGGGGGGGCGGGGGGGGGGFGGGGGGGGGGGGGFGGGGGGGGGGGGGGGGGGGGGGGGGGGGGGGGGGGGGGGGGGGGAFGGGGGGGGGGGGGGGGGGGGGGGGGDFGGFGGGCEEEGGGGGGGCC2BGGGGGGGGGGGGGGGDFD7DGGGGGGGGGFGGGGF@FGGFFFDGGDDFFGCC??6>DF2:@G4F7@9BFBBFF>A<BB?01>
@DE18INS60510:318:000000000-B6LD3:1:1101:25850:4939 1:N:0:AAGAGGCACCTAGAGT
TGGGGAATATTGCACAATGGGCGCAAGCCTGATGCAGCCATGCCGCGTGTATGAAGAAGGCCTTCGGGTTGTAAAGTACTTTCAGCGGGGAGGAAGGGAGTAAAGTTAATACCTTTGCTCATTGACGTTACCCGCAGGAGAAGCACCGGCTAACTCCGTGCCAGCAGCCGCGGTAATACGGAGGGTGCAAGCGTTAATCGGAATTACTGGGCGTAAAGCGCACGCAGGCGGTTTGTTAAGTCAGATGTGAAATCCCCGGGCTCAACCTGGGAACTGCAACTGA
+
GGGGGGGGGGGGGGGGGFGGGGGGGGGGGGGGGGGGGGGGGGGGGGGGGGGGGGGGGGGGGGGGGGGGGGDFGGGGGGGEFGGGGFGGGGGGGGGGGGGGGGGGGGGGGGGGGGGGCGGGGGGGGGFGGGGGGGGGGGGGG>CGFGGDEG7FGGGGGGGGGFGGGGGG7FGGDGGGGGGGGGGGGGGGGGF>EE>CGDFGEGGGGGGG7FFGGGGE:FDGGG5DGDGGGGC75CD))=DC/9@@*+@C67C7>*9?G36>)7<FF:FFF@FBF##########
@DE18INS60510:318:000000000-B6LD3:1:1101:8840:4964 1:N:0:AAGAGGCACCTAGAGT
TGGGGAATATTGCACAATGGAGGAAACTCTGATGCAGCGACGCCGCGTGAGTGAAGAAGTAGTTCGCTATGTAAAGCTCTATCAGCAGGGAAGATAGTGACGGTACCTGACTAAGAAGCTCCGGCTAAATACGTGCCAGCAGCCGCGGTAATACGTATGGAGCAAGCGTTATCCGGATTTACTGGGTGTAAAGGGAGTGTAGGTGGCCAGGCAAGTCAGAAGTGAAAGCCCGGGGCTCAACCCCGGGACTGCTTTTGAAACTGCAGGGCTAGAGTGCAGGAGG
+
FGGCC7BF@6EFGGGE@CEEDGGGCDFGF@EFGA<FFF@EFCFGGCG6@7FE<FGGGFGC?CCCEEEEEFF,EF@FGGFG<EEGGFGGCCCGEF?FGGGGGGGGFEAFFGFGDECG,EFGGFGGGDFCGGGAFFFGGFGGFGGFEGGGFCFF;=FFFGGGGGFFGGGGE7B7@=F>F*;EGGGGGG8C:C9:CFGGE*=2BEGGGFD63ACFFFF7?FG7:7<7E7:>FCCDGD3)7;=7;5@:7:B3>9<5:4B6CD290@FGF359:>:2)59<>2<BFFF
@DE18INS60510:318:000000000-B6LD3:1:1101:21045:5003 1:N:0:AAGAGGCACCTAGAGT
TGGGGAATATTGCACAATGGAGGAAACTCTGATGCAGCGACGCCGCGTGAGTGAAGAAGTAGTTCGCTATGTAAAGCTCTATCAGCAGGGAAGATAGTGACGGTACCTGACTAAGAAGCTCCGGCTAAATACGTGCCAGCAGCCGCGGTAATACGTATGGAGCAAGCGTTATCCGGATTTACTGGGTGTAAAGGGAGTGTAGGTGGCCAGGCAAGTCAGAAGTGAAAGCCCGGGGCTCAACCCCGGGACTGCTTTTGAAACTGCAGGGCTAGAGTGCAGGAGG
+
GGGGGGGGFCGCFGGFFFGGCFGCFGGGGGFGGGGGGGGGGFGGGGG:FCFFFGGGFFGGCCGGFGGGG*=@FGGGGAFGGGGGFGGGGGGGGGGGFCBFGGGEGGGGGGGGGGGGGGGGGGDEGGGGGGGGFBFGGGGGGGGGGDGEGGEGGGGCFCFFCFFFGGGGCEGFGGGGEGGGGGFGGG8CGGFEGGGGGGGC@7EEFFFEGGGCF/:A?CD>CGCFGFGF?6<DGG:E5@FC?FF>C5@<DFGGGF4=FGFAGFGGF?43658:2?:4)6A:1:>
@DE18INS60510:318:000000000-B6LD3:1:1101:11396:5010 1:N:0:AAGAGGCACCTAGAGT
TGGGGAATATTGCACAATGGGGGAAACCCTGATGCAGCGACGCCGCGTGGAGGAAGAAGGTCTTCGGATTGTAAACTCCTGTTGTTGAGGAAGATAATGACGGTACTCAACAAGGAAGTGACGGCTAACTACGTGCCAGCAGCCGCGGTAAAACGTAGGTCACAAGCGTTGTCCGGAATTACTGGGTGTAAAGGGAGCGCAGGCGGGAGAACAAGTTGGAAGTGAAATCCATGGGCTCAACCCATGAACTGCTTTCAAAACTGTTTTTCTTGAGTAGTGCAGA
+
GAFGGGGGGGGGGGGGFGGGGGGGGGGGGGGGGGGGGGGGGGGGGGGGGGGGGGGGGGGGGGGGFGECEGCCGGGGGGGGGGGGGGGGCFGGGGGGGGGGGGGGGDFGGGGGGGGGGCGGGGGGGGGGGG?FEFFGGGGGGGGGGGGGGGDGGGGGGGGFGGGGGGGGGGGGGGGGGGGGGGGGFFCEEGFGGGGFGGDGGGEEEEGEEGGGDFGGC>FG>FGGGGGGGGGGGGDFF>DFFFFFCFFGFFF*:==?G7<>G:FC@<F(57626>FFF>04<AF
@DE18INS60510:318:000000000-B6LD3:1:1101:8443:5012 1:N:0:AAGAGGCACATAGAGT
TGGGGAATATTGCACAATGGAGGAAACTCTGATGCAGCGACGCCGCGTGAGTGAAGAAGTAGTTCGCTATGTAAAGCTCTATCAGCAGGGAAGATAGTGACGGTACCTGACTAAGAAGCTCCGGCTAAATACGTGCCAGCAGCCGCGGTAATACGTATGGAGCAAGCGTTATCCGGATTTACTGGGTGTAAAGGGAGGGTAGGTGGCCAGGCAAGTCAGAAGTGAAAGCCCGGGGCTCAACCCAGGGACTGCTTTTGAAACTGCAGGGCTAGAGTGCAGGAGG
+
GGGFFGCDGGGGGGGGFGGGGGGEFAFFGGGGGGGGGGGGGFGGGGGGGFFGGG9FGGGGGGGGGGGEEGGGGGGGGGGFGGGGGGGGGGGGGGGGGGGGGGGFGGFFGGGGGFGGGGGGGCECFEGFGGGGGGCGFFD:CFFGCGG5?CCGGFFFGGGGGFGCC8:E?EEFG@CEGGGGGGGGF>EECFGGFFGGD*:/<;;0<C6*:@FCF=EGGGDCGGGGGGG=?C<DD<D5)0795<D<>F:5777***/*:<49*9CCF7F>8;B?FB<>2<AB037
@DE18INS60510:318:000000000-B6LD3:1:1101:5902:5013 1:N:0:AAGAGGCACCTAGAGT
TGGGGAATATTGCACAATGGAGGAAACTCTGATGCAGCGACGCCGCGTGAGTGAAGAAGTAGTTCGCTATGTAAAGCTCTATCAGCAGGGAAGATAGTGACGGTACCTGACTAAGAAGCTCCGGCTAACTACGTGCCAGCAGCCGCGGTAATACGTAGGTGGCGAGCGTTGTCAGGAATTATTGGGCGTAAAGAGCATGGAGGCGGCTTAATAAGTCGAGCGGGAAAATGCGGGGCTAAACCCCGTATGGCGCTGGAAACGGTTAGGCATGCGTGCAGGAGAG
+
<EFGEFGGG<EGGGGFF<DEA8EECGGGBF?EEFEFDGEGGCFCCEF=CCEFGGGCFG8FE<FFCFGFGGGGGGG=FFGGGCCF9FGCF*>FFD9F:<DFAEEEFGDFGGG?F<,3?<FGGCE@EC7CFFFD:,<FC>F:<FE*:EEGDEE@??F6:*:FFF*?CCCG5A58:0<8@F6+2+3+2@C>8:E>+98C8+3*0:;8/???###########################################################################
@DE18INS60510:318:000000000-B6LD3:1:1101:20077:5014 1:N:0:AAGAGGCACCTAGAGT
TGGGGAATATTGCACAATGGAGGAAACTCTGATGCAGCGACGCCGCGTGAGTGAAGAAGTAATTCGTTATGTAAAGCTCTATCAGCAGGGAAGTTAGTGACGGTACCTGACTAAGAAGCTCCGGCTAACTACGTGCCAGCAGCCGCGGTAAAACGTAGGTCACAAGCGTTGTCCGGAATTACTGGGTGTAAAGGGAGCGCAGGCGGGAGAACAAGTTGGAAGTGAAATCCATGGGCTCAACCCATGAACTGCTTTCAAAACTGTTTTTCTTGAGTAGTGCAGA
+
GGGGGGGGGGGGGGGGGFGGGGGDGGGFGGGGGGGGGG7FGGGGGGGGGEGGGGFGFGGFFGGFCFFFGFGGGGGGGGGFGGGGGGGGGEGGGDEGGGGGGGGGGFFGGGGGGFGGGGGGGGGEGGGGGGGGGFCGFGGGGCFGFGDGCFFGGGFFGGG;FGGGGGGGE<CGGGGGGGGGGGFGGGCCGGEGEFGFEGGDGGGGGDC8EGGFCFF<ACGCFGEFFFGGFGGGGDFF@FGFFFBEFGF>B09FF6@FGGF)9FFFF25:?=B<BDBF><BFBFF
@DE18INS60510:318:000000000-B6LD3:1:1101:16989:5067 1:N:0:AAGAGGCACCTAGAGT
TGGGGAATATTGCACAATGGAGGAGACTCTGATGCAGCGACGCCGCGTGAGTGAAGAAGTAGTTCGCTATGTAAAGCTCTATCAGCAGGGAAGATAGTGACGGTACCTGACTAAGAAGCTCCGGCTAAATACGTGCCAGCAGCCGCGGTAATACGTATGGAGCAAGCGTTATCCGGATTTACTGGGTGTAAAGGGAGTGTAGGTGGCCAGGCAAGTCAGAAGTGAAAGCCCGGGGCTCAACCCCGGGACTGCTTTTGAAACTGCAGGGCTAGAGTGCAGGAGG
+
GGGGGGGGGGGGGGGGGGGGGGGGGGGGGGGGGGGGGGGGGGGGGGGFGGGGGGGGGGGGEFFGGGGGGGGGGGGGGGGGGGGGGGGGGGGGGGGGGGGGGGGGGGGGGGGGGGGGGGGGGGGGGGGGGGGGGGGGGGGGGGGGGGGFGGGGGGGFGGFGGGGGGGGGGGDFGGGGDGGGGF?FGGGGGGFGGGGGGGGFGGGGGGGGGGGGGGGGGGF>GGGGGGGGGGCCDDGFE@GGFFFFGGFGFGGFG6@FGGFBCFGGFFFFF>?BFFFF>BFF?FF
@DE18INS60510:318:000000000-B6LD3:1:1101:22506:5075 1:N:0:AAGAGGCACCTAGAGT
TGGGGAATATTGCACAATGGAGGAAACTCTGATGCAGCGACGCCGCGTGAGTGAAGAAGTAGTTCGCTATGTAAAGCTCTATCAGCAGGGAAGATAGTGACGGTACCTGACTAAGAAGCTCCGGCTAAATACGTGCCAGCAGCCGCGGTAATACGTATGGAGCAAGCGTTATCCGGATTTACTGGGTGTAAAGGGAGTGTAGGTGGCCAGGCAAGTCAGAAGTGAAAGCCCGGGGCTCAACCCCGGGACTGCTTTTGAAACTGCGGGGCTAGAGTGCAGGAGG
+
GGGGGGGGGGGGGGGGGGGGGGGGGGGGGGGGGGGGGFFGGGGGGGGGGEGEFGGGGGGGGGGGGGGGGGGGGGGGGGGGGGGGGGGGGGGGGGGGGGGGGGGGGGGGGGGGGGGGGGGGGGGGGGGGGGGGGFFGGGGGGGGGGGGGGGGGGGGFGFGGGGFGGGGGGGGGGGGEEGGGGGCFGG,CEGGGGGGFEEGGGGGGGGGFFFFCG=FC?7CF>C9CEGGGG6CDDGG:3>GGFFF3DC:>7<FC7B=@FD>4*=D4DFFBF>1:7?6A4A>B:?F
@DE18INS60510:318:000000000-B6LD3:1:1101:4704:5075 1:N:0:AAGAGGCACCTAGAGT
TGGGGAATATTGCACAATGGGCGAAAGCCTGATGCAGCGACGCCGCGTGAGCGAAGAAGTATTTCGGTATGTAAAGCTCTATCAGCAGGGAAGATAATGACGGTACCTGACTAAGAAGCACCGGCTAAATACGTGCCAGCAGCCGCGGTAATACGTATGGTGCAAGCGTTATCCGGATTTACTGGGTGGAAAGGGAGCGAAGGCGGTGCGGCAAGACTGATGTGAAAGCCCGGGGCTCAACACCGGTACTGCATTGGAAACTGGCGTACTAGAGTGTCGGAGG
+
-CEGGGGGG9<@FGGGF-EDF8FEEGGFFFGGGFGCEFGGEEGGGEE:FCEDFEFFD=F<<F,B?AFBA@FAFFGCGGFFF,CEGFDEBGGGDF9,CFGGGGGGGEGGDFFFGGCD,>FDFF3:@FFDGGG<FAC7<FGC,@:FF7@FEGGFGD@7>,,=CFFGGFGE;FE7C97CDB*B9B:CFG98**:CCCE>CEG*?CEF7E8?>:7EG*C*:*CF7CF>9CAFFEGCDDGBD>F*<*7)9*79>7FF7@#############################
@DE18INS60510:318:000000000-B6LD3:1:1101:4685:5083 1:N:0:AAGAGGCACCTAGAGT
TGGGGAATATTGCACAATGGGCGAAAGCCTGATGCAGCGACGCCGCGTGAGCGAAGAAGTATTTCGGTATGTAAAGCTCTATCAGCAGGGAAGATAATGACGGTACCTGACTAAGAAGCACCGGCTAAATACGTGCCAGCAGCCGCGGTAATACGTATGGTGCAAGCGTTATCCGGATTTACTGGGTGTAAAGGGAGCGCAGGCGGTGCGGCAAGTCTGATGTGAAAGCCCGGGGCTCAACCCCGGTACTGCATTGGAAACGGTCGTACTAGAGTGTCGGAGG
+
FGGFGG@EFGGGFGGGGGGGGGFFFGGF@FGGGGGFGGGGGGGGGGGFEGFFFG>FFGGEB,?BEFG?EGGGGGGGGGFGGAFGGFGGGGGFFGGG9<F9FGGGGG9DFGFFGGGGGGGGDGGDGGGGGGGGGFCFFGGGGGGGEFGG>CC9FGG9DEFGCFFGGBCCC@ECFFEGCEBEGGGGGGEG>7EG@FCGGDEEGGDDE5=EGGGGCEC<C>7CFGCF77+:*05CDG<B@FCC@@>EGGFDD7C::F?@C46A<)117;DF<F#############
@DE18INS60510:318:000000000-B6LD3:1:1101:17596:5086 1:N:0:AAGAGGCACCTAGAGT
TGGGGAATATTGCACAATGGAGGAAACTCTGATGCAGCGACGCCGCGTGAGTGAAGAAGTAGTTCGCTATGTAAAGCTCTATCAGCAGGGAAGATAGTGACGGTACCTGACTAAGAAGCTCCGGCTAAATACGTGCCAGCAGCCGCGGTAATACGTATGGAGCAAGCGTTATCCGGATTTACTGGGTGTAAAGGGAGTGTAGGTGGCCAGGCAAGTCAGAAGTGAAAGCCCGGGGCTCAACCCCGGGACTGCTTTTGAAACTGCAGGGATAGCGTGCAGGAGG
+
GFGGGG@FFEGGGGGGGGGFFDGGGGGGGGGFFFGGGGDGGGGGGGGGG@CFGGDFGGGGGGGGGGGGEGGGGGGGGGGGGGGGGGGGGGGGGFFGGGGFF=EGGGEC>FFGA>FFFGGGG?CFFCFFGGGFFGFGGGGFGGGGDGEDCFGGGGG<FGGC<CGGGGG>1<BFCEFGGCEBGGFGGGCEEGFFGGGFEEGFFFGECGGGCFF5@5CECFCD>CF4FCFCEF5C<)5:07607)7)1C>3<4**29??*/-):@DFF##################
@DE18INS60510:318:000000000-B6LD3:1:1101:15436:5096 1:N:0:AAGAGGCACCTAGAGT
TGGGGAATATTGCACAATGGAGGAAACTCTGATGCAGCGACGCCGCGTGAGTGAAGAAGTAGTTCGCTATGTAAAGCTCTATCAGCAGGGAAGATAGTGACGGTACCTGACTAAGAAGCTCCGGCTAAATACGTGCCAGCAGCCGCGGTAATACGTATGGAGCAAGCGTTATCCGGATTTACTGGGTGTAAAGGGAGTGTAGGTGGCCAGGCAAGTCAGAAGTGAAAGCACGGGGCTCAACCCCGGGACTGCTTTTGAAACTGCAGGGCTAGAGTTCAGGAGG
+
GGGGGGGGGGGGGGGGGGGGGGGGGGGGGGGGGGGGGGGGGGGGGGGFGGGFFGGGGGGFEFGGGGGGGGGGGGGGGGGGGGGGGGGGGGGGGGGGGGGGGGGGGGGGGGGGGGGFGGGGGGGGGGGGGGGGGGGGGGGGGGGGGGGGGGGGGGGGGGGGGGGGGGGGEGGGGGGGGGEGFGGGFGGGEFGGGGGG>8CCFGFGGGGGGGGGGGGGGGGGFGGGGGCGG+>DGDGDBFGF?FEFGGE<>GFFFB*9CCAAG=74F:F><738246)4:AB:?F
@DE18INS60510:318:000000000-B6LD3:1:1101:17583:5100 1:N:0:AAGAGGCACCTAGAGT
TGGGGAATATTGCACAATGGAGGAAACTCTGATGCAGCGACGCCGCGTGAGTGAAGAAGTAGTTCGCTATGTAAAGCTCTATCAGCAGGGAAGATAGTGACGGTACCTGACTAAGAAGCTCCGGCTAAATACGTGCCAGCAGCCGCGGTAATACGTATGGAGCAAGCGTTATCCGGATTTACTGGGTGTAAAGGGAGTGTAGGTGGCCAGGCAAGTCAGAAGTGAAAGCCCGGGGCTCAACCCCGGGACTGCTTTTGAAACTGCAGGGCTAGAGTGCAGGAGG
+
GGGGGGGGGGGGGGGGGGGGGGFGGGGGGGGGGGGGGGGGGGGGGGGGGGGGFGFGGGGGGFGGGGGGGGGGGGGGGGGGGGGGGGGGFFFGGGGGGGGGGGGGGGGGGFGGGFGGFFFGGGDEGGGFGGGGGGGFGGGGGGGGGGGGGGGGFCFFGGGF9CEGGGGGGDEEGFFCFEEFDCFCCF8E8>CCFDECGGG7CFGGGGGE8C**8AFFG>FGG4<69FE7CF<DGD5B)5DD@@DFDGF)>*97FBF6*5)4:FGGF?:16>:?2))-64<B?:E
@DE18INS60510:318:000000000-B6LD3:1:1101:23712:5114 1:N:0:AAGAGGCACCTAGAGT
TGGGGAATATTGCACAATGGGGGAAACCCTGATGCAGCGACGCCGCGTGGAGGAAGAAGGTCTTCGGATTGTAAACTCCTGTTGTTGAGGAAGATAATGACGGTACTCAACAAGGAAGTGACGGCTAACTACGTGCCAGCAGCCGCGGTAAAACGTAGGTCACAAGCGTTGTCCGGAATTACTGGGTGTAAAGGGAGCGCAGGCAGGAGAACAAGTTGGAAGTGAAATCCATGGGCTCAACCCATGAACTGCTTTCAAAACTGTTTTTCTTGAGTAGTGCAGA
+
GGGGGGGGGGGGGGGGGGGGGGGGGGGGGGGGGGGGGGGGGGGGGGGGGGGGGGGGGGGGGGGGGGEGDGFGGGGGGGGGGGGGFFGGGGGGGGGGGGGGGGGGGGGGGGGGGGGGGGGGGGGGGGGGGFGGGGGGGGGFGGGGGGGGGGGGGGGFGGGGFFGGGGGGGEEGGGGGGGGGGGFGGGGGCCGGGGCGGGGGGGEGGGGDEGGGGG=<ACFGGGGGGGGGGGFGGFFF@FFGFFFFGGFFFGGGGF4*C768CFG7=B@<BFBF<?D>4::AAAF
@DE18INS60510:318:000000000-B6LD3:1:1101:22664:5142 1:N:0:AAGAGGCACCTAGAGT
TGGGGAATATTGCACAATGGGGGAAACCCTGATGCAGCGACGCCGCGTGGAGGAAGAAGGTCTTCGGATTGTAAACTCCTGTTGTTGAGGAAGATAATGACGGTACTCAACAAGGAAGTGACGGCTAACTACGTGCCAGCAGCCGCGGTAAAACGTAGGTCACAAGCGTTGTCCGGAATTACTGGGTGTAAAGGGAGCGCAGGCGGGAGAACAAGTTGGAAGTGAAATCCATGGGCTCAACCCATGAACTGCTTTCAAAACTGTTTTTCTTGAGTAGTGCAGA
+
GGGGGGGGGGGGGGGGGGGGGGGGGGGGGGGGGGGGGGGGGGGGGGGGGGGGGGGGGGGGGGGGGGGGGGGGFFFGGGGGGGGGGGGGGGGGGGGGFGGGGGGGGGGGGGGGGGGGGGGGGGGGGGGGGGGGGGGGGGGGGGGGGGGGGGGGGGGGGGGGGGGGGGGGDGDEGGGGGDGGGGGGGG?EEFGGGGGGGGGGGGGGGGGGGGGGGEGGGGGFGF6=FFFGGGGGGGGFFFGC?FFFGGFGF7DGF?FFGFFAGFFFF<FBF?9<2.:4>A?AAAF
@DE18INS60510:318:000000000-B6LD3:1:1101:5676:5147 1:N:0:AAGAGGCACCTAGAGT
TGGGGAATATTGCACAATGGGGGAAACCCTGATGCAGCGACGCCGCGTGAGCGATGAAGTATGTCGGCATGTAAAGCTCTATCAGCAGGGAAGAAAATGACGGTACCTGACTAAGAAGCCCCGGCTAACTACGTGCCAGCAGCCGCGGTAATACGTAGGGGGCAAGCGTTATCCGGATTTACTGGGTGTAAAGGGAGAGTAGACGGCATGGCAAGCCAGATGTGAAAGCACGGGGCTCAATCGCGGGACTGCATTTGGAACTGTCAGGACAGAGTGTCGGAGC
+
6CFGGGGGG-C@,CFCF9C<AFGDC@FCBE@FCFGFGE:C+@FFCC@===?8@F,:FGFFFA,AEF>+>FFFFGFFGFF<F<<DEFCE7@CFCFFDBDDF9FEBFGD@FFGFGCFGGGGE7:FCF7FGGGC8@,>::FG7BFFGF:<EFEGFGFG?EFDEEG*1:FGE?8C*AFE8A;?C7C7:<C*;/<EC?GEC52/+2++3:EED5*7=;+AFFFFC6C#############################################################
@DE18INS60510:318:000000000-B6LD3:1:1101:19550:5152 1:N:0:AAGAGGCACCTAGAGT
TGGGGAATCTTCCGCAATGGACGAAAGTCTGACGGAGCAACGCCGCGTGAGTGATGAAGGATTTCGGTCTGTAAAGCTCTGTTGTTTATGACGAACGTGCAGTGTGTGAACAATGCATTGCAATGACGGTAGTAAACGAGGAAGCCACGGCTAACTACGTGCCAGCAGCCGCGGTAATACGTAGGTGGCGAGCGTTGTCCGGAATTATTGGGCGTAAAGAGCATGTAGGCGGCTTAATAAGTCGAGCGTGAAAATGCGGGGCTCAACCCCGGATGGCGCTGGA
+
GGGGGGGGGGGGGGGGGGGGGGGGGGGFGGGGGGGGGGGGGGGGGGGGGGGGGGGGGGGGGGGGGGGGGGGGGGGGGGGGGGGGGGGGFGFFGGGGGGGGGGGGGGGGGGGGGGGGGGGGGGGGGGGGGGGGGGGGGGGGGGGGGGGGGGGGGGGGGGGFGGGGGGGGGGGGGGCGGGGGGCFGGFGFGGGGGGGGGGGGGGCGFCFGFGGGGCCEEFGGFDGFGFGGGGGGGDD?F6FFFBFFGGFG@GDGFFFFGGBFGD3D@7?3:>9(4?BF09:1>BF
@DE18INS60510:318:000000000-B6LD3:1:1101:22837:5172 1:N:0:AAGAGGCACCTAGTGT
TGGGGAATATTGCACAATGGGGGAAACCCTGATGCAGCGACGCCGCGTGAGCGATGAAGTATTTCGGTATGTAAAGCTCTATCAGCAGGGAAGAAAATGACGGTACCTGACTAAGAAGCCCCGGCTAACTACGTGCCAGCAGCCGCGGTAATACGTAGGGGGCAAGCGTTATCCGGATTTACTGGGTGTAAAGGGAGCGTAGACGGCATGGCAGGCCAGATGTGAAAGCCCGGGGCTCAACCCCGGGACTGCATTTGGAACCGTCAGGCTAGAGTGGCGGAGC
+
GGGGGGGGGGGGGGGGGGGGGGGGGGGGGGGGGGGGGGGGGGGGGGGGGGEGGGGGGGGGGGGGGFGGGGGGGGGGGGGGGGGGGGGGGGGGGGGGGGGGGGGGGGGGGGGGGGGGGGGGGGGGGGGGGGGGGGGFGGGGGGGGGGGGGGGEGGGGGGGGGGGDGGGGGCEGGGGGCGGGGGCFGGGGGGGGGGGGGEEGGGDFGGGGGGGGGC7:EFG<6DF=<FGFCGGGGCGB>FGGFFFBDGF3>CGG768=:D?49)9953@?FF#############
@DE18INS60510:318:000000000-B6LD3:1:1101:22980:5185 1:N:0:AAGAGGCACCTAGAGT
TGGGGAATATTGCACAATGGGGGAAACCCTGATGCAGCGACGCCGCGTGGAGGAAGAAGGTCTTCGGATTGTAAACTCCTGTTGTTGAGGAAGATAATGACGGTACTCAACAAGGAAGTGACGGCTAACTACGTGCCAGCAGCCGCGGTAAAACGTAGGTCACAAGCGTTGTCCGGAATTACTGGGTGTAAAGGGAGCGCAGGCGGGAGAACAAGTTGGAAGTGAAATCCATGGGCTCAACCCATGAACTGCTTTCAAAACTGTTTTTCTTGAGTAGTGCAGA
+
GFGGGGGGGGGGGGGGGGGGGGGGGGGGGGGGGGGGGGGGGGGGGDGGGGGGGGGDGGGGGGGGGGGGFGGGGGGGGGGFGGGGGGGGFGGGGGGGGGDFCGGGGGGGGGGGGGGGGGGFGGGDGGGGGGGGGGGGGGGGGGGGGGGGGGGGGGGGGGGGGGCFGGGGGDGGGGGGGGGGGGGGGGGGGGFGGGGGGGDGGGGGGGGCGGGGGGGCGFFGCFGGGGGGGCCD7FDFFFGGF<BEGGBGF=CFGF?FFG9<CFCCFF54??AA):DDFFFFFFF
@DE18INS60510:318:000000000-B6LD3:1:1101:13660:5185 1:N:0:AAGAGGCACCTAGAGT
TGGGGAATATTGCACAATGGGGGAAACCCTGATGCAGCGACGCCGCGTGAGCGAAGAAGTATTTCGGTATGTAAAGCTCTATCAGCAGGGAAGAAAATGACGGTACCTGACTAAGAAGCACCGGCTAAATACGTGCCAGCAGCCGCGGTAATACGTATGGTGCAAGCGTTATCCGGATTTACTGGGTGTAAAGGGAGCGTAGACGGTTGTGTAAGTCTGATGTGAAAGCCCGGGGCTCAACCCCGGGACTGCATTGGAAACTATGTAACTAGAGTGTCGGAGA
+
GGGGGGGGGGGGGGGGGGGGGGGGGGGGGGGGGGGGGGGGGGGGGGGEGGGGGGGGGGGGFGCGFGGFGGGFGGGGGGGGGFGGGGGGGGGGGGGGGGGGGGGGGGGGGGGGGGGGGGGGGGGGGGGGGGGGGGGGGGGGGGGGGGGGGGCFGGGFFFFGGGGGGGGGEGEGGGGGGGGGGGFGGGGGGGGGGGGGGGGGGGGCCCGCGEEEFCGCFGFFGF?F?DFGG=FGGGGF3>GFFF>EGGF3@DGCFFFFGF2<9*C:@AFFBFBADBAD<28923>
@DE18INS60510:318:000000000-B6LD3:1:1101:23060:5186 1:N:0:AAGAGGCACCTAGAGT
TGGGGAATATTGCACAATGGGGGAAACCCTGATGCAGCGACGCCGCGTGAGCGATGAAGTATTTCGGTATGTAAAGCTCTATCAGCAGGGAAGAAAATGACGGTACCTGACTAAGAAGCCCCGGCTAACTACGTGCCAGCAGCCGCGGTAATACGTAGGGGGCAAGCGTTATCCGGATTTACTGGGTGTAAAGGGAGCGTAGACGGCATGGCAAGCCAGATGTGAAAGCCCGGGGCTCAACCCCGGGACTGCATTTGGAACTGTCAGGCTAGAGTGTCGGAGA
+
GGGGGGGGGGGFGGGGGGGGGGGGGGGGGGGGGGGGGGGGGGGGGGGGGGFGGGGGGGGGGGGGGGGGGGGGGGGGGGGGGGGGGGGGGGGGGGGGGGGGGGGGGGGGGGGGGGGGGGGGGGGGGGGGGGGGGGGFGGGGGGGGGGGGGGGGGGGFGGGGG5EDGGFGGDGGGGGGGGGGGGGGGFFGGGGGGGGGGGGGGGGGGGGGGGGGGGFGGGGGGGGGGGGGGCFGCDGFEFGGFF>:<EDGFGGGC?FFF>?<GFGGFFFFF>>:>?>A>AF>>25
@DE18INS60510:318:000000000-B6LD3:1:1101:11082:5195 1:N:0:AAGAGGCACCTAGAGT
TGGGGAATATTGCACAATGGAGGAAACTCTGATGCAGCGACGCCGCGTGAGTGAAGAAGTAGTTCGCTATGTAAAGCTCTATCAGCAGGGAAGATAGTGACGGTACCTGACTAAGAAGCTCCGGCTAAATACGTGCCAGCAGCCGCGGTAATACGTATGGAGCAAGCGTTATCCGGATTTACTGGGTGTAAAGGGAGTGTAGGTGGCCAGGCAAGTCAGAAGTGAAAGCCCGGGGCTCAACCCCGGGACGGCTTTTGACACTGCAGGGCTAGAGTGCAGGAGG
+
GGGFFGGGFGGDGGGGGGGGFFGGGGGEFGGGGGGGGGGGGGGGDGFGGGG8BF@FCFGEFFGGGGEGGGGFFGDFGGGGGGGGGGGGGGGFFGFFFAC;CC@:<F9@C8?:=8:FE:AEF:F*1CF:FCF<C?F7<CA<<++=8EE8C88<F<8+<CFGGGD5*8*?8?EG7+;8CE*A9020<@888A9CCECCE8C<+<7FDDFFECFFG5C<A7C*:9FF7:C7E63><5C################################################
@DE18INS60510:318:000000000-B6LD3:1:1101:15463:5209 1:N:0:AAGAGGCACCTAGAGT
TGGGGAATATTGCACAATGGAGGAAACTCTGATGCAGCGACGCCGCGTGAGTGAAGAAGTAGTTCGCTATGTAAGGCTCTATCAGCAGGGAAGATAGTGACGGTACCTGACTAAGAAGCTCCGGCTAAATACGTGCCAGCAGCCGCGGTAATACGTATGGAGCAAGCGTTATCCGGATTTACTGGGTGTAAAGGGAGTGTAGGTGGCCAGGCAAGTCAGAAGTGAAAGCCCGGGGCTCAACCCCGGGACTGCTTGTGAAACTGCAGGGCTAGAGTGCAGGAGG
+
GFGGGGGGGGGFGGGGGGGG<EFEFGGGFFGFGFFEGG>FDGGGGGG7FFG?FGGGGGGGCFEFGGGGGGGFGGEGGGGGGDGGCGFGFCGG@F9FGGGD<F:FGDA@EGGCFGGGGGG8BFEEGGG8FFGGFEG7@CGGGGGGGGGGCCDFCGGGGCFGGGFCEF7E8=@@CF:B***?C?CG7C<;:C9CFFE*?EGEGCCCGC*;?CFCGFGCC7C72>EGGGGFFFC99DDF@FGGFFED)5))85CC###############################
@DE18INS60510:318:000000000-B6LD3:1:1101:14995:5225 1:N:0:AAGAGGCATCTAGAGT
TGGGGAATATTGCACAATGGGGGAAACCCTGATGCAGCGACGCCGCGTGGAGGAAGAAGGTCTTCGGATTGTAAACTCCTGTTGTTGAGGAAGATAATGACGGTACTCAACAAGGAAGCGACGGCTAACTACGTGCCAGCAGCCGCGGTAAAACGTAGGTCACAAGCGTTGTCCGGAATTACTGGGTGTAAAGGGAGCGCAGGCGGGAGAACAAGTTGGAAGTGAAATCCATGGGCTCAACCCATGAACTGCTTTCAAAACTGTTTTTCTTGAGTAGTGCAGA
+
GGGGGGGGGGGGGGGGGGGGGGGGGGGGGGGGGGGGGGGGGGGGGGGGGGGGGGGGGGGGGGGGGGEGGGGGGGGGGGGGGGGGGGGGGGGGGGGGGGGGGGGGGGGGGGGGFGGGGGGGGGGGGGGGGGGGGGGGGGGGGGGGGGGGGGGGGGGFFGGGGGGGGGGGGGGGGGGGGGGGGGCFGGGECFCFGGGGGGGGGGGGGGD*?EGGG6>EEFGGGGGGGGGGGGGGGFGF4FGGFFFFGGFGFFGFGFFBFGDFG?GFF9FF??)6ABFFFFFFA<?
@DE18INS60510:318:000000000-B6LD3:1:1101:13493:5251 1:N:0:AAGAGGCACCTAGAGT
TGGGGAATATTGCACAATGGAGGAAACTCTGATGCAGCGACGCCGCGTGAGTGAAGAAGTAGTTCGCTATGTAAAGCTCTATCAGCAGGGAAGATAGTGACGGTACCTGACTAAGAAGCTCCGGCTAAATACGTGCCAGCAGCCGCGGTAATACGTATGGAGCAAGCGTTATCCGGATTTACTGGGTGTAAAGGGAGTGTAGGTGGCCAGGCAAGTCAGAAGTGAAAGCCCGGGGCTCAACCCCGGGACTGCTTTTGAAACTGCAGGGCTAGAGTGCAGGAGG
+
GGGGGGGGGGGGGGGGGGGGGGGGGGGGGGGGGGGGGGGGGGGGGGGGGGFFGGGGGGGGGGGGGGGGGGGFGGGGGGGGGFGGGGGGGGGGGGGGGGGGGGGGGGGFGGGGGG@GGGGGGGGGGGGGGGGGGGGGGGGGGGGGGGGGGGGGGGGGGGGFGGGGGGGGGGGGGGGGGGGGGGGGGGGGGGGCFGGGGEGGGGGGGGDCFGGGDGGGGGGGGGGFGGGGGGGGGGGDFFGGFFFFGGFGFDGFCFF4CGFFG?FF??F0<512<<<F2<AB?:B
@DE18INS60510:318:000000000-B6LD3:1:1101:14577:5262 1:N:0:AAGAGGCACCTAGAGT
TGGGGAATATTGCACAATGGGGGAAACCCTGATGCAGCGACGCCGCGTGGAGGAAGAAGGTCTTCGGATTGTAAACTCCTGTTGTTGAGGAAGATAATGACGGTACTCAACAAGGAAGTGACGGCTAACTACGTGCCAGCAGCCGCGGTAAAACGTAGGTCACAAGCGTTGTCCGGAATTACTGGGTGTAAAGGGAGCGCAGGCGGGAGAACAAGTTGGAAGTGAAATCCATGGGCTCAACCCATGAACTGCTTTCAAAACTGTTTTTCTTGAGTAGTGCAGA
+
GGGGGGGGGGGGGGGGGGGGGGGGGGGGGGGGGGGGGGGGGGGGGDGFGGGGGGGGGGGGGGGGGGGGGGGGGGGGGGGGGGGGGGGGGGGGGGGGGGGGGGGGGGGGGGGGGGFGGGGGGGGDGGGGGGGGGGGGGGGGGFGGGGGGGGGGGGGGGGGGGGGGGGGGEGGEGGGGGGFGGGGGGGGG>FGGGGGGGGGEGGGGEEGEGGGGFGC?9>4CCFGGFGGGGFFGGGGFF@GGF:<@CCFCFFDGC@@FGGABDFGGF2@0:*6<24<AFFBFB<8
@DE18INS60510:318:000000000-B6LD3:1:1101:20304:5285 1:N:0:AAGAGGCACCTAGAGT
TGGGGAATATTGCACAATGGAGGAAACTCTGATGCAGCGACGCCGCGTGAGTGAAGAAGTAGTTCGCTATGTAAAGCTCTATCAGCAGGGAAGATAGTGACGGTACCTGACTAAGAAGCTCCGGCTAAATACGTGCCAGCAGCCGCGGTAATACGTATGGAGCAAGCGTTATCTGGATTTACTGGGTGTAAAGGGAGCGCAGGCGGTGCGGCAAGCCTGATGTGAAAGCCCGGGGCTCAACCCCGGTACTGCATTGGAAACTGTCGTACTAGAGTGTCGGAGG
+
GGGGGGGGGGGGGGGGGGGGGGGGGGGGGGGGGGGGGGGGGGGGGGGGGGG,EFGGGGGGGGGGGGGGGGGGGGGGGGGGGGGGGGGGFGGGGGGGGGGGGGGGGGGGGGGGGGGGGGGFGEGGGGGGGGGGGGGGGGGGGGGGGGGGGGGGGGGFGFGGGGGGFGFGEEGFGDFGGFDGGGGGGGGGGFFGGGGGGDGCEGGGGGCEGGGGGGGGGFGGGGFFFCGGG6CCDD3B5>FCF@E>DG5)8*>FFFFFFGFBFFGGFBFBFFF>4<4<A>:117D
@DE18INS60510:318:000000000-B6LD3:1:1101:24090:5285 1:N:0:AAGAGGCACCTAGAGT
TGGGGAATATTGCACAATGGGCGAAAGCCTGATGCAGCAACGCCGCGTGAGCGATGAAGGCCTTCGGGTCGTAAAGCTCTGTCCTCAAGGAAGATAATGACGGTACTTGAGGAGGAAGCCCCGGCTAACTACGTGCCAGCAGCCGCGGTAATACGTAGGGGGCTAGCGTTATCCGGAATTACTGGGCGTAAAGGGTGCGTAGGTGGTTTCTTAAGTCAGAGGTGAAAGGCTACGGCTCAACCGTAGTAAGCCTTTGAAACTGGGAAACTTGAGTGCCGGAGAG
+
GGGGGGGGGGGGGGGGGGGGGGGGGGGGGGGGGGGGGGGGGGGGGGGGGGCFGGGGGGGGGGGGGGGGGGGGGGGGGFGGGGGGEFGGGGGGGFGGGGGGGGGGGGGGGGGGGGCFGGGGGGGGGGGFGGGGGGCGGGGGGGGGGGGEGGGGGGGFGGGGGGGGGGFEGGGGGGGGGGGGGGGGGGGGGG5FGGGGGDGEGGGGGGGGGGGFGFDCGGGFGC<*<DGCGGGGGGGEFDGGFFD7CEEGFGGGGFFFGGAAC6CF@?F:BBAFBBD########
@DE18INS60510:318:000000000-B6LD3:1:1101:24327:5311 1:N:0:AAGAGGCACCTAGAGT
TGGGGAATATTGCACAATGGGCGAAAGCCTGATGCAGCAACGCCGCGTGAGCGATGAAGGCCTTCGGGTCGTAAAGCTCTGTCCTCAAGGAAGATAATGACGGTACTTGAGGAGGAAGCCCCGGCTAACTACGTGCCAGCAGCCGCGGTAATACGTAGGGGGCTAGCGTTATCCGGAATTACTGGGCGTAAAGGGTGCGTAGGTGGTTTCTTAAGTCAGAGGTGAAAGGCTACGGCTCAACCGTAGTAAGCCTTTGAAACTGGGAAACTTGAGTGCAGGAGAG
+
GGGGGGGGGGGGGGGGGGGGGGGGGGGGGGGGGGGGGGGGGGGGGGGGGGGGGGGGGGGGGGGGGGGGGGGGGGGGGGGGGGGGGGGGGGGGGGGGGGGGGGGGGGGGGGGGGGGGGGGGGGGGGGGGGGGGGGCFGGFGGFGGGGGGGGGGGGGGGGGGGGGGGGGGGGGGGGGGGGGGGGGFFGGGGGEGGGGEEGGEGGGGGGEGGGFGGCGFGGGGFGG:FF7FFFGGGGGEEDGDFFF:*=@D7FF649FFFGFAGFFG>2:<<4<48<24<<0480>
@DE18INS60510:318:000000000-B6LD3:1:1101:10504:5318 1:N:0:AGGAGGCACCTAGTGT
TGGGGAATATTGCACAATGGGGGAAACCCTGATGCAGCGACGCCGCGTGAGCGAAGAAGTATTTCGGTATGTAAAGCTCTATCAGCAGGGAAGAAAATGACGGTACCTGACTAAGAAGCACCGGCTAAATACGTGCCAGCAGCCGCGGTAATACGTATGGTGCAAGCGTTATCCGGATTTACTGGGTGTAAAGGGAGCGTAGACGGTTGTGTAAGTCTGATGTGAAAGCCCGGGGCTCAACCCCGGGACTGCATTGGAAACTATGTAACTAGAGTGTCGGAGA
+
GGGEFGGGGGGGGGGGGGGGGGGGGGGFGGGGGEFGGGFGDGGGGGGFGEGGGGGGGGGFFFCFGGGGGGGFGGFGGGGGGGGGGGGGGGGGFGGGGGGGGGGGGGGGFFFGGGGGGGGGGFGGGGGGGGGGGFGGGGGGGGFGGCFGGGGGGGGGGGGGGGFGFGGGEGGGGGGGGGGGGGGGGGGGEFGGGGGGGGGGGGGGGG8:C=EFFCC?F>FGCF+*<7?FGE3DGGGF)7CFFFFFGG>D>CGGF?6=FC979@CC@<?AA?AAA?A########
@DE18INS60510:318:000000000-B6LD3:1:1101:8806:5325 1:N:0:AAGAGGCACCTAGAGT
TGGGGAATATTGCACAATGGGGGAAACCCTGATGCAGCGACGCCGCGTGAGCGATGAAGTATTTCGGTATGTAAAGCTCTATCAGCAGGGAAGAAAATGACGGTACCTGACTAAGAAGCCCCGGCTAACTACGTGCCAGCAGCCGCGGTAATACGTAGGGGGCAAGCGTTATCCGGATTTACTGGGTGTAAAGGGAGCGTAGACGGCATGGCAAGCCAGATGTGAAAGCCCGGAGCTCAACCCCGGGACTGCATTTGGAACTGTCAGGCTGGAGTGTCGGAGA
+
FGGFFGFGGGGGGGGGGGGGGGGFGGGFGGGGGDFFFFGGFFGGGGGFGEGGGGFFGGGAECBEFGGCFGFFFGDFFFGFGCGGGFFECDDFFGGGGGGFGGGGGGGGGGGGGGGGGGCGGEGGGGFGGGGGGFGFGGGGGGGGGGGGEEGCGGG?FGGGGGGGGFDE;=CFFGFGGCCCGGFFGF;EGGGGGGGGGDGGEGGFEEEG*C=FGFF5>FGGGD+C7FGGG6CCDGGF47=DFF:@GEFDD4CFF??=FGBFFFFCFBFF?)(46B?########
@DE18INS60510:318:000000000-B6LD3:1:1101:11456:5336 1:N:0:AAGAGGCACCTAGAGT
TGGGGAATATTGCACAATGGGGGCAACCCTGATGCAGCGACGCCGCGTGGAGGGAGAAGGTCTTCGGATTGTAAACTCCTGTTGTTGAGGAAGATAATGACGGTACTCAACAAGGAAGTGACGGCTAACTACGTGCCAGCAGCCGCGGTAAAACGTAGGTCACAAGCGTTGTCCGGAATTACTGGGTGTAAAGGGAGCGCAGGCGGGAGAACAAGTTGGAAGTGAAATCCATGGGCTCAACCCATGAACTGCTTTCAAAACTGTTTTTCTTGAGTAGTGCAGA
+
GFG?EGGGGGG<FFFGFGFGDEGGGGGGGG?EGGGGGG7FC=FGGGGFEFGGGD+BFDFGGGGDFGGCFFEF<9?FEGCAEG?DF83<D<F,BDBFFFGCGGGGG+3FFCF9<<7<<FFGFGGDGGGGCCCEGGFGFCFGGCF7<F@EGCFGDFGFFEBC@FFFGFG5C:*;<CECEGGGGG++CC*81<<9<CC5188CGG>EGGCC8=*<66790CFGG5CG9>7FGE*::7C@FF=FFFEDGDFD=7**7@967>>)*)>>?4?################
@DE18INS60510:318:000000000-B6LD3:1:1101:17120:5337 1:N:0:AAGAGGCACCTAGAGT
GGTGCGGGGTTTCGTGGGCATTGAGCCGCTTGTCCACCCCTGCCCGTAAAAAGTGCATTTTTTCACGGAAGAAGTTCGTACAACCTGTACGGTCTGCACTTGTACGCACCTGTACGGCAAATCAAAGGAAATTCAAACGTGTTATCGTTTTTATTTTAGATTTCCGTACGTCGTACAGACCGTACAGGTTATTTGAAGTCCGTACAGATTTTTTGTACACCCCAGAAAGGAGCGTGATCCATGAAAGCCCAATATGGCATTTTACGATTCAAAAAGTACAAGG
+
GGGGGGGGGGGGGGGGGGGGGGGGGGGGGGGGGGGGGGGGGGGGGGGGGGGGGGGGGGGGGGGG,DFGGGGGGGGGGGGGGGGGGGGGGGGGGGGGGGGGGGGGGGGGGGGGGGGGEGEGGGGGGGGGFGGGGGGGGGGEGFGGGGGCFGGGGGGGGGGGGGGGGGGGGGGGGGGGGGGGGGGGGGGGFGGGGGGGGGGGGGGGGGGCFGGGGGGGGGGFDGGGGGGGGGGGGGGFFFGGFFFFGGFGFGG37:@=7C<BC=FGF?FB0@A<288?ADBFF<5
@DE18INS60510:318:000000000-B6LD3:1:1101:25205:5338 1:N:0:AAGAGGCACCTAGAGT
TGGGGAATATTGCACAATGGAGGAAACTCTGATGCAGCGACGCCGCGTGAGTGAAGAAGTAGTTCGCTATGTAAGGCTCTATCAGCAGGGAAGATAGTGACGGTACCTGGCTAAGAAGCTCCGGCTAAATACGTGCCAGCAGCCGCGGTAATACGTATGGAGCAAGCGTTATCCGGATTTACTGGGTGTAAAGGGAGTGTAGGTGGCCAGGCAAGTCAGAAGTGAAAGCCCGGGGCTCAACCCCGGGACTGCTTTTGAAACTGCAGGGCTAGAGTGCAGGAGG
+
GEGGGGCF,FGGGGFEFGGGGGGEFGGGGGGGGGGGCFGGGEGGGDGGGDGGGGFGGGGGGGGGGGGFGGGGGG<BFGGGFGGGGGCGGGGGEEGGGGGFF@+CCFGCF8EFGFGGDDDCEBFEGGGDG@@DGGFGGGG@FCGDFGGGGGGGGGGGGGF7FFDDFGFCEGGGGGGGFG5ECEFCGGGGEG+2?BE5EGGGFGGGGGGFGGGGEECCE>:*27ACC7:DC=FGGGG37:==7<:8D=>9>DFFD?4=C*.):?FF###################
@DE18INS60510:318:000000000-B6LD3:1:1101:25949:5345 1:N:0:AAGAGGCACCTAGAGT
TGGGGAATATTGCACAATGGGCGAAAGCCTGATGCAGCAACGCCGCGTGAGCGATGAAGGCCTTCGGGTCGTAAGGCTCTGTCCTCAAGGAAGATAATGACGGTACTTGAGGAGGAAGCCCCGGCTAACTACGTGCCAGCAGCCGCGGTAATACGTAGGGGGCTAGCGTTATCCGGAATTACTGGGCGTAAAGGGTGCGTAGGTGGTTTCTTAAGTCAGAGGTGAAAGGCTACGGCTCAACCGTAGTAAGCCTTTGAAACTGGGAAACTTGAGTGCAGGAGAG
+
GGGGGGGGGGGGFGGGFGGGGGGGGGGGGGGGGGGGGFEFGGGGGGGGGGEFEGGGGGCCGGGGGGCFGGGGFFFGGGGCGGGFGGGCGGGFGGGGGGGGGGGGGGGDFGGGGGGGGGGGGCFGGGGGGGGGGGGGGGGFGGGCGGEEEEGGGFCC68CEGG>EGGGGGGGGGGGGGGGGGGGF?A>EGE8CCFGC>CC2;EEC?C2;CGEFECCFGCG7DCFG@FFGGGFGGGG>>BGC@F>@CCEGFGGG4=F=FF92:BGF),>:A?<7?<A########
@DE18INS60510:318:000000000-B6LD3:1:1101:10700:5366 1:N:0:AAGAGGCACCTAGAGT
TGGGGAATATTGCACAATGGAGGAAACTCTGATGCAGCGACGCCGCGTGAGTGAAGAAGTAATTCGTTATGTAAAGCTCTATCAGCAGGGAAGATAGTGACGGTACCTGACTAAGAAGCTCCGGCTAAATACGTGCCAGCAGCCGCGGTAATACGTATGGAGCAAGCGTTATCCGGATTTACTGGGTGTAAAGGGAGCGTAGACGGTTGTGTAAGTCTGATGTGAAAGCCCGGGGCTCAACCCCGGGACTGCATTGGAAACTATGTAACTAGAGTGTCGGAGA
+
FGGFGGGGGGGGFEGGGGGGGGGEFGFGGGGGGGFFGFGGGGGFGGGGGGEFFGFFDGGFGGGGGGFCDFGFGGEFFFGFFEGFFGGGFGGGFGGGGFGGGGGGGGFGGGGGGGGGGGGFGGGGGGGGGGGGGFGGGGGGGGFGGDGDGGGFCEGFGFGGGGGGFCFGCCGGGGGGG:CCFGGGGGFGCGFFGGGGGGGGGGGGGGECCEE=FFGC?:FFFGGGGFFGGAFGGGGF5;FGFFE@DGFGFCCC>4*9DFAAC7CD?4B><@<><?BFBA:9>>:
@DE18INS60510:318:000000000-B6LD3:1:1101:11775:5371 1:N:0:AAGAGGCACCTAGAGT
TGGGGGATATTGCACAATGGAGGAAACTCTGATGCAGCGACGCCGCGTGAGTGAAGAAGTATTTCGGTATGTAAAGCTCTATCAGCAGGGAAGAAAATGACGGTACCTGACTAAGAAGCCCCGGCTAACTACGTGCCAGCAGCCGCGGTAATACGTAGGGGGCAAGCGTTATCCGGATTTACTGGGTGTAAAGGGAGCGTAGACGGCGACGCAAGTCTGAAGTGAAATACCCGGGCTCAACCTGGGAACTGCTTTGGAAACTGTGTTGCTAGAGTGCTGGAGA
+
GGGGGGGGGGGFDGGGGGGGGGGGGGGGGGGGGGGGGGGGGGGGGGGFGGGGGGGGGGGGGGFGFGGGGGGGGGGGGGGGGAFGGGGGGGGGGGGGGGGGGGGGGGGGGGGGGGGGGGGGGGGGGGGGGGGGGGGGGGGGCFGGGFFGGGGGGGG<FGGGGGGGGGFGEGGFGGGG<EEGGGGGGGFEEGGCFGGGGGGGGGGGGGGGGEEGGEGFGFFGCDGGGGGGFFGGDGGFEFGFFFFFGCFFF47FD=6BCGB)9*:CFBFBFF-:<BFFA)5??B9
@DE18INS60510:318:000000000-B6LD3:1:1101:16990:5371 1:N:0:AAGAGGCACCTAGAGT
TGGGGAATATTGCACAATGGAGGAAACTCTGATGCAGCGACGCCGCGTGAGTGAAGAAGTAGTTCGCTATGTAAAGCTCTATCAGCAGGGAAGATAGTGACGGTACCTGACTAAGAAGCTCCGGCTAAATACGTGCCAGCAGCCGCGGTAATACGTATGGAGCAAGCGTTATCCGGATTTACTGGGTGTAAAGGGAGTGTAGGTGGCCAGGCAAGTCAGAAGTGAAAGCCCGGGGCTCAACCCCGGGACTGCTTTTGAAACTGCAGGGCTAGAGTGCAGGAGG
+
GGGGGGGGGGGGGGGGFGGGGGGGGGGGGGGGGGGGGGGGGGGGGGGGGGGGGGGGGGGGFGGGGGGGGGGGGGGGGGGGGGGGGGGFGGGGGGGGGGGGGGGGGGGGGGGGGGGGGGGGGGGGGGGGGGGGGGGGGGGGGGGGGGGEGGGGGGGGGGGCGGGGGGGGGGGGGGGGGGGFGGGGGGGGDGGGGGGGGEFFGFCGGFFGGGGGGGGGGGGFDGGGGGGCFCFGGDDEF>FFFFFFGGB<B<FGG@FFGDAAFFGGFBFFF>??<?FFFAD??FF
@DE18INS60510:318:000000000-B6LD3:1:1101:26076:5372 1:N:0:AAGAGGCACCTAGAGT
TGGGGAATATTGCACAATGGAGGAAACTCTGATGCAGCGACGCCGCGTGAGTGAAGAAGTAGTTCGCTATGTAAAGCTCTATCAGCAGGGAAGATAGTGACGGTACCTGACTAAGAAGCTCCGGCTAAATACGTGCCAGCAGCCGCGGTAATACGTATGGAGCAAGCGTTATCCGGATTTACTGGGTGTAAAGGGAGTGTAGGTGGCCAGGCAAGTCAGAAGTGAAAGCCCGGGGCTCAACCCCGGGACTGCTTTTGAAACTGCAGGGCTAGAGTGCAGGAGG
+
GGGGGGGGGGGGGGGGGGGGGGGGGGGGGGGGGGGGGGGGGGGGGGGFGGGGGGGGGGGGGGGGGGGGGGGGGGGGGGGGGGGGGGGGGGGFGGGGGGGGGGGGGGFGGGGGGFGGGGGGGGGGGGGGGGGGGGGGGGGGGGGGCEEGGGGGGFGGGGGGGGGGGGGGGGGGGGGGGGGGGGGGGGGGGGEFCFGFGEGCGFGGFGGCFGGFC=GGGGGGFGFGDCFFF:>DGGGFDF=C5F3@GGD375DDFFFFGD24:=C=F?>0:@::2<BBDFFB8<F
@DE18INS60510:318:000000000-B6LD3:1:1101:25007:5395 1:N:0:AAGAGGCACCTAGAGT
TGGGGAATATTGCACAGTGGGGGAAACCCTGATGCAGCGACGCCGCGTGGAGGAAGAAGGTCTTCGGATTGTAAACTCCTGTTGTTGAGGAAGATAATGACGGTACTCAACAAGGAAGTGACGGCTAACTACGTGCCAGCAGCCGCGGTAAAACGTAGGTCACAAGCGTTGTCCGGAATTACTGGGTGTAAAGGGAGCGCAGGCGGGAGAACAAGTTGGAAGTGAAATCCATGGGCTCAACCCATGAACTGCTTTCAAAACTGTTTTTCTTGAGTAGTGCAGA
+
GGGGGGGGGGGFGGGGGGGGGGGGGGGGGGGGGGGGGGGGGGGGGGGGGGGGGGFGGGGGGGGGGGGGGGGGGGGGGGGGGGGGGGGGGGGGFGGGGGGGGGGGGGGGGGGGGGGGGGGGGGGGGGGGGGGGGGGGGGGGGGGGGGGGGGGGGGGGGGGGGGGGGGGGGEGGGGGGEGGGGGGGGGGGGGGGGGGGGGGGGGGEEGGDGGGGGFGFFFGFFGGGGGGGGGGGFF>FFFGGFFFFGGFGFFFGGFFFGGAFGFGC=<?BFBFFFFF9:BFBFF=
@DE18INS60510:318:000000000-B6LD3:1:1101:11399:5435 1:N:0:AAGAGGCACCTAGAGT
TGGGGAATATTGCACAATGGGGGAAACCCTGATGCAGCGACGCCGCGTGAGCGATGAAGTATTTCGGTATGTAAAGCTCTATCAGCAGGGAAGAAAATGACGGTACCTGACTAAGAAGCCCCGGCTAACTACGTGCCAGCAGCCGCGGTAATACGCAGGGGGCAAGCGTTATCCGGATTTACTGGGTGTAAAGGGAGCGTAGACGGCATGGCAAGCCAGATGTGAAAGCCCGGGGCTCAACCCCGGGACTGCATTTGGAACTGTCAGGCTAGAGTGTCGGAGA
+
GGGGGGGGGGGGGGGGFGGGGGGGGGGGGGGGGGGGGGGGGGGGGGGGGGGGGGGGGGGGGGGGGGGGGGGGGGGGGGGGGGGGGGGGGGFGGGGGDFGGGGGGGGGGGGGGGGGGGGGGGGGGGGGGGGGGGGGGGGGGGGGGGGGGGGDGGGGGGGGGGGGGGGGGGGGGGGGGGGGGFGGGGC0CEGGGGGGGGGEGGGGGGGGGGGGGGGGGGGGGGG7:FGGGG65DGDGFE3CFFFEFGGFCBGGGFFFFGGBFGFGG=4B?F:7B?><A>BFFFBF
@DE18INS60510:318:000000000-B6LD3:1:1101:15182:5436 1:N:0:AAGAGGCACCTAGAGT
TGGGGAATATTGCACAATGGGGGAAACCCTGATGCAGCGACGCCGCGTGGAGGAAGAAGGTCTTCGGATTGTAAACTCCTGTTGTTGAGGAAGATAATGACGGTACTCAACAAGGAAGTGACGGCTAACTACGTGCCAGCAGCCGCGGTAAAACGTAGGTCACAAGCGTTGTCCGGAATTACTGGGTGTAAAGGGAGCGCAGGCGGGAGAACAAGTTGGAAGTGAAATCCATGGGCTCAACCCATGAACTGCTTTCAAAACTGTTTTTCTTGAGTAGTGCAGA
+
GGGGGGGGGGGGGGGGGGGGGGGGGGGGGGGGGGGGGGBFGEGFEGGGGGDGGGGGGGGGFGGGGG7CGGGDGGGGGGGGGGGGGCEFFFFFGGGGGGGGGGGGGGCCFGGGGGGCFGGGGGGGGGGCGGGGEFFFGGGGGCCGEGGGGGGGGGGGGGGGGGGGGDGGGGGGGFGEGGGGGGGGGGEGGGGFGGGFCEGDGGGEGGGGGGGGGF=C+:CGFGGGGGCFG67CFGGF>FGCFFD:5FFD=0>DCF47>7:7C)::9>:6844<AF#########
@DE18INS60510:318:000000000-B6LD3:1:1101:24040:5441 1:N:0:AAGAGGCACCTAGAGT
TGGGGAATATTGCACAATGGAGGAAACTCTGATGCAGCGACGCCGCGTGAGTGAAGAAGTAGTTCGCTATGTAAAGCTCTATCAGCAGGGAAGATAGTGACGGTACCTGACTAAGAAGCTCCGGCTAAATACGTGCCAGCAGCCGCGGTAATACGTATGGAGCAAGCGTTATCCGGATTTACTGGGTGTAAAGGGAGTGTAGGTGGCCAGGCAAGTCAGAAGTGAAAGCCCGGGGCTCAACCCCGGGACTGCTTTTGAAACTGCAGGGCTAGAGTGCAGGAGG
+
GGGGGGGGGGGGGGGGGGGGGGGGGGGGGGGGGGGGGGGGGGGGGGGGGGGGGGGGGGGGGGGGGGGGGGGGGGGGGGGGGGGGGGGGGGGGGGGGGGGGGGGGGGGFGGGGGGGGGGGGGGGGGGGGGGGGGGGGGGGGGGGGGGGGGGGGGGGGGGGGGGGGGGGGGGGGGGGGGGGGGGGGGGGGGGGCFGGGGGGGGGGGFGGFFGGGGGGFFGGGDFFGGGGGGG3DGGGFFFGGFFFFGGFGF<4<FF4FGDAAFF7*9:>>F;1<?F<:A<9?:?>
@DE18INS60510:318:000000000-B6LD3:1:1101:17949:5442 1:N:0:AAGAGGCACCTAGAGT
TGGGGAGTATTGCACAATGGGCGAAAGCCTGATGCAGCAACGCCGCGTGAGCGATGAAGGCCTTCGGGTCGTAAAGCTCTGTCCTCAAGGAAGATAATGACGGTACTTGAGGAGGAAGCCCCGGCTAACTACGTGCCAGCAGCCGCGGTAATACGTAGGGGGCTAGCGTTATCCGGAATTACTGGGCGTAAAGGGTGCGTAGGTGGTTTCTTAAGTCAGAGGTGAAAGGCTACGGCTCAACCGTAGTAAGCCTTTGAAACTGGGAAACTTGAGTGCAGGAGAG
+
GGGGGGGGGGGGGGGGGGGGGGGGGGGGGGGGGGGGGGGGGGGGGGGGGGGGGGGGGGGGGGGGGGGGGGGFGGGGGGGGGGGGGGGGGGGGGGGGGGGGGGGGGGGGGGGGGGGGGGGGGGGGGGGGGGGGGGGGGGGGGGGGGGGGGGGGGGGGGGGGGGGGGGGGGGGGGGGGGGGGGGGGGGGGGGGDGGGGGEGCECG<FFCEFFGGGGGGGGG:CGGGGF7CFFCD<DDE@BGGFFFEFDEF@FDC4F78FFFBGFGGFFFF<44>?FFFABF?<<E
@DE18INS60510:318:000000000-B6LD3:1:1101:24058:5448 1:N:0:AAGAGGCACCTAGAGT
TGGGGAATATTGCACAATGGAGGAAACTCTGATGCAGCGACGCCGCGTGAGTGAAGAAGTAGTTCGCTATGTAAAGCTCTATCAGCAGGGAAGATAGTGACGGTACCTGACTAAGAAGCTCCGGCTAAATACGTGCCAGCAGCCGCGGTAATACGTATGGCGCAAGCGTTATCCGGATTTACTGGGTGTAAAGGGAGTGTAGGTGGCCAGGCAAGTCAGACGTGAAAGCCCGGGGCTCAACCCCGGGACTGCTTTTGAAACTGCAGGGCTAGAGTGCAGGAGG
+
GGGGGGGGGGGGGGGGGGGGDBF?FGF<FGGGGGGGGGGGDGGGGGGCF:>FFGGGGGGFADGGGGGCFFGGGGGGF>FGFGGGGGFGGGG<FFFFGFCCFEEFC<<FFFEG@CFFCCFCGGCGGFC8CC<FGGFGFFFFGGEGGGGGE8>CEGG<:<@F*2:8>GFDEG8CFGGC5C8CCG7CF>@EEC+3AECGGGGGFCCFCFG0+8AF25=+<2*027ADFG?DGCCC3CGFFFGG?FE5CCB55><*0*96>>)6:FF####################
@DE18INS60510:318:000000000-B6LD3:1:1101:11570:5451 1:N:0:AAGAGGCACCTAGTGT
TGGGGAATATTGCACAATGGAGGAAACTCTGATGCAGCGACGCCGCGTGAGTGAAGAAGTAGTTCGCTATGTAAAGCTCTCTCAGCAGGGAAGATAGTGACGGTACCTGACTAAGAAGCTCCGGCTAAATACGTGCCAGCAGCCGCGGTAATACGTATGGAGCAAGCGTTATCCGGCTTTACTGGGTGTAAAGGGAGTGTAGGTGGCCAGGCAAGTCAGAAGTGAAAGCCCGGGGCTCAACCCCGGGACTGCCTTTGAAACGGCAGGGCTAGAGTGCCGGAGG
+
EGGGGGGGGFFGGGGE9FGGFFFCFGGGGGGGGAFGGGCFGGGGGGG+>BB<EF<FGFGCFFCCFGGEDGG?9EFGGD8F,,CBEFFGFGGGGGGADGFGGGGGGGGGDGGGEBEGGGDFGGDGGGDGDFFGGGGGGFDFGFFFGGGGGGGG9FGGC>FGGGFGGCCE1CBFGGGG**BEFG9;CFCGGG9:;CEF>CCCF9B9<CGCGGGFGFG<C>:FCGGFGG97:**97CCBE:F=F:<@DGEDF4>4*187C>9)0)*)0(77?)3?F?#########
@DE18INS60510:318:000000000-B6LD3:1:1101:10655:5453 1:N:0:AAGAGGCACCTAGAGT
TGGGGAATATTGCACAATGGGGGAAACCCTGATGCAGCGACGCCGCGTGGAGGAAGAAGGTCTTCGGATTGTAAACTCCTGTTGTTGAGGAAGATAATGACGGTACTCAACAAGGAAGTGACGGCTAACTACGTGCCAGCAGCCGCGGTAAAACGTAGGTCACAAGCGTTGTCCGGAATTACTGGGTGTAAAGGGAGCGCAGGCGGGAGAACAAGTTGGAAGTGAAATCCATGGGCTCAACCCATGAACTGCTTTCAAAACTGTTTTTCTTGAGTAGTGCAGA
+
GGGFCFFFGGGGGGGGGGGGGGGGGGGGGGGGGGGGGGEGGGGFGGGGGGGGGGGGGGGFFFGGGGGGGGGGGGAFGGGFGGGGGGGGFGGGGGGGGGGGGGGGGGGGGGGGGGFFGGGGGGGDGGGGGGGGGGGGGGGGGGGGGEGEGGGGGGGFGFGGGGGGGCFCC5C8@FGGGGGGGGGGGG8CEFGGGGGGGDGCEGGGE?8:CECFE66AEC6CDGGGF=CC+CC77094)8CDFFBE7CFFF*2>*@6FGGFBG4:09>@?B4A5AF:).6?<9<F
@DE18INS60510:318:000000000-B6LD3:1:1101:21725:5464 1:N:0:AAGAGGCACCTAGAGT
TGGGGAATATTGCACAATGGAGGAAACTCTGATGCAGCGACGCCGCGTGAGTGAAGAAGTAGTTCGCTATGTAAAGCTCTATCAGCAGGGAAGATAGTGACGGTACCTGACTAAGAAGCTCCGGCTAAATACGTGCCAGCAGCCGCGGTAATACGTATGGAGCAAGCGTTATCCGGATTTACTGGGTGTAAAGGGAGTGTAGGTGGCCAGGCAAGTCAGAAGTGAAAGCCCGGGGCTCAACCCCGGGACTGCTTTTGAAACTGCAGGGCTAGAGTGCAGGAGG
+
GGGGGGGGGGGGGGGGGGGGGGGGGGGGGGGGGGGGGGGGGGGGGGGGGEGGGGGGGGGGGGGGGGGGGGGGGGGGGGGGGGGGGGGGGGGGGGGGGGGGGGGGGGFFFGGGGGGGGGGGFG@EGGGGFFGGGGGGGGGGGGGGGGGGGDGGGGGCGGGGFGGGGGGEGGGGGGGGGGGGGGGGFGFGGGGGGGGFDEGGGDFFGCFGGGGGFFFGFGGGF<:DFFGGGEF3CGD>:FGC@>;DGGF3>5CGD?@?D5-9C=CDFB50:>?F)46AA6AF?BB
@DE18INS60510:318:000000000-B6LD3:1:1101:12408:5475 1:N:0:AAGAGGCACCTAGAGT
TGGGGAATGTTGCACAATGGAGGAAACTCTGATGCAGCGACGCCGCGTGAGTGAAGAAGTAGTTCGCTATGTAAAGCTCTATCAGCAGGGAAGATAGTGACGGTACCTGACTAAGAAGCTCCGGCTAAATACGTGCCAGCAGCCGCGGTAATACGTATGGGGCAAGCGTTATCCGGATTTACTGGGTGTAAAGGGAGTGTAGGTGGCCAGGCAAGTCAGAAGTGAAAGCCCGGGGCTCAACCCCGGGACGGCTTTTGAAACTGCAGGGCTAGAGTGCAGGAGT
+
GFGGGGGGGECAEEGFGGGFFFGGGCGGFC@@FGFGGCEGGDGF@FFFFGECADGFFGGGGGGGGGG@:FFFGGGGGCGD<FGGDGFGF==BCFGDGGFGGECFGGGGGGGGGCFGFGGFFGGDGGGGGGGGFFGGGGGGGGGGGDDGGGGGGGGG9EGFFD7:FFGGGGGFGFEE@EGFGGGGGF:CEG?:;CGCEBFGGGGGGFCGGFGGC=F9<>C*:FFF:CC7?7FC9DDEEFGGFF@>DEFG>)9DD)9*:<<<7*2**(81?F<:72)-69AF?##
@DE18INS60510:318:000000000-B6LD3:1:1101:5086:5491 1:N:0:AAGAGGCACCTAGAGT
TGGGGAATATTGCACAATGGGGGAAACCCTGATGCAGCGACGCCGCGTGGAGGAAGAAGGTCATCGGATTGTAAACTCCTGTTGTTGAGGAAGATAATGACGGTACTCAACAAGGAAGTGACGGCTAACTACGTGCCAGCAGCCGCGGTAAAACGTAGGTCACAAGCGTTGCCCGGAATTACTGGGTGTAAAGGGAGCGCAGGCGGGAGAACAAGATGGAAGTGAAATCCATGGGCTCAACCCATGAACTGCTTTCAAAACTGTTTTACTTGAGTAGTGCAGA
+
FFFGGDGGDC-<FFGDFCEDFDGGGGG<B,6FCFCFGGGGGGGGGDF@FEC<FGGGGGFCFD,CFFC++CACF9EGC9EFC9<?,=EA9=BFGGGFEFG<BFGFDFFFGGEG?,FDD,FDAFDECC@F@@=FGFGFGFCGFC7FGCFDFFC>FCFCCEF,>,FCF8BEGCEEEE:C*=8CEFEGGFCC*AF9B;:8*:ED>E5CGDEEECC0866*0:C7=FG=E>9*<<7:CF3>)7*9@)75CFFC4*6*2*/9FC<4560:@)5).*6924<D4<0<A2@
@DE18INS60510:318:000000000-B6LD3:1:1101:25936:5492 1:N:0:AAGAGGCACCTAGAGT
TGGGGAATATTGCACAATGGGCGAAAGCCTGATGCAGCAACGCCGCGTGAGCGATGAAGGCCTTCGGGTCGTAAAGCTCTGTCCTCAAGGAAGATAATGACGGTACTTGAGGAGGAAGCCCCGGCTAACTACGTGCCAGCAGCCGCGGTAATACGTAGGGGGCTAGCGTTATCCGGAATTACTGGGCGTAAAGGGTGCGTAGGTGGTTTCTTAAGTCAGAGGTGAAAGGCTACGGCTCAACCGTAGTAAGCCTTTGAAACTGGGAAACTTGAGTGCAGGAGAG
+
GGGGGGGGGGGAFGGGGGGGGGGGGGGGGGGGGGGGGGGGGGGGGGGGEGGGGGGGGGGGGGGGGGGGGGGGGGGGGGGGGGGGGGGGGGGGGGGGGGGGGGGGGGGGGGGGGGGGGGGGFGGGGGGGGGGGGGFGFGGGGGGGGGGGEGGGGGGGGGGGGGGGGGGGGGGGGGGDEDEFGGGGGGGDEECEFFGGGGGCCGGGGG?FCEFECFFFGGDDF<CGGGGGFFGGCDG)<5FGFFBDGGFGFGGGGFFFDDA7C447777?26:<>)4A9<7:?##
@DE18INS60510:318:000000000-B6LD3:1:1101:23160:5510 1:N:0:AAGAGGCACCTAGAGT
TGGGGAATATTGCACAATGGAGGAAACTCTGATGCAGCGACGCCGCGTGAGTGAAGAAGTAGTTCGCTATGTAAAGCTCTATCAGCAGGGAAGATAGTGACGGTACCTGACTAAGAAGCTCCGGCTAAATACGTGCCAGCAGCCGCGGTAATACGTATGGAGCAAGCGTTATCCGGATTTACTGGGTGTAAAGGGAGTGTAGGTGGCCAGGCAAGTCAGAAGTGAAAGCCCGGGGCTCAACCCCGGGACTGCTTTTGAAACTGCAGGGCTAGAGTGCCGGAGG
+
GGGGGGGGGGGFGGGGGGGGGGGGGGGGGGGGGGGGGGGGGGGGGGGGGGGGGGGGGGGGFFGGGGGGGGGGGGGGGGGGGFGGGGGGGGGGGGGGGGGGGGGGGGGGGGGGGGGGGGGGGGGGGGGGGGGGGFFGGGGGGGGGGGGGGGGFGGG<FFGGGGFGFGGGGGGGGGGGGDGGGDGGGG<EGGGGGGGGGGGGGGFFGDFFGGGGGGGDFGGGFGGGCFCFG>CDCDDEEFCCFFEEGGFGFFGFDFF6CDAA7FF=*2>><>??<<:A2)-707@
@DE18INS60510:318:000000000-B6LD3:1:1101:20180:5510 1:N:0:AAGAGGCACCTAGAGT
TGGGGAATATTGCACAATGGGGGAAACCCTGATGCAGCGACGCCGCGTGAGCGATGAAGTATTTCGGTATGTAAAGCTCTATCAGCAGGGAAGAAAATGACGGTACCTGACTAAGAAGCCCCGGCTAACTACGTGCCAGCAGCCGCGGTAATACGTAGGGGGCAAGCGTTATCCGGATTTACTGGGTGTAAAGGGAGCGTAGACGGCATGGCAAGCCAGATGTGAAAGCCCGGGGCTCAACCCCGGGACTGCATTTGGAACTGTCAGGCTAGAGTGTCGGAGA
+
GGGGGGGGGGGGGGGGGGGGGGGGGGGGGGGGGGGGGGFGGGGGGGGGGGGFGGGGGGGGGGGGGGGGGGGGGGGGGGGGGGGGGGGGGGGGGGGGGGGGGGGGGGGGGGGGGGGGGGGGGGGGGGGGGGGGGGGGGGGGGGGGGGGGGGGGGGGFGGGGGGGGGGGGGGGGGGGGGGEGGGGGGGGEGGGGFDEGGGGGGGGGGGGEGGGGG?FGFFGGGGGGGGGGG6C9CDCE>FGGFFB@DEDGFFGGGF*9FF:AGFGFFFFB<74?FB<<6<?FB>5
@DE18INS60510:318:000000000-B6LD3:1:1101:19416:5524 1:N:0:AAGAGGCACCTAGAGT
TGGGGAATATTGCACAATGGGGGAAACCCTGATGCAGCGACGCCGCGTGGAGGAAGAAGGTCTTCGGATTGTAAACTCCTGTTGTTGAGGAAGATAATGACGGTACTCAACAAGGAAGTGACGGCTAACTACGTGCCAGCAGCCGCGGTAAAACGTAGGTCACAAGCGTTGTCCGGAATTACTGGGTGTAAAGGGAGCGCAGGCGGGAGAACAAGTTGGAAGTGAAATCCATGGGCTCAACCCATGAACTGCTTTCAACACTGTTTTTCTTGAGTAGTTCAGA
+
GGGGGGGGGGGFGGGGGGGGGGGGGGGGGGGGGGGGGGEFGGGGGGGGGGGGGGGGGGGGGGGGGGGGGGGGGGGGGGGGGGGGGGGGGGGGGGGGGGGGGGGGGEFGGGGGGGGGGGFGFFGGGGGGGFEFGGFEGGFFGFGGGGGGGGGGGGGGFGGGGGGGGGGGEGGGGGGGGGGGGGGGGGFECFG79EGGGG5EGGGGGDGE>CFFGGGC?FGGGGGGEGGG7CCFGGGF4>GG?>DBFGFGF>GGFF4@>C),1****-<?FFFA9:<A#######
@DE18INS60510:318:000000000-B6LD3:1:1101:24671:5524 1:N:0:AAGAGGCACCTAGAGT
TGGGGAATATTGCACAATGGGGGAAACCCTGATGCAGCGACGCCGCGTGGAGGAAGAAGGTCTTCGGATTGTAAACTTCTGTTATAAAGGAAGAACGGCGGCTACAGGAAATGGTAGCCGAGTGACGGTACTTTATTAGAAAGCCACGGCTAACTACGTGCCAGCAGCCGCGGTAATACGTAGGTGGCAAGCGTTATCCGGAATTATTGGGCGTAAAGAGGGAGCAGGCGGCAGCAAGGGCCTGTGGTGAAAGCCTGAAGCTTAACTTCAGTAAGCCATAGAA
+
GGGGGGGGGGGGGGGGGFGGGGGGGGGGGGGGGGGGGGGGGGGGGGGGGGGGGGGGGGGGGGGGGGGGGGGGGGGFGGGGGGGGGGGGGGGGGGGGGGGGGGGGGGDFFGGGGGGGGGGGGGGGGGGGGGGDDFGGGGGGGGGGAFG>EGGGGGGGGGGFF@FGGGGGGGGGGGGGGEFGCFGG@CFFGGG5ECCEG?EGGGGFDFG7EGGGG>EEF7:DGGE729FGG5C<DGG45<<DDFBFFGF5)02:7?>FGG:?F6CFFB?A>B2:<4A?::>?###
@DE18INS60510:318:000000000-B6LD3:1:1101:17036:5538 1:N:0:AAGAGGCACCTAGAGT
TGGGGAATATTGCACAATGGAGGAAACTCTGATGCAGCGACGCCGCGTGAGTGAAGAAGTAGTTCGCTATGTAAAGCTCTATCAGCAGGGAAGATAGTGACGGTACCTGACTAAGAAGCTCCGGCTAAATACGTGCCAGCAGCCGCGGTAATACGTATGGAGCAAGCGTTATCCGGATTTACTGGGTGTAAAGGGAGTGTAGGTGGCCAGGCAAGTCAGAAGTGAAAGCCCGGGGCTCAACCCCGGGACTGCTTTTGAAACTGCAGGGCTAGAGTGCAGGAGG
+
GGGGGGGGGGGGFDGGGGGGFFFEGGGGGGGGGGGGGGGGGGGGGGGGGDGGGGGGGGGGGGGGGGGGGGEGFFGGGGGFGGGGGGGGGGGGGGGGGGGGGGGEGGGGGCFFGGFGGGGGGGGGGGGGGGGGGGGGGGFGGGGGGGDGGG*CFGGFGGGGGGGGFGGGGGGCEFEGGEEFGGFG+;FCEFEFFDG*/2CC?CGC+;FFFGGGGC5<EGGFGGGGGGGGGFCDG3DE:>DGFFEDG=B9B4CDFFFFGGF9FFGC*4F>?581)).4<<>??<B
@DE18INS60510:318:000000000-B6LD3:1:1101:24959:5557 1:N:0:AAGAGGCACCTAGAGT
TGGGGAATATTGCACAATGGGGGAAACCCTGATGCAGCGACGCCGCGTGGAGGAAGAAGGTCTTCGGATTGTAAACTCCTGTTGTTGAGGAAGATAATGACGGTACTCAACAAGGAAGTGACGGCTAACTACGTGCCAGCAGCCGCGGTAAAACGTAGGTCACAAGCGTTGTCCGGAATTACTGGGTGTAAAGGGAGCGCAGGCGGGAGAACAAGTTGGAAGTGAAATCCATGGGCTCAACCCATGAACTGCTTTCAAAACTGTTTTTCTTGAGTAGTGCAGA
+
GGGGGGGGGGGFGGGGGFGGGGGGGGGGGGGGGFGGGGGGGGGGGGGGGGGGGGDFGGGGGGGGGGGGGGGGGGGGGGGGGGGGGGGGGGGCDGGGGGGGGGGGGGGGGGGGGGGGGGGFFGGGGGGGGGGGGGGGGGGGGGGGGGGGGGGGGGGGGGGGGGGGGGGGGGGGGGGGGDGGGGGGGGGGGGGGGGG58EEDCEGGGGGGGDGGCFGEFGGGGGFGDDGGGCFGGFDFFFGGFFFBFGFG@C=FGFFBFG92<?GCFAFFFFFFF06<AA#####
@DE18INS60510:318:000000000-B6LD3:1:1101:25229:5563 1:N:0:AAGAGGCACCTAGAGT
TGGGGAATATTGCACAATGGAGGAAACTCTGATGCAGCGACGCCGCGTGAGTGAAGAAGTAGTTCGCTATGTAAAGCTCTATCAGCAGGGAAGATAGTGACGGTACCTGACTAAGAAGCTCCGGCTAAATACGTGCCAGCAGCCGCGGTAATACGTATGGAGCAAGCGTTATCCGGATTTACTGGGTGTAAAGGGAGTGTAGGTGGCCAGGCAAGTCAGGAGTGAAAGCCCGGGGCTCAACCCCGGGACTGCTTTTGAAACTGCAGGGCTAGAGTGCAGGAGG
+
GGGGGGGGGGGGGGGGGGGGGGGGGGGGGGGGGGGGGGGGGGGGGGGFGGGGFGGGGGGGFGGGGGGGGGGGGGGGFGGGGGGGCGGGGGGGEGGGGGGGGGGGGGGGFGGGGGGGGGGGGGGGGGGGGGGGGGFFGGGGGGGGGGGGGDEGFGGFGGGGGGGGGGGGGGGGGGGGDGGGGGGGGGGGGGGGGGGGGGGGGGGFFGGGGGGGFFGGDFFFDGGGGGGFG:CDGCGBEFGGFF>3CE3C@GGFF=FFDD24FFF67>FFFF:BB?ABF2<((4B
@DE18INS60510:318:000000000-B6LD3:1:1101:21595:5621 1:N:0:AAGAGGCACCTAGAGT
TGGGGAATATTGCACAATGGGCGCAAGCCTGATGCAGCCATGCCGCGTGTATGAAGAAGGCCTTCGGGTTGTAAAGTACTTTCAGCGGGGAGGAAGGGAGTAAAGTTAATACCTTTGCTCACTGACGTTACCCGCAGAAGAAGCACCGGCTAACTCCGTGCCAGCAGCCGCGGTAATACGGAGGGTGCAAGCGTTAATCGGAACTACTGGGCGTAAAGCGCACGCAGGCGGTTTGTTAAGTCAGATGTGAAATCCCCGGGCTCAACCTGGGAACTGCATCTGA
+
GGGGGGGGGGGGGGGGGGGGGGGGGGGGGGGGGGGGGGGGGGGGFGGGGGGGGGGGGGGGGGGGGGGGGGGGGGGGGGGGGGGGGGGGGGGGGGGFGGGGGGGGGGGGGGGGGGGGGGGGGGGGGGGCDFEGGGGGGCGGGGGGGGGGGGGGGGGGGGGGGGGGGGGGGGGGGGGGGGGGDEGGCCEGGCFGG5CGCCGGGGGGGGGGFGGGGEEGGGGGGGGGGGGGGGGCDGG@FFC:*1==FGFGFGF7DFF?FG;6DBGGFB>::FBB::??F7<ADFF
@DE18INS60510:318:000000000-B6LD3:1:1101:15090:5645 1:N:0:AAGAGGCACCTAGAGT
TGGGGAATATTGCACAATGGGGGAAACCCTGATGCAGCGACGCCGCGTGGAGGAAGAAGGTCTTCGGATTGTAAACTCCTGTTGTTGAGGAAGATAATGACGGTACTCAACAAGGAAGTGACGGCTAACTACGTGCCAGCAGCCGCGGTAAAACGTAGGTCACAAGCGTTGTCCGGAATTACTGGGTGTAAAGGGAGCGCAGGCGGGAGAACAAGTTGGAAGTGAAATCCATGGGCTCAACCCATGAACTGCTTGCAAAACTGGTTTTCTTGAGTAGTGCAGA
+
GGGGGGGGGGGGGGGGGGGGGGGGGGGGGGGGGGGGGGGGDGGGGGGGGGGGGGGGGGGGGGGGFGGGGGGGGGGGGGGGGGGGGGGGGGGGDGGGGGGGGGGGGGGGGGGGGGFGGGGGGGGGGGGGGGGGGGCFGGGGGGGGGGGGG7FGFFGGGGGFGGGFFFGGGGCGGGGGGGGGGGGGGGFGGDGFGGGFEEGEDCGGGGD*:CFDFGG9CFGGFGGGCFEGGG=C7<CF:FG=F>>DFF?FF7CD7=*)0?<89)77@))3<=AF###########
@DE18INS60510:318:000000000-B6LD3:1:1101:13630:5662 1:N:0:AAGAGGCACCTAGAGT
TGGGGAATATTGGGCAATGGGCGCAAGCCTGACCCAGCAACGCCGCGTGAAGGAAGAAGGCTTTCGGGTTGTAAACTTCTTTTGTCGGGGACGAAACAAATGACGGTACCCGACGAATAAGCCACGGCTAACTACGTGCCAGCAGCCGCGGTAATACGTAGGTGGCAAGCGTTATCCGGATTTACTGGGTGTAAAGGGCGTGTAGGCGGGATTGCAAGTCAGATGTGAAGACTGGGGGCTCAACCTCCAGCCTGCATTTGAAACTGTAGTTCTTGAGTGCTGG
+
GGGGGGGGGGGGGGGGGGGGGGGGGGGGGGDGGGGGGGGGGGGGDGGGGGGGGGGGGGGGGGGGGGFFGGGGGGGGGGGGGGGGFGGGGGGGGGGGGGGGGGGGGGGGGGGGGGGGGGGGGGFGGGGGGGGGGGGGGGGGGGGGGGGGGGGGGGGGGGFGGGGGGGGGGGGGGGCFGGGGGGGGGGGGGGGGGGFGGD5EGGGGFCFEEGGGCFGGGGCFGGGGGGGGGGGGGGGFEFGCFF*<DC@GFGGGGFFF>>ADGFFF?AFFFF<DAF>B:BFF<AF
@DE18INS60510:318:000000000-B6LD3:1:1101:19580:5671 1:N:0:AAGAGGCACCTAGAGT
TGGGGAATATTGCACAATGGGGGAAACCCTGATGCAGCGACGCCGCGTGGAGGAAGAAGGTCTTCGGATTGTAAACTCCTGTTGTTGAGGAAGATAATGACGGTACTCAACAAGGAAGTGACGGCTAACTACGTGCCAGCAGCCGCGGTAAAACGTAGGTCACAAGCGTTGTCCGGAATTACTGGGTGTAAAGGGAGCGCAGGCGGGAGAACAAGTTGGAAGTGAAATCCATGGGCTCAACCCATGAACTGCTTTCAAAACTGTTTTTCGTGAGTAGTGCAGA
+
GGGGGGGGGGGFGGGGGFGGGGGGGGGGGGGGGGGGGGGGGGGGGGGGGGGGGGGGGGGGGGGGGGGGGEGCGGGGGGGFGGGGGGGGGGGGGGGGGGGGGGGGGGGGGGGGGGGGGGGGGGGGGGGGGGGGGGGGGGGGGGGGGGGGGGGGGGGGGGGGGGGGGGGGGGGGGGGDGGFGGGFGGGCG:CCFGGGGGGGGGGEGGGGGGGGFGEF9?CGGGGGGGGGDG?FGGGGFFFGGFFFBFGF7FCFFCB=@FGB<FFF792:6?)48:?AAF>?>9AB
@DE18INS60510:318:000000000-B6LD3:1:1101:17910:5676 1:N:0:AAGAGGCACCTAGAGT
TGGGGAATATTGCGCAATGGGGGCAACCCTGACGCAGCAACGCCGCGTGCAGGAAGAAGGTCTTCGGATTGTAAACTGTTGTCACAAGGGAAGAAGACAGTGACGGTACCTTGTGAGAAAGTCACGGCTAACTACGTGCCAGCAGCCGCGGTAATACGTAGGTGACAAGCGTTGTCCGGATTTACTGGGTGTAAAGGGAGCGTAGACGGTTGTGTAAGTCTGATGTGAAAGCCCGGGGCTCAACCCCGGGACTGCATTGGAAACTATGTAACTAGAGTGTCGG
+
FGFGFGGGEFGAFEC@BEEFGGGEGFG<FFACFECFEGGF=FGGGGGGGEDEDEGCFCD???FECGGGGGDFGGGGGFGGFGCEGG<FGCFEFGFDBDDFBF<FGCFGGGGGGGGFGGAFGGABFEGEEBFCFGAGFC7<;FG:CFGDG7FFF@CGFF>9<<2?EE9CD7;8CFCEFG>C5*<9CC+<CC8/@CEFFDFGDGCECC7/C/*>:5202>>7>:<*<>FCFCF599D>DEGD>F=?*:7C>DDD4>F*:*5:*9DGF4B<<4<<FFA<?<B####
@DE18INS60510:318:000000000-B6LD3:1:1101:11721:5684 1:N:0:AAGACGCACCTAGAGA
CGGGGAATATTGCACAATGGGGGAAACCCTGATGCAGCGACGCCGCGTGGAGGAAGAAGGTCTTCGGATTGTAAACTCCTGTTGTTGAGGAAGATAATGACGGTACTCAACAAGGAAGTGACGGCTAACTACGTGCCAGCAGCCGCGGTAAAACGTAGGTCACAAGCGTTGTCCGGAATTACTGGGTGTAAAGGGAGCGCAGGCGGGAGAACAAGTTGGAAGTGAAATCCATGGGCTCAACCCATGAACTGCTTTCAAAACTGTTTTTCTTGAGTAGTGCAGA
+
GGGDGGGGGGGGGGGGFGGGGDGGGGGGGGGGGGGGGGDGGGGGGGGGGGGGGGGGGGGGGGGGGGDFGGGF@FGGGFGGGGGGGGGGGGGGFGGFGGGGGGGGGGCGGGGFGFGGGGGFCGGDGGGGGGGGDGFGGGGGGGGFEGGGGGGGGGC@FGGGGGGFCFGGGGGGGGGGDGGGGGGGGGCEGGGGGGGGGG=>8CGGGGC5?EGGGGGGGGGGGFFGGD+7CCGG7F5>@@GGFFFDGC4:=7CFGF?=CF<4C?DCFFF??*6<2:ABADBBA:=
@DE18INS60510:318:000000000-B6LD3:1:1101:5926:5736 1:N:0:AAGAGGCACCTAGAGT
TGGGGAATATTGCACAATGGGCGAAAGCCTGATGCAGCGATGCCGCGTGAGCGAAGAAGTATTTCGGTATGTAAGGCTCTATCAGCAGGGAAGATAATGACGGTACCTGACTAAGAAGCACCGGCTAATTACGTGCCAGCAGCCGCGGTAATACGTATGGTGCAAGCGTTATCCGGATTTACTGGGTGTAAAGGAAGCGCGGGCGGTGCAGCAAGTCTGATGTGAAAGCACGGGGCTCAACCCCGGTACTGCATGGGAAACTGTCGTACTAGAGTGTCGGTGG
+
?EFFEEGGDFGCFBEEEGG<ECECGGF8FGF@FGFGGD7F,8BDFEGFDE=<BFFCC><C,@FGGGGF,@>DC9@<FFGG9FFFDG?EFCG:BFGGG?;@F=*<::,CCEFC,C:F:<,?CE<FG7*F,<:CFFFC7C<;E8C@*:88::8?FGD997:FFFFF<+88/2;/<0A888;+<++2AC2;*30+0A***/2?*:C5CE=E88C6**:3<*:7*:2??>:CF+0C)915>F#############################################
@DE18INS60510:318:000000000-B6LD3:1:1101:13990:5747 1:N:0:AAGAGGCACCTAGAGT
TGGGGGATATTGCACAATGGAGGAAACTCTGATGCAGCGACGCCGCGTGAGTGAAGAAGTATTTCGGTATGTAAAGCTCTATCAGCAGGGAAGAAAATGACGGTACCTGACTAAGAAGCACCGGCTAAATACGTGCCAGCAGCCGCGGTAATACGTATGGTGCAAGCGTTATCCGGATTTACTGGGTGTAAAGGGAGCGTAGACGGTTGTGTAAGTCTGATGTGAAAGCCCGGGGCTCAACCCCGGGACTGCATTGGAAACTATGTAACTAGAGTGTCGGAGA
+
GGGGGGGGGGGGGGGGFGGGGGGGGGGGGGFGGGGGGFFEGGGGDGFFFGGGGGGGGFGG<FDFGGGGGGGGGGGGGGGGGGGGGGGGGGGGGGGGGGGGFGGEFGGGGGGGFFFGGGGGGGGGGGGDGGGGGGGGGGGGGGGGGGGGGDGGGGGGGFGDGGGGGGGGGDGFFFGGGGGGGFGGGGGGGGGGGGGGGGGGGGCFEE?*CGGGG9FFGF7FGGGGGFGGCEGGDGGFFFGGFFEFGC7>DFGGFBFFGGAFFFGGFFFBAFAF2?AADF<>96B
@DE18INS60510:318:000000000-B6LD3:1:1101:15405:5753 1:N:0:AAGAGGCACCTAGAGT
CTGCCGATGTATCCCCATGCATAGCCCCGGCTGGACACTTCGTCCATCCGCTCGGGAGTGGTCACGTCGCTGAGCATCGAGTCGTAGAACACCAGACTGCCCGAAAAGCCCACCTTCGCGATGACGAAGATGACCAGAAACGGCAGCCACGCCGACACCGCGCCCATGGCGCAGCAGCCCACGATGCCCACGAAGACGCAGAGTATGAAGATAGGCTTCTTGAAGCCCTTCGTGTCGGCCACTGTCCCCAAAATCGGGCTCAAAACAGCCGTGCTGATGGTCA
+
GGGGGGGGGGGGGGGGGGGGGGGGGGGGGGGGGGGGGGGGGGGGGFGGGGGCGEGGGGGGGGGGGGFGFBFFCFGGGGEGFGFEFGGGGGGGGGGGGGGGGGGGEGEFGGGGGGGGGGGGGGGGGDGC@EFFGGGGGGGGGGGGDFGGGGCCFGGGGGGGGGGGGGGEEG>E5EDCEFFGGGGDFFGGGGGGCEECFEEEGDFCGCFC?@F?@FFG?FFDGC9<<DFGGCGF<FD78)>CB>F@:C@GFC<<FFFDCD;(>@#####################
@DE18INS60510:318:000000000-B6LD3:1:1101:13827:5753 1:N:0:AAGAGGCACCTAGAGT
TGGGGAATATTGCACAATGGGGGAAACCCTGATGCAGCGACGCCGCGTGGAGGAAGAAGGTCTTCGGATTGTGAACTCCTGTTGTTGAGGAAGATAATGACGGTACTCAACAAGGAAGTGACGGCTAACTACGTGCCAGCAGCCGCGGTAAAACGTAGGTCACAAGCGTTGTCCGGAATTACTGGGTGTAAAGGGAGCGCAGGCGGGAGAACAAGTTGGAAGTGAAATCCATGGTCTCAACCCATGAACTGCTTGCAACACTGTTTTTCTGGTGTAGTGCAGA
+
GEFGGGGGGGGGGGGGFGGGGGGGGGGG7FGGGGGGGGDE7FEG7=EFGGGGCGGGGGFFGFGGGGGGG7FBFGGGGGGGGFFGGGGGFGFGGGGGEGGGGGGGGGGFGGGGGG?FGGGGGGGGGGGCGEGGGGGGGGGFFGFGEGGGGGGGGGGGFGCGFGGGFGGGCEGGGGGGCEGGGGGGGGGG*ACFGGGDEGG5EGD>E:8EGEGGG*AEFGGG><39:*CFG6FD:F0@4*::FF:DGGF79:7D*/*.CD)479=F*4??B##############
@DE18INS60510:318:000000000-B6LD3:1:1101:14267:5776 1:N:0:AAGAGGCACCTAGAGT
TGGGGAATATTGCACAATGGGGGAAACCCTGATGCAGCGACGCCGCGTGGAGGAAGAAGGTCTTCGGATTGTAAACTCCTGTTGTTGAGGAAGATAATGACGGTACTCAACAAGGAAGTGACGGCTAACTACGTGCCAGCAGCCGCGGTAAAACGTAGGTCACAAGCGTTGTCCGGAACTACTGGGTGTAAAGGGAGCGCAGGCGGGAGAACAAGTTGGAAGTGAAATCCATGGGCTCAACCCATGAACTGCTTTCAAAACTGTTTTTCTTGAGTAGTGCAGA
+
GGGGGGGGGGGGGGGGGGGGGGGGGGGGGGGGGGGGGGGGGGGGGGGGGGGGGGGGGGGGGGFGGGEFGGGGGGGGGGGGGGGGGGGGGGGGGGGGGGGGGGGGGGGGGGGGGGGGGGGGGGGGGGGGGGGGGGGGGGGGGGGGGGGGGDEGGGGGGGGFGGGGGGGGGGGGGGGGGGGGGGGGGGGGGGGGGGGGGGGCEGGGGGGGGGGGGFFEGFGGFGGGGGGFGGGGGFGF5FGGFF@FGGFGFGGDCF?FGGFFGFGGF9F?BF><ADFFFAFFFFF
@DE18INS60510:318:000000000-B6LD3:1:1101:12628:5778 1:N:0:AAGAGGCACCTAGAGT
TGGGGAATATTGCACAATGGAGGAAACTCTGATGCAGCGACGCCGCGTGAGTGAAGAAGTAGTTCGCTATGTAAAGCTCTATCAGCAGGGAAGATAGTGACGGTACCTGACTAAGAAGCTCCGGCTAAATACGTGCCAGCAGCCGCGGTAATACGTATGGAGCAAGCGTTATCCGGATTTACTGGGTGTAAAGGGAGTGTAGGTGGCCAGGCAAGTCAGAAGTGAAAGCCCGGGGCTCAACCCCGGGACTGCTTTTGAAACTGCAGGGCTAGAGTGCAGGAGG
+
GGGGGGEFFGGGGGGGGGGGGGGGGGGGGGGGGGGGGGDGGGGGGGGGGGGDGGGGGGGGGGGGGGGGGGGGGGGGGGGGGGGGGGGGGGGGGGGGGGGGGGGGGGGGGGGGGGGGGGGGGGGGGGGGGGGGGGGGGGGGGGGGGGGGGGEGGGGGGGGGGGGGGGGGGGGGGGGGGGGGGGGGGGGGEGGDGGGGGGGFGGGGGGGGGGGFGGGGGGGGGGGGGGGGGCGGGGGFEFGGFF@DGGFGF<FF=F4?GGFFGBGGFFFFFF::)56)<9>B?BE
@DE18INS60510:318:000000000-B6LD3:1:1101:14741:5803 1:N:0:AAGAGGCACCTAGAGT
TGGGGAATATTGCACAATGGGCGCAAGCCTGATGCAGCCATGCCGCGTGTATGAAGAAGGCCTTCGGGTTGTAAAGTACTTTCAGCGGGGAGGAAGGGAGTAAAGTTAATACCTTTGCTCATTGACGTTACCCGCAGAAGAAGCACCGGCTAACTCCGTGCCAGCAGCCGCGGTAATACGGAGGGTGCAAGCGTTAATCGGAATTACTGGGCGTAAAGCGCACGCAGGCGGTTTGTTAAGTCAGATGTGAAATCCCCGGGCTCAACCTGGGAACTGCATCTGA
+
GGGGGGGGGGGGGGGGGGGGGGGGGGGGGGGGGGGGGGGGGGGGGGG@FGGGGGGGGGGGGGGGGGGGGGGGGGGGGGGGGGGGGGGGGGGGGGGGGGGGGGGGGGGGGFFFGGGGGGGGGGGGGGGGGGGGGGGGGGGGGGGGGGGGGEGGGGGGGGGGGGGGGGGGGEGGGGGG9?FFGEDGDEDEGGCGG;CGGDGGGGGGGGGGGDFGGGGGGGGDCDGGEGGGGGGDDDGFFFFC74=FFGFD=DCCFFFFGGB>D)9C?0>0:F?B?602))664A4
@DE18INS60510:318:000000000-B6LD3:1:1101:23388:5813 1:N:0:AAGAGGCACCTTGAGT
TGGGGAATATTGCACAATGGGGGAAACCCTGATGCAGCGACGCCGCGTGGAGGAAGAAGGTCTTCGGATTGTAAACTCCTGTTGTTGAGGAAGATAATGACGGTACCCAACAAGGAAGGGACGGCTAACTACGTGCCAGCAGCCGCGGTAAAAAGTAGGTCACAAGCGTTGTCCGGAATTACTGGGGGTAAAGGGAGCGAAGGCGGGAGAACAAGTTGGAAGTGAAATCCATGGGCTCAACCCATGAACGGCTTTCAAAACTGTTTTTCTTGGTTATGGAAAG
+
GFCF7CGGDEFEDGE9FFEG?FDCGGGG7C<E,CE@C6@FCCFFCE7>F7FECF8,ECF=EFF9@F@=F+=EFGFGGGC,BEEGF,=AAFFCFC?FF?,F?FDC+B,=BB=<BFGGGD+@,:FEFEB,<B,@+@,*D;>*,5>5CC7*5=CFC,=:@,<C9?:,?E=*:B7;CFG77CGGF;,?F5**1/<9F?**;>**/1***:E>**76CEC2+276*039F70CFEFFGGC55)9*<@))*:?:=></)7)*:C><7:CC=A#################
@DE18INS60510:318:000000000-B6LD3:1:1101:16117:5824 1:N:0:AAGAGGCACCTAGAGT
TGGGGAATATTGCACAATGGGAGAAACCCTGATGCAGCGACGCCGCGTGAGCGAAGAAGTATTTCGGTATGTAAAGCTCTATCAGCAGGGAAGAAAATGACGGTACCTGACTAAGAAGCACCGGCTAAATACGTGCCAGCAGCCGCGGTAATACGTATGGTGCAAGCGTTATCCGGATTTACTGGGTGTAAAGGGAGCGTAGACGGTTGTGTAAGTCTGATGTGAAAGCCCGGGGCTCAACCCCGGGACTGCATTGGAAACTATGTAACTAGAGTGTCGGAGG
+
GGGGGGGGGGGGGGGGGGGGGGGGGGGGGGGGGGGGGGGGGGGGGGGEGEGGGGGGGGGGFGGGGGGFGGGGGGGGGGGGGAFGGGGGFGGGGGGGGGGGGGGGGGGGGGGGGGGGGGGGGGGGGGGGGGGGGGGGGGGGGGGGGGGGGGEGFGGFGFGGGGGGGGGGGGGGGGGGGGGGGGGGGGGG8EGGGGGGGGGGGGCEEGEGG?EFCFGCFGGGCFGFFGGGG6CGDGD>DFGFFFF>CGDGD<F9:6@FGGFFGBF>F>FADFA2-8>A#######
@DE18INS60510:318:000000000-B6LD3:1:1101:21410:5840 1:N:0:AAGAGGCACCTAGAGT
TGGGGAATATTGCACAATGGGGGAAACCCTGATGCAGCGACGCCGCGTGAGCGAAGAAGTATTTCGGTATGTAAAGCTCTATCAGCAGGGAAGAAGAATGACGGTACCTGACTAAGAAGCACCGGCTAAATACGTGCCAGCAGCCGCGGTAATACGTATGGTGCAAGCGTTATCCGGATTTACTGGGTGTAAAGGGAGCGCAGGCGGTGCGGCAAGTCTGATGTGAAAGCCCGGGGCTCAACCCCGGTACTGCATTGGAAACTGTCGTATTAGAGTGTCGGAG
+
GFGFGGGG9FGFGFGGGGGGGGGGGGGGGGGGGGGGGGGGGGGGGGGGGGGGG@FGGGGGFFGGGGGGGGGGGGGGGGGGGGGGGGGGGGGGGG:CFGGGGGGGGGGGGGGGGGGFEGGGGGGGGGG>FGGGGGG6EFGGGFGGGGGGGGGGGGGGGGGGGG?FGGGGEEECFGGGGGGGGGGGGGGGGCFGGGGGGGGGGGGGGGGGGGGGGGGF?DFGGGGGCFEGGGGGGGGFF@GGFFFFGG3C:CC>C==BFF7ACFGG427204:A5224<9<:;9D
@DE18INS60510:318:000000000-B6LD3:1:1101:21777:5847 1:N:0:AAGAGGCACCTAGAGT
TGGGAATATTGCACAATGGAGGAAACTCTGATGCAGCGACGCCGCGTGAGTGAAGAAGTAGTTCGCTATGTAAAGCTCTATCAGCAGGGAAGATAGTGACGGTACCTGACTAAGAAGCTCCGGCTAAATACGTGCCAGCAGCCGCGGTAATACGTATGGAGCAAGCGTTATCCGGATTTACTGGGTGTAAAGGGAGTGTAGGTGGCCAGGCAAGTCAGAAGTGAAAGCCCGGGGCTCAACCCCGGGACTGCTTTTGAAACTGCAGGGCTAGAGTGCAGGAGGG
+
GGGGGGGGGGGGGGGGGGGGGGGGGGGGGGGGGGGGGGGGGGGGGGGGGGGGGGGGGGGGGGGFGGGGGGGGGGGGGGGGGGGGGDGGGGGGGGGGGGGGGGGGGGGGGGGGGGGGGGGGGGGGGGGGGGGGGGGGGGGGGGGGGGGGGGGGGGGGGGGGGGGGGGGGGGGGGGGGGGGGGGGGGGGCGFFGGGGGGGGGGGGFGGGGGGGGGGGGGGGGGGGGGGGGGGGGGGGBFFGGFFFFGGEGFFGGGFFFDGFFGFFFFFFF<F?FFFFFBAB:BFF
@DE18INS60510:318:000000000-B6LD3:1:1101:19381:5867 1:N:0:AAGAGGCACCTAGAGT
TGGGGAATATTGCACAATGGGGGAAACCCTGATGCAGCGACGCCGCGTGGAGGAAGAAGGTCTTCGGATTGTAAACTCCTGTTGTTGAGGAAGATAATGACGGTACTCAACAAGGAAGTGACGGCTAACTACGTGCCAGCAGCCGCGGTAAAACGTAGGTCACAAGCGTTGTCCGGAATTACTGGGTGTAAAGGGAGCGCAGGCGGGAGAACAAGTTGGAAGTGAAATCCATGGGCTCAACCCATGAACTGCTTTCAAAACTGCTTTTCTTGAGTAGTGCAGA
+
GGGGGGGGFGGAFFGGGGGGGGGGGGGGGGGGGGGGGGGGGGGGGGGGGGEGGGGGGGGGGGGGGGGGGGFFDGGGGGGGGGGGGGGGGGGFGGGGGGGGGGGGGGGGGGGGGGGGGGGGGGGGGGDGGGGGGGGGGGGGGGGGGGGGGGGFFGGAFGGGGGGGGGGGGGGGGGGGGGGGGFCGGGGGGGGFGGGGGGGGGGGGGGDCEGGGGFGF?CFGGDGGGGGGGFGFDGGFFFGGFFD>FC6CFFGGGF?FFC>)CFFD8<??F?)69>A<DB?FFF4
@DE18INS60510:318:000000000-B6LD3:1:1101:10273:5874 1:N:0:AAGAGGCACCTAGAGT
TGGGGAATATTGCACAATGGAGGAAACTCTGATGCAGCGACGCCGCGTGAGTGAAGAAGTAGTTCGCTATGTAAAGCTCTATCAGCAGGGAAGATAGTGACGGTACCTGACTAAGAAGCTCCGGCTAAATACGTGCCAGCAGCCGCGGTAATACGTATGGAGCAAGCGTTATCCGGATTTACTGGGTGTAAAGGGAGTGTAGGTGGCCAGGCAAGTCAGAAGTGAAAGCCCGGGGCTCAACCCCGGGACTGCTTTTGAAACTGCAGGGCTAGAGTGCAGGAGG
+
GGGGGGGGGGGEGGGGFDGGGGGGGGGGGGGGGGGGGGGGGGGGGGG@FGGFFGFFGGGFFFFGGGGEGGGFGGCFGFGFGCGGGGGGGGGGFGGGGGGGGGGGGGGGGGGGGGGGGGGGGGGGGGGGGGGGGGGGGGGGGGGGGGGGGGGGGGGCGGGGGGGGGGGGEGGFGGGGGEE6CECGGGCEGGGGGGGGGCFCFCFCFFGGGFGGGGGGGGGGGGGGFGGGG:DDGGGFEFCFFFF:DG@)57CF:FF*:DABGFGGF:FBF:??F?AAA<6:<?B
@DE18INS60510:318:000000000-B6LD3:1:1101:9806:5893 1:N:0:AAGAGGCACCTAGAGT
TGGGGAATATTGCACAATGGAGGAAACTCTGATGCAGCGACGCCGCGTGAGTGAAGAAGTAATTCGTTATGTAAAGCTCTATCAGCAGGGAAGATAGTGACGGTACCTGACTAAGAAGCTCCGGCTAAATACGTGCCAGCAGCCGCGGTAATACGTATGGAGCAAGCGTTATCCGGATTTACTGGGTGTAAAGGGAGTGTAGGTGGCATCACAAGTCAGAAGTGAAAACCCGGGGCTCAACCCCGGGACTGCTTTTGAAACTGTGGAGCTGGAGTGCAGGAGA
+
GGFFGGFG@FGGGGGAFGGG9FEFEFGGGGGGGGGGGGDGGGGGGGGGGGGGGGFFFGGGGGGGGGFGFGGFFFDFGGGGGGGGGGGFFGGGGFGGDGGGGGGGGGGGGGGGG?FGGGGGGGGGGFGGGGGGGEAFGGGGGGGGGDGEGGGGGGGGGGGGGGGCF>FEGGGGFGGGGEGFGGFGGGEGGGFFGGGGGEGFGFGGGGFGGGFGGCGGGGC+;CCFFFGGGGDGGCD@3<FC?FFFGGFGFCFF:=66F*.4C=C:=?B?FF2::0:<BFFF31:
@DE18INS60510:318:000000000-B6LD3:1:1101:13510:5897 1:N:0:AAGAGGCACCTAGAGT
TGGGGAATATTGCACAATGGGGGAAACCCTGATGCAGCGACGCCGCGTGAGCGATGAAGTATTTCGGTATGTAAAGCTCTATCAGCAGGGAAGAAAATGACGGTACCTGGCTAAGAAGCCCCGGCTAACTACGTGCCAGCAGCCGCGGTAATACGTAGGGGGCAAGCGTTATCCGGATTTACTGGGTGTAAAGGGAGCGTAGACGGCATGGCAAGCCAGATGTGAAAGCCCGGGGCTCAACCCCGGGACTGCATTTGGAACTGTTAGGCTAGAGTGTCGGAGG
+
GGGGGGGGFGGGGGGGFGGGGDEGCGGGGGGGGGGGGGGGGGGGGGGGGGGGGGGGGGGGGGGGGGGFGGGGGGGGGGGGGGGGGGGGFGGCFGGGGGGGGGGGGGGGGGGGGGGGGGGGGGGGGGGGGGGGGGCFGGGGFGGGGGGGGGFGGGGGGGGDFGGCFGGGGGGGGGGGCEGGFGGGGGGGGGFCC?EGDGCEGGGGGGGDEGGGD?EGFGG9FGGGFGG=6FGGGGGFDFGCFF3@D=><DGC<CFFF>C:BC?FC6:FBFF?<?F<FBB?####
@DE18INS60510:318:000000000-B6LD3:1:1101:9087:5898 1:N:0:AAGAGGCACCTAGAGT
TGGGGAATATTGCACAATGGGGGAAACCCTGATGCAGCGACGCCGCGTGAGCGAAGAAGTATTTCGGTATGTAAAGCTCTATCAGCAGGGAAGAAAATGACGGTACTTGACTAAGAAGCACCGGCTAAATACGTGCCAGCAGCCGCGGTAATACGTATGGTGCAAGCGTTATCCGGAGTTACTGGGTGTAAAGGGAGCGTAGACGGTTGTGTAAGTCTGATGTGAAAGCCCGGGGCTCAACCCCGGGACTGCATTGGAAACTATGTAACTAGAGTGTCGGAGA
+
G@DFGG;E,CFGF,FC-CFFCG76@FFGGGGGGFGGGDFGGGGGEGGGGGGDDBFFEGGGGFFEFGG8EDFFGGBFDFGAFCDGGGGGFGGGFGGFGGGGGGGGGGGGGGGGGGG9EEEGGGGGGGGFCCGGFFGGFFGGGGGCFEFGGGGCGGGGGGFCFFGFFFFGECEFFGGGGGGDGGGGGGCECFGGFDEGDGGGGGGGCEEEEECCGFFCFGGGGFFGCFGGGGGGG5<B@FFGFF)7D=DDDGFGG4@F6FD37*CC@:@AFFFA<?:4.68>9;@
@DE18INS60510:318:000000000-B6LD3:1:1101:8049:5898 1:N:0:AAGAGGCACCTAGAGT
TGGGGAATATTGCACAATGGAGGAAACTCTGATGCAGCGACGCCGCGTGAGTGAAGAAGTAGTTCGCTATGTAAAGCTCTATCAGCAGGGAAGATAGTGACGGTACCTGACTAAGAAGCTCCGGCTAAATACGTGCCAGCAGCCGCGGTCATACGTATGGAGCAAGCGTTATCCGGATTGACTGGGTGTAAAGGGAGTGTAGGTGGCCAGGCAAGTCAGTAGTGAAAGCCCGGGGCGCAACCCCGGGACTGCTTTTGAAACTGAAGGGCTAGAGTGCAGGAGG
+
FFC<:4CF<FFDDFC<EFD8B<FE?EFFE<FFGGG<FEFG>FGCEGGGGGEGGF@<FFF3ECFFGGGGGGGFGGGGGECFFFGGFGGG7EGGFGGFFCEGG:EGGECFFGGGGGGGEAFCFGGEGGGGG?FGGGFFGGGFGGGFGGGGG*;FGGG0<7@ECE>CFFGEGGCFFF5E5*;*<?FF>8CEGD?CFF>C?;*<:CEGF8@F@CGGGCFCCC:*::+>FF?FFF*73<57).)>@<5;)27C59>4D*79CDAD*@C*63?:F>:<D<>AFFF?::E
@DE18INS60510:318:000000000-B6LD3:1:1101:14366:5901 1:N:0:AAGAGGCACCTAGAGT
TGGGGAATATTGCACAATGGGGGAAACCCTGATGCAGCGACGCCGCGTGAGCGATGAAGTATTTCGGTATGTAAAGCTCTATCAGCAGGGAAGAAAATGACGGTACCTGACTAAGAAGCCCCGGCTAACTACGTGCCAGCAGCCGCGGTAATACGTAGGGGGCAAGCGTTATCCGGATTTACTGGGTGTAAAGGGAGCGTAGACGGCATGGCAAGCCAGATGTGAAAGCCCGGGGCTCAACCCCGGGACTGCCTTTGGAACTGTCAGGCTAGAGTGTCGGAGA
+
GGGGGGGGGGGGGGGGGGGGGGGGGGGGGGGGGGGGGGGGGGGGGGGGGGGGGGGGGGGG9FFGGGEGGGGGGGGGGGGGGGGGGGGGGGGGGGGGGGGGGGGGGGGGGGGGGFGGGGGFGGGGGGGGGGGGGGGGGGGGGGGGGGGGGGGGGGGGGGGGGGGGGFGGGGGGGGGGGDGGGGGGGGFGEGGGGGGGGGGGGGGFEEGGDGGGGFGGCDGFCGGGGGGDGGGGGGG@<@4DFFFFGGF:BGG4*0*7CF2AGFGDFBF?B58332--5:?B###
@DE18INS60510:318:000000000-B6LD3:1:1101:24437:5923 1:N:0:AAGAGGCACCTAGAGT
TGGGGAATATTGCACAATGGAGGAAACTCTGATGCAGCGACGCCGCGTGAGTGAAGAAGTAGTTCGCTATGTAAAGCTCTGTCAGCAGGGAAGATAGTGACGGTACCTGACTAAGAAGCTCCGGCTAAATACGTGCCAGCAGCCGCGGTAATACGTATGGAGCAAGCGTTATCCGGATTTACTGGGTGTAAAGGGAGTGTAGGTGGCCAGGCAAGTCAGAAGTGAAAGCCCGGGGCTCAACCCCGGGACTGCTTTTGAAACTGCAGGGCTAGAGTGCAGGAGG
+
GFGF7B?FCFGFGEFFEGGGFDGEGGGGGGGGGGGGGGGGGGGGEGGFGGGFDFGGGGGGGGGGGGGGGGGGGGGGGGGGGGGGGGGGGGGGGFGGFGGGGGGGGGGGGGGGFGGGGGGGGGGGGGGGGGGGGGCGGGGGGGGGGGGGEEGGGFGFGGGG9@CE?FGE>8EGFFGGGEGGFGGGGG?ECC+<@F>FEEFFGGGGGG*;CCCGFCFF77CFFG:6FGCFDFFDD7<B5FGGFFBEDGEDEGFFG4=?7C:2>@#####################
@DE18INS60510:318:000000000-B6LD3:1:1101:9939:5934 1:N:0:AAGAGGCACCTAGAGT
TGGGGAATATTGCACAATGGGGGAAACCCTGATGCAGCGACGCCGCGTGGAGGAAGAAGGTCTTCGGATTGTAAACTCCTGTTGTTGAGGAAGATAATGACGGTACTCAACAAGGAAGTGACGGCTAACTACGTGCCAGCAGCCGCGGTAAAACGTAGGTCACAAGCGTTGTCCGGAATTACTGGGTGTAAAGGGAGCGCAGGCGGGAGAACAAGTTGGAAGTGAAATCCATGGGCTCAACCCATGAACTGCTTTCAAAACTGTTTTTCTTGAGTAGTGCAGA
+
GGGGGGGGGGGGFGGGEGGG8FGEGDGGGGGGGGGGGFGGGGGGGGGFFGEFEGFGGGGGFGGGGGGGGGGGGG@FGFGFGGGGGGGGFGGGGGGGGGGGGGGGGGGGGGGGGGGGGGGGGGGGGGGGGGGGGGGGGGFGGGGGGGGGGGGGGGGGGGGGGGGGGGGGGGGGGGGGGGGGGGGGFGEGGFGGGGGG5EGGGGGGEGG8CGGGGGF?FFFCCFGGGGGFGGGGFGGFFFGG7@FFGGFG?FGC*96=?FAADFFC=9?<:F.5>BFBFFFF>A4
@DE18INS60510:318:000000000-B6LD3:1:1101:16214:5995 1:N:0:AAGAGGCACCTAGAGT
TGGGGAATATTGCACAATGGGGGAAACCCTGATGCAGCGACGCCGCGTGAGCGAAGAAGTATTTCGGTATGTAAAGCTCTATCAGCAGGGAAGAAAATGACGGTACCTGACTAAGAAGCACCGGCTAAATACGTGCCAGCAGCCGCGGTAATACGTATGGTGCAAGCGTTATCCGGATTTACTGGGTGTAAAGGGAGCGTAGACGGTTGTGTAAGTCTGATGTGAAAGCCCGGGGCTCAACCCCGGGACTGCATTGGAAACTATGTAACTAGAGTGTCGGAGA
+
GGGGGGGGGGGGGGGGGGGGGGGGGGGGGGGGGGGGGGEGGGGGGGGFGGGGGGGGGGGGGGGGGGGFGGGGGGGGGGGGGGGGGGGGGGGGGGGGGGGGGGGGGGGGGGGGGGGGGGGGGGGGGGGGGGGGGGGGGGGGGGGGGGGGGGGFGGGGGFGGGGGGGGGGGGGFGGGGGEGGGGGGGGGG:CFGGGGGGGGGGGGGGDEEG/>EFGGG?GGGGGGGFGGGGGGGGGDFFFGGFF:DGGFGFGGCD?F?FFA<FFGGF<F9<=B<4<-4<A:>;>:
@DE18INS60510:318:000000000-B6LD3:1:1101:23505:6004 1:N:0:AAGAGGCACCTAGAGT
TGGGGAATATTGCACAATGGGGGAAACCCTGATGCAGCGACGCCGCGTGAGCGAAGAAGTATTTCGGTATGTAAAGCTCTATCAGCAGGGAAGAAAATGACGGTACCTGACTAAGAAGCACCGGCTAAATACGTGCCAGCAGCCGCGGTAATACGTATGGTGCAAGCGTTATCCGGATTTACTGGGTGTAAAGGGAGCGTAGACGGTTGTGTAAGTCTGATGTGAAAGCCCGGGGCTCAACCCCGGGACTGCATTGGAAACTATGTAACTAGAGTGTCGGAGA
+
GGGGGGGGGGGGGGGGFGGGGGGGGGGGGGGGGGGGGGEGGGGGGGGGGGGGGGGGGGGGGFGGFGGGGGGGGGGGGGGFGGGGGGGGGGGGGGGGGGGGGGGGGGGGGGGGGGFGGGGGGGGGGGGGGGGGGGGGGGGGGGGGGGGGGGGGGGGGGGGGGGGFEGGGGGEGGGGGGBEGGGGFFF2BEGFEGGGGGGGGGEGFGGGGGGGGFGGGFGGGFGFGGFGGG:CDGGGFF:GFFFDFGDFGF5DGCFFFGG9)*9::@BFAA@AADF>F9AFB>FE
@DE18INS60510:318:000000000-B6LD3:1:1101:21480:6016 1:N:0:AAGAGGCACCTAGAGT
TGGGGAATATTGCACAATGGGGGAAACCCTGATGCAGCGACGCCGCGTGAGCGATGAAGTATTTCGGTATGTAAAGCTCTATCAGCAGGGAAGAAAATGACGGTACCTGACTAAGAAGCCCCGGCTAACTACGTGCCAGCAGCCGCGGTAATACGTAGGGGGCAAGCGTTATCCGGATTTACTGGGTGTAAAGGGAGCGTAGACGGCATGGCAAGCCAGATGTGAAAGCCCGGGGCTCAACCCCGGGACTGCATTTGGAACTGTCAGGCTAGAGTGTCGGAGA
+
GGGGGGGGGGGFGGGGFGGGGGGEFGGGGGGGGGGGGGCGGGGGGGGGGGGGGGGGGGGGGGEGGGGGEGGGGGGGGFGGGGGGGGFGGDGGGGGGGGGFFGGGGGGGGGGGGGGFGFGGGGGGGDGGGGGGGCGGGGGGGGGGGGGGGGGGGGG@FGDEEGGGFGGGGGGGGGGGGGEFGGGGGGGGGGDFCFEFDGGEEGEGGGGEEGGG*9CC5DGFCFGGDFGGG*99<<<7;:D47@>@DGED@D4<7087CC0:FFGGFFF7:)8:?<55:469;9>
@DE18INS60510:318:000000000-B6LD3:1:1101:11786:6047 1:N:0:AAGAGGCACCTAGAGT
TGGGGAATATTGCACAATGGAGGAAACTCTGATGCAGCGACGCCGCGTGAGTGAAGAAGTAATTCGTTATGTAAAGCTCTATCAGCAGGGAAGATAGTGACGGTACCTGACTAAGAAGCTCCGGCTAAATACGTGCCAGCAGCCGCGGTAATACGTATGGAGCAAGCGTTATCCGGATTTACTGGGTGTAAAGGGAGTGTAGGTGGCATCACAAGTCAGAAGTGAAAGCCCGGGGCTCAACCCCGGGACTGCTTTTGAAACTGTGGAGCTGGAGTGCAGGAGA
+
GGGGGGGGGGGGGGGGEGGGGGGEGGGGGGGGGGGGGGEDGGGGCGGEGGGGGGGFGGGFGFGFGGGGGGGGGGGGGGGGGGFGFFFGGEGGDGGGGGGGGGGGGGGGGGGGGGGGGGGGGFEGGGGGGGGGGG<EGFEFGFFDEGGGGGGGGGGGGFGGGFF7DFDGGGGG;FFDCEECFGGGGGFGGGG99CGCEEG@9>@CCFGCEGC6;6=:=>DFGGGFGF:7F=3CCDDBDFDC7;..CG:)77CCDB?FFC<97BFFFF?<:F80.:??B<58435
@DE18INS60510:318:000000000-B6LD3:1:1101:21723:6105 1:N:0:AAGAGGCACCTAGAGT
TGGGGAATATTGCACAATGGGGGAAACCCTGATGCAGCGACGCCGCGTGAAGGATGAAGTATTTCGGTATGTAAACTTCTATCAGCAGGGAAGAAAATGACGGTACCTGACTAAGAAGCCCCGGCTAACTACGTGCCAGCAGCCGCGGTAATACGTAGGGGACAAGCGTTATCCGGATTTACTGGGTGTAAAGGGAGCGTAGACGGCATTGCAAGCCAGATGTGAAAGCCCGGGGCTCAACCCCGGGACTGCATTTGGAACTGTAGAGCTAGAGTGTCGGAGA
+
GGGGGGGGGGGGGGGGGGGGGGGGGGGGGGGGGGGGGGGGGGGGGGGGGGGGGGGGFGGGGGGGGGGGGGGGGGGGGGGGGGGFFGGGGGGGGGGGGGGGFGGGGGGGGGGGGGGGGGGGGGGGGGGGGGGGGGGGGGGGGGGGGGDFGGGGFGGFFEGGGGGGGGGGGGGFGGGGGGDGGGGGGGGGEGGGGGGGGGGGGGGGGGGGGGGGGGGGGGFCGGGGGGGFGGFDDDGDEFFGFFFFGGFDFCFGG67FGGBDD)2:?4B2<8A?###########
@DE18INS60510:318:000000000-B6LD3:1:1101:13821:6111 1:N:0:AAGAGGCACCTAGAGT
TGGGGAATATTGCACAATGGAGGAAACTCTGATGCAGCGACGCCGCGTGAGTGAAGAAGTAGTTCGCTATATAAAGCCCTATCAGCAGGGAAGATAGTGACGGTACCTGACTAAGAAGCTCCGGCTAAATACGTGCCAGCAGCCGCGGTAATACGTATGGAGCAAGCGTTATCCGGATTTACTGGGTGTAAAGGGAGTGTAGGTGGCCAGGCAAGTCAGAAGTGAAAGCCCGGGGCTCAACCCCGGGACTGCTTTTGAAACTGCAGGGCTAGAGTGCATGAGG
+
GGGGGGGGGGGGGGGGGGGGGGGGGGGGGGGGGGGGGGGGGGGGGGGGGGGGGFGGGGGGFGGGGGGBFEGFGGFAFGGGGGGGGGGGGEGGGGGGGGGGGGGGGGGGGGGGGGGFGGGGGGGGGGGGGDGGFGFFGGGGGGGGGGGGGGGGGGGGGGGFEFGGGGGGEGGGGGGGDGGGGGGGGGBEGGGGGGGFG8FFGCFFGCGGGGGGGFFCECFGGGCGGDFGGF3CGGD>@FFGFFEFGGF3@<FCCFF?FGFFGBF6B?F>F>0??FAAF2)6.4F
@DE18INS60510:318:000000000-B6LD3:1:1101:8832:6148 1:N:0:AAGAGGCACCTAGAGT
TGGGGAATGTTGCACAATGGGGGAAACCCTGATGCAGCGACGCCGCGTGGAGGAAGAAGGTCTTCGGATTGTAAACTCCTGTTGTTGAGGAAGATAATGACGGTACTCAACAAGGAAGTGACGGCTAACTACGTGCCAGCAGCCGCGGTAAAACGTAGGTCACAAGCGTTGTCCGGACTTACTGGGTGTAAAGGGAGCGCAGGCGGGAGAACAAGCTGGAAGTGCAATCCATGGGCACAACCCATGAACTGCTTTCAAAACTGTTTTTCTTGAGTAGTGCAGA
+
EFGGGGGGGGGFF@FG9FGFEGFF:FFFGGGGGDGFGGCGGGGGEGGEEE><F+@<@<D:FGGFGCGD:F<<@A@FGGG>DDFGFFFF:<FCFFFF<CGFCECEFGGGGGGF*BFEGGFGFFECGGGCEGGDEG>FFGGGGGGGGGEC8?EGFGEEFCGEF:F:9FCEE5?EFGGGG*:FCGGE?CCDE<@GGGGGGGGG5EGGGC5*88CEFFC*390/7CFF+??FGF47>5D@).5CBBB>C*/*/*202*9@FGDFGFGF=AFB77<AAF#########
@DE18INS60510:318:000000000-B6LD3:1:1101:17577:6150 1:N:0:AAGAGGCACCTAGAGT
TGGGGGATATTGCACAATGGAGGAAACTCTGATGCAGCGACGCCGCGTGAGTGAAGAAGTATTTCGGTATGTAAAGCTCTATCAGCAGGGAAGAAAATGACGGTACCTGACTAAGAAGCCCCGGCTAACTACGTGCCAGCAGCCGCGGTAATACGTAGGGGGCAAGCGTTATCCGGATTTACTGGGTGTAAAGGGAGCGTAGACGGCGACGCAAGTCTGAAGTGAAATACCCGGGCTCAACCTGGGAACTGCTTTGGAAACTGTGTAGCTGGAGTGCTGGAGA
+
GFGGGGGGGGGGGGGGGGGGGGGGGGGGGGGGGGGGGGEGGGGGGGGGGGGGGGGGGGGGGGGGGFGGGGGGGGGGGGGFGGGGGGGGGGGGGGGGGGGGGGGGGGGGGGGGGGGGGGGGGGGEGGGGGGGGGGGGGGGGGGGGGGGGGCEGEGFFFGGGGGGGGGGGGGGGGGGGEGGGGGGGGGGGGGFGGGGGGGGGGGDGDGGGGGGGDGGGGGGC>CGFGGGGGGGGGGD@DFGGFFFFFG5FFFGGC=8=9CABGF7CFAFFFBABBFFFFFA??:F
@DE18INS60510:318:000000000-B6LD3:1:1101:23695:6187 1:N:0:AAGAGGCACCTAGAGT
TGGGGAATATTGCACAATGGGGGAAACCCTGATGCAGCGACGCCGCGTGGAGGAAGAAGGTCTTCGGATTGTAAACTCCTGTTGTTGAGGAAGATAATGACGGTACTCAACAAGGAAGTGACGGCTAACTACGTGCCAGCAGCCGCGGTAAAACGTAGGTCACAAGCGTTGTCCGGAATTACTGGGTGTAAAGGGAGCGCAGGCGGGAGAACAAGTTGGAAGTGAAATCCATGGGCTCAACCCATGAACTGCCTTCAAAACTGTTTTTCTTGCGTACTTCAGA
+
FFFGGGGGGGGFGFG<<ED<FFGGGGGGGGGGGGGFFGCGGGGF7BCFEGGFGG8FFG?FGFCFGGD>FFGGGFCFFGGGFGFGGFF9CF8@BFFGCFCCEFDECFFFGFGFF8:FFGGDCGGGGGDFG?9C8CEGFGFGFFGGGGGGCED7@FGG6FDCGGGGGGGG*AEEFGEGDGFD9EGGGC@CCC++<CCFD*?EGG8EGG=*:*:6EFFGGGG4*909<>FFGGCFGGGFF>4C;FD>7:9CF:64*7?==:>>C?C7*651:F#############
@DE18INS60510:318:000000000-B6LD3:1:1101:14108:6195 1:N:0:AAGAGGCACCTAGAGT
TGGGGAATCTTCCGCAATGGACGAAAGTCTGACGGAGCAACGCCGCGTGAGTGATGAAGGATTTCGGTCTGTAAAGCTCTGTTGTTTATGACGAACGTGCAGTGTGTGAACAATGCATTGCAATGACGGTAGTAAACGAGGAAGCCACGGCTAACTACGTGCCAGCAGCCGCGGTAATACGTAGGTGGCGAGCGTTGTCCGGAATTATTGGGCGTAAAGAGCATGTAGGCGGCTTAATAAGTCGAGCGTGAAAATGCGGGGCTCAACCCCGTATGGCGCTGGA
+
GGGGGGGGGGGGGCFEFGGGGGGGGGGGGGGGGGGGGGFGGGGGGGGGGGGGGGGGGGGGGGGGGGGGGGGGGGGGGGGGEGGGGGGGFGGGGGGGGGGGGGGGGGGGGGGGGGGGGGGGGGGGGGGGGGGGGGFGGGGGGGFGGGGGGGGGGGGGGGGGGGGGGGGFGGGGGGGGDGGGGFGGGGGGGGGGGGGGGGFGGGEEGGGGGGGFGGGGGFFGGGGGGGGGFGGG3CC:FFGFFFFFGGFGBCDGC?FFGG>>GFDF4<51-094>:::?3<6>FF
@DE18INS60510:318:000000000-B6LD3:1:1101:18312:6199 1:N:0:AAGAGGCACCTAGAGT
TGGGGAATATTGCACAATGGGGGAAACCCTGATGCAGCGACGCCGCGTGGAGGAAGAAGGTCTTCGGATTGTAAACTCCTGTTGTTGAGGAAGATAATGACGGTACTCAACAAGGAAGTGACGGCTAACTACGTGCCAGCAGCCGCGGTAAAACGTAGGTCACAAGCGTTGTCCGGAATTACTGGGTGTAAAGGGAGCGCAGGCGGGAGAACAAGTTGGAAGTGAAATCCATGGGCTCAACCCATGAACTGCTTTCAAAACTGTTTTTCTTGAGTAGTGCAGA
+
GGGGGGGGGGGGGGGGGGGGGGGGGGGGGGGGGGGGGGGGGGGGGGGGGGGGGGGGGGGGGGGGGGGGGGGGGGGGGGGGGGGGGGGGGGGGGGGGGGGGGGGGGGGGGGGGGGGGGGGGGGEGGGGGGGGGGGFGGGGGGGGGGGGGGGGGGGGGGGGGGGGGGGGGGGDGGGGGGCGGGGGGGGGGGGGEGGGE5EEEGGGGGG5EEGFGFFGGFFGG7FGGGG?DGGGGGGGFFFGG@FDFGGBGFGGGGFFFGGABG@FCF<F<F?BFAFFAFA>BAA?
@DE18INS60510:318:000000000-B6LD3:1:1101:13876:6209 1:N:0:AAGAGGCACCTAGAGT
TGGGGAATATTGCACAATGGGCGAAAGCCTGATGCAGCAACGCCGCGTGAGCGATGAAGGCCTTCGGGTCGTAAAGCTCTGTCCTCAAGGAAGATAATGACGGTACTTGAGGAGGAAGCCCCGGCTAACTACGTGCCAGCAGCCGCGGTAATAGGTAGGGGGCTAGCGTTATCCGGATTTACTGGGCGTAAAGGGTGCGTAGGTGGTTTCTTAAGTCAGGAGTGAAAGGCTACGGCTCAACCGTAGTAAGCTCTTGAAACTGGGAAACTTGAGTGCAGGAGAG
+
GGGGGGGGGGGGGGGGGGGGGGGGGGGGGGGGGGGGGG8FGGGGGGGGGGGGGGGGGGGGGGGFGGGGGGGGGDGDEFGGGGGGGGFFGGGGGGGFGGGGGGGGGGGGDCGDGGGGGGGGGGCEFGGGGGGGGGGGGGGGGGGGGGGGGDGGGGGGGGGGGGGGFGGGGGGGGGGGGGGGGGGGGGGGGGGGGGGGEGGGGGGGGCAFGFGGGCFGGGG:CDGG?FCGGGG:FDDE@FGGFFFFGGFGFFGFFFFFCGAF7=4C>:>BD4<DFFFFA9:??BF
@DE18INS60510:318:000000000-B6LD3:1:1101:15091:6213 1:N:0:AAGAGGCACCTAGAGT
TGGGGAATATTGCACAATGGAGGAAACTCTGATGCAGCGACGCCGCGTGAGTGAAGAAGTAGTTCGCTATGTAAAGCTCTATCAGCAGGGAAGATAGTGACGGTACCTGACTAAGAAGCTCCGGCTAAATACGTGCCAGCAGCCGCGGTAATACGTATGGAGCAAGCGTTATCCGGATTTACTGGGTGTAAAGGGAGTGTAGGTGGCCAGGCAAGTCAGAAGTGAAAGCCCGGGGCTCAACCCCGGGACTGCTTTTGAAACTGCAGGGCTAGAGTGCAGGAGG
+
GGGGGGGGGGGGGGGGGGGGGGGGGGGGGGGGGGGGGGGGGGGGGGGFGGGFFGGGCFFGGGGGGGGGGGGGGGGGGGGGGGGGGGGGGGGGGGGGGGGGGGGGGGGGGGGGFGGGFFGGGGGGGGGGGGGGGGFGGGGGGGGGGGGGGCEGGGGFGGGGGGGGGGGGGGCGGGGCGGGGGGGGGGGGGGFFFGGGDEFEGGGGCGGGGGGGGGGGGD>:CCCFGFFFGGGGGGG:BFGGFFFFGGFDEGGGGFFFGGF22=DG14F0<F??2>:<B:6:?:F
@DE18INS60510:318:000000000-B6LD3:1:1101:18404:6224 1:N:0:AAGAGGCACCTAGAGT
TGGGGAATATTGCACAATGGAGGAAACTCGGATGCAGCGACGCCGCGTGAGTGAAGAAGTAGTTCGCTATGTAAAGCTCTATCAGCAGGGAAGATAGTGACGGTACCTGACTAAGAAGCTCCGGCTAAATACGTGCCAGCAGCCGCGGTAATACGTATGGAGCGAGCGTTATCCGGATTTACTGGGTGTAAAGGGAGTGTAGGTGGCCAGGCAAGTCAGAAGTGAAAGCCCGGGGCTCAACCCCGGGACTGCTTTTGAAACTGCAGGGCTAGAGTGCAGGAGG
+
GGGGGGGGGGGGGGGGGGGGGGGGGGGGGGGGGGGGGGGGGGGGGGGGGGGGFGGFGGGGGGGGGGGGGGGGGGGGGGGGGGGGGFGGGGGGGGGFGGGGGGGGGGGGGGGGGGGGGGGGGGGGGGGGGGGGGGGGGGGGGGGGGGGGGGGGGGGGGFGGGGGGEGGGGGGGGGGG>GEFFGGGFFFGGFFCFGED/;CEFDGFGGDECGGGFGGGGGFFCFGGFGGGGCFGGGGFBFFG@FDBGGBCDGGGFBFFGD<<GFCFFFF06>??27ADBAAF?<B
@DE18INS60510:318:000000000-B6LD3:1:1101:12934:6238 1:N:0:AAGAGGCACCTAGAGT
TGGGGAATATTGCACAATGGGGGAAACCCTGATGCAGCGACGCCGCGTGGAGGAAGAAGGTCTTCGGATTGTAAACTCCTGTTGTTGAGGAAGATAATGACGGTACTCAACAAGGAAGTGACGGCTAACTACGTGCCAGCAGCCGCGGTAAAACGTAGGTCACAAGCGTTGTCCGGAATTACTGGGTGTAAAGGGAGCGCAGGCGGGAGAACAAGTTGGAAGTGAAATCCATGGGCTCAACCCATGAACTGCTTTCAAAACTGTTTTTCTTGAGTAGTGCAGA
+
GGGGGGGGGGGGGGGGGGGGGGGGGGGGGGGGGGGGGGGGGGGEEGFGGGFGGGGGGGGGGGGGGGGGGGGGGGGGGGGGGGGGGGGGGGGGDGGECGGGGGGGGGGGGGGGGGGF?FFCFGGGEGGG6FFGGGDGGGGGGGGGGGGGGGGGFGGGGGGGGGGGFGGGGG5EFGGGGGGGGGGGGFGGGGFG?FGGGGDECEGGGGG5ECEECFGGGGGGGGGGGFFFFGGGG4C@FFGFFFFEGGF7@CDFGF4@CF2<FFGFFFFF:=>A<>>2>D:DA<?
@DE18INS60510:318:000000000-B6LD3:1:1101:7187:6260 1:N:0:AAGAGGCACCTAGAGT
TGGGGAATATTGCACAATGGAGGAAACTCTGATGCAGCGACGCCGCGTGAGTGAAGAAGTAGTTCGCTATGTAAAGCTCTATCAGCAGGGAAGATAGTGCCGGTACCTGACTAAGAAGCTCCGGCTCAATACGTGCCAGCAGCCGCGGTACTACGTATGGCGCAAGCGTTATCCGGATTTACTGGGTGTACAGGGAGTGTAGGTGGCCAGGCAAGTCAGAATTGAACGCCCGGGGCTCAACCCCGGGACTGCTTTTGAATCTGCAGGGCTAGAGTGCAGGAGG
+
<EFGGDEGEFFA9FEF@ABFBFG7<FGGGGG9FFGGGGGGGGGEGDFFC=FFGFCFCFDFECGGGECEEG=FC9,CFDFG9=F;;33@CF*>*8@8<C@,?<<C<FGGG@CF9?:,CF8<CFG7<F*87<FGGF:FF<2F@8AFGD*CEC/<:C>C<:F***;*///*/;8;FGDE8CGFEFGF6CE8:<++<**;*C8E7@@G6CCF+;5*2:*<C**2**29A*+*:1CCD)187>F=FFBDD5</8FFGGF??776):?7C7:)9?F#############
@DE18INS60510:318:000000000-B6LD3:1:1101:17669:6279 1:N:0:AAGAGGCACCTAGAGT
TGGGGAATATTGCACAATGGGGGAAACCCTGATGCAGCGACGCCGCGTGGAGGAAGAAGGTCTTCGGATTGTAAACTCCTGTTGTTGAGGAAGATAATGACGGTACTCAACAAGGAAGTGACGGCTAACTACGTGCCAGCAGCCGCGGTAAAACGTAGGTCACAAGCGTTGTCCGGAATTACTGGGTGTAAAGGGAGCGCAGGCGGGAGAACAAGTTGGAAGTGAAATCCATGGGCTCAACCCATGAACTGCTTTCAAAACTGTTTTTCTTGAGTAGTGCAGC
+
GGGGGGGGGGGGGGGGGGGGGGGGGGGGGGGGGGGGGGGGGGGGGGGGGGGGGGGGGGGGGGGGGFFCGGGGGGGGGGGGGGGGGGGGGGFGGGGGGGGGGGGGGGGGGGGGGGGGGGGGGGGFGGGGGGGGGGFGGFGGGGGGEGGGGGGGDGGGGGGGGGGGFGGGGGEGGGGGDEEGGGGGGGGGGGG+AFGGCEEGGGEGGGG*?GGGGGGGGGGC>FGGGGGGGGGGGFFFFFGGFFFFGGFGF7DFG?FFFF<AGFG>@A5(49>AF)56<A?FD##
@DE18INS60510:318:000000000-B6LD3:1:1101:25488:6294 1:N:0:AAGAGGCACCTAGAGT
TGGGGAATATTGCACAATGGAGGAAACTCTGATGCAGCGACGCCGCGTGAGTGAAGAAGTAGTTCGCTATGTAAAGCTCTATCAGCAGGGAAGATAGTGACGGTACCTGACTAAGAAGCTCCGGCTAAATACGTGCCAGCAGCCGCGGTAATACGTATGGAGCAAGCGTTATCCGGATTTACTGGGTGTAAAGGGAGTGTAGGTGGCCAGGCAAGTCAGAAGTGAAAGCCCGGGGCTCAACCCCGGGACTGCTTTTGAAACTCCAGGGCTAGAGTGCAGGAGG
+
GGGGGGGGGGGGGGGGGCGGGGGGGGGGGGGGGGGGGGFGGGGGGGGGGGGGGGGGGGFGDFFGGGGGGGGGGGGGGGGGGGGGGGFGGGGGGGGGGGGGGGGGGGEFFFGGGGGFFGGGGGGGGGGGGGFGGGFGGGGGDFFFGGGGGGGGGGFFGGGFGGGGFFFGGGDGGGGG@EGGFGGGGGGGGGGGFGDGDGGGGGFGGGGC6CFFCFFFGGFGGGGGGGFGGGG<CGGFFFGFFFFFGG:)7<DGG?FFFDDFGFCG47F(4F?<?FFFFA>48?F
@DE18INS60510:318:000000000-B6LD3:1:1101:15352:6294 1:N:0:AAGAGGCACCTAGAGT
TGGGGAATATTGCACAATGGAGGAAACTCTGATGCAGCGACGCCGCGTGAGTGAAGAAGTAGTTCGCTATGTAAAGCTCTATCAGCAGGGAAGATAGTGACGGTACCTGACTAAGAAGCTCCGGCTAAATACGTGCCAGCAGCCGCGGTAATACGTATGGAGCAAGCGTTATCCGGATTTACTGGGTGTAAAGGGAGCGCAGGCGGGAGAACAAGTTGGAAGTGAAATCCATGGGCTCAACCCATGAACTGCTTTCAAAACTGTTTTTCTTGAGTAGTGCAGA
+
GGGGGGGGGGGGGGGGGGGGGGGGGGGGGGGGGGGGGGGGGGGGGGGGGGGGGGGGGGGGGGGGGGGGEFGGFGGGGGGGGGGGGGGGGGGGGGGGGGGGGGGGGGGGGGGGGGGGGGGGGGGGGGGGGGGGGGGGGGGGGGGGGGGGGGGGGGGGGGGGGGGGCGGGGGEGGGGGGGGGGGGGGGGGGGFFGGGGGGDGGGGEGEGEEGGGGGGGGGGGCDGG@CDGGGGGFGFFFFGGFFFFGGF>FGGGGFFFGGA2CFGF?BF?BFFFFBFFFAFADF?
@DE18INS60510:318:000000000-B6LD3:1:1101:10202:6303 1:N:0:AAGAGGCACCTAGAGT
TGGGGAATATTGCACAATGGGGGAAACCCTGATGCAGCGACGCCGCGTGGAGGAAGAAGGTCTTCGGATTGTAAACTCCTGTTGTTGAGGAAGATAATGACGGTACTCAACAAGGAAGTGACGGCTAACTACGTGCCAGCAGCCGCGGTAAAACGTAGGTCACAAGCGTTGTCCGGAATTACTGGGTGTAAAGGGAGCGCAGGCGGGCGAACAAGTTGGAAGTGAAATCCATGGGCTCAACCCATGAACTGCTTTCAAAACTGTTTTCCTTGAGTAGTGCAGA
+
GGGGGGGGGGGGGGGGFGGGGGGGGGGGCGFGGFGGGFGGCGGGGGGG+@FFGGC<FFGGGGGGGGGEGEGGFG9FGGGGGGGGGGGFFCEEEFGGGGGGGGGGGGGGFGGGGGGFGGFEGGGGGGG<FGFG<FFGFFGGCFGGGGDGGGDGCGGFCCCFGGGGCGCEGG@ECEFGECFGCC,2BCGEGGGFGGGGGG=EEGDEEGG>:CEG=CC:CFG4>G6F+:9DGGGG75*57@7CFFF3<C**9:74C@FFGGF)>6FC6:F<AF<A###########
@DE18INS60510:318:000000000-B6LD3:1:1101:6476:6312 1:N:0:AAGAGGCACCTAGAGT
TGGGGAATATTGCACAATGGAGGAAACTCTGATGCAGCGACGCCGCGTGAGTGAAGAAGTAATTCGTTATGTAAAGCTCTATCAGCAGGGAAGATAGTGACGGTACCTGACTAAGAAGCTCCGGCTAAATACGTGCCAGCCGCCGCGGTAATACGTATGGAGCAAGCGTTATCCGGATTTACTGGGTGTAAAGGGAGTGTAGGTGGCATCACCAGTCAGAAGTGAAAGCCCGGGGCTCAACCCCGGGACTGCTTTTGAAACTGTGGAGCTGGAGTGCAGGAGA
+
FDGGGGGGGGGGGGGGEFFGEGGGGGGGGGGGGGGGGGGDGGGGGGGCG@FGGGGGFEFFFGGGGGGG@FFFCCFGGGFGGGGEEGAEFE<EFEF9<FEGFEDFFGGGGCFG,:B9,B<FFGGCFG7,?AFFGF,DFFCF+@FGGGG7F7@EFGFF@FGGFGGCBCFEGGEFGGGG75CF9CFGFFFGEG99EEG8EEGGGGGE?FF6CGDG*<=FGGGG7CGG7C?FGGDG35D>EFC*?>EFGE@3<FCG7FFF7D2>F47C4:4:?FB(1:7:A>BB?:4
@DE18INS60510:318:000000000-B6LD3:1:1101:11832:6315 1:N:0:AAGAGGCACCTAGAGT
TGGGGAATATTGCACAATGGGGGGAACCCTGACGCAGCGACGCCGCGTGAGCGATGAAGTATTTCGGTATGTAAAGCTCTATCAGCAGGGAAGAAAATGACGGTACCTGACTAAGAAGCCCCGGCTAACTACGTGCCAGCAGCCGCGGTAATACGTAGGAGGCAAGCGTTATCCGGATTTACTGGGTGTAAAGGGATCGTAGACGGCATGGCAAGCCAGATGTGAAAGCCCGGGGCTCAACCCCGGGACTGCATTTGGAACTGTCCGGCTAGAGTGTCGGAGA
+
GGGGGGGGGGGGGGGGGGGGGGGGDFGFGFGGGGGGGGFGGGGGGGGFEGGGGGGEFGGG<FFGGGCGFF@FFGFGGGGGGGGGGF>CF@EFGGGGGGGGGGGGCEGGGGGGDGGFCGGCGGGEGCFFFGFGCG:FGGGG?CFFEGGGGEGGDEGGGGGFFGG5>CGGGG8EFGG>>EGGGGGGGGGGGG?9FFGC*;EGGG5F5EGGGGGG6E=C74/0>FGGCFDFFCGDDGG<556*7FFB<E57:5DG*=FFGGF9CF7>F##################
@DE18INS60510:318:000000000-B6LD3:1:1101:23721:6316 1:N:0:AAGAGGCACCTAGAGT
TGGGGAATATTGCGCAATGGGCGAAAGCCTGATGCAGCGACGCCGCGTGAGCGAAGAAGTATTTCGGTATGTAAAGCTCTATCAGCAGGGAAGATAATGACGGTACCTGACTAAGAAGCACCGGCTAAATACGTGCCAGCAGCCGCGGTAATACGTATGGTGCAAGCGTTATCCGGATTTACTGGGTGTAAAGGGAGCGCAGGCGGTGCGGCAAGTCTGATGTGAAAGCCCGGGGCTCAACCCCGGTACTGCCTTGGAAACTGTCGTACTAGCGTGTCGGAGG
+
GGGGGGGGGGGGGGGGGGGGGGGGGGGGGGGGGGGGGGGGGGGGGGGGGGGGGGGGGGGGGGGGGGGGGGGGGGGGGGGGGGGGGGGGFGGGGGGGGGGGGGGGGGGGGGGGGGGFGGGGGGGGGGGGGGGGFGGGGGGGGGGGGGGGGDEGGGGGGGGGGGGGGGGGGGDGGGGGEGGGFGGGGGCCCFFFGGGGDEGGGGGGGGGGGGGGEEGGGFGFGGGCFGFGGGGGGGGFFFCCFFEFGGE)77FG*68?FC9A9@>>F:>??F#############
@DE18INS60510:318:000000000-B6LD3:1:1101:21018:6333 1:N:0:AAGAGGCACCTAGAGT
TGGGGAATATTGCACAATGCGGGAAACCCTGATGCAGCGACGCCGCGTGGAGGAAGAAGGTCTTCGGATTGTAAACTCCTGTTGTTGAGGAAGATAATGACGGTACTCAACAAGGAAGTGACGGCTAACTACGTGCCAGCAGCCGCGGTAAAACGTAGGTCACAAGCGTTGTCCGGAATTACTGGGTGTAAAGGGAGCGCAGGCGGGAGAACAAGTTGGAAGTGAAATCCATGGGCTCAACCCATGAACCGCTTTCAAAACTGTTTTTCTTGAGTAGTGCAGA
+
GFGGGGGGGGGGGGGGGGG<FGGGGGGGGGGGGFGGGGEGGGGGGGGGGGEGGGGGGGGGFGGGGGGGGGGGFGGGGGGGGGGGGGGGGGGGGGGGGGFFGGGGGGGGGGGGGGGEGGGGGGEGGGDFGGFGGGGFGGGGGGGGGGGGGGGGGGGGGGGGGGGGGGGGEGGGGGGGCEFGGGGGGGCEGGF7CGGGGGGGGGGGEGGCECFGF?GFFDGGGGGGF7ECGGGGGGFF>FGDFFEBFG*2=DGD)7FF>F5)9@GDFF@:?=<424>DFFFFFF4
@DE18INS60510:318:000000000-B6LD3:1:1101:12853:6348 1:N:0:AAGAGGCACCTAGAGT
TGGGGAATATTGCACAATGGGGGAAACCCTGATGCAGCGACGCCGCGTGGAGGAAGAAGGTCTTCGGATTGTAAACTCCTGTTGTTGAGGAAGATAATGACGGTACTCAACAAGGAAGTGACGGCTAACTACGTGCCAGCAGCCGCGGTAAAACGTAGGTCACAAGCGTTGTCCGGAATTACTGGGTGTAAAGGGAGCGCAGGCGGGAGAACATGTTGGAAGTGAAATCCATGGGCTCAACCCATGAACTGCTTTCAAAACTGGTTTTCTTGAGTAGTGCAGA
+
GGGGGGGGGGGGGGGGGGGGGGGGGGGGGGGGGGGGGGGGGGGGGGGGGGGGGGGGGGGGGGGGGGGGGGGGGGGGGGGFGGGGGGGGGGGCGGGGGGGGGGGGGGGGGGGGGGGGEFGGGGEGGGGGGGGGGGGGGGGGFGGGDGGGGGGGGGGGCFGGGGGGGGGGGGGGGGGGGGGGGGGGGGGGGGFGGGGGGGGGDGGGGGG>EEGFGGGGCFFCGGGGG=FGGGGGFFC@FFGGFFFFGDFGFFGGGF?FDFBFGFGC8<FB<FFFA?FFAFBF24=
@DE18INS60510:318:000000000-B6LD3:1:1101:24088:6350 1:N:0:AAGAGGCACCTAGAGT
TGGGGAATATTGCACAATGGGGGAAACCCTGATGCAGCGACGCCGCGTGGAGGAAGAAGGTCTTCGGATTGTAAACTCCTGTTGTTGAGGAAGATAATGACGGTACTCAACAAGGAAGTGACGGCTAACTACGTGCCAGCAGCCGCGGTAAAACGTAGGTCACAAGCGTTGTCCGGAATTACTGGGTGTAAAGGGAGCGCAGGCGGGAGAACAAGTTGGAAGTGAAATCCATGGGCTCAACCCATGAACTGCTTTCAAAACTGTTTTTCTTGAGTAGTGCAGA
+
GGGGGGGGGGGGGGGGGFGGGGGGGGGGGGGGGGGGGGGGGGGGGGGGGGGGGEFGGGGGGGGGGGGGGGGGGGGGGGGGGGGGGGGGGGGGGGGGGGGGGGGGGGGGGGGGGGGGGGGGGG@FGGGGGGFGGGGGGGFGGGGGDGFGGC7FGFGGGGGGGGGGGCGGGGEEE:F7FGGDGGGGGGFGEGFGGGGFDGGGEGGGGGGCGGFGGFF?CCFCCDA4CCCGDG6DFDFFFFGG?:BDGGFFF:D7FFFFG74)*9FGFDFBFFFFFF#########
@DE18INS60510:318:000000000-B6LD3:1:1101:16019:6351 1:N:0:AAGAGGCACCTAGAGT
TGGGGAATATTGCACAATGGGGGAAACCCTGATGCAGCGACGCCGCGTGGAGGAAGAAGGTCTTCGGATTGTAAACTCCTGTTGTTGAGGAAGATAATGACGGTACTCAACAAGGAAGTGACGGCTAACTACGTGCCAGCAGCCGCGGTAAAACGTAGGTCACAAGCGTTGTCCGGAATTACTGGGTGTAAAGGGAGCGCAGGCGGGAGAACAAGTTGGAAGTGAAATCCATGGGCTCAACCCATGAACTGCTTTCAAAACTGTTTTTCTTGAGTAGTGCAGA
+
GGGGGGGGGGGGGGGGGFGGGGGGGGGGGGGGGGGGGGFFGGGGGGGGGGGGGGGGGGGGGGGGGGGGGGGGGGGGGGGGGGGGGGGGGGGGGGGGGGGGGGGGGGGGGGGGDGGGGGGGGGGGGGGGGGGGGGDGGGGGGGGGGGGGGGGGGGGGGGGGGGGGGGGGGGGGGGGGGGGGFGFGDFGDGGGGGFGGEGGGGGEGEEGC>CCGGGFCFGGG>FGGFC9>FCGGGFGFFFGFFFBBGGFGFGGGGFFFFGDBGFGFF<4::FFFFFFFBA:BFFF
@DE18INS60510:318:000000000-B6LD3:1:1101:22513:6365 1:N:0:AAGAGGCACCTAGAGT
TGGGGAATATTGCACAATGGGCGAAAGCCTGATGCAGCGACGCCGCGTGAGCGAAGAAGTATTTCGGTATGTAAAGCTCTATCAGCAGGGAAGATAATGACGGTACCTGACTAAGAAGCACCGGCTAAATACGTGCCAGCAGCCGCGGTAATACGTATGGTGCAAGCGTTATCCGGATTTACTGGGTGTAAAGGGAGCGCAGGCGGTGCGGCAAGTCTGATGTGAAAGCCCGGGGCTCAACCCCGGTACTGCATTGGAAACTGTCGTACTAGAGTGTCGGAGG
+
GGGGGGGGGGGGGGGGFGGGGGGGGGGGGGGGGGGGGGGGGGGGGGGGGGGGGGGGGGGGGFFGGGGGFGGGGGGGGGGGGGGGGGFGGGGGGGGGGGGGGGGGGGGGGGGGGCD9FGGGGGGGGGGGGGGGGGGGGGGGGGGGDGECGGGGGGGGGGGGGGG?C;EEEGGGGGGGGGGGGGGGGGGCCFDGGGGGGGGGGGEGGGGGGGGGEEGGGGG7CFGG7CFGGFGGGDG>>F*>FFFFGGFGEGGG>?BFFG<AFFGGFFFBF>ABAFA<A>:>21:
@DE18INS60510:318:000000000-B6LD3:1:1101:14727:6379 1:N:0:AAGAGGCACCTAGAGT
TGGGGGATATTGCACAATGGAGGAAACTCTGATGCAGCGACGCCGCGTGAGTGAAGAAGTATTTCGGTATGTAAAGCTCTATCAGCAGGGAAGAAAATGACGGTACCTGACTAAGAAGCCCCGGCTAACTACGTGCCAGCAGCCGCGGTAATACGTAGGGGGCAAGCGTTATCCGGATTTACTGGGTGTAAAGGGAGCGTAGACGGCGACGCAAGTCTGAAGTGAAATACCCGGGCTCAACCTGGGAACTGCTTTGGAAACTGTGTTGCTAGAGTGCTGGAGA
+
GGGGGGGGGGGGGGGGGFGGGGGGGGGGGGGGGGGGGGGGGGGGGGGFGGGGGGGGGGGGFGGGGGGGGGGGGGGGGGGGGGGGGGGGGGGFGGGGGGGGGGGGGGGGGGGGGGGGGGGGGGGGGGGGGGFGGGGGGGGGGGGGGGGGGGGGGGGGGGGGGGGGGGGGGDGGGGGGCEGGCGGGGGGGGGGCGGGGGGGGGGGGGGGGGDEGGGGGGGGGFGGGCFEGGGGDGGGF:FGGFFFFGG>FFGGGFFFFGGA7CFGFFA:?A?<>77>A4>A?BFF
@DE18INS60510:318:000000000-B6LD3:1:1101:6370:6399 1:N:0:AAGAGGCACCTAGAGT
TGGGGAATATTGCACAATGGAGGAAACTCTGATGCAGCGACGCCGCGTGAGTGAAGAAGTAGTTCGCTATGTAAAGCTCTATCAGCAGGGAAGATAGTGACGGTACCTGACTAAGAAGCTCCGGCTAAATACGTGCCAGCAGCCGCGGTAATACGTATGGAGCAAGCGTTATCCGGATTTACTGGGTGTAAAGGGAGTGTAGGTGGCCAGGCAAGTCAGAAGTGAAAGCCCGGGGCTCAACCCCGAGACTGCTTTTGAAACTGCAGGGCTAGAGTGCAGGAGG
+
EFGGGG>EFGGGFFGGGGGGGGGFGGGFGGGGGGGEFFGDEGGGGGGEEEF<FGGGGGGGGGGGGGGEGEGGGGGGGDGFGFFGGGFFGGGCFGGGGGGGGGGGFGGCGGGGFGGG9FGGGGGGGDEGGGGGGFFGGFFFFGGGGGGGCGGGGGG:ACFGCFG>FFGDGGGFFCFGFGGCGGFGF58C3<+?CGGCEEGCGGGDGGGFFFCFFFG@ECC7:FGF9DFG?FC79DGDDFG*8FF39CD3)*9*:7@FF<).7*:4??F907::><AABFA####
@DE18INS60510:318:000000000-B6LD3:1:1101:6392:6406 1:N:0:AAGAGGCACCTAGAGT
TGGGGAATATTGCACAATGGAGGAAACTCTGATGCAGCGACGCCCCGTGAGTGAAGAAGTAGTTCGCTAGGTAAAGCTCAATCAGCAGGGAAGTTAGTAACGTTACCTGACTAAGAAGCTCCGGCTAAATACTTGCCAGCAGCCTCGGTAATACGTATGTAGAAACCGTTATCCGGATTTACTGGTGGTAAAGGGAGTTTAGTTGGCCAGGCAAGTAATAGTTGAAAGCCGGGGCCTCACCCCCGATACTGCTTTGAAAACTGCAGGCCTACAGTGAAGAAGG
+
FFGGEGDCEGE,,,CEC9FCFGDEGGGDCE9C,C,,;67:+8@@++888,8<@C66CF@,6CFF96@=F+:CFF9C<<C,C99C,=CFF+B,+,C<<,,9EE,:?FE,5<<?E<,C,,4=FE76>:FDD,??,5,5A<,338D,,:C++8:@99+,,,@,,,,85,,+@:@>CCE@CGCDGC,@7>,4*>,,5;::B:,BCF#################################################################################
@DE18INS60510:318:000000000-B6LD3:1:1101:24202:6407 1:N:0:AAGAGGCACCTAGAGT
TGGGGAATATTGCACAATGGGGGAAACCCTGATGCAGCGACGCCGCGTGAGCGAAGAAGTATTTCGGTATGTAAAGCTCTATCAGCAGGGAAGAAAATGACGGTACCTGACTAAGAAGCACCGGCTAAATACGTGCCAGCAGCCGCGGTAATACGTATGGTGCAAGCGTTATCCGGATTTACTGGGTGTAAAGGGAGCGTAGACGGTTGTGTAAGTCTGATGTGAAAGCCCGGGGCTCAACCCCGGGACTGCATTGGAAACTATGTAACTAGAGTGTCGGAGA
+
GGGGGGGGGGGGGGGGGFGGGGGGGGGGGGGGGGGGGGFGGGGGGGGGGGGGGGGGGGGGFFGGGGGGGGGGGGGGFFGGGGGGGGGGGGGGGGGGGGGGGGGGGGGGGGGGGGGGGGGGGGGGGGGGGGGGGGGGGGGGDFGGGGGGGGGGCCGFGDGGFFGGDGGGGGGGGGGGGDGFGGGGGGGGEGGGGGGEGGGGGGGGGGGGGGGGGGGFFGGGGGGGGGGGG:DDD<<@D)>754>DD7@GFGGCF6@FFGBDGFGGFF?A<F<2)54669?F>9>
@DE18INS60510:318:000000000-B6LD3:1:1101:18699:6415 1:N:0:AAGAGGCACCTAGAGT
TGGGGAATATTGCACAATGGGGGAAACCCTGATGCAGCGACGCCGCGTGGAGGAAGAAGGTCTTCGGATTGTAAACTCCTGTTGTTGAGGAAGATAATGACGGTACTCAACAAGGAAGTGACGGCTAACTACGTGCCAGCAGCCGCGGTAAAACGTAGGTCACAAGCGTTCTCCGGAATTACTGGGTGTAAAGGGAGCGCAGGCGGGAGAACAAGTTGGAAGTGACATCCATGGGCTCAACCCATGAACTGCTTTCAAAACTGTTTTTCTTGAGTAGTGCATA
+
GGGFE@FGGFGFGGGFEGGGGGFGDGGGG<FGGAFFFGGG:FEGGGGGGGGGECFCGGDGGGFFB<F7FECFE,EFGGEFFGGGBF@9AFCFFCFGFF=,C@+8BFFGCF@3,><AB<@,EFGDCFF8FF=C@F<CCF7FC7FE@E:CEE:FCGC<FFECFFGGCGGGGG*=,7F8::A:@C?F8>FGGF?+<AECGEGGEC>C=C88>EFGFF6FGG44>DCFC*<DF:*:C*7:>F4CF5>>DC?F6C6CFFFB*7)4C67F###################
@DE18INS60510:318:000000000-B6LD3:1:1101:20529:6417 1:N:0:AAGAGGCACCTAGAGT
TGGGGAATATTGCACAATGGAGGAAACTCTGATGCAGCGACGCCGCGTGAGTGAAGAAGTAATTCGTTATGTAAAGCTCTATCAGCAGGGAAGATAGTGACGGTACCTGACTAAGAAGCTCCGGCTAAATACGTGCCAGCAGCCGCGGTAATACGTATGGAGCAAGCGTTATCCGGATTTACTGGGTGTAAAGGGAGTGTAGGTGGCATCACAAGTCAGAAGTGAAAGCCCGGGGCTCAACCCCGGGACTGCTTTTGAAACTGTGGAGCTGGAGTGCAGGAGA
+
GGGGGGGGGGGGGGGGGGGGGGGGGGGGGGGGGGGGGGGGGGGGGGGGGGGGGGGGGGGGGGGGGGFGGGGGGGGGGGGGGGGGGGGGGGGGGGGGGGGGGGGFGGGGGGGGGGGGGGGGGGGGGGGGGGGGGGGGGGGGGGGGGGGGG>FGGGDFFGGGGGGGGGGGGGGGGGGGGGGGGGGGFGGGGGF?FGCFEEGGGGGGGGGGGGFGGGGGGGGFFGFGG7?FGCCG3DGFFFC6?@D@GEE3BFGGGFFFGDFFGFGG??4<B4:?BBB?<A<?FFF
@DE18INS60510:318:000000000-B6LD3:1:1101:7353:6434 1:N:0:AAGAGGCACCTAGAGT
TGGGGAATATTGCACAATGGAGGAAACTCTGATGCAGCGACGCCGCGTGAGTGAAGAAGTAGTTCGCTATGTAAAGCTCTATCAGCAGGGAAGATAGTGACGGTACCTGACTAAGAAGCTCCGGCTAAATACGTGCCAGCAGCCGCGGTAATACGTAGGTCACAAGCGTTGTCCGGAATTACTGGGTGTAAAGGGAGCGCAGGCGGGAGAACAAGTTTGAAGTGAAATCCATGGGCTCAACCCATGAACTGCTTTCAAAACTGTTTTTCTTGAGTAGTGCAGC
+
FGGGGGGGGGGGGGGGFDGGGGGGGGGGGGGGGGGGGGGGGGGGGGGCGGGGFG<FGGGGGGGGGGGGGGGGFAFGGGGGGFGFGGGGGGGGGGGGGGGGGGGGGGGGGGGGDFGGGGGGGGGGGGGGGGGGGGGGGGGGGGGGDGGGFEGGAFFGCFGGGGFFGGFGGGGGGFDG@EFFFGFGFFFGGCFCCCEFECCC*:B>CEECEGGGGGGGGG>F7FGFGGGFFGGGGDGFF>49<5B3C6=7=:DGFFFFDFADG?GG995(,9<<A:<A>A7AAA#
@DE18INS60510:318:000000000-B6LD3:1:1101:24022:6446 1:N:0:AAGAGGCACCTAGAGT
TGGGGAATATTGCACAATGGAGGAAACTCTGATGCAGCGACGCCGCGTGAGTGAAGAAGTAGTTCGCTATGTAAAGCTCTATCAGCAGGGAAGATAGTGACGGTACCTGACTAAGAAGCTCCGGCTAAATACGTGCCAGCAGCCGCGGTAATACGTATGGAGCAAGCGTTATCCGGATTTACTGGGTGTAAAGGGAGTGTAGGTGGCCAGGCAAGTCAGAAGTGAAAGCCCGGGGCTCAACCCCGGGCCTGCTTTTGAAACTGCAGGGCTAGAGTACAGGAGG
+
GGGGGGGGCGGGGGGCEGGGFGGGGGGGGGGGGGGGGGFFFEGGGGGEEGGFFGGFGGGF@BFFGGGGGDEFGGGCF:DGGGGGGFGGGFFFFGGGGGGGGGDGGGGGGGGGGGGGGFCFGGGCGGDFFDGGGGGGGGGGGGGGGDEEEGEF+9@0<+:8CCCFFGGEEGGFFGGGGCEFGGGDD8F8:+<:CFC*;CFF:FFGGGGGGGGFECG::F:;>9ECC7?C6:CCD37@B7F4773>DC:)0**9C?FFGG29F?79=2:(453?###########
@DE18INS60510:318:000000000-B6LD3:1:1101:27991:6462 1:N:0:AAGAGGCACCTAGAGG
TGGGGAATATTGCACAATGGGGGAAACCCTGATGCAGCGACGCCGCGTGGAGGAAGAAGGTCTTCGGATTGTAAACTCCTGTTGTCGAGGAAGATAATGACGGTACTCAACAAGGAAGTGACGGCTAACTACGTGCCAGCAGCCGCGGTAAAACGTAGGTCACAAGCGTTGTCCGGAATTACTGGGTGTAAAGGGAGCGTAGGCGGGTGTACAAGTCGGAAGTGAAATCCAGGGGCTCAACCCAGGAACTGCTTTCAAAACTGTTTTTCTAGAGTAGTGCAGA
+
GGGGGGGGGGGGGGGGGGGGGGGGGGGGGGFFGGGGGGCFGGGGGGGGGEB,BFGGGGG@BBFGGGG7?FGGGGF99AFGEG,B4,++@+FGFE,BEFGFGGGGGGF9?DF5D,D=AF=AFFGGGGGGGGGGGGCFFDGGGGGGGG>@FGG9FGGGGGGB;,FCGGGGGG@EFFGGEEFFGGEGGFEEGGGGGGGGDEE*;?*<EE8*/*0<A?FG9*93CDGGF>F7<FC0*59>DFGGFFF>*:7FFFDCF4=7*06<FFF####################
@DE18INS60510:318:000000000-B6LD3:1:1101:16519:6467 1:N:0:AAGAGGCACCTAGAGT
TGGGGAATATTGCACAATGGGCGAAAGCCTGATGCAGCGACGCCGCGTGAGCGAAGAAGTATTTCGGTATGTAAAGCTCTATCAGCAGGGAAGATAATGACGGTACCTGACTAAGAAGCACCGGCTAAATACGTGCCAGCAGCCGCGGTAATACGTATGGTGCAAGCGTTATCCGGATTTACTGGGTGTAAAGGGAGCGCAGGCGGTGCGGCAAGTCTGATGTGAAAGCCCGGGGCTCAACCCCGGTACTGCATTGGAAACTGTCGTACTAGAGTGTCGGAGG
+
GGGGGGGGGGGGGGGGGGGGGGGFGGGGGGGGGGGGGGGGGGGGGGGGGGGGGGGGGGGGGGGGGGGGGGGGGGGGGGGFGGGGGFGGGGGGEGGFFFGGGGDFGGGCFGGGGGGGFGGGGGGCGGGGGFGGGGCGGGGGGGGGGGGDGFGGGGGGGGGGGGFGGGGGEGGGGGGGCCGGGGGGCFGGGGGGFGEFGEGGEGGGCGGDGGGG5CEFGGGGGCGGGGGGGFGDGGGBBFGFFFDEGGFGDGGG>F?FFFBAGFGGF?51:FA<27AABDFF96:
@DE18INS60510:318:000000000-B6LD3:1:1101:21568:6473 1:N:0:AAGAGGCACCTAGAGT
TGGGGAATATTGCACAATGGGGAAACCCTGATGCAGCGACGCCGCATGGAGGAAGAAGGTCTTCGGATTGTAAACTCCTGTTGTTGAGGAAGATAATGACGGTACTCAACAAGGAAGTGACGGCTAACTACGTGCCAGCAGTCGCGGTAAAACGTAGGTCACAAGCGTTGTCCGGAATTACTGGGTGTAAAGGGAGCGCAGGCGGGAGAACAAGTTGGAAGTGAAATCCATGGGCTCAACCCATGAACTGCTTTCAAAACTGTTTTTCTTGAGTAGTGCAGAG
+
GGGGGGFGGGGGGGGGGGGGGGGGGGGGGGGGGGGGGGGGGGGGGGGGGGGCFGGGGGGGGGGGGGFGGGGGGGGGGGGGGGGGGGFFGGGGGGGGGGGGGGGGGGGGGGGFGGGGGGGGGGGGGGGGGGGGGGGGGGGGGGGGGGGGG:EFGGGGGGGGGGGGGGGGGGGGGGGCGGGGGGGGFGGGGGGGGGCGGDGCGGGGGGGGGGGGGGGGGGF7CCGGCFGFGGGFDFGFF=FG@>EFGFFGFGGG>??BFF2<GFGGFFFFAFF<?BB9434:<<F
@DE18INS60510:318:000000000-B6LD3:1:1101:22268:6494 1:N:0:AAGAGGCACCTAGAGT
TGGGGAATATTGCACAATGGAGGAAACTCTGATGCAGCGACGCCGCGTGAGTGAAGAAGTAGTTCGCTATGTAAAGCTCTATCAGCAGGGAAGATAGTGACGGTACCTGACTAAGAAGCTCCGGCTAAATACGTGCCAGCAGCCGCGGTAATACGTATGGAGCAAGCGTTATCCGGATTTACTGGGTGTAAAGGGAGTGTAGGTGGCCAGGCAAGTCAGAAGTGAAAGCCCGGGGCTCAACCCCGGGACTGCTTTTGAAACTGCAGGGCTAGAGTGCAGGAGG
+
GGGGGGGGGGGGGGGGGGGGGGGGGGGGGGGGGFGGGGGGGGGGGGGGGGGFGGGGGGGGGGGGGGGGGGGGGGGGGGGGGGGGGGGGGGGGGGGGGGGGGGGGGGGGGGGGGGGGGGGGGGGGGGGGGGGGGGGGGGGGGGGGGGGGGGGGGGGGGGGGGGGGGGGGGGEGGGGGEGGGGGGGFGGGGA5CFGDGGEEGGGGGGGGGGGGGGGFFGGGC*7CFC:FDGGGG3<DDD:77:@BEGGFC>GGGGFFFGGB<GFGGFB)(45?F2<ABBFFF??:
@DE18INS60510:318:000000000-B6LD3:1:1101:22738:6502 1:N:0:AAGAGGCACCTAGAGT
TGGGGAATATTGCACAATGGAGGAAACTCTGATGCAGCGACGCCGCGTGAGTGAAGAAGTAATTCGTTATGTAAAGCTCTATCAGCAGGGAAGATAGTGACGGTACCTGACTAAGAAGCTCCGGCTAAATACGTGCCAGCAGCCGCGGTAATACGTATGGAGCAAGCGTTATCCGGATTTACTGGGTGTAAAGGGAGTGTAGGTGGCATCACAAGTCAGAAGTGAAAGCCCGGGGCTCAACCCCGGGACTGCTTTTGAAACTGTGGAGCTGGAGTGCAGGAGA
+
GGGGGGGGGGGGGGGGGGGGGGGGGGGGGGGGGGGGGGGGGGGGGGGGGGGGGGGGGGGGGFGGGGGGGGGGGGGGGGGGGGGGGGGGGGGFGGGGGGGGGGGGGGGGGGGGGGFGGGGGGGGGGGGGGGGGGGGGGGGGFGGGGGGGGGFGGGGGGGGGGGGGFFGGGGGGGGGGGGGGGGGGGGGGGGGCFGGGEGFGGGFGGFGGGCFGGDGGGGG7CFGGFFGGF6DDGDG>EFGGFFFFGGECBGGGGF=@GG9AGFGGFF=:?FB<07?<FFBFFBF
@DE18INS60510:318:000000000-B6LD3:1:1101:24554:6504 1:N:0:AAGAGGCACCTAGAGT
TGGGGAATATTGCACAATGGGGGAAACCCTGATGCAGCGACGCCGCGTGGAGGAAGAAGGTCTTCGGATTGTAAACTCCTGTTGTTGAGGAAGATAATGACGGTACTCAACAAGGAAGTGACGGCTAACTACGTGCCAGCAGCCGCGGTAAAACGTAGGTCACAAGCGTTGTCCGGAATTACTGGGTGTAAAGGGAGCGCAGGCGGGAGAACAAGTTGGAAGTGGAATCCATGGGCTCAACCCATGAACTGCTTTCAAAACTGTTTTTCTTGAGTAGTGCAGA
+
GGGGGGFGGGGGGGGGGGGGGGGGGGGGGGGGGGGGGGEGGGGGGGGGGGGGGGGGGGGGGGGGGGGGGGGGGGGGGGGGGGGGGGGGGGGGGGGGGGGGGGGGGGGGGGGGGGGGGGGGGGGGGGGGGGGGGGGGGGGGGGGGGGGGGGGGGGGGGGGGFGGGGGGGGGGEGGGGGGGGGGGGGGEEGGGGGGGGGGGGGGGGGDECGEGGFGGCFGGGGGGGGGGGGGGF7D<>FFCCFFFFGGFFF76CFFFFGC<3CFGGFFFFFFAFFFFF<A:FB>8
@DE18INS60510:318:000000000-B6LD3:1:1101:8321:6507 1:N:0:AAGAGGCACCTAGAGT
TGGGGAATCTTCCGCAATGGACGAAAGCCTGATGCAGCAATGCCGCGTGAGTGATGAAGGACTTCGGTTTGTAAAGTACTTTCATCTATGACGAACGTGCTGTGTTTGAACACTGTTTTGCATTGCCGTTAGCACACGAGGAAGACACGGCTAATTCCGTGCAACCAGCCCCGTTAATCCGTAGGTGGAGACCGTAGTCCGGAATTCTTGGGCTCAAAGGGCATGTAGCCGGCTGTCTAAGCAGATCGGGAATATCCGGGGTTCACCCCGGAAGGGCGCCTGA
+
GGGGGGGG9FF6F:FGEGGG<EE7CGG@FGGG,C,9EF@ECFGGGGGGG7,CFG<EGGGGD8FFFGE4+BCFEFGG55C?,C,,5,,,9BF9FEG4@##########################################################################################################################################################################################
@DE18INS60510:318:000000000-B6LD3:1:1101:12913:6515 1:N:0:AAGAGGCACCTAGAGT
TGGGGAATATTGCACAATGGGCGAAAGCCAGATGCAGCGACGCCGCGTGAGCGAAGAAGTATTTCGGTATGTAAAGCTCTATCAGCAGGGAAGATAATGACGGTACCTGACTAAGAAGCACCGGCTAAATACGTGCCAGCAGCCGCGGTAATACGTATGGTGCAAGCGTTATCCGGATTTACTGGGTGTAAAGGGAGCGCCGGCGGTGCGGCAAGTCTGATGTGAAAGCCCGGGGCTCAACCCCGGTACTGCATTGGAAACTGTCGTACTAGAGTGTCGGAGG
+
GGGGGGGGGGGGGGGGGGGGGGGGGGGGGGGGGGGGGGGGGGGGGGGGGGGGGGGGGGGGGGGGGGGGGGGGGGGGGGGGGGGGGGFGGGGGGGGGGGGGGGDGGGGGCGGGGGGFFGGGGGGGGGGGGGGGGGFGGGGGGGGGGGGGGGGGGGGGGGGGGGGGGCGGGGGGGGGGGGGGGGGGGGGGGGGGGGGGGGGGGGGGGGGDGGGGGCCCGGGGGGGGGGCFGFFGCGG@FFGGFFFFGGEDFGGGFFFFGGAAFFCGF<FFFFA>>BA<ADF>B>E
@DE18INS60510:318:000000000-B6LD3:1:1101:24268:6533 1:N:0:AAGAGGCACCTAGAGT
TGGGGAATATTGCACAATGGGCGAAAGCCTGATGCAGCGACGCCGCGTGAGCGAAGAAGTATTTCGGTATGTAAAGCTCTATCAGCAGGGAAGATAGTGACGGTACCTGACTAAGAAGCTCCGGCTAAATACGTGCCAGCAGCCGCGGTAATACGTATGGAGCAAGCGTTATCCGGATTTACTGGGTGTAAAGGGAGTGTAGGTGGCCAGGCAAGTCAGAAGTGAAAGCCCGGGGCTCAACCCCGGGGCTGCTTTTGAAACTGCAGGGCTAGAGTGCAGGAGG
+
GGGGGGGGGGGGGGGGGFGGGGGGGGGGGGGGGGGGGGFGGGGGGGGGGGGGGGGGGGGGFFGGGGGGGGGGGGGGGGGGGGGGGGGGGGGGGGGGGGGGGGGGGGGGGGGGGGGGGGGGGGGGGGGGGGGGGGGGGGGGGGGGGGGGGGGGGGGFGFGGGGGGGGGGGGGGGGGGGGGGGGGGGGGGGGGGGGGGGGGGGGGGGGGGGGGFFFGGGGGGGGGGFGGGGFGGGGGFFFGGFFFDGGDCDDGDGFFFGGADGFGGF>FFFF<?F?<AFFD?BBF
@DE18INS60510:318:000000000-B6LD3:1:1101:13612:6556 1:N:0:AAGAGGCACCTAGAGT
TGGGGAATATTGCACAATGGGGGAAACCCTGATGCAGCGACGCCGCGTGGAGGAAGAAGGTCTTCGGATTGTAAACTCCTGTTGTTGAGGAAGATAATGACGGTACTCAACAAGGAAGTGACGGCTAACTACGTGCCAGCAGCCGCGGTAAAACGTAGGTCACAAGCGTTGTCCGGAATTACTGGGTGTAAAGGGAGCGCAGGCGGGAGAACAAGTTGGAAGTGAAATCCATGGGCTCAACCCATGAACTGCTTTCAAAACTGTTTTTCTTGAGTAGTGCAGA
+
GGGGGGGGGGGGGGGGGGGGGGGGGGGGGGGGGGGGGGGGGGGGGGGGGGGGGGGGGGGGGGGGGGGDGGGGGGGFGGGGGGGGGGGGGGGGGGGGGGFGGGGGGGGGGGGGFGGGGGFGFFGDGGG<FGGGGGGGGGCGGGGGGGGGGGGGGGGGGGGGGGGGGGGGGGGGGGGGGGGGGGGGGGGGGG?FGGDF5EGGGGGGGGGEGGGG?FF<CFGCFGGGGGCGGGGGDGGFFFG4?>EBGGFGFGGGGFFFGGFAGFFGFFFFFFFA98AB<A7<2<?
@DE18INS60510:318:000000000-B6LD3:1:1101:13918:6564 1:N:0:AAGAGGCACCTAGAGT
TGGGGAATATTGCACAATGGGGGAAACCCTGATGCAGCGACGCCGCGTGGAGGAAGAAGGTCTTCGGATTGTAAACTCCTGTTGTTGAGGAAGATAATGACGGTACTCAACAAGGAAGTGACGGCTAACTACGTGCCAGCAGCCGCGGTAAAACGTAGGTCACAAGCGTTGTCCGGAATTACTGGGTGTAAAGGGAGCGCAGGCGGGAGAACAAGTTGGAAGTGAAATCCATGGGCTCAACCCATGAACTGCTTTCAAAGCTGTTTTTCTCGAGTAGTGCAGT
+
GGGGGGGGGGGGGGGGFFGGGGGGGGFFGGGGGGGGGGDGGGGEGGGGGGGFGGGGGGCEFGGGGFG?FGDFGGGGGGGGGGGFGGGFGG8<FGGFFFFGGDGGGGGGGGGGGGFGGGGGGGG@FGGFFGGGGGGGGGGFGGGGGGGGFCGGGGGCFGDFFFGGCEEGGGGGGGGEGDFGGGGGCEGGGGFGCFEG58CEEE5EE885CGGGGG63<FFDF4<6C:?FFGFFC4C>FFCGF4><<?67=:7=C8BFGCADFBDCF5FFFFF<FFFFF######
@DE18INS60510:318:000000000-B6LD3:1:1101:13739:6577 1:N:0:AAGAGGCACCTAGAGT
TGGGGAATATTGCACAATGGGCGAAAGCCTGATGCAGCGACGCCGCGTGAGCGAAGAAGTATTTCGGTATGTAAAGCTCTATCAGCAGGGAAGACAATGACGGTACCTGACTAAGAAGCACCGGCTAAATACGTGCCAGCAGCCGCGGTAATACGTATGGTGCAAGCGTTATCCGGATTTACTGGGTGTAAAGGGAGCGCAGGCGGTGCGGCAAGTCTGATGTGAAAGCCCGGGGCTCAACCCCGGTACTGCATTGGAAACTGTCGTACTAGAGTGTCGGAGG
+
GGGCFGGGGGGGGGGGGGGGGGGGGGGGGGGGGGGGGGGGGGGGGGGGGGGGGGGGGFGGFGGGGGGGGGGGGGGGGGGGGGGGGGGGGGGGGGGGFGGGGGGFFGGGGGGGGFFEGGGDGGGGGGGGGGFGGGFGGGFGGGGGGGGGFGGGGGGGGGGGGGGGGDFEGEGGGGGG7CGG9CGGGGEEGGCFGGGGGGGGGGGGGGGGGGGG=EGGGGGFGGGGGG7CGFFDGGGFFF67FF:@CEDDEGGG7=@FFG9AGFGGFBF??FFBA?AFB######
@DE18INS60510:318:000000000-B6LD3:1:1101:13722:6585 1:N:0:AAGAGGCACCTAGAGT
TGGGGAATATTGCACAATGGGGGAAACCCTGATGCAGCGACGCCGCGTGGAGGAAGAAGGTCTTCGGATTGTAAACTCCTGTTGTCGAGGAAGATAATGACGGTACTCAACAAGGAAGTGACGGCTAACTACGTGCCAGCAGCCGCGGTAAAACGTAGGTCACAAGCGTTGTCCGGAATTACTGGGTGTAAAGGGAGCGCAGGCGGGAGAACAAGTTGGGAGTGAAATCCATGGGCTCAACCCATGAACTGCTTTCAAAACTGTTTTTCTTGAGTAGTGCAGA
+
GGGGGGGGGGGGGGGGGGGGGGGGGGGGGGGGGGGGGGGGGGGGGGGGGGCEGGGGGGG7@CFFFFE@FFEGGGGGBFGGGG@FGFCBFEG@CFEGGGGGGGGGCFAFGFGFCGFFGGFF2F7BFGGFGGFGGGFGGGCGGCGGDGCGGEED@EGGGGGGGGGGFGGCGGCEGGG5C*AFFEFG?FGGGFF+<<CGEGDGGDEGGG5*:C*<F6FFCFGG:5EGCF+?EGGGCFF@FFF4@FE;FF40=FD=CFFFGDA2CFCFB>F0?F#############
@DE18INS60510:318:000000000-B6LD3:1:1101:22733:6599 1:N:0:AAGAGGCACCTAGAGT
TGGGGAATATTGCACAATGGGGGAAACCCTGATGCAGCGACGCCGCGTGGAGGAAGAAGGTCTTCGGATTGTAAACTCCTGTTGTTGAGGAAGATAATGACGGTACTCAACAAGGAAGTGACGGCTAACTACGTGCCAGCAGCCGCGGTAAAACGTAGGTCACAAGCGTTGTCCGGAATTACTGGGTGTAAAGGGAGCGCAGGCGGGAAAACAAGTTGGAAGTGAAATCCATGGGCTCAACCCATGAACTGCTTTCAAAACTGTTTTTCTTGAGTAGTGCAGA
+
GGGGGGGGGGGGGGGGFGGGGGGDEGGGGGGGGGGGGGGGGGGGGGGGGGGFGDGGGGGGGGGGGGDGGGGGGGGGGGGGGGGGGGFGGGGGGGGGGGGGGGCGGGGGGGGGGGDGGGGGGGGGGGECFGGGGGGGGGGGFCFGGGGGGGGGGGGGGGGGGGGGGFGGGGDEGGGGGDGGGGGGGGGGE?FFGGGGGGDGGGGGGGGGG=EGGGCCGCC4FGGGGGGGGGGF09FFFFGFFFBFG??DFFGGDFFFGG2)9FFFFAFBFFA############
@DE18INS60510:318:000000000-B6LD3:1:1101:25421:6605 1:N:0:AAGAGGCACCTAGAGT
TGGGGAATATTGCACAATGGAGGAAACTCTGATGCAGCGACGCCGCGTGAGTGAAGAAGTAGTTCGCTATGTAAAGCTCTATCAGCAGGGAAGATAGTGACGGTACCTGACTAAGAAGCTCCGGCTAAATACGTGCCAGCAGCCGCGGTAATACGTATGGAGCAAGCGTTATCCGGATTTACTGGGTGTAAAGGGAGTGTAGGTGGCCAGGCAAGTCAGAAGTGAAAGCCCGGGGCTCAACCCCGGGACTGCTTTTGAAACTGCAGGGCTAGAGTGCAGGAGG
+
GGGGGGGGGGGGGGGGGGGGGGGGGGGFGGGGGGGGGGGGGGGGGGGFGGGGGGGGGGGGEEFGGGGGGGGGGGGGGGGGGGGGGGFGGGGFEFGGGGGGGGGGGDGGGGFGGGGGGGFFGGGGDEGGGGGGGGGGGGGGGGGGGGEGGGGGGGGGGFFGGGGGGGFEGGGGGGGGFGCFGGGGGFC8BCCFFCEFGGGCGGFGGFGFFGGGDFCCFFGFGGFGGGDGG6FCD3C@BFG67FE>DGED5<DF>?=FGG2<DF>CBB>>041:BFAAA<<???F
@DE18INS60510:318:000000000-B6LD3:1:1101:19961:6611 1:N:0:AAGAGGCACCTAGAGT
TGGGGAATATTGCACAATGGGGGAAACCCTGATGCAGCGACGCCGCGTGGAGGAAGAAGGTCTTCGGATTGTAAACTCCTGTTGTTGAGGAAGATAATGACGGTACTCAACAAGGAAGTGACGGCTAACTACGTGCCAGCAGCCGCGGTAAAACGTAGGTCACAAGCGTTGTCCGGAATTACTGGGTGTAAAGGGAGCGCAGGCGGGAGAACAAGTTGGAAGTGAAATCCATGGGCTCAACCCATGAACTGCTTTCAAAACTTTTTCTCTTGAGTAGTGCAGA
+
GGGGGDGGGGGGGGGGFGGGGGGGGGGGGGCCGGGGGGGGGGGGGGGGGGGGGGGGGGGGGGGGGGGEGGFGGGGGGGFGGGGGGGGGGGFEGGGGGGGGGGGGGGGGGGGGFFCFGGFFFFGGGGGGGFCFGGCFGGEEGGG:F7@EG7CGGGGGFGGCGGGGGGGGGDEGGGGGCEGGGF7:FFFGG9FF9EEC:EGEGCCD5*::E5CFFFGGC7FD7<E6C>CDFGFG7*95>FGDFFE:D*=FFF4CGF=FC7)45<*2=?FBFF<243AD9436>>4
@DE18INS60510:318:000000000-B6LD3:1:1101:11214:6617 1:N:0:AAGAGGCACCTAGAGT
TGGGGAATATTGCACAATGGAGGAAACTCTGATGCAGCGACGCCGCGTGAGTGAAGAAGTAGTTCGCTATGTAAAGCTCTATCAGCAGGGAAGATAGTGACGGTACCTGACTAAGAAGCTCCGGCTAAATACGTGCCAGCAGCCGCGGTAATACGTATGGAGCAAGCGTTATCCGGATTTACTGGGTGTAAAGGGAGTGTAGGTGGCCAGGCAAGTCAGAAGTGAAAGCCCGGGGCTCAACCCCGGGACTGCTTTTGAAACTACAGGGCTAGAGTGCAGGAGG
+
GGGGGGGGGGGGGGGGGGGGGGGGGGGGGGGGGGGGGGGGGGGGGGGGGGGGGGGGGGGGCFGGGGGGGGGGGGFFGGGGGGGGGGGGGGGGGGGFGGGGGGGGGGGGFGGGGGGGGGGGGGGGGGEGGGGGGGCGGGGGGGGGGGGGGGGGGGGGGFFGGGG>FGGGGG5CGGGGGGDGGGGGGGGGGGFEGGGCGGGGGGGGGGGGFGGGGFFFGFC>FGGFGFFFG0>DGG3>5)C07FEBGE>3>79C>BF@FGFBF**298??FF6:<7ADAA9??65
@DE18INS60510:318:000000000-B6LD3:1:1101:15975:6649 1:N:0:AAGAGGCACCTAGAGT
TGGGGAATATTGCACAATGGAGGAAACTCTGATGCAGCGACGCCGCGTGAGTGAAGAAGTAGTTCGCTATGTAAAGCTCTATCAGCAGGGAAGATAGTGACGGTACCTGACTAAGAAGCTCCGGCTAAATACGTGCCAGCAGCCGCGGTAATACGTATGGAGCAAGCGTTATCCGGCTTTACTGGGTGTAAAGGGAGTGTAGGTGGCCAGGCAAGTCAGAAGTGAAAGCCCGGGGCTCAACCCCGGGACTGCTTTTGAAACTGCAGGGCTAGAGTGCAGGAGG
+
GGGGGGGGCFGGFCFFCFGGDFGGGGGFGGGGGGGGGGFGGFGGDGGGGGEGCF,FFGCFGGFGGGGGGDFGGGGCFBFFAFGGCGC:BC>:<FGCFGAFF>7FFGFGGGGGFC8<FFFGGGEGGEGFCFGG@FCEDFFGGGGGGGGGGCEFFFG<<EC8+:CE*2*8EC:FFGGE*:CFFGFGGFGGGF+0AC>F>8F<:@7C?=FGGG5CCC=??FF=*>CGGFFCCGGGD<7>EFDFFF>BD=D3>5FGG?6FGDA9D7:FBF76:<:0<)69B######
@DE18INS60510:318:000000000-B6LD3:1:1101:7270:6663 1:N:0:AAGAGGCACCTAGAGT
TGGGGAATATTGCACAATGGGCGAAAGCCTGATGCAGCGACGCCGCGTGAGTGAAGAAGTAGTTCGCTATGTAAAGCTCTATCAGCAGGGAAGATAGTGACGGTACCTGACTAAGAAGCTCCGGCTAAATACGTGCCAGCAGCCGCGGTAATACGTATGGAGCAAGCGTTATCCGGATTTACTGGGTGTAAGGGAGTGTAGGTGGCCAGGCAAGTCAGAAGTGAACGCCCGGGGCTCAACCCCGGGACTGCTTTTGAAACTGCAGGGCTAGAGTGCAGGAGGG
+
FFGGGGGGFGFEDFGG=FGFGGG:@CC8E@F?FFFFGGCFGGGDGEGFE@E==<F,,@FFFGDGGG>GCCGGGDGFFGGGGGGBBFAC@E7FCCG9FGGFG7C<FFFCE?FGGEDFG8FFGGC7FEE,>C,FCFGGC9CG6EGGGG>EG>EFGGG?EFEG7CCFFE*;ECCGGFEG>CEGGGGGFGC5?9:9FFGEE>9<E+CFF6@:@CCCEFC<770?FGG=C:7*>GG3>/7>F=*98>EFGG3955<FG4=1**)):@F:?:B################
@DE18INS60510:318:000000000-B6LD3:1:1101:17388:6670 1:N:0:AAGAGGCACCTAGAGT
TGGGGAATATTGCACAATGGGGGAAACCCTGATGCAGCGACGCCGCGTGGAGGAAGAAGGTCTTCGGATTGTAAACTCCTGTTGTTGAGGAAGATAATGACGGTACTCAACAAGGAAGTGACGGCTAACTACGTGCCAGCAGCCGCGGTAAAACGTAGGTCACAAGCGTTGTCCGGAATTACTGGGTGTAAAGGGAGCGCAGGCGGGAGAACAAGTCGGAAGTGAAATCCATGGGCTCAACCCATGAACTGCTTTCAAAACTGTTTTTCTTGAGTAGTGCAGA
+
GGGGGGGGGGGGGGGGGGGGGGGGGGGGGGGGGGGGGGGGGGGGGGGGGGGGGGGGGGFGGGGGGGGGGGGGGGGGGGGGGGGGGGEFGGGGGGGGGGGGGGGGGGGGGFGGGGFEGFGGGGGGGGGFGGGGGGCGGGGGGGGGCGDGGGGDGGGGFFGGGDGGG8FGGGGGGGGDGCGGGGGGDGGGGGG:CFEFCECEEGGGGGCEGCCFCG6?FGGGDDGCC>7CCGDFCCC>FFG6@FEEGFF767**:BFF>FD)7FGGFFFBFF4)6:ABB######
@DE18INS60510:318:000000000-B6LD3:1:1101:12108:6674 1:N:0:AAGAGGCACCTAGAGT
TGGGGAATATTGCACAATGGGGGAAACCCTGATGCAGCGACGCCGCGTGGAGGAAGAAGGTCTTCGGATTGTGAACTCCTGTTGTTGAGGAAGATAATGACGGTACTCAACAAGGAAGTGACGGCTAACTACGTGCCAGCAGCCGCGGTAAAACGTAGGTCACAAGCGTTGTCCGGAATTACTGGGTGTAAAGGGAGCGCAGGCGGGAGAACAAGTTGGAAGTGAAATCCATGGGCTCAACCCATGAACTGCTTTCAAAACTGTTTTTCTTGAGTAGTGCAGA
+
GGGGGGGGGGGGGGGGGGGGGEGGGGGCGGGGGGGGGGEGGGGGGGGGEGEGGGGGGGFGGGGGGG::FFGGGGGGGGFGGGGGGGGGGFGFGGGFDFFFGGCGGGGGGDGGGCCGFGGECGGEGG7FGGGGGGCGGG?FFGFGGGEGGGGGGGGGGFCGGGGGG>FEGGGGGGGDC5EGGGGFFGGGGGCF7FGF>CCGGGGDGG5CGCCFFGFFGGG:FGGG7DFGGGGGCGDFFFGFFFFFFC=DFFGGGFFFGGBFGF>>=AFFFFF<B:AADF#####
@DE18INS60510:318:000000000-B6LD3:1:1101:23073:6680 1:N:0:AAGAGGCACCTAGAGT
TGGGGAATATTGCACAATGGGGGAAACCCTGATGCAGCGACGCCGCGTGGAGGAAGAAGGTCTTCGGATTGTAAACTCCTGTTGTTGAGGAAGATAATGACGGTACTCAACAAGGAAGTGACGGCTAACTACGTGCCAGCAGCCGCGGTAAAACGTAGGTCACAAGCGTTGTCCGGAATTACTGGGTGTACAGGGAGCGCAGGCGGGAGAACAAGTTGGAAGTGAAATCCATGGGCTCAACCCATGAACTGCTTTCAAAACTGTTTTTCTTGAGTAGTGCAGA
+
GGGGGGGGGGGEGGFGGGGGGGGGGGGGGGGGGGGGGGGGGGGGGGGGGGGGGGFGGGGFGGGGGGGGFGGGGGGGGGGGGGGGGGGGGFGFFGGGGGGGGGDGGGGGGFGGGGCGGGF?CF@CFGGGGGGGGGGGFGCFCGGGGGG>GGE7CGGGGGGGGFGGGGGGGGGEGGGDE5CGFGGGGGGGEE+<@FEGCECEGGEEGGC:CE6?@6=EFGGGFGGGGFGGGGGG=435@FGG?>BBGFF*@FFG>FFF*?-)9@GGF2::?FFA2?<<>D?A<<B
@DE18INS60510:318:000000000-B6LD3:1:1101:27611:6694 1:N:0:AAGAGGCACCTAGAGT
TGGGGAATATTGCACAATGGGCGAAAGCCTGATGCAGCGACGCCGCGTGAGCGAAGAAGTATTTCGGTATGTAAAGCTCTATCAGCAGGGAAGATAATGACGGTACCCGACTAAGAAGCACCGGCTAAATACGTGCCAGCAGCCGCGGTAATACGTATGGTGCAAGCGTTATCCGGATTTACTGGGTGTAAAGGGAGCGCAGGCGGTGCGGCAAGTCTGATGTGAAAGCCCGGGGCTCAACCCCGGTACTGCATTGGAAACTGTCGTACTAGAGTGGCGGAGG
+
GGGGGGGGGGGGGGGGGGGGGGGGGGGGGGGGGGGGGGGGGGGGGGGGGGGGGGGGGGGGFGGGGGGGGGGGGGGGGGGGGGGGGGGGGGGGGGGGGGGGGGGGGGGGGGGGGGGGGGGGGGGGGGGGGGGGGGGGGGGGGGGGGGGGGGGGGGGCECGGGGFGGGCEGGGGGGGGG>EGGGGGGGCGGFFGGGGGGDDEEDGGGGEEEEGGGGG?FFGGGGGGFGCCF*>DDGGFBFCDFF@@GGFDFDC>2*969>>7FF>*7:5035:><BAB(6>BFBF
@DE18INS60510:318:000000000-B6LD3:1:1101:15333:6712 1:N:0:AAGAGGCACCTAGAGT
TGGGGAATATTGCACAATGGGGGAAACCCTGATGCAGCGACGCCGCGTGGAGGAAGAAGGTCTTCGGATTGTAAACTCCTGTTGTTGAGGAAGATAATGACGGTACTCAACAAGGAAGTGACGGCCAAATACGTGCCAGCAGCCGCGGTAGTACGTATGGTGCAAGCGTTATCCGGATTTACTGGGTGTAAAGGGAGCGTAGACGGTTGTGTAAGTCTGATGTGAAAGCCCGGGGCTCAACCCCGGGACTGCATTGGAAACTATGTAACTAGAGTGTCGGAGA
+
GGGGGGGGGGGGGGGGGGGGGGGGGGGGGGGGGGGGGGCGGGGGGGGGGGGFFGGGGGGGGGGGGGGGGGGGFGGGGGGGGGGGGGGGGGGGGGGGGGGGGGGGGGGGGGGGGGGFGGGGGGGGGGGGGGGGFGCGGDCFGGGGGGDGGGGGGGGFDGGGGGGGGDFGGGEGGGGGEEEGDGGGFGGGGGE7CGGGCEGG58CCEGGEGGGGGGFGGGGC>CFGFFGGGFGDDGD>BFFGFFFFGGEDDGGGGFFFGG93FFGCFAFAF?>A4?DFFA:B###
@DE18INS60510:318:000000000-B6LD3:1:1101:13599:6718 1:N:0:AAGAGGCACCTAGAGT
TGGGGAATATTGCACAATGGGGGAAACCCTGATGCAGCGACGCCGCGTGGAGGAAGAAGGTCTTCGGATTGTAAACTCCTGTTGTTGAGGAAGATAATGACGGTACTCAACAAGGAAGTGACGGCTAACTACGTGCCAGCAGCCGCGGTAAAACGTAGGTCACAAGCGTTGTCCGGAATTACTGGGTGTAAAGGGAGCGCAGGCGGGAGAACAAGTTGGAAGTGAAATCCATGGGCTCAACCCATGAACTGCTTTCAAAACTGTTTTTCTTTAGTAGTGCAGA
+
GGGGGGGGGGGGGGGGGGGGGGGGGGGGGGGGGGGGGGGGGGGGGGGGGGFGGGGGGGGGGGGGGGGDGGGGGGFGGGGGGGGGGGGGGGGGGGGGCFGGGGGGGGGGGGGGEGFFGGGGGGGGGGCCFGGGGG8FFGDGGGGGGGGGGGGGGGGGGGGGGGGGGCFGGG>GGGGGGGGGGGGGGGGGGGC?FGEC>EEGGGGGGGGEGDGGF?ECFGGGDGGGGFGGGFGGFGGFFFGF?F>)9697@DGGCFFFFGAFGF77=AFFFF9).4<A<A?F24@
@DE18INS60510:318:000000000-B6LD3:1:1101:21482:6722 1:N:0:AAGAGGCACCTAGAGT
TGGGGAATATTGCACAATGGGGGAAACCCTGATGCAGCGACGCCGCGTGGAGGAAGAAGGTCTTCGGATTGTAAACTCCTGTTGTTGAGGAAGATAATGACGGTACTCAACAAGGAAGTGACGGCTAACTACGTGCCAGCAGCCGCGGTAAAACGTAGGTCACAAGCGTTGTCCGGAATTACTGGGTGTAAAGGGAGCGCAGGCGGGAGAACAAGTTGGAAGTGAAATCCATAGGCTCAACCCATGAACTGCTTTCAAAACTGTTTTTCTTGAGTAGTGCAGA
+
GGGGGGGGGGGFGGGGGGGGGGGGGGGGGGGGGGGGGGGGGFGGGGGGGGGFGGGGGGGGFFGGGGGGGGGFGGGGGGGGGGGGGGGGGGGGGGGGGGGGGGGGGGGGGGGGGGGGGGGGGGGEGGGGFGGGDGDGGGGGFFGFEGGCFFGGGFEGGGDFFGGGCGGGGGCCFGGGDEFGGFGGGGGGGGDGGGGGGDGGGGEEDCEEEGGGFDGFGGC<F<FGGFCGGGGGF<DFFFFGFFFFG:BFFGGFGFFFGD)4D@DG?AFF>F<AB>BBFFFFFDF
@DE18INS60510:318:000000000-B6LD3:1:1101:12469:6728 1:N:0:AAGAGGCACCTAGAGT
TGGGGAATATTGCACAATGGAGGAAACTCTGATGCAGCGACGCCGCGTGAGTGAAGAAGTAGTTCGCTATGTAAAGCTCTATCAGCAGGGAAGATAGTGACGGTACTTGACTAAGAAGCTCCGGCTAAATACGTGCCAGCAGCCGCGGTAATACGTATGGAGCAAGCGTTATCCGGATTTACTGGGTGTAAAGGGAGTGTAGGTGGCCAGGCAAGTCAGAAGTGAAAGCCCGGGGCTCAACCCCGGGACTGCTTTTGAAACTTCAGGGCTAGAGTGCAGGAGG
+
GGGGGGGGGGGGGGGGFGGGGGGFGGGGGGGGGGGGGGGGGGGGGGGGGCGAEFFGFGFE9FFGGGGGGGCCFFFCGGGGGGGGGGGGGGGGEGGGGGFFDFGGFGGFFFGGGGGFGGGGGGDGGGGGGGGFGGFGGCDGFFGGDGGGGGGGGGGGGGGGGGGGGGGGGGGEGGG>*:EGGGGGGFCE8FGGGF7:EEC<+0+<CE:FGFGFGFGEFDD:FGFGGC77AFFG3C)>B3=FFF>5DC>7BCFF>?/6C*)<C=7764431@06)4-66><?6:F
@DE18INS60510:318:000000000-B6LD3:1:1101:8884:6746 1:N:0:AAGAGGCACCTAGAGT
TGGGGAATATTGCACAATGGGGGAAACTCTGATGCAGCGACGCCGCGTGAGTGAAGAAGTAGTTCGCTATGTAAAGCTCTATCAGCAGGGAAGATAGTGACGGTACCTGACTAAGAAGCTCCGGCTAAATACGTGCCAGCAGCCGCGGTAATACGTATGGAGCAAGCGTTATCCGGATTTACTGGGTGTAAAGGGAGTGTAGGTGGCCAGGCAAGTCAGAAGTGAAAGCCCGGGGCTCAACCCCGGGACTGCTTTTGAAACTGCAGGGCTAGAGTGCAGGCGG
+
GGGGGGGGGGGGGGGGFGGGGGGGGGGGGGGGGGGGGGEGGGGGGGGGGGGFGGGGGGGGFGGGGGGGGGGGGGGGGGGGGGGGGGGGGGGGGGGGGGGGGGGGGGGGGGGGGGGGGGGGGGGCGGGGGGGGGGGGGGGGGGGGGGGGGGEGGGGGGGGGGGDG8EDGGCGGGGGGEGGGGFEGGGFDGGGGFGE;8CFGGGFFGGGGGGGGGFF9FGGFGFGGGG?FFEGGDGGFFFGFFFFFGEEGDGGGGFFFGGFFGFGFB?F;?@BB??A########
@DE18INS60510:318:000000000-B6LD3:1:1101:6045:6753 1:N:0:AAGAGGCACCTAGAGT
TGGGGAATATTGCACAATGGGGGAAACCCTGATGCAGCGACGCCGCGTGGAGGAAGAAGGTCTTCGGATTGTAAACTCCTGTTGTTGAGGAAGATAATGACGGTACTCAACAAGGAAGTGACGGCTAACTACGTGCCAGCAGCCGCGGTAAAACGTAGGTCACAAGCGTTGTCCGGAATTACTGGGTGTCAAGGGAGCGCAGGCGGGCGCACAAGTTGGCAGTGAAATCCATGGGCTCAACCCATGAACTGCTTTCAAAACTGTTTTTCTTGCGTAGTTCAGA
+
FDFFGEFFGGGF<EAC@FGGGGGGGGDCFFEG9CCEGGGGEC@:@FF8@C4CF7=CCFCF4C<FGFG7BCFGEGFGFGGB?EAB9B=,BEAFFEAC9FE?FFGFGDGGGGF9,AD3=BFF,CCCCCEFFC9FEFCF7@F7,@FGGGCCF7*?FGG:CGGGGGFFEGEGG>::AFGG78FGGGGGDFGGG++7CFG>CE8E85?CGCG*:*:CECE:97<*>DG6C0CGGFGFFC9;75**8@@>FEF*9:=CFFBF70<)5:FDFA)4:FF############
@DE18INS60510:318:000000000-B6LD3:1:1101:22640:6756 1:N:0:AAGAGGCACCTAGAGT
TGGGGAATATTGCACAATGGAGGAAACTCTGATGCAGCGACGCCGCGTGAGTGAAGAAGTATTTCGGTATGTAAAGCTCTATCAGCAGGGAAGATAATGACGGTACCTGACTAAGAAGCACCGGCTAAATACGTGCCAGCAGCCACGGTAATACGTATGGTGCAAGCGTTATCCGGATTTACTGGGTGTAAAGGGAGCGCAGGCGGTGCGGCAAGTCTGATGTGAAAGCCCGGGGCTCAACCCCGGTACTGCATTGGAAACTGTCGTACTAGAGTGTCGGAGG
+
GGGGGGGGEGGGGGGGGGGGGGGGGGGGGGGGGGGGGGGGGGGGGGGGGGGGGGGGGGGGGGGGGGGGGGGGGGGGGFGGGGGGGGGCFCFGGGGGGGGGGGGGGGGGGGGGGGGFGGGCGGDEDGGGGGGGGGGGGGGGDGFGGGGGGFEGGGGGFGFGGGGGGFGGGGGGGFGG*AEGGGGGGGGEGG<FGGGFEG=EGGGGEG=*8EEG*5E:FGGCFGGG77<*ACDD<C<>B>4FFFFFGGED@GGD:6=?FCAAG=*:=?>0<F<4>?-)6:?F96D
@DE18INS60510:318:000000000-B6LD3:1:1101:17107:6758 1:N:0:AAGAGGCACCTAGAGT
TGGGGAATATTGCACAATGGAGGAAACTCTGATGCAGCGACGCCGCGTGAGTGAAGAAGTAGTTCGCTATGTAAAGCTCTATCAGCAGGGAAGATAGTGACGGTACCTGACTAAGAAGCTCCGGCTAAATACGTGCCAGCAGCCGCGGTAATACGTATGGAGCAAGCGTTATCCGGATTTACTGGGTGTAAAGGGAGTGTAGGTGGCCAGGCAAGTCAGAAGTGAAAGCCCGGGGCTCAACCCCGGGACTGCTTTTGAAACTGCAGGGCTAGAGTGCAGGAGG
+
GGGGGGGGGGGGGGGGGGGGGGGFGGGGGGGGGDGGGGDGGGGGFGGGGGGGGGFGGGGGGGGGGGGGGGGGEAGGGGGGGGGGFFGGGGGGGGGGGGGGGGGGGGGGGGGGGGGGFGGGGGGGGDGEGGGGFGDFGGGGGGGGGGGGGGGGGGGGGGGGGGGGGGGGGGGGGGGG5EGGFGGFGGGGGGGCGGGGGGGGGGGGGGGGGGFFFGFGGGGCC<CCFGCFGGGGC<GEDFGGF4BFGGFGEFFCFFFFGG<DFBCGFFFBBF:BFFAFFA>FB?F
@DE18INS60510:318:000000000-B6LD3:1:1101:12962:6763 1:N:0:AAGAGGCACCTAGAGT
TGGGGAATATTGCACAATGGAGGAAACTCTGATGCAGCGACGCCGCGTGAGTGAAGAAGTAGTTCGCTATGTAAAGCTCTATCAGCAGGGAAGATAGTGACGGTACCTGACTAAGAAGCTCCGGCTAAATACGTGCCAGCAGCCGCGGTAATACGTATGGAGCAAGCGTTATCCGGATTTACTGGGTGTAAAGGGAGTGTAGGTGGCCAGGCAATTCAGCAGTGAAAGCCCGGGTCTCAACCCCGGGACTGCTTTTGAAACTGCAGGGCTAGTGTGCAGGAGG
+
GCFGGGGGEGGGGGFDDFGGGGFGGGGGGGFGGGGGGGGGGGGGGGGFDEFFFGGGGGGGCFGGGDEGGGGGFGF,FFGGCFGGCFEDFG7:CCFFCFFCFBFGGGGGGEFGCFCFGGGGFGGGGG7FGGGGGG<FCFGGGG@C85EEEECC+<CF6CFGGGGGG>G5CGCGGGCC5>CFF7C76>F>GCE<+CECEGGGFFGGG5C@CFGGG5+<CFF*>7<6FF?7?C*/CC)88FG=?>>BGGD3>D<CC@??DG)9DF#####################
@DE18INS60510:318:000000000-B6LD3:1:1101:16930:6780 1:N:0:AAGAGGCACCTAGAGT
TGGGGAATATTGCACAATGGGGGAAACCCTGATGCAGCGACGCCGCGTGGAGGAAGAAGGTCTTCGGATTGTAAACTCCTGTTGTTGAGGAAGATAATGACGGTACTCAACAAGGAAGTGACGGCTAACTACGTGCCAGCAGCCGCGGTAAAACGTAGGTCACAAGCGTTGTCCGGAATTACTGGGTGTAAAGGGAGCGCAGGCGGGAGAACAAGTTGGAAGTGAAATCCATGGGCTCAACCCATGAACTGCTTTCAAAACTGTTTTTCTTGAGTAGTGCAGA
+
GGGGGGGGGGGGGGGGGGGGGGGGGGGGGGGGGGGGGGGGGGGGGGGGGGGGGGGGGGGGGGGGGGGGGGGGGGGGGGGGGGGGGGFAEFGGGGGGGGGGGGDGGGGGGGGGGGGGGGGGGGGGGGGGGGGGGGFGGGGGGGGGGGGGGGGGGGGGGGGGGGGGGGGGGGGGGGGGGGGGGGGGGGGGGGGGGGGGGGGGGGGGGGGGGGGGGGGGGGFDFDGGGGFGGGGFFGGFFFFGFF>)*:4>FFGGFFFFCF)8GF=>BA@BFFA############
@DE18INS60510:318:000000000-B6LD3:1:1101:13523:6785 1:N:0:AAGAGGCACCTAGAGT
TGGGGAATATTGCACAATGGGGGAAACCCTGATGCAGCGACGCCGCGTGGAGGAAGAAGGTCTTCGGATTGTAAACTCCTGTTGTTGAGGAAGATAATGACGGTACTCAACAAGGAAGTGACGGCTAACTACGTGCCAGCAGCCGCGGTAAAACGTAGGTCACAAGCGTTGTCCGGAATTACTGGGTGTAAAGGGAGCGCAGGCGGGAGAACAAGTTGGAAGTGAAATCCATGGGCTCAACCCATGAACTGCTTTCAAAACTGTTTTTCTTGAGTAGTGCAGA
+
GGGGGGGGGGGGGGGGGGGGGGGGGGGGGGGGGGGGGGGGGGGGGGGGGGGGGGGGGGGGGGGGGGGGGGGGGGGGGGGGGGGGGGCGGGGGGGGGGGGGGGGGGGGGGGGGGGGGGGGGGGGGGGCGGGGGGGCGGGGGGGGGGGCFGEGGGGGGGGGGGGGGGGGGGGGGGGG7FCFGEGGGGGGGGGGGGGGF5EGGGGDDGDGGGGGGGGGGGGGFCGGGGF7CFGFGGG3<FFGGFFFEGGFCFGGGGFF?FF<3F@FGFB4:?FAA22<AFFFFFFF
@DE18INS60510:318:000000000-B6LD3:1:1101:21465:6785 1:N:0:AAGAGGCACCTAGAGT
TGGGGAATATTGCACAATGGGGGAAACCCTGATGCAGCGACGCCGCGTGGAGGAAGAAGGTCTTCGGATTGTAAACTCCTGTTGTTGAGGGAGATAATGACGGTACTCAACAAGGAAGTGACGGCTAACTACGTGCCAGCAGCCGCGGTAAAACGTAGGTCACAAGCGTTGTCCGGAATTACTGGGTGTAAAGGGAGCGCAGGCGGGAGAACAAGTTGGAAGTGAAATCCATGGGCTCAACCCATGAACTGCTTTCAAAACTGTTTTTCTTGAGTGGTGCAGA
+
GGGGGGGGGGGGGGGGGGGGGGGGGGGGGGGGGGGGGGFGGGGGGGGGGGFFGGGGGGGGGGGGGGGCFGGGGGGGGGGGGGGGGGGGGGGGGGGGGGGGGGDEGGGGGGGGGGGGGGFGGGGEGGGGGGGGGGGGGGGGGGGGGGGGGGGGGGGGGGGGGGGGGFFGGGGGGGGGGGGGGGFGGGGGGFDEGGGGGGGGGGEGGGGEEGGGGFGFGGFG7CFGGCGGGGGGG4CFFFDGFFFFGFF>@>FFGFFFFDD2C@GGFFFFFFFFA>D<?BFDF<F
@DE18INS60510:318:000000000-B6LD3:1:1101:6851:6810 1:N:0:AAGAGGCACCTAGAGA
TGGGGAATATTGCACAATGGGGGAAACCCTGATGCAGCGACGCCGCGTGGAGGAAGAAGGACTTCGGATTGTAAACTCCTGTTGTTGAGGAAGATAATGACGGTACTCAACAAGGAAGTGCCGGCTAACTACGTGCCAGCAGCCGCGGTAAAACGTAGGTCACAAGCGTTGTCCGGAATTACTGGGTGTAAAGGGAGCGCAGGCGGGTGAATAAGTTGGAAGTGAAATCCAGGGGCTCAACCCCTGAACTGCTTTCCAAACTGTTCTTCTAGAGTAGTGCAGA
+
FGGGGGGGGGGGGGGGGGGGGGGGGGGGGGGGGGGGGGGGGGGGGGGGGG:,CFGGGGGD,,BFGGG+4BFGGGGC?=FFCG,?:,4,:FGGGGACGGGGGGGGGG9<B>F9<8CFFG,7,C>EGGEGACGGGGGGGGGGFDGGGGGGFGG;FGGGDCGC,2@FGGGGGF8EGGGGG*CFGGGFGGGGGGGGGGG**:E5CGE5CG5*:*3+33:?7:C4D4?CEFGFGG4*95>BEFGGF5>75E09?DCF>=F1*26>FF#####################
@DE18INS60510:318:000000000-B6LD3:1:1101:20358:6819 1:N:0:AAGAGGCACCTAGAGT
TGGGGAATATTGCACAATGGGGGAAACCCTGATGCAGCGACGCCGCGTGGAGGAAGAAGGTCTTCGGATTGTAAACTCCTGTTGTTGAGGAAGATAATGACGGTACTCAACAAGGAAGTGACAGCTAACTACGTGCCAGCAGCCGCGGTAAAACGTAGGTCACAAGCGTTGTCCGGAATTACTGGGTGTAAAGGGAGCGCAGGCGGGAGAACAAGTTGGAAGTGAAATCCATGGGCTCAACCCATGAACTGCTTTCAAAACTGTTTTTCTTGAGTAGTGCAGA
+
GGGGGGGGGGGGGGGGGGGGGGGGGGGGGGGGGGGGGGGGGGGGGGGGGGDGGGGGGGGGGGGGGGGGGGGGGGGGGGGGGGGGGGGGGGGGGGGGGGGGGGGGGGGGGGGGGGGGGGGGGGGGGGGGGGGGGGGGGGGGGGGGGGGGGGGGGGGGGGGGGGGGGGGGGGGGGGGGGGGGGGGGGGGGGGG?FGGGGGGGGGGGGGGGGGGGGGGEGGGGGGGGGGGGGGGGGFGFFFFGFFFBCEFCFGGGGFFFGGFFGFGGFFFFFFFFFFBDFFFFFFF
@DE18INS60510:318:000000000-B6LD3:1:1101:12279:6822 1:N:0:AAGAGGCACCTAGAGT
TGGGGAATATTGCACAATGGGGGAAACCCTGATGCAGCGACGCCGCGTGGAGGAAGAAGGTCTTCGGATTGTAAACTCCTGTTGTTGAGGAAGATAATGACGGTACTCAACAAGGAAGTGACGGCTAACTACGTGCCAGCAGCCGCGGTAAAACGTAGGTCACAAGCGTTGTCCGGAATTACTGGGTGTAAAGGGAGCGCAGGCGGGAGAACAAGTTGGAAGTGAAATCCATGGGCTCAACCCATGAACTGCTTTCAAAACTGTTTTTCTTGAGTAGTGCAGA
+
GFGGEGGGGGGGGGGGFGGGGGGGEGGCGGGGGFFGGGDFGGGGCGGGGGEFEGGFFFFGGGGGGGGCGGGFGC5FFGGGGGGGGGGFFFFFFGGFGGEGGGGGGGGGGGGGGGDGGGFCFG7FGGCFFGGGGGCGGGGGGGGGGGDEGGEGGGGGGGGGGGGGGGGGGG@CGGGGCEGGGGGGGGFGGGGF9CEGGGEGGGGGGGG>EGGGGGFGGGGG7FGG7*ACFGGGFF<>@FGGFFEFGG?C@C7*:9FFGG<AFFGCFA@:?FB2-4:A2AFAAB=
@DE18INS60510:318:000000000-B6LD3:1:1101:24231:6833 1:N:0:AAGAGGCACCTAGAGT
TGGGGAATATTGCACAATGGAGGAAACTCTGATGCAGCGACGCCGCGTGAGTGAAGAAGTAGTTCGCTATGTAAAGCTCTATCAGCAGGGAAGATAGTGACGGTACCTGACTAAGAAGCTCCGGCTAAATACGTGCCAGCAGCCGCGGTAATACGTATGGTGCAAGCGTTATCCGGATTTACTGGGTGTAAAGGGAGCGTAGACGGTTGTGTAAGTCTGATGTGAAAGCCCGGGGCTCAACCCCGGGACTGCATTGGGAACTATGGAACTAGAGTGTCGGAGA
+
GGGGGGGGFGGGGGGGGGGGGGGGGGGFFGGGGGGGGGGGGGGGGGGGGGGGGGGGGGGGFFDFGGGEEGGGGGGGGGGGGGGGGGGGGGGGFGGGGGGGGGGGGGGFGGGGGGGGGGGGGGGGGGGGGGGGGGGGGGGGGGGGGGGGGGGGGGG?FGGGGGGGGGGGGGGDFGGGEDEGGFGGGGFGEGFGGGGGGGGGGDDFGEE858CFGCFFG7FFGGGGGGGGG=FGDDDEFFFF?>>DGG@7@GG:FFFFF*45D)>F4)95>75<)4<A2>?F###
@DE18INS60510:318:000000000-B6LD3:1:1101:20593:6836 1:N:0:AAGAGGCACCTAGAGT
TGGGGAATATTGCACAATGGGGGAAACCCTGATGCAGCGACGCCGCGTGGAGGAAGAAGGTCTTCGGATTGTAAACTCCTGTTGTTGAGGAAGATAATGACGGTACTCAACAAGGAAGTGACGGCTAACTACGTGCCAGCAGCCGCGGTAAAACGTAGGTCACAAGCGTTGTCCGGAATTACTGGGTGTAAAGGGAGCGCAGGCGGGAGAACAAGTTGGAAGTGAAATCCATGGGCTCAACCCATGAACTGCTTTCAAAACTGTTTTTCTTGAGTCGTGCAGA
+
GGGGGGGGFGGGGGGGFGGGGGGGGGGGGGGGGGGGGGGGGGGGGGGGGGEFEEGGGGGGGGGGGGGGGGGGGGGGGGGGGGGGGGFGGGGGGGGGGGGGGFGGGGGGGGGGFGGFGGGGGGGGGGGGGGGGGGCGGFFGGGGGGGGEGGGGFGGGGGGGGGGFEGGGGGEGGFEGEGGGGDGEGGGGGGFF@EDGEDEGE>EGEEGGGG6CFGGFGGGGCGGGCFGGGGGGFFGFFFG=)7>BGGFGFGGFFFFFGF<5<F7C?AFFFF<<>7A########
@DE18INS60510:318:000000000-B6LD3:1:1101:14132:6855 1:N:0:AAGAGGCACCTAGAGT
TGGGGAATATTGCACAATGGGGGAAACCCTGATGCAGCGACGCCGCGTGGAGGAAGAAGGTCTTCGGATTGTAAACTCCTGTTGTTGAGGAAGATAATGACGGTACTCAACAAGAAAGTGACGGCTAACTACGTGCCAGCAGCCGCGGTAAAACGTAGGTCACAAGCGTTGTCCGGAATTACTGGGTGTAAAGGGAGCGCAGGCGGGAGAACAAGTTGGAAGTGAAATCCATGGGCTCAACCCATGAACTGCTTTCAAAACTGTTTTTCTTGAGTAGTGCAGA
+
GGGGGGGGGGGGGGGGGGGGGGGGGGGGGGGGGGGGGGGGGGGGGGGGGGGGGGGGGGGGGGGGGGGGGGGGGGGGGGGGGGGGGGGGGGGGGGGGGGGGGGGGGGGGGDGGGGGGGGGGGGGGDEGGGGGGGGGGGGGGGGGGGGGGGGGGGGGGFGGGGGGGGGGGGGGECGEDGGGGGGGGFGGEGGFCGGGGGGGGGGGGGEGEGGFCGFE:EGGG7CG=70ADFGFGCFCFFFGGFFFFGGFCF76D>FFFGC9<GFFGF9:?FF#############
@DE18INS60510:318:000000000-B6LD3:1:1101:13778:6858 1:N:0:AAGAGGCACCTAGAGT
TGGGGAATATTGCACAATGGGGGAAACCCTGGTGCAGCGACGCCGCGTGGAGGAAGAAGGTCTTCGGATTGTAAACTCCTGTTGTTGAGGGAGATAATGACGGTACTCAACAAGGAAGTGACGGCTAACTACGTGCCAGCAGCCGCGGTAAAACGTAGGTCACAAGCGTTGTCCGGAATTACTGGGTGTAAAGGGAGCGCAGGCGGGAGAACAAGTTGGAAGTGAAATCCATGGGCTCAACCCATGAACTGCTTTCAAAACTGTTTTTCTTGAGTAGTGCAGA
+
GGGGGGGGGGGFGGGGGGGGGGGGGGGFGGGGGGGGGGGGGGGGGGGGGGGFDGGGGGGGGGGGGGGEGGFFGGGGGGGGGGGGGGGGGGCCFGGGGGGGGGGGGGGGGGGG7FGGGGGGGGGGGGGGGGGGGGGGGGGGDCGGDGGDGGE:FFGGGGDGG:FGGGDEGGGEGGGECEGGGGGGFFEGGG7<EGGFGGGGGGGGGGGCGGFFCF>FEDFGFFFGGGGGGGGGGCGFFFGFFFFFFGFFFGFGFF=FCDAAGFGGF<?BFFA)<?FFAB:>2<=
@DE18INS60510:318:000000000-B6LD3:1:1101:20812:6858 1:N:0:AAGAGGCACCTAGAGT
TGGGGAATATTGCACAATGGGGGAAACCCTGATGCAGCGACGCCGCGTGGAGGAAGAAGGTCTTCGGATTGTAAACTCCTGTTGTTGAGGAAGATAATGACGGTACTCAACAAGGAAGTGACGGCTAACTACGTGCCAGCAGCCGCGGTAAAACGTAGGTCACAAGCGTTGTCCGGAATTACTGGGTGTAAAGGGAGCGCAGGCGGGAGAACAAGTTGGAAGTGAAATCCATGGGCTCAACCCATGAACTGCTTTCAAAACTGTTTTTCTTGAGTAGTGCAGA
+
GGGGGGGGGGGGGGGGGGGGGGGGGGGGGGGGGGGGGGGGGGGGGGGGGGGGGGGGGGGGGGGGGGDGGGGGGGGGGGGGGGGGGGGGGGGGGGGGGGGFGGGGGGGGGGGGGGGGGCFFGGGGGGCFGGGGGGGGGGGGFGGGGGGGGGGGGGGGGGGGGGGGG8FEGGGGGGGGEGFGGGGGGFFGGGDCFDEGGGCGGGGGGEGEGG6CF:EGGGGFCGGGGGGGGGGGG<F@FFG47>>DGGF>FDFFGBB?FFF>C?F>FFF2>FA<2:>2<AFBB>4
@DE18INS60510:318:000000000-B6LD3:1:1101:27990:6859 1:N:0:AAGAGGCACCTAGAGT
TGGGGAATATTGCACAATGGGGGAAACCCTGATGCAGCGACGCCGCGTGAGCGAAGAAGTATTTCGGTATGTAAAGCTCTATCAGCAGGGAAGAAAATGACGGTACCTGACTAAGAAGCACCGGCTAAATACGTGCCAGCAGCCGCGGTAATACGTATGGTGCAAGCGTTATCCGGATTTACTGGGTGTAAAGGGAGCGTAGACGGCTGTGCAAGTCTGATGTGAAAGCCTGTGGCTCAACCCCGGGACTGCTTTGGAAACTATGTAACTAGAGTGCCGGAGA
+
GGGGGGGGFGGFFGGGGGGGGGGGGGG8FFEGGGGGGGEGGFGGGGGGGGGC:<CFGGGFFCFFGGCEGGGGGF;CFFGFGGGFFGFFGDB<CFDFGGGGGGEGGGGGGGGGFGFFFGGCFGDGGGGG?GGGEGGGGGGGGGGFEC8EEEGGFFGCCE@CCED?9ECEGGGGGGGGCCEGGGFGGGGGGGGGFFGGG5CGGGG+:C**2;F+<:CFGFGCFGFFGFC7EF*9027:<FC6@F@)CCEC>CDG*94*49<AG4:79-9<<FABF##########
@DE18INS60510:318:000000000-B6LD3:1:1101:23920:6873 1:N:0:AAGAGGCACCTAGAGT
TGGGGAATATTGCACAATGGGGGAAACCCTGATGCAGCGACGCCGCGTGGAGGAAGAAGGTCTTCGGATCGTAAACTCCTGTTGTTGAGGAAGATAATGACGGTACTCAACAAGGATGTGACGGCTAACTACGTGCCAGCAGCCGCGGTAAAACGTAGGTCACAAGCGTTGTCCGGAATTACTGGGTGTAAAGGGAGCGCAGGCGGGAGAACAAGTTGGAAGTGAAATCCATGGGCTCAACCCATGAACTGCTTTCAAAACTGTTTTTCTTGAGTAGTGCAGA
+
GGGGGGGGGGGGGGGGGGGGGGGGGGGGGGGGGGGGGGEGGGGGGGGGGGGGGGGGGGGGGGGGGGGGGGGGGGGGGGGGGGGGGGGGGGGGFGGFGGGGGGCFGGGGGGGGGGGGGGGGGGGGCFGGGGGGGGGGGGGGCFGGGGGGFGGGGGGGGGGGGGGGGGGGGCEGGGGGGGGGGGGGGGFGGGGGGGGGGGGGGGGGGGGGGGFGGFGFFGGGGFGGGGGGGGGGGGFFFFCD?@EFGC6CFCGGF==FC7>BF)?CB)<?BFFFFF4<><>FFF4
@DE18INS60510:318:000000000-B6LD3:1:1101:22167:6880 1:N:0:AAGAGGCACCTAGAGT
TGGGGAATATTGCACAATGGGGGAAACCCTGATGCAGCGACGCCGCGTGAGTGAAGAAGTATCTCGGTATGTAAAGCTCTATCAGCAGGGAAGAAAATGACGGTACCTGACTAAGAAGCCCCGGCTAACTACGTGCCAGCAGCCGCGGTAATACGTAGGGGGCAAGCGTTATCCGGAATTACTGGGTGTAAAGGGTGCGTAGGTGGTATGGCAAGTCAGAAGTGAAAACCCAGGGCTTAACTCTGGGACTGCTTTTGAAACTGTCAGACTGGAGTGCAGGAGA
+
GGGGGGGGGGGGGGGGGGGGGGGGGGGGGGGGGGGGGGGGGGGEGGGGGGGFFGGGGGGGGFGFGGGGGGGGGGGGGGGGGGGGGGGGGGGGGGGGGGGGGGGGGGGGGGGGGGFGGGGGGGGGGGGGGGGGGGGGGGGGGGGGGGGGGGGGGGGCFGGGGGGGGGGDGGDGGGGGGGGGGGDGGGGGGGGGGGGGGGGGGGGFFGEGGGGGGGGFGGGGDDGGGGGFG=CGFGDBF>4FFF??GGFGFFGGGF4?FDAAF?7:=4?B?)8:??#########
@DE18INS60510:318:000000000-B6LD3:1:1101:15807:6884 1:N:0:AAGAGGCACCTAGAGT
TGGGGAATATTGCACAATGGGGGAAACCCTGATGCAGCGACGCCGCGTGGAGGAAGAAGGTCTTCGGATTGTAAACTCCTGTTGTTGTGGAAGATAATGACGGTACTCAACAAGGAAGTGACGGCTAACTACGTGCCAGCAGCCGCGGTAAAACGTAGGTCACAAGCGTTGTCCGGAATTACTGGGTGTAAAGGGAGCGCAGGCGGGAGAACAAGTTGGAAGTGAAATCCATGGGCTCAACCCATGAACTGCTTTCAAAACTGTTTTTCTTGAGTAGTGCAGA
+
GGGGGGGGGGGGGGGGGGGGGGGGGGGGGGGGGGGGGGGGGGGGGGGGGGGGGGGGGGGGGGGGGGGGGGGGGGGGGGGGGGGGGGGGGGGGGGGGGGGGGGGGGGGGGGGGGGFGGGGGGGGGGGGGGGGGGGFGGGFGGGGGGGGGGGGGGGGGGGGGGGGGGGGGGGGGGGGGGGGGGGGGFGFGGGGGGGGGGGGGGGGGGGGGCEGGGGG:FGGGFFGG?DFFGGGG74CFFFGGFFFFGGFFFGGFCFFFGF<<GFGGFFFFFF229?DAAF?AAAF
@DE18INS60510:318:000000000-B6LD3:1:1101:9572:6886 1:N:0:AAGAGGCACCTAGAGT
TGGGGAATATTGCACAATGGGGGAAACCCTGATGCAGCGACGCCGCGTGAAGGAAGAAGTATCTCGGTATGTAAACTTCTATCAGCAGGGAAGATAATGACGGTACCTGACTAAGAAGCCCCGGCTAACTACGTGCCAGCAGCCGCGGTAATACGTAGGGGGCAAGCGTTATCCGGATTTACTGGGTGTAAAGGGAGCGTAGACGGCGCAGCAAGTCTGATGTGAAAGGCAGGGGCTTAACCCCTGGACTGCATTGGAAACTGCTGTGCTTGAGTGCCGGAGG
+
GGGGGGGGGGGGGGGGGGGGGGGGGGGGGGGGGGGGGGGGGGGGGGGGGGGGGGGGGGGGGFGFGGGGGGGGGGGGGGGGGGGGGGFGGDGGGGGGGGGGGGDGGGGGGGGGGFGGGGGGGG>GGGGGGGGGGGGGGFFGGGGGGGGGCEEFGGGGGGGGGGDECFFGGEGFGGGGGGGGGGGFGGGGGGGGGGC5*:EEEG>GGGGGGGGGGGGGGGF=DFFDCC7D=F4DCGGBEFGFFFFFGGFFFGFC>B?=DFB7DFG==?@()@9)(5<AAFFF###
@DE18INS60510:318:000000000-B6LD3:1:1101:20286:6888 1:N:0:AAGAGGCACCTAGAGT
TGGGGAATATTGCACAATGGGGGAAACCCTGATGCAGCGACGCCGCGTGAGCGATGAAGTATTTCGGTATGTAAAGCTCTATCAGCAGGGAAGAAAATGACGGTACCTGACTAAGAAGCCCCGGCTAACTACGTGCCAGCAGCCGCGGTAATACGTAGGGGGCAAGCGTTATCCGGATTTACTGGGTGTAAAGGGAGCGTAGACGGCATGGCAAGCCAGATGTGAAAGCCCGGGGCTCAACCCCGGGACTGCATTTGGAACTGTCAGGCTAGAGTGTCGGAGA
+
GGGGGGGGGGGGGGGGGGGGGGGGGGGGGGGGGGGGGGGGGGGGGGGGGDGGGGGGGGGGGGGGEGGGGGGGGGGGGGGGGGGGGGGGGGGGGGGGGGGGGGGGGGGGGGGGGGDGGGGGGGGGGGGGGGGGGGGGGGGGGGGGGGGGGGGGGGGGGFGGGGGGGGGGGGGGGGGGGGGGGGGGGGGGGGGCFGGGGGGGGGGGGGGGGGGGGGGGGGFFC>F7FGGFGGDD:3C:>FFFFFFEGGFCDGGF=FFFGGB>GFGGFAF07FF?B<D>4ABFFFD
@DE18INS60510:318:000000000-B6LD3:1:1101:9740:6899 1:N:0:AAGAGGCACCTAGAGT
TGGGGAATATTGCACAATGGGGGAAACCCTGATGCAGCGACGCCGCGTGGAGGAAGAAGGTCTTCGGATTGTAAACTCCTGTTGTTGAGGAAGATAATGACGGTACTCAACAAGGAAGTGACGGCTAACTACGTGCCAGCAGCCGCGGTAAAACGTAGGTCACAAGCGTTGTCCGGAATTACTGGGTGTAAAGGGAGCGCAGGCGGGAGAACAAGTTGGAAGTGAAATCCATGGGCTCAACCCATGAACTGCTTTCAAAACTGTTTTTCTTGAGTAGTGCAGA
+
GGGGGGGGGGGGGGGGGGGGGGGGGGGGGGGGGGGGGGGGGGGGGGGGGGBFGGGGGGGGGGGGGGGGGGFGGGGGGGGFGGGGGGGGGGGGGGGGGGGGGGGGGGGGGGGGGGGGGGGFGGFGGGGGGGGGGGFGGGGGCCGGGGGGGGGGGGGGGGGGGGGGGGGGGG8EGGGGEGGGGGGGGGFGGGFGGGGGGGGGGGDGDGGGC8EFG?6+CGGD75?F<D9FGGFGG4<FFFCC?FE3CCF*9CCCDFFF=GAAGFCFBAFBFFA>)8A<<<0AB<6
@DE18INS60510:318:000000000-B6LD3:1:1101:26437:6915 1:N:0:AAGAGGCACCTAGAGT
TGGGGAATATTGCACAATGGAGGAAACTCTGATGCAGCGACGCCGCGTGAGTGAAGAAGTAGTTCGCTATGTAAAGCTCTATCAGCAGGGAAGATAGTGACGGTACCTGACTAAGACGCTCCGGCTAAATACGTGCCAGCAGCCGCGGTAATACGTATGGAGCAAGCGTTATCCGGATTTACTGGGTGTACAGGGAGGGTAGGTGGCCAGGCAAGTCAGAAGTGAACGCCCGGGGCTCAACCCCGGGCCTGCTGTTGAAACTGCAGGGCTAGAGTGCAGGAGG
+
FGGFFE6C,CFAFGG9CEF8@FCFFGFGECGGFFFFFC+CGGGGGGGGEGGFFCFFCE,C5@CFEFGDBFFFGG9,CDFGFEF9FFAF@FDFFEF9DFEFAB7FFGGGDGGGGG>F,>FFEGFGGGG8,@;D@D:DFGGG7CFGGG*BF>:CFGGGGGGGGGGGCGDC8*8EGGGGDECGCCFCFGCEGG+<<C58***2@CEFCFC8<8=F==F9EFFDCC9D+*09=CDD)73:50*27@EE5=3)75DFF)9?G7))29CF*4@62::?F745<<B<01>
@DE18INS60510:318:000000000-B6LD3:1:1101:16089:6943 1:N:0:AAGAGGCACCTAGAGT
TGGGGAATATTGCACAATGGAGGAAACTCTGATGCAGCGACGCCGCGTGAGTGAAGAAGTAGTTCGCTATGTAAAGCTCTATCAGCAGGGAAGATAGTGACGGTACCTGACTAAGAAGCTCCGGCTAAATACGTGCCAGCAGCCGCGGTAATACGTATGGAGCAAGCGTTATCCGGATTTACTGGGTGTAAAGGGAGTGTAGGTGGCCAGGCAAGTCAGAAGTGAAAGCCCGGGGCTCACCCCCGGGACTGCTTTTGAAACTGCAGGGCTAGAGTGCAGGAGG
+
GFGGGGGGGGGGGGGGGGGGGGGGGGGGGGGGGGGGGGCFGGGGGGGGGGGGFFEFDGFGGGGGGGGGGGGGGGGFGGGGFGGGGGGGGGGGGGGGFGGGGGGGGGGGGGGGGGGGGGGGGGGGGGGGGGGGGGFGGFFGGGGGGGGGGGGGGGGGGGGGGGGGGGGGGGGGGGGGGEGGGGGGGGGGGGEGGGCFGGGGGGFGGGGGGGGGGGGGGGGGGFGGGGGGGCDGGGGDFFG*8@@DDGBC>DGGGF?FGG<BGFGG?7>>?F<:2<6<BBFF?:<
@DE18INS60510:318:000000000-B6LD3:1:1101:13322:6975 1:N:0:AAGAGGCACCTAGAGT
TGGGGAATATTGCACAATGGGCGAAAGCCTGATGCAGCAACGCCGCGTGAGCGATGAAGGCCTTCGGGTCGTAAAGCTCTGTCCTCAAGGAAGATAATGACGGTACTTGAGGAGGAAGCCCCGGCTAACTACGTGCCAGCAGCCGCGGTAATACGTAGGGGGCTAGCGTTATCCGGAATTACTGGGCGTAAAGGGTGCGTATGTGGTTTCTTAAGTCAGAGGTGAAAGGCTACGGCTCAACCGTAGTAAGCCTTTGAAACTGGGAAACTTGAGTGCAGGAGAG
+
GFGGEGGGFGGCGGGGGGGGGGGGEEGGGGGGGGFGGFGGGGGGGGGGEGGGGFGGGGGGGGGGGDEGGGDGDCFFFGGFGGGGFGEFG@EFGFGFDGGGGGGGGGGGGG8BFG7>DGCFFGCBFGEFGGGGCF,<@FCGFFGGGGGCG>GGGGGGGGGD7<FF78CCCFEGGGG*<EFGFGGGGGGGEG>EFFGG8CCEG*;C9CCC8F7FDFFGGFGGFGGFF6:F*AFFCD35>>49)55BG5<*7:=7FFFFFG))0/4*02<:BFA7?ABFA######
@DE18INS60510:318:000000000-B6LD3:1:1101:22996:6976 1:N:0:AAGAGGCACCTAGAGT
TGGGGAATATTGCACAATGGAGGAAACTCTGATGCAGCGACGCCGCGTGAGTGAAGAAGTAGTTCGCTATGTAAAGCTCTATCAGCAGGGAAGATAGTGACGGTACCTGACTAAGAAGCTCCGGCTAAATACGTGCCAGCAGCCGCGGTAATACGTATGGAGCAAGCGTTATCCGGATTTACTGGGTGTAAAGGGAGTGTAGGTGGCCAGGCAAGTCAGAAGTGAAAGCCCGGGGCTCAACCCCGGGACTGCTTTTGAAACTGCAGGGCTAGAGTGCAGGAGG
+
GGGGGGGGGGGGGGGGGGGGGGGGGGGGGGGGGGGGGGFGGGGGGGGGGGGGGGGGGGGGEEGGGGGGGGGGGGGGGGGGGGGGGGGGGGGGGGGGGGGGGGGGFGGGGGGGGFGGFGGGGGGEGGGGGGGGGGGGGGGGFGGGGGGGGGGGGGGGGGGGGGGGFGGGGGGGGGGGGGGGGGGGGGGDGGFCFGGFCGGGGGGGGGGGGGFGGGGGGGGDGFGGGD9>E=DGGCC@@FG6?FEBGGFGDCDGGFFFGGA9FFGGB:;B?F00>>B)4:A?66B
@DE18INS60510:318:000000000-B6LD3:1:1101:18034:7002 1:N:0:AAGAGGCACCTAGAGT
TGGGGAATATTGCACAATGGGCGAAAGCCTGATGCAGCGACGCCGCGTGAGCGAAGAAGTATTTCGGTATGTAAAGCTCTATCAGCAGGGAAGATAATGACGGTACCTGACTAAGAAGCACCGGCTAAATACGTGCCAGCAGCCGCGGTAATACGTATGGTGCAAGCGTTATCCGGATTTACTGGGTGTAAAGGGAGCGCAGGCGGTGCGGCAAGTCCGATGTGAAAGCCCGGGGCTCAACCCCGGTACTGCATTGGAAACTGTCGTACTAGAGTGTCGGAGG
+
GGGGGGGGFGGGGGGGGGGGGGGGGGGGGGGGGGGGFG7FGGGGGGGGGGGGGGGGGGFFGGGGGGGGGGGFGGCFGGGGGFGGGGGGDEGGGGG<DF<FBGGGGGGAF<FGGFGGG<<,3FFEGGGGCFFF<F<FGAFGGFGGGGGGGGGGGFDFDFGGGAFGG,CCCFGGGGEE*=EFFGGGGGFGGCEFFFGG>>=EGC>CEGGGGGGECEGGGFGGDDGGGGFCFCF<DD37<>F=FFBFG5>3>C:>07??FD)479:096@<?>24226<AA<>90>
@DE18INS60510:318:000000000-B6LD3:1:1101:13034:7012 1:N:0:AAGAGGCACCTAGAGT
TGGGGAATATTGCACAATGGGGGAAACCCTGATGCAGCGACGCCGCGTGGAGGAAGAAGGTCTTCGGATTGTAAACTCCTGTTGTTGAGGAAGATAATGACGGTACTCAACAAGGAAGTGACGGCTAACTACGTGCCAGCAGCCGCGGTAAAACGTAGGTCACAAGCGTTGTCCGGAATTACTGGGTGTAAAGGGAGCGCAGGCGGGAGAACAAGTTGGAAGTGAAATCCATGGGCTCAACCCATGAACTGCTTTCAAAACTGTTTTTCTTGAGTAGTGCAGA
+
GGGGGGGGGGGGGGGGGGGGGGGGGGGGGGGGGGGGGGGGGGGGGGGGGGGGGGGGGGGGGGGGGGGGGGGGGGGGGGGGGGGGGGFDGGGGGGGGGGGFGGGGGGGGGGGGGGGDFGGGGG@EGGGGGGGGGG<FGGGGGFGGFGGDGGGGGGGGGGGGGGGG?FGGGGGEGCCDCCGGGGGFGGGGGGFFGGGGGGGGGGGGGGG>C5:ECC6:CGGGFDG=@:EFGGGG7<*7>FGG@FFFGF=DBF4CFFFF*?:<<?D7F>FBBFFF2,:<)::AAAF
@DE18INS60510:318:000000000-B6LD3:1:1101:27012:7022 1:N:0:AAGAGGCACCTAGAGT
TGGGGAATATTGCACAATGGAGGAAACTCTGATGCAGCGACGCCGCGTGAGTGAAGAAGTAGTTCGCTATGTAAAGCTCTATCAGCAGGGAAGATAGTGACGGTACCTGACTAAGAAGCTCCGGCTAAATACGTGCCAGCAGCCGCGGTAATACGTATGGAGCAAGCGTTATCCGGATTTACTGGGTGTAAAGGGAGTGTAGGTGGCCAGGACAGTGAGAAGTGAAAGCCCGGGGCTCAACCCCGGGACTGCGTTTGAAACTGCAGGGCTAGAGTGCAGTCGG
+
FFGCEGGGGGGFFGFEGGGCGGGGGGFAEGFFFGFGFGGGGGE7FGGGGGCFGEFGGGGGGG9FGDGGGGFFGGFGGGG,FA;FCGEGGCF,>FFGFGGGG7FGC:B@FDG9CFF@FGGGGFGGDF*FACEGGG8FFBFGGGCGG58:CE>GGGCCFGFGFF@EC88?CC5*A9CGGG>C?7:CD888:79:CEE>*;EFG?F++:6;FGG***/<+CGD77<*<CCF*AFDDCG>>>F4....1>)7>9CD*85<<>A<:=:C?B>6?>6:?B)<AA#####
@DE18INS60510:318:000000000-B6LD3:1:1101:17312:7022 1:N:0:AAGAGGCACCTAGAGT
TGGGGAATATTGCACAATGGAGGAAACTCTGATGCAGCGACGCCGCGTGAGTGAAGAAGTAGTTCGCTATGTAAAGCTCTATCAGCAGGGAAGATAGTGACGGTACCTGACTAAGATGCTCCGGCTAAATACGTGCCAGCAGCCGCGGTAATACGTATGGAGCAAGCGTTATCCGGATTTACTGGGTGTAAAGGGAGTGTAGGTGGCCAGGCAAGTCAGAAGTGAAAGCCCGGGGCTCAACCCCGGGCCTGCTTTTGAAACTGCAGGGCTAGAGTGCAGGAGG
+
GGGGGGFGGGGGGGGGGGGGGGGGGGGGGGGGGGGGGG@FGGGGGGGGGGGGGGGGGGGGGGGGGDGGGGGGGGGGGGGGGGGGGGGGGGGGGGGGGGGGGGDFFGGGGGGGGGFGGFGGGGGGGGGGGGGGGGFGGGFGGGGGGGGGGDGGGGGFGGGGGGGGGGFDGGGGGGGG7EGGGGGGGGGGGGG9@FDGEGGGEGCGGGGGGGFG5FGGC7:*:DGF?CEGGGGGGGGFFFFDFFFFGGE)85FGGFFFF*4>FFDC??F>:>1823><B<<FFFE
@DE18INS60510:318:000000000-B6LD3:1:1101:18908:7022 1:N:0:AAGAGGCACCTAGAGT
TGGGGAATATTGCACAATGGGGGAAACCCTGATGCAGCGACGCCGCGTGGAGGAAGAAGGTCTTCGGATTGTAAACTCCTGTTGTTGAGGAAGATAATGACGGTACTCAACAAGGAAGTGACGGCTAACTACGTGCCAGCAGCCGCGGTAAAACGTAGGTCACAAGCGTTGTCCGGAATTACTGGGTGTAAAGGGAGCGCAGGCGGGAGAACAAGTTGGAAGTGAAATCCATGGGCTCAACCCATGAGCTGCTTTCAAAACTGTTTTTCTTGAGTAGTGCAGA
+
GGGGGGGGGGGGGGGGGGGGGGGGGGGGGGGGGGGGGGGGGGGFGGGGGGGGGGGGGGGGGGGGGGGGGGGGGGGGGGGGGGGGGGGGGGGGGGGGGGGGGGGGGGGGGGGGGGGGGGGGGGGGGGGGGGGGGGGGGGGGGGGGGGGGGGGGGGGGGFGGGGGGGGGGGGGGGGGDEGGGGGGGGGGGGGGGGGGG>EGGGDGGGGCEEEGFGDFFGGGGGGGGFGGGGFGGFGGFFFGGFFF>4??GFFGGGFFFGGFAGFFGBFF?FFB<ADB2AFBFD27
@DE18INS60510:318:000000000-B6LD3:1:1101:14595:7036 1:N:0:AAGAGGCACCTAGAGT
TGGGGAATATTGCACAATGGGGGAAACCCTGATGCAGCGACGCCGCGTGAGCGAAGAAGTATTTCGGTATGTAAAGCTCTATCAGCAGGGAAGAAAATGACGGTACCTGACTAAGAAGCACCGGCTAAATACGTGCCAGCAGCCGCGGTAATACGTATGGTGCAAGCGTTATCCGGATTTACTGGGTGTAACGGGATCGTAGACGGTTGTGTAAGTCTGATGTGAAAGCCCGGGGCTCAACCCCGGGACTGCATTGGAAACTATGTAACTAGAGTGTCAGAGA
+
GGGGGGGGGGGGGGGGFFGFGGGGGGGAFFGFAEFFGGFGGGGGGGGCFDGGGGGEGGGF;FGGGGEGFGGFGGG;F:DGCFGGGC<FGGGFGGGGFFFGGGGGGEFGGDGG9:,8?CFGG7F*=:?FFGFGGCCFGGGGFGGCCG>CC5:EFGGCFCFGGCFF9@*;CGCFGGGDECCF+CFGGGG>:+0+2CED*;EGGF*<>CEEGGCF?CG7CFGCGGGGFGCFF=C935C3>594?<5>D5B9>FGGG=B6>CFDGFCDFF*6<FDAF?6<>249<D4
@DE18INS60510:318:000000000-B6LD3:1:1101:13259:7047 1:N:0:AAGAGGCACCTAGAGT
TGGGGAATATTGCACAATGGAGGAAACTCTGATGCAGCGACGCCGCGTGAGTGAAGAAGTAGTTCGCTATGTAAAGCTCTATCAGCAGGGAAGATAGTGACGGTACCTGACTAAGAAGCTCCGGCTAAATACGTGCCAGCAGCCGCGGTAATACGTATGGAGCAAGCGTTATCCGGATTTACTGGGTGTAAAGGGAGTGTAGGTGGCCAGGCAAGTCAGAAGTGAAAGCCCGGGGCTCAACCCCGGGACTGCTTTTGAGACTGCAGGGCTAGAGTGCAGGAGG
+
GGGGGGGGGGGGGFGGGGGGGGGGGGGGGGGGGGGGGGGGGGGGGGGFGGGGGGGGGGGGDFGGGGGGGGGGGGGGGGGGGGGGGGFGGGGGGGGGGGGGGGGGGGGGGGGGGGGGGFGGGGGGGGGGFGGGGGGGGGGGGGGGGGGGGGDGGGGGGGGGGGGGGGGGGGGGGGGGEGGGFGGGGGGGGGGGGGGGGGGGGGGGGGGFGGGGGGG?EGGGD6EFGGGGGGGGGGGBF@FGFFEEGGECDFGGGFFFFGF64FGGFB46:FB?<?F<B><?BFF
@DE18INS60510:318:000000000-B6LD3:1:1101:3369:7062 1:N:0:AAGAGGCACCTAGAGT
TGGGGAATATTGCACAATGGGGGAAACCCTGATGCAGCGACGCCGCGTGGATGCAGAAGGTCTTCGGATTGTAAACTCCTGTTGTTGAGGAAGATAATGACGGTACTCAACCAGGAAGTGACGGCTAACTACGTGCCAGCAGCCGCGGTAAAAAGTAGGTCATAAGCGTTGTCCGGAATTACTGGGTGGAAAGGGAGCGCAGGCGGGAGAACAGGTTGGAAGTGAAATCCATGGGCTCACCCCATTAACTGCTTTCAACACTGTTTTTCTTGAGTAGTGCAGA
+
CFGGD@FG?F@FGGGGFGFGGDGEEFDFGFE@DFGF,,6>CGCGGGEGC7+,:,,,A<ECGGGFGFGGGECFCC?FFDFGGEEDFDF,BCFFF<DGGGGDF:CFCFFFFFC,@<CCF8,@FF7CFC7FFG9BFG,BD<B*6<:FFGDFG:=>?,<<B@F2<<AF<9CEC**;7,1:C38@:3<EG52**;:+2CCFGGC:8>EGEC5:CC668773<DGGC4A4C7A7+30*02*)<F**).7>D0*:87DDCF*/::627=C*0)7<?=4<9:AB<A#####
@DE18INS60510:318:000000000-B6LD3:1:1101:18020:7068 1:N:0:AAGAGGCACCTAGAGT
TGGGGAATATTGCACAATGGGGGAGACCCTGATGCAGCGACGCCGCGTGGAGGAAGAAGGTCTTCGGATTGTAAACTCCTGTTGTTGAGGAAGATAATGACGGTACTCAACAAGGAAGTGACGGCTAACTACGTGCCAGCAGCCGCGGTAAAACGTAGGTCACAAGCGTTGTCCGGAATTACTGGGTGTAAAGGGAGCGCAGGCGGGAGAACAAGTTGGAAGTGAAATCCATGGGCTCAACCCATGAACTGCTTTCAAAACTGTTTTTCTTGAGTAGTGCAGA
+
G<FGGGGGGGGGGGGGGGGGGGGGGEGFGGGGGGGGGGGGGDGGGGGGGGEFGGGGGGGGGGGGGGGEGFGGFGGGGGGGGGGGGGGGGGGGGGGFGGGGGGCFGGGFGFGGGGFGGGGGGGGC7FGFGGFGDFFGGGGGGGGGGGEGGEG:FGDGGGGGGGGGGCFDEGGGGGGG8CFFGFCECGGECEEGFGGF5C5>>?8?CEGCE5CFGGFGFGD4:CCCFGFGGF6C*77@@>F4?FE35C*>F77FGFFFGG<<GFGG4AFFFFAB<?<A)62:AB4
@DE18INS60510:318:000000000-B6LD3:1:1101:16481:7080 1:N:0:AAGAGGCACCTAGAGT
TGGGGAATATTGCACAATGGAGGAAACTCTGATGCAGCGACGCCGCGTGAGTGAAGAAGTAGTTCGCTATGTAAAGCTCTATCAGCAGGGAAGATAGTGACGGTACCTGACTAAGGAGCTCCGGCTAAATACGTGCCAGCAGCCGCGGTAATACGTATGGAGCAAGCGTTATCCGGATTTACTGGGTGTAAAGGGAGTGTAGGTGGCCAGGCAAGTCAGAAGTGAAAGCCCGGGGCTCAACCCCGGGACTGCTTTTGAAACTGCAGGGCTAGAGTGCAGGAGG
+
GGGGGGGGGGGGGGGGGGGGGGGGGGGGGGGGGGGGGGEGGGGGGGGGGGGGGGGGGGGGGGGGGGGGGGGGGGGGGGGGGGGGGGGGGGCGEGGFGGGGGGDFFGGGGGGGGGGGGGGGGGGGGGGDGGGGGG@FGGGGGGGGGGGGGEGGGGGGGGGFFFGGGGGGGGGGGGGEGGGGGGGGGFFDGGC:C9EFCGGGGG@FGGGGGFGGGGGGGCCG:DGCFGGDF:DG3CD@BFGGFFFFGEDD>FGGGFFFGG9AFFGGFFFF?FB<<?BFB>DF66>
@DE18INS60510:318:000000000-B6LD3:1:1101:21470:7103 1:N:0:AAGAGGCACCTAGAGT
TGGGGAATATTGCACAATGGGGGAAACCCTGATGCAGCGACGCCGCGTGAGCGAAGAAGTATTTCGGTATGTAAAGCTCTATCAGCAGGGAAGAAAATGACGGTACCTGACTAAGAAGCACCGGCTAAATACGTGCCAGCAGCCGCGGTAATACGTATGGTGCAAGCGTTATCCGGATTTACTGGGTGTAAAGGGAGCGTAGACGGTTGTGTAAGTCTGATGTGAAAGCCCGGGGCTCAACCCCGGGACTGCATTGGAAACTATGTAACTAGCGTGTCGGAGA
+
GFGGGGGGGGGGGGGFFGGGGGGGGGGGGGGGGGGGGGEGGGGGCGGGGGGGGGGGGGGGEFGGGFEGGGGGGGGGFGGGGGGGGGFGGGGGGFGGFGCFGGGFFGGGGGGGDFEGGGGGGGGEGCDCFGFGGGFGEGFGGFFGGGCFGFCGFG:C:BFFG:F:BCFGGGGGGGG7<ECFGGGGGFG>EG9BFFEFGGGGEE?FEGDEDGGGG7+AFGFFFFGGCFG7CGC5)953BFDG?FFFCC<)8FCF7FF*9D2)9?*?467<<?AA,1:0?B16107
@DE18INS60510:318:000000000-B6LD3:1:1101:13492:7119 1:N:0:AAGAGGCACCTAGAGT
TGGGGAATATTGCACAATGGAGGAAACTCTGATGCAGCGACGCCGCGTGAGTGAAGAAGAAGTTCGCTATGTAAAGCTCTATCAGCAGGGAAGATAGTGACGGTACCTGACTAAGAAGCTCCGGCTAAATACGTGCCAGCAGCCGCGGTAATACGTATGGAGCAAGCGTTATCCGGATTTACTGGGTGTAAAGGGAGTGTAGGTGGCCAGGCAAGTCAGAAGTGAAAGCCCGGGGCTCAACCCCGGGACTGCTTTTGAAACTGCAGGGCTAGAGTGCAGGAGG
+
GGGGGGGGGGGGGGGGGGGGGGGGFGGGGGGGGGGGGGGGGGGGGGGGGGGGGGGGGGGGFGGGGGGGEGGGGGGFFGGGGGGGGGFGGGDGGGGGGGGGGGGGCGGGFGGGFGGGC8FFGGGGGGDGGGGGGGFGGGGGGFGGDGGDGGGGGGGGGGGGGGGG8@FGEG>FGGGD5EGGGGGGGDFGGGGGFGGF*AFGGGCGGFGGFGDDEFDFGGFFF<GGGF7CFCGDGD:@DFGGFFFFGG>DDG<FGFFFGG>AFFCGB0F>?F0:D?F>B<4861D
@DE18INS60510:318:000000000-B6LD3:1:1101:12470:7121 1:N:0:AAGAGGCACCTAGAGT
TGGGGAATATTGCACAATGGGGGAAACCCTGATGCAGCGACGCCGCGTGAGCGAAGAAGTATTTCGGTATGTAAAGCTCTATCAGCAGGGAAGAAAATGACGGTACCTGACTAAGAAGCACCGGCTAAATACGTGCCAGCAGCCGCGGTAATACGTATGGTGCAAGCGTTATCCGGATTTACTGGGTGTAAAGGGAGCGTAGACGGTTGTGTAAGTCTGATGTGAAAGCCCGGGGCTCAACCCCGGGACTGCATTGGAAACTATGTAACTAGAGTGTCGGAGA
+
GGGGGGGGGGGGGGGGGGGGGGGGGGGGGGGGGGGGGGGGGGGGGGGGGGGGGGGGGGGGFGGGGGGGGGGGGGDGGGGGGGGGFGGGGGGGGGGGDFGGGGGGGGGGGGGGGGGGGGGGGGGGGGGGFGGGGGGGGGGGGGGGGGGGGGGGGGGGGGGGGFGFDGGGGGGGGGGGGGGGGGGDGGFDGGGGGGGCGGGGGGGGGGGGGGGGGFGGFDGFFGGGGGGCGGFDGGCBE@FFFF:DGGB)>DFG:BF*9F9AFFGGFFFFFFFF2>A2<<BFFF@
@DE18INS60510:318:000000000-B6LD3:1:1101:15629:7123 1:N:0:AAGAGGCACCTAGAGT
TGGGGAATATTGCACAATGGAGGAAACTCTGATGCAGCGACGCCGCGTGAGTGAAGAAGTAGTTCGCTATGTAAAGCTCTATCAGCAGGGAAGATAGTGACGGTACCTGACTAAGAAGCTCCGGCTAAATACGTGCCAGCAGCCGCGGTAATACGTATGGAGCAAGCGTTATCCGGATTTACTGGGTGTAAAGGGAGTGTAGGTGGCCAGGCAAGTCAGAAGTGAAAGCCCGGGGCTCAACCCCGGGACTGCTTTTGAAACTGCAGGGCTAGAGTGCAGGAGG
+
GFGGGGGGGGGGGGGGGGGGGGGBFGGGGGGGGGGGGGFEGDGGGGG>FGGGFEAFFFEFAFGGGDGGDGGGGGGGGGGGGGGGEGGGGGGGEFGEFFGGGEGGDGGGGFGGFGGDGGGGGGE>FEG?FGGGGGCGGGFGGGGG7F<CEFGGFGGGGGGFBFGFGGFDGF7CGGG><CGGGGGGGGFGGDFCCFGGGGGGGGGFCCFGG5C=8CFEFDGGGFEGG>FGGFF35CDFF>**.5555:>D5CFFGFFFGGF<FFFF*8>9:F1:>B>DF2<:<?E
@DE18INS60510:318:000000000-B6LD3:1:1101:18329:7127 1:N:0:AAGAGGCACCTAGAGT
TGGGGAATATTGCACAATGGGCGAAAGCCTGATGCAGCAACGCCGCGTGAGCGATGAAGGCCTTCGGGTCGTAAAGCTCTGTCCTCAAGGAAGATAATGACGGTACTTGAGGAGGAAGCCCCGGCTAACTACGTGCCAGCAGCCGCGGTAATACGTAGGGGGCTAGCGTTATCCGGAATTACTGGGCGTAAAGGGTGCGTAGGTGGTTTCTTAAGTCAGAGGTGAAAGGCTACGGCTCAACCGTAGTAAGCCTTTGAAATTGGGAAACTTGAGTGCAGGAGAG
+
GGGGGGGGGGGGGGGGGGGGGGGGGGGGGGGGGGGGGGGGGGGGGGGGGGFGGGGGGGCGGGGGGGGGGGGGGGGGGGGGGGGGGGGDFFFFGGGFGGGGGG7FGGGGGGGGGGGGGGGEGGCFGGGGGGGGGGFGGGGGGGGGGGGGGGGGGGGFGGGGEGGECEGGGGGGGGGGDEGGGGGGFGGGGGE:FGGGGGGGGGEGGGGGGGGGGDCFGGG7FFFGGGD7FFGGGGGFFFG7@F:BGG@D@FGGGFFFCC<B:@<4<:FFBFF<?FABFAB66BB
@DE18INS60510:318:000000000-B6LD3:1:1101:26635:7146 1:N:0:AAGAGGCACCTAGAGT
TGGGGAATATTGCACAATGGAGGAAACTCTGATGCAGCGACGCCGCGTGAGTGAAGAAGTAGTTCGCTATGTAAAGCTCTATCAGCAGGGAAGATAGTGACGGTACCTGACTAAGAAGCTCCGGCTAAATACGTGCCAGCAGCCGCGGTAATACGTATGGAGCAAGCGTTATCCGGATTTACTGGGTGTAAAGGGAGTGTAGGTGGCCAGGCAAGTCAGAAGTGAAAGCCCGGGGCTCAACCCCGGGACTGCTTTTGAAACTGCAGGGCTAGAGTGCAGGAGG
+
GGGGGGFGGGGGGGGGGGGGFGGGGGGGGGGGGGGGGGEGGGGGGGGGGGGFFFFGGGGGGGGGGGGGGGGGGGGGGGGGGGGGGGGGGGGGEGGGGGGGGGGGGGGGGGGGGGGGGGGGGGGGGGGGGGGGGGCGGGGGGGGGGGGGGGGGGGGFGGFGGGGGFGGGGGEGGGGGGGGGGGGGGGFGGGGGGGGGGGDGGGGGGGG>FFGFGGGGGGGGGGGGGGGGGFGCDCDF@>GGFFFDGG@<BD<*:*@FGG29FFGGFFFFF@<(87AADB<,(2B
@DE18INS60510:318:000000000-B6LD3:1:1101:18678:7160 1:N:0:AAGAGGCACCTAGAGT
TGGGGAATATTGCACAATGGGGGAAACCCTGATGCAGCGACGCCGCGTGGAGGAAGAAGGTCTTCGGATTGTAAACTCCTGTTGTTGAGGAAGATAATGACGGTACTCAACAAGGAAGTGACGGCTAACTACGTGCCAGCAGCCGCGGTAAAACGTAGGTCACAAGCGTTGTCCGGAATTACTGGGTGTAAAGGGAGCGCAGGCGGGAGAACAAGTTGGAAGTGAAATCCATGGGCTCAACCCATGAACTGCTTTCAAAACTGTTTTTCTTGAGTAGTGCAGA
+
GGGGGGGGGGGGGGGGGGGGGGGGGGGGGGGGGGGGGGGGGGGGGGGGGGGGGGGGGGGGGGGGGGGGGGGGGGGGGGGGGGGGGGGGGGGGGGGGGGGGGGGGGGGGGGGGGGGGGGGGGGGGGGGGGGGGGGGGGGGGGGGGGGGGGGGGGGGGGGGGGGGGGGGGGGGGGGGGGGGGGGGGGGGGGGGGGGGGGGGGGGGGGGGGGGGGGFGGGGGGGGGGGGCGGGGGGGGFF@FGFFFFGGFGFGGGFFF@FGFFGFGGFFFFFFFF>>><AF?AFBB
@DE18INS60510:318:000000000-B6LD3:1:1101:16631:7168 1:N:0:AAGAGGCACCTAGAGT
TGGGGAATATTGCACAATGGGGGAAACCCTGATGCAGCGACGCCGCGTGAGCGAAGAAGTATTTCGGTATGTAAAGCTCTATCAGCAGGGAAGAAGAATGACGGTACCTGACTAAGAAGCACCGGCTAAATACGTGCCAGCAGCCGCGGTAATACGTATGGTGCAAGCGTTATCCGGATTTACTGGGTGTAAAGGGAGCGCAGGCGGTGCGGCAAGTCTGATGTGAAAGCCCGGGGCTCAACCCCGGTACTGCATTGGAAACTGTCGTACTAGAGTGTCGGCG
+
GGGGGGGGGGGGGGGGGGGGGGGGGGGGGGGGGGGGGGGGGGGGGGGGGGGGGGGGGGFGGGGGGGGGGGGGGGGGGGGGGGGFGFGGGGCGDGGGGGGGGGDEGGGGGGGGGGGGGGGGEGGGGGGGFGGEGFGFGGFGGGFGGGGGGGGGGFGFGCFGFGCGGFGECGGEGGGGEEGGGGGGGGGGGGFFGGGGFGGGGDGGGGGGGGCGGGGFGGGGFFEGFFGGCGGC<DG@EEFGFFFFGGFGDGGGGFFFGG?):?GGFAF?:F:246?AFD>?###
@DE18INS60510:318:000000000-B6LD3:1:1101:16469:7173 1:N:0:AAGAGGCACCTAGAAT
TGGGGAATATTGCACAATGGGGGAAACCCTGATGCAGCGACGCCGCGTGGAGGGAGAAGGTCTTCGGATTGTAAACTCCTGTTGTTGAGGAAGATAATGACGGTACTCAACAAGGAAGTGACGGCTAACTACGTGCCAGCAGCCGCGGTAAAACGTAGGTCACAAGCGTTGTCCGGAATTACTGGGTGTAAAGGGAGCGCAGGCGGGAGAACAAGTTGGAAGTGAAATCCATGGGCTCAACCCATGAACTGCTTTCAAAACTGTTTTTCTTGAGTAGTGCAGA
+
GGGGGGGGGGGGGGGGGGGGGGGGGGGGGGGGGGGGGGGGGGGGGGGGGGGFGGGGGGGGGGGGGGGGGGGGGGGGGGGGGGGGGGGGGGGGGGGGGGGGGGGGGGGGGGGGGGGGGGGGGGGGGGGGGGGGGGFGGFGGGGGGGGGDFGGGGGGGGGGGGGGGGFGGGGGGGGGGFGGGGGGGFGGG>CF9CFEFCEEGGGGGGGGGGGGGEFGFGGGFCCFGGGGGGGGGGGGFFFFCFFFFGGF7FGFDFFFFGF<2>FG>F<FFFFF<A?F9AFFF>A@
@DE18INS60510:318:000000000-B6LD3:1:1101:22385:7201 1:N:0:AAGAGGCACCTAGAGT
TGGGGAATATTGCACAATGGGGGAAACCCTGATGCAGCGACGCCGCGTGGAGGAAGAAGGTCTTCGGATTGTAAACTCCTGTTGTTGAGGAAGATAATGACGGTACTCAACAAGGAAGTGACGGCTAACTACGTGCCAGCAGCCGCGGTAAAACGTAGGTCACAAGCGTTGTCCGGAATTACTGGGTGTAAAGGGAGCGCAGGCGGGAGAACAAGTTGGAAGTGAAATCCATGGGCTCAACCCATGAACTGCTTTCAAAACTGTTTTTCTTGAGTAGTGCAGA
+
GGGGGGGGGGGGGGGGGGGGGGGGGGGGGGGGGGGGGGGGGGGGGGGGGGGGGGGGGGGGGGGGGGGGGGGGFGGGGGGGGGGGGGGGGGGGGGGGGGGGGGGGGGGGGGGGGGGGGGGGGGGFGGGGGGGGGGGGGGGGGGGGGGGGGGGFGGDGGGGGGGGGGGGGGGGGGGGGGGGGGGGGGGGGGGFFGGGGDGGGGGGGGGGGGGGGGGGGGFGC>GGGGGGGGGGGG<FFFFGGFFFFG??FFFGGGFFFGGB2C@GGFFFFFFFF<BFFFA(654@
@DE18INS60510:318:000000000-B6LD3:1:1101:3445:7203 1:N:0:AAGAGGCACCTAGAGT
TGGGGAATATTGCACAATGGGGGAAACCCTGATGAAGCGACGCCGCGTGGAGGAAGAAGGTCTTCGGATTGTAAACTCCTGTTGTTGCGGAAGATAATGACGGTACTCAACAAGTAAGTGACGGCTAACTACGTGCCAGCGGCCGCGGTATAACGTAGGTCACAAGCGTTGTCCGGAATTACTGGGTGTAAAGGGAGCGCAGGCGGGAGAACAAGTTGGAAGTGAAATCCATGGGCTCAACTCATGAACTGCTTCCAAAACTGTTTTTCTTGAGTAGTTCAGT
+
<6CE@FGG<C-C@F@ECEGGF,:FCGFGE8<8CF,,6C:@CBEG@FE:6>?<74CC4CA8C?,CFGGG+?,AFGCC<C<9<,55F,4,8+@CFF?FE9ED<7FCBFF<<F,BD<3<E=B=<BCCC@7B<@FEGGGCFFCG***C*11<4<*3,?CG::*72><:2;*=CF*=<9=8C>C+2+2++82**3+00<C***:*128**2*2*/2+;*:0?FC<DCG4@*<DD######################################################
@DE18INS60510:318:000000000-B6LD3:1:1101:26021:7220 1:N:0:AAGAGGCACCTAGAGT
TGGGGAATATTGCACAATGGGGGAAACCCTGATGCAGCGACGCCGCGTGGAGGAAGAAGGTCTTCGGATTGTAAACTCCTGTTGTTGAGGAAGATAATGACGGTACTCAACAAGGAAGTAACGGCTAACTACGTGCCAGCAGCCGCGGTAAAACGTAGGTCACAAGCGTTGTCCGGAATTACTGGGTGTAAAGGGAGCGCAGGCGGGAGGACAAGTTGGAAGTGAAATCCATGGGCTCAACCCATGAACTGCTTTCAAAACTGTTTTTCTTGAGTAGTGCAGA
+
GGGGGGGGGGGGGGGGGGGGGGGFGGGGGGGGGGGGGGGGGGGGFDGGGGGGGGGGGGGGGGGGGGGGGGGGGGGGGGGFGGGGGGGGGGGGGGGGGGGGGGGGGGGGGGGGGGGGGGG9FGGGGGGGGGGGGGGGGGGGGGGGGGGGGGGFGGGGGGGGGGGGGGGGGGGGGGGGGGGGGGGGGGFGEFGGGGGGGGGGGGGGGGGGGGGGGGGCFGGFGGGGGFGGGFFGGGD>FFGGFFF>GGFGB>=FCFFFFGDFGFG0=AF??FADB?<<544A2>4
@DE18INS60510:318:000000000-B6LD3:1:1101:4743:7231 1:N:0:AAGAGGCACCTAGAGT
TGGGGAATATTGCACAATGGGCGCAAGCCTGATGCAGCCATGCCGCGTGTATGAAGAAGGCCTTCGGGTTGTAAAGTACTTTCAGCGGGGAGGAAGGGAGTAAAGTTAATACCTTTGCTCATTGACGTTCCCCGCAGAAGAAGCACCGGCTCACTCCGTGCCAGCAGCCGCGGTAATACGGAGGGTGCAAGCGTTAATCGGAATTACTGGGCGTCAAGCGCACGCAGGCGGTTTGTTCAGTCAGATGTGAAATCCCCGGGCTCAACCTGGTAACTGCATCTGA
+
FEDFGEGE@GCFG9D,@FAEFFEG:C@,CFDC@EAFFGGGFDGFEFCF@@<CFE<EF,<<D,CFGFGEGFG?CF99FFFGFGGGGGGGFG7B@=<<?7FEF<<E9?AF,C5FFFGGEGCGAD9,BFCFF,<<>CGEE7<FBF@FGFB*>EG*>FCFFGGCG:;7C8B68*:4FC**?9EF55<C*;58:CFC5CEG5EGCEC8CFCFF72>FGE*:*7*9C/*7CGG)*:5)//97?6>F78F########################################
@DE18INS60510:318:000000000-B6LD3:1:1101:22246:7237 1:N:0:AAGAGGCACCTAGAGT
TGGGGAATATTGCACAATGGGGGAAACCCTGATGCAGCGACGCCGCGTGGAGGAAGAAGGTCTTCGGATTGTAAACTCCTGTTGTTGAGGAAGATAATGACGGTACTCAACAAGGAAGTGACGGCTAACTACGTGCCAGTAGCCGCGGTAAAACGTAGGTCACAAGCGTTGTCCGGAATTACTGGGTGTAAAGGGAGCGCAGGCGGGAGAACAAGTTGGAAGTGAAATCCATGGGCTCAACCCATGAACTGCTTTCAACACTGTTTTTCTTGAGTAGTGCAGA
+
GGGGGGGGGGGGGGGGGGGGGGGGGGGGGGGGGGGGGGGGGGGGFGGGGGGGGGGGGGGGGGGGGGGFGGGGGGGGGGGGGGGGGGGGGGGGGGGGFGGGGGGGGGGGGGGGGGGGGGGGGGEDGGGGGGGGGGGGGGGGFEGGGGGCFGGFFGGGGGGGGGGGFFGEGDCEGGGGGGGGFGGGGGFBCGGGGGGGDEEGGGGDGGGEGGGGGGGGGGGFD4FFF7EGGGGGG4DFFFCGFFFFG6?GFDFFGFFFGG)25=FGFFFFFFFA<0A<AA2:A##
@DE18INS60510:318:000000000-B6LD3:1:1101:23810:7261 1:N:0:AAGAGGCACCTAGAGT
TGGGGAATATTGCACAATGGGGGAGGCCCTGATGCAGCGACGCCGCGTGGAGGAGGAAGGTCTTCGGATTGTAAACTCCTGTTGTTGAGGAAGATAATGACGGTACTCAACAAGGAAGTGACGGCTAACTACGTGCCAGCGGCCGCGGTAAAACGTAGGTCACAAGCGTTGTCCGGAATTACTGGGTGTAAAGGGAGCGCAGGCGGGAGAACAAGTTGGAAGTGAAATCCATGGGCTCAACCCATGAACTGCTTTCAAAACTGTTTTTCTTGAGTAGTGCTGA
+
GGGGGGGGGGGGGGGGGGGGGGGEGGGGGGGGGGGGGGGGGGGGEGGGGGGGGGGGGGGGGGGGGGGGGGGGGGGGGGGFGGGGGGGGGGGGGGGGGGFGGGGGGGGGGGGGGGGGFGGGGGGGGGGGGGGGDGGFFGGGGGGGGGGGGCFFFGGGCCEGGGGGGGGGGGDEGGGGGGFGGGGGGFACCECEGGGGGGGGGGGGGEC8C=6EGFGGGFFGGGGGG7?CGGGGGGGFF>GGF:>@FGF:=FGGFFFBCG22F?CFBFFF?F:<<0644A?BAF=
@DE18INS60510:318:000000000-B6LD3:1:1101:20290:7267 1:N:0:AAGAGGCACCTAGAGT
TGGGGAATATTGCACAATGGGGGAAACCCTGATGCAGCGACGCCGCGTGGAGGAAGAAGGTCTTCGGATTGTAAACTCCTGTTGTTGAGGAAGATAATGACGGTACTCAACAAGGAAGTGACGGCTAACTACGTGCCAGCAGCCGCGGTAAAACGTAGGTCACAAGCGTTGTCCGGAATTACTGGGTGTAAAGGGAGCGCAGGCGGGAGAACAAGTTGGAAGTGAAATCCATGGGCTCAACCCATGAACTGCTTTCAAAACTGTTTTTCTTGAGTAGTGCAGA
+
GGGGGGGGFGGGGGGGGGGGGGGGGGGGGGGGGGGGGGGGGGGGGGGGGGGGGGGGGGGGGGGGGGGGGGGGGGGGGGGFGGGGGGGGGFGFGGGGGGGGGGGGGGGGGGGGFFFGGGGEGGGGGGGGGGGGGGFGFG8C6*AFGGDEE>CFGGGCEGGGGFGEF*;CGGCGGGGGGGGGFFFCDFGCE?F+A?EG*?=EGGGGCEG*2AFEFFGFGFFFGGG=+:CFGFGGCGGFFFG68>E@FC*:6C47>FF?*:)<FF7DFFF:>FA2>7<)6<:DAB#
@DE18INS60510:318:000000000-B6LD3:1:1101:4743:7268 1:N:0:AAGAGGCACTTAGAGT
TGGGGAATATTCCACAATGGGGGAAACCCTGATGCAGCGACGCCGCGTGGAGGAAGAAGGTCTTCGGATCGTAAACTCCTGTTGTTGAGGAAGATAATGACGGTACTCAACAAGGAAGTGACGGCTAACTACGTGCCAGCAGCCGCGGTAAAACGTAGGTCACAAGCGTTGTCCTGAATCACTGGGTGCAAAGGGAGCGCAGGCTGTGCGGCAAGTCTGATGTTATAGCCTGGTGCTCAACCCCGGTCATGCATTGGAAACTTTCGTACTAGAGTGTCGGAGG
+
EFGGGEFGF<F,CCFFFGAG8,@6BE8,8<<8,CC@FFEE:+FFGGGF::C,48CAEGFGG,CED=C7=+BF,=FGGFAGAFGCFFF,BFE,EBE,BFGFGG7=<+C5AC<DCG88>,FFC<7:@FCG<C<8CB8<<,>*3@C:<F:*C**,@F*F<,<CFCFG97BE8<:E:<,5,+2++2,2B*23*5??7EG5>85CE8:>*/0++2>CC*/<CC#################################################################
@DE18INS60510:318:000000000-B6LD3:1:1101:24593:7271 1:N:0:AAGAGGCACCTAGAGT
TGGGGAATATTGCACAATGGGGGAAACCCTGATGCAGCGACGCCGCGTGGAGGAAGAAGGTCTTCGGATTGTAAACTCCTGTTGTTGAGGAAGATAATGACGGTACTCAACAAGGAAGTGACGGCTAACTACGTGCCAGCAGCCGCGGTAAAACGTAGGTCACAAGCGTTGTCCGGAATTACTGGGTGTAAAGGGAGCGCAGGCGGGAGAACAAGTTGGAAGTGAAATCCATGGGCTCAACCCATGAACTGCTTTCAAAACTGTTTTTCTTGAGTAGTGCAGA
+
GGGGFGGGEGGGGGGGGGGGGGGGGGGGGGGGGGGGGGEEGGGGGGGGGGGGGGGGGGGGGGGGGGGGGGGGGGGGGGGFGGGGGGGGGGGGFGGGGGGGGGGGGGGGGGGGGGGGGGGGGGGGGGGGGGGGGGGGGGGGGGGGGGGGGGGFGGGFGGGGGGGGGGGGGGGGGGGGDEGGGGGGG>FEG7C<FFGGEGGGGGGGGGG>CGGGG?FGGGGFGGGGGGGGGGFFGGGFFFGFFFFFGGF>BCGCFFFF7FFAGFGG?A51>FFF<7B<)6?BFF?
@DE18INS60510:318:000000000-B6LD3:1:1101:18624:7271 1:N:0:AAGAGGCACCTAGAGT
TGGGGAATATTGCACAATGGAGGAAACTCTGATGCAGCGACGCCGCGTGAGTGAAGAAGTAGTTCGCTATGTAAAGCTCTATCAGCAGGGAAGATAGTGACGGTACCTGACTAAGAAGCTCCGGCTAAATACGTGCCAGCAGCCGCGGTAATACGTATGGAGCAAGCGTTATCCGGATTTACTGGGTGTAAAGGGAGTGTAGGTGGCCAGGCAAGTCAGAAGTGAAAGCCCGGGGCTCAACCCCGGGACTGCTTTTGAAACTGCAGGGCTAGAGTGCAGGAGG
+
GGGGGGGGGGGGGGGGGGGGGGGGGGGGGGGGGGGGGGGGGGGGGGGGGGGGGGGGGGGGGGGGGGGGGGGGGGGGGGGGGGGGGGGGGGGGGGGGGGGGGGGFGGGGFGGGGGFGGGGGGGGGGGGGGGGGGGFGGGGGGGGGGGGGGDFGGGGGGFGGGGGGGGGGGGGGGGGGFGGG?ECEFGGGGGGFGGGGGEFGGFEGFGGGEGGGFGGGGGGGFFFGGGGDCFGGGGGFFFGC?@EEGGFCEGFG*=??FCBDGFGFFFFFFFFF??>2<4<?16>
@DE18INS60510:318:000000000-B6LD3:1:1101:20678:7288 1:N:0:AAGAGGCACCTAGAGT
TGGGGAATATTGCACAATGGGGGAAACCCTGATGCAGCGACGCCGCGTGGAGGAAGAAGGTCTTCGGATTGTAAACTCCTGTTGTTGAGGAAGATAATGACGGTACTCAACAAGGAAGTGACGGCTAACTACGTGCCAGCAGCCGCGGTAAAACGTAGGTCACAAGCGTTGTCCGGAATTACTGGGTGTAAAGGGAGCGCAGGCGGGAGAACAAGTTGGAAGTGAAATCCATGGGCTCAACCCATGAACTGCTTTCAAAACTGTTTTTCTTGAGTAGTGCAGA
+
GGGGGGGGGGGGGGGGGGGGGGGGGGGGGGGGGGGGGGGGGGGGGGGGGGGGGGGGGGGGGGGGGGGGGGGGGGGGGGGGGGGGGGGGGGGGGGGFGGGGGGCGGGGGGGGGFGGGGGGGGGGDGGGCGGGGGGCGGGDGFGGGGGGGGGGGFGGGGGGGGGGGGGGGGGGGGGGGGGGGGGGGGFGGGG?FFFGGGGCGGG8CED=EGGGGGGGFGGCGGFGGGGGGGGGGGC37F:*9?FBDF6?7=FCGFFFFGGF>GFGGFDFFFFA9<?B9<>BFFB?
@DE18INS60510:318:000000000-B6LD3:1:1101:25776:7291 1:N:0:AAGAGGCACCTAGAGT
TGGGGAATATTGCACAATGGGCGAAAGCCTGATGCAGCAACGCCGCGTAAGCGATGAAGGCCTTCGGGTCGTAAAGCTCTGTCCTCAAGGAAGATAATGACGGTACTTGAGGAGGAAGCCCCGGCTAACTACGTGCCAGCAGCCGCGGTAATACGTAGGGGGCTAGCGTTATCCGGAATTACTGGGCGTAAAGGGTGCGTAGGTGGTTTCTTAAGTCAGAGGTGAAAGGCTACGGCTCAACCGTAGTAAGCCTTTGAAACTGGGAAACTTGAGTGCAGGAGAG
+
GGGGGGGGGGGGGGGGGGGGGGGGGGGFGGGGGGGGGGGGGGGGGGGGGGGGGGGGGGGGGGGGGGGGGGGFGGGGGGGFGGGGGGGGGGGGDFGGGGGGGGGGGGFGCGGGGGGGGGGGGGGGGGGGGGGGGGGGGGGGGGGGGGGGGGDGGGGFGGGGGGGG7FGGGGGGGGGGGGGFGGGGGGGGGGGGGGGGGGG8CGGGFFGGGGGGG?FGGDGGD3EG@CFGGGFGGGGF::FG@F>@GEE>?GGGC?FFFGB>GFDF>?F?<=<>:>AA4<?1:<5
@DE18INS60510:318:000000000-B6LD3:1:1101:10241:7297 1:N:0:AAGAGGCACCTAGAGT
TGGGGAATATTGCACAATGGGGGAAACCCTGATGCAGCGACGCCGCGTGGAGGAAGAAGGTCTTCGGATTGTAAACTCCTGTTGTTGAGGAAGATAATGACGGTACTCAACAAGGAAGTGACGGCTAACTACGTGCCAGCAGCCGCGGTAAAACGTAGGTCACAAGCGTTGTCCGGAATTACTGGGTGTAAAGGGAGCGCAGGCGGGAGAACAAGTTGGAAGTGAAATCCATGGGCTCAACCCATGAACTGCTTTCAAAACTGTTTTTCTTGAGTAGTGCAGA
+
GGGGGGGGGGGGGGGGGGGGGGGGGGGGGGGGGGGGGGGGGGGGGGEGGGGGGGGGGGGGGGGGGGGGGGGGGG9EFGG,<FGGGGEFG?F8FEFGFGFFFF+CECDAGGGGDGGGGDFDFGGGDGG,@FFCCF,@FFGGFDFGGGDE7FGGFEEFGG>=FFFGGGGGGG8CFCFGGEEFCFGGGCFEGF?:;CB>8C8CEGC>EG58*;:CF6FFDGCF7*29CFC:C+9?DGC77FGCFFFBGFF>=:=4FFFFCGA<F6CD?AF<?F<>B0:><DFB946
@DE18INS60510:318:000000000-B6LD3:1:1101:22256:7300 1:N:0:AAGAGGCACCTAGAGT
TGGGGAATATTGCACAATGGGGGAAACCCTGATGCAGCGACGCCGCGTGGAGGAAGAAGGTCTTCGGATTGTAAACTCCTGTTGTTGAGGAAGATAATGACGGTACTCAACAAGGAAGTGACGGCTAACTGCGTGCCAGCAGCCGCGGTAAAACGTAGGTCACAAGCGTTGTCCGGAATTACTGGGTGTAAAGGGAGCGCAGGCGGGGGAACAAGTTGGAAGTGAAATCCATGGGCTCAACCCATGAACTGCTTTCAAAACTGTTTTTCTTGAGTAGTGCAGA
+
GGGGGGGGGGGGGGGGGGGGGGGGGGGGGGGGGGGGGGDGGGGGGGGGGGGGGGGGGGGGGGGGGGGCFGGGGGGGGGGGGGGGFFGGGGGDGGGFGGGGGGGGGGGGGGGGG<FGGGGGGGGGGGGGGGGGGGGGGGGGCFGGGGD7BEFCFGGFFCEGGDCGGGGGGGGGGGGGEEFF?EGGGGGGGF+AFG>5*:?EGGGGGGCGGGGGFFGCECGFGGGGGFGGGGFG7<35F>DGFFFDG*6CFGGGGFFFGF><FFGF7)83?F>9))69AF:2AAF
@DE18INS60510:318:000000000-B6LD3:1:1101:15491:7300 1:N:0:AAGAGGCACCTAGAGT
TGGGGAATATTGCACAATGGAGGAAACTCTGATGCAGCGACGCCGCGTGAGTGAAGAAGTAGTTCGCTATGTAAAGCTCTATCAGCAGGGAAGATAGTGACGGTACCTGACTAAGAAGCTCCGGCTAAATACGTGCCAGCAGCCGCGGTAATACGTATGGAGCAAGCGTTATCCGGATTTACTGGGTGTAAAGGGAGTGTAGGTGGCCAGGCAAGTCAGAAGTGAAAGCCCGGGGCTCAACCCCGGGACTGCTTTTGAAACTGCAGGGCTAGAGTGCAGGAGG
+
GGGGGGGGGGGGGGGGFGGGGGGGGGGGGGGGGGGGGGFGGGGGGGGF@CCFFFEGGGGGGGGGGGGGGGGGGGGDFEFGGGGGGG<FGGFEFGGGGGGGGEGGCFFGGGGGGFDGGGGGGGDGGGGCFGGGGGCFFGGGGGGGGGGGGCFGFGFGFGGGFFGGGFGGGGGGGGG7BEGGFGGG7CFGGGE:CFG8CEGGGGGGGFEGFFGGCCFGGGF:CCFGFG9:EGGGG5DDFFG=FFD@GG3)5CGGGFFFFGF<FF7D6>F0?F6().<2<ABBFF>
@DE18INS60510:318:000000000-B6LD3:1:1101:11107:7307 1:N:0:AAGAGGCACCTAGAGT
TGGGGAATATTGCACAATGGGGGAAACCCTGATGCAGCGACGCCGCGTGGAGGAAGAAGGTCTTCGGATTGTAAACTCCTGTTGTTGAGGAAGATAATGACGGTACTCAACAAGGAAGTGACGGCTAACTACGTGCCAGCAGCCGCGGTAAAACGTAGGTCACAAGCGTTGTCCGGAATTACTGGGTGTAAAGGGAGCGCAGGCGGGAGAACAAGTTGGAAGTGAAATCCATGGGCTCAACCCATGAACTGCTTTCAAAACTGTTTTTCTTGATTAGTGCAGA
+
GGGGGGGGGGGAFGFGFGGGGGGGEGGGGGGGGGGGGGDGGGGGGGGC7FC<FGGGGGGGFGGGGGGEGGFGGGGGGGGGGGGGG8FFGGGGGGFFGGGGGGGFGGGGGGGGCFDFDEFDFGGGDEGFFGFGGGGGGFDG<CCFGGG>>BCGCGFEGGDFFGCFFGGGG:8CFGCG7EGFGFGGG5CCEGC<BGEFCG=8EEEECGC88EGG86FFGGC4:FGGG7CGG6DFGG/7>FGFF;37CC47=:6CFFFFGGA7*7*:99F??FFD<)667<AA4<4
@DE18INS60510:318:000000000-B6LD3:1:1101:6489:7311 1:N:0:AAGAGGCACCTAGAGT
TGGGGAATATTGCACAATGGGCGAAACTCTGATGCAGCGACGCCGCGTGAGTGAAGAAGTAATTCGTTATGTAAAGCTCTATCAGCAGGGAAGATAGTGACGGTACCTGACTAAGAAGCTCCGGCTAAATACGTGCCAGCAGCCGCGGTAATACGTATGGGGCAAGCGTTATCCGGATTTACTGGGTGTAAAGGGAGTGTAGGTGGCATCACAAGTCAGAAGTGAAAGCCCGGGGCTCAACCCCGGGACTGCTTTTGAAACTGTGGAGCTGGAGTGCAGGAGA
+
EFGGGGGGFGA<EGGGDEGGGGGGGEEFGGGGFGFGFGFDGGG7CGG>CFCE,CEGFFGFFE9CFGDFGFGGGGGGGGGFGGGGGGGFFFFF@GGGGGCFGGDECEFGGGGFGCF<DFGGGGGGGDGFFEGGCFGFGFGGFGGGGGGGGGC9FFF?DFFGGGGGGGGGGGEG9FEEGCE9FGGGGGGGCFGCFFEFEE94B9CFCE6CFFFF79CCGDGDFFFFGGFDF=FGGGC>:FFG5@>>DG:3@*9***1/><4<7=FGF:4<:;???:325<<?04>
@DE18INS60510:318:000000000-B6LD3:1:1101:9272:7343 1:N:0:AAGAGGCACCTAGAGT
TGGGGATTATTGCACAATGGGGAAACCCTGATGCAGCGACGCCGCGTGGAGGAAGAAGGTCTTCGGATTGTAAACTCATGTTGTTGAGGAAGATAATGACGGTACTCAACAAGGAAGTGACGGCTAACTACGTGCCAGCAGCCGCGGTAAAACGTAGGTCACAAGCGTTGTCCGGAATTACTGGGTGTAAAGGGAGCGCAGGCGGGAGAACAAGTTGGAAGTGAAATCCATGGGCTCAACCCATGAACTGCTTTCAAAACTGTTTTTCTTGAGTAGTGCAGAG
+
FGGGGGGGGGGFGGGGFGGGGGGGGGGEGGEFEGGGG7@FGGFGGGGGGGGEGGGGGGGGGGGGGGGGGFFGGGGGGAFFGGGGGFGFEAFGGGGGGFGGGGGGGGGGGGGGGF,FCFFGGGGGGE:FGGFFGFGGG7CEFGFGDC7FCCFGGGGF:CFGGGGGFFBEGEEGGG@EEFGCGGCG>EGGGG?EG>CGGCGECCC8:::EGGGD*:AC9DD7C<CCGGGGFGFG4DGF:F4FFFDFD7@FF=CCGFFFG><:74209:FF>F<6>A)<A:A####
@DE18INS60510:318:000000000-B6LD3:1:1101:21478:7353 1:N:0:AAGAGGCACCTAGAGT
TGGGGAATATTGCACAATGGGGGAAACCCTGATGCAGCGACGCCGCGTGGAGGAAGAAGGTCTTCGGATTGTAAACTCCTGTTGTTGAGGAAGATAATGACGGTACTCAACAAGGAAGTGACGGCTAACTACGTGCCAGCAGCCGCGGTAAAACGTAGGCCACAAGCGTTGTCCGGAATTACTGGGTGTAAAGGGAGCGCAGGCGGGAGAACAAGTTGGAAGTGAAATCCATGGGCTCAACCCATGAACTGCTTTCAAAACTGTTTTTCTTGAGTAGTGCAGA
+
GGGGGGGGGGGGGGGGGGGGGGGGGGGGGGGGGGGGGGGGGGGGGGGGGGGGGGGGGGGGGGGGGGGGGGGGGGGGGGGGGGGGGGFGGGGGGGGGGGGGGGGGGGGGGGGGGGGGGGFGFGGCEGGGGGGGGGGGGGFGGGGGGGGGGEGGGGGGGGGGGGGGGGGGGGGGGGGGGDGGGGGGGGGGGGGFGGGGGGEGGGGGGEGGGEGFFFFEGFGGGGGGCGGGGGFGGCGFF>FFFF@>GGF:@FGGGFFFGFA<G4DGFAFFFFA>4:ABFA:AA<B
@DE18INS60510:318:000000000-B6LD3:1:1101:10222:7354 1:N:0:AAGAGGCACCTAGAGT
TGGGGAATATTGCACAATGGGCGAAAGCCTGATGCAGCGACGCCGCGTGAGCGAAGAAGTATTTCGGTATGTAAAGCTCTATCAGCAGGGAAGATAATGACGGTACCTGACTAAGAAGCACCGGCTAAATACGTGCCAGCAGCCGCGGTAATATGTATGGTGCAAGCGTTATCCGGATTTACTGGGTGTAAAGGGAGCGCAGGCGGTGCGGCAAGTCTGATGTGAAAGCCCGGGGCTCAACCCCGGTACTGCCTTGGAAACTGTCGTACTAGAGTGTCGGAGG
+
GGGGGEGGGGGGGGGGGGGGGGGGGGGGGGGGGGGGGGGGGGGGGGGGGGGGGGGGGGGGGGGGGGGFGGGGGGGGGGGGGGGGGGGGGGGFFGGGGGGGGGGGGGGGFGGGGGGGGGGGGGEGGGGGGFCGGG@FGGGGGGGGGGGGGDGF@FGGGGGGGGGGGGGGGGGGGGGGDEGGGGDFCGGDGGGFFDEGCGCGEGGGGGE>EGGGGCEFGGGCGFGGG>FCGGGCDDGF>>FFFFFEGGFCDGGG*/=?FGFFGFFFFFF6?FDA###########
@DE18INS60510:318:000000000-B6LD3:1:1101:15544:7363 1:N:0:AAGAGGCACCTAGAGT
TGGGGAATATTGCACAATGGGGGAAACCCTGATGCAGCGACGCCGCGTGGAGGAAGAAGGTCTTCGGATTGTAAACTCCTGTTGTTGAGGAAGATAATGACGGTACTCAACAAGGAAGTGACGGCTAACTACGTGCCAGCAGCCGCGGTAAAACGTAGGTCACAAGCGTTGTCCGGAATTACTGGGTGTAAAGGGAGCGCAGGCGGGAGAACAAGTTGGAAGTGAAATCCATGGGCTCAACCCATGAACTGCTTTCAAAACTGTTTTTCTTGAGTAGTGCAGA
+
GGGGGGGGGGGFGGGGGGGGFGGGGGGGGGGGGFGGGGGGGGGGGGGGGGGGGGGGGGGGGGGGGGGGGGGGGFGGGGGGGGGGGGGGGGGC@FGGGGGGGGGGGGGGGFGGEGGGFGFCFGECGGGDGGGGGG8FGDCGFGGGGGDGGGGGGGGGGGGGGGGGGGGGGGGGGGGEEEGGGGGGCFGGGF7@EFGGEECGGGGGGGEEEGGCFEC<CCFFCGGGGGCGGGGGCFC;FFGGFFFFGFFDFGFGGFFFG>>AGFGGF>F?BF>A>:BF>D(<A##
@DE18INS60510:318:000000000-B6LD3:1:1101:15191:7392 1:N:0:AAGAGGCACCTAGAGT
TGGGGAATATTGCACAATGGGCGAAAGCCTGATGCAGCGACGCCGCGTGAGCGAAGAAGTATTTCGGTATGTAAAGCTCTATCAGCAGGGAAGATAATGACGGTACCTGACTAAGAAGCACCGGCTAAATACGTGCCAGCAGCCGCGGTAATACGTATGGTGCAAGCGTTATCCGGATTTACTGGGTGTAAAGGGAGCGCAGGCGGTGCGGCAAGTCTGATGTGAAAGCCCGGGGCTCAACCCCGGTACTGCATTGGAAACTGTCGTACTAGAGTGTCGGAGG
+
GGGGGGGGGGGGGGGGGGGGGGGGGGGGGGGGGGGGGGGGGGGGGGGGGGGGGGGGGGFGFGGGGGGGGGGGGGGGGGGGGGGGGGGGGGGGGGGGGGGGGEFGGGGGGGGGGGGGGGGGGGGEGGGFFFGGGGAGGGCGFGGGGGGGGGGGGGGGGGGGGCGGFDGGGGGGGGEC7BEGGFGGFGGGGGGGFGGGEEEGE>CGGGGGGDDGECFGGGGGGFGFFD+7EFFGG3D>5FF4FFEEGGF<BFGGGFFFGG<AGFGGFFF?BFABADA46:BF9>F
@DE18INS60510:318:000000000-B6LD3:1:1101:19857:7417 1:N:0:AAGAGGCACCTAGAGT
TGGGGAATATTGCACAATGGAGGAAACTCTGATGCAGCGACGCCGCGTGAGTGAAGAAGTAGTTCGCTATGTAAAGCTCTATCAGCAGGGAAGATAGTGACGGTACCTGACTAAGAAGCTCCGGCTAAATACGTGCCAGCAGCCGCGGTAATACGTATGGAGCAAGCGTTATCCGGATTTACTGGGTGTAAAGGGAGTGTAGGTGGCCAGGCAAGTCAGAAGTGAAAGCCCGGGGCTCAACCCCGGGACTGCTTTTGAAACTGCAGGGCTAGAGTGCAGGAGG
+
GGGGGGGGGGGGGGGGGGGGFGGGGGGDGGGGGGGGGGGGGGGGGGGGGGGFGGGGGGGGG<FFFGGGGGGGGGGGGGGGGGGGGGFGGGGGGGGFGF9DF@FBDGGE<DFGFGFGFGF<DG@FGDEGGGAF@F,@F;<F:<FFEGCFGEGGGFGCFA:CGBFB:FGEGG78FF@E:>EFFFF@CFG5BCE9BCE@>EEG7<FGCFFCGGFGFGGEFC*0:6A7<:CFCGGCGCC>7<*9FFDFC5B3BC*7:4@FG*64D######################
@DE18INS60510:318:000000000-B6LD3:1:1101:26630:7420 1:N:0:AAGAGGCACCTAGAGT
TGGGGAATATTGCACAATGGGGGAAACCCTGATGCAGCGACGCCGCGTGAGCGATGAAGTATTTCGGTATGTAAAGCTCTATCAGCAGGGAAGAAAATGACGGTACCTGACTAGGAAGCCCCGGCTAACTACGTGCCAGCAGCCGCGGTAATACGTAGGGGGCAAGCGTTATCCGGATTTACTGGGTGTAAAGGGAGCGTAGACGGCATGGCAAGCCAGATGTGAAAGCCCGGGGCTCAACCCCGGGACTGCATTTGGAACTGTCAGGCTAGAGTGTCGGAGA
+
GGGGGGGGGGGGGGGGGGGGGGGGGGGGGFGGGGGGGGGGGGGGGGGGGGGGGGGGGGGGGGGGGGGGGGGGGGGGGGGFFFFGGGCGGGGGGFGEGGGGGGGGGGGGGGGGGGGGGGGGGGGGGGGGGGGGGG?CFCFFFFFGGGGGG>FGGGGGGGGGEEFCFGFGGGCGFGGGGGCGGGGGGGGGGGF?GGGGCEEGDG>FGGGGGGGGFFGGGGF<FFFC7CFGFC5>DGGFFFGF4FEFDCEDDDDDF*=FGGFFGFF*94@BFFFB###########
@DE18INS60510:318:000000000-B6LD3:1:1101:25444:7426 1:N:0:AAGAGGCACCTAGAGT
TGGGGAATATTGCACAATGGGGGAAACCCTGATGCAGCGACGCCGCGTGGAGGAAGAAGGTCTTCGGATTGTAAACTCCTGTTGTTGAGGAAGATAATGACGGTACTCAACAAGGAAGTGACGGCTAACTACGTGCCAGCAGCCGCGGTAAAACGTAGGTCACAAGCGTTGTCCGGAATTACTGGGTGTAAAGGGAGCGCAGGCGGGAGAACAAGTTAGAAGTGAAATCCATGGGCTCAACCCATGAACTGCTTTCAAAACTGTTTTTCTTGAGTAGTGCAGA
+
GGGGGGGGGGGEGGGGGGGFFGGEGGGGGGGGGGGGGG:FGGGGEGGGGGGGGGGGGGGGGGGGGGGGGGGGGGGGGGGGGGGGGGGGGGGGGGGGGGGGGGGGFGGGGGGGGGGGGGGGGGGGGGGGGGGGGGGGGGGGGGGGGGGGGGEFFGGGGGGGGGGGFGGGGGGGGGGGGGGGGGGGGG?EGGGGGGGGGGGGGGGGEGGEGGGGGFGGGFGFGCFFGGGGGGDGGCFFFFG=FFFFGCFGFGGF*=F=CDA2C6DGFFFBFFFFF>BAAA?BBFF
@DE18INS60510:318:000000000-B6LD3:1:1101:22823:7433 1:N:0:AAGAGGCACCTAGAGT
TGGGGAATATTGCACAATGGGCGAAAGCCTGATGCAGCGACGCCGCGTGAGCGAAGAAGTATTTCGGTATGTAAAGCTCTATCAGCAGGGAAGATAATGACGGTACCTGACTAAGAAGCACCGGCTAAATACGTGCCAGCAGCCGCGGTAATACGTATGGTGCAAGCGTTATCCGGATTTACTGGGTGTAAAGGGAGCGCAGGCGGTGCGGCAAGTCTGATGTGAAAGCCCGGGGCTCAACCCCGGTACTGCATTTGAAACTGTCGTACTAGAGTGTCGGAGG
+
GGGGGGGGGGGGGGGGGGGGGGGGGGGGGGGGGGGGGGGGGGGGGGGGGGEGGGGGGGGGGGGGGFGGGGGGGGGGGGGGGGGGGGGFGGGGGGG9FGFGGGGGGGGGGFGGGFFFGGGGGGG:FGGGGFFGGGCGGGGG6FGGGGECGGGGGGGGGGGCFEGEG?FGGGGGGGGGCGGGEGGGGGGGGGG7AFCGEGGGGGGGEGE8EE=E:>CFFF>7D:FGGC7:FG3CDD<BEF4DFFEFG*<C>GGGCF4*:C)):6*CFBFF?F64)<A><A1;6>B
@DE18INS60510:318:000000000-B6LD3:1:1101:25428:7436 1:N:0:AAGAGGCACCTAGAGT
TGGGGAATATTGCACAATGGGGGAAACCCTGATGCAGCGACGCCGCGTGGAGGAAGAAGGTCTTCGGATTGTAAACTCCTGTTGTTGAGGAAGATAATGACGGTACTCAACAAGGAAGTGACGGCTAACTACGTGCCAGCAGCCGCGGTAAAACGTAGGTCACAAGCGTTGTCCGGAATTACGGGGGGTAAAGGGAGCGCAGGCGGGAGAACAAGTTAGAAGTGAAATCCATGGGCTCAACCAATGAACTGCTTTCAAAACTGTTTTTCTTGAGTAGTGCAGC
+
GCEEFGGGFFGGGGGGFFFF8;FGGGGDGGGFGGGGFG@F:FGDG>FGGCFGGGCCFG@FFEFGGGGGCFGGAFFAF?EEF,CFFGFGGGGGG=FFFGGFGGCC7FFDGG8FF<FGGGGG,C+@+3BFGGG<:FC7BFGG7FFC<E*111>F9FG7FGGGCCGG,22;*=8BF,CECEFF9>*=*8***1+30AGGGG*88:EEEDG*?*:FF**0+**2:DC6AFFGF<****1.7>=*;@))*<@7BGD################################
@DE18INS60510:318:000000000-B6LD3:1:1101:14971:7460 1:N:0:AAGAGGCACCTAGAGT
TGGGGAATATTGCACAATGGGGGAAACCCTGATGCAGCGACGCCGCGTGGAGGAAGAAGGTCTTCGGATTGTAAACTCCTGTTGTTGAGGAAGATAATGACGGTACTCAACAAGGAAGTGACGGCTAACTACGTGCCAGCAGCCGCGGTAAAACGTAGGTCACAAGCGTTGTCCGGAATTACTGGGTGTAAAGGGAGCGCAGGCGGGAGAACAAGTTGGAAGTGAAATCCATGGGCTCAACCCATGAACTGCTTTCAAAACTGTTTTTCTTGAGTAGTGCAGA
+
GGGGGGGGGGGGGGGGGGFFGGGGGGG@FCFEGGFDFGDGGGGGGGGGGGED>GGGGGEEFGGGGGE7FFFGFGFFGGGGGGGGGGGGGGGGGFGFGGGFGEEGGGGGGGGGGGGG=FFDGGC@@FGGGGCFDFCGGG7FGDGGCFEGEFGFCFEGGGGGGGGGGCFEE@CEFGG*FEGGDCFFGGFEGF+CEFCGEEEGE5*?EGDC8C*<CCC<CF:F7>C=CFCFGGGG7*9:7>DGFFDBFG=*9C4CFF4@F7<AC@>*0.8:2@A242<A)644<<F
@DE18INS60510:318:000000000-B6LD3:1:1101:23994:7464 1:N:0:AAGAGGCACCTAGAGT
TGGGGAATATTGCACAATGGGGGAAACCCTGATGCAGCGACGCCGCGTGGAGGAAGAAGGTCTTCGGATTGTAAACTCCTGTTGTTGAGGAAGATAATGACGGTACTCAACAAGGAAGTGACGGCTAACTACGTGCCAGCAGCCGCGGTAAAACGTAGGTCACAAGCGTTATCCGGAATTACTGGGTGTAAAGGGAGCGCAGGCGGGAGAACAAGTTGGAAGTGAAATCCATGGGCTCAACCCATGAACTGCTTTCAAAACTGTTTTTCTTGAGTAGTGCAGA
+
GGGGFGGGGGGGGGGGGGGCFGGGGGGGGGGGGGGGGG7CFGGGGGGGGGGGGGGGGGGGGGGGGGFFGGGGGGGGGGGGGGGGFGFGGGGGFGGGGGFGGGGGGGGGGGGGGGGFGGGGGGGGGGGFGGGGGGGGGGGGGGGGGGGGGGGFGGGFGGGGGGGGGGGGGGGGGDGDDEFFFEC9<@CGGGGDFFGD8EDGGG8EGGC>EGCFGGFFGFDFGFGGCGGGGGGGGGGFF@GGF>B>F?4CFC=F>FFF7CB>FFFGFFFFFF9<A?FABFFFFFF
@DE18INS60510:318:000000000-B6LD3:1:1101:26075:7473 1:N:0:AAGAGGCACCTAGAGT
TGGGAAATATTGCACAATGGAGGAAACTCTGATGCAGCGACGCCGCGTGAGTGAAGAAGTAGTTCGCTATGTAAAGCTCTATCAGCAGGGAAGATAGTGACGGTACCTGACTAAGAAGCTCCGGCTAAATACGTGCCAGCAGCCGCGGTAATACGTATGGAGCAAGCGTTATCCGGATTTACTGGGTGTAAAGGGAGTGTAGGTGGCCAGGCAAGTCAGAAGTGAAAGCCCGGGGCTCAACCCCGGGACTGCTTTTGAAACTGCAGGGCTAGAGTGCAGGAGG
+
GGGGGGGGGGGGGGGGFFGGFFEGGFGGGGGGGGGGGGEGGGGGGGGGGDGFFGGEFFGF@<FGGGGGGGGGGCGGGGGGGGGGGGGGGGFFGGGGGGGGGGGGGCGGGGGGGFFFGFF@FGG:7F@::FGGGEF@FCEGGF7FEEGDGGEGFFGFFGF>FGFGFGGGC*?FGGGGGCCEFGGGGG?C8EEFFCE*;8C<ECGFGGGFCFC5EFGGDC:7*9FC<79DFA<)19D@E:F=F@)07:>D>CGG:4B?FC<)*7>C47>>FF????A<46A:::@
@DE18INS60510:318:000000000-B6LD3:1:1101:21692:7491 1:N:0:AAGAGGCACCTAGAGT
TGGGGAATCTTCCGCAATGGACGAAAGTCTGACGGAGCAACGCCGCGTGAGTGATGAAGGATTTCGGTCTGTAAAGCTCTGTTGTTTATGACGAACGTGCAGTGTGTGAACAATGCATTGCAATGACGGTAGTAAACGAGGAAGCCACGGCTAACTACGTGCCAGCAGCCGCGGTAATACGTAGGTGGCGAGCGTTGTCCGGAATTATTGGGCGTAAAGAGCATGTAGGCGGCTTAATAAGTCGAGCGTGAAAATGCGGGTCTCAACCCCGTATGGCGCTGGA
+
GGGGGGGGGGGGGGGGFGGGGGGGGEFGGGGGGGGGGGGGGGGGGGGGGGGEFGGGGGGGGGGGGGFGGGGGGGGGGFGGGGGGGGGGGGGGGGGGGGFGGGGGGFGGGGGGGGGGGFGGGGGGCFGGGGGGGGGFGGGGGGFFGGDGGGGGGGGGGGGGGGGGGGGGGGGGGGGDFFGGGGGGGGGGGCEGGGGGDGGGGG5EGEFGGGGGGGGGG377CGFG?GFFGGGGCDDF??F7=BFECEFGBGG7CB??GGFB)0*:9<FFBEF:6??(416;BF#
@DE18INS60510:318:000000000-B6LD3:1:1101:20540:7503 1:N:0:AAGAGGCACCTAGAGT
TGGGGAATATTGCACAATGGAGGAAACTCTGATGCAGCGACGCCGCGTGAGTGAAGAAGTAGTTCGCTATGTAAAGCTCTATCAGCAGGGAAGATAGTGACGGTACCTGACTAAGAAGCTCCGGCTAAATACGTGCCAGCAGCCGCGGTAATACGTATGGAGCAAGCGTTATCCGGATTTACTGGGTGTAAAGGGAGTGTAGGTGGCCAGGCAAGTCAGAAGTGAAAGCCCGGGGCTCAACCCCGGGACTGCTTTTGAAACTGCAGGGCTAGAGTGCAGGAGG
+
GGGFEFGGGGGGGGGGFGGGGGGGFGGGGGFGGGGGGGGGGGGGGGGFGCFEF<<FFFGGGGGGGGGGCGGGFEFGGCGGFGGGFGGGGDGFGGGFFGGGGGGGGGGGGGGGGF,8FAFGGGGEGGGGFGGGGGGF<<FFFFGGGG7FGCCEGGFFCGGCGGGCD@FEGGEGGGGGGGGGGFFF78EGEGGFGGGCEB8CFFFGGGGGGFGG=CFGGG>DCCFGFCGGGF<DD:C>EFC*07B@DG>7<FGFCFFFGC4>GF7CB7FB:<:F??<.:A#####
@DE18INS60510:318:000000000-B6LD3:1:1101:17642:7505 1:N:0:AAGAGGCACCTAGAGT
TGGGGAATATTGCACAATGGAGGAAACTCTGATGCAGCGACGCCGCGTGAGTGAAGAAGTAGTTCGCTATGTAAAGCTCTATCAGCAGGGAAGATAGTGACGGTACCTGACTAAGAAGCTCCGGCTAAATACGTGCCAGCAGCCGCGGTAATACGTATGGAGCAAGCGTTATCCGGATTTACTGGGTGTAAAGGGAGTGTAGGTGGCCAGGCAAGTCAGAAGTGAAAGCCCGGGGCTCAACCCCGGGACTGCTTTTGAAACTGCAGGGCTAGCGTGCAGGAGG
+
GGGGGGGGFGGGGGGGGGGGGGGGGGGGGGGGGDGGGGGGGGGGGGGGGEGGGFGGGGGGGGGGGGGGGGCGGGGGGGGGGGGGFGGGGEGGGGGGGGGGGGCFGGGGGGGGFFFFGGGGGGGGGGGG9FGGGGCGGGGGGGGGGGGDGDEGGGGCEGGGGGGGGGGGGGGGGGGGGGGGGGGGCDGGGGGGG?EGGGGGEGGFGGGGGG=FCEFFFGGFFGGGFGC*::CD3CCBBFCGFFFFGGF35CFGGFFFG*69GFFG??FFFF#############
@DE18INS60510:318:000000000-B6LD3:1:1101:15355:7513 1:N:0:AAGAGGCACCTAGAGT
TGGGGAATATTGCACAATGGGGGAAACCCTGATGCAGCGACGCCGCGTGGAGGAAGAAGGTCTTCGGATTGTAAACTCCTGTTGTTGAGGAAGATAATGACGGTACTCAACAAGGAAGTGACGGCTAACTACGTGCCAGCAGCCGCGGTAAAACGTAGGTCACAAGCGTTGTCCGGAATTACTGGGTGTAAAGGGAGCGCAGGCGGGAGAACAAGTTGGAAGTGAAATCCATGGGCTCAACCCATGAACTGCTTTCAAAACTGTTTTTCTTGAGTAGTGCAGA
+
GGGGGGGGGGGGGGGGGGGGGGGGGGGGGGGGGGGGGGGGGGGGGGGGGGGFFGGGGGGGGGGGGGGDGGGGGGFGGGGGGGGGGGGGGGGGGGGGGGGGGGGGGGGGGGGGGGGGGGGGGGGGGGG8FGGGGGFGGGCGGGGGGGGGGGGGGGGGGGGGGGGGGGGGGGGGGGGCEEFGDGGGGGGGGGCBEGDFEGGGGGDGGGGCEEGGGFGFGFGGC<FGG79>EFFGFGFFFFGGFFFEGGFGFGGGFFFFGGFFGFFCFFFFFFFFDFFFFFBF>F?
@DE18INS60510:318:000000000-B6LD3:1:1101:16441:7521 1:N:0:AAGAGGCACCTAGAGT
TGGGGAATATTGCACAATGGGGGAAACCCTGATGCAGCGACGCCGCGTGAGCGAAGAAGTATTTCGGTATGTAAAGCTCTATCAGCAGGGAAGAAAATGACGGTACCTGACTAAGAAGCACCGGCTAAATACGTGCCAGCAGCCGCGGTAATACGTATGGTGCAAGCGTTATCCGGATTTACTGGGTGTAAAGGGAGCGTAGACGGTTGTGTAAGTCTGATGTGAAAGCCCGGGGCTCAACCCCGGGACTGCATTGGAAACTATGTAACTAGAGTGTCTGAGA
+
GGGGGGGGGGGGGFGGEFEGDGGGGGFGGGFCGGGGGGGGGGGFFFEGEFEGGC@F7>>FGGGGGGEGGGGGCEFGGFFGGGGG;C;CFCGFFG8CCCFGGGFFFGGGGGGGFF,<FFGGGGGDGEGGFGFGFG,CCFGGFFFFGGE*:*:CGGDA6EFGG+<<<9CGGGGGGGGCGDGFFGGG?CC5CGG9CFD8EGEEGCEG=EEEGGGGF+<CGG7CCFGG7>9*::F3<GDEEFC6:@EFGG)/8FFGDFF=C42<GF>CFF4:<6-)63:B9A):6A#
@DE18INS60510:318:000000000-B6LD3:1:1101:19536:7528 1:N:0:AAGAGGCACCTAGAGT
TGGGGAATATTGCACAATGGGGGAAACCCTGATGCAGCGACGCCGCGTGAGCGAAGAAGTATTTCGGTATGTAAAGCTCTATCAGCAGGGAAGAAAATGACGGTACCTGACTAAGAAGCACCGGCTAAATACGTGCCAGCAGCCGCGGTAATACGTATGGTGCAAGCGTTATCCGGATTTACTGGGTGTAAAGGGAGCGTAGACGGTTGTGTAAGTCTGATGTGAAAGCCCGGGGCTCAACCCCGGGACTGCATTTGAGACTATGTAACTAGAGTGTCGGAGA
+
GGGGGGGGDGGGGGGGGGGGCGGGGGGGGGGGGCGGGGGGGGGGGGGGGGGGGEDDGGGGGGGGGGGGGGGGFGFGGGGGGGGGFGGGGDGGGGGFFFGGGGCFCFGGFFGGGGGGGGFGGGGGGGGFGGCFFF<FGGGGDGGGGGEGGGGGGGGGGGGGF@FFCFGGGGEGGGGG>EGGGGGGGCGGGGFCEGCGGGEGDGEFEEEEEGGGFGFGGGDCCFGCCCEFGGGGGCGFFFGG?FFEGG>5;FFG>FF4>F?(97CGFD*4:F)).4<BFF:>;>3
@DE18INS60510:318:000000000-B6LD3:1:1101:23209:7551 1:N:0:AAGAGGCACCTAGAGT
TGGGGAATATTGCACAATGGAGGAAACTCTGATGCAGCGACGCCGCGTGAGTGAAGAAGTAGTTCGCTATGTAAAGCTCTATCAGCAGGGAAGATAGTGACGGTACCTGACTAAGAAGCTCCGGCTAAATACGTGCCAGCAGCCGCGGTAATACGTATGGAGCAAGCGTTATCCGGATTTACTGGGTGTAAAGGGAGTGTAGGAGGCCAGGCAAGTCAGAAGTGAAAGCCCGGGGCTCAACCCCGGGACTGCTTTTGAAACTGCAGGGCTAGAGTGCAGGAGG
+
GGGGGGGGGGGGGGGGGGGGGGGGGGGGGGGGGGGGGGEGGGGGGGGGGGGGGGGGGGFGGGGGGGGGGGGGGGGDGGGGGGGGGGGGGGGGGGGGGGGGGGGGGGGGGGGGGFGGGGGGGGDGGGDGGGGGGGGGGGGGGGGGGGGGGGDGGGFFFGGGGGGGGGGGEG7FGGGGCEGGCFGGGGGGGGGGGGGF8EGGGGGGGGGGGGGGGFGGDFGGGGGGGGGFFGGGGGG>E@FDF>BFGDFGFGGGGBFFCGFFGFFGFFFFFF08>>ABA######
@DE18INS60510:318:000000000-B6LD3:1:1101:17864:7553 1:N:0:AAGAGGCACCTAGAGT
TGGGGAATATTGCACAATGGGGGAAACCCTGATGCAGCGACGCCGCGTGAGCGAAGAAGTATTTCGGTATGTAAAGCTCTATCAGCAGGGAAGAAAATGACGGTACCTGACTAAGAAGCACCGGCTAAATACGTGCCAGCAGCCGCGGTAATACGTATGGTGCAAGCGTTATCCGGATTTACTGGGTGTAAAGGGAGCGTAGACGGTTGTGTAAGTCTGATGTGAAAGCCCGGGGCTCAACCCCGGGACTGCATTGGAAACTATGTAACTAGCGTGTCGGAGA
+
GGGGGGGGGGGGGGGGFGGGGGGGGGGGGGGGGGGGGGEGGGGGGGGGGGGGGGGGGGFGGGGGGGGGGGGGGGGGGGGGGGGGGGGGGGGGGGGGGGFGGGCFGGGGFGGGGGGFGGGGGGGGGGGFGFGGGGGGGGGGGGGGGGGGGFEGGGGGGGGGGGGDFGGGGGGGGGGGEGGGFGGGCGGDGGGFGGDGEEEECC;CCGGG8E5C9CFFGGG>GFGGEFGGGFFDGGGFD>F*<FEFDG:3>FDF*=FFD9)2D@*74:F2<FD############
@DE18INS60510:318:000000000-B6LD3:1:1101:12485:7555 1:N:0:AAGAGGCACCTAGAGT
TGGGGAATATTGCACAATGGGGGAAACCCTGATGCAGCGACGCCGCGTGAGCGATGAAGTATTTCGGTATGTAAAGCTCTATCAGCAGGGAAGAAAATGACGGTACCTGACTAAGAAGCCCCGGCTAACTACGTGCCAGCAGCCGCGGTAATACGTAGGGGGCAAGCGTTATCCGGATTTACTGGGTGTAAAGGGAGCGTAGACGGCATGGCAAGCCAGATGTGAAAGCCCGGGGCTCCACCCCGGGACTGCATTTGGGACTGTCAGGCTAGAGTGTCGCAGA
+
GGGGGGGGGGGGGFFGGGGFGGGGGGGGGGGGGGGGGGCGGGGGGGGGGGEGGGCCFCFFCGGGGGGG,@CFGGGCAGGGGGGGCCFGGGGFGGGEGGGGGGGGGGGGFFGGGG@FGGGCFG7CFEECC90A:E6C@E@FDFGFGG*?8:>FGGCA9CCCCEDEE5C?CC5CECC8*;8FGFGG+88;:F::CGG8ECC8>ECEEE58:=CF8<**:<5C6?FFADGC6C5)/917B5*<@@)><7:).*>F7*1=C718D######################
@DE18INS60510:318:000000000-B6LD3:1:1101:16191:7593 1:N:0:AAGAGGCACCTAGAGT
TGGGAAATATTGCACAATGGGCGCAAGCCTGATGCAGCCATGCCGCGTGTATGAAGAAGGCCTTCGGGTTGTAAAGTACTTTCAGCGGGGAGGAAGGGAGTAAAGTTAATACCTTTGCTCATTGACGTTACCCGCAGAAGAAGCACCGGCTAACTCCGTGCCAGCAGCCGCGGTAATACGGAGGGTGCAAGCGTTAATCGGAATTACTGGGCGTAAAGCGCACGCAGGCGGTTTGTTAAGTCAGATGTTAAATCCCCGGGCTCAACCTGGGAACTGCATCTGA
+
GGGGGGFGGGGGGGGGGGGGGGGGGGGGGGGGGGGGGGGGGGGGGGGGGGGGGGGGGGCGGGGGGGGGGGGGGGGGGGGGGGGGGGEGGGGGGGGGGDGGGFGGGGGGGGGGGGGGGGGGFGGDFGGGGGGGGGGDGGGFFGGGGGGGGGGGGGGGGGGGGGGCGFGGGGGGDGGGGGG*CCFGCGGGGGGGGGGGCGGFEGDGGFGG9CGGGEEDCFGGGGGGGGGGGGGDGGGFF=FGFFFFCGFG*:DCFF?:CD0(>BD46<F?F>B:2<D<?)6<AAF
@DE18INS60510:318:000000000-B6LD3:1:1101:19211:7598 1:N:0:AAGAGGCACCTAGAGT
TGGGGAATATTGCACAATGGAGGAAACTCTGATGCAGCGACGCCGCGTGAGTGAAGAAGTAGTTCGCTATGTAAAGCTCTATCAGCAGGGAAGATAGTGACGGTACCTGACTAAGAAGCTCCGGCTAAATACGTGCCAGCAGCCGCGGTAATACGTATGGAGCAAGCGTTATCCGGATTTACTGGGTGTAAAGGGAGTGTAGGTGGCCAGGCAAGTCAGAAGTGAAAGCCCGGGGCTCAACCCCGGGACTGCTTTTGAAACTGCAGGGCTAGAGTGCAGGAGG
+
GGGGGGFGGGGGGGGGGGGGGGGGGGGGGGGGGGGGGGGGGGGGGGGGGGCFFCFGGGGGGGGGGGGGGGGGFFGGGGGGGGGGGGFGGGFGGGGFFGGGGGGFGGGGG,CGGGGGGCGGGGGGGGEG?FFGGG:CGGCFFFGG>EGGGEGGGGG?FGG6:EGGGCG5EGCFGGGGGGGGFCGFGC8EGGF7@7C5;EGGCFDGGGGGGGGGF5CGGGC*:<FFF7<DG6DDCDDEFF=475BBDEEDBGGGGFFFCDA4C=CFF?F>0>:B2?A<AFBFBFD
@DE18INS60510:318:000000000-B6LD3:1:1101:10925:7602 1:N:0:AAGAGGCACCTAGAGT
TGGGGAATATTGCACAATGGGCGAAAGCCTGATGCAGCGACGCCGCGTGAGCGAAGAAGTATTTCGGTATGTAAAGCTCTATCAGCAGGGAAGATAATGACGGTACCTGACTAAGAAGCACCGGCTAAATACGTGCCAGCAGCCGCGGTAATACGTATGGTGCAAGCGTTATCCGGATTTACTGGGTGTAAAGGGAGCGCAGGCGGTGCGGCAAGTCTGATGTGAAAGCCCGGGGCTCAACCCCGGTACTGCATTGGAAACTGTCGTACTAGAGTGTCGGAGG
+
GGGGGGGGGGGGGGGGGGGGGGGGFGGGGGGGGGGGGGGGGGGGGGGGEGGGGGGGGGGGGGGGGGGGGGGGGGGGGGGGGGGGGGGGGGDFGGGGGGEGGGGGGGGGGGGGGGGGGGGGGGGGGGGGGGGGGGGGGGGGGGGGGGGGGGGGGGFGGGGGGFGGGGGGGGGGGGGGDGDGGGGGGGGGGGGGGGGGDGGGGGGGGGG>CEEGCEGGGGGGGGGGGFG7ECFDC<DBFFGGFFFFGGFCDGGGDF=7DF>>GFGGFFFFFFFFA<AA242>>>E
@DE18INS60510:318:000000000-B6LD3:1:1101:3915:7606 1:N:0:AAGAGGCACCTAGAGT
TGGGGAATATTGCACAATGGGCGAAAGCCTGATGCAGCAACGCCGCGTGAGCGATGAAGGCCTTCGGGTCGTAAAGCTCTGTCCTCAAGGAAGATAATGACGGTACTTGAGGAGGAAGCCCCGGCTAACTACGTGCCAGCAGCCGCGGTAATACGTAGGGGGCTAGCGTTATCCGGAATTACTGGGCGTAAAGGGTGCGTCGGTGGTTTCTTAAGTCAGAGGTGAAAGGCTACGGCTCCACCGTAGTAAGCCTTTGAAACTGGGAAACTTGAGTGCAGGAGAG
+
<EGGCEECGAF9EFFFGGFFGD>CEEEDFG<=EEFFGGGGGGGFCECFGFE8F@7<FGCFGGGGFFEECFGGFGGGGFGFFFFFFGGGGGGGCGGGD9<9FECFFF,?FGGGGGDGG,BCCEGGGGGGGGGGGGGFFGGGC>CCGGDD*CEGG78<ACEEGCE>CE68/;5C7FGD>8C6<C?ECA58C?EDFCE8*;:;**2**1?8FFE<+0:<?:CFGDE9:6+;ECC7CCDD7)*2>47>>*7:7>FG:F7@FG97C=D<>2><96<BB##########
@DE18INS60510:318:000000000-B6LD3:1:1101:3898:7607 1:N:0:AAGAGGCACCTAGAGT
TGGGGAATATTGCACAATGGGCGAAAGCCTGATGCAGCAACGCCGCGTGAGCGATGAAGGCCTTCGGGTCGTAAAGCTCTGTCCTCAAGGAAGATAATGACGGTACTTGAGGAGGAAGCCCCGGCTAACTACGTGCCAGCAGCCGCGGTAATACGTAGGGGGCTAGCGTTATCCGGAATTACTGGGCGTAAAGGGTGCGTAGGTGGTTTCTTAAGTCAGGGGTGAAAGGCTACGGCTCAAACGTAGGAAGCCTTTGAAACTGGGAAACTTGAGTGCAGGAGAG
+
:EEGGGGFF9FCEBE<AFAEC8FBFGE<FF<FFDFGFFGF4FFEGCCC:>B>FDFFFFGG?FFGGGEGGEE>7>BCF@:FEGG,D@F,?FG:<C;3<FEGFCF*CGG9EGCDGGGCGF>CGGGGCFGGGGF6C;;>@+<EF>8@EGGG8>5C++;3+2C>>>CE55CE*8E*<EE8?ECE7?FD?FCECCE@++2;8EGE>EEFCC*/*<099<22?0***75957?CC5*>4C7:>EF############################################
@DE18INS60510:318:000000000-B6LD3:1:1101:28482:7631 1:N:0:AAGAGGCACCTAGAGT
TGGGGAATATTGCACAATGGGGGAAACCCTGATGCAGCGACGCCGCGTGGAGGAAGAAGGTCTTCGGATTGTAAACTCCTGTTGTTGAGGAAGATAATGACGGTACTCAACAAGGAAGTGACGGCTAACTACGTGCCAGCAGCCGCGGTAAAACGTAGGTCACAAGCGTTGTCCGGAATTACTGGGTGTAAAGGGAGCGCAGGCGGGAGAACAAGTTGGAAGTGAAATCCATGGGCTCAACCCATGAACTGCTTTCAAAACTGTTTTTCTTGAGTAGTGCAGA
+
GGGGGGGGGGGGGGGGGGGGGGGGGGGGGGGGGGGGGGGGGGGGGGGGGGGGGGGGGGGGGGGGGGGGGGGGGGGGGGGFFGGGGGGGGGGGGGGGGGGGGGGGGGGGGGGGGGGGGGGGGGGGGGGGGGGGGGFGGGGGF@FGGGGGGGGFGGGEGGGGGGGGGGFEGGGGGGGGGEGGGGGFFG@EGGGGGGGGGGGGGEEDGGGGGGGGGGC9:FCDGGGGGGGFGG=GGG3>FF4DFFEECFFGFCCFG?FFGFB><FGDFA?:BFFFFBFFFFFFFF?
@DE18INS60510:318:000000000-B6LD3:1:1101:19731:7634 1:N:0:AAGAGGCACCTAGAGT
TGGGGAATATTGCACAATGGAGGAAACTCTGATGCAGCGACGCCGCGTGAGTGAAGAAGTAGTTCGCTATGTAAAGCTCTATCAGCAGGGAAGATAGTGACGGTACCTGACTAAGAAGCTCCGGCTAAATACGTGCCAGCAGCCGCGGTAATACGTATGGAGCAAGCGTTATCCGGATTTACTGGGTGTAAAGGGAGTGTAGGTGGCCAGGCACGTCAGACGTGAAAGCCCGGGGCTCAACCCCGGGACTGCTTTTGAAACTGCAGGGCTAGCGTGCAGGATG
+
GGGGGGGGGGGFGGGGFGGGDGGGGGGGGGGGGGGGGGEGGGGGGGGEE@EGFFGGGGGGGGGGGGGGGGGGGGCEFFGGGFGGGGFFF7FFGGGFFGCGG:+CFGGGGGGGGGGFGGGGGGGGGGDGCFFF@F<>FF?FFCGGEGBFGFEGGGGGDFCFEGGG8CE8EGCFGG@ECGGGFGGGFFGGGFFCF;C>CEFFGGGFGFF;?E*AF:EFFGGF*9CDC<E7F=75)53775*7;FDD375)<9<FCFFFC<4<C######################
@DE18INS60510:318:000000000-B6LD3:1:1101:9793:7635 1:N:0:AAGAGGCACCTAGAGT
TGGGGAATATTGCACAATGGAGGAAACTCTGATGCAGCGACGCCGCGTGAGTGAAGAAGTAGTTCGCTATGTAAAGCTCTATCAGCAGGGAAGATAGTGACGGTACCTTACTAAGAAGCTCCGGCTAAATACGTGCCAGCAGCCGCGGTAATACGTATGGAGCAAGCGTTATCCGGATTTACTGGGTGTAAAGGGAGTGTAGGTGGCCAGGCAAGTCAGAAGTGGAAGCCCGGGGCTCAACCCCGGGACTGCTTTTGAAACTGCAGGGCTAGAGTGCAGGAGG
+
GGGGGGGGFGGGGGGGGGGGGGGGGGGGGGFGGGFGGF7FGGGGGGGGGDGFFFGGGGGFCEFGGGGGCFFGGGGGGGGGGGFGCGD@FGGG7EFGGG<FFGGG@FGG,FFFGFGDCGGGGGGDEGGFFGGGGGFGGGGGGFGGEGGGGGGGCFGGGGGGFGECFEGGGGDFDGE*1CCF;CFG,=CEGC9B9<ECEC9CGGGFG=CB8C5=CFGGGGGD**<709EC>*99D)7>@FGCF>DD3EFD3FGGGFFFG:<BCFCF??>B?F:6326<A.<?BFE
@DE18INS60510:318:000000000-B6LD3:1:1101:24128:7635 1:N:0:AAGAGGCACCTAGAGT
TGGGGAATATTGCACAATGGGGGAAACCCTGATGCAGCGACGCCGCGTGAGCGAAGAAGCATTTCGGTATGTAAAGCTCTATCAGCAGGGAAGAAAATGACGGTACCTGACTAAGAAGCACCGGCTAAATACGTGCCAGCAGCCGCGGTAATACGTATGGTGCAAGCGTTATCCGGATTTACTGGGTGTAAAGGGAGCGTAGACGGTTGTGTAAGTCTGATGTGAAAGCCCGGGGCTCAACCCCGGGACTGCATTGGCAACTATGTAACTAGAGTGTCGGAGA
+
GGGGGGGGFGGGGGGGGFGGGGGGGGGEGGGGGGGGGGDGGGGGGGGGGGGGGGGGGGGGEEGGGGGEGGGGGGGFGGGGGGGGGGGGGGGGGGGGGGGGGGGGGGGGGGGGGGGGGGGGGGGGGGEGGGGGGGFGGGGGGGGGGGEGGGGGGGGGGFGGGGGGGGGGGGGGGGGG>CA?EEGGGGGGGGFGFDGCEEGGGDEGGGEGGEGGCFFEGFGFFGGFGGGCGGGCC)CBFFCGFFD@CCDGBGGC7@@FF*<<DFFGFFFBDFBFFBFFAFF>6>D
@DE18INS60510:318:000000000-B6LD3:1:1101:27655:7637 1:N:0:AAGAGGCACCTAGAGT
TGGGGAATATTGCACAATGGGGGAAACCCTGATGCAGCGACGCCGCGTGGAGGAAGAAGGTCTTCGGATTGTAAACTCCTGTTGTTGAGGAAGATAATGACGGTACTCAACAAGGAAGTGACGGCTAACTACGTGCCAGCAGCCGCGGTAAAACGTAGGTCACAAGCGTTGTCCGGAATTACTGGGTGTAAAGGGAGCGCAGGCGGGAGAACAAGTTGGAAGTGAAATCCATGGGCTCAACCCATGAACTGCTTTCAAAACTGTTTTTCTTGAGTAGTGCAGA
+
GGGGGGGGFGGGGGGGGFGGGGGGGGGGGGGGGGGGGGGGGGGG+FEFGG7FGGGGGGFGGGGGGGEEGGGGGGGGGGGGGGFGGGGFGGGGGGGGGGGGGGD:FGGGGGGGGGGGGGGGGGGGGGGGFGGGGGGGGGGGGGGGGGGGEGGGGGGGGGGGGGGGGGGGGGGGGGGECGGGGGGGGG?>8AGGGGGGDGGEGGGGGGGGGGGECCCFGGGGGCGFFGGGGGGGFGGFFFGGF@>EFG?FFCFCFF?4C>>2CFFGBA??FFAF>:9ABFF9AAB
@DE18INS60510:318:000000000-B6LD3:1:1101:20834:7638 1:N:0:AAGAGGCACCTAGAGT
TGGGGAATATTGCACAATGGGGGAAACCCTGATGCAGCGACGCCGCGTGAGCGAAGAAGTATTTCGGTATGTAAAGCTCTATCAGCAGGGAAGAAAATGACGGTACCTGACTAAGAAGCACCGGCTAAATACGTGCCAGCAGCCGCGGTAATACGTATGGTGCAAGCGTTATCCGAATTTACTGGGTGTAACGGGAGCGTAGACGGTTGTGTAAGTCTGATGTGAAAGCCCGGGGCTCAACCCCGGGACTGCATTGGAAACTATGTAACTAGAGTGTCGGAGA
+
GGGGGGGGGGGGGGGGGGGGGGGGGGGGGGGGGGGGGGGDGGGGGGGGGGGGGGGGGGGGGGGGGGGGGGGGGGGGGGGGGGGGGGGGGGFGGGGGGGGGGGGGGGGGGGGGFGFFGGGGGG@CGGEEFGGGFG:FGGGGGGGGGGDEF:FGGGGFFGGGGFGGD9ECEGGGGGGGCEGGGGGFFCFGGF<+/:8>GGGGGGDFG*;EGGGGFGGGGGGGGFGDCFGDGFGDD<D:BF==?FEFG5>)>GFGDFF@FFFFGFFF4>=9AF>3<?D:A<?####
@DE18INS60510:318:000000000-B6LD3:1:1101:10806:7644 1:N:0:AAGAGGCACCTAGAGT
TGGGGAATATTGCACAATGGAGGAAACTCTGATGCAGCGACGCCGCGTGAGTGAAGAAGTAGTTCGCTATGTAAAGCTCTATCAGCAGGGAAGATAGTGACGGTACCTGGCTAAGAAGCTCCGGCTAAATACGTGCCAGCAGCCGCGGTAATACGTATGGAGCAAGCGTTATCCGGATTTACTGGGTGTAAAGGGAGTGTAGGTGGCCAGGCAAGTCAGAAGTGAAAGCCCGGGGCTCAACCCCGGGACTGCTTTTGAAACTGCAGGGCTAGAGTGCAGGCGG
+
GGGGGGGGGGGGGGGGFGGGGGGGCGGFFGGGGGGGGGDGGDGGGGGGGGGGGFGGGGGGGGGGGCGGGGFGGGGGGGGGGGGGGGCFGGFGFGFGGGGGGGGGGGGG9BFGGGGGGGGGGGCCFGGGGGGGGGGGGGGGGGGGGGGGEFGGCGGGGGGGGGFGFGGGGGDGGGGG7>BFFGGGGGGEGGFDCGCFCGGGGGFGGGGGGGGGFGGGGGGDFGFF7FF7CC<CDDGFFFDFFF@BGD7)8FGDCFFFGG29FF7D??F9BFFF2?AFBADF###
@DE18INS60510:318:000000000-B6LD3:1:1101:13232:7650 1:N:0:AAGAGGCACCTAGAGT
TGGGGAATATTGCACAATGGAGGAAACTCTGATGCAGCGACGCCGCGTGAGTGAAGAGGTAGTTCGCTATGTAAAGCTCTATCAGCAGGGAAGATAGTGACGGTACCTGACTAAGAAGCTCCGGCTAAATACGTGCCAGCAGCCGCGGTAATACGTATGGAGCAAGCGTTATCCGGATTTACTGGGTGTAAAGGGAGTGTAGGTGGCCAGGCAAGTCAGAAGTGAAAGCCCGGGGCTCAACCCCGGGACTGCTTTTGAAACTGCAGGGCTAGAGTGCAGGAGG
+
GGGGGGGGGGGGGGGGGGGGFGGGGGGGGGGGGGGGGGGGGGGGGGGEGGGGGGGGCFGG<FGGGGGGDFGGGGFCFGGGGGGGGGGGGC>CCFFCDGGGGGGGGGGGFGGGFGFFEGGFGGGGGGGGFGGGGGFGGGFGFDFGGGGGGGGGGGGGGGGGGFGG*CFGGGCFGFEEEGGGCGGGGGGGGGCEFGG>EGGGG9FGGGGGFCCGCEFGGGC*:CFF7FF>FCFGGG5<DFGFFFDFGGF5>GGGGFFFG<<<FFGGF>)4:F(().6AFDAB?6>
@DE18INS60510:318:000000000-B6LD3:1:1101:10730:7654 1:N:0:AAGAGGCACCTAGAGT
TGGGGAATATTGCACAATGGGGGAAACCCTGATGCAGCGACGCCGCGTGGAGGAAGAAGGTCTTCGGATTGTAAACTCCTGTTGTTGAGGAAGATAATGACGGTACTCAACAAGGAAGTGACGGCTAACTACGTGCCAGCAGCCGCGGTAAAACGTAGGTCACAAGCGTTGTCCGGAATTACTGGGTGTAAAGGGAGCGCAGGCGGGAGAACAAGTTGGAAGTGAAATCCATTGGCTCAACCCATGAACTGCTTTCAAAACTGTTTTTCTTGAGTAGTGCAGC
+
GGGGGGEFGGGGGGGGGGGGGGGGGGGGGGGGGGGGGGGGGGGGGGGGGGEGGGFGGFFC<FGGGGGCGGGGGGFGGGGGDFFFGGGDG8FGGGGGGGGFFGDGGGGGGGGGGGGGFGG<FGGDGGGGGGFGGG,BFG?EC:BFGGGGGGGGGGGGGFGGGGGCGGGGEF*;FGGGEGGGGGGGGFG>EFGGGGGGDGGGGDGGE8CCECG7FCEEFFF7FFGC@C7FEGGG*:7??FG4;@BFGG4>F>CDF47@::62500*9:?<7=<>4>B9>B(:>B#
@DE18INS60510:318:000000000-B6LD3:1:1101:14737:7657 1:N:0:AAGAGGCACCTAGAGT
TGGGGAATATTGCACAATGGGGGAAACCCTGATGCAGCGACGCCGCGTGAAGGATGAAGTATTTCGGTATGTAAACTTCTATCAGCAGGGAAGAAAATGACGGTACCTGACTAAGAAGCCCCGGCTAACTACGTGCCAGCAGCCGCGGTAATACGTAGGGGGCAAGCGTTATCCGGATTTACTGGGTGTAAAGGGAGCGTAGACGGCCTTGCAAGCCAGATGTGAAAGCCCGGGGCTCAACCCCGGGACTGCATTTGGACCTGTAGAGCTAGAGTGTCGGAGA
+
GGGGGGGGGGGGGGGGGGGGGGGGGGGGGGGGGGGGGGEGGGGGGGGGDGGGGGGGFGGGGGGGGGGGGGGGGGGGGGGGGGGGDGEGGGGGGGGGGGGGGGGGGGGGGGGGDF<FFFGGGGGGGGGFGGDGGGCGGGCFGGGGGGGGGGGGGGGGGGGGGGGGFFGGGG5FFGGCEGGGGGGGGGGGGFG9@FGGGGGGGGEGGGG*:CCCEFCGGGGGGGGGFFCFG6CGGDGBDFFFFFFFGGFDDGGG7=B?CGF)>FFD*6*.:62)2,6:AA?####
@DE18INS60510:318:000000000-B6LD3:1:1101:25644:7669 1:N:0:AAGAGGCACCTAGAGT
TGGGGAATATTGCACAATGGGGGAAACCCTGATGCAGCGACGCCGCGTGGAGGAAGAAGGTCTTCGGATTGTAAACTCCTGTTGTTGAGGAAGATAATGACGGTACTCAACAAGGAAGTGACGGCTAACTACGTGCCAGCAGCCGCGGTAAAACGTAGGTCACAAGCGTTGTCCGGAATTACTGGGTGTAAAGGGAGCGCAGGCGGGAGAACAAGTTGGAAGTGAAATCCATGGGCTCAACCCATGAACTGCTTTCAAAACTGTTTTTCTTGAGTAGTGCAGA
+
GGGGGGGGGGGGGGGGGGGGGGGGGGGGGGGGGGGGGGCFGGGGGGGGGGGGGGGGGGGGGGGGGGGGGGGGGGGGGGGGGGGGGGGGGGGGGGGGGGGGGGGGGGGGGGGGGGGGGGGGFGGGGGGGGGGGGGGGGGGGGGGGGGGGGGGGGGGGGGGGGGGGFGGGGGGGGGGGGDGGGGGGGFGEEFGGGGGGGGGGGGDGGGGGGGDCFGGGGGGGFGGGG7FFFGGGF*CFFFGGF>DFGGFGFGGGDF=FF>92CFGGFFFBFFAFFFFFD<BBA6B
@DE18INS60510:318:000000000-B6LD3:1:1101:28158:7679 1:N:0:AAGAGGCACCTAGAGT
TGGGGAATATTGCACAATGGAGGAAACTCTGATGCAGCGACGCCGCGTGAGTGAAGAAGTAGTTCGCTATGTAAAGCTCTATCAGCAGGGAAGATAGTGACGGTACCTGACTAAGAAGCTCCGGCTAAATACGTGCCAGCAGCCGCGGTAATACGTATGGAGCAAGCGTTATCCGGATTTACTGGGTGTAAAGGGAGTGTAGGTGGCCAGGCAAGTCAGAAGTGAAAGCCCGGGGCTCAACCCCGGGACTGCTTTTGAAACTGCAGGGCTAGAGTGCAGGAGG
+
FGFFGGEGGGGGGGGGGGGGGGGGGGGGGGGGGGGGGGGGGGGGGGGFEGGGGGGGGGGGGGGGGDGGGGGGGGGGGGGFFEGGGGFGGEGFFFFFGGGGGG7FFFGFGGGGFFGGGGGGGGGGGDFFGFGGGGFGFGGGGGGGGGGFGCFGEGGGGFFGCGGF@FGGEGGGDGGGCEGGGCFGGGDGGDGFGGD8CCGFFFFG?FFEFGFGEF*<CCC>>CFD?7<DGGCDDDGD>>FFFF3>557)79CCDFFFG3)9FBDG4849(.337<A<AAA0133
@DE18INS60510:318:000000000-B6LD3:1:1101:12319:7685 1:N:0:AAGAGGCACCTAGAGT
TGGGGAATATTGCACAATGGAGGAAACTCTGATGCAGCGACGCCGCGTGAGTGAAGAAGTAGTTCGCTATGTAAAGCTCTATCAGCAGGGAAGATAGTGACGGTACCTGACTAAGAAGCTCCGGCTAAATACGTGCCAGCAGCCGCGGTAATACGTATGGAGCAAGCGTTATCCGGATTTACTGGGTGTAAAGGGAGTGTAGGTGGCCAGGCAAGTCAGAAGTGAAAGCCCGGGGCTCAACCCCGGGACTGCTTTTGAAACTGCAGGGCTAGAGTGCAGGAGG
+
GGGGGGGGGGGGGGGGGGGGGGGGGGGGGGFGGGGGGGGGGGGGGGGGGGGFGFFFGGGGGGGGGGDF7FGFGGDGGGGGGGGGFFFGGGFFGGFGGGGGGDCFDGGGGGGGGGGGGGFGGGGGGGGGGGGGGGCGGGGGCFFFGGGGGGGGGGGGFFGGGFGFC7EEGEDFGFGG7CGGGGGGGGGGGG9F;EEGDGGGGGFGGGGGGGGGGG5<CGDD>4EGFGGDGGFGDG3>EFGG@>>BGGBC:CFGGFFFG*6ADFGFFFFFFF?:?F>BFF#####
@DE18INS60510:318:000000000-B6LD3:1:1101:10381:7686 1:N:0:AAGAGGCACCTAGAGT
TGGGGAATATTGCACAATGGGGGAAACCCTGATGCAGCGACGCCGCGTGGAGGAAGAAGGTCTTCGGATTGTAAACTCCTGTTGTTGAGGAAGATAATGACGGTACTCAACAAGGAAGTGACGGCTAACTACGTGCCAGCAGCCGCGGTAAAACGTAGGTCACAAGCGTTGTCCGGAATTACTGGGTGTAAAGGGAGCTCAGGCGGGAGAACAAGTTGGAAGTGAAATCCATTGGCTCAATCCATGAACTGCTTTCAAAACTGTTTTTCTTTAGTCGTGCAGT
+
GGFFGGGGGGGFFFFFFGFDA;EEGGGGGGFGFCCGGGC@EEFF:FFGC@,ECFC8F<EFFFFGGGG7C=EFFGCFGFCFFGGDGG@EF,BBE=<FFGEFFC=8DFG9FGGFG=,<FFFF<DEFCF7@FGFGECFGGGGFFGGFGG*>F:6?F:FFFF>FCCGF,;CEEE*=<FCE7CFGFGF;88BEEF9<BC@EGG*<CF86C81:?CCE;6E<C:FF*9?F@>CG+<=:*:*09@D6*/7*?9=7@*76>BF4*763C4CC4::1?FA############
@DE18INS60510:318:000000000-B6LD3:1:1101:8354:7709 1:N:0:AAGAGGCACCTAGAGT
TGGGGAATATTGCACAATGGGGGAAACCCTGATGCAGCGACGCCGCGTGAGCGAAGAAGTATTTCGGTATGTAAAGCTCTATCAGCAGGGAAGAAAATGACGGTACCTGACTAAGAAGCACCGGCTAAATACGTGCCAGCAGCCGCGGTAATACGTATGGTGCAAGCGTTATCCGGATTTACTGGGTGTAAAGGGAGCGTAGACGGTTGTGTAAGTCTGATGTGAAAGCCCGGGGCTCAACCCCGGGACTGCATTGGAAACTATGTAACTTGAGTGTCGGAGA
+
GFGGGGGFGFGGGGGGGEFGFEGGGGFGGGGGGGGGGGGGECGGGGGGFGGGGGCGGGGEAFDGGGGCFFGGGFFGGFGGG9FEFFBFGG7FCFGG8EFFGGGGGEGGGGGGCFFFFGFGFGGGGGGFFAF9FFBFGC>ED@FGDCCFGEGGGFFF@FFCF,FFGGGGEEGGG9FGEGG@FGFCEF<8C;B:EFCGEEDGGEC?5811CEGG+:CFFGF777CF?FFGFGFDC)/<3@FCF47<DG:DF4CGGFFFG04)7B>FB:@AA=)647<AA######
@DE18INS60510:318:000000000-B6LD3:1:1101:14409:7710 1:N:0:AAGAGGCACCTAGAGT
TGGGGAATATTGCACAATGGAGGAAACTCTGATGCAGCGACGCCGCGTGAGTGAAGAAGTAGTTCGCTATGTAAAGCTCTATCAGCAGGGAAGATAGTGACGGTACCTGACTAAGAAGCTCCGGCTAAATACGTGCCAGCAGCCGCGGTAATACGTATGGAGCAGGCGTTATCCGGATTTACTGGGTGTAAAGGGAGTGTAGGTGGCCAGGCAAGTCAGAAGTGAGAGCCCGGGGCTCAACCCCGGGACTGCTTTTGAAACTGCAGGGCTAGAGTGCAGGAGG
+
GGGGGGGGGGGGGGGGGGGGGGGGGGGGGGGGGGGGGGGGGGGGGGGGGGGGCFGGGGGGGGGGGGGGGGGGGGGGGGGGGGGGFGGGGGGGGGGGGGGGGGGGFGGGGGGGFF<AEGGGGGGGGGGGFGGGGGFGGGFGGGGGGGGGGGGGGGGGGGGGGGGGG7EGGGGFGGGDCCGGGGGGDFGGGGGCFFGFDEGGGGGGGGGGGGGGFF5?CC7*:>FGGGGFF=FGDGGB3@FGF>BEGGFD>FFFDFFFGGFAGF>=4246?F0:<<A<>BAF?:D
@DE18INS60510:318:000000000-B6LD3:1:1101:13263:7713 1:N:0:AAGAGGCACCTAGAGT
TGGGGAATATTGCACAATGGGGGAAACCCTGATGCAGCGACGCCGCGTGGAGGAAGAAGGTCTTCGGATTGTAAACTCCTGTTGTTGAGGAAGATAATGACGGTACTCAACAAGGAAGTGACGGCTAACTACGTGCCAGCAGCCGCGGTAAAACGTAGGTCACAAGCGTTGTCCGGAATTACTGGGTGTAAAGGGAGCGCAGGCGGGAGAACAAGTTGGAAGTGAAATCCATGGGCTCAACCCATGAACTGCTTTCAAAACTGTTTTTCTTGAGTAGTGCAGA
+
GGGGGGGGGGGFGGGGGGGGGGGGGGGGGGGGGGGGGGGGGGGGGGGGGGGFGGGGGGCFGGGGGGGEFGDGGGFGGGGGGGGGGGAFGGGGGGGGGGGGGGGGGGFGFGGGGGGF?FFFFGGDGGDCFGFGEG?FGAEG@CGGGG<CFGGG,FEGGGDGG,FG9@FGEGEGFGGDG88CFGGGCGGEGGG?EFGC>EEEGGGGCGG58CFF6AC:<:<0>CFGG79DGGGGCGG>FFG74<B:C?*?F7**:7?=:75<GF7CF<FFBBA############
@DE18INS60510:318:000000000-B6LD3:1:1101:17407:7714 1:N:0:AAGAGGCACCTAGAGT
TGGGGAATATTGCACAATGGGGGAAACCCTGATGCAGCGACGCCGCGTGGAGGAAGAAGGTCTTCGGATTGTAAACTCCTGTTGTTGAGGAAGATAATGACGGTACTCAACAAGGAAGTGACGGCTAACTACGTGCCAGCAGCCGCGGTAAAACGTAGGTCACAAGCGTTGTCCGGAATTACTGGGTGTAAAGGGAGCGCAGGCGGGAGAACAAGTTGGAAGTGAAATCCATGGGCTCAACCCATGAACTGCTTTCAAAACTGTTTTTCTTTAGTAGTGCAGA
+
GGGGGGGGGGGGGGGGGGGGGGGGGGGGGGGGGGGGGGGGGGGGGGGGGGGGGGGGGFGGGGGGGGG:FGFGGEFGGGGGGGGGGG<EFFGGGGGGGGGGGEDFFGGGGGGGFGFFGGFGDGDEGGGGGGGGFGCFGGCGGFGGEGGGGC:CFGGGCFEGGGGGG7EGGG7CFGDGDEFG?FGFDGGEGGF:CCEFDGGG5>*::EE:E=FCCEGFGGGGF4CCCCFFGC6F:*9FFFG*07>@G?60=FGC79=?>*))9?*296?126<))6:A<A#####
@DE18INS60510:318:000000000-B6LD3:1:1101:4475:7727 1:N:0:AAGAGGCACCTAGAGT
TGGGGAATATTGCACAATGGGGGAAACCCTGATGCAGCGACGCCGCGTGGAGGAAGAAGGTCTTCGGATTGTAAACTCCTGTTGTTGAGGAAGATAATGACGGTACTCAACAAGGAAGTGACGGCTAACTACGTGCCAGCAGCCGCGGTAAAAAGTAGGTCACAAGCGTTGTCCGGAATTACTGGGTGTAAAGGGAGCGCAGGCGAGAGAACAAGTTGGAAGTGAAATCCAGGGGTTCAACCCATGAACTGCTGTAAAAACTGTTTTTCTTGGGTAGTGCAGA
+
FFGGGGGGF9@?AFGE=EFGGGDEGGGEE@FGGGCEGGCG=FG=:FGFGGFGGEFCFFGG>FGGGFC81>FFGGGGDDE>A;,?<BCB<CG@FGFGGFCCFFFEGG9FFGGGGGGFGGFBFCFEEEGFGFCCGCGFFGGGG:CCGC?CCGGGG+;<FGGCFGGG+;>EEEEEGGGGDGGDEG7C8C@E*AE@FDEGGCE?CG8*1:CGGDFC*:C3<:CCCCFGFGGGGGG####################################################
@DE18INS60510:318:000000000-B6LD3:1:1101:14303:7732 1:N:0:AAGAGGCACCTAGAGT
TGGGGAATATTGCACAATGGGGGAAACCCTGATGCAGCGACGCCGCGTGGAGGAAGAAGGTCTTCGGATTGTAAACTCCTGTTGTTGAGGAAGATAATGACGGTACTCAACAAGGAAGTGACGGCTAATTACGTGCCAGCAGCCGCGGTAAAACGTAGGTCACAAGCGTTGTCCGGAATTACTGGGTGTAAAGGGAGCGCAGGCGGGAGAACAAGTTGGAAGTGAAATCCATGGGCTCAACCCATGAACTGCTTTCAAAACTGTTTTTCTTGAGTAGTGCAGA
+
GGGGGGGGGGGCGGGGGGGGGGGGGGGGGGGGGGGGGGCFGGGGGGGGGGGGGGGGGGFGGGGGGGGFGGFGGGGGGGGGGGGGGGFGGGGGGGGGGGGGGGGGFGGGGGGGGGGGGGGGGGCBFGGGGGGGGGFGGD7FGGGGFGEGGGGFGGGGGGGGGGGGGGGGGGDGGGGCEGGGFGGFFFGGGG@FCGGGGGGGGGGGGGGGGGFFGFGDFGGG75?FGG7CGGGG=DFFFFGGF>>BGGBGFGGGGFFFGGFAGFGGFDFFFFF<<?AFFB:BDB=
@DE18INS60510:318:000000000-B6LD3:1:1101:12217:7735 1:N:0:AAGAGGCACCTAGAGT
TGGGGAATATTGCACAATGGGGGAAACCCTGATGCAGCGACGCCGCGTGGAGGAAGAAGGTCTTCGGATTGTAAACTCCTGTTGTTGAGGAAGATAATGACGGTACTCAACAAGGAAGTGACGGCTAACTACGTGCCAGCAGCCGCGGTAAAACGTAGGTCACAAGCGTTGTCCGGAATTACTGGGTGTAAAGGGAGCGCAGGCGGGAGAACAAGTTGGAAGTGAAATCCATGGGCTCAACCCATGAACTGCTTTCAAAACTGTTTTTCTTGAGTAGTGCAGA
+
GGGGGGGGGGGDGFGG@FGGGGGGGGFGGGFGGGGGGGGGGGGGGGGGCFGG>EGGGGGGGGGGGGE7FGGGFG9EFGGEGGGGF@FFG<CDGGGGFGGFGGEFGGGGGG,>AF7,DFGFGF:FFGGFFFGGGG:F:FFFFGGFGGFDEFCFGCGGCFGGGG::B8FGGEGGGFG7CCGFGGCGG5;8:9A:FFED>EEGGEEGGGE*:86CCE=FEF<4C7EGGGFFGGGG7C9>FFGGFFFBGF*08:4CGFFFFF<)76*:=5@:?FBA>?<B#######
@DE18INS60510:318:000000000-B6LD3:1:1101:8838:7777 1:N:0:AAGAGGCACCTAGAGT
TGGGGAATATTGCACAATGGGGGAAACCCTGATGCAGCGACGCCGCGTGGAGGAAGAAGGTCTTCGGATTGTAAACTCCTGTTGTTGAGGAAGATAATGACGGTACTCAACAAGGAAGTGACGGCTAACTACGTGCCAGCAGCCGCGGTAAAACGTAGGTCACAAGCGTTGTCCGGAATTACTGGGTGTAAAGGGAGCGCAGGCGGGAGAACAAGTTGGAAGTGAAATCCATTGGCTCAACCCATGCACTGCTTTCAAAACTGTTTTTCTTGAGTAGTGCAGA
+
GFFFFGCFGGGGGGGFGGGGGGGG>@FGGGCFGGGGGGGEGGGGGGGGGGEGC@FCCF@FGGGGGGGDFG8FGGFFGFGFG<FGGGGFFGFFGGGGGGGGGDGGGGGGGGDG7<FGC@CFAFCGGGGGGGCGEG8FG7:F8@CG55CCGGGGFFGGDECGGGGCC*ACG8*;CG:>;EFG@FGGGCF*CG79CFE8*?*:8CCEEEE5CCGG*6:C:D76D5FCFC9DGGGG72*9:FGG?FBDF74>?:CD7@FFG=4)0?FFFF@63B45:7666:8>259
@DE18INS60510:318:000000000-B6LD3:1:1101:12185:7778 1:N:0:AAGAGGCACCTAGAGT
TGGGGAATATTGCACAATGGAGGAAACTCTGATGCAGCGACGCCGCGTGAGTGAAGAAGTAGCTCGCTATGTAAAGCTCTATCAGCAGGGAAGATAGTGACGGTACCTGACTAAGAAGCTCCGGCTAAATACGTGCCAGCAGCCGCGGTAATACGTATGGAGCAAGCGTTATCCGGATTTACTGGGTGTAAAGGGAGTGTAGGTGGCCAGGCAAGTCAGAAGTGAAAGCCCGGGGCTCAACCCCGGGACTGCTTTTGAAACTGCAGGGCTAGAGTGCAGGAGG
+
GGGGGGGGGGGGGGGGGGGGGGGGGGGGGGGGGGGGGGDGGGGGGGGGGEGGGGGGGGGG?FFGGGGGEGGGGGGEFFGGFGGGGGFCFGGGGGGGGGGGGGGGGGGGFDGGDFCDGGGGGGDGGGDCFGDGGGGGGGGGGGGGGGGGGC@GFGGGGGG@;FGGGFGGGG@GGGGGDGGGGGGGGFGGGGFDGCEFGEEGGGGFFGGFGGFGGGCGGGGCFGGGCFC>E=FC5CDEFFGFFFFFGGF35FGGF@@FDD2AGFFGFB46?FB?>?>4>6ABFF:
@DE18INS60510:318:000000000-B6LD3:1:1101:19279:7784 1:N:0:AAGAGGCACCTAGAGT
TGGGGAGTATTGCACAATGGGGGAAACCCTGATGCAGCGACGCCGCGTGAGCGATGAAGTATTTCGGTATGTAAAGCTCTATCAGCAGGGAAGAAGATGACGGTACCTGACTAAGAAGCCCCGGCTAACTACGTGCCAGCAGCCGCGGTAATACGTAGGGGGCAAGCGTTATCCGGATTTACTGGGTGTAAAGGGAGCGTAGACGGCATGGCAAGCCAGATGTGAAAGCCCGGGGCTCAACCCCGGGACTGCATTTGGAACTGTCAGTCTAGAGTGTCGGAGA
+
GGGGGGGGGGGGGGGGGGGGGGGGGGGGGGGGGGGGGGGGGGGGGGGGGDGGGGGGGGGGGGGGGGGGGGGGGGGGGGGGGGGGGGGGGCGFEGGDGGFGGDGGGGGGGGGGGGFGFFGGGGGGGGEGGGFGGG,FGEFGGGGGGGGGGGGGGGGGGGGGGGGGFDGGGGECGGDEEGGGGGGGGGGGGGG779EGGGDECEEGGGGCEECG?CGGGGGCGGGGGGGGGFC5DGG>@F7FFFFEGG>D:FFGFBFFGGFAGFGGFBF-6@26<?<>4<B009:
@DE18INS60510:318:000000000-B6LD3:1:1101:10956:7791 1:N:0:AAGAGGCACCTAGAGT
TGGGGGATATTGCACAATGGAGGAAACTCTGATGCAGCGACGCCGCGTGAGTGAAGAAGTATTTCGGTATGTAAAGCTCTATCAGCAGGGAAGAAAATGACGGTACCTGACTAAGAAGCCCCGGCTAACTACGTGCCAGCAGCCGCGGTAATACGTAGGGGGCAAGCGTTATCCGGATTTACTGGGTGTAAAGGGAGCGTAGACGGCGACGCAAGTCTGAAGTGAAATACCCGGGCTCAACCTGGGAACTGCTTTGGAAACTGTGTCGCTAGAGTGCTGGAGA
+
GGGGGGFEFGGGGGGGDGGGGGGGGFGGGGGGGGGGGGCGGGGGEGGGGGGGGGGGGGGGGFGCFGFGCFEGGGGGGGGGGGGGFGGGGGCGGGGGGGGGGGGGFGGGFGGGGGGFGGGGGGGGGGCFGGGGGGFGGGGGGGGFGGGGGGGGGGGFGC>EGCEGG5E?EGGFGGGGGGGGGGGGFFGGGGGFGGGCEGDGGGDFECEGDEC=*2EFGGGG7FEFCF?FGGGC57CEDF6DFFFFGGFCFG64FFFFGF2<CFFF=AFFF>:>BFAA>6)4???
@DE18INS60510:318:000000000-B6LD3:1:1101:27890:7797 1:N:0:AAGAGGCACCTAGAGT
TGGGGAATATTGCACAATGGAGGAAACTCTGATGCAGCGACGCCGCGTGAGTGAAGAAGTAGTTCGCTATGTAAAGCTCTATCAGCAGGGAAGATAGTGACGGTACCTGACTAAGAAGCTCCGGCTAAATACGTGCCAGCAGCCGCGGTAATACGTATGGAGCAAGCGTTATCCGGATTTACTGGGTGTAGAGGGAGTGTAGGTGGCCAGGCAAGTCAGAAGTGAAAGCCCGGGGCTCAACCCCGGGACTGCTTTTGAAACTGCAGGGCTAGAGTGCAGGAGG
+
GGGGGGCGGGGGGFFGGGGGGGGGGGGGGGGGGGFGGGGGGGGGDGGGGGGGGGGGFGGGGGGGGGGDGGGGGGGGGGGGGGGGGGGGGGGGGGGFGGGGGGGGGGGGGGGGGGGFFGGFGGGGGGGFGGGGGGGGGGGGGGGGGGGGG:FGGGGGGGGGGGGGGGGGGGGGGGGGCGEGGGGGGGGGGGGGGGGGDEGGGGGGGGGDFA>E*=:?EGGGGFGGG7CGG7FGGDDD7@GCF:DDDGECBGFG7*8?DGFBGFGGFBFF653?<<D<A9A8::5
@DE18INS60510:318:000000000-B6LD3:1:1101:4617:7803 1:N:0:AAGAGGCACCTAGAGT
TGGGGAATATTGCACAATGGGGGAAACCCTGATGCAGCGACGCCGCGTGGAGGAAGAAGGTCTTCGGATTGTAAACTCCTGTTGTTGAGGAAGATAATGACGGTACTCAACAAGGAAGTGACGGCTAACTACGTGCCAGCAGCCGCGGTAAAACGTAGGTCACAAGCGTTGTCCGGAATTACTGGGTGTAAAGGGAGCGCAGGCGGGAGAACAAGTTGGAAGTGAAATCCCTGGGCTCACCCCATGAACTGCTTTCAAAACTGTTTTTCTTGAGTAGTGCAGA
+
FFGCFGGFG<F<ECFF9EEECFDFGGGGGGFGFCFCEGC7F@FGEGGEGG7FGEGEDCBFGGGFGGGGGGCFBFFGGFGGGGGD<D8,DE8=,=FFEFFFGG>FGGFDDFG9D8FG<CFF<FGCGGDGCFGGGG8FC,,FC@FBCC@FG:=F9<<F:CFGGGGCGGFCEFGGGGGGG8FGGGFCE5;;ECFFCF5*;C=EG55EC5C8:EGCCC=C?7D0?DG=GGGGGG*79F*)<>=*75>@<C6*1:9CFFFFC*64CFDC=2?6??A<<?>AA:(:<A4
@DE18INS60510:318:000000000-B6LD3:1:1101:15557:7810 1:N:0:AAGAGGCACCTAGAGT
TGGGGAATATTGCACAATGGGGGAAACCCTGATGCAGCGACGCCGCGTGGAGGAAGAAGGTCTTCGGATTGTAAACTCCTGTTGTTGAGGAAGATAATGACGGTACTCAACAAGGAAGTGACGGCTAACTACGTGCCAGCAGCCGCGGTAAAACGTAGGTCACAAGCGTTGTCCGGAATTACTGGGTGTAAAGGGAGCGCAGGCGGGAGAACAAGTTGGAAGTGAAATCCATGGGCTCAACCCATGAACTGCTTTCAAAACTGTTTTTCTTGAGTAGTGCAGA
+
GGGGGGGGGGGGGGGGGFGGGGGGGGGGGGGGGGGGGGCEGGGGGGGGGGEFEGGGGGGFGGGGGGG>FGFGAFFGGGGGEGGGGGFGGGGGGGGD9FFGGEGGFGGGGGGGGG?<8<DDFGCCGGGFGGCFCGFGGGGGF:FFGGCEG7F@FGDFGGGGGGGGGCFEGG7EGGG7*3BEGGGGCGF*BCFGGGGGCEDCGCCEGEGGGGFFFG=:FGCG7*<6<C?FGGGGC4C>;FGGF:D@DF6:@FFGGFFFDGA<GFGGFBFFFFFFBF65AA422:6
@DE18INS60510:318:000000000-B6LD3:1:1101:4635:7812 1:N:0:AAGAGGCACCTAGAGT
TGGGGAATATTGCACAATGGGGGAAACCCTGATGCAGCGACGCCGCGTGGAGGAAGAAGGTCTTCGGATTGTAAACTCCTGTTGTTGAGGAAGATAATGACGGTACTCAACAAGGAAGTGACGGCTAACTACGTGCCAGCAGCCGCGGTAAAACGTAGGTCACAAGCGTTGTCCGGAATTACTGGGTGTAAAGGGAGCGCAGGCGGGAGAACAAGTTGGAAGTGAAATCCATGGGCTCAACCCATGAACTGCTTTCAAAACTGTTTTTCTTGAGTAGTGCAGG
+
-EFGGGGGGFGGGGGGGFFGGGGGGGGGGGGGGGGFGFGGFGGEEGG@FEEGGGGGGGGG8ECFGGGGEFGGGGGGGGG<FEFGCFG9FGFGGGGGGGGGGGGGCGGGGGFGGGGGGGGGGGGGGGGGGGFGGGGGGGGGGGGGGGGGGGGGGGG<FFGGGGGGGFGGGEGGFGFGCEGCFFEGGG*?*<CCFGGGGGCEGGEGGGGEGGGGGGGG+:FFFFEFGCFC?ECFCCCF::GDF>DEGGFGFCFFG?FFGGA-96CC@2@?BFABF?<:<<?<BA#
@DE18INS60510:318:000000000-B6LD3:1:1101:18830:7830 1:N:0:AAGAGGCACCTAGAGT
TGGGGAATATTGCACAATGGGGGAAACCCTGATGCAGCGACGCCGCGTGGAGGAAGAAGGTCTTCGGATTGTAAACTCCTGTTGTTGAGGAAGATAATGACGGTACTCAACAAGGAAGTGACGGCTAACTACGTGCCAGCAGCCGCGGTAAAACGTAGGTCACAAGCGTTGTCCGGAATTACTGGGTGTAAAGGGAGCGCAGGCGGGAGAACAAGTTGGAAGTGAAATCCATGGGCTCAACCCATGAACTGCTTTCAAAACTGTTTTTCTTGAGTAGTGCAGA
+
GGGGGGGGGGGGGGGGGGGGGGGGGGGGGGGGGGGGGGCGGGGGGGGGGGGGGGGGGGGGGGGGGGGGGGGGGGGGGGGGGGGGGGFGGC:FGGGFGGGGGGGGGGGGGGGGFFFGGGGGGGGDGGGGGGGGGGGGGGGGGGGGDGGGGEGGGGGGGGGGGGGGFGGGGGGGGGEEGGGGGGGGGGGDGGGFGGGGGGGGGDGGGGGDGEGGGGGFFFGFGFGGG7EGGFGG=4DFFFGGFFFBGF4:BGFFGFFFCC9AGFCGFAFBFFA>43><AF?FFBF
@DE18INS60510:318:000000000-B6LD3:1:1101:8372:7863 1:N:0:AAGAGGCACCTAGAGT
TGGGGAATATTGCACAATGGGGGAAACCCTGATGCAGCGACGCCGCGTGGAGGAAGAAGGTCTTCGGATTGTAAACTCCTGTTGTTGAGGAAGATAATGACGGTACTCAACAAGGAAGTGACGGCTAACTACGTGCCAGCAGCCGCGGTAAAACGTAGGTCACAAGCGTTGTCCGGAATTACTGGGTGTAAAGGGAGCGCAGGCGGGAGAACAAGTTGGAAGTGAAATCCATGGGCTCAACCCATGAACTGCTTTCAAAACTGTTTTTCTTGAGTAGTGCAGA
+
GGGGGGGGGGGG<FFG@FFFC>F:FFGGGGCFGGGGGGCG@FEGGGGG@GC,@F8EF@=EFGGGGFGCFGGGGGGGGGGGGGGFFFF,B,?4,BDFGGAFF7+CDFGGGGFGFFFGGGGFCGG7FGE<EFGGGG8DFGFGFFCGGGE7F:<FFGGG>FEGGGG9:,;8EEEGGFBCFEFCFG:C+8CGGGEAFGC88CEGGG857?5*:5*<;6FFGGFC:CEFGGEGFGGGC4<>FF=FFFE>5?BG@CDCFF47DD5<C?F>64FBFF).<?A<D>?AA##
@DE18INS60510:318:000000000-B6LD3:1:1101:6889:7867 1:N:0:AAGAGGCACCTAGAGT
TGGGGAATATTGCACAATGGGGGAAACCCTGATGCAGCGACGCCGCGTGAGCGAAGAAGTATTTCGGTATGTAAAGCTCTATCAGCAGGGAAGAAAATGACGGTACCTGACTAAGAAGCACCGGCTAAATACGTGCCAGCAGCCGCGGTAATACGTATGGTGCAATCGTTATCCGGATTTACTGGGTGTAAAGGGAGCGTAGACGGTTGTGTCAGTCTGATGTGAAAGCCCGGGGCTCAACCCCGGGACTGCATTGGAAACTATGTAACTAGAGTGTCGGAGA
+
F@@CGGGGEGC,AEFFDFGGGGEEEFEGGGGGGGGGCFGGGGGGEGEGGGECEGEEEGGGCFGGGGGGE:AFFFGGG<F;<3@DFGEFFCCFCFF@CG9FFG7FFGCFGGGGGGGCFGCFGGGGGGGGGGGGGG68EGGG6FGGGGEGE>CG?CCCFG?6CGGFE9CFEFGFDFEC5EGGFGGFFGFDGFFGCEE**28:5*/378;EDGGC+<CGGGG7:?C:CC:CF67DDC)5;FGGFFFEGGFGEGDFCFFF64:>*9:>*-9AA?#############
@DE18INS60510:318:000000000-B6LD3:1:1101:7529:7870 1:N:0:AAGAGGCACCTAGAGT
TGGGGAATATTGCACAATGGAGGAAACTCTGATGCAGCGACGCCGCGTGAGTGAAGAAGTAGTTCGCTATGTAAAGCTCTATCAGCAGGGAAGATAGTGACGGTACCTGACTAAGAAGCTCCGGCTAAATACGTGCCAGCAGCCGCGGTAATACGTATGGAGCAAGCGTTATCCGGATTTACTGGGTGTAAAGGGAGTGTAGGTGGCCAGGCAAGTCAGAGGTGAAAGCCCGGGGCTCAACCCCGGGACTGCTTCTGAAACTGCAGGGCTAGAGTGCAGGAGG
+
FGGGGGGGGGGGGGFGGGGGGGGGGGGGGGGGGGGGGGGGGGGEGGGFEGGGGGGGGGGGFGGGGGGGGGGGGFGGGGGGGFGGGGFGGGGGGGGGGGGGGGGGGGGGGGGGGGGGCGGGGGGGGGGEFGGGGGGGGGDDFGGGCGDGGEGGGGGGGGGGGGGGGGGGGGDFGGGGGGGGGGGGFGFGGDFFGGGGGGG9FGGGGGGGGGGG5=FGGGGGDFFCGFGGGCCDGD3>FFG=?FFBGGF:BGFFGFFFGC9<GFG69?F0:@#############
@DE18INS60510:318:000000000-B6LD3:1:1101:25205:7878 1:N:0:AAGAGGCACCTAGAGT
TGGGGAATATTGCACAATGGGGGAAACCCTGATGCAGCGACGCCGCGTGAGCGATGAAGTATTTCGGTATGTAAAGCTCTATCAGCAGGGAAGATAGTGACGGTACCTGACTAAGAAGCTCCGGCTAAATACGTGCCAGCAGCCGCGGTAATACGTATGGAGCAAGCGTTATCCGGATTTACTGGGTGTAAAGGGAGTGTAGGTGGCATCACAAGTCAGAAGTGAAAGCCCGGGGCTCAACCCCGGGACTGCTTTTGAAACTGTGGAGCTGGAGTGCAGGAGA
+
GGGGGGGGGGGFGGGGGGGGGGGGGGGGGGGGGGGGGGEGGGGGGGGGGGGGGGGGGGGGFEGGGGGGGGGGGGGFGGGGGGGGGGGGGGGGGGG?FGGGGGGGGGGGGGGGGGGGGGGGGGGGGGGGGGGGGGGGGGGGGGGGGGGGGGGGGGGFGGGGGGGGGGGGGGGGGGGGGGGGGGGGGGGGGGGGGGGGGGGGGGGGGGGGGGFEGGGGGGCDGGGGGGGGFFGGGGGFFFGGF@BDD=BDDFGGGFFFGG24FFGG=:4:?@?B?B?BA)62?:F
@DE18INS60510:318:000000000-B6LD3:1:1101:10366:7878 1:N:0:AAGAGGCACCTAGAGT
TGGGGAATATTGCACAATGGAGGAAACTCTGATGCAGCGACGCCGCGTGAGTGAAGAAGTAGTTCGCTATGTAAAGCTCTATCAGCAGGGAAGATAGTGACGGTACCTGACTAAGAAGCTCCGGCTAAATACGTGCCAGCAGCCGCGGTAATACGTATGGAGCAAGCGTTATCCGGAATTACTGGGTGTAAAGGGAGCGCAGGCGGGAGAACAAGTTGGAAGTGAAATCCATGGGCTCAACCCATGAACTGCTTTCAAAACTGTTTTTCTTGAGTAGTGCAGA
+
GGGGGGGGGGGGGGGFGGGGGGGGGGGGGGGGGGGGGGGGGGGGGGGFGGGGGGGGGGGGGGGGGGGGGGGGGGGGGGGGGGGGGGGGGGG<FFFGGGGGGGGGGGGGGGGGGGGGGGGGGGGGGGGGGGGGGGCFGGGGGGGGGGGGGGGGGGGGGGGGGGGGGCGGGGGGGGGGGGGGGGGDGFGGGCFGGGGFDEEGGGGGGGGEGGGFG6FGGFG4FGGGGGGGGGGGF5F@FFGGFFF37F67FGGGGFFFGGFFGFGFFFFFFFF2>DFFFFFF<<9
@DE18INS60510:318:000000000-B6LD3:1:1101:24586:7885 1:N:0:AAGAGGCACCTAGAGT
TGGGGAATATTGCACAATGGGGGAAACCCTGATGCAGCGACGCCGCGTGGAGGAAGAAGGTCTTCGGATTGTAAACTCCTGTTGTTGAGGAAGATAATGACGGTACTCAACAAGGAAGAGACGGCTAACTACGTGCCAGCAGCCGCGGTAAAACGTAGGTCACAAGCGTTGTCCGGAATTACTGGGTGTAAAGGGAGCGCAGGCGGGAGAACAAGTTGGAAGTGAAATCCATGGGCTCAACCAATGAACTGCTTTCACAACTGTTTTTCTTGAGTAGTGCAGA
+
GFGGGGGGFGGGGDFF<EF@8CC=FFG@FGGGGGFGGGFGGGGGGGGFECGCCGFFCDCFFGGFGGGGGGGGFGGGGFGGGGGGFGCCGGGGFCFGGGGGGGDGGGGGGGGGDFGGFGFGGFFGGGGFGGCFGGGGGGGGGGCFCEEGGGG7@FEGGGGGGGGGFFCGCEGGGGGE5CGGGGGGG52/8@:<CDEGGGEGGDEEGE/2:8CC*2*<F>47CGCG9:?:EGF>D7385>C7?F).7A?:9:9F7@?BC*)5DFCC7>5:7@ADF##########
@DE18INS60510:318:000000000-B6LD3:1:1101:14974:7908 1:N:0:AAGAGGCACCTAGAGT
TGGGGAATATTGCACAATGGGCGAAAGCCTGATGCAGCGACGCCGCGTGAGCGAAGAAGTATTTCGGTATGTAAAGCTCTATCAGCAGGGAAGAAAATGACGGTACCTGACTAAGAAGCACCGGCTAAATACGTGCCAGCAGCCGCGGTAATACGTATGGTGCAAGCGTTATCCGGATTTACTGGGTGTAAAGGGAGCGTAGACGGTTGTGTAAGTCTGATGTGAAAGCCCGGGGCTCAACCCCGGGACTGCATTGGAAACTATGTAACTAGAGTGTCGGAGA
+
GGGGGGGGGGGGGGGGGGGGGGGGGGGGGGGGGGGGGGGGGGGGGGGGGGGGGGGGGGGGFGGGGGGGGGGGGGGGGGGGGGGGGGGGGGGGGGGGGGGGGGGGGGGGGGGGGGFGGGGGGGDEGGGGGGGGGGGGGGFGGGGGGGGGGEGGGGGGGGGGGFGGFGGEGGGGGGGGGGGGGGGGFGGGGGCCFGDGGGDGGGGGGGGGGG=CGG9<FGGGG7F>FF?7?CGGGGGFFFGCFFFFGGFGBGGG:FFFGFABGFGG4>6<BF97A<AFAB0;BF>
@DE18INS60510:318:000000000-B6LD3:1:1101:22603:7909 1:N:0:AAGAGGCACCTAGAGT
TGGGGAATATTGCACAATGGGGGAAACCCTGATGCAGCGACGCCGCGTGAGCGATGAAGTATTTCGGTATGTAAAGCTCTATCAGCAGGGAAGAAAATGACGGTACCTGACTAAGAAGCCCCGGCTAACTACGTGCCAGCAGCCGCGGTAATACGTAGGGGGCAAGCGTTATCCGGATTTACTGGGTGTAAAGGGAGCGTAGACGGCATGGCAAGCCAGATGTGAAGGCCCGGGGCTCAACCCCGGGACTGCATTTGGAACTGTCAGGCTAGAGTGTCGGAGA
+
GGGGGGGGGGGGGGGGGGGFGGGGGGGGGGGGGGGGGGGGGGGGGGGGGGGGGEGGGGGGGFGGGGGGGGGGGGGGGGGGGGGGGGFGGDGGGGG<FGGGGGEGGGGGGGGGGDGGGGGGGGGGGGGGGGFGGGGGGG@FEGGGDGGCFEFGGGGGCFFGCGG>FGGGGGGGGGGG@EGG;EGFCGGGGGGFGFEGDGGEEEGGGGG?ECGFGFFC59C4CCGGCCFGGGGGC>CBDFFGFFF5C*<)7CFG*/69CC72C@GG45*4?@02)4AA:96>BF:
@DE18INS60510:318:000000000-B6LD3:1:1101:16858:7911 1:N:0:AAGAGGCACCTAGAGT
TGGGGAATATTGCACAATGGGGGAAACCCTGATGCAGCGACGCCGCGTGAGCGAAGAAGTATTTCGGTATGTAAAGCTCTATCAGCAGGGAAGAAAATGACGGTACCTGACTAAGAAGCACCGGCTAAATACGTGCCAGCAGCCGCGGTAATACGTATGGTGCAAGCGTTATCCGGATTTACTGGGTGTAAAGGGAGCGTAGACGGTTGTGTAAGTCTGATGTGAAAGCCCGGGGCTCAACCCCGGGACTGCATTGGAAACTATGTAACTAGAGTGTCGGAGA
+
GGGGGGGGGGGGGGGGGGGGGGGGGGGGGGGGGGGGGGGGGGGGGGGGGGGGGGGGGGGGGGGGGGGGGGGGGGGGGGGGGGGGGGGGGGGGGGGGGGGGGGGGGGGGGGGGGFGGGGGGGGGGGGGGGGGGGGGGGGGGGGGGGGGDGGFGGGGGGGGGGFGGGFGGGGGGGGGGGGGGGGGFCFFGGGGGFGGFCEGGEGDGGGGECGCGFFGGGGFCFFFFGGC7CFGGGGGEFF4CFFDFGGF3>FFF>FFFGD:)9@>C?>F<BF>7)).4<BFFF;3
@DE18INS60510:318:000000000-B6LD3:1:1101:25800:7914 1:N:0:AAGAGGCACCTAGAGT
TGGGGAATATTGCACAATGGAGGAAACTCTGATGCAGCGACGCCGCGTGAGTGAAGAAGTAGTTCGCTATGTAAAGCTCTATCAGCAGGGAAGATAGTGACGGTACCTGACTAAGAAGCTCCGGCTAAATACGTGCCAGCAGCCGCGGTAATACGTATGGAGCAAGCGTTATCCGGATTTACTGGGTGTAAAGGGAGTGTAGGTGGCCAGGCAAGTCAGAAGTGAAAGCCCGGTGCTCAACCCCGGGACTGCTTTTGAAACTGCAGGGCTAGAGTGCAGGAGG
+
GGGGGGGGGGGGGFGGFFGGGGGGFGFGGGGGGFGGGGCGGGGGGGGECGGGFGAFF<EGGGFGGGGGGGGGGGGDGGGGFGGGGGGFFFFGFGGFDFGGGGGGGGGGGGGGGGGGCGGGGGGGGGGCFFGGGGGGGGFGGFFGGGDGGGEFGGGFGGFFGGGGGCFGGGGGGFEG:BBFFFB;FDB>5CFECGE2;BC5<<CC9AFGGGGG=CFGCGFDGGGGAFC*:FFGG)9:FFF=7F>:G:BDBGGGGF4?>DF>GFFFFF:1?F1:>79ABD#####
@DE18INS60510:318:000000000-B6LD3:1:1101:17947:7917 1:N:0:AAGAGGCACCTAGAGT
TGGGGAATATTGCACAATGGGGGAAACCCTGATGCAGCGACGCCGCGTGGAGGAAGAAGGTCTTCGGATTGTAAACTCCTGTTGTTGAGGAAGATAATGACGGTACTCAACAAGGAAGTGACGGCTAACTACGTGCCAGCAGCCGCGGTAAAACGTAGGTCACAAGCGTTGTCCGGAATTACTGGGTGTAAAGGGAGCGCAGGCGGGAGAACAAGTTGGAAGTGAAATCCATGGGCTCAACCCATGAACTGCTTTCAAAACTGTTTTTCTTGAGTAGTGCAGA
+
GGGGGGGGEGGGGGGGGGGGGGGGGGGGGGGGGFGGGG@CGGGGGGGGGGGGGGGGGGFGGGGGGGGFGGFEGGGGGGGGGGGGGGGDDFCGFGGFFGGGGGGGGGGGGGGGFGGGGGGGDGFGGGGGGGGGGG8FGGFGFFGGGGGGGGGFGGGGFFEGGGGG@FFGGGGGGGGGGGFGGGGGGGGGGG9FCC>FEGGGGDEGGGGEGGGGFFFGFGGGCGGGGGGGGGGG7F5>F:DFFFFFDF4CF**9CFFFD7<-C4*29A@FFFF9A:>AFA0<<<B
@DE18INS60510:318:000000000-B6LD3:1:1101:14511:7917 1:N:0:AAGAGGCACCTAGAGT
TGGGGAATATTGCACAATGGGGGAAACCCTGATGCAGCGACGCCGCGTGAGCGAAGAAGTATTTCGGTATGTAGAGCTCTATCAGCAGGGAAGAAAATGACGGTACCTGACTAAGAAGCACCGGCTAAATACGTGCCAGCAGCCGCGGTAATACGTATGGTGCAGGCGTTATCCGGATTTACTGGGTGTAAAGGGAGCGTAGACGGTTGTGTAAGTCTGATGTGAAAGCCCGGGGCTCAACCCCGGGACTGCATTGGAAACTATGTAACTAGAGTGTCGGAGA
+
GGGGGGGGGGGGGGGFFGGGGGGGGGGGGGGGGGGGGGEGGGGGGGGGDEGGGGGGGGGGGGGGGGEGGGGGGGGGGGGG9BFGGGFGGGGGGGGGCGFGGGCFFGGGGGGGEFCGGGGFGGDDGGGGFGGGGG8CGEFFGFGGGGGGGGEGFGGGGGGFF?ECFCGGGGDGGGGCCECGFGGG?FGGGGGFGGGGDGGGEDEGGGGGGGDGGFGGGGGGGGG7CG7>CGGGD33:EFGCFF@DCGE7>FGGGFFFGG22CFGDFFF94F#############
@DE18INS60510:318:000000000-B6LD3:1:1101:16762:7929 1:N:0:AAGAGGCACCTAGAGT
TGGGGAATATTGCACAATGGAGGAAACTCTGATGCAGCGACGCCGCGTGAGTGAAGAAGTAGTTCGCTATGTAAGGCTCTATCAGCAGGGAAGATAGTGACGGTACCTGACTAAGAAGCTCCGGCTAAATACGTGCCAGCAGCCGCGGTAATACGTATGGAGCAAGCGTTATCCGGATTTACTGGGTGTAAAGGGAGTGTAGGTGGCCAGGCAAGTCAGAAGTGAAAGCCCGGGGCTCAACCCCGGGACTGCTTTTGAAACTGCAGGGCTAGAGTGCAGGAGG
+
GGGGGGGGGGGGGGGGGGGGGGGGGGGGGGGGGGGGGGGGGGGGGGGGGGGGGGFGGGGGGGGGGGGGGGGGGGGGGGGGGGGGGGGGGGGFGGGGGGGGGGDFGGGGGGGGGCFGGFGGGGGGGGGGGGGGGGFGGGGGGGGGGGGGGGEGGGGFFGGGGGGGGGGGGGGGGGGC8CEFFGDGGGGGGGG@EGGGGGGGGG7FGGGFGGGGEDF?CFFF7DGGGFFFGGFG3DGDFFGFF:B>DGE:@GGGFFFFG3<4DFGGF?>BFF??>DADB<<?<?F
@DE18INS60510:318:000000000-B6LD3:1:1101:26368:7974 1:N:0:AAGAGGCACCTAGAGT
TGGGGAATATTGCACAATGGGCGAAAGCCTGATGCAGCGACGCCGCGTGAGCGAAGAAGTATTTCGGTATGTAAAGCTCTATCAGCAGGGAAGATAATGACGGTACCCGACTAAGAAGCACCGGCTAAATACGTGCCAGCAGCCGCGGTAATACGTATGGTGCAAGCGTTATCCGGATTTACTGGGTGTAAAGGGAGCGCAGGCGGTGCGGCAAGTCTGATGTGAAAGCCCGGGGCTCAACCCCGGTACTGCATTGGAAACTGTCGTACTAGAGTGTCGGAGG
+
GGGGGGGGGGGGGGGGGGGGGGGGGGGGGGGGGGGGGGFGGGGGGGGGGGGGGGGGGGGGGFGGGGGGGGGGGGGGGGGGGGGGGGGGGGGGGFGGGGGGGGGGGGGGGGGGGGGGGGGGGGGGGGGFCGGGGGGGGGGGGGGGGGGGGGGGDGGGGGGGGFGGFGGGGGEGGGGEFGGG9FGGFGGGGGGGGGG>GGGGGGDGGDGGGGGGEGGGGGGFGGGGFGG7FGCDC)9@EFFFFFEFGEE<DFGGFFFFGFA)9BDCF?FB?FA<A2)6<4<>BFF
@DE18INS60510:318:000000000-B6LD3:1:1101:24078:7979 1:N:0:AAGAGGCACCTAGAGT
TGGGGAATATTGCACAATGGAGGAAACTCTGATGCAGCGACGCCGCGTGAGTGAAGAAGTAGTTCGCTATGTAAAGCTCTATCAGCAGGGAAGATAGTGACGGTACCTGACTAAGAAGCTCCGGCTAAATACGTGCCAGCAGCCGCGGTAATACGTATGGAGCAAGCGTTATCCGGATTTACTGGGTGTAAAGGGAGTGTAGGTGGCCAGGCAAGTCAGAAGTGAAAGCCCGGGGCTCAACCCCGGGACTGCTTTTGAAACTGCAGGGCTAGAGTGCAGGAGG
+
GGGGGGGGGGGGGGGGGGGGGGGGGGGGGGGGGGGGGGEGGGGGGGGGGGGGGGGGGGGGEFGGGGGGGGGGGGGGGGGGGGGGGGGGGGGGGGGFGGGGGGGGGGGGGGGGGGGGGGGGGGGGGGGGGGGGGGGGGGGGGGGGGGGGGGGGGGGGGGGGGGGGGGGGGGGGGGGGGGGGGGGGGGGGGGGGGGGGGGGGGGGGGGGGGGGGGGGGGGGGGGGGGGGGGCGGGGGFFFGGFFFFGGEGDFGFFFFFGGFBGFGGFF@>BFFFFFFBFFFF?FF
@DE18INS60510:318:000000000-B6LD3:1:1101:15404:7983 1:N:0:AAGAGGCACCTAGAGT
TGGGGAATATTGCACAATGGGGGAAACCCTGATGCAGCGACGCCGCGTGGAGGAAGAAGGTCTTCGGATTGTAAACTCCTGTTGTTGAGGAAGATAATGACGGTACTCAACAAGGAAGTGACGGCTAACTACGTGCCAGCAGCCGCGGTAAAACGTAGGTCACAAGCGTTGTCCGGAATTACTGTGTGTAAAGGGAGCGCAGGCGGGAGAACAAGTTGGAAGTGAAATCCATGGGCTCAACCCATGAACTGCTTTCAAAACTGTTTTTCTTGAGTAGTGCAGA
+
GGGGGGGGGGGGGGGGGGGGGGGGGGGGGGGGGGGGGGCEGGGGGGGGGGGGGGGGGGGGGGGGGGGCFGGGFGGGGGGGGGGGGGGFG8EFDFFFGGGGGGGGGGGGGGGGGG7AFDFECGGGGGGFGGFGGGEFGGDGGDGGGGGGGGEAFGGGFGGGGGGG?FFGGGGGGGGECEFGFGGG+@FGGG<CFGGGDGEGGGGGGGDCGGGFGFF?FGGG>CCGCC+:CFCFCDF;FFFFFFDFF:9*9FGGGFFFGGFDGFGFF.<?BFA2)4<DABBFB##
@DE18INS60510:318:000000000-B6LD3:1:1101:9999:7986 1:N:0:AAGAGGCACCTAGAGT
TGGGGAATATTGCACAATGGGGGAAACCCTGATGCAGCGACGCCGCGTGAGCGAAGAAGTATTTCGGTATGTAAAGCTCTATCAGCAGGGAAGAAAATGACGGTACCTGACTAAGAGGCACCGGCTAAATACGTGCCAGCAGCCGCGGTAATACGTATGGTGCAAGCGTTATCCGGATTTACTGGGTGTAAAGGGAGCGTAGACGGTTGTGTAAGTCTGATGTGAAAGCCCGGGGCTCAACCCCGGGACTGCATTGGAAACCATGTAACTAGAGTGTCGGAGA
+
GGGGGCGGGGGDGGGGGGGGGGGGGGGGGGGGGFGGGGGGGGGGGGGGDGGGGGGGGGGGGGGGGGGGFGFGGGDGGGGGFGGGGGGFGGGGGGGGGFFGGGGGFGGGAFGGGGFFAAFFGGFGGGGFGGGGFG:FGGFGGFGGDGGGGDEFCFGGGGGGGCGFGCFEGGGGGGGDCGGGGGGGGFGGGGGC9+AF>CDGGGGGGDGGGCEE@?CGGFFFGFFFEF?CGGGG3D:>D>>FFFFFGGFGFGGFCFFF<F<BGF:FFFF)5FAAA><):AFF02>
@DE18INS60510:318:000000000-B6LD3:1:1101:17321:7996 1:N:0:AAGAGGCACCTAGAGT
TGGGGAATATTGCACAATGGGGGAAACCCTGATGCAGCGACGCCGCGTGGAGGAAGAAGGTCTTCGGATTGTAAACTCCTGTTGTTGAGGAAGATAATGACGGTACTCAACAAGGAAGTGACGGCTAACTACGTGCCAGCAGCCGCGGTAAAACGTAGGTCACAAGCGTTGTCCGGAATTACTGGGTGTAAAGGGAGCGCAGGCGGGAGAACAAGTTGGAAGTGAAATCCATGGGCTCAACCCATGAACTGCTTTCAAAACTGTTTTTCTTGAGTAGTGCAGA
+
GGGGGGGGGGGGGGGGGGGGGGGGGGGGGGGGGGGGGGGGGGGGGGGGGGEGGGGGGGGGGFGGGGFEGGGGGGGGGGGGGGGGGGGGGFGGGGGGFGGGGGGFFGGGGGGGGGGGGGGGGGDEGGGGGGGGGG<FGGFGF7FFGGG7CBGFGGGGFGGGGGGGGGGGGGGGGGGGGEGGFGGGDFFEGGG9FGGG5ECEGDGGGGGGGCFG*:6:<CCCFCFCEG?FGG=:>CDFFFGF?FFFGE*?@GFCFBFF>F<7FF7FFFFFFFF)))4)462<AA4
@DE18INS60510:318:000000000-B6LD3:1:1101:12947:8012 1:N:0:AAGAGGCACCTAGAGT
TGGGGAATATTGCACAATGGGGGAAACCCTGATGCAGCGACGCCGCGTGGGCGAAGAAGTATTTCGGTATGTAGAGCTCTATCAGCAGGGAAGAAAATGACGGTACCTGACTAAGAAGCACCGGCTAAATACGTGCCAGCAGCCGCGGTAATACGTATGGTGCAAGCGTTATCCGGATTTACTGGGTGTAAAGGGAGCGTAGACGGTTGTGTAAGTCTGATGTGAAAGCCCGGGGCTCAACCCCGGGACTGCATTGGAAACTATGTAACTAGAGTGTCGGAGA
+
GGGGGGGGGGGGGGGGGGGGGGGGGGGGGGGGGGGGGGGGGGGGGGGGGGGGGGGGGGGF9AFGGGGGGGGGGGFFGGGGGGGGGGGGGGGGGGGGGGGGGGGGGGGGGGGGGGGGGGGGGGDGGGGGGGGFGGFGGGGGGFGGDGGGGEEGGGGGGGGGGGGGGDGGGGEFGGGGEGGGGGGGGGGGGGFGGGGGGGGGD5;FGGEGGGGFGGCCC>FGGGFGFFGGGGGGDDD@EF4CFFFFGGFGFFGGGFFFCFFFGFGF?DFFFF<<4?A249:>>FB
@DE18INS60510:318:000000000-B6LD3:1:1101:14653:8013 1:N:0:AAGAGGCACCTAGAGT
TGGGGAATATTGCACAATGGAGGAAACTCTGATGCAGCGACGCCGCGTGAGTGAAGAAGTAATTCGTTATGTAAAGCTCTATCAGCAGGGAAGATAGTGACGGTACCTGACTAAGAAGCACCGGCTAAATACGTGCCAGCAGCCGCGGTAATACGTATGGTGCAAGCGTTATCCGGATTTACTGGGTGTAAAGGGAGCGTAGACGGTTGTGTAAGTCTGATGTGAAAGCCCGGGGCTCAATCCCGGGACTGCATTGGAAACTATGTAGCTAGAGTGTCGGAGA
+
GGGGGGGGGGGGGGGGGGGGFGGGGGGEGGGGGGGGGGGGGGGGGGGGGGGCFGGGGGGGFFFGGFEGEFGFGGGGGGGGGGGGGGGGGGGGEGGGGGGGGGDFGGGGGGGGGGCFGGGFGGGGGGGFCFGGGGGGGGFGGGGGGGGGGGGGGGGGGFGGGGGGGGGGGGGGGGGGGGGGGGGGCGGGGGDGFGGGCEGGCEEGGE;>EEGFGCGGGGGGGGGC:>7?FGGGCDDEFFG=FFFFGGF<BGGGCFFFGGBAGBDC*-/):F),)46>>F?FB##
@DE18INS60510:318:000000000-B6LD3:1:1101:13283:8013 1:N:0:AAGAGGCACCTAGAGT
TGGGGGATATTGCACAATGGAGGAAACTCTGATGCAGCGACGCCGCGTGAGTGAAGAAGTATTTCGGTATGTAAAGCTCTATCAGCAGGGAAGAAAATGACGGTACCTGACTAAGAAGCCCCGGCTAACTACGTGCCAGCAGCCGCGGTAATACGTAGGGGGCAAGCGTTATCCGGATTTACTGGGTGTAAAGGGAGCGTAGACGGCGACGCAAGTCTGAAGTGAAATACCCGGGCTCAACCTGGGAACTGCTTTGGACACTGTGTTGCTGGAGTTCTGGAGA
+
GGGGGGGGGGGGGGGFFGGGGGGGGGGGCFDGGGGGGGDGGGGGGGGGCCGEFGFGGGGG,FFGGGGG8F<FGF<FFGGGGGGGFGDFGF?FEGGGGGGGGGGGGDFGAEFGF9FAD>FGCEFGGGGGFGGGGG,DFGGGGGGGEGFGGC:F<FGGFGG@E7BFFEFGGGGGGFGD>EEGGGGGGE8EGFF<CFC5*:8EG5C@E8EGGGGGDGEFGCFC7FGGGGC?FC4C)7)5)8F4?FFFFD)6>FDFF=?4CG)5C######################
@DE18INS60510:318:000000000-B6LD3:1:1101:17308:8015 1:N:0:AAGAGGCACCTTGAGT
TGGGGAATATTGCACAATGGGGGAAACCCTGATGCAGCGACGCCGCGTGGAGGAAGAAGGTCTTCGGATTGTAAACTCCTGTTGTTGAGGAAGATAATGACGGTACTCAACAAGGAAGTGACGGCTAACTACGTGCCAGCAGCCGCGGTAAAACGTAGGTCACAAGCGTTGTCCGGAATTACTGTGTGTAAAGGGAGCGCAGGCGGGAGAACAAGTTGGAAGTGAAATCCATGGGCTCAACCCATGAACTGCTTTCAAAACTGTTTTTCTTTAGTAGTGCAGA
+
GDGGGGGGGGGGGGGGGGGGGGGGGGGGGGGGGGGCFG7@FGGGGGGGGGGGGGGGGF8DGFGGGCFBFGCFFGAFGGGGGGGAFGA<F<DGFFGDFGEGGGGGGGGGGAGGGFF?E,BD@FD+CECAFGFGEFBFGGFG7<FGEGG7FGG,@FCGFGDGGCFG,,=CGGGGGGGC:EFGGGGF+?ECFDCECC7CEGEE5:*?EEEDEGGGG7GGGGF4:9FGFFGFCF=FC9F>FFG6@FFBDF=F@>*7;9@FC742FFCGFFF<>F2)-:>>)6:A<<F
@DE18INS60510:318:000000000-B6LD3:1:1101:21317:8032 1:N:0:AAGAGGCACCTAGAGT
TGGGGAATATTGCACAATGGAGGAAACTCTGATGCAGCGACGCCGCGTGAGTGAAGAAGTAGTTCGCTATGTAAAGCTCTATCAGCAGGGAAGATAGTGACGGTACCTGACTAAGAAGCTCCGGCTAAATACGTGCCAGCAGCCGCGGTAATACGTATGGAGCAAGCGTTATCCGGATTTACTGGGTGTAAAGGGAGCGTAGGTGGCCAGGCAAGTCAGAAGTGAAAGCCCGGGGCTCAACCCCGGGACTGCTTTTGAAACTGCAGGGCTAGAGTGCAGGAGG
+
GGGGGGGGGGGGGGGGGGGGGGGGGGGGGGGGGGGGGGGGGGGGGGGGGGGGGFFGGGGGGGGGGGGGGGGGGGGGGGGGGGGGFGFEGGGGGGGGEGEGGGGGFGGGGGGGGF:FGGGGGGGGGGGGGGGGGGCGGCEGDEGG8E:CGCGGGGGGGGGGFGGG6;FGGGCGGGGG>EGGGGGDDGGEEGG+@FGGGGGECEEGGGGFFFCFGCECFGGC:CGFCCFFFFGGCDCEEFGGFFFEDG><;CDGFFFFGG42:@GGFB)7?F?:28:AFBDBF67
@DE18INS60510:318:000000000-B6LD3:1:1101:18334:8053 1:N:0:AAGAGGCACCTAGAGT
TAGGGAATATTGCACAATGGGCGAAAGCCTGATGCAGCGACGCCGCGTGAGCGAAGAAGTATTTCGGTATGTAAAGCTCTATCAGCAGGGAAGAAAATGACGGTACCTGACTAAGAAGCACCGGCTAAATACGTGCCAGCAGCCGCGGTAATACGTATGGTGCAAGCGTTATCCGGATTTACTGGGTGTAAAGGGAGCGCAGGCGGTGCGGCAAGTCTGATGTGAAAGCCCGGGGCTCAACCCCGGTACTGCATTGGAAACTGTCGTACTAGAGTGTCGGAGG
+
GGGGGGGGGGGGGGGGGGGGGGGGGGGGGGGGGGGGGGEGGGGGGGGGGGGGGGFGGGGGGGGGGGGGGGGGGGGGGGGFGGGGGGEFGEFGGGGGGGGGGGGFGGGGGGGGGGGFGGGGGGGGGGGGGGGGGGFGGGGGGGGGGGGGGGGGGGGGGGGGGGGGDCFGGGGGGGGDEGGGGGGGGGGGGGF9EGGGGGGGGGEGGCCEGGDGEGGGGGG7FFGG9CCFGFGDD3D@FFCDFFBFGGF<BGGGCFFFGGFFFFGGFFFFFFFF48>BFFF>1;:
@DE18INS60510:318:000000000-B6LD3:1:1101:21413:8059 1:N:0:AAGAGGCACCTAGAGT
TGGGGAATATTGCACAATGGGGGAAACCCTGATGCAGCGACGCCGCGTGGAGGAAGAAGGTCTTCGGATTGTAAACTCCTGTTGTTGAGGAAGATAATGACGGTACTCAACAAGGAAGTGACGGCTAACTACGTGCCAGCAGCCGCGGTAAAACGTAGGTCACAAGCGTTGTCCGGAATTACTGGGTGTAAAGGGAGCGCAGGCGGGAGAACAAGTTGGAAGTGAAATCCATGGGCTCAACCCATGAACTGCTTTCAAAACTGTTTTTCTTGAGTAGTGCAGA
+
GGGGGGGGGGGGGGGGGGGGGGGGGGGGGGGGGGGGGGGGGGGGGGGGGGCFGGGGGGGGGGGGGGGGGGGGGGGGGGGGGGGGGGFGGGGGGGGGGGGGGGGGGGGGGGGGFGGGGGGGFG@CGGGGGGGGFFDFGGFG7:FGGGGGGGGFFGFFGGGGGGGG9CFGGGEEGGGGGEFGGGGGGGGGGGF9CGCGGGGGGGGGGGGECEGGFGGFGGGGGGGGGFFGGGGGG4CFFF*CFFFFGCF>FFCFC6BFFCB)>?*2@<FFF?A)-)6<AF?F###
@DE18INS60510:318:000000000-B6LD3:1:1101:20633:8089 1:N:0:AAGAGGCACCTAGAGT
TGGGGAATATTGCACAATGGAGGAAACTCTGATGCAGCGACGCCGCGTGAGTGAAGAAGTAGTTCGCTATGTAAAGCTCTATCAGCAGGGAAGATAGTGACGGTACCTGACTAAGAAGCTCCGGCTAAATACGTGCCGGCAGCCGCGGTAATACGTATGGAGCAAGCGTTATCCGGATTTACTGGGTGTAAAGGGAGTGTAGGTGGCCAGGCAAGTCAGAAGTGAAAGCCCGGGGCTCAACCCCGGGACTGCTTTTGAAACTGCAGGGCTAGAGTGCAGGAGG
+
GGGGGGGGGGGGGGGGGGGGGGGGGGGGGGGGGGGGGGGGGGGFGGGGGGGCFFGGGGGGGGGGGGGGGGGGGGGGGGGGGGGGGGGGGGGGGGGGGGGGGGGGGGGGGGGGGGGGGGGGGGGGGGGGGGGGGGFGGGGGGGGGGGGGG5EFGGGCGFGGGGGGGGGGGGGFGGGGGGGGGGGGGGGGGGFFFDGEEGGGGGGGGGGGGGGGCFGGGFFDFCFGGFGGGGGGDDGFFFGGF4>@GGFCDGGGFFFFGDAAGFGFF7@BFFFFFFDABFFFFF@
@DE18INS60510:318:000000000-B6LD3:1:1101:15509:8096 1:N:0:AAGAGGCACCTAGAGT
TGGGGAATATTGCACAATGGAGGAAACTCTGATGCAGCGACGCCGCGTGAGTGAAGAAGTAGTTCGCTATGTAAAGCTCTATCAGCAGGGAAGATAGTGACGGTACCTGACTAAGAAGCTCCGGCTAAATACGTGCCAGCAGCCGCGGTAATACGTATGGAGCAAGCGTTATCCGGATTTACTGGGTGTAAAGGGAGTGTAGGTGGCCAGGCAAGTCAGACGTGAAAGCCCGGGGCTCAACCCCGGGACTGCTTTTGAAACTGCAGGGCTAGAGTGCAGGAGG
+
GGGGGGGGGGGGGGGGGGGGGGFGGGGGGGGGGGGGGGGGGGGGGGGGGGGGGGGGFGGGGGGGGGGGDGGGFGGGGGGGGGGGGGCFGGGGGGGCGGGGGGGG@FGGGGGGFF8?FCGGGGGGGGGGGGGGGGDGGGFGGGGGGGGCFGGGFGCFFGGGDGGGFFFGGGGGGGDC<CGGFGGGGFGDEGCF@CGGCEGGFFFFGGGGGGGGFGCGG77D*9FGG3FGGE<CD<DBFFG45@FFDGEC>GGGGFFFGDA<CFFG*2>0:72:)<BABA<:::B
@DE18INS60510:318:000000000-B6LD3:1:1101:13510:8126 1:N:0:AAGAGGCACCTAGAGT
TGGGGAATATTGCACAATGGGGGAAACCCTGATGCAGCGACGCCGCGTGAGCGAAGAAGTATTTCGGTATGTAAAGCTCTATCAGCAGGGAAGAAAATGACGGTACCTGACTAAGAAGCACCGGCTAAATACGTGCCAGCAGCCGCGGTAATACGTATGGTGCAAGCGTTATCCGGATTTACTGGGTGTAAAGGGAGCGTAGACGGTTGTGTAAGTCTGATGTGAAAGCCCGGGGCTCAACCCCGGGACTGCATTGGAAACTATGTAACTAGAGTGTCGGAGA
+
GGGFGGGGGGGGGGGGGGGGGGGGGGGGGGGGGGGGGGGGGGGGGGGGGGGGGGEGGGGGFGGGGGGGGGFFFGD?FGGGGGGGGGGFGCGGGGGGGGGGGGGGFGGGGGGGGEBFCFGFGGGGGGCFGGGGGGEFGGFGF@FGDGGDG:FGGGGGGGGGGGFG?EGGGGGGGGDGGGGGGGGGGFGGGFFGGFECGGGGGG*A5EEGGEDFGC7CFGGDFGGGGGGDGG:DC<)7@F=CFFFFC=><>C<F7FBFGF<BFF7DFFFFAFF>)8AAAB:B065
@DE18INS60510:318:000000000-B6LD3:1:1101:16401:8127 1:N:0:AAGAGGCACCTAGAGT
TGGGGAATATTGCACAATGGGGGAAACCCTGATGCAGCGACGCCGCGTGGAGGAAGAAGGTCTTCGGATTGTAAACTCCTGTTGTTGAGGAAGATAATGACGGTACTCAACAAGGAAGTGACGGCTAACTACGTGCCAGCAGCCGCGGTAAAACGTAGGTCACAAGCGTTGTCCGGAATTACTGGGTGTAAAGGGAGCGCAGGCGGGAGAACAAGTTGGAAGTGAAATCCATGGGCTCAACCCATGAACTGCTTTCAAAACTGTTTTTCTTGAGTAGTGCAGA
+
GGGGGGGGGGGGGGGGGGGGGGGGGGGGGGGGGGGGGGGGGGGGGGGGGGGGGGGGGGGGGGGGGGGGGGGGGGGGGGGGGGGGGGGGGGGGGGGGGGGGGGGGGGGGGGGGGGGGGGGGGGGGGGGGGGGGGGGGGGGGGGGGGGGGGGGFGGGGGGGGGGGGDFGGGGGGGGGGEGGGGGGGGGGGGGGGGGGGGGGGGGGGGGGCEGGGGDGGGGGGFFGGGGFGGFGGGGGFFFGGFFFFGGFGFFGGGFFFGGFFGFDFFBFFFFF<<?FA#######
@DE18INS60510:318:000000000-B6LD3:1:1101:10173:8139 1:N:0:AAGAGGCACCTAGAGT
TGGGGAATATTGCACAATGGAGGAAACTCTGATGCAGCGACGCCGCGTGAGTGAAGAAGTAGTTCGCTATGTAAAGCTCTATCAGCAGGGAAGATAGTGACGGTACCTGACTAAGAAGCTCCGGCTAAATACGTGCCAGCAGCCGCGGTAATACGTATGGAGCAAGCGTTATCCGGATTTACTGGGTGTAAAGGGAGTGTAGGTGGCCAGGCAAGTCAGAAGTGAAAGCCCGGGGCTCAACCCCGGGACTGCTTTTGAAACTGCAGGGCTAGAGTGCAGGAGG
+
GGGGGGGGGGGGGGGGGGGGGGGGGGGGGGGGGGGGGGEGGGGGGGGGGGGGGGGGGGGGGGGGGDGGGGGGGGGGGGGGGGGGFGFGGGGGEFGDGGFGGGEFFGGGFGGGGGGGGGGGGGDGGGGFGGGGFG<FFDDGGFGGGGGGGGDGCGGGGGGGGGGGF8CCGGGGGGGGGGGGGGGGGGGGGGGGGFGDEGGGGGGGGGGGGGGGGCFGGGGCFDGGGGGGGFGGGGGFFFGGFFEFGGFDFGGGGFFFGDFFGFGGFB>>B::<2<AFFFFF??F
@DE18INS60510:318:000000000-B6LD3:1:1101:27570:8157 1:N:0:AAGAGGCACCTAGAGT
TGGGGAATATTGCACAATGGGGGAAACCCTGATGCAGCGACGCCGCGTGGAGGAAGAAGGTCTTCGGATTGTAAACTCCTGTTGTTGAGGAAGATAATGACGGTACTCAACAAGGAAGTGACGGCTAACTACGTGCCAGCAGCCGCGGTGAAACGTAGGTCACAAGCGTTGTCCGGAATTACTGGGTGTAAAGGGAGCGCATGCGGGAGAACAAGTTGGAAGTGAAATCCATGGGCTCAACCCATGACCTGCTTTCAAAACTGTTTTTCTTGAGTAGTGCAGA
+
GGGFGGFGDGGGGGGGFGFFGGFEGGGGGGFFGGCGGGGGGGGGGGGFGGGGGDGGGGGGGGFCFGGCGGGGGGGGGGGGCEFGGG8FFCCGF4EFGGGGGGE=@FDFFGFFDCFCFFFGGCGGGGGGGGGFGGFEGGGGGGGFGGFG<FFGDCD>FFGCGFC9CFF5ECBEGGGGG*BGGGGFGG?ECGGGGGD>8EEEG*?FGG5:18EG6CGFG>GGGGG6ED7:<+9CCFF)0<=DF45><FF*9:09C6FFFC4)*)>:468?7=<<<0:49>?ADF4
@DE18INS60510:318:000000000-B6LD3:1:1101:9527:8178 1:N:0:AAGAGGCACCTAGAGT
TGGGGAATATTGCACAATGGGCGAAAGCCTGATGCAGCGACGCCGCGTGAGCGAAGAAGTATTTCGGTATGTAAAGCTCTATCAGCAGGGAAGATAATGACGGTACCTGACTAAGAAGCACCGGCTAAATACGTGCCAGCAGCCGCGGTAATACGTATGGTGCAAGCGTTATCCGGATTTACTGGGTGTAAAGGGAGCGCAGGCGGTGCGGCAAGTCTGATGTGAAAGCCCGGGGCTCAACCCCGGTACTGCATTGGAAACTGTCGTACTAGAGTGTCGGAGG
+
GGGGGGGGGGGGGGGGGGGGGGGGGGGGGGGGGGGGGGGGGGGGGGGGGGGGGGGGGGGGGGGGGFGGFFGGGGGGGGGGGGGGGGGGGGFGGGGGDGGGGGGGFGGGGGGGGGFGGGFFGGGGGGG?FGCGGGFGGGGGGGGGGG>EGGGGGGGGGGGGGEGGGF@CGGCFGGGGDGGGGGGGG>GGGGGGGFEC*=8EGDEG=CEDGCGG8C5<EF>DGCGFFD+:F=CC<DD@EFG4?FEFGCBDEG>F7FFFGF<AGFGGFFFFFF<:2<DADA#####
@DE18INS60510:318:000000000-B6LD3:1:1101:16628:8181 1:N:0:AAGAGGCACCTAGAGT
TGGGGAATATTGCACAATGGAGGAAACTCTGATGCAGCGACGCCGCGTGAGTGAAGAAGTAGTTCGCTATGTAAAGCTCTATCAGCAGGGAAGATAGTGACGGTACCTGACTAAGAAGCTCCGGCTAAATACGTGCCAGCAGCCGCGGTAATACGTATGGAGCAAGCGTTATCCGGATTTACTGGGTGTAAAGGGAGTGTAGGTGGCCAGGCAAGTCAGAAGTGAAAGCCCGGGGCTCAACCCCGGGACTGCTTTTGAAACTGCAGGGCTAGAGTGCAGGAGG
+
GGGGGGGGGGGGGGGGGGGGGGGGGGGGGGGGGGGGGGGGGGGGGGGGGGGGGGGGGGGGGGGGGGGGGGGGGGGGGGGGGGGGGGGFGGGGGGGGGGGGGGGFFGGGGGGGGGGGGGGGGGGCFGGGGGGGGGGGGGGGGGGGGGGGGGGGGGGFGGGGGGGGGGGGGGGGGGGGDGGGGGGGGGGGGGGFFGGGGGGGGGFGGGGGGGGGGGGGGGFCDFGGFGFGGCGGDGGB3FGGFFFFGGED>FGGGFFFGGFAG4*9B?FBFFFF?<BFFFD<?<B
@DE18INS60510:318:000000000-B6LD3:1:1101:15176:8187 1:N:0:AAGAGGCACCTAGAGT
TGGGGAATATTGCACAATGGGGGAAACCCTGATGCAGCGACGCCGCGTGGAGGAAGAAGGTCTTCGGATTGTAAACTCCTGTTGTTGAGGAAGATAATGACGGTACTCAACAAGGAAGTGACGGCTAACTACGTGCCAGCAGCCGCGGTAAAACGTAGGTCACAAGCGTTGTCCGAAATTACTGGGTGTAAAGGGAGCGCAGGCGGGAGAACAAGTTGGAAGTGAAATCCATGGGCTCAACCCATGAACTGCTTTCAAAACTGTTTTTCTTGAGTAGTGCAGA
+
GGGGGGGGGGGGGGFGFFGGGGGGGGGGGGGGGGGGGGGGGGGGGGGGGGGGGGGGGGGGGGGGGGGGGGGGDGGGGGGGGGGGGGGDGGGGGGGGGGGGGGDGGGGGGGGGGGGGFGFGGGEEEGGFGGGGGGCGGGFGGGGGGGDGGGGGFGGGGGGGGGGGGGGGGGGGGGGGFEGGGGGG7FFGGG9FFGGGCEGGDEEEGGGEGGFGGC6FGGGG=7<FGGFGGFGGFD<FFFGGFFFFGGFFF>7CFFFFFGFFGFGGFFFFFF9)42<A>A?ADF?
@DE18INS60510:318:000000000-B6LD3:1:1101:25677:8199 1:N:0:AAGAGGCACCTAGAGT
TGGGGAATATTGCACAATGGGCGAAAGCCTGATGCAGCGACGCCGCGTGAGCGAAGAAGTATTTCGGTATGTAAAGCTCTATCAGCAGGGAAGATAATGACGGTACCTGACTAAGAAGCACCGGCTAAATACGTGCCAGCAGCCGCGGTAATACGTATGGTGCAAGCGTTATCCGGATTTACTGGGTGTAAAGGGAGCGCAGGCGGTGTGGCAAGTCTGATGTGAAAGCCCGGGGCTCAACCCCGGTACTGCATTGGAAACTGTCGTACTAGAGTGTCGGAGT
+
GGGGGGGGFGGFGGGGGGGGGGGDEGGEFGGGGGGGGGCFGGGFGGGGGGGGGGCGGGGGFAFCFGEFFGGGGGGGGFGFFGGGFGGGGCFGGGGGGGGGGGDGGCGGGGGGGGGFGFGGGGGGGGGGGGGGGGGGGGGGGGGGGGGDGGGGCFFGGGGCFCFG9EGGGGEGGGGGDCEGGGGGGGAEEGFGFGCFEDGDGGGGGEGEEE=E;9CFFCFC>FGGGC7>F:9<75<DFFGCFF37DGEGDFGGGFF?CFA7FFFGF?F??:.6AD4ADFFF###
@DE18INS60510:318:000000000-B6LD3:1:1101:14792:8216 1:N:0:AAGAGGCACCTAGAGT
TGGGGAATATTGCACAATGGGCGAAAGCCTGATGCAGCGACGCCGCGTGAGCGAAGAAGTATTTCGGTATGTAAAGCTCTATCAGCAGGGAAGATAATGACGGTACCTGACTAAGAAGCACCGGCTAAATACGTGCCAGCAGCCGCGGTAATACGTATGGTGCAAGCGTTATCCGGATTTACTGGGTGTAAAGGGAGCGCAGGCGGTGCGGCAAGTCTGATGTGAAAGCCCGGGGCTCAACCCCGGTACTGCATTGGAAACTGTCGTACTAGAGTGTCGGAGG
+
GGGGGGGGGGGFGGGGGGGGGGGGGGGGGGGGGGGGGGEGGGGGGGGGGGGGGGGGGGGGGGGGGGGFGGGGGGGGGGGGGGGGGGGGGGGGGGGGGGGGGGGGGGGGGGGGGGCGGGGGGGEEDGGGGGGGGGFGDFFGGGGGGGGGGGGGGGGGGEGGGFGGGCFGECEGDFGDGEEGGGGG+@EG:C@FGGGGGGGGGGGGGGECEE5CEEGCFFCCFCE>F=+:?FFDG3>BBFG=?FFF3EDGFGGGFFFFG=<356>DF:FBFFABFFFF9<?;9FF
@DE18INS60510:318:000000000-B6LD3:1:1101:3085:8225 1:N:0:AAGAGGCACCTAGATT
TGGGGAATATTGCACAATGGAGGAAACTCTGATGCAGCGACGCCGCGTGAGTGAAGAAGTAGTTCGCTATGTAAAGCTCTATCAGCAGGGAGGATAGTGACGGTACCTGACTAAGAAGCTACGGCTAAATACGTGCCAGCAGCCGCGGTAATACGTATGGAGCAAGCGTTATCAGGATTTACTGGGTGTAAAGGTAGTGTAGGTGGCCAGGAAAATCGGAAGTGAAAGCCCGGGGCTCAACCCCGTGACTGCTTTTGAAACTGCAGGGCTAGAGTGCAGGAGG
+
CFFFG76C@D@EFGGEFFGG9<FGECEAEFFFFGGGDG:@FFEECFG@C7??F,FEFGGG9FGFG7:++B9CFFC<DFGG,<<<CE:4+=BBFC<F8FFC,++8BC,3,B8<,:,=8BFF,D+7:+8B,:=FFB,<>FCFF>FCCCEEG*:FFC@CC;FGFGGG78:B:FDCG99?,?9+?EFF+8**=;+,;993<E@:@##################################################################################
@DE18INS60510:318:000000000-B6LD3:1:1101:26991:8226 1:N:0:AAGAGGCACCTAGAGT
TGGGGAATATTGCACAATGGAGGAAACTCTGATGCAGCGACGCCGCGTGAGTGAAGAAGTAATTCGTTATGTAAAGCTCTATCAGCAGGGAAGATAGTGACGGTACCTGACTAAGAAGCTCCGGCTAAATACGTGCCAGCAGCCGCGGTAATACGTATGGAGCAAGCGTTATCCGGATTTACTGGGTGTAAAGGGAGTGTAGGTGGCATCACAAGTCAGAAGTGAAAGCCCGGGGCTCAACCCCGGGACTGCTTTTGAAACTGTGGAGCTGGAGTGCAGGAGA
+
GGGGGGEGCGGGGGGGGGGGGGGGGGGGGGGGGGGGGGDGGGGGGGGGGGGGGGGGGGGGGGGGGGGGGGGGGGGGGGGGGFGGGGGGGGGGGGGGGGGGGGGGGGGGGGGGGGGGGGGGGGGGGGGGGGGGGGGGGGGGGGGGGGGGGGGGGGGGGGGFGGGGGGGGGGGGGGGGEEGGGGGGFGGGGGG<FFGGDEGGGGGGGGGGGGGGGGGGFGGGGGGGGGGGG6FGCGDFEFGG@>EFDEEGEC7CGFFFFD<AF?FGFF=<BFFFBF??FFAB1<F
@DE18INS60510:318:000000000-B6LD3:1:1101:3102:8235 1:N:0:AAGAGGCACCTAGAGT
TGGGGAATATTGCACAATGGAGGAAACTCTGATGCAGCGACGCCGCGTGAGTGAAGAAGTAGTTCGCTATGTAAAGCTCTATCAGCAGGGAGGATAGTGACGGTACCTGACTAAGAAGCTCCGGCTAAATACGTGCCAGCAGCCGCGGTAATACGTATGGAGCAAGCGTTATCCGGATTTACTGGGTGTAAAGGGAGTGTAGGTGGCCAGGCAAGTCAGAAGTGAAAGCCCGGGTCTCAACCCCGGGACTGCTTTTGAAACTGCAGGGCTAGAGTGCAGGAGG
+
<FF<CE@D6EFGGFGA@FFF@FEFGGGGGAFE,CAFGG@FEEECFGG+CCFEGGGEBFE9EEEGGGG7@GGFGFC9FFGG<FG@EEAFFDFGGG<FFCDFD@>@BEF9FF>FDEDGGGGGGGGDCEFGGGFGC@FFFGGG@FGGGGGGEEEGFCF,>;FFFGDFC8BCC*;CF,*:F*8<CFFGGGGE*AFC:7**:*;<CEGC+CG6@FFCF75<+:C:79<7CFGDCCF53/).86>F:75;DGFG3574707**999CFFCF?)(-.8282<4:>9???D
@DE18INS60510:318:000000000-B6LD3:1:1101:18851:8278 1:N:0:AAGAGGCACCTAGAGT
TGGGGAATATTGCACAATGGGGGAAACCCTGATGCAGCGACGCCGCGTGAGCGATGAAGTATTTCGGTATGTAAAGCTCTATCAGCAGGGAAGAAAATGACGGTACCTGACTAAGAAGCCCCGGCTAACTACGTGCCAGCAGCCGCGGTAATACGTAGGGGGCAAGCGTTATCCGGATTTACTGGGTGTAAAGGGAGCGTAGACGGCATGGCAAGCCAGATGTGAAAGCCCGGGGCTCAACCCCGGGACTGCATTTGGAACTGTCAGGCTAGAGTGTCGGAGA
+
GGGGGGGGGGGGGGGGGGGGGGGGGGGGGGGGGGGGGGGGGGGGGGGGGGGFGGGGGGGGGGGGGGGGGGGGGGGGGGGGGFGGGGGGGGGGGGGGGGGGGGGGGGGGGGGGGGGGGGGGGGGGGGEFGGGGGGFGGGFFFFGFGGGGGEGGGGGGFGGGGGGGGGGGGGGGGGGGCEEGCFFGGGGEGEF79CE8*?8CCEGGGGGEGGGGGGGGGGGGFGGGG7CGGGGDCDGFFFG*5@D@DGFGFGGGGF?FGFFFGFFGFAFFFF::)8ADFF<>69E
@DE18INS60510:318:000000000-B6LD3:1:1101:21505:8299 1:N:0:AAGAGGCACCTAGAGT
TGGGGAATATTGCACAATGGGCGAAAGCCTGATGCAGCGACGCCGCGTGAGCGAAGAAGTATTTCGGTATGTAAAGCTCTATCAGCAGGGAAGATAATGACGGTACCTGACTAAGAAGCACCGGCTAAATACGTGCCAGCAGCCGCGGTAATACGTATGGTGCAAGCGTTATCCGGATTTACTGGGTGTAAAGGGAGCGCAGGCGGTGCGGCAAGTCTGATGTGAAAGCCCGAGGCTCAACCCCGGTACTGCCTTGGAAACTGTCGTACTAGAGTGTCGGAGG
+
GGGGGGGGGGGGGGGGGGGGGGGGGGGGGGGGGGGGGGEGGGGGEGGGEGGGGEGGDGGGGGGGGGGGGGGGFGGFGGGGGGGGGGDGGG?FFGGGGGGGGGDFCGCFGGGGGGGGC@FGGGGGGGGGGGGGGGGFGGGGFGFCDEGGGGGGGGGGGGGGGCGCG9FCGGGGGGGCCEEGGGGFGGGCCCAEFGGG5CEG5CEGGGGEGGGGC=F9?CF7FGGGCFFG6C3D<<C>>@GDFFFFGCD5>GCF*9@?GF9<G4*:76<<?@:263)44639;6D
@DE18INS60510:318:000000000-B6LD3:1:1101:5562:8305 1:N:0:AAGAGGCACCTAGAGT
TGGGGAATATTGCACAATGGAGGAAACTCTGATGCAGCGACGCCGCGTGAGTGAAGAAGTAGTTCGCTATGTAAAGCTCTATCAGCAGGGAAGATAGTGACGGTACCTGACTAAGAAGCTCCGGCTAAATACGTGCCAGCAGCCGCGGTAATACGTATGGAGCAAGCGTTATCCGGATTTACTGGGTGTAAAGGGAGTGTAGGTGGCCAGGCAAGTCAGAAGTGAAAGCCCGGGGCTCAACCCCGGGACTGCTTTTGAAACTGCAGGGCTAGAGTGCAGGAGG
+
-CEFFGD=FGGG<?EFCDFGGGGEFFDFE95EFGGGFFEFFGGEGGG+@C@FFD=DFGG9FEFGGGGGGD:=EFGG9=FDF99F9EGGCFGF7FGF9@;FFE*CFEEFFGFFGGGGGGGDGG7FGGGFGGGGGG>CFG,<C=FF52*::EEFGFGFFGF>C@FCEEFCE8E5C7C8*;*<CEF+8@CEEGF?CCCC8;;CCF7CFFDFGGGFGCCCCCGFF<CFE7C>F6CGDC3>)<CDF)0)917C@5CCG4@*:364C######################
@DE18INS60510:318:000000000-B6LD3:1:1101:15179:8316 1:N:0:AAGAGGCACCTAGAGT
TGGGGAATATTGCACAATGGGGGAAACCCTGATGCAGCGACGCCGCGTGGAGGAAGAAGGTCTTCGGATTGTAAACTCCTGTTGTTGAGGAAGATAATGACGGTACTCAACAAGGAAGTGACGGCTAACTACGTGCCAGCAGCCGCGGTAAAACGTAGGTCACAAGCGTTGTCCGGAATTACTGGGTGTAAAGGGAGCGCAGGCGGGAGAACAAGTTGGAAGTGAAATCCATGGGCTCAACCCATGAACTGCTTTCAAAACTGTTTTTCTTGAGTAGTGCAGA
+
GGGGGGGGGGGGGGGGGGGGGGGGGGGGGGGGGGGGGGGGGGGGGGGGGGGGGGGGGGGGGGGGGGGGGGGGGGGGGGGGGGGGGGGGGGGGGGGGGGGGGGGGFGGGGGGGGGF=FFGGGGGGGGGGGGGGGGCGGF@FGGGGDGGGGGGEGGGGGGGGGGGGFGGGGGGEGGGEFEFGFGGGFFGGGGFGGGGGGGGGGCEGGGGDGGGGFFE?FGGGFFGGGGCFGGGG>FGFFFFGFFFFGFFGFGGGGFFFGGFAFFGCF<FFFFFBF?A<<A?FA<?
@DE18INS60510:318:000000000-B6LD3:1:1101:19497:8317 1:N:0:AAGAGGCACCTAGAGT
TGGGGAATATTGCACAATGGGGGAAACCCTGATGCAGCGACGCCGCGTGGAGGAAGAAGGTCTTCGGATTGTAAACTCCTGTTGTTGAGGAAGATAATGACGGTACTCAACAAGGAAGTGACGGCTAACTACGTGCCAGCAGCCGCGGTAAAACGTAGGTCACAAGCGTTGTCCGGAATTACTGGGTGTAAAGGGAGCGCAGGCGGGAGAACAAGTTGGAAGCGAAATCCATGGGCTCAACCCATGAACTGCTTTCAAAACTGTTTTTCTTGAGTAGTGCAGA
+
GGGGGGGGGGGGGGGGGGGGGGGGGGGGGGGGGGGGGGGGGGGGGGGGGGGGGGGGGGGGGGGGGGGGGGGGGGFGGGGGGGGGGGFFGEGGGFFFGGGGGGGGGGGGGGGGDFFGGGFFDGE>FGFGGGGGEGCGGGGGFGGGGGGGGGGGGGGGDCGGGGGG?CFEEECGGGEGEGGGGGGFGGFGGGC7FCGGGGGGGGGGGGG8>EGFGGGGGCCGGGGGG:EGGGGGCDG@FFGFFFFEGE?7@FGGGFFFG75-96DGFFFBFFA)-2<><ABAFB@
@DE18INS60510:318:000000000-B6LD3:1:1101:27481:8319 1:N:0:AAGAGGCACCTAGAGT
TGGGGAATATTGCACAATGGGGGAAACCCTGATGCAGCGACGCCGCGTGGAGGAAGAAGGTCTTCGGATTGTAAACTCCTGTTGTTGAGGAAGATAATGACGGTACTCAACAAGGAAGTGACGGCTAACTACGTGCCAGCAGCCGCGGTAAAACGTAGGTCACAAGCGTTGTCCGGAATTATTGGGCGTAAAGGGAGCGCAGGCGGGAGAACAAGTTGGAAGTGAAATCCATGGGCTCAACCCATGAACTGCTTTCAAAACTGTTTTTCTTGAGTAGTGCAGA
+
GGGGGGGGGGGGGGGGGFGGGGGGGGGGGGGGGGGGGGGGGGGFCGGGGDGGGGGGGGGGGGGGGGGGGGGGGGGGGGGFGGGGGFFGFGGGGGGGGGGGGGGGGGGGGGGGGGGGGGGGGGGGGGGGGGGGGGGGGGGGGGGGGGGEGGGGGGGGGGGGGGGFFGGGEECEGGGGGGGGGDFFFFGGGGGGGGDFEGGGGGGGGGGGGEFGGFGEFGGGGGGGGGGGGGFGFGGFF@GGFFFFGDFFFFGCF?FFGD>AFFGFBFF?FFADB>AFFFFFABF
@DE18INS60510:318:000000000-B6LD3:1:1101:4831:8375 1:N:0:AAGAGGCACCTAGAGT
TGGGGAATATTGCACAATGGAGGAAACTCTGATGCAGCGACGCCGCGTGAGTGAAGAAGTAGTTCGCTATGTAAAGCTCTATCAGCAGGGAAGATAGTGACGGTACCTGACTAAGAAGCTCCGGCTAAATACGTGCCAGCAGCCGCGGTAATACGTATGGAGCAAGCGTTATCCGGATTTACTGGGTGTAAAGGGAGTGTAGGTGGCCAGGCAAGTCAGAAGTGAAAGCCCGGGGCTCAACCCCGGGACTGCTTTTGAAACTGCAGGGCTAGAGTGCAGGAGG
+
;;<FGGGGG9CE<<FF<CF<<<FFFG@@EFFFGGGGGGGGGCE6:FE@4B:AF9AE?FEGGGCFGGEFGDEFCFDFGFGF?EFFGG,BF@=FEGGGG<DFGGGGGGGGGGGGGFGFGCFFFGDFGDGFFFGGGGGGCGFG>FGGGGDGGE:FGFGEFFGGGG:BCFDEEFGGC@EEEGCCGGFFFGGB:FFGGGGGGG@<<FGGGGG6<FGFGC=FGGG7><FF+*<>FFFG37>>B>GC:@EFDC:7@FCGG*/=79>A:*7963F>FF???>AFFFFB###
@DE18INS60510:318:000000000-B6LD3:1:1101:7598:8379 1:N:0:AAGAGGCACCTAGAGT
TGGGGAATATTGCACAATGGAGGAAACTCTGATGCAGCGACGCCGCGTGAGTGAAGAAGTAGTTCGCTATGTAAAGCTCTATCAGCAGGGAAGATAGTGACGGTACCTGACTAAGAAGCTCCGGCTAAATACGTGCCAGCAGCCGCGGTAATACGTATGGAGCAAGCGTTATCCGGATTTACTGGGTGTAAAGGGAGTGTAGGTGGCCAGGCAAGTCAGAAGTGAAAGCCCGGGGCTCAACCCCGGGACTGCTTTTGAAACTGCAGGGCTAGAGTGCAGGAGG
+
FGGGGGGGGGGGGGGGGGFGFCF@CGGEF<DFGGGGGEGGEGDGGGGGGCEGFFFGGGGGFGGFGGGGGEGGAAEFCFGGGGGGGGFFGCD@FCFGGGGGGGGGGEGGGGGGAGFCEGGGGFGDGGGDFEFGGG<FCGGGGGGGGG7FGDFGGGGGGGFGGGGGGGG5BFGGGGGGDGDCGFGGGFCECFC,?FG5C>9CCEFGCFGFFCGGGCFGGGGFGGGGGCEFGG3DCDG:;FF6<@F@GC>3BF59DF@=:D)9:@CGF:F>?F:?B>A>FF<18:D
@DE18INS60510:318:000000000-B6LD3:1:1101:21406:8392 1:N:0:AAGAGGCACCTAGAGT
TGGGGAATATTGCACAATGGAGGAAACTCTGATGCAGCGACGCCGCGTGAGTGAAGGAGTAGTTCGCTATGTAAAGCTCTATCAGCAGGGAAGATAGTGACGGTACCTGACTAAGAAGCTCCGGCTAAATACGTGCCAGCAGCCGCGGTAATACGTATGGAGCAAGCGTTATCCGGATTTACTGGGTGTAAAGGGAGTGTAGGTGGCCAGGCAAGTCAGAAGTGAAAGCCCGGGGCTCAACCCCGGGACTGCTTTTGAAACTGCAGGGCTAGAGTGCAGGAGG
+
GGGGGGGGGGGGGGGGGGGGGGGGGGGGGGGGGGGGGGGGGGGGGGGGGGGGGGGGGGGGGGGGGGGGGGGGGGGGGGGGGGGGGGGGGGGGGGGGGGGGGGGGGGGGGGGGGEFFGGGGGGGEGGGGGFGGGGGGGGCGGDFGGGGGGGGGGGGGGGGGGGGGFEGGGGGGGGGGGGGGGGGGFGGEGGGCEGG>EEGGGGGGGGGGGGGGGCGGGGD>FDGGGGFFGGDDGGGFFF=DFFFFGE@>DGGCFFFFGG>BGFC47:51:F622>AAFBFB04>
@DE18INS60510:318:000000000-B6LD3:1:1101:26743:8403 1:N:0:AAGAGGCACCTAGAGT
TGGGGAATATTGCACAATGGGGGAAACCCTGATGCAGCGACGCCGCGTGAGCGAAGAAGTATTTCGGTATGTAAAGCTCTATCAGCAGGGAAGAAAATGACGGTACCTGACTAAGAAGCACCGGCTAAATACGTGCCAGCAGCCGCGGTAATACGTATGGTGCAAGCGTTATCCGGATTTACTGGGTGTAAAGGGAGCGTAGACGGTTGTGTAAGTCTGATGTGAAAGCCCGGGGCTCAACCCCGGGACTGCATTGGAAACTATGTAACTAGAGTGTCGGAGA
+
GGGGGGGGGGGGGGGGGGGGGGGGGGGGGGGGGGGGGGGGGGGGGGGGGGGGGGGGGGGGGGGGGGGGGGGGGGGGGGGDGFFGGGGGGGGGGGGGGGGGGGGGGGGGGGGGGGGGGGGGGGGGGGGGGGGGGGGGGGGGGGGGGGGGGGDGGGGFGGGGGGGGGGGGGGGFGGGGGGGGGGGGGGGGCFFGGGGGGGGGGGDGGGEGGGGGDFFGGGGGGGGGGGFCF6FGGGGFFFGGFFFFGGFGFCFGG?9@CFAFGFGGFFFAA@FFBFFB<<?B###
@DE18INS60510:318:000000000-B6LD3:1:1101:12941:8407 1:N:0:AAGAGGCACCTAGAGT
TGGGGAATATTGCACAATGGGGGAAACCCTGATGCAGCGACGCCGCGTGGAGGAAGAAGGTCTTCGGATTGTAAACTCCTGTTGTTGAGGAAGATAATGACGGTACTCAACAAGGAAGTGACGGCTAACTACGTGCCAGCAGCCGCGGTAAAACGTAGGTCACAAGCGTTGTCCGGAATTACTGGGTGTAAAGGGAGCGCAGGCGGGAGAACAAGTTGGAAGTGAAATCCATGGGCTCAACCCATGAACTGCTTTCAAAACTGTTTTTCTTTAGTAGTGCAGA
+
GGGGGGGGGGGGGGGGGGGGGGGGGGGGGGGGGGGGGGGGGGGGGGGGGGGFGGGGGGGGGGGGGGGGGGGGGGGGGFGGGGGGGGGGGGGGGGGGGGGGGGDGFGGGGGGGGGGCFGG?FGGGGGEGGGGGGGFGGGGGGFGGGGGDGGGFGGGGGGGGGGGGGGGGGGGGGGGGCGGGGGGFFDGEGGF:C@EFCEGGC5EGGGGEGGGGGG=9CGGGFGGGGG7CFCGGFC>>FF6CFFFDCF?GFGDGCFFFGC2<<@GFFFFF7FF2:4<A4>0<B29
@DE18INS60510:318:000000000-B6LD3:1:1101:16543:8409 1:N:0:AAAAGGCACCTAGAGT
TGGGGAATATTGCACAATGGGGGAAACCCTGATGCAGCGACGCCGCGTGGAGGAAGAAGGTCTTCGGATTGTAAACTCCTGTTGTTGAGGAAGATAATGACGGTACTCAACAAGGAAGTGACGGCTAACTACGTGCCAGCAGCCGCGGTAAAACGTAGGTCACAAGCGTTGTCCGGAATTACTGGGTGTAAAGGGAGCGCAGGCGGGAGAACAAGTTGGAAGTGAAATCCATGGGCTCAACCCATGAACTGCTTTCAAAACTGTTTTTCTTGAGTAGTGCAGA
+
GGGGGGGGGGGGGGGGGGGGGGGGGGGGGGGGGFGGGGFGGGGGGGGGGGGGGGGGGGGGGGGGGGGEGGGGGGGGGGGGGGGGGGFFGGGGGGGGGGGGGGGGGGGGGGGGGGDGGGGGGGGGGGGGGGGGGGGGGGGGGGGGGGGEGGCFGGGGGGGGGGGGDFGGGGGGGGGDGGGGGGGGGGGGGGGDGFGGGGGGGGGGGGGCEGGGGGGGGGGFGFGGFGGGGGGGF<FFFFFGFFEFGG4DFGGGGFFFGFD25FGGFFFBFFB9426ABFBFFB6
@DE18INS60510:318:000000000-B6LD3:1:1101:18769:8414 1:N:0:AAGAGGCACCTAGAGT
TGGGGAATATTGCACAATGGGGGAAACCCTGATGCAGCGACGCCGCGTGGAGGAAGAAGGTCTTCGGATTGTAAACTCCTGTTGTTGAGGAAGATAATGACGGTACTCAACAAGGAAGTGACGGCTAACTACGTGCCAGCAGCCGCGGTAAAACGTAGGTCACAAGCGTTGTCCGGAATTACTGGGTGTAAAGGGAGCGCAGGCGGGAGAACAAGTTGGACGTGAAATCCATGGTCTCAACCCATGAACTGCTTTCAAAGCTGTTTTTCTTGTGTAGTGCAGA
+
GGGGGGGGGGGDGGGFFGFGGEGGGGG8FFCFGGGGGG:CGEFGGGGFEGCCFGGGGGGGGGDFGFC?FGDGGG<FCEFGFFF9BFCFFGCFGGGGGG9FGGGGGGFFDDFECFF>FCFGCFC7FG>FC><FGF,D>FGGE:CG>EG7FEG@@FEE7FC=;FGGC:EGEGGGGGGG7CFFFGGGG5<EC7;,<9@F5:5C:C8C=E5:E8EEFG79+*9DCDGD57::EC=DCCCFFBF:45@FGGFGFFCF*09F7*)6C=<20:@::7<A)),.5A>AABF
@DE18INS60510:318:000000000-B6LD3:1:1101:6523:8427 1:N:0:AAGAGGCACCTAGAGT
TGGGGAATATTGCACAATGGAGGAAACTCTGATGCAGCGACGCCGCGTGAGTGAAGAAGTAGTTCGCTATGTAAAGCTCTATCAGCCGGGAAGATAGTGACGGTACCTGACTAAGAAGCTCCGGCTAAATACGTGCCAGCAGCCGCGGTAATACGTATGGAGCAAGCGTTATCCGGATTTACTGGGTGTAAAGGGAGCGTCGACGGATGTGTAAGTCTGATGTGACATCCCGTGGCTCAACCCCGGGACTGCATTGGAAACTATGTAACTAGAGTGTCGGAGA
+
6C@FEEGGGFCE,,CF<EGC6,B;EE<,;EFDEFE<EF7BFGG+6@@==F:?<<CC?EEGEFGGGGGGD7CFACC<?FG?B?EF,B,@7:FF+?FAA,,CEF7BB=FGGGCFC=ACC,BFG<+:7+BDDFC=DG,F+FFC,8F<@CC*@:FFGGC>FCDB,2,52:*8B<*6,<1:*B=BFGG988CC*>+7<B8581C1**/:***/8<?FG++AFC7:**<F7*0*2219*117799D5FF>D55))9/9749*264209>DB486AF#############
@DE18INS60510:318:000000000-B6LD3:1:1101:18465:8435 1:N:0:AAGAGGCACCTAGAGT
TGGGGAATATTGCACAATGGGCGAAAGCCTGATGCAGCGACGCCGCGTGAGCGAAGAAGTATTTCGGTATGTAAAGCTCTATCAGCAGGGAAGATAATGACGGTACCTGACTAAGAAGCACCGGCTAAATACGTGCCAGCAGCCGCGGTAATACGTATGGTGCAAGCGTTATCTGGATTTACTGGGTGTAAAGGGAGCGCAGGCGGTGCGGCAAGTCTGATGTGAAAGCCCGGGGCTCAACCCCGGTACTGCATTGGAAACTGTCGTACTAGAGTTTCGGAGG
+
GGGGGGGGGGGGGGGGFGGGGGGGGGGGGGGGGGGGGGEGGGGGGGGGGGGGGGGGGGGGGGGGGGGEGGGGGGGGGGGGDFFGGGGGGGFCGDFCFGFFGE:FGGGGGGGGGGGGGGGGGGEGGGGG@E@FCGDGGGGGGGGGGGGGGGGGGGGGGGGGFEFFF@FGGGGGGGGG?CGGGGGGFGGGGGCFGFGGGGDGCEEGGGGDGG=C?EFFGGGFGGGG+?9CGFGDDG)<@FFGFF>>C:<DEG7::6F6D=4>GFGCF?FBFF<A###########
@DE18INS60510:318:000000000-B6LD3:1:1101:17567:8437 1:N:0:AAGAGGCACCTAGAGT
TGGGGAATCTTCCGCAATGGACGAAAGTCTGACGGAGCAACGCCGCGTGAGTGATGAAGGATTTCGGTCTGTAAAGCTCTGTTGTTTATGACGAACGTGCAGTGTGTGAACAATGCATTGCAATGACGGTAGTAAACGAGGAAGCCACGGCTAACTACGTGCCAGCAGCCGCGGTAATACGTAGGTGGCGAGCGTTGTCCGGAATTATTGGGCGTAAAGAGCATGTAGGCGGCTTAATAAGTCGAGCGTGAAAATGCGGGGCTCAACCCCGTATGGCGCTGGA
+
GGGGGGGGGGGGGGGGGGGGGGGGGGGFGGGGGGGGGGGGGGGGGEGGGGGGFGGGCGEEGGGGGGFFGGGFGGGGGGGGGGGGGGGGGGGGGGGGGGGGFGGGGGGGGGGGGG9FGGGFGGFFGGGGGGGEGG<FGGEEDGGDFGGGEGGGGFGGGGGGFGGGGGGGGGGGGECE*>FGFGGGGG9BGGGGGGGGGGGGGG>EGCFGGGFGFEGGGGGCGGGFFFGCCGDG:<C6?@CCFFFFGGFGDG<F7BFFGG>0557C?>FBFFFF07?7?F?F9>4
@DE18INS60510:318:000000000-B6LD3:1:1101:24437:8460 1:N:0:AAGAGGCACCTAGAGT
TGGGGAATATTGCACAATGGGGGAAACCCTGATGCAGCGACGCCGCGTGGAGGAAGAAGGTCTTCGGATTGTAAACTCCTGTTGTTGAGGAAGATAATGACGGTACTCAACAAGGAAGTGACGGCTAACTACGTGCCAGCAGCCGCGGTAAAACGTAGGTCACAAGCGTTGTCCGGAATTACTGGGTGTAAAGGGAGCGCAGGCGGGAGAACAAGTTGGAAGTGAAATCCATGGGCTCAACCCATGAACTGCTTTCAAAACTGTTTTTCTTGAGTAGTGCAGA
+
GGGGGGGGGGGGGGGGGGGGGGGGGGGGGGGGGGGGGGGGGGGFGGGGGGGGGGGGGGGGGGGGGGGGGGGGGGGGGGGGGGGGGGGGGGGGGGGGGGGGGGGGGGGGGGGGGGGGGGGGGGGGGGGGGGGGGGGGGGGGGGGGGGGGGGGGGGGGGGGGGGGGGGGGGGGGGGGGGGGGGGGGGGGGGFGGGGGGGGGGGGGGGGGGGGGGGGGGGGGGGGGGGGGGC7FGGGGFFFGGFFFFGG?CFGFGGFFFGGFFGFGGFFF:7F<DF?ABF9:A:>6
@DE18INS60510:318:000000000-B6LD3:1:1101:27853:8480 1:N:0:AAGAGGCACCTAGAGT
TGGGGAATATTGCACAATGGAGGAAACTCTGACGCAGCGACGCCGCGTGAGTGAAGAAGTAGTTCGCTATGTAAAGCTCTATCAGCAGGGAAGGTAGTGACGGTACCTGACTAAGAAGCTCCGGCTAAATACGTGCCAGCAGCCGCGGTAATACGTATGGAGCAAGCGTTATCCGGATTTACTGGGTGTAAAGGGAGTGTAGGTGGCCAGGCAAGTCAGAAGTGAAAGCCCGGGGCTCAACCCCGGGACTGCTTTTGAAACTGCAGGGCTAGAGTGCAGGAGG
+
GGGGGGGGGGGGGGGGGGGGGGGGGGGGGGGGGGGGGGGGGGGGGGGGGGGGGGGGGGGGGGGGGGGGGGGGGGGGGGGGGGGGGGGGGGGGGGGGGGGGGGGGGGGGGGGGGGGGGGGGGGGGGGGGGGGGGGGGGGGGGGGGGGGGGGGGGGGGGGGGGGGGGGGGGGGGGGGGGGGGGGGGGGGGGGGGFFGFCEGFGGGGGGGGGGGGGGFGGGGFGGGGGGGGGGGGGDGFDFGG@>DFDGE3B4DFGFF4DGBBGFFDFFFFF5?B>>FFFA<<?FF
@DE18INS60510:318:000000000-B6LD3:1:1101:12441:8480 1:N:0:AAGAGGCACCTAGAGT
TGGGGAATATTGCACAATGGGCGAAAGCCTGATGCAGCGACGCCGCGTGAGCGAAGAAGTATTTCGGTATGTAAAGCTCTATCAGCAGGGAAGATAATGACGGTACCTGACTAAGAAGCACCGGCTAAATACGTGCCAGCAGCCGCGGTAATACGTATGGTGCAAGCGTTATCCGGATTTACTGGGTGTAAAGGGAGCGCAGGCGGTGCGGCAAGTCTGATGTGAAAGCCCGGGGCTCAACCCCGGTACTGCATTGGAAACTGTCGTACTAGAGTGTCGGAGG
+
GGGGGGGGGGGGGGGGGGGGGGGGGGGGGGGGGGGGGGGGGGGFGGGGGGGGGGGGGGGGGGGGGGGGGGGGGGGGGGGGGGGGGGGGGGGGGGGGGGGGGGGGGGGGGGGGGGGGGGGGGGGGGGEGGGGGGGDGGGGGGGGGGGGGGGEGGGGGGGGGGFGGGFGGGGGFFGGDCGGGFGGGGGGGGGGGGGGGGGGGGCEGGGG8CEDGCEGGGGF:>FGGGGGGDCFDGGGFDFCF@F>EGGDCB7DC7=??FGF<C6DFF:FBFFFF9>FAADB####
@DE18INS60510:318:000000000-B6LD3:1:1101:25116:8481 1:N:0:AAGAGGCACCTAGAGT
TGGGGAATATTGCACAATGGAGGAAACTCTGATGCAGCGACGCCGCGTGAGTGAAGAAGTAGTTCGCTATGTAAAGCTCTATCAGCAGGGAAGATAGTGACGGTACCTGACTAAGAAGCTCCGGCTAAATACGTGCCAGCAGCCGCGGTAATACGTATGGAGCAAGCGTCATCCGGATTTACTGGGTGTAAAGGGAGTGTAGGTGGCCAGGCAAGTCAGAAGTGAAAGCCCGGGGCTCAACCCCGGGACTGCTTTTGAAACTGCAGGGCTAGAGTGCAGGAGG
+
GGGGGGGGGGGGGGGGGGGGGGGGGGGGGGGGGGGGGGGGGGGGGGGGGGGGGGGGGGGGCCFFGGGGGGGGGGGGGGGGGGGGGGGGGGGGGGGGGGGGGGGGGGGGGGGGGGGGGGGGGGGGGGGGGGGGGGGGGGGGGGGGGGGGGGGGGGGCGGGGGGGGFGGGGGGGGGGGGGGGGGGGGGGGGGCEGFEFEGFGGGGGGGGGFGGGGGGGGGGGGGGGFGGGGFGGGGGFFFGFF@DBDGBD>GGGGF=FFDB2CFFGFFFFB><??><<BBFF:?E
@DE18INS60510:318:000000000-B6LD3:1:1101:27606:8483 1:N:0:AAGAGGCACCTAGAGT
TGGGGAATATTGCACAATGGGGGAAACCCTGATGCAGCGACGCCGCGTGGAGGAAGAAGGTCTTCGGATTGTAAACTCCTGTTGTTGAGGAAGATAATGACGGTACTCAACAAGGAAGTGACGGCTAACTACGTGCCAGCAGCCGCGGTAAGACGTAGGTCACAAGCGTTGTCCGGAATTACTGGGTGTAAAGGGAGCGCAGGCGGGAGAACAAGTTTGAAGTGAAATCCATGGGCTCAACCCATGAACTGCTTTTAAAACTGTTTTTCTTGACTAGTGCAGA
+
GGGGEFGGFGGGGGGGGGGGFDGEEG8FCFDEDEFFEGE@+@@:@FFF@@CFD:<EGG@8F?FFGGGGG@EBFGFDFG<F@??EGGGGGGGCE=EFFDA,C:=BF78FFGGFGG?GB=>F9B=BCFCBFDF<C<><>=>BCCGGEGGEGE*>F9>=EG@FF,CFD7FE7**=F,<8<CCGF;2+4B<E*3;7>EG*:EGCEC>>CEC8*/:AC0:0+*0*:*<C<CCCGG6C:4>@)8*7@>E########################################
@DE18INS60510:318:000000000-B6LD3:1:1101:16447:8495 1:N:0:AAGAGGCACCTAGAGT
TGGGGAATATTGCACAATGGGGGAAACCCTGATGCAGCGACGCCGCGTGAGCGAAGAAGTATTTCGGTATGTAAAGCTCTATCAGCAGGGAAGAAGAATGACGGTACCTGACTAAGAAGCACCGGCTAAATACGTGCCAGCAGCCGCGGTAATACGTATGGTGCAAGCGTTATCCGGATTTACTGGGTGTAAAGGGAGCGCAGGCGGTGCGGCAAGTCTGATGTGAAAGCCCGGGGCTCAACCCCGGTACTGCATTGGAAACTGTCGTACTAGAGTGTCGGAG
+
GGGGDGGGGGGGGGGGGGGGGGGDEGGGGGGGGGGGGGEGGGGGGGGGGGGGGGGGGGGGGGGGGGEGGGGGGGGFGGGGGGGGGGGGGGGFGGGGFFGGGGCGGGGGGGGGGGCFGGGGFGGGGGGGGCGGGGGDFEGGGGGGGGGGGGGEGGGGGGGGGGGGGFGGGGGGGGGGGCEGGGGGGGGGGGG?CFGGGGGGGGGEGGGGCEE5EGGGGGGG7DFGCFFGGGGGGGG@EFGGFFFEDGDDDDGFGFF?FF?9*<FGFFF:BF<>:9BA<>9<09>
@DE18INS60510:318:000000000-B6LD3:1:1101:3110:8495 1:N:0:AAGAGGCACCTAGAGT
TGGGGAATATGGCACAATGGGGGAAACCCTGATGCAGCGACGCCGCGTGGAGGAAGAAGGTCTTCGGATTGTAAACTCCTGTTGTTGAGGAAGATAATGACGGTACTCAACAAGGAAGTGACGGCTAACTACGTGCCAGCAGCCGCGGTAAAACGTAGGCCACAAGCGTTGTCCGGAATTACTGGGTGTAAAGGGAGCGCAGGCGGGAGAACAAGTTGGAAGTGAAATCCATGGGCTCAACCCATGAACTGCTTTCAAAACTGCTTGTCTTGAGTAGTGCAGA
+
;@EFGC:F<@-CFGGFFFF<EEECEGE<BC<FFFCEF8:FGGGGGEG+++8:7CDFFGEEGGF<FGDCFEEF9@FGG@FGG<DE:3D,8:AFFGFGGFGGGCEGGGFGGFGEC@<FBFFGEFFDGGGFGGG8FFGFGGFFGGGGGGGCFEGG9<F:+CEF7FFGGGGC:<8CCGECGE5<CCFFFC;C*<<FDG5;8?C:EE*8::CCEEGDGG*23:<<7DCF7>G7CGCFCF*757==@F>>F?BFFCFF*9/*2:<BF######################
@DE18INS60510:318:000000000-B6LD3:1:1101:21992:8503 1:N:0:AAGAGGCACCTAGAGT
TGGGGAATATTGCACAATGGGCGAAAGCCTGATGCAGCAACGCCGCGTGAGCGATGAAGGCCTTCGGGTCGTAAAGCTCTGTCCTCAAGGAAGATAATGACGGTACTTGAGGAGGAAGCCCCGGCTAACTACGTGCCAGCAGCCGCGGTAATACGTAGGGGGCTAGCGTTATCCGGAATTACTGGGCGTAAAGGGTGCGTAGGTGGTTTCTTAAGTCAGAGGTGAAAGGCTACGGCTCAACCGTAGTAAGCCTTTGAAACTGGGAAACTTGAGTGCAGGAGAG
+
GFGGGGGGGGGGGGFGGGGGGGGGGGGGGGGGGGGGGGGGGGGGGGGGCGGGGGGGGGGFGGGGGGGGGGGGGGGGGGGGGGGGGGGGGGCFGGGGGGGGGGDGGGGGGGGGGGGFGGGGGGGGGGGGGGGGGGFGGGGGGGGGGGGEGGGGGGGGGGGGEGGGGFGGGGGGGGGGGGGGFGGGGGGGGGC>FGCFDGDGGGGGGGGGGGGG?FGGGFGGG3?CGF7CFGGGGGDDBDGGFFDEFGDG4FGGGFFFGG)8CFGGF?>19FAAFFFF)6:?###
@DE18INS60510:318:000000000-B6LD3:1:1101:22691:8520 1:N:0:AAGAGGCACCTAGAGT
TGGGGAATATTGCACAATGGAGGAAACTCTGATGCAGCGACGCCGCGTGAGTGAAGAAGTAGTTCGCTATGTAAAGCTCTATCAGCAGGGAAGATAGTGACGGTACCTGACTAAGAAGCTCCGGCTAAATACGTGCCAGCAGCCGCGGTAATACGTATGGAGCAAGCGTTATCCGGATTTACTGGGTGTAAAGGGAGTGTAGGTGGCCAGGCAAGTCAGAAGTGAAAGCCCGGGGCTCAACCCCGGGACTGCTTTTGAAACTGCAGGGCTAGAGTGCAGGAGG
+
GGGGGGGGGGGGGGGGGGGGGGGGGGGGGGGGGGGGGGGGGGGGGGGGGGGGFGGGGGGGGGGGGGGGGGGGGGGGGGGGGGGGGGGGGGGGFGGGGGGGGGGGGGGGGGGGGGGGGGGGGGGGGGGGGGGGGGGGGGGGGGGGGGGGGGGGGGGGGGGGGGGGGFFGCGGGGGGGFGGGGGGGGGGEEGGGGGGFGGGGGGGGDGGFGGGGG5EFGFFCCGGGEGGGGGGGG3CEBFGGFFFFGCB3@GGGGFFFGGFAC=CFB?>>FFFB<3:<<:4<16>
@DE18INS60510:318:000000000-B6LD3:1:1101:6652:8522 1:N:0:AAGAGGCACCTAGAGT
TGGGGAATATTGCACAATGGAGGAAACTCTGATGCAGCGACGCCGCGTGAGTGAAGAAGTAGTTCGCTATGTAAAGCTCTATCAGCAGGGAAGATAGTGACGGTACCTGACTAAGAAGCTCCGGCTAAATACGTGCCAGCAGCCGCGGTAATACGTATGGAGCAAGCGTTATCCGGATTTACTGGGTGTAAAGGGAGTGTAGGTGGCCAGGCAAGTCAGAAGTGAAAGCCCGGGGCTCAACCCCGGGACTGCTTTTGAAACTGCAGGGCTAGAGTGCAGGAGA
+
FGGGGGGGGGGGGGGGGGGGGGGGDGGGGGGGGGGGGGGGGGGGGGFFGGEFGGFGGGGGGGFGGGGG@7EFFGGGGGGDFGGGGGGGGEGGGGGGGGGGGGGGGGGGGGGGG<EEFGGGGGGGGGGGGGGGGGFGGGGGFGGGGGGGGGGGGGGGGGGGFGDGGDCGGGGGGGGGG5B9CGGGGGGG8FFFCCE5B3=EGGGGGGGGGGGGGGGGGGGGGG9DFFGGGGCDG:DD:>GGFFDDGEEGDGGCG4FFC3<AGFGGFF:9BF0:BFFFA######
@DE18INS60510:318:000000000-B6LD3:1:1101:7471:8527 1:N:0:AAGAGGCACCTAGAGT
TGGGGAATATTGCACAATGGGGGAAACCCTGATGCAGCGACGCCGCGTGAGCGAAGAAGTATTTCGGTATGTAAAGCTCTATCAGCAGGGAAGAAAATGACGGTACCTGACTAAGAAGCACCGGCTAAATACGTGCCAGCAGCCGCGGTAATACGTATGGTGCATGCGTTATCCGGATTTACTGGGTGTAAAGGGAGCGTAGACGGTTGTGTAAGTCTGATGTGAAAGCCCGGGGCTCAACCCCGGGACTGCCTTGGCAACTATGTAACTAGAGTGCCGGAGA
+
CFGGGGGGGGGCFGGGFGGGGGGFGGGGGGGDGGGGGGGD@FGGGGGGGGGGDGGGGGGGGCCGGGGG8FGGGGGGF9FFGGGGGGGFDGGFGGGGGGGGFGDEGGFFGGDADFDCF<E8F<FG7EGF<FEGDFAFGFGGCFGGGGD7CG*@;FC>CAF7;:F,;9:5CFGGCCFE7;89+>FFGC8*=@FA@CBBECEECCCFECGEGGDE?+<C9>F7:FGFGF9:F69DGG))8:FDFFFFDG#####################################
@DE18INS60510:318:000000000-B6LD3:1:1101:20731:8537 1:N:0:AAGAGGCACCTAGAGT
TGGGGAATATTGCACAATGGGGGAAACCCTGATGCAGCGACGCCGCGTGGAGGAAGAAGGTCTTCGGATTGTAAACTCCTGTTGTTGAGGAAGATAATGACGGTACTCAACAAGGAAGTGACGGCTAACTACGTGCCAGCAGCCGCGGTAAAACGTAGGTCACAAGCGTTGTCCGGAATTACTGGGTGTAAAGGGAGCGCAGGCGGGAGAACAAGTTGGAAGTGAAATCCATGGGCTCAACCCATGAACTGCTTTCAAAACTGTTTTTCTTGAGTAGTGCAGA
+
GGGGGGGGGGGGGGGGGGGGGGGGGGGGGGGGGGGGGGGGGGGGGGGGGGGGGGGGGGGGGGGGGGGGGGGGGGGGGGGGGGGGGGGGGGGGGGGGGGGGGGGGGGGGGGGGGGGGGGGGGGGGGGGGGGGGGGGGGGGGGGGGGGGGGGGGGGGGGGGGGGGGGGGGGGGGGGGGDDGGGGGGGGGGGGGGGGCFGGGGGGGGGGGCEGGGGGGCGGGGGGGGGFGGGGGGGDFFFFGGFFFFDFFDFFGGGFFFGGBFGFFGFDFFFFF)68AFAF?FFFF
@DE18INS60510:318:000000000-B6LD3:1:1101:12981:8561 1:N:0:AAGAGACACCTAGAGT
TGGGGAATATTGCACAATGGAGGAAACTCTGATGCAGCGACGCCGCGTGAGTGAAGAAGTAGTTCGCTATGTAAAGCTCTATCAGCAGGGAAGATAGTGACGGTACCTGACTAAGAAGCTCCGGCTAAATACGTGCCAGCAGCCGCGGTAATACGTATGGAGCAAGCGTTATCCGGATTTACTGGGTGTAAAGGGAGTGTAGGTGGCCAGGCAAGTCAGAAGTGAAAGCCCGGGGCTCAACCACGGGACTGCTTTTGAAACTGCAGGGCTAGAGTGCAGGAGG
+
FFGGGFGGGGGGGGGDCFGGGGGGGGGGGGGDFFGGGFFGGGGCEGGGGGF?FFGGGGGG9AFGGGGGGFGGGGDFGFGGFFGGGGFDFFFEGGGGGGGGGGGGGGFAEGGGGGGGEFG=FFB@FECFGEGGGG<FGGGGDCGGGGGEGGGGGGGGGGGFGGGGFCFGGD7CFGCEEEGGGGCGGGGGGGCFC+C5>8CFGCFGCFGGGGGGGFFECFGC>FGFGDFFGGGGGGC>>FG=55)79559:<FGG4*?FGBA:B7*94>0:FF??4<<A9<1:?F
@DE18INS60510:318:000000000-B6LD3:1:1101:19905:8565 1:N:0:AAGAGGCACCTAGAGT
TGGGGAATATTGCACAATGGAGGAAACTCTGATGCAGCGACGCCGCGTGAGTGAAGAAGTAACTCGTTATGTAAAGCTCTATCAGCAGGGAAGATTGTGACGGTACCTGACTAAGAAGCTCCGGCTAAATACGTGCCAGCAGCCGCGGTAATACGTATGGAGCAAGCGTTATCCGGATTTACTGGGTGTAAAGGGAGTGTAGGTGGCATCACAAGTCAGAAGTGAAAGCCCGGGGCTCAACCCCGGGACTGCTTTTGAAACTGTGGAGCTGGAGTGCAGGAGA
+
GGGGGGGGGGGGGGGGGGGGGGGGGGGGGGGGGGGGGGGGGGGGGGGGGGGGGGGGGGGGGGGGGGGGGGGGGGGGGGGGGGGGGGGGGGGGGGGGGGGGGGGGGGGGGGGGGGGGGGGGGGGGGGGGGGGGGGGGGGGGGGGGGGGGGDGGGGGGGGGGGGGGGCFGGGDGGGGGGGGGGGGGGGGGGGGCFFGGGGGGGGGGGGGGGGGGGFGGGGGGFGGGFGGGGGGGGGGFFFGGFFFFGGF3>GGGGFFFGGFAGFFGFF41:FFBBBB?FFFF<?F
@DE18INS60510:318:000000000-B6LD3:1:1101:10542:8581 1:N:0:AAGAGGCACCTAGAGT
TGGGGAATATTGCACAATGGGGGAAACCCTGATGCAGCGACGCCGCGTGGAGGAAGAAGGTCTTCGGATTGTAAACTCCTGTTGTTGAGGAAGATAATGACGGTACTCAACAAGGAAGTGACGGCTAACTACGTGCCAGCAGCCGCGGTAAAACGTAGGCCACAAGCGTTGTCCGGAATTACTGGGTGTAAAGGGAGCGCAGGCGGGAGAACAAGTTGGAAGTGAAATCCATTGGCTCAACCCATGAACTGCTTTCAAAACTGTTTTTCTTGAGTAGTGCAGA
+
FEEGGGGGGGGFFFGGCEGGEEFE@F<EGGGFFGGGGGGGGGG:@FFFCCFDC@=E<FEEEGGFGGECGG?E@E<FFFG9EF<EF<89E8FFFGGFAAFGGGDGGEGGGGGF8FGFFFF=9DCFEGGGFFFCCFEC<FGGG:CFGGDGGDGCEGDFFGCG:F:C2,4CE:*:BF:C@CFEGGGGGGFE8F?2CGEF8EEGG**:E?E>>C=FG6*<9C<F*7CG77EFFE4C**06)7CC?>>;CA7CF>6FGBFFG>4)77:C?9FFFF#############
@DE18INS60510:318:000000000-B6LD3:1:1101:17436:8581 1:N:0:AAGAGGCACCTAGAGT
TGGGGAATATTGCACAATGGGGGAAACCCTGATGCAGCGACGCCGCGTGGAGGAAGAAGGTCTTCGGATTGTAAACTCCTGTTGTTGAGGAAGATAATGACGGTACTCAACAAGGAAGTGACGGCTAACTACGTGCCAGCAGCCGCGGTAAAACGTAGGTCACAAGCGTTGTCCGGAATTACTGGGTGTAAAGGGAGCGCAGGCGGGAGAACAAGTTGGAAGTGAAATCCATGGGCTCAACCCATGAACTGCTTTCAAAACTGTTTTTCTTGAGTAGTGCAGA
+
GGGGGGGGGGGGGGGGGGGGGGGGGGGGGGGGGGGGGGFGGGGGGGGGGGGGGGGGGGGGGGGGGGGGGGGGGGGGGGGGGGGGGGC<FFGGGGGGGGGGGGGGGGGGGGGGGGFGDFGGGGGGGGGGGGGGGGFGGGGGGGGGGGGGGGGGGGGGGGGGGCFFFCGGGGGGGGGGGGGGGGGGGGGGGGGFEGGGGGGGGGGGGGGGGGGGCFGGGGGGFGGGG>FGGGGF7FCFFFGGFFFBGG?>9FGGFFFFFG2<FFGGFF?:?F<A4>><9A>A2<@
@DE18INS60510:318:000000000-B6LD3:1:1101:6386:8586 1:N:0:AAGAGGCACCTAGAGT
TGGGGAATATTGCACAATGGGGGAAACCCTGATGCAGCGACGCCGCGTGAGCGAAGAAGTATTTCGGTATGTAAAGCTCTATCAGCAGGGAAGAAAATGACGGTACCTGACTAAGAAGCACCGGCTAAATACGTGCCAGCAGCCGCGGTAATACGTATGGTGCAAGCGTTATCCGGATTTACTGGGTGTAAAGGGAGCGTAGACGGTTGTGTAAGTCTGATGTGAAAGCCCGGGGCTCAACCCCGGGACTGCATTGGAAACTATGTAACTAGAGTGTCGGAGA
+
EFGGGGGGGGGGGGGGGGGGGGGGGGGGGGGGGGGGGGGGGGGGGGGGGGGGGGEFGFGGGFGGGGGEGGGGGGGGGGGGGGGGGGGGGGGGGGGGGGGGGGGGGGGGGGGGAFGGGGGGGGGDGGGGGGGGGGFGGGGFGGGGGGGGGGGGGGGFFDFGGGGGGGGGGGGGGGGGGGDFGGGFGGFEEGGDGGGFGGGGGE5FCEGGDGCGFCGGGGG7>FGGGGGGGGFGGGD>DFFGFF3<GGF3@GGFCFFFG4>7DFFG6:@<AB>AABAFAFFF###
@DE18INS60510:318:000000000-B6LD3:1:1101:11704:8591 1:N:0:AAGAGGCACCTAGAGT
TGGGGAATATTGCACAATGGAGGAAACTCTGATGCAGCGACGCCGCGTGAGTGAAGAAGTAATTCGTTATGTAAAGCTCTATCAGCAGGGAAGATAGTGACGGTACCTGACTAAGAAGCTCCTGCTAAATACGTGCCAGCAGCCGCGGTAATACGTATGGAGCAAGCGTTATCCGGATTTACTGGGTGTAAAGGGAGTGTAGGTGGCATCACAAGTCAGAAGTGAAAGCCCGGGGCTCAACCCCGGGACTGCTTTTGAAACTGTGGAGCTGGAGTGCAGGAGA
+
FGGGGGGGGGGGGGGGCGGG?FGGGGGGGGGAFGGGGGCGGGGGGGGFFFEFGGGGGGGG9CFGGFFG?FEGGCD<?FGGGGGFGGCGGGGEFFGCFGCFGGGGGGGGGGGGEF89,FGDGG,BDFFDDFGGGGBFFBEDFDGGCGGGGDGG9FFGGGGC;:DF8,DEGGCCGFGCG>EGGGGGGGGGGGCCGGGGGEGGGGGGFGGFFFFFGE=GGGF+76CCFG+:EGDG3DG>BFGGFFB@DED5>5DGFF7@GD2<DB>F6(16<F0<<2?:BAB?087
@DE18INS60510:318:000000000-B6LD3:1:1101:6403:8593 1:N:0:AAGAGGCACCTAGAGT
TGGGGAATATTGCACAATGGGGGAAACCCTGATGCAGCGACGCCGCGTGAGCGAAGAAGTATTTCGGTATGTAAAGCTCTATCAGCAGGGAAGAAAATGACGGTACCTGACTAAGAAGCACCGGCTAAATACGTGCCAGCAGCCGCGGTAATACGTATGGTGCAAGCGTTATCCGGCTTTACTGGGTGTAAAGGGAGCGTAGACGGTTGTGTAAGTCTGATGTGAAAGCCCGGGGCTCAACCCCGGGACTGCATTGGAAACTATGTAACTAGAGTGTCGGAGA
+
FGGGGGGGGGGGGGGGGGGGGGGGEGFGGGGGGGGGGGGGGGGGGGGGGGGGGGGGGGGGGFGFGGGGGGGGGGFACFGGGGGGFGFGGGGF@FGGGGGGGGGGGGGGCFGGGGFGGGGGGGGGGGGGGGGFGGCG<FGGGGGGGGGCGEGGGGGFGGGGGFGGGGGGGGGGGGGC*B>BFGGCFGFGGGCFFGGGGGGGDGGGCGEGGGGECEF?F7DGGGGGGGF*CEGGGDGF@FF=7>@DGDDGDFGC>?4?47<>FBFC?AFA<FFA<?AA9>?1028
@DE18INS60510:318:000000000-B6LD3:1:1101:7106:8612 1:N:0:AAGAGGCACCTAGAGT
TGGGGAATATTGCACAATGGGCGAAAGCCTGATGCAGCGACGCCGCGTGAGCGAAGAAGTATTTCGGTATGTAAAGCTCTATCAGCAGGGAAGATAATGACGGTACCTGACTAAGAAGCACCGGCTAAATACGTGCCAGCAGCCGCGGTAATACGTATGGTGCAAGCGTTATCCGGATTTACAGGGTGTAAAGGGAGCGCAGGCGGTGCGGCAAGTCTGATGTGAAAGCCCGGGGCTCAACCCCGGTACTGCATTGGAAACTGTCGTACTAGAGTGTCGGAGG
+
6EFFGGGGGCFFEGGGC-FFFFGGDEGGFGEGFFGGGGGGGGGEEGGFFGCFCEGEEGGGG@FDFFGFG7EFFGGGGGGGGFFGCGFGF@FGGGGGGFGGFGDGGDGGGGGGGGGGFGGGGFGEE@CFGCEGGGFGGGGGG:FGGGGEFFGGGGGCFGGGGGGGGGDEG@EFGFGECEEGFGGGGGCGCFD9EFGGGCGGCCCEGGE>EEEEEEFGGGGGGFGG@FGGGCDDGGG>DFG4?>>5DGB5>CFF766@CD>AFFFG4::?6F>>)<6:AF:9(7B
@DE18INS60510:318:000000000-B6LD3:1:1101:25067:8623 1:N:0:AAGAGGCACCTAGAGT
TGGGGAATATTGCACAATGGGGGAAACCCTGATGCAGCGACGCCGCGTGAGCGAAGAAGTATTTCGGTATGTAAAGCTCTATCAGCAGGGAAGAAAATGACGGTACCTGACTAAGAAGCACCGGCTAAATACGTGCCAGCAGCCGCGGTAATACGTATGGTGCAAGCGTTATCCGGATTTACTGGGTGTAAAGGGAGCGTAGACGGTTGTGTAAGTCTGATGTGAAAGCCCGGGGCTCAACCCCGGGACTGCATTGGAAACTATGTAACTAGAGTGTCGGAGA
+
GGGGGGGGGGGDGGGGGGGGGGGGGGGGGGGGGGGGGGFGGGGGGGGGGGGGGGGGGGGGFGGGGGGFGGGGGGGGGGGGGGGFGGFGGGGGGGGGGGGGGGGGGGGGGGGGGGGGGGGGGGGGGGGGGGGGGGGGGGGGGGGGGGGGGGGGGGGGGGGGGGGGGGGGGGGGGGGGGGGGGGGGGGGGGGGGGGGGGGCGGGGFGGGGGGGGGCFGGGGGGGGG?FGGGGGGGGDBDFG4@FFBGGFGEFGFDFFFGCA2DFGGFFFAA?:AA?AFFAFF>93
@DE18INS60510:318:000000000-B6LD3:1:1101:8934:8654 1:N:0:AAGAGGCACCTAGAGT
TGGGGAATATTGCACAATGGGCGCAAGCCTGATGCAGCCATGCCGCGTGTATGAAGAAGGCCTTCGGGTTGTAAAGTACTTTCAGCGGGGAGGAAGGGAGTAAAGTTAATACCTTTGCTCGTTGACGTTACCCGCAGAAGAAGCACCGGCTAACTCCGTGCCAGCAGCCGCGGTAATACGGAGGGTGCAAGCGTTAATCGGAATTACTGGGCGTAAAGCGCACGCAGGCGGTTTGTTAAGTCAGATGTGAAATCCCCGGGCTCAACCTGGGAACTGCATCTGA
+
GGGGGGGGGGGGGGGFFGFFGGGGCGGFGGGGGGGGGGGGFGGGGGGFGGFGGGGGGGGGFGDGGDEGGGDGFGGGGGGGFGGGGGEGED@FGGGGGGF@FGGGGGGGGGGGGGGGCFFGEGGGGFGGGGGGGGG*FCFGGEGGGGGGGGGGGGGGFGGGGC:FFCGGG:EEEGGGCGGGCEGECCGGGGEFGGGE>EC8CC8CC9CFFC5EEGGC=7:)<7EGED5<E5<93C3<5F7F?B*/0<87=C:7CFF4CC0>D>F*=?FB0F:1.:???AAF<A#
@DE18INS60510:318:000000000-B6LD3:1:1101:8952:8655 1:N:0:AAGAGGCACCTAGAGT
TGGGGAATATTGCACAATGGGCGCAAGCCTGATGCAGCCATGCCGCGTGTATGAAGAAGGCCTTCGGGTTGTAAAGTACTTTCAGCGGGGAGGAAGGGAGTAAAGTTAATACCTTTGCTCGTTGACGTTACCCGCAGAAGAAGCACCGGCTAACTCCGTGCCAGCAGCCGCGGTAATACGGAGGGTGCAAGCGTTAATCGGAATTACTGGGCGTAAAGCGCACGCAGGCGGTTTGTTAAGTCAGATGTGAAATCCCCGGGCTCAACCTGGGAACTGCATCTGA
+
GGGGGGGGGGGGGGGGGGGGGGGGGGGGGGGGGGGGGGGGGGGGEGGGGGGGGFGGGGFGGGGGGGGGGGGGGGGDFFGGGGGGGGGDGGDGGGGCFCFGFGFFFFGGGGGGGGGG,EFGFGGGFGGGGGGGGGGGGEGGGGGGGGGGGGGEGGFFGGGGGGGGG7EFGGGECEEEGGGFEGGGGGGGGGCGGCGGGGGGEGGGGFFG7C5::EEEGGGGGGGGGGGGGGGDGGDFF?FFFFFFCFFG?GGFGFFFGGF0C><C=?FF?FF0:<7<?BFFFD?
@DE18INS60510:318:000000000-B6LD3:1:1101:28593:8656 1:N:0:AAGAGGCACCTAGAGT
TGGGGAATCTTCCGCAATGGACGAAAGTCTGACGGAGCAACGCCGCGTGAGTGATGACGGCCTTCGGGTTGTAAAGCTCTGTTAATCGGGACGAATGGTTCTTGTGCGAATAGTGCGAGGATTTGACGGTACCGGAATAGAAAGCCACGGCTAACTACGTGCCAGCAGCCGCGGTAATACGTAGGTGGCAAGCGTTGTCCGGAATTATTGGGCGTAAAGCGCGCGCAGGCGGATTGGTCAGTCTGTCTTAAAAGTTCGGTGCTTAACCCCGTGATGGGATGGA
+
GGGGGGFGEFGGGGGGGDGGGGGEGGGGGGGGGGGGEFEFGGGGGGGGGGGGGGGGGGGGGEGGFGGGGGGGGGGGGGGGGFEEFGGGGGGGGGGGGGGGFGGGGGGGGGGDGGGFG7FE5:EF?E@CGGGGGGGGGGGGGCGFGCCF>EGDGCCFFFEFG@GGGGGGG8EGEEED5CCGGEE*C<EGGGGGC8;C*A@CED*CCGGGGGFCFC:=EGGDDDEGGGGGGGGDDGGF)7:7>=FFGGB:=7CFD6?FC592<@#####################
@DE18INS60510:318:000000000-B6LD3:1:1101:27149:8667 1:N:0:AAGAGGCACCTAGAGT
TGGGGAATATTGCACAATGGAGGAAACTCTGATGCAGCGACGCCGCGTGAGTGAAGAAGTAATTCGTTATGTAAAGCTCTATCAGCAGGGAAGATAGTGACGGTACCTGACTAAGAAGCTCCGGCTAAATACGTGCCAGCAGCCGCGGTAATACGTATGGAGCAAGCGTTATCCGGATTTACTGGGTGTAAAGGGAGTGTAGGTGGCATCACAAGTCAGAAGTGAAAGCCCGGGGCTCAGCCCCGGGACTGCTTTTGAAACTGTGGAGCTGGAGTGCAGGAGA
+
GGGGGGGGGGGGGGGGGGGGGGGGGGGGGGGGGGGGGGDGGGGGGGGGGGGGGGGGGGGGGGGGGGGGGGGGGGGGGGGGGGGGGGGGGGGGGGGGGGGGGGGGGGGGGGGGGGGGGGGGGGGGGEGGGGGGGGGGGGGDFCCGGGGGGGGFGGGCFGGFGGGGGGGEGGCFGGGGGGGFGGGGGGBEBFFGGGGGGGGGGGGGGGGGGFFGGGGGGFFGGFGGGGGGG6CGDDD>DFFD?F:DGGEGFGGGFF4=DDAFG?FFF??BF)81:?F:9A9:??;
@DE18INS60510:318:000000000-B6LD3:1:1101:16414:8674 1:N:0:AAGAGGCACCTAGAGT
TGGGGAATATTGCACAATGGGGGAAACCCTGATGCAGCGGCGCCGCGTGAGCGATGAAGTATTTCGGTATGTAAAGCTCTATCAGCAGGGAAGAAAATGACGGTACCTGACTAAGAGGCCCCGGCTAACTACGTTCCAGCAGCCGCGGTAATACGTAGGGGGCAAGCTTTATCCGGATTTACTGGGTGTAAAGGGAGCGTAGGCGGCATGGCAAGCCAGATGTGAAAGCCCGGGGCTCAACCCCGAGACTGCATTTGTAACTGTCAGGCTAGCGTGGCGGCGA
+
GGGGGGGGGGFFGGGGGGGGFGGDGGGGGGGGGGCFGGGGGGGGGGGGGDCFFCEGGGGGGEFDEAFEFD,CFFFG9BFFFFEGEEDDBEDFGGGADF<DFG+CFGDGG8FFFG8@<,8@FGFGGGGCF@FC:F,><FFAFCFGG7:<111,2<*72C@C@GG5E>F+<<99<+:2*/*3:E?C+;;52<@@C7C5/8=CEGGG5:*/186CFC::5><*CDF7<CEFCFF<DD35@:9*..085:><>:C**97@G##########################
@DE18INS60510:318:000000000-B6LD3:1:1101:10868:8691 1:N:0:AAGAGGCACCTAGAGT
TGGGGAATATTGCACAATGGGGGAAACCCTGATGCAGCGACGCCGCGTGGAGGAAGAAGGTCTTCGGATTGTAAACTCCTGTTGTTGAGGAAGATAATGACGGTACTCAACAAGGAAGTGACGGCTAACTACGTGCCAGCAGCCGCGGTAAAACGTAGGTCACAAGCGTTGTCCGGAATTACTGGGTGTAAAGGGAGCGCAGGCGGGAGAACAAGTTGGAAGTGAAATCCATGGGCTCAACCCATGAACTGCTTTCAAAACTGTTTTTCTTGAGTAGTGCAGA
+
GGGGGGGGGGGGGGGGGGGGGGGGGGGGGGGGGGGGGGGGGGGGGGGGGGGGGGGGGGGGGGGGGGGGGGGGFGFGGGGGGGGGGGGGGFGGGGGGGGFGFGGGGGGGGGGGGGGGGGGGGGEGGGGGGGGGGGCGGGGGGDGGGGEEGEGFGFGGGFDGGGGGGFFCEGGGGGGGFGGGGGGGGGGDGGGGGGDD>EGGDGGGGCEGGGGGC6CFGGGCFFGGGGDGGDGGGGGFFFFGFFBEGC4CFGGFGFFFCFBFGFGGFAFFF=>A###########
@DE18INS60510:318:000000000-B6LD3:1:1101:27447:8700 1:N:0:AAGAGGCACCTAGAGT
TGGGGAATATTGCACAATGGAGGAAACTCTGATGCAGCGACGCCGCGTGAGTGAAGAAGTAGTTCGCTATGTAAAGCTCTATCAGCAGGGAAGATAGTGACGGTACCTGACTAAGAAGCTCCGGCTAAATACGTGCCAGCAGCCGCGGTAATACGTATGGAGCAAGCGTTATCCGGATTTACTGGGTGTAAAGGGAGTGTAGGTGGCCAGGCAAGTCAGAAGTGAAAGCCCGGGGCTCAACCCCGGGACTGCTTTTGAAACTGCAGGGCTAGAGTGCAGGAGG
+
GGGGGGCFGGGGGEGGGGGGGGGGGGGGGGGGGGGGGG@FGGGDFGGFFECCCCFGFFGGGGGGGGGG>FGGFGFGFGGEFFGGGGDFCFDFEGGGFFFCFGDGGDFGFGFGGCGGCEGFGCCC7F>EEFGGGGFGCGG+=FGDEG@FFEGGGGGFFGGGGGCB2D7CEFCFGGGGDE8EGFGGFGECEGF9CFGGECFE92<CGCF:CFFFGF=FCF>>:<FC+:9CFGCD353>@>44:7>@DE55>5DFD47=D*44D6:6F,)(47:?<?4<44A####
@DE18INS60510:318:000000000-B6LD3:1:1101:28445:8719 1:N:0:AAGAGGCACCTAGAGT
TGGGGAATATTGCACAATGGGGGAAACCCTGATGCAGCGACGCCGCGTGAGCGAAGAAGTACTTCGGTATGTAAAGCTCTATCAGCAGGGAAGAAAATGACGGTACCTGACTAAGAAGCACCGGCTAAATACGTGCCAGCAGCCGCGGTAATACGTATGGTGCAAGCGTTATCCGGATTTACTGGGTGTAAAGGGAGCGTAGACGGTTGTGTAAGTCTGATGTGAAAGCCCGGGGCTCAACCCCGGGACTGCATTGGAAACTATGTAACTAGAGTGTCGGAGA
+
GGGGGGGGGGGGGGGGGGGGGGGGGGGGGGGGGGGGGGGGGGGGGGGGGGGGGGFGGGGGGGGGGGGGGFGGGGGGGFGGGGGGGGGGGGGGGGGGGGFGGEFGGGFGGGGGGDFFGGGGGGGGGGGGGGGGGGGGGGFFGGGGGFCFBFFGGGG:C,?FGGGGGGGGGGGG9FFEEGGFGGFGGGGGGCFCFFGGEGGG>EEGEGECCCGGDEFCEGGGGGGC97<FG63CGGD>BFCF@FFFGEEDB5DC>B?FGGB7F*7*=>FAA44<>>AD#######
@DE18INS60510:318:000000000-B6LD3:1:1101:18058:8739 1:N:0:AAGAGGCACCTAGAGT
TGGGGAATATTGCACAATGGGGGAAACCCTGATGCAGCGACGCCGCGTGGAGGAAGAAGGTCTTCGGATTGTAAACTCCTGTTGTTGAGGAAGATAATGACGGTACTCAACAAGGAAGTGACGGCTAACTACGTGCCAGCAGCCGCGGTAAAACGTAGGTCACAAGCGTTGTCCGGAATTACTGGGTGTAAAGGGAGCGCAGGCGGGAGAACAAGTTGGAAGTGAAATCCATGGGCTCAACCCATGAACTGCTTTCAAAACTGTTTTTCTTGAGTAGTGCAGA
+
GGGGGGGGGGGGGGGGGGGGGGGGGGGGGGGGGGGGGGGGGGGGGGGGGGDGGGGGGGGGGGGGGGGGGGGGGGGGGGGFGGGGGGGFGGGGGGGGGGGGGGGGGGGGGGGGGGFGGGGGGGGGGGGGGGGGGGDFGGFGGCGFGGGGGGGGGGGGGGGGGGGG@CDGGGGGGGGG5EGGGGGGGGEEGGGEGG5EGEGGGGGGGGGGG8CFGFGEFGGCDFGGGFFGEGGFD9FFFFCFFFFFGFFGFFDF>*@FG*:2F:>:F<F?FFFA4:AFF92AB<4
@DE18INS60510:318:000000000-B6LD3:1:1101:26982:8754 1:N:0:AAGAGGCACCTAGAGT
TGGGGAATATTGCACAATGGGGGAAACCCTGATGCAGCGACGCCGCGTGAGTGAAGAAGTATTTCGGTATGTAAAGCTCTATCAGCAGGGAAGAAAATGACGGTACCTGACTAAGAAGCCCCGGCTAACTACGTGCCAGCAGCCGCGGTAATGCGTAGGGGGCAAGCGTTATCCGGATTTACTGGGTGTAAAGGGAGCGTAGACGGCGAAGCAAGTCTGAAGTGAAAGCCCGGGGCTCAACCGCGGGACTGCTTTGGAAACTGTTTTGCTAGAGTGCTGGAGA
+
GGGGGGGGGGGGGGGGGGGGGGGGGGGGGGGGGGGGGGGGGGGGGGGGGGGGGGGGGGGGGGGGGGGGGGGGGGGGGGGGGFGGGGGGGGGGGGGGGGGGGGGGGGGGGGGGGGGGDFGGGGGGGGGGGGGGGGGGGGGGGGGGGGGGGGGGGGGG>EGGGGGGGGGGGECFGGGGEEGGGGFFGGFECFGGGGGGGGGGEG5FGGGGGGGGGCFGGGGGF7EGEG7CFGGGGDGEEFGGFFEBDGDDECDFCFF7<45<D?FFFFFFFFFFF?BADAFB###
@DE18INS60510:318:000000000-B6LD3:1:1101:26193:8771 1:N:0:AAGAGGCACCTAGAGT
TGGGGAATATTGCACAATGGGGGAAACCCTGATGCAGCGACGCCGCGTGGAGGAAGGAGGTCTTCGGATTGTAAACTCCTGTTGTTGAGGAAGATAATGACGGTACTCAACAAGGAAGTGACGGCTAACTACGTGCCAGCAGCCGCGGTAAAACGTAGGTCACAAGCGTTGTCCGGAATTACTGGGTGCAAAGGGAGCGCAGGCGGGCGAACAAGTTGGAAGTGAAATCCATGGGCTCAACCCATGAACTGCTTTCAAAACTGTTTTTCTTGAGTAGTGCAGA
+
FEFGDEGGGDG<?9?<BFCECGGFCGDEGGG,CFGGGF7FFCEFGEEF>FFGGGCFCFFDEFGFFFGCEEEGBFGG;FAFFFCGG78CF@FCFFC<;@FFGEEFF@CFAF:EECFFFFGG<FCFGEGEC99<EFD8C?EFGGF@EGD*//*:C0C;FFC<C6A:9CGGG58EFGGG5?@CFGF?FF8>*2<<<C8C/:EG5EDE:EC**/:58**+0CD4D46D7:F79C=CD*9:FF=4?>5)9CFF4?47:/*1**.47:DGF>FF:824>F#########
@DE18INS60510:318:000000000-B6LD3:1:1101:12891:8775 1:N:0:AAGAGGCACCTAGAGT
TGGGGGATATTGCACAATGGAGGAAACTCTGATGCAGCGACGCCGCGTGAGTGAAGAAGTATTTCGGTATGTAAAGCTCTATCAGCAGGGAAGAAAATGACGGTACCTGACTAAGAAGCCCCGGCTAACTACGTGCCAGCAGCCGCGGTAATACGTAGGGGGCAAGCGTTATCCGGATTTACTGGGTGTAAAGGGAGCGTAGCCGGCGACGCAAGTCTGAAGTGAAATCCCCGGGCTCAACCTGGGAACTGCTTTGGAAACTGTGTTGCTGGAGTGCTGGAGA
+
GGGGGGGGGGGGGGGGGGGGGGGGGGGGGGGGGGGGGGGGGGGGGGGGGGGGGGGGGGGGAFGGGGDGFGGGGGGGGGGGGGGGGGGGGGGGGGGGGGGGGGGGGGGGGGGGGGGFGGGGGGGGGGEECFAB>F,C*9+:@*A:>EGDEGCC++1AFFDGGGGG*;E8ECCFCFGE*AE?+:<EG5F8CCGFFG5>>C88?E*0:88:8/*5C55<FGGG>=FCFF+:+<D<5D)85:F*85)>CC:C>*9CGFFF9CADC6*01:F6A?A############
@DE18INS60510:318:000000000-B6LD3:1:1101:15802:8787 1:N:0:AAGAGGCACCTAGAGT
TGGGGAATATTGCACAATGGGCGAAAGCCTGATGCAGCGACGCCGCGTGAGCGAAGAAGTATTTCGGTATGTAAAGCTCTATCAGCAGGGAAGATAATGACGGTACCTGACTAAGAAGCACCGGCTAAATACGTGCCAGCAGCCGCGGTAATACGTATGGTGCAAGCGTTATCCGGATTTACTGGGTGTAAAGGGAGCGCAGGCGGTGCGGCAAGTCTGATGTGAAAGCCCGGGGCTCAACCCCGGTACAGCATTGGAAACTGTCGTACTAGAGTGTCGGAGG
+
GGGGEGGGGGGGGGGGGGGGGGFGGGGGGGGGGGGGGGGGGGGGGGGGGGGGGGGGGGFFGDFFGGGGGGEFGGGGGFGGGGGGGGGGGGGGGGGFGGGGGGGCGGGGGGGGGGGGGGGGGGGCGGGGDFGGGGFGGG6FGFFEGGGGG>CFGFG9@+ACE<CFGFGGGGGGGGG*;?EGFGGGGGGGGGF7CFDFGDGGGGGEGEC5CEGEC:CFGGGGGGEFG:FGGFDGG)9>>FDFFF>5DE>D:*:C5*76CF>DGF#####################
@DE18INS60510:318:000000000-B6LD3:1:1101:15789:8800 1:N:0:AAGAGGCACCTAGAGT
TGGGGAATATTGCACAATGGGCGAAAGCCTGATGCAGCGACGCCGCGTGAGCGAAGAAGTATTTCGGTATGTAAAGCTCTATCAGCAGGGAAGATAATGACGGTACCTGACTAAGAAGCACCGGCTAAATACGTGCCAGCAGCCGCGGTAATACGTATGGTGCAAGCGTTATCCGGATTTACTGGGTGTAAAGGGAGCGCAGGCGGTGCGGCAAGTCTGATGTGAAAGCCCGGGGCTCAACCCCGGTACTGCATTGGAAACTGTCGTACTAGAGTGTCGGAGG
+
GGGGGGGGGGGGGGGGGFDGFFGGGGGFGGGGGFGGGGEGGGGGGGGGGGGGGGGEFGGGGGGGGGGGGGGGGGGFGGGGFGGGGGGGGGGGGGGGGGGGGDGGGGGGGGGGGG?GGGGGGGGGGGGFFGGGGGFGGGGGGGGGDECEGGGGGGGFFFCGGEGGGFFEE8CFGGGGGGGFCCFGGGFEEGGGGGGGGGGGC*1CEE8*2CCEG**+<>:7CGGFDGFGFFGGGDDDEFG4?>EDGGF<BFGGFFFFG4<BGF7*9(7::F5<22<AAA?>90@
@DE18INS60510:318:000000000-B6LD3:1:1101:14508:8809 1:N:0:AAGAGGCACCTAGAGT
TGGGGAATATTGCACAATGGGCGAAAGCCTGATGCAGCAACGCCGCGTGAGCGATGAAGGCCTTCGGGTCGTAAAGCTCTGTCCTCAAGGAAGATAATGACGGTACTTGAGGAGGAAGCCCCGGCTAACTACGTGCCAGCAGCCGCGGTAATACGTAGGGGGCTAGCGTTATCCGGAATTACTGGGCGTAAAGGGTGCGTAGGTGGTTTCTTAAGTCAGAGGTGAAAGGCTACGGCTCAACCGTAGTAAGCCTTTGAAACTGGGAAACTTGAGGGCATGAGAG
+
GGGGGGGGGGGGGGGGGGGGGGGGGGGGGGGGGGGGGGGGGGGGGGGGGGGGGGGGGGGFGGGGGFGGGGGGGGGGGGGGGGGGGGGGGGGGGGGGGFFGGDGGGGGGGGGGGGG>FFGGGGGGGGGGGGGGGGGGFGGGGGGGGGGGGGGGGGGGGGGGGCCFGFGGGGEFGGGEF5EGGGGGGGGGGGDGCGGG5EGGGGGGGFGGGGGGG?9E?FFGG*<DC=EFEC<FFGCDEEFFFFDBF=>G424<F=FFDGAAG475)8:?F?#############
@DE18INS60510:318:000000000-B6LD3:1:1101:19614:8837 1:N:0:AAGAGGCACCTAGAGT
TGGGGAATATTGCACAATGGGGGAAACCCTGATGCAGCGACGCCGCGTGAGCGAAGAAGTATTTCGGTATGTAAAGCTCTATCAGCAGGGAAGAAAATGACGGTACCTGACTAAGAAGCACCGGCTAAATACGTGCCAGCAGCCGCGGTAATACGTATGGTGCAAGCGTTATCCGGATTTACTGGGTGTAAAGGGAGCGTAGACGGTTGTGTAAGTCTGATGTGAAAGCCCGGGGCTCAACCCCGGGACTGCATTGGAAACTATGTAACTAGAGTGTCGGAGA
+
GGGGGGGGGGGGGGGGGGGGGGGGGGGGGGGGGGGGGGGGGGGGGGGGGGGGGGGGGGGGGGGGGGGGGGGGGGGGGGGGGGGGGGGGGGGGGGGGGGGGGGGGGGGGGGGGGGGGGGGGGGGGGGGGGGGGGGFGGGGGGGGGGGGGGGGGGGGGGGGGGGGGGCGGGGEGGGGGGGGGGGGGGGGGGGGGGGGGGGGGGGGGGGGGGGGGGGFGGGGGGGGGG=FGGFGDGDCDFFGFFFFDGC>CEGGGCFFFGGFFG?FCFAFFFF>FFFF24AF>>B>
@DE18INS60510:318:000000000-B6LD3:1:1101:13104:8840 1:N:0:AAGAGGCACCTAGAGT
TGGGGAATATTGCACAGTGGAGGAAACTCTGATGCAGCGACGCCGCGTGAGTGAAGAAGTAGTTCGCTATGTAAAGCTCTATCAGCAGGGAAGATAGTGACGGTACCTGACTAAGAAGCTCCGGCTAAATACGTGCCAGCAGCCGCGGTAATACGTATGGAGCAAGCGTTATCCGGATTTACTGGGTGTAGAGGGAGTGTAGGTGGCCAGGCAAGTCAGAAGTGAACGCCCGGGGCTCAACCCCGGGACTGCTTTTGAAACTGCAGGGCTAGAGTGCCGGAGG
+
GGGGGGGGGGGGGGGFGGGGGGFGGGGGGGGGGGGGGGGGGGGGGGGGGGGFGGGGGGGGGGGGGCGGGGGGGG9FFGGGGGGGGGGGGGGGGGGGAFFFGGGGGGGGCFGGGGGGGGGGFCFGGGGGGGEGGG8FGGGFGGGGGGGGGGGGGGGGGGG7FGGGGCFDCGDFFGE7FEGGGGGGGGGGGGG?EDEEEGDCG99FGFGGGFGFFGGGGGF>>FGGFG+9E:CDDCDDDF=CFF>5D:B)<74D7?FF:744DB>D4>:915?1<7AAF######
@DE18INS60510:318:000000000-B6LD3:1:1101:13721:8863 1:N:0:AAGAGGCACCTAGAGT
TGGGGAATCTTCCGCAATGGACGAAAGTCTGACGGAGCAACGCCGCGTGAGTGATGAAGGATTTCGGTCTGTAAAGCTCTGTTGTTTATGACGAACGTGCAGTGTGTGAACAATGCATTGCAATGACGGTAGTAAACGAGGAAGCCACGGCTAACTACGTGCCAGCAGCCGCGGTAATACGTAGGTGGCGAGCGTTTTCCGGAATTATTGGGCGTAAAGAGCATGTAGGCGGCTTAATAAGTCGAGCGTGACAATGCGGGGCTCCACCCCGTATGGCCCTGGA
+
GFGGDGGGGGGGG,BFCEGGGGGGEGGGGGGGGGGGGGGGGGGGGGGGGGGFGGGGGGFGFGGGGFGGFGGGGGFFGGGG<FFGFGFFFFGGGGGGGGFGFBFGGDF<FFFGFG9DFFG9F9EGGGGGGGGGGGGGGG7FEEFCFGFGGGGGGFGGGGGGCGGFCGGCFEGGGGGGGFCGGGGGGGFFGC>EEGEG*CFFED;CFGGGGD67FEGGDFGFGGGGGF?F+<9DDGGFBFGG6=F>DDEGFDD*>FF4CD0>)7C>)8>12>B60:<F#######
@DE18INS60510:318:000000000-B6LD3:1:1101:25137:8898 1:N:0:AAGAGGCACCTAGAGT
TGGGGAATATTGCACAATGGGGGAAACCCTGATGCAGCGACGCCGCGTGGAGGAAGAAGGTCTTCGGATTGTAAACTCCTGTTGTTGAGGAAGATAATGACGGTACTCAACAAGGAAGTGACGGCTAACTACGTGCCAGCAGCCGCGGTAAAACGTAGGTCACAAGCGTTGTCCGGAATTACTGGGTGTAAAGGGAGCGCAGGCGGGAGAACAAGTTGGAAGTGAAATCCATGGGCTCAACCCATGAACTGCTTTCAAAACTGTTTTTCTTGAGTAGTGCAGA
+
GGGGGGGGGGGGGGGGGGGGGGGGGGGGGGGGGGGGGGGGGGGGGGGGGGGGGGGGGGFGGGGGGGGGGGGGGGGGGGGGGGGGGGGGGGGEFGGGGGGGGGGGGGGGGGGGGGGGGDGFGGGGGGGGGGGGGGGGGGGGGFGGGGGGGGGGGGGGGGGGGGGGGFGGGGGGGGGGGGGGGGGGGGFGGGEFGGGGGGGC8CEGGGG>EGDGGGGFGGGGGGGGGFDG?GFFGGGFFFCGFFD:C6=DFGGGGFFFFGF<FFGCF>?62*6>B:A2<BBFBA4
@DE18INS60510:318:000000000-B6LD3:1:1101:23382:8898 1:N:0:AAGAGGCACCTAGAGT
TGGGGAATATTGCACAATGGGGGAAACCCTGATGCAGCGACGCCGCGTGAGCGAAGAAGTATTTCGGTATGTAAAGCTCTATCAGCAGGGAAGAAAATGACGGTACCTGACTAAGAAGCACCGGCTAAATACGTGCCAGCAGCCGCGGTAATACGTATGGTGCAAGCGTTATCCGGATTTACTGGGTGTAAAGGGAGCGTAGACGGTTGTGTAAGTCTGATGTGAAAGCCCGGGGCTCAACCCCGGGACTGCATTGGAAACTATGTAACTAGAGTGTCGGAGA
+
GGGGGGGGGGGGGGGGGGGGGGGGGGGGGGGGGGGGGGEGDGGC:CFGFGEFGGEGGGGGGGGGFGGCGGGGGGGGGGGGGGGGGGGGGGGGGGGGGGGGGGGGGGGGGGGGGGGGGGGGGGGGGGGGGGGGGGGGGGGGGGGGGGGGGGGGGGGFGGGGGGGGGGGGGDEGGGGGGGGGGGGGGGGGEGFCGGGGGGGGGGEFGG=EEGGGGGFGFGG>CFGGCFEFGCDDGDGFFFGGF@FFGEEDEFGGFFF4>46A4@FGFFF<BFA<<?BDFB:9>>7
@DE18INS60510:318:000000000-B6LD3:1:1101:12410:8906 1:N:0:AAGAGGCACCTAGAGT
TGGGGAATATTGCACAATGGGGGAAACCCTGATGCAGCGACGCCGCGTGGAGGAAGAAGGTCTTCGGATTGTAAACTCCTGTTGTTGAGGAAGATAATGACGGTACTCAACAAGGAAGTGACGGCTAACTACGTGCCAGCAGCCGCGGTAAAACGTAGGTCACAAGCGTTGTCCGGAATTACTGGGTGTAAAGGGAGCGCAGGCGGGAGAACAAGTTGGAAGTGAAATCCATGGGCTCAACCCATGAACTGCTTTCAAAACTGTTTTTCTTGAGTAGTGTAGA
+
GGGGGGGGGGGGGGGGGGGGGGGGGGGGGGGGGGGGGGGGGGGGGGGGGGGGGGGGGGGGGGGGGFEGGGFGGGGGGGGGGGGGGGGGGGGGGGGGGGGGGGGGGGGGGGGGGGGFGGFFGGGDGGGGGGGGGGDFFGGGGGGGGGGGGGGGGGGGGGDGDFGFGFGGGGGGGGGGGDGGGGGGGCFEGGGF9FCGGGGGGGGG=EGGGGFFGGGFFGGGCDGGF77CFGGGF4CFFFGC)7<5*:BGFGGGFFF4:><AG:CCFDF::FF<2:AFFFFFF26
@DE18INS60510:318:000000000-B6LD3:1:1101:23367:8910 1:N:0:AAGAGGCACCTAGAGT
TGGGGAATATTGCACAATGGGGGAAACCCTGATGCAGCGACGCCGCGTGAGCGAAGAAGTATTTCGGTATGTAAAGCTCTATCAGCAGGGAAGAAAATGACGGTACCTGACTAAGAAGCACCGGCTAAATACGTGCCAGCAGCCGCGGTAATACGTATGGTGCAAGCGTTATCCGGATTTACTGGGTGTAAAGGGAGCGTAGACGGTTGTGTAAGTCTGATGTGAAAGCCCGGGGCTCAACCCCGGGACTGCATTGGAAACTATGTAACTAGAGTGTCGGAGA
+
GGGGGGGGGGGGGGGGGGGGGGGGGGGGGGGGGGGGGGGGGGGGGGGGGGGFGGGGGGGGGGGFGGGGGGGGGFFGGGGGGGGGGGGGGGGGGGGGGGGGGGEGGGGGGGGGGGGGGFGGGGGGGGGGGGGGGGGGGGGGGGGGGGGGGGGGGGGFCFFFGGGGGGGGGCGGGGGEGGEGFGGGGGGGGGGFGGGGGGDGCGEGDGGGGGGGGGGGGGGGGGGGGGGGGGGGGGGFFFFGF:DEGGFDFDFGF=BFGGA<F@D>F<BBFFAFA?A<6<<>09B
@DE18INS60510:318:000000000-B6LD3:1:1101:12736:8917 1:N:0:AAGAGGCACCTAGAGT
TGGGGAATATTGCACAATGGGGGAAACCCTGATGCAGCGACGCCGCGTGGAGGAAGAAGGTCTTCGGATTGTAAACTCCTGTTGTTGAGGAAGATAATGACGGTACTCAACAAGGAAGTGACGGCTAACTACGTGCCAGCAGCCGCGGTAAAACGTAGGTCACAAGCGTTGTCCGGAATTACTGGGTGTAAAGGGAGCGCAGGCGGGAGAACAAGTTGGAAGTGAAATCCATGGGCTCAACCCATGAACTGCTTTCAAAACTGTTTTTCTTGAGTAGTGCAGA
+
GGGGGGGGGGGGGGGGFGGGGGGGGGGGGGGGGGGGGGGGGGGGGGGGGGGGGGGGGGGGGGGGGGGGGGGGGGGGGGFGGGGGFGGGGGGGGGGF<FCGGGGEFGGGGGGGGDFGGGF9FGGGGGEGGGGGGGFGGF?FEFGGGGGGGGEGGGGGGGGGGGGGGFGGGGGGGGGG>EGGGGGFGGGGGGGEGGGGGGGGGGGGDDG>>EGFGG6<CCCGCDGGGGGGGGGGCD*7>FDGFFEEF6*:@7DGCF=FGG9AGFGFFFFBBFFA9>FB>BF<BA=
@DE18INS60510:318:000000000-B6LD3:1:1101:4190:8935 1:N:0:AAGAGGCACCTAGAGT
TGGGGAATATTGCACAATGGAGGAAACTCTGATGCAGCGACGCCGCGTGAGTGAAGAAGTAGTTCGCTATGTAAAGCTCTATCAGCAGGGAAGATAGTGACGGTACCTGACTAAGAAGCTCCGGCTAAATACGTGCCAGCAGCCGCGGTAATACGTATGGAGCAAGCGCTATCCGGATTTACTGGGTGTAAAGGGAGTGTAGGTGGCCAGGCAAGTCAGAAGTGAAAGCCCGGGGCTCAACCCCGGGACTGCTTTTGAAACTGCAGGGTTAGAGTGCAGGAGG
+
-CFGGGGGGFFFFGGGGGFGG8FGGGG<FGFGGGGGGGCG@CEGDGGFE7?FFGFGGFF99EFFGGG7+?FFDFGGFFGGAFGCGF9<FFFBFF?DFFG9,3>>F+E?F<<FGF8,:,=FCE77FGGG<CCGG@<F:BFCFFGGGC7CFCBEFGF,,=:FCFGGGFFE*=88FGD@C**5?FGFFFF88@;70+*;;C*++3+<0@8:C@C55:CAEFG:>D<C7C77CCDG3DDF>3995@D:)*09>795>7F*?<>9FF#####################
@DE18INS60510:318:000000000-B6LD3:1:1101:6289:8945 1:N:0:AAGAGGCACCTAGAGT
TGGGGAATATTGCACAATGGAAGAAACTCTGATGCAGCGACGCCGCGTGAGTGAAGAAGTAGTTCGCTATGTAAAGCTCTATCAGCAGGGAAGATAGTGACGGTACCTGACTAAGAAGCTCCGGCTAAATACGTGCAGCAGCCGCGGTAATACGTATGGAGCAAGCGTTATCCGGATTTACTGGGTGTAAAGGGAGTGTAGGTGGCCAGGCAAGTCAGAAGTGAAAGCCCGGGGCTCAACCCCGGGACTGCTTTTGAAACTGCAGGGCTAGCGTGCAGGAGGG
+
FGGGGGGGGGGGGGGGFGGGGGGGGGGFGGGGGGFGGGGGGGGGGGGGG@FEFGFFGGGGFGGGGGGEGGGGGGGGGGGGGEFCGFGGGGGCCFGGGGGGGEG@FGGGGGGGG9FGGGGGGGGGGGGGGGGGGGFGGGGFGGGGGGDGGGGFFGEFCFGGGGG?FGGGGGGDGGGCGG?FGGGGGGGEGGGGGGFECFGGGFGGFGGGGGGGGCFCFCG7CCEGGGGGGFDGGGGDFFGGFFB:DC>G>GGGGF6@D*9A7BGGFFBBF>:(1:??2<71?0>
@DE18INS60510:318:000000000-B6LD3:1:1101:17972:8969 1:N:0:AAGAGGCACCTAGAGT
TGGGGAATATTGCACAATGGGCGCAAGCCTGATGCAGCCATGCCGCGTGTATGAAGAAGGCCTTCGGGTTGTAAAGTACTTTCAGCGGGGAGGAAGGGAGTAAAGTTAATACCTTTGCTCATTGACGTTACCCGCAGAAGAAGCACCGGCTAACTCCGTGCCAGCAGCCGCGGTAATACGGAGGGTGCAAGCGTTAATCGGAATTACTGGGCGTAAAGCGCACGCAGGCGGTTTGTTAAGTCAGATGTGAAATCCCCGGGCTCAACCTGGGAACTGCATCTGC
+
GGGGGGGGGGGFGGGGGGGGGGGGGGGGGGGGGFGGGGGGGGGGGGGGGGGGGGGGGGGGGGGGGGGGGGGGGGGGGGGGGGGGGGGGGGEGGGGGGGGGGGGGGGGGGGGGGGGGGGGGGGGGGGGFGGGGGGGGGGGGGGGGGGGGGGGGGGGGGGGFGGGGGGGGGGGGGG:ECBFGGGGGGGGGGGGGGGGGGGGDEDGGCGEGFGDCEEGCFGGCDCEDGDCCCCDCDGGFF7:FFF4=?C*:FFGFGFF:FD69D:5C?1;>BFFF2:>2<<<ADA#
@DE18INS60510:318:000000000-B6LD3:1:1101:14508:8970 1:N:0:AAGAGGCACCTAGAGT
TGGGGAATATTGCACAATGGAGGAAACTCTGATGCAGCGACGCCGCGTGAGTGAAGAAGTAGTTCGCTATGTAAAGCTCTATCAGCAGGGAAGATAGTGACGGTACCTGACTAAGAAGCTCCGGCTAAATACGTGCCAGCAGCCGCGGTAATACGTATGGAGCAAGCGTTATCCGGATTTACTGGGTGTAAAGGGAGTGTAGGTGGCCAGGCAAGTCAGAAGTGAAAGCCCGGGGCTCAACCCCGGGACTGCTTTTGAAACTGCAGGGCTAGAGTGCAGGAGG
+
GGGGGGGGGGGGGGGGGFGGGGGGGGGGGGGGGGGGGGCGGGGGGGGGGGGGGGGGGGFGFGGGGGGGGGGGGGGFGGGGGGGGFGGGGGGGGGGGGGGGGGGGGGGFDGGGGGGGFGGGGGEEGGGGGGGGGGFGGGFGGGGGGGGGGGGGGGGFDGGGFGGGFGGGGG>FFGG5CACGGGF9CGFGEGGFFC8FGGGGGGGGGFF8FFGGGGFCFGGDFGGGFGDFG*9DDGGDEFG4?FE3DEFGDDCFFBFFGGFFGFGGFB>1:FFF23A<FAF0:<B
@DE18INS60510:318:000000000-B6LD3:1:1101:17632:8971 1:N:0:AAGAGGCACCTAGAGT
TGGGGAATATTGCACAATGGGGGAAACCCTGATGCAGCGACGCCGCGTGGAGGAAGAAGGTCTTCGGATTGTAAACTCCTGTTGTTGAGGAAGATAATGACGGTACTCAACAAGGAAGTGACGGCTAACTACGTGCCAGCAGCCGCGGTAAAACGTAGGTCACAAGCGTTGTCCGGAATTACTGGGTGTAAAGGGAGCGCAGGCGGGAGAACAAGTTGGAAGTGAAATCCATGGGCTCAACCCATGAACTGCTTTCAAAACTGTTTTTCTTGAGTAGTGCAGA
+
GGGGGGGGGGGFGGGGGGGGGGGGGGGGGGGGGGGGGGGGGGGGGGGGGGGGGGGGGGGFGGGGG>FEGGGGGGGGGGGGGGGGGGGEFEGFGGGGGGFGGGCGGGGGGGGGGGGGGGGGGGDBEGGGGGGGGGFGGGGGGGGGGGGGGGGGGGGGGGGGGGGG65EGGGGGGGGGGGGGGGGGGGGGGGGGG7CFCECEGCEGGGGDGGFFFGGCFFGGGCF=EFFFGGFGFGGFFFGGFFFFGGFCFGFGG?F=C:<AGFGGF<FFBFF<<:>AAF0:4<F
@DE18INS60510:318:000000000-B6LD3:1:1101:13735:9001 1:N:0:AAGAGGCACCTAGAGT
TGGGGAATATTGCACAATGGAGGAAACTCTGATGCAGCGACGCCGCGTGAGTGAAGAAGTAGTTCGCTATGTAAAGCTCTATCAGCAGGGAAGATAGTGACGGTACCTGACTAAGAAGCTCCGGCTAAATACGTGCCAGCAGCCGCGGTAATACGTATGGAGCAAGCGTTATCCGGATTTACTGGGTGTAAAGGGAGTGTAGGTGGCCAGGCAAGTCAGAAGTGAAAGCCCGGGGCTCAACCCCGGGACTGCTTTTGAAACTGCAGGGCTAGAGTGCAGGAGG
+
GGGGGGGGGGGGGGGGGGGGGGGGGGGGGGGGGGGGGGGGGGGGGGGGGGGFFGGGGGGGFGGGGGGGGGGGGGGFFGGGGGGGGGFEGGGGEGFFFGGGGGGGDGGGFEGGG?CEFGGEGFCCFGGFGGFGGGFGGGEGFGGGGGGGGDGGGGFCGGGFGGGGGGGGGGGGGGG7<BEGGGGGGGG5CFGGGGDGGGGGGDGGGCFGFGGGGG5AF*>FGGGG7:?FGGGGDDDFFFGFF5<@GGFC@FCG7=FFGGFFG4*263@0:F(:3<B<<<BF?FB
@DE18INS60510:318:000000000-B6LD3:1:1101:14260:9012 1:N:0:AAGAGGCACCTAGAGT
TGGGGAATATTGCACAATGGGGGAAACCCTGGTGCAGCGACGCCGCGTGGAGGAAGAAGGTCTTCGGATTGTAAACTCCTGTTGTTGAGGAAGATAATGACGGTACTCAACAAGGAAGTGACGGCTAACTACGTGCCAGCAGCCGCGGTAAAACGTAGGTCACAAGCGTTGTCCGGAATTACTGGGTGTAAAGGGAGCGCAGGCGGGAGAACAAGTTGGAAGTGAAATCCATGGGCTCAACCCATGAACTGCTTTCAAAACTGTTTTTCTTGAGTAGTGCAGA
+
GGGGGGGGGGGGGGGGGGGGGGGGGGGGGGGGGGGGGGDGGGGGGGGGGGGGGGGGFGGGGGGGGGGGGGGGGGGGGGGGGGGGGGGGGFGGGGGGFGGGGGGGGGGGGGGGFGDGGGGGGGEGGGGFGGGGGGDGGGGGGGGGGGGGGDGCFGGGGGGGGGGGFFGGGGDGGGDGGGGGGGGGFGGGGGG@FFGGGGGGGGGGGGG>E8FFGGGFGGGF>4CGF7CFGGGGFGGFFFGGFFFFGGFFFGGGGFFFGGF2<?DDFFFFFFA26?F<)6:AA26
@DE18INS60510:318:000000000-B6LD3:1:1101:11161:9012 1:N:0:AAGAGGCACCTAGAGT
TGGGGAATATTGCACAATGGGGGAAACCCTGATGCAGCGACGCCGCGTGGAGGAAGAAGGTCTTCGGATTGTAAACTCCTGTTGTTGAGGAAGATAATGACGGTACTCAACAAGGAAGTGACGGCTAACTACGTGCCAGCAGCCGCGGTAAAACGTAGGTCACAAGCGTTGTCCGGAATTACTGGGTGTAAAGGGAGCGCAGGCGGGAGAACAAGTTGGAAGTGAAATCCATGGGCTCAACCCATGAACTGCTTTCAAAACTGTTTTTCTTGAGTAGTGCAGA
+
GGGGGGGGGGGGGGGGGGGGGGGGGGGGGGGGGGGGGGGGGGGGGGGGGGGGGGGGGGGGGGGGGGGGGGGGGGGGGGGDGGGGGGGGGGGGGGGGFGGGGGGGGGGGGGGGGGGGGGGGGGCGGGGGGGGGGGCFGGGGGGGGGGGDGGGGGGGGGFGGCFGGFGGGGGGGGGGGGGGGGGGGGGCCCEFCFFGGGGGGGGGGGGGGC=EEFGGEFGGGGFFDFDCFGGGG77*7>3CDFFB3FF?FFCDFFFFFF>AAGFGGFBF:?FDA<::<<B3AFF@
@DE18INS60510:318:000000000-B6LD3:1:1101:21333:9018 1:N:0:AAGAGGCACCTAGAGT
TGGGGAATATTGCACAATGGGCGAAAGCCTGATGCAGCAACGCCGCGTGAGCGATGAAGGCCTTCGGGTCGTAAAGCTCTGTCCTCAAGGAAGATAATGACGGTACTTGAGGAGGAAGCCCCAGCTAACTACGTGCCAGCAGCCGCGGTAATACGTAGGGGGCTAGCGTTATCCGGAATTACTGGGCGTAAAGGGTGCGTAGGTGGTTTCCTAAGTCAGAGGTGAAAGGCTACGGCTCAACCGTAGTAAGCCTTTGAAACTGGGAAACTTGAGTGCAGGAGAG
+
GGGGGGGGGGGGGGGFGGGGDGGGGGGGGGGGGGGGGGGGGGGGGGGGGGGGGGGGGGGGGGGGGGGGGGGGGGGGGGGGFGGGGGCFGGGDGGGGGGFFGGGGGGGGGFGGGGGGGGGGGGGGGGGGGGGGGGFFGGGGDGGGGGEGEEEGGGGGGGGGDEGGGFGEGGGGGGGG5EGGFGFGGGGGC=C;FGGGGDEG>8CGGGGGGGFFGGGGGGGCGGGGGFGDGGGGGCDEE>FFF>@EC*)*97=FGFF=7D<>FFCFFFFBFFFFFFFADF:1:6B
@DE18INS60510:318:000000000-B6LD3:1:1101:24901:9031 1:N:0:AAGAGGCACCTAGAGT
TGGGGAATATTGCACAATGGAGGAAACTCTGATGCAGCGACGCCGCGTGAGTGAAGAAGTAGTTCGCTATGTAAAGCTCTATCAGCAGGGAAGATAGTGACGGTACCTGACTAAGAAGCTCCGGCTAAATACGTGCCAGCAGCCGCGGTAATACGTATGGAGCAAGCGTTATCCGGATTTACTGGGTGTAAAGGGAGTGTAGGTGGCCAGGCAAGTCAGAAGTGAAAGCCCGGGGCTCAACCCCGGGACTGCTTTTGAAACTGCAGGGCTAGAGTGCAGGAGG
+
GGGGGGGGGGGGGDFGGGGGGGGFGGGEGGGGGGGGGG@FGGGCFGGFGGGFFGGFGGGGFEFFFGDFGGGGFGGGGGGFGGGGEGEGGEGGGGGFGGGGGGGGGGGGGGGGGGGGFGGGGGDGGGGGGGGGGGGGFGGGFGGGGGGGGDGGGGGFGGGGGGFGCFGGGGDGGGGGEGGGGGGFGGGGGGFFGFGGCCFCE9CGGCFCCGFGGEGFGGGGGGEGE7ECGD3CCGDBDFFDFFFFDG@3>FG4C@=9CDF):909BFF(852?B?D4492:??3
@DE18INS60510:318:000000000-B6LD3:1:1101:12397:9034 1:N:0:AAGAGGCACCTAGAGT
TGGGAATATTGCACAATGGAGGAAACTCTGATGCAGCGACGCCGCGTGAGTGAAGAAGTAGTTCGCTATGTAAAGCTCTATCAGCCGGGAAGATAGTGACGGTACCTGACTAAGAAGCTCCGGCTAAATACGTGCCAGCAGCCGCGGTAATACGTATGGAGCAAGCGTTATCCGGATTTACTGGGTGTAAAGGGGGTGTAGGTGGCCAGGCAAGTCAGAAGTGAAAGCCCGGGGCCCAACTCCGGGACTGCTTTTGAAACTGCAGGGCTAGAGTGCAGGAGGG
+
GGGGGGGGGGGGGGGGGGGGGGGGGGGGGFDGEFGGGGGGGGGGGGCG7FEFFGGGGGGGGGFFGGGEGGGGGGGGGGGGGGGGG8@FGDFGGGGGGGGGGGGGGGGGGGGGFGGGFGGGGGDGFGCFCGGGGDGGGGGF>FGGGGGGGGGGGGGGGGGGGGGF7CEGGGGGGGG@FGGFGGGFCFEEG?FCFGGGGGGC+<F65CFF8FGGGGGGGG:FGGGFFGGGGFGG)<C8>DGGFF?EGG)9>GGGGFFF3747**7::?E?75:?FFBFDB(-4:D
@DE18INS60510:318:000000000-B6LD3:1:1101:12430:9036 1:N:0:AAGAGGCACCTAGAGT
TGGGGAATATTGCACAATGGGGGAAACCCTGATGCAGCGACGCCGCGTGGAGGAAGAAGGTCTTCGGATTGTAAACTCCTGTTGTTGAGGAAGATAATGACGGTACTCAACAAGGAAGTGACGGCTAACTACGTGCCAGCAGCCGCGGTAAAACGTAGGTCACAAGCGTTGTCCGGAATTACTGGGTGTAAAGGGAGCGCAGGCGGGAGAACAAGTTGGAAGTGAAATCCATGGGCTCAACCCATGAACTGCTTTCAAAACTGTTTTTCTTGAGTAGTGCAGA
+
GGGGGGGGGGGGGGGGGGGGGGGGGGGGGGEGGGGGGGGGGEGGGGGGGGGGG@FGGGGGGFGGGGFGGGGGGGGGGGGGGGGGGGFDGCGGGGGGGGGGGGGEFGGGGGGGCFFCFFFFFG:7FG@CGGGGGGCGGGGGGGFGEGG7<FEGGGGGFDEGGGGG9:CGGCEGGGG7C8FEGGGC6CCEEGGGFGD5CEGGGGGGGGDCECGCFGC<EFG:7CFGGC7:C6CFF<FFFFGF?FEFGG4:FGGGGFFFGCA<FFCC?2.3:FF>2:A<>A:AA)@
@DE18INS60510:318:000000000-B6LD3:1:1101:26435:9048 1:N:0:AAGAGGCACCTAGAGT
TGGGGAATATTGCACAATGGGGGAAACCCTGATGCAGCGACGCCGCGTGGAGGAAGAAGGTCTTCGGATTGTAAACTCCTGTTGTTGAGGAAGATAATGACGGTACTCAACAAGGAAGTGACGGCTAACTACGTGCCAGCAGCCGCGGTAAAACGTAGGTCACAAGCGTTGTCCGGAATTACTGGGTGTAAAGGGAGCGCAGGCGGGAGAACAAGTTGGAAGTGAAATCCATGGGCTCAACCCATGAACTGCTTTCAAAACTGTTTTTCTTGAGTAGTGCAGA
+
GGGGGGGGGGGGGGGGGFGGGGGGGGGGGGGGGGGGGGFGDGGGCGGGGGGGGGGGGGGGGGGGGGGGGGGGGGGGGGGGGGGGGGGGGGGFGGGFGGGGGGGGGGGGGFGGGGGGGGGGGGGGGGGDGGGGGGFGGECFCCGGGGFGGD:FFGGGGGGGGGGGGGGGEEGGGGGGGGGGFGGGGGGGGGGCFFGGGGGGGGGGGGE8E==F6CCAEGGGFGGG?FCGGG4CG*9>FFGGFFEFGGF7F:FCC??FGGF7<@GGF)54?FDBA04<<4:ADAF
@DE18INS60510:318:000000000-B6LD3:1:1101:7602:9077 1:N:0:AAGAGGCACCTAGAGT
TGGGGAATATTGCACAATGGGGGAAACCCTGATGCAGCGACGCCGCGAGAGCGATGAAGTATTTCGGTATGTAAAGCTCTATCAGCAGGGAAGAAAATGACGGTACCTGACTAAGAAGCCCCGGCTAACTACGTGCCAGCAGCCGCGGTAATACGTAGGGGGCAAGCGTTATCCGGATTTACTGGGTGTAAAGGGAGCGTAGACGGCATGGCAAGCCAGATGTGAAAGCCCGGGGCTCAACCCCGGGACTGCATTTGGAACTGTCAGGCTAGAGTGTCGGAGA
+
FGGGGGGGGGGGGGGGGGGGGGGGGGGFGGGGGGGGGGGGGGGGGGGGGGGGGGGGGGGFFGGGGGGGGEGGGGGGGGGGGGGGFGFGGGGGGGGGGGGFGEGGGGGGGGGGGGGGFGGGGGGEGGGFGGGGGGCGGGGGGGGGGGGGGG>FGGGGGGGDGGGGGGGGGGEFGGGC5C8?FGCFCFGGGFGGGGGDGGGGDGGGDGGGGGGGGGGGGFC2CFGFGGCGG6DCDC)<:>4CFFD>DGEDF*797@F4C>,<F?4:9<FBFFFBF?BFFF0;>F@
@DE18INS60510:318:000000000-B6LD3:1:1101:4777:9087 1:N:0:AAGAGGCACCTAGAGT
TGGGGAATATTGCACAATGGGGGAAACCCTGATGCAGCGACGCCGCGTGGAGGAAGAAGGTCTTCGGATTGTAAACTCCTGTTGTTGAGGAAGATAATGACGGTACTCAACAAGGAAGTGACGGCTAACTACGTGCCAGCAGCCGCGGTAAAACGTAGGTCACAAGCGTTGTCCGGAATTACTGGGTGTAAAGGGAGCGCAGGCGGGAGAACAAGTTGGAAGTGAAATCCATGGGCTCAACCCAGGAACTGCCTTCAAAACTGTTTTTCTTGAGTAGTGCAGA
+
FGGGGECC@CFCFGGFCFGCG@FEGGG,B:CC,EECFCCFFGGGGGG@CFCECEFGGGGFFG<EGGD7CFD?GGEBA<EGGFFG<=FFGF=BDFBFGGFGGGEFFGDGGGGGGFG8FFGCEC@CGDGGGG9DFGG>FFGGFFFGGGFECEGGGDCFCEGGCCGDECGGEC*42FFGDC5FEGC+<8:8CEFDFFGGEEGDC>EGGEGGGG6CFGFE77DD=7FC7:9F9CC:C97@5>FGFFED**0<>46**19?9CA<C######################
@DE18INS60510:318:000000000-B6LD3:1:1101:22655:9121 1:N:0:AAGAGGCACCTAGAGT
TGGGGAATGTTGCACAATGGAGGAAACTCTGATGCAGCGACGCCGCGTGAGTGAAGAAGTAGTTCGCTATGTAAAGCTCTATCAGCAGGGAAGATAGTGACGGTACCTGACTAAGAAGCTCCGGCTAAATACGTGCCAGCAGCCGCGGTAATACGTATGGAGCAAGCGTTATCCGGATTTACTGGGTGTAAAGGGAGTGTAGGTGGCCAGGCAAGTCAGAAGTGAAAGCCCGGGGCTCAACCCCGGGACTGCTTTTGAAACTGCAGGGCTAGAGTGCAGGAGG
+
GGGGGGGGGGGGGGGGGGGGGGGGGGGGGGGGGGGGGGDGGGGGGGGGGGGGGGGGGGGGGGGGGGGGGGGGGGGGGGGGGGGGGGGGGGGAFGGGGGGGGGGGGGGGGGGGGGGGGGGGGGGGDGGGEGGGGGCGGGGGGGGGGGGGGGGGGGGGGGGGGGGGDGGGGGGGGGGGEGGGGGGGGGGGGGFFGGECEG=FGGGGGGGGGGGGGFDGGDC7CGGGFFGGGGFGGGGFFFGC?FDFGGF3>FGGG=FFG3:4CFGG47>BFF6??FBAFAF10?@
@DE18INS60510:318:000000000-B6LD3:1:1101:24207:9124 1:N:0:AAGAGGCACCTAGAGT
TGGGGAATATTGCACAATGGGGGAAACCCTGATGCAGCGACGCCGCGTGGAGGAAGAAGGTCTTCGGATTGTAAACTCCTGTTGTTGAGGAAGATAATGACGGTACTCAACAAGGAAGTGACGGCTAACTACGTGCCAGCAGCCGCGGTAAAACGTAGGTCACAAGCGTTGTCCGGAATTACTGGGTGTAAAGGGAGCGCAGACGGGAGAACAAGTTGGAAGCGAAATCCATGGGCTCAACCCATGAACTGCTTTCAAAACTGTTTTTCTTGAGTAGTGCAGA
+
GGFGGGGGGGGGGGGGGGGGGGGGGGGGGGGGGGGGGGFGGGGGGGGGGGGGGGGGGGGGGGGGGGGGGGGGGGGGGGGGGGGGGGGGGGGGGGGGGGGGGGGGGGGGGGGGGGGGGGGGGGDGGGGGGGGGGGGGGGGFEGGGGGGGGGGGGGGGGGGGGFGGCGGGGGGGGGGDGGGGGGGGGGGGGGGGGFGGGGGGE>ECEDEGGGGGGGG<FGGGFDFGGGG4CFF7CFG@F>FGFFBEGGFGFGDC>@=?CFFAC?G:6<@?FFABFFAD<AFFFBB
@DE18INS60510:318:000000000-B6LD3:1:1101:8106:9154 1:N:0:AAGAGGCACCTAGAGT
TGGGGAATATTGCACAATGGGGGAAACCCTGATGCAGCGACGCCGCGTGGAGGAAGAAGGTCTTCGGATTGTAAACTCCTGTTGTTGAGGAAGATAATGACGGTACTCAACAAGGAAGTGACGGCTAACTACGTGCCAGCAGCCGCGGTAAAACGTAGGTCACAAGCGTTGTCCGGAATTACTGGGTGTAAAGGGAGCGCAGGCGGGAGAACAAGTTGGAAGTGAAATCCATGGGCTCAACCCATGAACTGCTTTCAAAACTGTTTTTCTTGAGTAGTGCAGA
+
GDFGGGGGGGGCFGGGGGFEGGGGGGGFGGGGGGGGGGCEGGGGFGGGGGGD7CDGGGGGGGGGGGE7FFGGGGGGGGGGFGGGGGGFGGGGGGGGGGEGGGDGGGFEGGGGFG?FGGGGGGGGGGGGGGGGGG8FFGGGGGGGGGEGGGGGGGGGGGGGGFGGGFGBEGEGFFGDCCGGGGFGGGG5CF?FF9EGEEG5EGGGGDEEEC=FC6FEF7CCFGFGFFFGGGGGCFF4>F=6@FFFGGFGFGGC>*7@CG<2FFGF?9?BFF<9<>AAFF#####
@DE18INS60510:318:000000000-B6LD3:1:1101:13850:9165 1:N:0:AAGAGGCACCTAGAGT
TGGGGAATATTGCACAATGGAGGAAACTCTGATGCAGCGACGCCGCGTGAGTGAAGAAGTAGTTCGCTATGTAAAGCTCTATCAGCAGGGAAGATAGTGACGGTACCTGACTAAGAAGCTCCGGCTAAATACGTGCCAGCAGCCGCGGTAATACGTATGGAGCAAGCGTTATCCGGATTTACTGGGGGTAAAGGGAGTGTAGGTGGCCAGGCAAGTCAGAAGTGAAAGCCCGGGGCTCAACCCCGGGACTGCTTTTGAAACTGCAGGGCTAGAGTGCAGGAGG
+
GGGGGGGGGGGGGGGGGGGGGGGGGGGGGGGGGGGGGGGGGGGGGGGGGGGGGGGGGGGGGGGGGGGGGGGCGGGGGGGGGGGGGGGGGGGGGGGGGGGGGGGGFGGGGGGGGFGGGGGGGGGGGGFFGGGGGGGGGGGGGGGGDGG>FGGGGGG@FGGGGGGGGGGGGGGGGGGGGGGGGGGGGFCEGGFGEFGGGGFGFGGGGGGCFDGGFCC?<FCCCFGGGGGCF:9DGGGF>@FF@>BBGGDGFFGGD4@?CCAAGFGFFFF><FBFF?BBABBF?BF
@DE18INS60510:318:000000000-B6LD3:1:1101:16675:9168 1:N:0:AAGAGGCACCTAGAGT
TGGGGGATATTGCACAATGGAGGAAACTCTGATGCAGCGACGCCGCGTGAGTGAAGAAGTATTTCGGTATGTAAAGCTCTATCAGCAGGGAAGAAAATGACGGTACCTGACTAAGAAGCCCCGGCTAACTACGTGCCAGCAGCCGCGGTAATACGTAGGGGGCAAGCGTTATCCGGATTTACTGGGTGTAAAGGGAGCGTAGACGGCGACGCAAGTCTGAAGTGAAATACCCGGGCTCAACCTGGGAACTGCTTTGGAAACTGTGTTGCTGGAGTGCTGGAGC
+
GGGGGGFGGGGGGGGGGGGGGGGGGGGGGGGGGGGGGGGGGGGGGGGGGGGGGGGGGGGGGEGGGGGGGGGGGGGGGFGGGGGGGGGGGGGGGGGGGGFGGEDFGGGGGGCCGGGGGGGGFGGECFGGGGGGGCFGGGGGGGGGGDC<FGGGGGFDCGE*<1<<FFGGGGGFGGGD*;=FFB>CFGCCEFFCEGEFG>CCC88FEEEG>CEEG5>F?7FF7>AFCC+C+0C7CD)87<7FFF:F4CFGFDGGG??FD4<DGFFGF>FFA=>:?:>:)5<??##
@DE18INS60510:318:000000000-B6LD3:1:1101:22541:9181 1:N:0:AAGAGGCACCTAGAGT
TGGGGAATATTGCACAATGGGGGAAACCCTGATGCAGCGACGCCGCGTGGAGGAAGAAGGTCTTCGGATTGTAAACTCCTGTTGTTGAGGAAGATAATGACGGTACTCAACAAGGAAGTGACGGCTAACTACGTGCCAGCAGCCGCGGTAAAACGTAGGTCACAAGCGTTGTCCGGAATTACTGGGTGTAAAGGGAGCGCAGGCGGGAGAACAAGTTGGAAGTGAAATCCATGGGCTCAACCCATGAACTGCTTTCAAAACTGTTTTTCTTGAGTAGTGCAGA
+
GGGGGGGGGGGGGGGGGGGGGGGGGGGGGGGGGGGGGGGGGGGGGGGGGGGGGGGGGGGGGGGGGGEGGGGGGGGGGGGGGGGGGGGGGGGGGGGGGGGGGGGGGGGGGGGGGGGGGGGGGGGGGGGGGGGGGGGGGGGGGGGGGGGGGGGGGGGGGGGGGGGGGGGGGGGGGGGGGGGGGGGGGGFGGGGGGGGGGGGGGGGGGGGEGGFFGFC+9:<<FGGGCFFGGGGGFFGFF@4DF4@B<:FGFFDFGFFFFF2AGF77@4:<BF)).8<BDDFFFA?
@DE18INS60510:318:000000000-B6LD3:1:1101:7635:9192 1:N:0:AAGAGGCACCTAGAGT
TGGGGGATATTGCACAATGGAGGAAACTCTGATGCAGCGACGCCGCGTGAGTGAAGAAGTATTTCGGTATGTAAAGCTCTATCAGCAGGGAAGAAAATGACGGTACCTGACTAAGAAGCCCCGGCTAACTACGTGCCAGCAGCCGCGGTAATACGTAGGGGGCAAGCTTTATCCGGATTTACTGGTTGTAAAGGGAGCGTAGACGGCGACGCATGTCCGAAGTGAAATCCCCGGTCTCAACCTGGGAACTGCTTTGGAATCTGTGTTGCTGGATTGCTGGCGA
+
GGGFE>CFGEFEGF9,@FFGG?EFGGG9@,@,EDGDFGCECFGGGGGE:?CFGG<EFCFF?CE<FEEFFEEF<,EFAAF?EGD?F8,:DF=<BAF<,FFGGEGG<EFGC8DFF=C,,,B>FFCEDGEGGGFAEGFF7A,CDFFGGGGEEG*73<FE9<*:*<F78;F++2?;FFEGEGCF;CG97+5;CCE99E@CE5:E8C*AE8EEGECC8**0+*11*/CFCG7C+A#####################################################
@DE18INS60510:318:000000000-B6LD3:1:1101:11280:9203 1:N:0:AAGAGGCACCTAGAGT
TGGGGAATATTGCACAATGGAGGAAACTCTGATGCAGCGACGCCGCGTGAGTGAAGAAGTAGTTCGCTATGTAAAGCTCTATCAGCAGGGAAGATAGTGACGGTACCTGACTAAGAAGCTCCGGCTAAATACGTGCCAGCAGCCGCGGTAATACGTATGGAGCAAGCGTTATCCGGATTTACTGGGTGTAAAGGGAGTGTAGGTGGCCAGGCAAGTCAGAAGTGAAAGCCCGGGGCTCAACCCCGGGACTGCTTTTGAAACTGCAGGGCTAGAGTGCAGGAGG
+
GGGGGGGGGGGGGGGGGGGGGGGGGGGGGGGGGGGGGGGGGGGGGGGFGGGGGGGGGGGGGGGGGGGGGGGGGGGGGGGGGGGGGGGGGGGGGGGGGGGGGGGGGGGGGGGGGGGGGGGGGGGGGGGGGGGGGGGGGGGGGGGGGGGGGGGGGGGGFGGFGGGGGGGGGGGGGGGGGGGGGGGGGGGGGGGGGGGGGGGGGGGGFFFDFGGGGGG:EFF>CFGG?C+:CGGGGGDFFFGGFFF@GGFD@DGGGFF@GGFFGFGGFFFFFFFF<?ABBAA?BBE
@DE18INS60510:318:000000000-B6LD3:1:1101:8642:9206 1:N:0:AAGAGGCACCTAGAGT
TGGGGAATATTGCACAATGGGCGAAAGCCTGATGCAGCGACGCCGCGTGAGCGAAGAAGTATTTCGGTATGTAAAGCTCTATCAGCAGGGAAGATAATGACGGTACCTGACTAAGAAGCACCGGCTAAATACGTGCCAGCAGCCGCGGTAATACGTATGGTGCAAGCGTTATCCGGATTTACTGGGTGTAAAGGGAGCGCAGGCGGTGCGGCACGTCTGATGTGAAAGCCCGGGGCTCAACCCCGGTACTGCATTGGAAACTGTCGTACTAGAGTGTCGGAGG
+
GGGGGGGGFGGGGGGFEEGGGFGGGGGFFGGGGGGGGGGGFGGEEGGCEEGGGGECCFGFGFGGGGGFGGGGGGGGGGGFGGGGGGGGGGGFGGGGGGGGGGCGGGGGGGGGGGGGGGGGGGGGGGGGFGGGGGGGGGGGGGGGGGGGGGC7CFFAFGGGGGGGGGFEGEECFFGGCEGFGGGGGGCGGGGFGGGGCCEDEGEGGEGGGGDEE*::709>GDGGGGGGGGGGGGDFF@GFFFFEDC>GD>FCCFFFGF<3F4:C7:FBFFAFFFFFAAF>BFF
@DE18INS60510:318:000000000-B6LD3:1:1101:20969:9222 1:N:0:AAGAGGCACCTAGAGT
TGGGGAATATTGCACAATGGGGGAAACCCTGATGCAGCGACGCCGCGTGGAGGAAGAAGGTCTTCGGATTGTAAACTCCTGTTGTTGAGGAAGATAATGACGGTACTCAACAAGGAAGTGACGGCTAACTACGTGCCAGCAGCCGCGGTAAAACGTAGGTCACAAGCGTTGTCCGGAATTACTGGGTGTAAAGGGAGCGCAGGCGGGAGAACAAGTTGGAAGTGAAATCCATGGGCTCAACCCATGAACTGCTTTCAAAACTGTTTTTCTTGAGTAGTGCAGA
+
GGGGGGGGGGGGGGGGGGDGGGGGGGGGGGEFGGGGGGGGGGGGFGGGGGGGGGGGGGGGGGGGGGGGGGGGGGGGGGG9FFGGGGGGGGGGGGGGGGGGGGGGGGGGGGGGGGGGGGGGGGGGGGGGGGGGGGGGGGGGGGGCFGGGGGGGGGGGGGGGGGGGGGGGGGGGGGGGEGGGGGGGGF6CGGGGGGGGGGGGGGGGGG5EEEF6C?C<FDFGGGGGFDGDGGGGGGGFFFGGFFDBFF47?C=FFF49CDA2FFGGFAF:?FFFFFFABA?FFF@
@DE18INS60510:318:000000000-B6LD3:1:1101:14953:9239 1:N:0:AAGAGGCACCTAGAGT
TGGGGAATATTGCACAATGGGGGAAACCCTGATGCAGCGACGCCGCGTGGAGGAAGAAGGTCTTCGGATTGTAAACTCCTGTTGTTGAGGAAGATAATGACGGTACTCAACAAGGAAGTGACGGCTAACTACGTGCCAGCAGCCGCGGTAAAACGTAGGTCACAAGCGTTGTCCGGAATTACTGGGTGTAAAGGGAGCGCAGGCGGGAGAACAAGTTGGAAGTGAAATCCATGGGCTCAACCCATGAACTGCTTTCAAAACTGTTTTTCTTGAGTAGTGCAGA
+
GGGGGGGGGGGFGGGGFGGFGGGGGGGGGGGGGGGGGGGGGGGGGGGGGGGGGGGGFGGGGGGGGGGGGGGGGGGGGGGGGGGGGGGGGGGGGGGGGGGGGGGGGGGGGCGGGFGEFGGGGGGGGGGGFGGGGGGGGGGGGGGGCGGCFGGFFGGGGGGGGGGGGFGGGF7EFGGEGGFGGGGFGGFGGG99CFECECEGGEGGGGGDEEFGGFGCE>DGGGGGGFFGGGGGGGGF:3>CFFFFGFF:8:CGGFFFGCBFG?F>@4F6?F<<<BDBBA0<AFF
@DE18INS60510:318:000000000-B6LD3:1:1101:20328:9240 1:N:0:AAGAGGCACCTAGAGT
TGGGGAATATTGCACAATGGGGGAAACCCTGATGCAGCGACGCCGCGTGGAGGAAGAAGGTCTTCGGATTGTAAACTCCTGTTGTTGAGGAAGATAATGACGGTACTCAACAAGGAAGTGACGGCTAACTACGTGCCAGCAGCCGCGGTAAAACGTAGGTCACAAGCGTTGTCCGGAATTACTGGGTGTAAAGGGAGCGCAGGCGGGAGAACAAGTTGGAAGTGAAATCCATGGGCTCAACCCATGAACTGCTTTCAAAACTGTTTTTCTTGAGTAGTGCAGA
+
GGGGGGGGGGGGGGGGGGGGGGGGGGGGGGGGGGGGGGGGGGGGGGGGGGGGGGGGGGGFFGGGGGGGGGGGGGGGGGGGGGGGGGGGGGGGGGDGGGGGGGGGGGGGGGGGGGGGGGGGGGGGGGGGGGGGGGGGGGGGGGGGGGGGGGGGGGGGGGGGGGGGGGGGGGGGGGGGGG5CFGFFGGGGGGGGFGGGGGGGGGGGGDEEGGGFGGF<EGGFGGGGGGGGGFGGFDGFFFGGFFFFGGFGFGFGG?BFGGFFGFGGFFFF:F<B<:9<A<?FFF4
@DE18INS60510:318:000000000-B6LD3:1:1101:7965:9251 1:N:0:AAGAGGCACCTAGAGT
TGGGGAATATTGCACAATGGGGGAAACCCTGATGCAGCGACGCCGCGTGAAGGATGAAGTATTTCGGTATGTAAACTTCTATCAGCAGGGAGGAAAATGACGGTACCTGACTAAGAAGCCCCGGCTAACTACGTGCCAGCAGCCGCGGTAATACGTAGGGGACAAGCGTTATCCGGATTTACTGGGTGTAAAGGGAGCGTAGACGGTATTGCAAGCCAGATGTGAAAGCCCGGGGCTCAACCCCGGGACTGCATTTGGAACTGTAGAGCTAGAGTGTCGGAGC
+
GGGGGGGGGGGCGGGGGGGFFGGGGGGGGGGGGGGGGGCFCGGEGGGGEGGGGGGGGGGGGGGGGGGGGGGGGGGGGGGGGGGGFGFGGGGGGGGGGGGGGEGGGGGGGGGGGGGGGGGGGDGDGGGGGGGGGGGGGGCCGCFFEGGGGG>EGGGGGGGCGDGGGFFGGGGGGGG>5CGCFFGGGG6CC9FGDGGD5*?EEDE?EEEFG??7+2<FGGGD4DGCFCFF?F5CD)9BEFGDF)5>D=@C5FGGGFF4*:?A#######################
@DE18INS60510:318:000000000-B6LD3:1:1101:25397:9259 1:N:0:AAGAGGCACCTAGAGT
TGGGGAATATTGCACAATGGGGGAAACCCTGATGCAGCGACGCCGCGTGGAGGAAGAAGGTCTTCGGATTGTAAACTCCTGTTGTTGAGGAAGATAATGACGGTACTCAACAAGGAAGTGACGGCTAACTACGTGCCAGCAGCCGCGGTAAAACGTAGGTCACAAGCGTTGTCCGGAATTACTGGGTGTAAAGGGAGCGCAGGCGGGAGAACAAGTTGGAAGTGAAATCCATGGGCTCAACCCATGGACTGCTTTCAAAACTGTTTTTCTTGAGTAGTGCAGA
+
GGGGGGGGGGGGGGGGGGGGGGGGGGGGGGGGGGGGGGGGGGGGGGGGGGGGGGGGGGGGGGGGGGGGGGGGGGGGGGGGGGGGGGGGGGGGGGGGGGGGGGGGGGGGGGGGGGGGGGGGGGGGGGGGGGGGGGGGGGGGGGGGGGGGGGGGGGGGFGGGGGGGGGGGGGDGGGGGGGGGGGGGGGGGGGGGGGEGGGGGGGGGGGGGGGGGG?FFGGGGCGGGGGGFGGFGGGGFF>FGFFFFCFFGFGGGG?FFGGFFGFG:@>?B?FFFFFFF2A?FFBF
@DE18INS60510:318:000000000-B6LD3:1:1101:16830:9284 1:N:0:AAGAGGCACCTAGAGT
TGGGGAATATTGCACAATGGGGGAAACCCTGATGCAGCGACGCCGCGTGGAGGAAGAAGGTCTTCGGATTGTAAACTCCTGTTGTTGAGGAAGATAATGACGGTACTCAACAAGGAAGTGACGGCTAACTACGTGCCAGCAGCCGCGGTAAAACGTAGGTCACAAGCGTTGTCCGGAATTACTGGGTGTAAAGGGAGCGCAGGCGGGAGAACAAGTTGGAAGTGAAATCCATGGGCTCAACCCATGAACTGCTTTCAAAACTGTTTTTCTTGAGTAGTGCAGA
+
GGGGGGGGGGGGGGGGGGGGGGGGGGGGGGGGGGGGGGGGGGGGGGGGGGGGGGGGGGGGGGGGGGGGGGGGGGGGGGGGGGGGGGGGGGGGGGGGGGGGGGGGGGGGGGGGGGGGGGGGGGGGGGGGGGGGGG?GGGGGGGGGGGGGGDGGGGGGGFF;FGFFEGGGGGGGGGGGGGGGGGGGGGFGCFGGGGGGGGGGGGGEGGGEGCGFGGGC7CGGGGGGGGGGGGFGGCCFFFGCFF>EGGFGFGGGF?FFGGFFG?GFFDF:?F<B<?ABFFFF2:8
@DE18INS60510:318:000000000-B6LD3:1:1101:24730:9289 1:N:0:AAGAGGCACCTAGAGT
TGGGGAATATTGCACAATGGGGGAAACCCTGATGCAGCGACGCCGCGTGGAGGAAGAAGGTCTTCGGATTGTAAACTCCTGTTGTTGAGGAAGATAATGACGGTACTCAACAAGGAAGTGACGGCTAACTACGTGCCAGCAGCCGCGGTAAAACGTAGGTCACAAGCGTTGTCCGGAATTACTGGGTGTAAAGGGAGCGCAGGCGGGAGAACAAGTTGGAAGTGAAATCCATGGGCTCAACCCATGAACTGCTTTCAAAACTGTTTTTCTTGAGTAGTGCAGA
+
GGGGGGGGGGGGGGGGGGGGGGGGGGGGGGGGGGGGGGGGGGGGGGGGGGGGGGGGGGGGGGGGGGGGGGGGGGGGGGGFGGGGGGGGGGGGGGGGGGGGGGGGGGGGGGGGGGGGGGGGGGGGGGGGGGGGGGGGGGGGGGGGGGGGGGGGGGGGGGGGGGGGGGGGGGGGGGGGFEGGGGGGGGGGGGFFFGGFGGGGGGGGGGGEGGGFGGGCEGGGGGGGGGGFGGGGGGGFFFFFFFFEGF?C=CGDCF?FGGBFFFFGFFFBFFFAFDA99A(6A<F
@DE18INS60510:318:000000000-B6LD3:1:1101:7484:9298 1:N:0:AAGAGGCACCTAGAGT
TGGGGAATATTGCACAATGGGCGAAAGCCTGATGCAGCAACGCCGCGTGAGCGATGAAGGCCTTCGGGTCGTAAAGCTCTGTCCTCAAGGGAGATAATGACGGTACTTGAGGAGGAAGCCCCGGCTAACTACGTGCCAGCAGCCGCGGTAATACGTAGGGGGCTAGCGTTATCCGGAATTACTGGGCGTAACGGGTGCGTAGGTTGTTTCTTAAGTCAGAGGTGAAAGGCTACGGCTCAACCGTAGTAAGCCTTTGAAACTGGTAAACTTGAGTGCAGTAGAG
+
FGGGEEEGAFGCEGG9@AFCDGGGG77,9C@EEAFGGGGGDEGGGDF>>CGF7BF=?E5AF=BFGGG7FF:FFGGDC9AE,EEFAEC8,F3,8>F9BD?@>C@FG7FFFC,,@+3+:3D@B::7FCFFFGGGEF8C:CEGGDF:<C<*4*<FFGGCFFCFCE7F78+?/;:CEGGG>8CE9CF+0A8CCCC*8EGEGC=E55CF+8;CEGDFEC7?CD7777A3<=AF5*9FD*155)*97>D5C*<7@*96FFF6C7)5>6C####################
@DE18INS60510:318:000000000-B6LD3:1:1101:7467:9314 1:N:0:AAGAGGCACCTAGAGT
TGGGGAATATTTCACAATGGGCGAAAGCCTGATGCAGCAACGCCGCGTGAGCGATGAAGGCCTTCGGGTCGTAAAGCTCTTTCCTCTAGGGAGATAATGACGGTACTTGCGGATGAAGCCCCGGCTAACTACGTGCCAGCAGCCGCGGTAATACGTAGGTGGCTAGCGTTATCCGGAATTACTTGGCGTAAATGGTGCGTTGGTGGTTTCTTAAGTCAGTGCTGAAAGGCGACGGTTCTCTCGTCTTTAGCCTTTGACACTGTGAACCTTGAGTGCTGGAGAG
+
GFFF@@CG,EF<FGG,CFFFGGEGDCC<CEAEFFAGGGFG<FCEF7B=:B,F:CDCCE9<F<?FGFD7FF+@=8B<9,,B,CEDFG,,B,B3B7FG,EDFG++B++<EFG:+++8,,,8,:357FC*@CF,<F>,@:FCFDFFC:F*<F**?<FFF,::,7<+*42+:4F8CCF>8:*;<<@E####################################################################################################
@DE18INS60510:318:000000000-B6LD3:1:1101:21693:9325 1:N:0:AAGAGGCACCTAGAGT
TGGGGAATATTGCACAATGGGGGAAACCCTGATGCAGCGACGCCGCGTGGAGGAAGAAGGTCTTCGGATTGTAAACTCCTGTTGTTGAGGAAGATAATGACGGTACTCAACAAGGAAGTGACGGCTAACTACGTGCCAGCAGCCGCGGTAAAACGTAGGTCACAAGCGTTGTCCGGAATTACTGGGTGTAAAGGGAGCGCAGGCGGGAGAACAAGTTGGAAGTGAAATCCATGGGCTCAACCCATGAACTGCTTTCAAGACTGTTTTTCTTGAGTAGTGCAGA
+
GGGGGGGGGGGFGGGGGGGGGGGGGGGGGGGGGGGGGGEGGGGGGGGGGGGGGGGGGGGG8FFGGGGFEGGGGGGGGDGGEGFFB<DBFGGGGGFGGGGGGGGGGGDB>FGGGGGGGGGCGGGGGGGGGGGGGGGGGGGGGGGGGGGGGGGCFGGCGGGFFFG9FGGGGGEGFGGGGCGGFFFGGGGG>F9CGGGGGGGCEGGDGGDEGGFGGGG9<:CD7CFF<FGC<CCCGGFFFFGGFFF>4C*2=>CFFBF4>GAAGFGGFAF?:F)64?F94<?AF##
@DE18INS60510:318:000000000-B6LD3:1:1101:25501:9371 1:N:0:AAGAGGCACCTAGAGT
TGGGGAATATTGCACAATGGAGGAAACTCTGATGCAGCGACGCCGCGTGAGTGAAGAAGTAGTTCGCTATGTAAAGCTCTATCAGCAGGGAAGATAATGACGGTACCTGACTAAGAAGCACCGGCTAAATACGTGCCAGCAGCCGCGGTAATACGTATGGTGCAAGCGTTATCCGGATTTACTGGGTGTAAAGGGAGCGCAGGCGGTGCGGCAAGTCTGATGTGAAAGCCCGGGGCTCAACCCCGGTACTGCATTGGAAACTGTCGTACTAGAGTGTCGGAGG
+
GGGGGGGGGGGGGGGGGGGGGGGGGGGGGGGGGGGGGGGGGGGGGGGFGGGGGGGGGGGGCFFGGGGEGGGGGGGGGGGGGGGGGGGGGGGGGGGGGGGGGGGGGGGGGGGGGGGGGGGGGGGGGGGGGGGGGGGGGGGGGGGGGGGGGGGGGGGFGGGGGGGGGGGGGGGGGGGGDGGGGGGGGGGGGGGGGGGGGGGGGGGGGGGGGGGGEEEFGGGGGGGGGGGGG:DGGGGFFFGFFFE:DCEGEFGGGFBFGGAAGFGGFFFF?F<<4<<D>B?;1>:
@DE18INS60510:318:000000000-B6LD3:1:1101:27929:9396 1:N:0:AAGAGGCACCTAGAGT
TGGGGAATATTGCACAATGGGGGAAACCCTGATGCAGCGACGCCGCGTGAGCGATGAAGTATTTCGGTATGTAAAGCTCTATCAGCAGGGAAGAAAATGACGGTACCTGACTAAGAAGCCCCGGCTAACTACGTGCCAGCAGCCGCGGTAATACGTAGGGGGCAAGCGTTATCCGGATTTACTGGGTGTAAAGGGAGCGTAGACGGCATGGCAAGCCAGATGTGAAAGCCCGGGGCTCAACCCCGGGACTGCAGTTGGAACTGTCAGGCTAGAGTGTCGGAGA
+
GGGGGGEGGGGFGGGGGFGGGGGGGGG8FGDFGEFGGGGGGGGGGGGGGGGGGCFFEGFEFGGGGGGGGGGFGGGGGGGGGGGGGGCF@EFFGFFDEGGGGGGGGGGGGDGFDGFGGGGDFGGGGGEBFGGFGGGGGGGGGGFFEDEG*4C@FFGGGGGGGGGGGGFC/AEGGCCEC?;:<@EFFGGGEGGGGGGGGGCEC>?FEGGCGDEFFCGGFGGFGF9><FCFG:CDDDDE>F4=?FF@CE5CBCCD7)96DF?4>6F7=5F:BF?############
@DE18INS60510:318:000000000-B6LD3:1:1101:24296:9399 1:N:0:AAGAGGCACCTAGAGT
[truncated: 55,151,726 more chars]
