# Supplementary material for: Effect of radiotherapy on the gut microbiome in pediatric cancer patients: a pilot study
Source: PeerJ. 2019 Sep 23;7:e7683. doi: 10.7717/peerj.7683 (PMC6761921; doi:10.7717/peerj.7683)
Supplement: Supplemental Information 6 — Radiotherapy fraction 25.2 Gy, Male at age of 7, First dose after 14 days from taking a sample from patient 2 (P2) [file peerj-07-7683-s006.gz › GEN171113_S_16s_sample4_2_V3V5_FWD.fastq]

@DE18INS60510:318:000000000-B6LD3:1:1101:17045:2108 1:N:0:AAGAGGCAGCGTAAGA
TGGGGAATATTGCACAATGGGGGAAACCCTGATGCAGCGACGCCGCGTGGAGGAAGAAGGTCTTCGGATTGTAAACTCCTGTTGTTGAGGAAGATAATGACGGTACTCAACAATGACGTGACGGCTAACTACGTGCCAGCCGCCGCGGTAAAACGTAGGTCACACGCGTTGTCCGGAATTACTGGGTGTCACGGGAGCGCAGGCGGGAGAACAAGTTGGAAGTGAAATCCATGTTCTCAACCCATTAACTGCTTTCAAATCTGTTTTTCTTTAGTAGTGCAGT
+
GGGGGGGGGGGGGGGGGGGGGGGGGGGCGGGGGGGGGGGGGGGGGGGGGGGGGGGGGGGGGGGGGGD7FFEF,AAFG<FGGGGGGG,,3,,,:CFCAFEFA:7FFEF>9=FC7,,,,8@+,@@7FGD,@F9<>F,DF975*55<F@*<<*1,>FDGGGDGGF@,+***:8*;@FG5>8;CFFGE?>@5:+<+***58**/**///?5*:8=F*0=CEGDC75FC?C7CFFCC0**099**8>BDG+8*9C*9C?FF*04)09::=A?################
@DE18INS60510:318:000000000-B6LD3:1:1101:17085:2151 1:N:0:AAGAGGCAGCGTAAGA
TGGGGAATCTTCCGCAATGGACGAAAGTCTGACGGAGCAACGCCGCGTGAGTGATGAAGGATTTCGGTCTGTAAAGCTCTGTTGTTTATGACGAACGTGCAGTGTGTGAACAATGCATTGCAATGACGGTAGTAAACGAGAAAGCCACGGCTAACTACGTGCCAGCAGCCGCGGTAATACATAGGTGGCGAGCGTTGTCCGGAATTATTGGGCGTAAAGAGCATGTAGGCGGCTTAATAAGTCGAGCGTGAAAATGCGGGTCTCAACCCCGTATGGCGCTGGC
+
GGGGGGGGGGGGGGGFGGGGGGGFG@FFGGFGFFEGGGFGGGGGGGGFGCGCEFGFGGGGGGGGGGDF<FFGCGEFFGGGGGGGFGGFF,@FCGEGDFGF@<CEFCGG9AFGDF9F,CE<,,2<:FECFGGGGGG@FCE5*:8FGGFEE>EGD6FGGDEGGGG7<8*88C8ECEE5EC9EGGFGGGGGFDDEE5EG*;:<*/**:E+C9CE5;CCGG*CFCFGGDFGGFGGGDGD)19>7BBFDG*7D>C3<79@FG3(955CC44?<(.(-,:(8BBFFFF#
@DE18INS60510:318:000000000-B6LD3:1:1101:8398:2189 1:N:0:AAGGGGCAGCGTAAGA
TGGGGAATATTGCACAATGGGGGAAACCCTGATGCAGCGACGCCGCGTGGAGGAAGAAGGTCTTCGGATTGTAAACTCCTGTTGTTGTGGTAGATAATGACGGTACTCAACAAGGAAGTGACGGCTAACTACGTGCCAGCAGCCGCGGTAAAACGTAGGTCACATGCGTTGTCCGGAATTACTGGGTGTAAGGGGAGCGCAGGCGGGAGAACAAGTTGGAAGTGAAATCCATGTTCTTAAGCCATGAACTGCTTTCAATACTGATTTTCTTGAGTAGTGCGGA
+
EGGF@C@FCFA<EFGFFFFFGDCECCGFEC,?FGGFGGEGGGGFGGGGGGD7@CFFFEGFGGGGGFC+>FDFFGGGGGGGGGGG,@B,=<,@FGGCFGDFFGDGFGFEGGGGGFF,,,?C<<:FE*<AGGGG8C@C8++*:**AEGG5?EE7E9C:FGGF7:F9+++:CE>EF+*:*:C+2ACFCC8>1<7+AEC>58?5*8**:EE*CGF?F:=+3:CCCF<>9DF7:EC####################################################
@DE18INS60510:318:000000000-B6LD3:1:1101:20637:2225 1:N:0:AAGAGGCAGCGTAAGA
TGGGGAATATTGCACAATGGGGGAAACCCTGATGCAGCGACGCCGCGTGGAGGAAGAAGGTCTTCGGATTGTAAACTCCTGTTGTTGGGGAAGATAATGACGGTACCCAACAAGGAAGTGACGGCTAACTACGTGCCAGCAGCCGCGGTAATACGTAGGGAGCAAGCGTTGTCCGGATTTACTGGGTGTAAAGGGTGCGTAGGCGGCTTTGCAAGTCAGATGTGAAATCTATGGGCTCAACCCATAAACTGCATTTGAAACTGTAGAGCTTGAGTGAAGTAGA
+
GGGGGGGGGGGGGGGGGGGGGGGGGGGGGGGGGGGGGGGGGGGGGGGGGGGGGGGGGGGGGGGGGGGGGGGGGGGGGGGGGGGGGGGGGGGGGGGGGGGGGGGGGGGGGGGGGGGFGGGGGGGGGGGGGGGGGGGGGGGG?EGGGGGGEGECGGGFGGGGGGGGGGGGGGGGGGGGGD>ECGGGGGGGGGFCGGGGEGGGCGGGGGGGEEFFFFFFGFGC7CCGGGFGGGGFGGCFFFGGFFFFGG@GFCC4FF??FFF<>=FFB)16<9:BFFFFFA4<A>6
@DE18INS60510:318:000000000-B6LD3:1:1101:14756:2235 1:N:0:AAGAGGCAGCGTAAGA
TGGGGAATATTGCACAATGGGGGAAACCCTGATGCAGCGACGCCGCGTGGAGGAAGAAGGTCTTCGGATTGTAAACTCCTGTTGTTGAGGAAGATAATGACGGTACTCAACAAGGAAGTGACGGCTAACTACGTGCCAGCAGCCGCGGTAAAACGTAGGTCACAAGCGTTGTCCGGAATTACTGGGTGTAAAGGGAGCGCAGGCGGGAGAACAAGTTGGAAGTGAAATCCATGGGCTCAACCCATGAACTGCTCTCAAAACTGTTTTTCTTGAGTAGTGCAGA
+
GGGGGGGGFGFGGGGFFGGGGGGGGGGDFGFGGGFGGGDFGGGGGDGFGGGFGGGGGGGFGGGGGGGGCGGFFFGGGGGGGFGGFGGGFCFGGGGGGGDFGGGGGGGGGGGGCFFDGFGGGGGGGGGGGGGGGGGGGGGGFGGGGGGD@@F9@FGGGGEFGGGFCGGGGGEEFGGGGGGGGGFGGGFEEFFGFGGGDGEG>GGGGGG5E8FGGGGFFGGGGFGGGFFGGGGGGGCF@FG7)7@FCGFGFGFGG*9?FCB<G?F78AFFFFA<FFFF>ABAFFF
@DE18INS60510:318:000000000-B6LD3:1:1101:21469:2257 1:N:0:AAGAGGCAGCGTAAGA
TGGGGAATCTTCCGCAATGGACGAAAGTCTGACGGAGCAACGCCGCGTGAGTGATGAAGGATTTCGGTCTGTAAAGCTCTGTTGTTTATGACGAACGTGCAGTGTGTGAACAATGCATTGCAATGACGGTAGTAAACGAGGAAGCCACGGCTAACTACGTGCCAGCAGCCGCGGTAATACGTAGGTGGCGAGCGTTGTCCGGAATTATTGGGCGTAAAGAGCATGTAGGCGGCTTAATAAGTCGAGCGTGAAAATGCGGGGCTCAACCCCGTATGGCGCTGGA
+
GGGGGGGGGGGGGGGGGGGGGGGGGGGFFGGGGGGGGGGGGGGGGGGGGGGGGGGGGGGGGGGGGGGFGGGGGGGGGGGGGGGGGGGFGGGGGGGGGGGGGGFGGGFGGGGGGGGGGGGGGGGGGGGGGGGGGGGGGGGGGGGFGGGGGGGGGGGGFGGGGGGGDGGGGGGGGGGGGFGGGGGGGGGGGGGGGGGGGGGGGGGGGFCFGGGGGGGCGGFGGGGGGGGGGGGGDC5?F?G7?FFFGGFGFGCGFFFFGGB>C3)*935?<@B16:2:B>07>>@
@DE18INS60510:318:000000000-B6LD3:1:1101:20415:2283 1:N:0:AAGAGGTAGCGTAAGA
TGGGGAATATTGCACAATGGGGGAAACCCTGATGCGGCGACGCCGCGTGAGCGAAGAAGTATTTCGGTATGTAAAGCTCTATCAGCAGGGAAGAAAATGACGGTACCTGACTAAGAAGCACCGGCTAAATACGTGCCAGCAGCCGCGGTAAAACGTAGGTCACAAGCGTTGTCCGGAATTACTGGGTGTAAAGGGAGCGCAGGCGGGAGAACAAGTTGGAAGTGAAATCCATGGGCTCAACCCATGAACTGCTTTCAAAACTGTTTTTCTTGAGTAGTGCAGA
+
GGFGGGGGGGGGGGGGGGFGGGGGGGGGEFGGGGGGG:FCFGGDGGEFGGGGFEGGGGGGGGGGGGGFF+E?FGGGGGGFGCGGGGGGGGG==FGGGGGGGGGGFDFGGGGGFGFACGGGGGGGGGGGGGGGGGGGFGGG:FGDGGGGGGGGGGEFGGGGGGFG<CF5B74C@FGGEGEEFGFFFGFG:@FGFGGGG>EGGGGGCGG>ECFFG*:?<?FCGGDG<*3:?6CGC4C47FC*7>DFFFFFFG7CC6*9:?<55:>C*65:(14<AFB########
@DE18INS60510:318:000000000-B6LD3:1:1101:20400:2294 1:N:0:AAGAGGTAGCGTAAGA
TGGGGAATATTGCACAATGGGGGAAACCCTGATGCGGCGACGCCGCGTGAGCGAAGAAGTATTTCGGTATGTAAAGCTCTATCAGCAGGGAAGAAAATGACGGTACCTGACTAAGAAGCACCGGCTAAATACGTGCCAGCAGCCGCGGTAAAACGTAGGTCACAAGCGTTGTCCGGAATTACTGGGTGTAAAGGGAGCGCAGGCGGGAGAACAAGTTGGAAGTGAAATCCATGGGCTCAACCCATGAACTGCTGTCAAAAATGTTTTTCTTGAGTAGTGCAGA
+
GGGGGGGGGGGFGGGGGGGGGGGGGGGGGGGGGGGGGGGGGGGGGEGGGGGGGGGGGGGGCFGGGGGCFCGGGGGGGGGGGGGGGGGGGGGGGGGFGGGGGGGGGGGGGGGGGGGGGGGGGGGGGDGGGGGGGGGGGGGGGGGGGGGGGGGGGGDFGFGFGGCGGGGGGDGEGGGGGGGGGG7CGGGG>F:@CFEGGGEEEGGGC?ECEG=FGGG9C:DCFFGGGGGFGGFGGF5>57=FFFBFDGFGF*6=F)94CF<2*):29:?6:?AAFF<<A######
@DE18INS60510:318:000000000-B6LD3:1:1101:20481:2330 1:N:0:AAGAGGCAGCGTAAGA
TGGGGGATATTGCACAATGGAGGAAACTCTGATGCAGCGACGCCGCGTGAGTGAAGAAGTATTTCGGTATGTAAAGCTCTATCAGCAGGGAAGAAAATGACGGTACCTGACTAAGAAGCCACGGCTAACTACGTGCCAGCAGCCGCGGTAATACGTAGGGGGCAAGCGTTATCCGGATTTACTGGGTGTAAAGGGAGCGTAGACGGCGACGCAAGTCTGAAGTGAAATACCCGGGCTCAACCTGGGAACTGCTTTGGAAACGGGGTTGCTGGAGTGCTGGAGA
+
AFGGGGGGGGGGGGGGGFGGGGGGGGGEGCFGGGGGGEFFEGGDGDGFFGEGFGGFGGG,EAFDFFGFG@F5?FFGGAFFFFGFGGAFDFFGGFFGGCDFGGGGGEGGGGF<DDFG9@FF,DCFEGGFGGGGGFGFGFD<AFCGG<FECEFGGGGCECCFGGGD@FGECCEFCFEGEGGFFFCGGGFE1CC9CFGGGGG5CEGFEAECC?CCEEG9C7:7CG?FCF7DG<>*>5CD)<CC?F?FGC5<FCC################################
@DE18INS60510:318:000000000-B6LD3:1:1101:16584:2337 1:N:0:AAGAGGCAGCGTAAGA
TGGGGAATATTGCACAATGGGGGAAACCCTGGTGCTGCGACGCCGCGTGAGCGAAGAAGTATTTCGGTATGTAAAGCTCTATCAGCAGGGAAGAAGAAATGACGGTACCTGACTAAGAAGCACCGGCTAAATACGTGCCAGCAGCCGCGGTAATACGTATGGTGCAAGCGTTATCCGGATTTACTGGGTGTAAAGGGAGCGCAGGCGGTACGGCAAGTCTGATGTGAAAGCCCGGGGCTCAACCCCGGTACTGCATTGGAAACTGTCGGACGAGAGTGGCGGA
+
GGGGGGGGGGGGGGGGGGGGGGGGGGGFGGGGGGGGFFFGEGGGGGGFGGGGGGGGGGGGGCFFGGG=FFGAFGGGGGGFGFGGGGGGGGGGGGGGGGGGGGGGGGGGGGGGGGGGGGGGGGGGGGGGGGGCFGGGGGGGGGGGGGGGGGCFGCFCGCFGGGGGFFGGGGGEECFGGGGD5CFG?CFGFE8CFC?EEFEGGGGGGGGGGGEGGGCEG*CDCDCFCC9C<EDF3>DFF@<D@FFFD5<D:CDCG*9@FF?>FFGGB##################
@DE18INS60510:318:000000000-B6LD3:1:1101:24055:2342 1:N:0:AAGAGGCAGCGTAAGA
TGGGGAATATTGCACAATGGGCGAAAGCCTGATGCAGCGACGCCGCGTGAGTGAAGAAGTATTTCGGTATGTAAAGCTCTATCAGCAGGGAAGAAACTGACGGTACCTGACTAAGAAGCCCCGGCTAACTACGTGCCAGCAGCCGCGGTAATACGTAGGGGGCAAGCGTTATCCGGATTTACTGGGTGTAAAGGGAGCGTAGACGGCGAAGCAAGTCTGGAGTGAAAACCCAGGGCTCCACCCTGGGACTGCTTTGGAAACTGTTTTGCTACAGTGGTGGAGA
+
GGGGGGCGCGGGGGGGGFGGGGEFFGFCFFDCGGGGFGGGGGGGGGGGGGGGGGGGGGGF?EFGGGGGGGFGGGGGGGGGCFEGGGGFGGFGCFCFEFAEGDGGGGGGGFGGC=B?A3BFCGGGGGGGGGFGCF<CGFFGG@FGGGGGGGGF;FGDCGFGDEGF@*=E:@EGGGDEEECEGGGGGFFGBF9@<@ECEDEGGC5@EGGGGE5=8<FCCGFFFF+>EG7CFEDDGG*750195>>FFGF4>*1C**00C<A2<?D*9<41<F#############
@DE18INS60510:318:000000000-B6LD3:1:1101:13578:2351 1:N:0:AAGAGGCAGCGTAAGA
TGGGGAATATTGCACAATGGGGGAAACCCTGATGCAGCGACGCCGCGTGAGCGAAGAAGTATTTCGGTATGTAAAGCTCTATCAGCAGGGAAGAAGAAATGACGGTACCTGACTAAGAAGCACCGGCTAAATACGTGCCAGCAGCCGCGGTAATACGTATGGTGCAAGCGTTATCCGGATTTACTGGGTGTAAAGGGAGCGCAGGCGGTACGGCAAGTCTGATGTGAAAGCCCGGGGCTCAACCCCGGTACTGCATTGGAAACTGTCGGACTAGAGTGTCGGA
+
GGGGGGGGFGGGGGGGGGGGGGGGGGGEGGGGGFGGGGGGGGGGGGGGG7FGGGGGGFGGGGFGGGGGGGGGGGGGGGGGGGGGGGGGFG@FGGGGGGFFGGGGGGGGGGFGGGGGFAEGGFDGGDGGGGDGGGGGGF@FGGGFFGEGGGGGGGGGGGGGGGFFFCFGGGGGGCFGGGDGEEGGGCGG<CEDBFFGGGGGGEEGGDEGG=CEGGGGFFFGGGFFFGGGFCFFFGDEEFGGF?@F>A>D>GGCGFFFGG?2:?DFFAFFFE920:43.66AFFB
@DE18INS60510:318:000000000-B6LD3:1:1101:13408:2385 1:N:0:AAGAGGCAGCGTAAGA
TGGGGAATATTGCACAATGGGGGAAACCCTGATGCAGCGACGCCGCGTGGAGGAAGAAGGTCTTCGGATTGTAAACTCCTGTTGTTGAGGAAGATAATGACGGTACTCAACAAGGAAGTGACGGCTAACTACGTGCCAGCAGCCGCGGTAAAACGTAGGTCACAAGCGTTGTCCGGAATTACTGGGTGTAAAGGGAGCGCAGGCGGGAGAACAAGTTGGAAGTGAAATCCATGGGCTCAACCCATGAACTGCTTTCAACACTGTTTTTCTTGAGTAGTTCAGA
+
GGGGGEGGGGGFEGGFFGGGGGFEEFG@FGGCGFFFGGGGGGGGDDGGGGGGGGCFGGGGGGGGGGG7FGEFGGGFFGCG?FGGGGGECGGGGGGGGGGFGCGGGGDFGGGGG8FGGGGGFGGGEGDGGFGFGGAFG9FEFFGGGC:CGCCCCFCF:FGFGGGGCFGGEGGGGGFGCEGCFEGFGGCDC7B2?FDEE5*:C88EC?C5C50+*0:0+:CD*<FGCFFG7AFGGFGF))29@>E>7*6CB7**29*9::)4D?D07<@################
@DE18INS60510:318:000000000-B6LD3:1:1101:19297:2387 1:N:0:AAGAGGCAGCGTAAGA
TGGGGAATATTGCACAATGGGGGAAACCCTGATGCAGCGACGCCGCGTGGAGGAAGAAGGTCTTCGGATTGTAAACTCCTGTTGTTGGGGAAGATAATGACGGTACCCAACAAGGAAGTGACGGCTAACTACGTGCCAGCAGCCGCGGTAAAACGTAGGTCACAAGCGTTGTCCGGAATTACTGGGTGTAAAGGGAGCGCAGGCGGGAAGACAAGTTGGAAGTGAAATCTATGGGCTCAACCCATAAACTGCTTTCAAAACTGTTTTTCTTGAGTAGTGCAGA
+
GGGGGGGGGGGGGGGFGFGGGGGGGGGFGGGGGGGGGGEGGGGGGGGGGGEEGGGGGGGGGGGGGGGGGGGGGGGGGGGGGGGGGGGGGGGGGGGGGGGGGGGGGGGGGGGGGGGGGGGGGGGGGGGGGGGCFGGGGGGGGGGGGGGGGCFGGGGGGFEGGGGGGGGGGGGGGGGGGGGFGGGGGGGG>FF@FG5;CEGGGGGGGGG?CEGGGCFAFGGGG<CFCFFGGGGFGFGFFFFFF>EFGF?7?C>6:4=FGGF24?FFFBF?>FABBFFB>A24:<B
@DE18INS60510:318:000000000-B6LD3:1:1101:8329:2402 1:N:0:AAGAGGCAGCGTAAGA
TGGGGAATCTTCCGCAATGGACGAAAGTCTGACGGAGCAACGCCGCGTGAGTGATGAAGGATTTCGGTCTGTAAAGCTCTGTTGTTTATGACGAACGTGCAGTGTGTGAACAATGCATTGCAATGACGGTAGTAAACGAGGAAGCCACGGCTAACTACGTGCCAGCAGCCGCGGTAATACGTAGGTGGCGAGCGTTGTCCGGAATTATTGGGCGTAAAGAGCATGTAGGCGGCTGAATAAGTCGAGCGTGAAAATGCGGGGCTCAACCCCGTATGGCGCTGGC
+
CFGGFGGGGGGGGGGGDEGGCGGGEGGEE<FFGEEDGGGGFGDGGEG+FEE=FEAFGGGGGCFFGGGGGDFGGGGGGGGFGFGGCCFFC;FCFGGGGGGGGGGGEGCCFGGGG9F?FGFFGGGGDGGEF:C:CFGGFGGGGGGGG*CFECEGGGGCFGGCGGG?FCFGGGEDDGEGGFGDF+<@CCF8FG>C*:**:C7+8>;C*2C+3<?*;C5CEGGGGFG4FCFFCCDDD7).=*:7@?FEGC>G:DGD768B7C;>DB#####################
@DE18INS60510:318:000000000-B6LD3:1:1101:18858:2513 1:N:0:AAGAGGCAGCGTAAGA
TGGGGAATATTGCACAATGGGGGAAACCCTGATGCAGCGACGCCGCGTGAGTGAAGAAGTATCTCGGTATGTAAAGCTCTATCAGCAGGGAAGAAAATGACGGTACCTGACTAAGAAGCCCCGGCTAACTACGTGCCAGCAGCCGCGGTAATACGTAGGGGGCAAGCGTTATCCGGAATTACTGGGTGTAAAGGGTGCGTAGGTGGTATGGCAAGTCAGAAGTGAAAACCCAGGGCTTAACTCTGGGACTGCCTTTGAACCTGTCAGACTGGAGTGCAGGAGA
+
GGGGGGGGGGGGGGGGGGGGGGGGGGGGGGGGGGGGGGGGGGGGGGGGGGGGFGGGGGGGGGGFFGGGFBGEGGGGGGGFGGGGGGGGGGFGGGGGGGGGGGGGGGGGGGGGGGGGGGGGGGGGGDGGGGGGGGGGGGGGGGGGGGGGGGGGGGG:CFGGGGGGGGGEGGGGGGGGGECCGGFGGGGG5CFGGGGEEGECEEGEGG;<ECEGGGGGGGDFGGFGGGFGGEGDF<C3)5CCF@F@FFFD>4CCG6FFGGA)/)9C6<F<?F?:7?>?B9406<4
@DE18INS60510:318:000000000-B6LD3:1:1101:6982:2520 1:N:0:AAGAGGCAGCGTAAGA
TGGGGAATATTGCACAATGGGGGAAACCCTGATGCAGCGACGCCGCGTGGAGGAAGAAGGTCTTCGGATTGTAAACTCCTGTTGTTGAGGAAGATAATGACGGTATTCAACAAGGAAGTGACGGCTAACTACGTGACAGCAGCCGCGGTAAAACGTAGGTCACAAGCGTTGTCCGGAATTACTGGGTGTAAAGGGAGCGCAGGCGGGAGAACAAGTTGGAAGTGAAATCCATGGGCTCAACCCATGAACTGCTGTCAAAACTGTTGTTCGTGAGTAGTGCAGA
+
6CEEEFFC@EFGGFGGGFFFEGGEEGGAFGGGGGGGGFGDFFDCFEE@CECFGGGGGGDF?EFDGGGGG>FEDGGGGG?<FB<B<<F9BFGDABEGE9EFGGGGGCFGGGGGGGGGFG>=FDFGFGG@8<CFGGG,@FF,DFEFE7CFCEFCDGFDFGGEFFGFCFCBC@::<CFC:8ED?ECFFG9C*5?CCGGGCCE>CECEGGGCEDGFGCC?FFFCDGCFFFFCG6=FGCF47>F7;>)8DG4:BFG=C)/*?F<<F:>:@)<:A32<7?)4<5(:AD9
@DE18INS60510:318:000000000-B6LD3:1:1101:10616:2523 1:N:0:AAGAGGCAGCGTAAGA
TGGGGAATATTGCACAATGGGGGAAACCCTGATGCAGCGACGCCGCGTGAGCGAAGAAGTATTTCGGTATGTAAAGCTCTAACAGCAGGGAAGAAAATGACGGTACCTGACTAAGAAGCACCGGCTAAATACGTGCCAGCAGCCGCGGTAATACGTATGGTGCAAGCGTTATCCGGATTTACTGGGGGTAAAGGGAGCGTAGACGGTTGTGTAAGTCTGATGGGAAAGCACGGGGCTCAACCCCGGGACTGCATCGGAAACAATGTAAATAGAGTGACCGAGG
+
EGGECBFD=@-,CFC?<9EGGGGGGGG<C@FF?<BFFB:CGFFEGDG+FCC,<:FGFE:8=B,,@FE<<FB,@CF;FFCGF,8>C<<C74<CCFFGCEGGGEGGGGGFGGF:FFFFFDFGGGGC:*:AF?9@F<>CGF::FFGC:2:CEE8+2<E::CGGFGGGG0;E5C5*+<8E5**30++AFG*82;CECCGGC8:28*/+:E8;C2:6<<E+9:D=*:+*8CGGG+9CCCC################################################
@DE18INS60510:318:000000000-B6LD3:1:1101:20954:2532 1:N:0:AAGAGGCAGCGTAAGA
TGGGGAATATTGCACAATGGGCGAAAGCCTGATGCAGCGACGCCGCGTGAGTGAAGAAGTATTTCGGTATGTAAAGCTCTATCAGCAGGGAAGAAAATGACGGTACCTGACTAAGAAGCCCCGGCTAACTACGTGCCAGCAGCCGCGGTAATACGTAGGGGGCAAGCGTTATCCGGATTTACTGGGTGTAAAGGGAGCGTAGACGGTTAAGCAAGTCTGAAGTGAAAGCCCGGGGCTCAACCCCGGTACTGCTTTGGAAACTGTTTGACTTGAGTGCAGGAGA
+
GGGGGGGGGGGGGGGGGGGGGGGGGGGGGGGGGGGGGGGGGGGGGGGGGGGGGGGGGGGGDGGGGGGGFEGGGGGGGGGGGGGGGGGGGGGGGGGGGGGGGGGGGGGGGGGGFGGGGGGGGGGGGGGFGGGGGGGGGGGGGGGGGGGGGGGGGFGCEFGGDGGGFGGGGGGGGGGGGGCFGGGGGGGGGDGGGGGGGGGGGGDFEG8EEGGGGFGGGGGGGGGGGCEGG65DGCCB:>FFFFEBDEBGFFGGGFFFGG<<54DFF9:4>FBFFBFB24AB?:@
@DE18INS60510:318:000000000-B6LD3:1:1101:21811:2538 1:N:0:AAGAGGCAGCGTAAGA
TGGGGAATATTGCACAATGGGGGAAACCCTGATGCAGCGACGCCGCGTGGAGGAAGAAGGTCTTCGGATTGTAAACTCCTGTTGTTGAGGAAGATAATGACGGTACTCAACAAGGAAGTGACGGCTAACTACGTGCCAGCAGCCGCGGTAAAACGTAGGTCACAAGCGTTGTCCGGAATTACTGGGTGTAAAGGGGGCGCAGGCGGGAGAACAAGTTGGAAGTGAAATCCATGGGCTCAACCCATGAACTGCTTTCAAAACTGTCTTTCTTGAGTAGTGCAGA
+
GGGGGGFGCGGGGGGGGGGGGGFEFGGFEGGGGGGGGGGGGGGGGGGGGGCFGGFGGGGGGGGGGGGEGGGGGGGGGGGGGGGGGGGGGGGGEFFFFGGGGGGGGGGGFFGGGGGDEGGGGGDFFECFGGGGGGGGGGGGGFGGGGGFFE:BFGGGGGEFGDFGGGGGCGDGGGGD7CGGFGFFGFFBC<FFGGEGECGGGGGGG5=?EEFGGGG?7CFFGGFGCCFDG?6C773>>FGCFFBDGG?CF7FG=F6FG><<<@FF*68:<BF<)4564-35<<?
@DE18INS60510:318:000000000-B6LD3:1:1101:17690:2539 1:N:0:AAGAGGCAGCGTAAGA
TGGGGAATATTGCACAATGGGGGAAACCCTGATGCAGCGACGCCGCGTGAGTGAAGAAGTATCTCGGTATGTAAAGCTCTATCAGCAGGGAAGAAAATGACGGTACCTGACTAAGAAGCCCCGGCTAACTACGTGCCAGCAGCCGCGGTAATACGTAGGGGGCAAGCGTTATCCGGAATTACTGGGTGTAAAGGGTGCGTAGGTGGTATGGCAAGTCAGAAGTGAAAACCCAGGGCTTAACTCTGGGACTGCTTTTGAAACTGTCAGACTGGAGTGCAGGAGA
+
GGGGGGGGGGGGGGGGGGGGGGGGGGGGGGGGGGGGGGGGGGGGGGGGGGGGGGFGGGGGGGGFFGGGGGGCFFGGGGGGGGGGGGGGGGGGGGGGGGGGGGGGGGGGCGGGGGGGGGGGGGGGGGGGGGGGGGGGGGFGGGFGGDGGGGGGGGGGGGGGGGGGGGGGEEGGGGGGGGGGGGGGGGFGGFGGFGGFEDG>EGG9FGGGGGGGGGGGGGGGDGFGGGGGFEGGGFGB4@<>@6=?GGFC>5CD>/66DD>BFFGFB2=AF??BFFB?DFFFF<4
@DE18INS60510:318:000000000-B6LD3:1:1101:14541:2552 1:N:0:AAGAGGCAGCGTAAGA
TGGGGAATATTGCACAATGGGGGAAACCCTGATGCAGCGACGCCGCGTGAGCGATGAAGTATTTCGGTATGTAAGGCTCTATCAGCAGGGAAGAAAATGACGGTACCTGACTAAGAAGCCCCGGCTAACTACGTGCCAGCAGCCGCGGTAATACGTAGGGGGCAAGCGTTATCCGGATTTACTGGGTGTAAAGGGAGCGTAGACGGCATGGCAAGCCAGATGTGAAAGCCCGGGGCTCAACCCCGGTACTGCATTGGAAACTGTCGGACTAGAGTGTCGGAGG
+
GGGGGGFGFGGGGGGFCFGGGGGGGGGGGGGGGGFGGFEGGGGGGGFCGEGGGGFGGGGGAFEFGFGFGGGFGGGGGGGGG9FGFGGFFEGGGGGGFGGGGGGGGGGGEG@CF<<DGGGFFGGEGEGGGGGGGFGGGGGCGGGGGGGGGFFGGGGF@FGGGEEFGGGGG>E5<CGGGDEFGG?FGGCEEFFGGGGGGGGEEGEFGGGGEFGCEGCCCGGGFDFGGC?FC:<CDDCB);79?FB5CEEG@7>CCFFFC=<209F7BFFF65:4)89A#######
@DE18INS60510:318:000000000-B6LD3:1:1101:18316:2581 1:N:0:AAGAGGCAGCGTAAGA
TGGGGAATATTGCACAATGGGGGAAACCCTGATGCAGCGACGCCGCGTGGAGGAAGAAGGTCTTCGGATTGTAAACTCCTGTTGTTGAGGAAGATAATGACGGTACTCAACAAGGAAGTGACGGCTAACTACGTGCCAGCAGCCGCGGTAAAACGTAGGTCACAAGCGTTGTCCGGAATTACTGGGTGTAAAGGGAGCGCAGGCGGGAGAACAAGTTGGAAGTGAAATCCATGGGCTCAACCCATGAACTGCTTTCAAAACTGTTTTTCTTGAGTAGTGCAGA
+
GGGGGGGGGGGGGGGGGGGGGGGGGGGGGGGGGGGGGGGGGGGGGGGGGGFDGGGGGGGGGGGGGGGC?FGGGGGGGGGGGGGGGDGGGGGGGGGGGGGGGGGGGGFGFGGGGGGGGGGGGGGGGGGGGGGGGGGGGGGGGGGGGGGGGGGGGGGFGGGGGGGGGGGEEGGDFGGGGGGGGCFGEF?EE?9FGGGGGDGDECEGDGGCEGGDGGGFF7CGGGEFFGGCGFGGF5DF@FCG?>EEFGFGFCFGD??FFGFBGFGC=258?FADFFFF>97<A>F
@DE18INS60510:318:000000000-B6LD3:1:1101:14999:2633 1:N:0:AAGAGGCAGCGTAAGA
TGGGGAATATTGCACAATGGGGGAAACCCTGATGCAGCGACGCCGCGTGGAGGAAGAAGGTCTTCGGATTGTAAACTCCTGTTGTTGAGGAAGATAATGACGGTACTCAACAAGGAAGTGACGGCTAACTACGTGCCAGCAGCCGCGGTAAAACGTAGGTCACAAGCGTTGTCCGGAATTACTGGGTGTAAAGGGAGCGCAGGCGGAAGGCTAAGTCTGATGTGAAAGCCCGGGGCTCAACCCCGGTACTGCATTGGAAACTGGCCATCTAGAGTGTCGGAGG
+
GGGGGGGGGGGGGGGGGFGGGGGGGGGGGGGGGGGGGGGGDGGECGGGGGEFGGGGGGGGGGGGGGGGFCFGGGGGDGGGGGGGEGGGFGGGGGGGGGGGGGGEGGGGGGGGGGGGGGGGGGGGDGGGGFGGGGFGGGGGGGGGGGGG>EGFGGGFGFGCFGGGGGFGGGGGGGGGGGGFGGGGGGGGEFGGGGE*;:CEGEGEGGGEGGGGGGGGGGGFCFCFFGGGGGGDGGGF5@GGFFEFGGF3DFFGGB6?C=A<DFFCF6F0?*:><2-26<B;>B>
@DE18INS60510:318:000000000-B6LD3:1:1101:22051:2641 1:N:0:AAGAGGCAGCGTAAGA
TGGGGAATATTGCACAATGGGGGAAACCCTGATGCAGCGACGCCGCGTGGAGGAAGAAGGTCTTCGGATTGTAAACTCCTGTTGTTGAGGAAGATAATGACGGTACTCAACAAGGAAGTGACGGCTAACTACGCGCCAGCAGCCGCGGTAAAACGTAGGTCACAAGCGTTGTCCGGAATTACTGGGTGTAAAGGGAGCGCAGGCGGGAGAACAAGTTGGAAGTGAAATCCATGGGCTCAACCCATGAACTGCTTTCAAAACTGTTTTTCTTGAGTAGTGCAGA
+
GGGGGGGGGGGDDFGGGDGGGGG@FGDFGGGGGGGGGGEGGGGEEGGGGGGGGGGGGGGGGGGGGGGGGGFGFFGGGGGFGGGGGCGGGGGGGGGGGGGGGGGGGGGGGGGGGGGGGGGGCFEGGGGGGGGGGGGGGGGGFGGGGGGFGGGGGFGFFFGECFGGFFCEGGEGG?FGD>FFFFGG?F?EGGGGGGGGGGGGGGDDGGG855:7FFGFFGGG>CFDG=CFFFFCFGF>:>D*7>@EDF*7=:==F4@FGFFAGFG>4.73??24:?F2AD0<9AF
@DE18INS60510:318:000000000-B6LD3:1:1101:22039:2655 1:N:0:AAGAGGCAGCGTAAGA
TGGGGAATATTGCACAATGGGGGAAACCCTGATGCAGCGACGCCGCGTGGAGGAAGAAGGTCTTCGGATTGTAAACTCCTGTTGTTGAGGAAGATAATGACGGTACTCAACAAGGAAGTGACGGCTAACTACGCGCCAGCAGCCGCGGTAAAACGTAGGTCACAAGCGTTGTCCGGAATTACTGGGTGTAAAGGGAGCGCAGGCGGGAGAACAAGTTGGAAGTGAAATCCATGGGCTCAACCCATGAACTGCTTTCAAAACTGTTTTTCTTGAGTAGTGCAGA
+
GGGGGGEGGGGGGGGGGFGGGGGGGGGGGFGGGGGGGFCGGGGGGGGGGGGGGGGGGGGEF<FFGGGGGGFGGGGGGGGGGGDGFGGGFGGFGGGFGGGGGGGGGGGGGGGGGFEGGFGGGGGGBFCGGGGGGGGCEEGGGGG,CFFGGGGGGGGFGGGGGCBFFFCECEEEGGCEEGCCFF9CFGCEEGGGC?EDGGCEGGCEGGG5CCFGGFC+<:4<7FFFGFCDGFDFF*7>FFG4)>>5C:6DFFFGF?@4>C<7DFGC*).38FF>A?F><ABB<2=
@DE18INS60510:318:000000000-B6LD3:1:1101:13027:2656 1:N:0:AAGAGGCAGCGTAAGA
TGGGGAATATTGCACAATGGGGGAAACCCTGATGCAGCGACGCCGCGTGGAGGAAGAAGGTCTTCGGATTGTAAACTCCTGTTGTTGAGGAAGATAATGACGGTACTCAACAAGGAAGTGACGGCTAACTACGTGCCAGCAGCCGCGGTAAAACGTAGGTCACAAGCGTTGTCCGGAATTACTGGGTGTAAAGGGAGCGCAGGCGGGAGAACAAGTTGGAAGTGAAATCCATGGGCTCAACCCATGAACTGCTTTCAAAACTGTTTTTCTTGAGTAGTGCAGA
+
GGGGGGGGGGGGGGGGGFGGGGGGGGGGGGGGGGGGGGGGGGGDGGGGGGGEEGGGGGGGGGGGGGGEGGGFGGGGGGGGGEFGGGGGGGGCGGGGGGGGGGGEGGCGGGGGGGGGGGGGGGGGGGGGGGGGGGGGGGGGGGGGGGGGGGGGGGGCFGGGGGGGGGGGGCDGGGGGGGGGCFCCEGGGEG?@CFDGGGGGGGGCGGGGGGGGG?FC7>DDFGGGGGEGF0>FGFF>:@DCF>EFGGF7679=71867:<DGFC714)(:6>4A?DFFFFBBB6
@DE18INS60510:318:000000000-B6LD3:1:1101:20901:2659 1:N:0:AAGAGGCAGCGTAAGA
TGGGGAATATTGCACAATGGGGGAAACCCTGATGCAGCGACGCCGCGTGGAGGAAGAAGGTCTTCGGATTGTAAACTCCTGTTGTTGAGGAAGATAATGACGGTACTCAACAAGGAAGTGACGGCTAACTACGTGCCAGCAGCCGCGGTAAAACGTAGGTCACAAGCGTTGTCCGGAATTACTGGGTGTAAAGGGAGCGCAGGCGGGAGAGCAAGTTGGAAGTGAAATCCATGGGCTCAACCCATGAACTGCTTTCAATACTGTTTGTCTTGAGGAGTGCAGA
+
GGGGGGGGGGGGGGGGGCGGGGGGGGGGGGGGGGGGGGGGGGGGGGGEGGGGGGGGGGGGFGGGGGGGGGGGGGGGGGGGGGGGGGGGGGGGGGGGGGGGGGGGGGGGGGGFGGGGGGFGGGGGGGGGGGGGGGGGGGGGGGGGGGGGGGGGGGGFGGGFGGGGGGGEEEEGGGGGDGGGGGGGGGGGGGGFFGGGGDGGGGGGGGGEGGGGGGG99FGF7C6CG7F*<C7CDF*7).9=?FD:5FFDF*>4:FFFFF<:6*:D45)4A79<B773430<AF=
@DE18INS60510:318:000000000-B6LD3:1:1101:19146:2661 1:N:0:AAGAGGCAGCGTAAGA
TGGGGAATCTTCCGCAATGGACGAAAGTCTGACGGAGCAACGCCGCGTGAGTGATGAAGGATTTCGGTCTGTAAAGCTCTGTTGTTTATGACGAACGCGCAGTGTGTGAACAATGCATTGCAATGACGGTAGTAAACGAGAAAGCCACGGCTAACTACGTGCCAGCAGCTGCGGTAATACGTAGGTGGCGAGCGTTGTCCGGAATTATTGGGCGTAATGAGCATGTAGGCGTCTTAATTAGTCGATCGGGAAAATGCGGGGCTCAATCCCGCATGGCGCCGGA
+
<C@FCCCGEGG<EFEECFFEFCCB7FFC@C<E<@@:F+,EECF@@FG@>6?FE<EE<CE@8F,<?=+8+BA?AE<??,<,EC<F::=,BDFGGG::FG+@C7F<<F:>FGGGGEA<FGF9DCF<DAAFEGG3FFFGAF++*3@FFFGF7FGG7FGCC::>FFG;F7C,B,6,*=FC*;2+BGG;8C<5B?:*:88/*;9CEGCGCG#############################################################################
@DE18INS60510:318:000000000-B6LD3:1:1101:10657:2662 1:N:0:AAGAGGCAGCGTAAGA
TGGGGAATATTGCACAATGGGGGAAACCCTGATGCAGCGACGCCGCGTGGAGGAAGAAGGTCTTCGGATTGTAAACTCCTGTTGTTGAGGAAGATAATGACGGTACTCAACAAGGAAGTGACGGCTAACTACGTGCCAGCAGCCGCGGTAAAACGTAGGTCACAAGCGTTGTCCGGAATTACTGGGTGTAAAGGGAGCGCAGGCGGGAGAACAAGTTGGAAGTGAAATCCATGGGCTCAACCCATGAACGGCTTTCAAAACTGTTTTGCTTGAGTAGTGCAGA
+
GGC@FCFFFC@FFFEFEFG@FGD7CFGF@FGGA@ADF,@EGGGG@FG=:F:=FFAE8<F<BEG<FFGCFCA5EEFFF9EE8BF<B,,?<,B4EG,,A,5<B:74FF8FDFGG<,B=<<FEFF7CEC:FG9FFG>@B@CEFGD@F7>*<>*>FAFFGDFFGFGGD@8C5:<EEGFEDFE5CFCEFGG98EE?CF98>;CGC1:8?CE88>8CF?67A<CFG:DC9?:<:<?=CD*7577FD@FFFGFBD?**7)0<FGGF########################
@DE18INS60510:318:000000000-B6LD3:1:1101:18488:2667 1:N:0:AAGAGGCAGCGTAAGA
TGGGGAATATTGCACAATGGGGGAAACCCTGATGCAGCGACGCCGCGTGGAGGAAGAAGGTCTTCGGATTGTAAACTCCTGTTGTTGAGGAAGATAATGACGGTACTCAGCAAGGAAGTGACGGCTAACTACGTGCCAGCAGCCGCGGTAAAACGTAGGTCACAAGCGTTGTCCGGAATTACTGGGTGTAAAGGGAGCGCAGGCGGGAGAACAAGTTGGAAGTGAAGTCCATGGGCTCAACCCATGAACTGCTTTCAAAACTGTTTTTCTTGAGTAGTGCAGA
+
GGGGGGGGGGGGGGGGGGGGGGGGGGGGGGGGGGGGGGGGGGGGGGGGGGGGGGGGGGGGGGGGGGGGGGGGGGGGGGGFGFGGGGGGGGGGGGGGGGGGGGGGGGGGGGGGGGGGGGGGGGGGGGGGGGGGGGGGGGGGGGGGGGGGGGGGGGGGGGGGGGGGGGGGGGGEGGGGGGGGGGGGGGGGGGGGGGGGGGGGGGGGGGGGGGGGGGGGGGGGGGGGGGGGGGGGGGGFFFGGFFDECCFFFDGDG4=4:CAFGFGFFFFFB=AA<?BFFDFFFFB
@DE18INS60510:318:000000000-B6LD3:1:1101:6842:2700 1:N:0:AAGAGGCAGCGTAAGA
TGGGGGATATTGCACAATGGAGGAAACTCTGATGCAGCGACGCCGCGTGAGTGAAGAAGTATTTCGGTATGTAAAGCTCTATCAGCAGGGAAGAAAATGACGGTACCTGACTAAGAAGCCCCGGCTAACTACGTGCCAGCAGCCGCGGTAATACGTAGGGGGCAAGCGTTATCCGGATTTACTGGGTGTAAAGGGAGCGTAGACGGCGACGCAAGTCTGAAGTGAAATACCCGGGCTCAACCTGGGAACTGCTTTGGAAACTGTGTTGCTAGAGTGCTGGAGA
+
CFFFEE:F,EFFGFGC9FFF<<F7FEEGGCFGGFFGGEFGGGGEEFG>B7FDFGGG>@<@FGGCDEFEBFGFGGFFGGGGFFGGGG,DCCEECEGC8FCCCEDGGGGGGGGGGAFCECG7<*<EGG><>F:EE;@>CGCEGGGCEGCC18;FGFF<AEGGGGGGGC5CEE58+:EGCCEG??FGFF@C*203@FEFCEGE8?CGGCE5?EGG55EC?FGF7FFFGGGGGC0*/)7>@FGGFFFFC5)2797D>49FF4<2C8C:74F?>?2<2>A<<>2::::
@DE18INS60510:318:000000000-B6LD3:1:1101:24006:2722 1:N:0:AAGAGGCAGCGTAAGA
TGGGGGATATTGCACAATGGAGGAAACTCTGATGCAGCGACGCCGCGTGAGTGAAGAAGTATTTCGGTATGTAAAGCTCTATCAGCAGGGAAGAAAATGACGGTACCTGACTAAGAAGCCCCGGCTAACTACGTGCCAGCAGCCGCGGTAATACGTAGGGGGCAAGCGTTATCCGGATTTACTGGGTGTAAAGGGAGCGTAGACGGCATGGCAAGCCAGATGTGAAAGCCCGGGGCTCAACCCCGGGACTGCCTTTGGAACTGTCAGGCTAGCGTGGCGGAGA
+
GGGGGGGGGGGGGGGGGFGGEGGGGGGGGG<AFGGGGGEGFFGECGC+>C7EFEFGGGGEFE9FFGG?EFE<<E@FGFF<FC@FFFG8FCFAFF<8BBFGGGCFFGGFFFGGGGDBD<FEGGDCC7FC,@FGDFFFFFGDFG@BFEEC=::FBFG>:@E@@FC78BCC1FBB:<;C*;;@<E+2CF2;:<0<C9C*:88EG>/A:55:8*CA8<7=*9DD6C<F9D9:CGGGGG5)..025<D33*)93*9<**0*?D:AF?GGF##################
@DE18INS60510:318:000000000-B6LD3:1:1101:13617:2781 1:N:0:AAGAGGCAGCGTAAGA
TGGGGAATATTGCACAATGGGGGAAACCCTGATGCAGCGACGCCGCGTGGGGGAAGAAGGTCTTCGGATTGTAAACCCCTGTTGTTGAGGAAGATAATGACGGTACTCAACAAGGAAGTGACGGCTAACTACGTGCCAGCAGCCGCGGTAAAACGTAGGTCACAAGCGTTGTCCGGAATTACTGGGTGTAAAGGGAGCGCAGGCGGGAGAACAAGTTGGAAGTGAAATCCATGGGCTCAACCCATGAACTGCTTTCAAAACTGTTTTTCTTGAGTAGTGCAGA
+
GGGGGGGGGGGGGGGGGGGGGGGGGGGGGGGGGGGGGGGDGGGGGGGGGGGGGGGGGGGGGGGGGGGDGGGGGFGGFGGGGGGGADFGFFGFGGGFGGGGGDGGGGGGGGFGGGF8FFGGGGGGGECGFCFGGFGGGGGGGGGGECFEFGGGGGGFCFGFGGGGGGCEGGGGF?CEGGGFGGGFGGFE?EFEGEEFEDGGGGGGGGD:EEFGGFFFFCF>D<<9?FGFGD7:C4775FC4)7@BCGFFF**47669CDBFGFFCF4FBF=AFD?BA2A#####
@DE18INS60510:318:000000000-B6LD3:1:1101:18413:2793 1:N:0:AAGAGGCAGCGTAAGA
TGGGGAATATTGCACAATGGGGGAAACCCTGATGCAGCGACGCCGCGTGAGCGAAGAAGTATTTCGGCATGTAAAGCTCTATCAGCAGGGAAGAAGAAATGACGGTACCTGACTAAGAAGCACCGGCTAAATACGTGCCAGCAGCCGCGGTAATACGTATGGTGCAAGCGTTATCCGGATTTACTGGGTGTAAAGGAGCGCAGGCGGTACGGCAAGTCTGATGTGAAAGCCCGGGGCTCAACCCCGGTACTGCATTGGAAACTGTCGGACTAGAGTGTCGGAG
+
GGGGGGGGGGDFGGGEFGGGGGGGGGGEGGGGGGGGGGGGGGEFFGGGGDGGGGGGDGGGGGGGGGGGGGEFFGGGGGGGGDFGGGGGFGGGFGGGGGGGGGGGGGGGGGGGGGGGGGGGGGFGGGGGGGGGGGGGGGGGGGGGGGGGGG:FEFFFGGG9FFFFGGFGGGGGGGGGGGGGD?F?9EGGFG*?CGEFGGGECEGGGGGGGEGGEEGG7:?>FFGGFCE7CCFFGG::>>CD??5<GGF375>DGB46CF?>FF#####################
@DE18INS60510:318:000000000-B6LD3:1:1101:14648:2797 1:N:0:AAGAGGCAGCGTAAGA
TGGGGAATCTTCCGCAATGGACGAAAGTCTGACGGAGCAACGCCGCGTGAGTGATGAAGGATTTCGGTCTGTAAAGCTCTGTTGTTTATGACGAACGTGCAGTGTGTGAACAATGCATTGCAATGACGGTAGTAAACGAGGAAGCCACGGCTAACTAGGTGCCAGCAGCCGCGGTAATACGTAGGTGGCGAGCGTTGTCCGGAATTATTGGGCGGAAAGAGCATGTAGGCGGCTTAATAAGTCGAGCGTGAAAATGCGGGGCTCAACCCCGTATGGCGCTGGA
+
FGGGGGGGGGGGGGGGGEFGFGGGFGGFGGGGGEEGGGGGGGGDGGE8FEEEFGFFGFGG@EFDGGGCEGGFFGGGGGGGGGGGGC<F<FGGGGGGGGGGGGGGGGFGFGGGGGFGGGGGGGGGGGGGGFGGGGGGGGGGGGFGGFGGGGGGGGFCGGGGGGGGGGGGGFEGGGGECCEFGCFGGEFGCEBFGGC*:CFFGEACC6?C+9?FGG*>E5CFFFC*@CFGGGGGG37?04>:@BBDDGED.>D97@4?CDF>D:)9??F################
@DE18INS60510:318:000000000-B6LD3:1:1101:23116:2807 1:N:0:AAGAGGCAGCGTAAGA
TGGGGAATATTGCACAATGGGGGAAACCCTGATGCAGCGACGCCGCGTGAGCGAAGAAGTATTTCGGTATGTAAAGCTCTATCAGCAGGGAAGAAGAAATGACGGTACCTGACTAAGAAGCACCGGCTAAATACGTGCCAGCAGCCGCGGTAATACGTATGGTGCAAGCGTTATCCGGATTTACTGGGTGTAAAGGGAGCGCAGGCGGTACGGCAAGTCTGATGTGAAAGCCCGGGGCTCAACCCCGGTACTGCATTGGAAACTGTCGGACTAGAGTGTCGGA
+
GGGGGGGGGGGGGGGGGGGGGGGGGGGFGGGGGGGGGGGGGGGGGGGGGGGGGGGGGGGG9FGGGGGGGGGCGGGGGGGGGFGGGGGGGGGGFGGGGGGGGGGGGGGGGGGGGFGGFGGGGGGGGGGGGGGGGGGGGGGGGGGGGGGGGGGGGFGCF:FFFGFGGGGGGGEGGGGFEEGGGGGGFGGGEG*?9CEGGFGEG>EGGCGGGGDGGGCEC:>CFGGG@GGGGGGGGGGFFDCC=9FFG5>DEGGFFF?FDF?7FFCC8>F?>>3(58>B4A9ABF3
@DE18INS60510:318:000000000-B6LD3:1:1101:19165:2812 1:N:0:AAGAGGCAGCGTAAGA
TGGGGAATATTGCACAATGGGGGAAACCCTGATGCAGCGACGCCGCGTGGAGGAAGAAGGTCTTCGGATTGTAAACTCCTGTTGTTGAGGAAGATAGTGACGGTACTCAACAAGGAAGTGACGGCTAACTACGTGCCAGCAGCCGCGGTAAAACGTAGGTCACAAGCGTTGTCCGGAATTACTGGGTGTAAAGGGAGCGCAGGCGGGAGAACAAGTTGGAAGTGAAATCCATGGGCTCAACCCATGAACGGCTTTCAAAACTGTTTTTCTTGAGTAGTGCAGA
+
FGGGGDGGGFG<DGEGGGGGGEGEEGFFEFGGGGFFFFFGEGGGGGGGGGGGFDGGFGGGFFGGFGGGD+A,C?FGGGGGCEEGEFFCEEFGGFFGGFEEFEEGGGGGGGCDFFF8BFFFGGGGEFGGG93@EFGFEECECDGGEGCG@FFFGGGF>CFGCFCFGGGGEGGGGGGCDEGG9?<EGG?ECF?BFGDC*CE>EE>?CEGCE8FG?CFFFFGFDFCFFFG>FFGDCG5:F>D447BDG64>F**5)76B7*-276::8:)3:=BF<4-:<A?A>67
@DE18INS60510:318:000000000-B6LD3:1:1101:23152:2829 1:N:0:AAGAGGCAGCGTAAGA
TGGGGAATATTGCACAATGGGGGAAACCCTGATGCAGCGACGCCGCGTGGAGGAAGAAGGTCTTCGGATTGTAAACTCCTGTTGTTGAGGAAGATAATGACGGTACTCAACAAGGAAGTGACGGCTAACTACGTGCCAGCAGCCGCGGTAAAACGTAGGTCACAAGCGTTGTCCGGAATTACTGGGTGTAAAGGGAGCGCAGGCGGGAGAACAAGTTGGAAGTGAAATCCATGGGCTCAACCCATGAACTGCTTTCAAAACTGTTTTTCTTGAGTAGTGCAGA
+
GGGGGGGGGGGGGGGGGGGGGGGEGGGGGFFGGGGGGFGGGGGGGGGGGGGFFGGGGGGGGGGGGGDEGGGGFEFGGGGGGGGGB<AFFFEGFFFGGFFFGGGGGGGFFGFG8AFBDGGGGGGGGGGGGGGGGGGGGDFFFEFCFEC@FEFFGGFFCFD>CFACFG8EE7CCCFEGGGGDGDFGGG?EBFCGGGGGDEC:/:CGEGEEGCG?8?F<<:C6CFCGGGC7C?CGGGC:0)9FF@@37CBGF:==GF=*:C4<*9?C7<703*)-64A44<:A###
@DE18INS60510:318:000000000-B6LD3:1:1101:17511:2876 1:N:0:AAGAGGCAGCGTAAGA
TGGGGAATATTGGACAATGGGCGAAAGCCTGATCCAGCGACGCCGCGTGAGTGAAGAAGCATTTCGGTATGTAAAGCTCTATCAGCAGGGAAGAAAATGACGGTACCTGACTAAGAAGCCCCGGCTAACTACGTGCCAGCAGCCGCGGTAATACGTAGGGGGCAAGCGTTATCCGGATTTACTGGGTGTAAAGGGAGCGTAGACGGTTAAGCAAGTCTGAAGTGAAAGCCCGGGGCTCAACCCCGGTACTGCTTTGGAAACTGTTTGACTTGAGTGCAGGAGA
+
GGGGGGGGGGGGGGGGGGGGGGGGGGGGGGGGGGGGGGGGGGGGGGGGGGGGGGGGGGGGGGGGGGGGGGGGGGGGGGGGGGGGGGGGGGGGGGGGGGGGGGGGGGGGGGGGGGGGGGGGGGGGGGGGGGGGGGGGGGGGGGGGGGGGGGGGGGGFFFGGGGGGGGGGGGGGGGGGDEGGGGGGGGGGGGGGGGEGGDGGGGGGGGGGGGGGGGGGGGGGDDGC@FGGGDCDDGG:<FGFFFEDGGFGF>FGG6FFGGFBFFFFFFFFAFFFA?>FBFA:?BF
@DE18INS60510:318:000000000-B6LD3:1:1101:16898:2904 1:N:0:AAGAGGCAGCGTAAGA
TGGGGAATATTGCACAATGGGGGAAACCCTGATGCAGCGACGCCGCGTGAGCGAAGAAGTATTTCGGTATGTAAAGCTCTATCAGCAGGGAAGAAGAAATGACGGTACCTGACTAAGAAGCACCGGCTAAATACGTGCCAGCAGCCGCGGTAATACGTATGGTGCAAGCGTTATCCGGATTTACTGGGTGTAAAGGGAGCGCAGGCGGTACGGCAAGTCTGATGTGAAAGCCCGGGGCTCAACCCCGGTACTGCATTGGAAACTGTCGGACTAGAGTGTCGGA
+
GGGGGGGGGGGGGGGGFGGGGGGGGGG@FGGGGGGGGGDGGFGFGGGEGGGGGGGGGGGGGGGGGGGCFFGGGGGGGFGGEFGGFFFGGGGGGGGGGGGGGGGGGGGGGGGFGGGGGGGGGGGGGGDGGGGGGGGGGGFGFFGGGFEGG@CEGGGGGGGFEGGGGGFGCCEECFFGEG5CEGGGGFGGFEEGGFFGEGGEG5CGEGGGGGGGGGGCE>FGGGFFEGGFGGGFCGGFDFC<*9;>7CBGEGGGDF6@CF:>C?F7@<*89B#############
@DE18INS60510:318:000000000-B6LD3:1:1101:15648:2923 1:N:0:AAGAGGCAGCGTAAGA
TGGGGAATATTGCACAATGAGGGAAACCCTGATGCAGCGACGCCGCGTGGAGGAAGAAGGTCTTCGGATTGTAAACTCCTGTTGTTGGGGAAGATAATGACGGTACCCAACAAGGAAGTGACGGCTAACTACGTGCCAGCAGCCGCGGTAAAACGTAGGTCACAAGCGTTGTCCGGAATTACTGGGTGTAAAGGGAGCGCAGGCGGGAAGACAAGTTGGAAGTGAAATCTATGGGCTCAACCCATAAACTGCTTTAAAAACTGTTTTTCTTGAGTAGTGCAGT
+
GGGGGGGGGFFGGGGFEFGGGGGGGGGGGGEGCAFFGGGGEGGGGGGCGGEFGGFGGGGGGGGGGGDEGGFFGGGGGGGGFFFG<FGGGGGGGG?FGDEFEGGEGGGGGGEGGGGGGG@CFGGGGGGGGCGGD;FCGGGGGCFFGGGGGEGGGFGFGFD<FGF@CC8C:EGGGGGCEEFC9<CFFGFG57@FFDED>::8:EGDGGG5?EC68:C<+;DFGD6=C7EFGFGFFFFF45*>5>B@F?4?B##################################
@DE18INS60510:318:000000000-B6LD3:1:1101:22132:2927 1:N:0:AAGAGGCAGCGTAAGA
TGGGGAATATTGCGCAATGGGGGCAACCCTGACGCAGCCATGCCGCGTGAATGAAGAAGGCCTTCGGGTTGTAAAGTTCTTTCGGTAGCGAGGAAGGCACTTAGTTTAATAAACTAAGTGATTGACGTTAACTACAGAAGAAGCACCGGCTAACTCCGTGCCAGCAGCCGCGGTAATACGGAGGGTGCGAGCGTTAATCGGAATAACTGGGCGTAAAGGGCACGCAGGCGGTGACTTAAGTGAGGTGTGAAAGCCCCGGGCTTAACCTGGGAATTGCATGTCA
+
GGGGGGGGFGGGGGGGGGGGGGGGGGCGGGGGGDGGGEDFGGGGGGGEGEGGGGFFGGGGGGGGGGGGGGFFGGGGEAFFGGGGGGGGEFGGGGGCGGGFGGGGFFGGGGGGGGGGFDFFGFGGGGGGGGGGGGGGGGGGFGGGGGGGGGGGFGGGGGGGGGFFGG>F@ECCFGGGGGGGCEGGEBCBEGGGE>:CFFC5?EEGGFCCFFEFEGCEGGCGGDEDGGGGGG39DFGB*8:CFFF=DFFFEGCFGF4)5C09D34CBAF2:4?:?::8ABA2<97
@DE18INS60510:318:000000000-B6LD3:1:1101:18519:2932 1:N:0:AAGAGGCAGCGTAAGT
TGGGGGATATTGCACAATGGAGGAAACTCTGATGCAGCGACGCCGCGTGAGTGAAGAAGTATTTCGGTATGTAAAGCTCTATCAGCAGGGAAGAAAATGACGGTACCTGACTAAGAAGCCCCGGCTAACTACGTGCCAGCAGCCGCGGTAATACGTAGGGGGCAAGCGTTATCCGGATTTACTGGGTGTAAAGGGAGCGTAGACGGCGACGCAAGTCTGAAGTGAAATACCCGGGCTCAACCTGGGAACTGCTGTGGAAACTGTGTTGCTGGAGTGCTGGAGA
+
GGGGGGGGGGGGGGGGGFFGGGGGGGGGGGGGGGGGGGGGGGGFGGEFFEGGGGFGGGGGGGGGFFGFGGGEGGGGGGGGGGGGGGGGGGGGGGGGGGGGGGGGGGGGGGGGGGGGGGGGGGGGGGGGGGGGGGFGGGGGGGGGGGGGEFDFFGGAGGGGGGGDGGGG;FGFGGGGGGGGGGGGGGCGCF?FGGGGGGGGGEEGGGGGEGEGECEFFGCCFGGGGGGFGGGCDG>>)7DC4<@FFGFC@*2>C)=FGD?FGFFGFAFFAFA72:>:4>B:?B?
@DE18INS60510:318:000000000-B6LD3:1:1101:23319:2939 1:N:0:AAGAGGCAGCGTAAGA
TGGGGGATATTGCACAATGGAGGAAACTCTGATGCAGCGACGCCGCGTGAGTGAAGAAGTATTTCGGTATGTAAAGCTCTATCAGCAGGGAAGAAAATGACGGTACCTGACTAAGAAGCCCCGGCTAACTACGTGCCAGCAGCCGCGGTAATACGTAGGGGGCAAGCGTTATCCGGATTTACTGGGTGTAAGGGAGCGTAGACGGCGACGCAAGTCTGAAGTGAAATACCCGGGCTCAACCTGGGAACTGCTTTGGAAACTGTGTTGCTGGAGTGCTGGAGAG
+
GGGGGGGGGGGGGGGGGFGGGGFFGGGGGGGGGGGGGGGGGGGGGGGGGGGGGGGGGGGG@DGGGGGEGGGGGGGGGGGGGFGGGFFGGGGGGGGGGGGGGGGGGGCGGGGGGGGGGGGGGGGGDFGGGGGGGFGGFGFGGGGGGGGG<FFD@FGCFFEGGGGGGGGGBCEF9EEEGEEDFGFCGG@CE7<CEFGGECEGGDFCG=E>CGGGG5++<FCCC:CF?FGFGEGCDGGFF?FC:FFFD69<FGF7*9?FCCAB*12:68FA)9?FB##########
@DE18INS60510:318:000000000-B6LD3:1:1101:17354:2942 1:N:0:AAGAGGCAGCGTAAGA
TGGGGAATATTGCACAATGGGGGAAACCCTGATGCAGCGACGCCGCGTGGAGGAAGAAGGTCTTCGGATTGTAAACTCCTGTTGTTGGGGAAGATAATGACGGTACCCAACAAGGAAGTGACGGCTAACTACGTGCCAGCAGCCGCGGTAAAACGTAGGTCACAAGCGTTGTCCGGAATTACTGGGTGTAAAGGGAGCGCAGGCGGGAAGACAAGTTGGAAGTGAAATCTATGGGCTCAACCCATAAACTGCTTTCAAGACTGTTTTTCTTGAGTAGTGTAGA
+
GGGGGGGGGGGGGGGGGGGGGGGGGGGFGGGGGGGGGGGGGGGGGGGGGGEFGGGGGGGGGGGGGGGGGGGGGGGGGCFFGGGGGGGGGGGGGGGGGGGGGGGGGGGGGGGGGGGFGGGGGGGGGGGGGGGGGGGGGGGFGF:FGGGGGGGGGGGFGFGGGGGGGGGG7FEEFFGGGDGGGGGGGF:CCFFFFFGFEGGGGGGGGGGECEGGGGGCCFFFGGFFFFGDFFFGGF<FF@DF.<@>*2=>?>FGCFF7>FAAFFGGF)<6?4)4>?#########
@DE18INS60510:318:000000000-B6LD3:1:1101:22117:2964 1:N:0:AAGAGGCAGCGTAAGA
TGGGGAATATTGCACAATGGGGGAAACCCTGATGCAGCGACGCCGCGTGGAGGAAGAAGGTCTTCGGATTGTAAACTCCTGTTGTTGAGGAAGATAATGACGGTACTCAACAAGGAAGTGACGGCTAACTACGTGCCAGCAGCCGCGGTAAAACGTAGGTCACAAGCGTTGTCCGGAATTACTGGGTGTAAAGGGAGCGCAGGCGGGAGAACAAGGTGGAAGTGAAATCCATGGGCTCAACCCATGAACTGCTTTCAAAACTGTGTTTCTTGAGTAGTGCAGA
+
GGGGGEGGFFEAFGGGFGGGGGGDGCFECFEEFFGGGGGGGGGGGGGFCFEGCFGGGGGGGGGGFGC7FFFCFGGGFGEGGFAE8:CACC<FFGGFGGGGFGGFFEG@FGG<CGGCFGFGGGGGGGGFGGFGGGGGFFGGGF>FGE5>>:>F7+2CCAEFGFECCGGG8CEEC9AEGGGGEFGGGGGGGGFFGC5FE*?C>>GGGG=8C=:C6:6*09DC7FE=7>?>76C>C57@:;C645:E5??####################################
@DE18INS60510:318:000000000-B6LD3:1:1101:11728:2990 1:N:0:AAGAGGCAGCGTAAGG
TGGGGAATATTGCACAATGGGGGAAACCCTGATGCAGCGACGCCGCGTGGAGGAAGAAGGTCTTCGGATTGTAAACTCCTGTTGTTGAGGAAGATAATGACGGTACTCAACAAGGAAGTGACGGCTAACTACGTGCCAGCAGCCGCGGTAAAACGTAGGTCACAAGCGTTGTCCGGAATTACTGGGTGTAAAGGGAGCGCAGGCGGGAGAACAAGTTGGAAGTGAAATCCATGGGCTCAACCCATGAACTGCTTTCAAAACTGTTTTTCTTGAGTAGTGCAGA
+
GGGGGGGGGGGGGGGGFGGGGGGCFGGGGGGGGCFGFFGGGGGGGGGGGGGGGGGGGGGGGGGGGGGGGGGFFGGGGGGGGGGGGGGGFGGGGGGGFGGGGGGGGGGGGGGGGGGGGGGGGGGGGGGGGGGGGGGGGGGGFGGGGGGGGGGGGGGGGGGGGGGGGGGGGGGGGGGGGGGGGGFGGGGGGGG99FEGGCEEGDGGGGGGGGGGGGFCFCCGC9CFEGCGGGGCDF3FFFGGFFFF469CFFGGGF?FGFF7DFGFF:54?FDF)5<9AA>A<9B
@DE18INS60510:318:000000000-B6LD3:1:1101:9681:2991 1:N:0:AAGAGGCAGCGTAAGA
TGGGGAATATTGCACAATGGGGGAAACCCTGATGCAGCGACGCCGCGTGAGCGAAGAAGTATTTCGGTATGTAAAGCTCTATCAGCAGGGAAGAAGAAATGACGGTACCTGACTAAGAAGCACCGGCTAAATACGTGCCAGCAGCCGCGGTAATACGTATGGTGCAAGCGTTATCCGGATTTACTGGGTGTAAAGGGAGCGCAGGCGGTACGGCAAGTCTGATGAGAAAGCCCGGGGCTCAACCCCGGTACTGCATTGGAAAATGTCGGACTAGAGGGGCGGA
+
CFFFECCFC-BBC<FEE-CCGGGGGG<FF8?FACFFF8>FEGGD:FE3:FCCF@FGGGE@FEBFEGG<>>F3@D;DFDB,>3@FC<FD:FFGGGGCGGFGFFGGEFGD<9FFG?CCCGGGGG@F<FGGDGGGGGGGGGGE:@FGC>E58**:C+CEF+@:EFFFGF7EF?EGE8FGGGC**0<@+C6*2**2<9@::@=>8CEEC?GGCE=EE5ECFGFDCD7>+2ACC?59<3)>>5)9?FFFD*8>77*:7==9C=:?F45?###################
@DE18INS60510:318:000000000-B6LD3:1:1101:13211:2991 1:N:0:AAGAGGCAGCGTAAGA
TGGGGAATATTGCACAATGGGGGAAACCCTGATGCAGCGACGCCGCGTGGAGGAAGAAGGTCTTCGGATTGTAAACTCCTGTTGTTGAGGAAGATAATGACGGTACTCAACAAGGAAGTAACGGCTAACTACGTGCCAGCAGCCGCGGTAAAACGTAGGTCACAAGCGTTGTCCGGAATTACTGGGTGTAAAGGGAGCGCAGGCGGGAGAACAAGTTGGAAGTTACATCCATGGGCTCAACCCATGAACTGCTTTCAAAACTGTTTTTCTTGAGTAGTGCAGA
+
GGGGGGGGGGGGGGGFAFGGFGFEGGFBGGGGGDFGGGGEGGGGGGGDCEEDFGFGFFGGGGGGGGGEFG@FGGGGGGCFGGGGGGGCAC<FGGGGG9CFGGCGGG9CCFGGGEG>EFGGCGEGGGCFGGGGEGGDGGCFGGGGGGCGGGGGGGGGGGGGGCF@?@C8EGE5@?>ECCFGFGDCGGGGGFG?EFGC8*2**8C57EEEGG66C*:<<CFGFD<>:*<77*9:>FF:4)9FFFEEDFFG674=:606*?AA5)>C44??(*.:47A46<B<AF?
@DE18INS60510:318:000000000-B6LD3:1:1101:18439:3015 1:N:0:AAGAGGCAGCGTAAGA
TGGGGAATATTGCACAATGGGGGAAACCCTGATGCAGCGACGCCGCGTGAGCGAAGAAGTATTTCGGTATGTAAAGCTCTATCAGCAGGGAAGAAGAAATGACGGTACCTGACTAAGAAGCACCGGCTAAATACGTGCCAGCAGCCGCGGTAATACGTATGGTGCAAGCGTTATCCGGATTTACTGGGTGTAAAGGGAGCGCAGGCGGAAGGCTAAGTCTGATGTGAAAGCCCGGGGCTCAACCCCGGTACTGCATTGGAAACTGGTCATCTAGAGTGTCGGA
+
GGGGGGGGGGGGGGGGGGGGGGGGGGGGGGGGGGGGGGGGGGGGGGGGGEGGGGGGGGGGGGGGGGGFGGGDGGGGGFGFGFGGGGGGFGGGGGGGGGGGGGGGGGGGGGGGGGGGGGGGGGGGGGGGGGGGGGGGGGGGGGGGGGGGGGGGGGGGGGFFFGGGGGGGGGGGGFGGGGGD5EFGGFGGGGEGGGFGCFEDGGGGGGGGG=EGFFFFGGGFGGFGCFGGFGGFCDGFFFDCFFFFGG>DEC<CDF?BFFF?GFFFFBFFB?B<<<<?<AADB>D
@DE18INS60510:318:000000000-B6LD3:1:1101:16055:3029 1:N:0:AAGAGGCAGCGTAAGA
TGGGGAATATTGCACAATGGGGGAAACCCTGATGCAGCGACGCCGCGTGGAGGAAGAAGGTCTTCGGATTGTAAACTCCTGTTGTTGAGGAAGATAATGACGGTACTCAACAAGGAAGTGACGGCTAACTACGTGCCAGCAGCCGCGGTAAAACGTAGGTCACAAGCGTTGTCCGGAATTACTGGGTGTAAAGGGAGCGCAGGCGGGAGAACAAGTTGGAAGTGAAATCCATGGGCTCAACCCATGAACTGCTTTCAAAACTGTTTTTCTTGAGTAGTGCAGA
+
GGGGGGGGGGGGGGGGGGGGGGGGGGGGGGGGGGGGGGGGEGGGGGGGGGGGGGGGGGGGGGGGGGFGGEGFGGGGGGGGGGGGGFGGGGGGGGGGGGGGGGGGGGGGGGGGGGGGGGGGGGGGGGGGGGGGGGGGGGGGGGGGGGGGGGGGGGGCFGGGGFGGFFGG=CEGGGGGGGGGGGGGGG<E*AFGGGGGGGGEGEGCEGGEGGGFCCFC+:FFGGGGFGGFGGFGG<C@@FGGFFFDFFFFFDCF>B==FFFF4:>:=-7:0?<>FFFFFFFFB##
@DE18INS60510:318:000000000-B6LD3:1:1101:11946:3041 1:N:0:AAGAGGCAGCGTAAGA
TGGGGAATATTGCACAATGGGGGAAACCCTGATGCAGCGACGCCGCGTGGAGGAAGAAGGTCTTCGGATTGTAAACTCCTGTTGTTGAGGAAGATAATGACGGTACTCAACAAGGAAGTGACGGCTAACTACGTGCCAGCAGCCGCGGTAAAACGTAGGTCACAAGCGTTGTCCGGAATTACTGGGTGTAAAGGGAGCGCAGGCGGGAGAACAAGTTGGAAGTGAAATCCATGGGCTCAACCCATGAACTGCTTTCAAAACTGTTTTTCTTGATTAGTGCAGA
+
GGGGGGGGGGGFFFFFFGFGGGG7FGGFGGFGGGGGGGGGGGGGGGGGGGDFGGGGGGGGGGGGGGGGGGGGGGGGGGGCGGGGFGGGGGGGGFGFGGGGGGGGGGGGGGGGGGGGGFGGGGGGGGGGGGFFFGCFEFGGGGGGFG:FF7FGGGGGDGGGGGFGDGFGGGEEFGGGGCCFGGGFGGFGGGDFGDEGGGGGGGGGGGC5C;:EECGGGFG6DGGGCGGGGGGGGGGFF567F>B@>E6FB:CCF47@D74<D/?F?<FB?B<<9)6<7B2<B2@
@DE18INS60510:318:000000000-B6LD3:1:1101:21908:3071 1:N:0:AAGAGGCAGCGTAAGA
TGGGGAATATTGCACAATGGGGGAAACCCTGATGCAGCGACGCCGCGTGGAGGAAGAAGGTCTTCGGATTGTAAACTCCTGTTGTTGAGGAAGATAATGACGGTACTCAACAAGGAAGTGATGGCTAACTACGTGCCAGCAGCCGCGGTAAAACGTAGGTCACAAGCGTTGTCCGGAATTACTGGGTGTAAAGGGAGCGCAGGCGGGAGAACAAGTTGGAAGTGAAATCCATGGGCTCAACCCATGAACTGCTTTCAAAACTGTTTTTCTTGAGTAGTGCAGA
+
GGGGGGGGGGGDGGGGFGGGGGGGGGGDEGGGGGGGGGEGGGGGFGGGGGGF7CGGGGGFGGGFGGG@GEGGCFGGGGGGFGGFEFGGGGDFFGGDGGFGGGGGGGGFGGCGGGF8>DFGGGCFGGGGGGGGGGFGGGGGGGFG>C:CFEG;FGGCFFEEFGGGGD7CEBCGFGGEGGGGGGGCFFFEGG9FFGGFGDG7>>ECEC8CCEFCEEGGFDDF:FFGGGGGFGGGG4DFFFG6?FBFGG47@D4CG?6?DFAAFFGG6AF?:F2<>?AAADFA4A=
@DE18INS60510:318:000000000-B6LD3:1:1101:9069:3086 1:N:0:AAGAGGCAGCGTAAGA
TGGGGAATATTGCACAATGGGGGAAACCCTGATGCAGCGACGCCGCGTGGAGGAAGAAGGTCTTCGGATTGTAAACTCCTGTTGTTGGGGAAGATAATGACGGTACCCAACAAGGAAGTGACGGCTAACTACGTGCCAGCAGCCGCGGGAAACGTAGGTCACAAGAGTTGTCCGGAATTACTGGGTGTAAAGGGAGCGCAGGCGGGAAGACAAGGATGAAGTGAAATCTATGGGCTAAACCCATAAACGGCTTTCAAAACGGTGTGTCTGGAGTAGTGCAGAG
+
@FFEEEEFFFFAFGGFE-@ADCFFGFCFGEEFGG<EEECE@FGCGGG>B@CF@FEFGFGG,CFFFGCEF7F9FF<CEFGGFC<FE,BBCFG:CF?FF9ADCBFEEFFGGGD+FDDGGC<FEACDE+@<FCFFE@FCBFGG@C>:BFGG7<@BCF,=FG9<<<FC@+<?9F;E@:@CEC6;CG<C><C*<<@@@8CEC8:?CE5CCEE>EF6C6:**09DFG*<:@C<7+<:>CD#################################################
@DE18INS60510:318:000000000-B6LD3:1:1101:7289:3098 1:N:0:AAGAGGCAGCGTAAGA
GGGGGAATATTGCACAATGGGGGAAACCCTGATGCAGCGACGCCGCGTGGAGGAAGAAGGTCTTCGGATTGTAAACTCCTGTTGTTGAGGAAGATAATGACGGTGCTCAACAAGGAAGTGACGGCTAACTACGTGCCAGCAGCCGCGGTAAAACGTAGGTCACAAGCGTTGTCCGGAATTACTGGGTGTAAAGGGAGCGCAGGCGGGAGAACAAGTTGGAAGTGAAATCCATGGGCTCAACCCATGAACTGCTTTCAAAACTGTTTTTCTTGAGTAGTGCAGA
+
-@FGGGGGFGFFGGGGDEFFGGGDGGGGGFGGDAEFFEFGGCFFCCFCFGCCGG>EEFGGFGFCEFGG+>F>CC;FFGGFD>CF:>A@DEG8FGCFEGGGGDGGGG,?FGGGGGGGGG>FGGGEEC:8FFGGEF@F@CF*ACCFECEG:EEFFGE;CFGFD<<CCG5EECCEG?C5;2A?FEFCFG0;?FFCGGGGE5CCEGGE=EGCCCC?CCG<<FC<7DECCDFGG+9C7<F:5<FFF4@D<6909:C6**97CFBDF@C####################
@DE18INS60510:318:000000000-B6LD3:1:1101:22866:3110 1:N:0:AAGAGGCAGCGTAAGA
TGGGGAATATTGCACAATGGGGGAAACCCTGATGCAACGACGCCGCGTGGAGGAAGAAGGTCTTCGGATTGTAAACTCCTGTTGTTGGGGAAGATAATGACGGTACCCAACAAGGAAGTGACGGCTAACTACGTGCCAGCAGCCGCGGTAAAACGTAGGTCAAGCGTTGTCCGGAATTACTGGGTGTAAAGGGAGCGCAGGCGGGAAGACAAGTTGGAAGTGAAATCTATGGGCTCAACCCATAAACTGCTTTCAAAACTGTTTTTCTTGAGTAGTGCAGAGG
+
GGGFEGGGGGGDGGGGGGGGGGGGGGGFEGGGGGFGGGGGGGGGGGGGGGGGGGFGFGGGGGGGGGGEGGGAFGGGGGGGGGFGFFGGGGGGGGGGGGGGGGGGGGFFGGGGGGGFCBFFGDFGGGGGGGGGGCGGGGGGDGGFGGGGGG7FCGGFGGGGGGFGGGGGGGGGGDFGGGGGGGFF2BEFFGFFGGGGGGG5:EGGC5CCGGFFGGGCCFDFFGGGGGGGGGG9FFGFFFDGBEFFFGFGFGGGGFBF7C?FG*C>?:FBB7:2<<A<:AF)6:F
@DE18INS60510:318:000000000-B6LD3:1:1101:19369:3113 1:N:0:AAGAGGCAGCGTAAGA
TGGGGAATATTGCACAATGGGGGAAACCCTGATGCAGCGACGCCGCGTGGAGGAAGAAGGTCTTCGGATTGTAAACTCCTGTTGTTGAGGAAGATAATGACGGTACTCAACAAGGAAGTGACGGCTAACTACGTGCCAGCAGCCGCGGTAAAACGTAGGTCACAAGCGTTGTCCGGAATTACTGGGTGTAAAGGGAGCGCAGGCGGGAGAACAAGTTGGAAGTGAAATCCATGGGCTCAACCCATGAACTGCTTTCAAAACTGTTTTTCTTGAGTAGTGCAGA
+
GGGGGGGGGGGGGGGGGGGGGGGGGGGGGGGGGGGGGGGGGGGGGGGGGGGGGGGGGGGGFGGGGGGGGCFGGGGGGGGGGGGGGGGGFGGGGGGGGGGGGGGGGGGGGGGGGGGGGGGGGGGGGGGGGGGGGGGGGG?FGGGGGGGGGGGGGGDFFGGGGGGGGGGGGEGGGGGGGGGGGGFGGGCEGGCEFFGFEGDGGGEGEGGGGECFE:C?:?CFDGGGGFGDG?9CFGGFFFDCF>@BGFF=FCFG>=4?FCFAG4C:@>FF:?AFFFBADBFBFFF
@DE18INS60510:318:000000000-B6LD3:1:1101:6765:3114 1:N:0:AAGAGGCAGCATAAGA
TGGGGAATATTGCACAATGGGGGAAACCCTGATGCAGCGACGCCGCGTGAGTGAAGAAGTATCTCGGTATGTAAAGCCCTATCAGCAGGGAAGAAAATGACGGTACCTGACTAAGAAGCCCCGGCTAACTACGTGCCAGCAGCCGCGGTAATACGTAGGGGGCAAGCGTTATCCGGAATTACTGGGTGTAAAGGGTGCGTAGGTGGTATGGCAAGTCAGAAGTGAAAACCCAGGGCTTAACTCTGGGACTGCTTTTGAAACTGTCAGACTGGAGTGCAGGAGA
+
<FFEFFCGGGGGGGGGGGGGFEDEGGGGGGGGGFEFGFGGG@F:FGGBFEGGGGGFGFFCFGFFFFG4FEE5CFFFE@CFFFGGGEFDFG<DFDGF,AFFDFEGGGDDCCFGFGDFFGGGGGGGDGGFFGFGFGF>BFGGGG>EG:FC*FFCCFF<<FGGEGGGFGFCC8EFG9CGCCCFGG?FGGF52ACCFCE8EGEEEEG+<E=FCFDGCGF?FCGDGGGGFGCFG7CDFGD:)7>7***9CCFD@CCC7@6?D<<4CBFCB<F25?>F?F#########
@DE18INS60510:318:000000000-B6LD3:1:1101:13208:3115 1:N:0:AAGAGGCAGCGTACGA
TGGGGAATATTGCACAATGGGGGAAACCCTGATGCAGCGACGCCGCGTGGAGGAAGAATGTCTTCGGATTGTTAACTCCTGTTTATGCGGAAGTTAATGACGGTACTCGACACTGAAGTGACGGCTAACTACGTTCCGGAAGGCGCGGTTACACGCAAGTCACCAGCGTTATCCGGAATTACTGGGTGTAAAGGGAGCGCAGGCGGGAGAACAAGATGGAAGTGAAATGCATGGGCTCAACGCCGAATGGCGCGGGTAACTGGTAGGCTTGAGTTCAGTAGCG
+
GACDEGGGGGGGC@EFFGGG8,@@,E,,FFGG,6FEFG+@+@:+@FGGG7FGDF4CF,,C5C,BE+F+=F,,,CFEE,5,5CF,,C,,BFCFE8??FA,5CFDBCF#################################################################################################################################################################################
@DE18INS60510:318:000000000-B6LD3:1:1101:6776:3130 1:N:0:AAGAGGCAGCATAAGA
TGGGGAATATTGCACAATGGGGGAAACCCTGATGCAGCGACGCCGCGTGAGTGAAGAAGTATCTCGGTATGTAAAGCCCTATCAGCAGGGAAGAAAATGACGGTACCTGACTAAGAAGCCCCGGCTAACTACGTGCCAGCAGCCGCGGTAATACGTAGGGGGCAAGCGTTATCCGGAATTACTGGGTGTAAAGGGTGCGTAGGTGGTAGGGCAAGTCAGAAGTGAAAACCCAGGGCTTAACTCTGGGACTGCTTTTGAAACTGTCAGACGGGAGGGCAGGAGA
+
<FAFFEGGG9F,CFGCFCFGCCEDGGG@FGGEFGGCFCCE>BFB=FGEGGCGCGDFGGF,C<CFGFCF8?F,FFGFF=<=FAFG9EFGGEFFCGDGGGEGFDGGGEGGGGFGGGGFFCCFGCFDE7>FGGGGGGGGGF:>F>7>FC:@CCEFEFFCFGG7BC@CF8E>C;E5CFGGD8FGGF7:CC:85AEGFGGEE8E?EEDC9:/<+/:78/>0+:7::<?73:<C673C5*/)7)9DFBFFC77CF0C9C7*4CC<<C6>CBA7<0)3011((4::B?##
@DE18INS60510:318:000000000-B6LD3:1:1101:23977:3131 1:N:0:AAGAGGCAGCGTAAGA
TGGGGAATATTGCACAATGGGGGGGACCCTGATGCAGCGACGCCGCGTGAGTGAAGAAGTATCTCGGTATGTAAAGCTCTATCAGCAGGGAAGAAAATGACGGTACCTGACTAAGAAGCCCCGGCTAACTACGTGCCAGCAGCCGCGGTAATACGTAGGGGGCAAGCGTTATCCGGAATTACTGGGTGTAAAGGGTGCGTAGGTGGTATGGCAAGTCAGAAGTGAAAACCCAGGGCTTAACTCTGGGACTGCTTTTGAAACTGTCAGACTAGAGTGCAGGAGA
+
GGGGGGGGGGGGGCFGEGGGGGGGCFFFDCGGGGGGGGEGGGGGFEGGGGGGFGBFGFFFAFGGFGGGFGGCCGGGGFGGGGGGGFGG>GGGGGGGGGGGGGGGGGGCFGGGFGGGFGFGGGGGGGGGGGGGGGEGGGGGGGGGGGGEGDGCFFFCCFGGGGG>CFFG8EGGGGGGGGGGGGFGGFFEGGDFF@EGGGG>CEG7C8C<C8ECC?GGFFC>>C?CCC<>*1>7CGGDFFG==/=FFGFC>5DF:=FFG<49DFD?@>?A>FF:2<AA>2):?67
@DE18INS60510:318:000000000-B6LD3:1:1101:19366:3134 1:N:0:AAGAGGCAGCGTAAGA
TGGGGAATATTGCACAATGGGGGAAACCCTGATGCAGCGACGCCGCGTGAGCGAAGAAGTATTTCGGTATGTAAAGCTCTATCAGCAGGGAAGAAAATGACGGTACCTGACTAAGAAGCACCGGCTAAATACGTGCCAGCAGCCGCGGTAATACGTAGGGTGCAAGCGTTATCCGGATTTACTGGGTGTAAAGGGAGCGTAGACGGTTGTGTAAGTCTGATGTGAAAGCCCGGGGCTCAACCCCGGGACTGCATTGGAAAGTATGTAACTAGAGTGTCGGAGA
+
GGGGGGGGGGGGGGGGFCGGGGGFGEGFGGGGGGGGGGGGGGGGGGGGGGGFFGGGGGGGFGGGGGGG87FFGGGG9?FFGDGFAFEEBEGGGGGGGGGGGGDGG=?FGGGGGGGFDCGDFGCGGGGFGFGGGGGGGCFEGGGGGGGGGDCFGGGBG,FFFCFGGGGEGC8BFCFD788CGGGGGGGG*AF,?CBEGGGG5E?FEG8>CC5A:9ECC7FGGFCFGGGGGEFCDDGFD>FFF;75DGECBGGGFF//CF9)*9:CF>=AF?AF23<95>6>F97
@DE18INS60510:318:000000000-B6LD3:1:1101:25036:3179 1:N:0:AAGAGGCAGCGTAAGA
TGGGGAATATTGCACAATGGGCGAAAGCCTGATGCAGCGACGCCGCGTGAGTGAAGAAGTATTTCGGTATGTAAAGCTCTATCAGCAGGGAAGAAAATGACGGTACCTGACTAAGAAGCCCCGGCTAACTACGTGCCAGCAGCCGCGGTAAAACGTAGGTCACAAGCGTTGTCCGGAATTACTGGGTGTAAAGGGAGCGCAGGCGGGAGAACAAGTTGGAAGTGAAATCCATGGGCTCAACCCATGAACTGCTTTCAAAACTGTTTTTCTTGAGTAGTGCAGA
+
GGGGGGFGGGGGGGGGGGGGGGGGGGGGGGGGGGGGGGGGGGGGGGGFGGGGGGGGGGGGGGGGGGGFGGFGGGCGGGGAEFFFFFFGGGFFFCFGGGGGGG7FDGGGGGGGGGGFEFGGGGGGGGGGGGCFGGCGGGGF:FFGGGGGEEEGA@FGGGGGGGGCGGGGGGGGGFFGG8FGGGGGGGGGGG79AFGGGGGGCEGGEECEG8FFFGFCF>DFDGGGGG+0CFFFFFGFFFGG4@@>FF?7FFCFC==FGC2>D?>FFAF?B@DAA0:<AA?AA<9
@DE18INS60510:318:000000000-B6LD3:1:1101:14922:3225 1:N:0:AAGAGGCAGCGTAAGA
TGGGGGATATTGCGCAATGGGGGCAACCCTGACGCAGCAACGCCGCGTGAAGGACGAAGGTTTTCGGATTGTAAACTTCTTTTATTAAGGACGAAAAATGACGGTACTTAATGAATAAGCTCCGGCTAACTACGTGCCAGCAGCCGCGGTAATACGTAGGGAGCAAGCGTTGTCCGGATTTACTGGGTGTAAAGGGTGCGTAGGCGGCTTTGCAAGTCAGATGTGAAATCTATGGGCTCAACCCATAAACTGCATTTGAAACTGTAGAGCTTGAGTTAAGTAG
+
GGGGGGGGGGGCFGGGGGGGGGGGGGGGGCFGGGGGGGGG8FGC7CFCFGGFGGGGGGGG,EFGGGGGGGGFGGFGAFGCFGGGGGGGGGGGEGGGGGGGGFGGGGEGGGGGGGGGGG?EFGFFGGGGGGGGGGGGFGCFFFGGGGGGGGGGDGGGGGGGGGGEFGGGGEGGEGGGGG>CGGEGGGG8?EFGFGGGGDGDE?EC9E5EGGDGGFG92?FGG797CFCGG?GDFGGF>FGCFFF>GGFG*:>DGBB@FF2:FFGF9:FBB##############
@DE18INS60510:318:000000000-B6LD3:1:1101:18743:3251 1:N:0:AAGAGGCAGCGTAAGA
TGGGGAATATTGCACAATGGGGGAAACCCTGATGCAGCGACGCCGCGTGGAGGAAGAAGGTCTTCGGATTGTAAACTCCTGTTGTTGAGGAAGATAATGACGGTACTCAACAAGGAAGTGACGGCTAACTACGTGCCAGCAGCCGCGGTAAAACGTAGGTCACAAGCGTTGTCCGGAATTACTGGGTGTAAAGGGAGCGCAGGCGGGAGAACAAGTTGGAAGTGAAATCCATGGGCTCAACCCATGAACTGCTTTCAAAACTGTTTTTCTTGAGTAGTGCAGA
+
GGGGGGGGGGGFGGGGGGGGGGGGGGGGGGGGGGGGGGGGGGGEGGGGGGGGGGGGGGGGGGGGGG+@FGGGGGGGGFGCGGGGCGGFFGGGGGGGGGGGGGGGGG?EGGGGGGFGGGGGGGGGGGGGGGGGGGFGGGGGGGGGGDEGGGGGGGGGGFG7CGGGGGGGGCEGGGGGGGGFGGGGGGGG8EDGGGE5;E=5*:CGGGG?C5ECFFGC7CDFGF?=CFGGGGGGGGGF4<F=FFEFGC?FF*00:66BC><2*<FGF)?1:FAB:?#########
@DE18INS60510:318:000000000-B6LD3:1:1101:12864:3267 1:N:0:AAGAGGCAGCGTAAGA
TGGGGAATATTGGGCAATGGACGCAAGTCTGACCCAGCAACGCCGCGTGAAGGAAGAAGGCTTTCGGGTTGTAAACTTCTTTTGTCAGGGAAGAGTAGAAGACGGTACCTGACGAATAAGCCACGGCTAACTACGTGCCAGCAGCCGCGGTAATACGTAGGTGGCAAGCGTTGTCCGGATTTACTGGGTGTAAAGGGCGTGCAGCCGGGCCGGCAAGTCAGATGTGAAATCTGGAGGCTTAACCTCCAAACTGCATTTGAAACTGTAGGTCTTGAGTACCGGA
+
CFGGECGG<FC@@AFC<FFGAEEEEDCGDGGGGGCFE,@CFEFGGEF=FC<CE<FFDEFFFF8=EFE7,BC=FE@EEGFGD<FE?E<FC=<E:FFGAEA<FFGGDEGCEFB<FBFE<FGGCFFGDEDEGFFGFGGCFGGCFGFFFFEEEE*CCFGFGGFGD>,@CEEFGGGCFFGGGEGEGC<<@C822;1<2BFCEE=*8E>7?8?ED8CEGDE=E*7:>?C:3*<CEG77>:>FFB5>9=770:@GFFGG>F4**:6):/>C@AFD###############
@DE18INS60510:318:000000000-B6LD3:1:1101:19172:3289 1:N:0:AAGAGGCAGCGTAAGA
TGGGGAATATTGCACAATGGGGGAAACCCTGATGCAGCGACGCCGCGTGAGCGAAGAAGTATTTCGGTATGTAAAGCTCTATCAGCAGGGAAGAAGAAATGACGGTACCTGACTAAGAAGCACCGGCTAAATACGTGCCAGCAGCCGCGGTAATACGTATGGTGCAAGCGTTATCCGGATTTACTGGGTGTAAAGGGAGCGCAGGCGGTACGGCAAGTCTGATGTGAAAGCCCGGGGCTCAACCCCGGGACTGCATTGGAAACTGTCGGACTAGAGTGTCGGG
+
GFFGGGGGGGGGGGGGGAFGGGGGGGGGGGGGGGGGGGGGGGGGGGGGGECEFGGGGGGGGFGGGFGFFGGGGGGGGFGGGGGGGGGGGGGGGGGGGGGGGGGGGGGGGGGFGGGGGGGGGGGGGGGGGGGGGGGGGGFFGGGGGGGGGEECEFGGG<FFFC:FGGGGGGGGGGFFFGGGGEGGGGGG;CC9<@EF>GC:EEGGEGGGGGGGCCECC*:0::EDC>FGGGCFCDGB>>GF4=FFGC@D)CD5D4B4C=?):9CFF4B?>>0((,449<AF:;>
@DE18INS60510:318:000000000-B6LD3:1:1101:14233:3294 1:N:0:AAGAGGCAGCGTAAGA
TGGGGAATCTTCCGCAATGGACGAAAGTCTGACGGAGCAACGCCGCGTGAGTGATGAAGGATTTCGGTCTGTAAAGCTCTGTTGTTTATGACGAACGTGCAGTGTGTGAACAATGCATTGCAATGACGGTAGTAAACGAGGAAGCCACGGCTAACTACGTGCCAGCAGCCGCGGTAATACGTAGGTGGCGAGCGTTGTCCGGAATTATTGGGCGTAAAGAGCATGTAGGCGGCTTAATAAGTCGAGCGTGAAAATGCGGGGCTCAACCCCGGATGGCGCTGGA
+
GGGGGGGGGGGGGGGGGGGGGGGFGGGFGGGGGGGGGGGGGGGDGGG@FFGBFGGGGGGG8FFFGGG>FGGGGGGGGGGGGGGGGGGG;DEGGGGGGGGGGGGFFGGGGGGGGFGGGGGGGGGGGGGGGGGFGGGGGGGGGGGGDGGGGGGGGGGGGGGFGGGGGGGGGGGGGGGGCFGGGGGGGFGGGGGGDGC*8;FFEG8C=FFFGGGGGECEEFGFGGCFGFGGGGDD35<6B@FFFFFFGEFD)9DGGFFFGG19))19??4:63913(4::90>>BF
@DE18INS60510:318:000000000-B6LD3:1:1101:7584:3295 1:N:0:AAGAGGCAGCGTAAGA
TGGGGAATATTGCACAATGGGGGAAACCCTGATGCAGCGACGCCGCGTGGAGGAAGAAGGTCTTCGGATTGTAAACTCCTGTTGTTGAGGAAGATAATGACGGTACTCAACAAGGAAGTGACGGCTAACTACGTGCCAGCAGCCGCGGTAAAACGTAGGTCACAAGCGTTGTCCGGAATTACTGGGTGTAAAGGGAGCGCAGGCGGGAGAACAAGTTGGGAGTGAAATCCATGGGCTCAACCCATGAACTGCTTTCAAAACTGTCTTTCTCGAGTAGTGCAGT
+
<FGGEGGGGGA<EFCFGGEFFDD:FFG,CEF8AEEGFFGGGGGGGGGGCDF8FE<EFFGFEFFGGGGGEGGGGGG9FFD?<FDFA,<FFGCDCFGGGFGGGGG@FF9F5DECFDD8F,>FCAF7FGDFGFGF:FFGD9BFGGFGGDEEEDGGGGEGFGGCFC@FF>F5:<:CGGE8*8CGGGGFGGFEGFF,?EEFC*:88C>EC8=88*:68CC92:D7DDGG7FF7+09FF43:4;=D?FFEGGF7=C66??@BD*4>C6DF###################
@DE18INS60510:318:000000000-B6LD3:1:1101:7831:3296 1:N:0:AAGAGGCAGCGTAAGA
TGGGGAATATTGCACAATGGGGGAAACCCTGATGCAGCGACGCCGCGTGGAGGAAGAAGGTCTTCAGATTGTAAACTCCTGTGGTTGAGGAAGATAATGACGGTACCCAACAAGGAAGTGACGGCTAACTACGTGCCAGCAGCCGCGGTAAAACGTAGGTCACAAGCGTTGTCCGGAATTACTGGGTGTAAAGGGAGCGCAGGCGGGAAGACAAGTTGGAAGTGAAATCTATGGGCTCAACCCATAAACTGCTTTCAAAACTGTTTTTCTTGAGTAGTGCAGA
+
-FGFFGFGGDGGGGGGGFGGGEGFG@FGCFGFEFEFF,CCGGGCCFGCGE7FGGGGGGGGGGGGGGGGFGF<FGGGGGGGGF,BE<BDDFGGFGGGGGGGEGDEGGDGGGGGGGGFGFGCGCGGGGGFGFGGGGGGGGGFGCFFFGGGCEEGGGGGGGGFGGFGGG7CE<CG:FEDCCCFGGGGGGGGDFF7FFGGGGGE>??>EGD:8?FFFFC9C:DCCFGFGFF7:9FGGCGF@:CF@F>54C6*=:D4>=*9CF>2<?GGFF??B*-66?A########
@DE18INS60510:318:000000000-B6LD3:1:1101:14731:3338 1:N:0:AAGAGGCAGCGTAAGA
TGGGGAATATTGGACAATGGGCGAAAGCCTGATCCAGCGACGCCGCGTGAGTGAAGAAGTATTTCGGTATGTAAAGCTCTATCAGCAGGGAAGAAAATGACGGTACCTGACTAAGAAGCCCCGGCTAACTACGTGCCAGCAGCCGCGGTAATACGTAGGGGGCAAGCGTTATCCGGATTTACTGGGTGTAAAGGGAGCGTAGACGGTTAAGCAAGTCTGAAGTGAAAGCCCGGGGCTCAACCCCGGTACTGCTTTGGAAACTGTTTGACTTGAGTGCAGGAGA
+
EGGGGGGGGGGGGGGGGGGGGGGGGGGGGGGGGGGFGFFGEGGGGGGFFGEGGFGGGGGF9FGCFGG@FFG,EGGFGGGFGCGGGGGGGGGGGGGGGGGGGGGGGGGGGGFGGGFGGGFGGGGGGEEGGFGGGEGGGGGGGGGGGGGG:CGGGGGEGGGGGGGGGGGGCCEFGGGGFEGCGFBGFGGE:CFGECEGGCGE5?5C:A*:;CFGGFFCCFFFFGCFFC+:60CCDCDEB:FF?F>>CCBGD>FD76==GG<<*@C:BAFFFFAAB>><AFFFBBF
@DE18INS60510:318:000000000-B6LD3:1:1101:23822:3357 1:N:0:AAGAGGCAGCGTAAGA
TGGGGAATATTGCACAATGGGGGAAACCCTGATGCAGCGACGCCGCGTGGAGGAAGAAGGTCTTCGGATTGTAAACTCCTGTTGTTGAGGAAGATAATGACGGTACTCAACAAGTAAGTGACGGCTAACTACGTGCCAGCAGCCGCGGTAAAACGTAGGTCACAAGCGTTGTCCGGAATTACTGGGTGTAAAGGGAGCGCAGGCGGGAGAACAAGTTGGAAGTGAAATCCATTGGCTCAACCCATGAACTGCTTTCAAAACTGTTTTTCTTGAGTAGTGCAGA
+
GGGGGGGGGGGFGGGGFFGGGGGGGGGGGGGGGGGGGGGGGGGGGGGGGGGGGGGGGGGGFGGGGGGGGGGGGGGGDGGGGGGG<DGFGFFGGGGGGGGGGGGGGGGGGGGGGGGGGGGGDFGGGCDGGGGGGGGGG9FG73DFGEFG:FG@FGGGGGGGGGGG98EEEC7EGGCECEGGFGCFGGAE5+<@CCEF*::CEGGGDGE5EEFGCCGGGGGGGGGFGGFGGGFC*297@?G607@5F66FFCCFCF=FF7ABG:CFFFF?:F))54)6<A?AFF6
@DE18INS60510:318:000000000-B6LD3:1:1101:24266:3393 1:N:0:AAGAGGCAGCGTAAGA
TGGGGAATATTGCACAATGGGGGAAACCCTGATGCAGCGACGCCGCGTGGAGGAAGAAGGTCTTCGGATTGTAAACTCCTGTTGTTGAGGAAGATAATGACGGTACTCAACAAGGAAGTGACGGCTAACTACGTGCCAGCAGCCGCGGTAAAACGTAGGTCACAAGCGTTGTCCGGAATTACTGGGTGTAAAGGGAGCGCAGGCGGGAGAACAAGTTGGAAGTGAAATCCATGGGCTCAACCCATGAACTGCTTTCAAAACTGTTTTTCTTGAGTAGTGCAGA
+
GGGGGGGGGGGGGGGGGGGGGGGCGGGGGGGGGGGGGGGGGGGGGGGFGGGGGGGGGGGGGGGGGGG7FGGGGGGGGGGFGGGGGGGGGGGGGGGDGGGGGGGGGGGGGGGGFGGGGGGGGGDGGGGGGGGGGG6FFEGGGGGGGGGGEEGGGGGGGGGGFGGGGCGGGEEGGGGGGGDFGGGGGF;?>FCCFGGGGGGC8>EGGDCCG*:EFEGGFFGG>GGGGGGGGGGGGGGFFFG45>>BGGFG=:>DFFFFGGF7FFGC*6<??FA2<BD9>DFB24B
@DE18INS60510:318:000000000-B6LD3:1:1101:13583:3399 1:N:0:AAGAGGCAGCGTATGA
TGGGGAATATTGCACAATGGGGGAAACCCTGATGCAGCGACGCCGCGTGGAGGAAGAAGGTCTTCGGATTGTGAACTCCTGTTGTTGGGGAAGATAATGACGGTACCTAACAAGGAAGTGACGGCTAACTACGTGCCAGCAGCCGCGGTAAAACGTAGGTCACAAGCGTTGTCCGGAATTACGGGGTGTAAAGGGAGCGCAGGCGGGAAGACAAGTTGGAAGTGAAATCTATGGGCTCAACCCATAAACTGCTTGCAAAACTGTTTTTCGTGAGTAGTGCAGA
+
FFGGGGGGCGFEGGGGGGGGGCFEGGFGGGGGGGGGGGGGDGGGCFGGGECGGGGGGGGGGGGGGGFGGGGGDGGGGGGDGFGFFGFGDGGGGGGGDCFFGGGGGGGGGDFFGGGGGGGGGGECGGDGFGGGGGGGGDECGFDCGGG@<CGGGFGGGFECFGGCBFGEB<C8FFEEEGGFGC*;CE882C7<CFGGGDG58:EEGGGCCC7680=:+2777FFGGGG=:C>*:DFF>F4C07@FF######################################
@DE18INS60510:318:000000000-B6LD3:1:1101:8774:3400 1:N:0:AAGAGGCAGCGTAAGA
TGGGGAATATTGCACAATGGGGGAAACCCTGATGCAGCGACGCCGCGTGAGCGAAGAAGTATTTCGGTATGTAAAGCTCTATCAGCAGGGAAGAAAATGACGGTACCTGACTAAGAAGCACCGGCTAAATACGTGCCAGCAGCCGCGGTAATACGTATGGTGCGAGCGTGATCCGGATTTACTGGGTGTAAAGGGAGCGTAGACGGTTGTGTAAGTCTGATGTGAAAGCCCGGGGCTCAACCCAGGGACTGCATTGGAAACTATGTAACTAGAGTGTCGGAGG
+
GGGEEFF8E?EFFGGDCFGGFGGGDGGEFEEFFDEFFFGGGGGGGGGFGDCCCFGFEFG@CF@F;FGCFG<3@@@FGFGGGCFGGFFG7FEGC:FFGGGGGEEGCCCC9CCCFGFGGGGFCEGGFGGGGGFGFCCFGGGCFFFGGCCDGGGFFGG9<EGGGGG>CC5C:*;8CCGGEE8?FGGGGG;EEGGCGGGGGGG8EG5@EGE?8*CCC<ECFFFD?FFGG2::C:1><<CE)7CGF)75DGFFFCFFFF77CFFBF?7094*::6<AAB#########
@DE18INS60510:318:000000000-B6LD3:1:1101:19487:3410 1:N:0:AAGAGGCAGCGTAAGA
TGGGGAATATTGCACAATGGGGGAAACCCTGATGCAGCGACGCCGCGTGAGTGAAGAAGTATCTCGGTATGTAAAGCTCTATCAGCAGGGAAGAAAATGACGGTACCTGACTAAGAAGCCCCGGCTAACTACGTGCCAGCAGCCGCGGTAATACGTAGGGGGCAAGCGTTATCCGGAATTACTGGGTGTAAAGGGTGCGTAGGTGGTATGGCAAGTCAGAAGTGAAAACACAGGGCTTAACTCTGGGACTGCTTTTGAAACTGTCAGACGGGAGTGCAGGAGA
+
GGGGGGGGGGGFFGGGGGGGGGEFGGGFGFFFGGGGGGCFGGGGGGGCCDGFEDFGFGGGEEGGGGGGG74CFFGG9AFGDGGFEGGGGCFGGGGGGGGDFGGGGGFGGG<FABFCF@E,D<FEFBFGGGGGD>FFFGGGGGGFFC:FGGDFFGG7<FGGGDE:E@8B:F>@CEGGGGG6CFEC<CCE><<CFGGE5>CEGGC9CFGE++:5FFFCGGGD:4+9EDFD?*99FD77)8D:@?=7FFFGFC**2=?FGDA########################
@DE18INS60510:318:000000000-B6LD3:1:1101:14212:3418 1:N:0:AAGAGGCAGCGTAAGA
TGGGGAATATTGCACAATGGGGGAAACCCTGATGCAGCGACGCCGCGTGAGCGAAGAAGTATTTCGGTATGTAAAGCTCTATCAGCAGGGAAGAAGAAATGACGGTACCTGACTAAGAAGCACCGGCTAAATACGTGCCAGCAGCCGCGGTAATACGTATGGTGCAAGCGTTATCCGGATTTACTGGGTGTAAAGGGAGCGCAGGCGGTACGGCAAGTCTGATGTGAAAGCCCGGGGCTCAACCCCGGTACTGCATTGGAAACTGTCGGACTAGAGTGGCGGA
+
GGGGGGGGGGGGGGGGGGGGGGGGGGGGGGGGGGGGGGGGDGGGGGEFGGEGGGGGGGGF9FDGGGGFFGGFGGGGGFGGGGGGGGGGGGGGGGGGFGGGGGGGGGGGGGGGGFGGGFDFGGGGGGGGGGGGGGGGGGGGFGGGGGGGGGFGGGGFGFFFGGCFGGGGGGGGGGGGGGDEECGGGGGGCEBFFGGGGGGGG5CGGGGGGGDGGGEGG*CFGGGGCFCGGGGGGGGFFF<FFFFFGGFG5377C6B6?D:B7FG=?>B?FFF6?##########
@DE18INS60510:318:000000000-B6LD3:1:1101:18222:3472 1:N:0:AAGAGGCAGCGTAAGA
TGGGGAATATTGCACAATGGGGGAAACCCTGATGCAGCGACGCCGCGTGAGTGAAGAAGTATCTCGGTATGTAAAGCTCTATCAGCAGGGAAGAAAATGACGTTACCCGCAGAAGAAGCACCGGCTAACTCCGTGCCAGCAGCCGCGGTAATACGGAGGGTGCAAGCGTTAATCGGAATTACTGGGCGTAAAGCGCACGCAGGCGGTTTGTTAAGTCAGATGTGAAATCCCCGGGCTCAACCTGGGAACTGCATCTGATACTGGCAAGCTTGAGTCTAGTAGA
+
GGGGGGGGGGGGGFGGGGGGFGGGGGGGGGGGGGGFGGGGGGGGGGGFFEGGGGGGFGGGGGGDFGG:=FGFGGGGGFGGGFFGGGGGGFGFGGGGGGGGGGGFGGGGGGGGGGGGGGGGGDGGGGGGGAAFGFGGGGGGGGGGGGGGFGGGGGGCFGGE:FGGGG7EEDGGCGGGGCGGGGE9?FGGGGGCEFEDEEGGEECDGECE*AEG?CFFGDCCCFGGFGEGG?DFDG3>3>FFFFF@FGFGF:C*>**@DFD>**:F5?@?B)4:0:AF#######
@DE18INS60510:318:000000000-B6LD3:1:1101:11328:3479 1:N:0:AAGAGGCAGCGTAAGA
TGGGGAATATTGCACAATGGGGGAAACCCTGATGCAGCGACGCCGCGTGGAGGAAGAAGGTCTTCGGATTGTAAACTCCTGTTGTTGAGGAAGATAATGACGGTACTCAACAAGGAAGTGACGGCTAACTACGTGCCAGCAGCCGCGGTAAAACGTAGGTCACAAGCGTTGTCCGGAATTACTGGGTGTAACGGGAGCGCAGGCGGGAGAACAAGTTGGAAGTGAAATCCATGGGCTCAACCCATGAACTGCTTTCAAAACTGTTTTTCTTGAGTAGTGCAGA
+
FGGGGGGGCGGFGGGGFGGGGEGGGGGCDGGFGGGGGGGGGGGGGGGFGGGGGDGGGGGGAFFGGGDDGGGGGGGFGGFFFGGGFGGFCFGGGGGGGGGFFEEFGGGGGGGGG,=FC8FGGGGGGGGGGGGGGGGGGGGFGGGGGGGGEEEGGGG2@FGFFGGGCFGGGD8C?FGGDEFFFFGGGGFCGGC+;5*;>EEEGGGGGGD88E6CFFG<CFGGGFGGGFGGG667*7*7556C45>:>76>FFG=7=980?A3FFGF6<4156:A9:<))629AAF
@DE18INS60510:318:000000000-B6LD3:1:1101:15456:3483 1:N:0:AAGAGGCAGCGTAAGA
TGGGGAATATTGCACAATGGGGGAAACCCTGATGCAGCGACGCCGCGTGGAGGAAGAAGGTCTTCGGATTGTAAACTCCTGTTGTTGAGGAAGATAATGACGGTACTCAACAAGGAAGTGACGGCTAACTACGTGCCAGCAGCCGCGGTAAAACGTAGGTCACAAGCGTTGTCCGGAATTACTGGGTGTAAAGGGAGCGCAGGCGGGAAGACAAGTTGGAAGTGAAATCTATGGGCTCAACCCATAAACTGCTTTCAAAACTGTTTTTCTTGAGTAGTGCAGA
+
GGGGGGGGGGGGGGGGGGGGGGGGGGGGGGGGGGGGGGGGGGGGGGGGGGFGGGGGGGGGGGGGGGGEGEGGGGGGGGGGGGGGGGGGGGGGGGGGGGGGGGGGGGGGGGGGGGGGGGGGGGGGGGGGGGGGGDCDGGGGGGGGGGGGGGGGGGGGGGGGGGGGGGGGGGEGGGGGGGGGGGGGGGGGGGGGGGGGDEGGGGDCEGGGEGGGGGFGGC4C7FGFFDGCGGGGGFFF4<*CFFFFGGF7=7:DCFFFCF>AF@GCFDF6??ADDFFFBFFDFFF
@DE18INS60510:318:000000000-B6LD3:1:1101:25495:3521 1:N:0:AAGAGGCAGCGTAAGA
TGGGGAATATTGCACAATGGGGGAAACCCTGATGCAGCGACGCCGCGTGAGCGAAGAAGTATTTCGGTATGTAAAGCTCTATCAGCAGGGAAGAAAATGACGGTACCTGACTAAGAAGCACCGGCTAAATACGTGCCAGCAGCCGCGGTAATACGTATGGTGCAAGCGTTATCCGGATTTACTGGGTGTAAAGGGAGCGTAGACGGTTGTGTAAGTCTGATGTGAAAGCCCGGGGCTCAACCCCGGGACTGCATTGGAAACTATGTAACTAGAGTGTCGGAGA
+
GGGGGGGGGGGGGGGGFGGGFGGGGGGGGGGGGGGGGGEGGGGGEGGGGGGGGGGGGGGGGAFCFGGGGGFFCFFGGFGFGFFGCGGGGGGGGGGGGGGGGCFGGGFFDGGGGGGFFGCGGGGDDFGGGEFGGG@EGGGGGGGCFGGGGGGGGGGGGGGGGFGFBFFGGGGGGGGECGEGFGGGCGCECFFGGFGGGGGGGGDG=CCEGEEGGGGGGDGGGFFGDD+:FF5DGD5DFFGG@FFFGEEDBC*9***9>F)8C?#####################
@DE18INS60510:318:000000000-B6LD3:1:1101:14241:3555 1:N:0:AAGAGGCAGCGTAAGA
TGGGGAATATTGGGCAATGGGCGCAAGCCTGACCCAGCAACGCCGCGTGAAGGAAGAAGGCTTTCGGGTTGTAAACTTCTTTTGTCGGGGACGAAACAAATGACGGTACCCGACGAATAAGCCACGGCTAACTACGTGCCAGCAGCCGCGGTAATACGTAGGTGGCAAGCGTTATCCGGATTTACTGGGTGTAGAGGGCGTGTAGGCGGGATTGCAAGTCAGATGTGAAAACTGGGGGCTCAACCTCCAGCCTGCATTTGAAACTGTAGTTCTTGAGTGCTGG
+
GGFGGGGGGGGGGGGGGGGFGGGGGGGGGGGGGGGGGGGGGGGGGGGGGGGGGGGGGGGGGGGEGGGGGGGGGGGGFGGGGGGGGGGGGGGDGGGGGGGGGGGGGGGGGGGGGGGGGGGGGGGGGGGGGGGGGGGGGGGGGGGGGGGGGGGGG>GFGGGGGGEGGGGGGGGGGGGGGGGGEEFGGGGGGGGGGGGGGDEGGGEGGGGGGGGGFFGGGGD:CGGGGDFGCCCCDGGFEFGGFFFFGCFGFGGGGFFFFFBAGFDG?AFBFFFBFBAFBFBF9AF
@DE18INS60510:318:000000000-B6LD3:1:1101:17574:3562 1:N:0:AAGAGGCAGCGTAAGA
TGGGGAATATTGCACAATGGGGGAAACCCTGATGCAGCGACGCCGCGTGGAGGAAGAAGGTCTTCGGATTGTAAACTCCTGTTGTTGAGGAAGATAATGACGGTACTCAACAAGGAAGTGACGACTAACTACGTGCCAGCAGCCGCGGTAAAACGTAGGTCACAAGCGTTGTCCGGAATTACTGGGTGTAAAGGGAGCGCAGGCGGGAGAACAAGTTGGAAGTGAAATCCATGGGCTCAACCCATGAACTGCTTTCAAAACTGTTTTTCTTGAGTAGTGCAGA
+
GGGGGGGGGGGFGGGGGGGGGGGGGGGGGGGGGGGGGGGGGGGGGGGGGGGGGGGGGGGGGGGGGGGGGGGGGGGGGGGGGGGGFGGGGGGGGGGGGGGGGGGGGGGGGGGGGGGGFGGGGGGGGGGGGGGGGGGGGGGCFGGGGGGGGGGGGGGGGGGGGGGGGGGGGGDEGGGGFEGGGGGGGGFGGGGGGGGGDCGGGGGGGGGGEGGGGGFE7FGGGGGGF=FGGGGGDFGFFFGFFF@FGFFFFGGGFFFFF>AFGFFDF4F?>F2<<BF<ABFFFFF
@DE18INS60510:318:000000000-B6LD3:1:1101:7650:3565 1:N:0:AAGAGGCAGCGTAAGA
TGGGGAATATTGCACAATGGGGGAAACCCTGATGCAGCGACGCCGCGTGGAGGAAGAAGGTCTTCGGATTGTAAACTCCTGTTGTTGAGGAAGATAATGACGGTACTCAACAAGGAAGTGACGGCTAACTACGTGCCAGCAGCCGCGGTAAAACGTAGGTCACAAGCGTTGTCCGGAATTACTGGGTGTAAAGGGAGCGCAGGCGGGAGAACAAGTTGGAAGTGAAATCCATGGGCTCAATCCATGAACTGCTTTCAAAACTGTTTTTCTTGAGTCGTGCAGA
+
CCFCCCBFGF-CCCFGCFGCC;FEGDCFCFCFGGGGGFCGGGG@CGGEEGGGDCEEGGE8EFEFFGDE=CFGEGGGGGG<FEEF:B=<ADFDFCGFGGGEGEGGFGGGGGADEBFEECFGGGDBEGCCF<3<CFFG@FD75>F7@FE:FC>9FC:@FFF;,CE<<=8CC<BE,7:8*:ECGGGGGF:CCCG9CF7CCECGGGCCEEDC5*=7E:=A+:CD7FFF<CC>CG=FC7<555CC*954>:?74*24:9=FFDA)*):>9)?<??#############
@DE18INS60510:318:000000000-B6LD3:1:1101:18113:3572 1:N:0:AAGAGGCAGCGTAAGA
TGGGGAATATTGCACAATGGGGGAAACCCTGATGCAGCGACGCCGCGTGGAGGAAGAAGGTCTTCGGATTGTAAACTCCTGTTGTTGAGGAAGATAATGACGGTACTCAACAAGGAAGTGACGGCTAACTACGTGCCAGCAGCCGCGGTAAAACGTAGGTCACAAGCGTTGTCCGGAATTACTGGGTGTAAAGGGAGCGCAGGCGGGAGAACAAGTTGGAAGTGAAATCCATGGGCTCAACCCATGAACTGCTTTCAAAACTGTTTTTCTTGAGTAGTGCAGA
+
GGGGGGGGGGGGGGGGGGGGGEGGGGGGGGGGGGGFGFGGGGGGGGGGGGGGGGGGGGGGGGFGGGGGGGGGGFGGGFGGGGGGFDFFGFGGFGGGGGGFGGGGGGGGGGGGGGGGGGGGGGGGGGGGGGFGGGFGGGGGGGGGGGGGGGGGGGGGGGGGGGGGGGFGGGGGGFFGGGGGGGFGGGGG>FFFFGGGGDGGGGGGGGGGGGGCFFGCCFGGGGGGGGGGGGGCFGFFFFGG@F5><FFFF7>FF*9FGGFA<?F>FD?:84>A4:AAFFFFF<7
@DE18INS60510:318:000000000-B6LD3:1:1101:9714:3574 1:N:0:AAGAGGCAGCGTAAGA
TGGGGAATATTGCACAATGGGGGAAACCCTGATGCAGCGACGCCGCGTGAGCGAAGAAGTATTTCGGTATGTAAAGCTCTATCAGCAGGGAAGAAAATGACGGTACCTGACTAAGAAGCACCGGCTAAATACGTGCCAGCAGCCGCGGTAATACGTATGGTGCAAGCGTTATCCGGATTTACTGGGTGTAAAGGGAGCGTAGACGGTTGTGTAAGTCTGATGTGAAAGCCCGGGGCTCAACCCCGGGACTGCATTGGAAACTATGTATCTAGAGTGTCGGAGA
+
GGGEBC@FFGGGGGGGFFGGGGFFGGGCEGGGGFFGFFGGGGGGGGGGCEEGGGGGGGGFFGGGGGGBEFGEFCFGGGGGGFGGGFFE7FFDFGGGGGGGGGGGGGGGGGGGGGGGGGGGGFEDG@<FFGGGGGGGGGGCGGGGGGGGGCGGGGG>AFFFGGGGGGGGG@8FFGGG>EGGGG,BEFEE>FE:?FEGGED>EGC?AE;88A7:CFGFFFF>DDGGFGEGE>CDDGGFEF6CF>5BGDBCDDGFGFBFG6<75*?####################
@DE18INS60510:318:000000000-B6LD3:1:1101:12205:3589 1:N:0:AAGAGGCAGCGTAAGA
TGGGGAATATTGCACAATGGGGGAAACCCTGATGCAGCGACGCCGCGTGGAGGAAGAAGGTCTTCGGATTGTAAACTTCTGTTGTTGGGGAAGATAATGACGGTACCCAACAAGGAAGTGACGGCTAACTACGTGCCAGCAGCCGCGGTAAAACGTAGGTCACAAGCGTTGTCCGGAATTACTGGGTGTAAAGGGAGCGCAGGCGGGAGAACAAGTTGGAAGTGAAATCCATGGGCTCAACCCATGAACTGCTTTCAAAACTGTTTTTCTTGAGTAGTGCAGA
+
GGGGGGGGGGGCFGGGGGGGGGGGGGGGGGGGGGGGGGEGGGGGDGGGGGGGGGGGGGGGGGGGGGGGGGGGGGGGGGGGGGGGGGGGGGGGGGGGGGGGGGGGGGGGGGGGGGGGGGGGGGGGGGDGGGGGGGGGGGGGGFGGGGGGF@FFGFGFFGGGGGGGGGFEGFGGGGGGCGGGGGGFGGGD599,BEGGGGGGGGGGGGGGG5=GGGF:CCGGGGGGGCFGGCFGGGGFF@CCF@BDGGF>6>FGC4*9>FD>GFGGFFF:?F<ABFFFBFFA<A?
@DE18INS60510:318:000000000-B6LD3:1:1101:25896:3597 1:N:0:AAGAGGCAGCGTAAGA
TGGGGAATATTGCACAATGGGGGAAACCCTGATGCAGTGACGCCGCGTGGAGGAAGAAGGTCTTCGGATTGTAAACTCCTGTTGTTGAGGAAGATAATGACGGTACTCAACAAGGAAGTGACGGCTAACTACGTGCCAGCAGCCGCGGTAAAACGTAGGTCACAAGCGTTGTCCGGAATTACTGGGTGTAAAGGGAGCGCAGGCGGGAGAACAAGTTAGAAGTGAAATCCATGGGCTCAACCCATGAACTGCTTTCAAAACTGTTTTTCTTGAGTAGTTCAGA
+
GGGGGEFGGGGEGGGGGFGGGGGGGGG?FGFFGFFGFAFGGGGGGGGG>FFFGDGFGGGGGGGGGGG7FCFGGGGFGGGFGFGGFFGGGGGFFGGFFGDC,FC<<FGBF<FG7FFFFGGGGGGGGGGGGGGFCF:@F:FFGGGGC>EGGECGGF>FEFG97:EGGCFGGGGEGFGDE5>ECFFGCFGGCCFCG9CFE*?EGGGEEEE:CEFEFD0<<:>2:CFC9:FDC<>:CG<@F7CC4>E)96*29:6=CB?67:<7CFGC66F?BF#############
@DE18INS60510:318:000000000-B6LD3:1:1101:11772:3600 1:N:0:AAGAGGCAGCGTAAGA
TGGGGAATATTGCACAATGGGGGAAACCCTGATGCAGCGACGCCGCGTGGAGGAAGAAGGTCTTCGGATTGTAAACTCCTGTTGTTGAGGAAGATAATGACGGTACTCAACAAGGAAGTGACGGCTAACTACGTGCCAGCAGCCGCGGTAAAACGTAGGTCACAAGCGTTGTCCGGAATTACTGGGTGTAAAGGGAGCGCAGGCGGGAGAACAAGTTGGAAGTGAAATCCATGGGCTCAACCCATGAACTGATTTCAAAACTGTTTTTCTTGAGTAGTGCAGA
+
GGGGGGGGGGGFG<FGFGGGE@FEGGGFGGGGGGGGGGGGGGGGGGGGEFGGGFFGGGGGGGGGGGGEGGG9FFGFGGGGGGGGFEGGFFFGGGGGGGGGGEGGGGGGGGGGGG@<FGGGGFCCEGGCFFGGGGGGGFGFFGDFG>@FGGG@FDFGFGGGFCFGFGGGGGGGGFGGGGGFFGGGGGFG8C9CGCG55?EEGCEGGGGGGDCGGCGFGGGC>4C*<CE:?FGGGGC7)>CG47>52A9F4***29=@DFA########################
@DE18INS60510:318:000000000-B6LD3:1:1101:13528:3639 1:N:0:AAGAGGCAGCGTAAGA
TGGGGAATATTGCACAATGGGGGAAACCCTGATGCAGCGACGCCGCGTGGAGGAAGAAGGTCTTCGGATTGTAAACTCCTGTTGTTGAGGAAGATAATGACGGTACTCAACAAGGAAGTGACGGCTAACTACGTGCCAGCAGCCGCGGTAAAACGTAGGTCACAAGCGTTGTCCGGAATTACTGGGTGTAACGGGAGCGCAGGCGGGAGAACAAGTTGGAAGTGAAATCCATGGGCTCAACCCATGAACTGCTTTCAAAACTGTTGTTCTTGAGTAGTGCAGA
+
GGGGGGGGGGGGGGGGGGGGGGGGGGGGGGGEGGGGGGEGGGGGGGGGGGGG:FC8CFG7@FGGGGGDGGGGGFGGGGGGGFFGGGGGGG8FFFFCEGFCGEEGFGFGGGGGG8FGFFFGGGGGGGGGGGGGGGFGGGGGDGGGGGGGG*:FGGGGGGGGGGGFFGGGGGGGGGGGG*;CFC7CFGEGG?F+888EGGCCEEGGGGCEDEGGGFFFE*9CFFGG?CEFGFGGFC*8<:=457>BFE**=C*4>F4=C7AFFFG>@)84<?AB<?FB#######
@DE18INS60510:318:000000000-B6LD3:1:1101:23504:3653 1:N:0:AAGAGGCAGCGTAAGA
TGGGGAATATTGCACAATGGGCGAAAGCCTGATGCAGCGACGCCGCGTGAGTGAAGAAGTATTTCGGTATGTAAAGCTCTATCAGCAGGGAAGAAAATGACGGTACCTGACTAAGAAGCACCGGCTAAATACGTGCCAGCAGCCGCGGTAATACGTATGGTGCAAGCGTTATCCGGATTTACTGGGTGTAAAGGGAGCGCAGGCGGTACGGCAAGTCTGATGTGAAAGCCCGGGGCTCAACCCCGGTACTGCATTGGAAACTGTCGGACTAGAGTGTCGGAGG
+
GGGGGGGGGGGGGGGGGGGGGGGGGGGGGGGGGGGGGGGGGGGGGGGEGGGGGGGGGGGG9EFGGGGGGGGGGGGGGGGGGGGGGGGGGGGGGGGGGGGGGGGGGGGGGGGGGGGGGGGGGFGGFGGGGGGFGGGGGGFGGGGGGGGGEGGGGGGGGGGGGFFGGGFGGDGGGGGG=*8BFGGGGGCC5@CFFGGGGGEE>?EGGGGGGGCEEGGFGFFCCFFGGGGGGG>9CGGD>FG=FFF@GE@GF7DGGFF?GGFFGFC?*8B9>587<?AF<BFB09E
@DE18INS60510:318:000000000-B6LD3:1:1101:8830:3675 1:N:0:AAGAGGCAGCGTAAGA
TGGGGAATATTGCACAATGGGGGAAACCCTGATGCAGCGACGCCGCGTGAGCGAAGAAGTATTTCGGTATGTAAAGCTCTATCAGCAGGGAAGAAGAAATGACGGTACCTGACTAAGAAGCACCGGCTAAATACGTGCCAGCAGCCGCGGTAATACGTATGGTGCAAGCGTTATCCGGATTTACTGGGTGTAAAGGGAGCGCAGGCGGTACGGCAAGTCTGATGTGAAAGCCCGGGGCTCAACCCCGGTACTGCAGTGGAAACTGTCGGACTAGAGTGTCGGA
+
FGGECC7FC9<FGAFC<FGGFDGGCFG,BE<<FFEFGGCFGGGGGCGGG7C,FCCFCFFGFG9FGGG>DFE;FFFDGGGFBF@9C8FF@B<:=:>:,:<FF9FF*=FG?FFEC8?F@CFGGGGGGGC*;C@:97><>FCGGGFFGEGGCE**;:CF*0<0;;AFFGFGGGEEG8?FEGC8>EEF9<?E8CGEC9CCDCCCEDCCECEEEG=CEEGGGGGG>FF:2CFG7C4*9DGFEEGGF*<<5CEC@CC################################
@DE18INS60510:318:000000000-B6LD3:1:1101:10209:3709 1:N:0:AAGAGGCAGCGTAAGA
TGGGGAATATTGCACAATGGGGGAAACCCTGATGCAGCGACGCCGCGTGGAGGAAGAAGGTCTTCGGATTGTAAACTCCTGTTGTTGAGGAAGATAATGACGGTACTCAACAAGGAAGTGACGGCTAACTACGTGCCAGCAGCCGCGGTAAAACGTAGGTCACAAGCGTTGCCCGGAATTACTGGGTTTAAAGGGAGCGCAGGCGGGAGAACAAGTTGGAAGTGAAATCCATGGGCTCAACCCATGAACTGCTTTCAAAACTGTTTTTCTTGCGTAGTGCAGA
+
GGGFGGGGGGGGGGGGGGGGGGGGGGGGGGGGGGFGGGGGGGGFDGEFGGCGGGGGGGGGAFGGGGGGGGGGEGBFGGGFGFGCGGGGFGGGFGCDGGGGGGGGGGGGFFGGGGGGGGGGGGGGGGDGGFGGGGGG5EG>FF@;E>EGGGDFDFEGGGC99CGCEFGGGGGGGFGGE5FFFGGGFGC*1A7<CCCGGC*?EGGGEGGDGDFFG?FF?FFG77?F<DE7CFGFF<CF>FGGFFFFGG*?F**9C4FF###########################
@DE18INS60510:318:000000000-B6LD3:1:1101:14800:3762 1:N:0:AAGAGGCAGCGTTAGA
TGGGGAATATTGCACAATGGGGGAAACCCTGATGCAGCGACGCCGCGTGGAGGAAGAAGGTCTTCGGATTGTAAACTCCTGTTGTTGAGGAAGATAATGACGGTACTCAACAAGGAAGTGACGGCTAACTACGTGCCAGCAGCCGCGGTAAAACGTAGGTCACAAGCGTTGTCCGGAATTACTGGGTGTAAAGGGAGCGCAGGCGGGAGAACAAGTTGGAAGTGAAATCCATGGGCTCAACCCATGAACTGCTTTCAAAACTGTTTTTCTTGAGTAGTGCAGA
+
GGGGGGGGGGGGGGGGGGGGGGGGGGGGGGGGGGGGGGFGDGGGGGEFGGGFGGGGGGGGGGGGGGGGGGGGGGGGGGGGGGGGGGGGGGGGGGGGGGGGGGGGGGGGGGGGGGGGGGGGGGGGGGGGGGGGGGGGGGGGGGGGGGGGGGGGGGGGGGGGGGGGGGGGEGGGGGGGGGGGGGGGGGFGEGGGGGGGGGGGGGGGGGGGGGGGGGGF<?DFGGGGGGGGGGGFGGGF:07FFFFFGGFGFFFFGFFFDF9BF?FCFAF?BB4<A?<AFF7<DFF
@DE18INS60510:318:000000000-B6LD3:1:1101:15633:3762 1:N:0:AAGAGGCAGCGTAAGA
TGGGGAATATTGCACAATGGGGGAAACCCTGATGCAGCGACGCCGCGTGGAGGAAGAAGGTCTTCGGATTGTAAACTCCTGTTGTTGAGGAAGATAATGACGGTACTCAACAAGGAAGTGACGGCTAACTACGTGCCAGCAGCCGCGGTAAAACGTAGGTCACAAGCGTTGTCCGGAATTACTGGGTGTAAAGGGAGCGCAGGCGGGAGAACAAGTTGGAAGTGAAATCCATGGGCTCAACCCATGAACTGCTTTCAAAACTGTTTTTCTTGAGTAGTGCAGA
+
GGGGGGGGGGGFGGGGGGGFGGGGGGGGGGGGGGGGGGGGGGGEGGGGGGGGGGGGGGGGGGGGGGGGGGGGGGFGGGGGFGGGGGGGFFGGGGGGGGGGGGGGGGGGGGGGGGGFGGGGGGGGGGGGGGGGGGGGGGGFGFGGGGEGGDGGGFEGGGGGGGFGGGFGG>CEFGGGGE5FGGGGGGFGEGGGGGGGDEGGGGDDGGG8EGGGGGFFFGGG7CGGDGGGGCDCFGGF)7CFFF@39A?7=CFFFFFFGGFAFFG006::BFFFFBA########
@DE18INS60510:318:000000000-B6LD3:1:1101:22783:3769 1:N:0:AAGAGGCAGCGTAAGA
TGGGGAATATTGCACAATGGGGGAAACCCTGATGCAGCGACGCCGCGTGGAGGAAGAAGGTCTTCGGATTGTAAACTCCTGTTGTTGAGGAAGATAATGACGGTACTCAACAAGGAAGTGACGGCTAACTACGTGCCAGCAGCCGCGGTAAAACGTAGGTCACAAGCGTTGTCCGGAATTACTGGGTGTAAAGGGAGCGCAGGCGGGAGAACAAGTTGGAAGTGAAATCCATGGGCTCAACCCATGAACTGCTTTCAAAACTGTTTTTCTTGAGTAGTGCAGA
+
GGGGGGGGGGGGGGGGGGGGGGGGGGGGGGGGGGGGGGGGGGGGGGGGGGGGGGGGGGGGFGGGGGGGGGGGGGGGGGGFGGGGFGGGGGGGGGGGGGGGGGGGGGGGGGGGGGGGGGGGGGGGGGGGGGGFGGGGGGGGGGGGGGGGGGGGGGGGGGGFGGGGGGGGGGEEGGGGDGGGGGGGGGFCEGGGGGGGGGGEGEEGGGDGGGGGGGGGGGDFCGGGFGC>FGGDFGGFFFGGFFFEGGFFFFFGD?F?DGBAGFGG*65:B*<D<:BAAAF<4A6
@DE18INS60510:318:000000000-B6LD3:1:1101:11161:3776 1:N:0:AAGAGGCAGCGTAAGA
TGGGGAATATTGCACAATGGGGGAAACCCTGATGCAGCGACGCCGCGTGGAGGAAGAAGGTCTTCGGATTGTAAACTCCTGTTGTTGGGGAAGATAATGACGGTACCCAACAAGGAAGTGACGGCTAACTACGTGCCAGCAGCCGCGGTAAAACGTAGGTCACAAGCGTTGTCCGGAATTACTGGGTGTAAAGGGAGCGCAGGCGGGAAGACAAGTTGGAAGTGAAATCTATGGGCTCAACCCATAAACTGCTTTCAAAACTGTTTTTCTTGAGTAGTGCAGA
+
GGGFFGGGGGGGGGGFFGGGGGGGGGGGGGGGGGFEGGGGGGGGGGGGGGEFEGGFGGGGFGGCDGGFGGGGGGGGGGG9FGGGGGGGGGGGGGGGFGGGFGGGGGGGGGGGGGGGGGGGGGGGGGCFGGFGGGGGFGGGGGGGGGGGGGDGGGGG>FGGGGGGGGGGCFGGGGGGGGCEGGGFFGGGGGECEFGGDGGGCEGGDEEE>;EGFFG7EGGGGGGG?GGGGGGGFGGFF@4F@FDBGFFGFGGGG=4@GFF<C?CG4:F??62<AFF<AA?94AF
@DE18INS60510:318:000000000-B6LD3:1:1101:9632:3853 1:N:0:AAGAGGCAGCGTAAGA
TGGGGAATATTGCACAATGGGGGAAACCCTGATGCAGCGACGCCGCGTGAGCGAAGAAGTATTTCGGTATGTAAAGCTCTATCAGCAGGGAAGAAGAAATGACGGTACCCGACTAAGAAGCACCGGCTAAATACGTGCCAGCAGCCGCGGTAATACGTATGGTGCAAGCGTTGTCCGATTTACCTGGTGTAAACGGAGCTGAGGCGGAAGGGCTAGTTTGGAGGTGAAGCCCCGGGCCCAAACCCCGTTCCGCATTTGAAAATGGGTCCTTCAGGGGTCGGGG
+
FGGCCFFGGGFEEFGEDCFGGGGGGGGGGFGDFAEFGGBEGGGGFEGFGDGGGGGGGGGFEF<FGGGGGGGAFGDGGGGDFGGGGCGGDC7BC=FFGGGGGGGGEG@FGGGGGGDGGGGFFGGGGGG>FGGGGFFGGGGGFEGGGGGECGEBCC2=FGGGGFBFCC9CFGGGG1<+<*148+,22?B59/5<?##########################################################################################
@DE18INS60510:318:000000000-B6LD3:1:1101:23923:3859 1:N:0:AAGAGGCAGCGTAAGA
TGGGGAATATTGGGCAATGGGCGCAAGCCTGACCCAGCAACGCCGCGTGAAGGAAGAAGGCTTTCGGGTTGTAAACTTCTTTTGTCGGGGACGAAACAAATGACGGTACCTGACGAATAAGCCACGGCTAACTACGTGCCAGCAGCCGCGGTAATACGTAGGTGGCAAGCGTTATCCGGATTTACTGGGTGTAAAGGGCGTGTAGGCGGGATTGCAAGTCAGATGTGAAAACTGGGGGCTCAACCTCCAGCCTGCATTTGAAACTGTAGTTCTTGAGTGCTGG
+
GGGGGGGGGGGGGGGGGGGGGGGGGGGGGGGGGGGGGGGGGGGGGGGGGGGGGGGGGGGFGGGGGGFGGGGGGGCGGGGGGGGFGGGGGGGGGGGGGGGGGGGGGGGGGGGGGGGGGGGGGGGGGGGGGGGGGGGGGGGGGGGGGGGGEGGCGDGGFFGGGGGGGG7EGGGGGGGGGGGGGGGGGGGGGGGGGGGG9CGGCEGGGG?8E5CEGGGGGGGGGGDGGGGGGG7FGGGFFFGC>?FFCF@FFGGGGFF?D*6A7*:FFFFA>*6>AFBDF######
@DE18INS60510:318:000000000-B6LD3:1:1101:15557:3872 1:N:0:AAGAGGCAGCGTAAGA
CGGGGAATATTGCACAATGGGGGAAACCCTGATGCAGCGACGCCGCGTGAGCGAAGAAGTATTTCGGTATGTAAAGCTCTATCAGCAGGGAAGAAGAAATGACGGTACCTGACTAAGAAGCACCGGCTAAATACGTGCCAGCAGCCGCGGTAATACGTATGGTGCAAGCGTTATCCGGATTTACTGGGTGTAAAGGGAGCGCAGGCGGAAGGCTAAGTCTGATGTGAAAGCCCGGGGCTCAACCCCGGTACTGCATTGGAAACTGGTCATCTAGAGTGTCGGA
+
GGGGGGGGGGGFGGGGGGGGGGGFGGGGGGGGGGGGGGEGGGGGGGGGGGGGGEGGEGGG9FGGGGGEGFGGGGDGGGGGGGGGGGGGGGGGGGGGGGGGFGGGGGGGGGFGGGG?C:FEFFGGGEFGGGGGGGGFGGGGGGCFGGGGGGGGGGGGGGEFGGGGGGGGGGGGDFGFGG5?5CGGGGGGGGEGFGGGEFGGCGG5EGGGGGGGGGGGCDF7C7FFGGGG?9<5CDGE:B7<@FFFCG5CE3CCFFFF7C?FGFGF??F>AB<AFF<?FBFAFB3
@DE18INS60510:318:000000000-B6LD3:1:1101:14898:3873 1:N:0:AAGAGGCAGCGTAAGA
TGGGGAATATTGCACAATGGGGGAAACCCTGATGCAGCGACGCCGCGTGGAGGAAGAAGGTCTTCGGATTGTAAACTCCTGTTGTTGAGGAAGATAATGACGGTACTCAACAAGGAAGTGACGGCTAACTACGTGCCAGCAGCCGCGGTAAAACGTAGGTCACAAGCGTTGTCCGGAATTACTGGGTGTAAAGGGAGCGCAGGCGGGAGAACAAGTTGGAAGTGAAATCCATGGGCTCAACCCATGAACTGCTTTCAAAACTGTTTTTCTTGAGTAGTGCAGG
+
GGGGGGGGGGGGGGGGGGGFGGGGGGGGGGGGGGGGGGGGGGGDGDGGGGGGGGGGGGGGCFGGGGGGGGGGGGGGGGGGGGGGGGGGGGGGGGGGGGGGGGGGGGGGGGGGGGGGGGGGGGGGGGGGGGGGGGGGGGGGGGGGGGGGGGGGGGGGGGGGGGGGGGEGGDEGGGGGGGGGGGGGGG8CCGGGGGGGGGGGGGGGGGGGGDGGCEGF:CCFFG7=CGG7F+9DFGGFFFGGFFB:CFBCFFGC:*9BFGAFGFG7B>FFBFB2)4<A>A:BA##
@DE18INS60510:318:000000000-B6LD3:1:1101:18779:3886 1:N:0:AAGAGGCAGCGTAAGA
TGGGGAATCTTCCGCAATGGACGAAAGTCTGACGGAGCAACGCCGCGTGAGTGATGAAGGATTTCGGTCTGTAAAGCTCTGTTGTTTATGACGAACGTGCAGTGTGTGAACAATGCATTGCAATGACGGTAGTAAACGAGGAAGCCACGGCTAACTACGTGCCAGCAGCCGCGGTAATACGTAGGTGGCGAGCGTTGTCCGGAATTATTGGGCGTAAAGAGCATGTAGGCGGCTTAATAAGTCGAGCGTGAAAATGCGGGGCTCAACCCCGGATGGCGCTGGA
+
GGGGGGGGGGGGGGGGGGGGGGGFGGGFGGGGGGGGGGGGGGGGGGGEEEGGGGGGGGGGGGGGGGGGGGGGGGGGGGGGGGGGFGFFCFGGGGGGGFGGGGGGGGGGGGGGGGGGGGGGGGGGGGGGDEFGFGGGDE<FCEGGGGFGGGGGGGGGGCGBFGGGGGGGGGGGGGGGGGGGG9FFEGGFGGGDGGEGGEFGGGCGGGGFGGFFGCCCCGGC*9F4@DGGGGGGD)C??FCFF4=:*::CBDCFGFFFFG0>DE3<=458?FF(--4:?BF1135
@DE18INS60510:318:000000000-B6LD3:1:1101:26158:3937 1:N:0:AAGAGGCAGCGTAAGA
TGGGGAATATTGCACAATGGGGGAAACCCTGATGCAGCGACGCCGCGTGGAGGAAGAAGGTCTTCGGATTGTAAACTCCTGTTGTTGAGGAAGATAATGACGGTACTCAACAAGGAAGTGACGGCTAACTACGTGCCAGCAGCCGCGGTAAAACGTAGGTCACAAGCGTTGTCCGGAATTACTGGGTGTAAAGGGAGCGCAGGCGGGAGAACAAGTTGGAAGTGAAATCCATGGGCTCAACCCATGAACTGCTTTCAAAACTGTTTTTCTTGAGTAGTGCAGA
+
GGGGGGGGGGGGGGGGGDGGGGGGGGGGGGGGGGGGGGGGGGGGGGGG@GGGGGGGGGGGGGGGGGGGGGGGGGGGFGGGGGGGGGGGGGGGGGGGGGGGGGGGGGGFFGGGGGGGGGGGGGGGGGGGGGGGGGCDGGGGGGGGGGGGFGDFGGGGGGGGGGGFFGGGEE8EGGGGGEGG+?CFGGBEEG?FGGGDGDGGGGGGGGC?8EGGFDCFFGGGGGGGGGGGGGGGC<FFFFGG?FD:5F4F@DFFFF?FF743C:FFF2@8?4>A2>D9A47BAF?
@DE18INS60510:318:000000000-B6LD3:1:1101:12402:3945 1:N:0:AAGAGGCAGCGTAAGA
TGGGGAATCTTCCGCAATGGACGAAAGTCTGACGGAGCAACGCCGCGTGAGTGATGAAGGATTTCGGTCTGTAAAGCTCTGTTGTTTATGACGAACGTGCAGTGTGTGAACAATGCATTGCAATGACGGTAGTAAACGAGGAAGCCATGGCTAACTACGTGCCAGCAGCCGCGGTAATACGTAGGTGGCGAGCGTTGTCCGGAATTATTGGGCGTAAAGAGCATGTAGGCGGCTTAATAAGTCGAGCGTGAAAATGCGGGGCTCAACCCCGTATGGCGCTGGA
+
GGGGGGGG@FFDGGGC@FGFFGGGGCCGGFAFGDGGGGGGGGGGGGGFGCFCFGFGGGFDCFAFGGGGGGGFGGDFGG@GB@FGGDGGCEEGGGGGGGGFCFGGGGGGGFGGGGGDGGGGGFGGGGGCGGGGGGFFGG:CFGFGGGGGCFGGGGGFGGGGGGGGGFFFGCGGGGGGGGGGGGGGGGGGCEGGGGECEEFGGG*CGCGGGFG5CCEE=9FFGGFFCFGCFGGDGGGFFFGGFFFBDC@CBDGGG?F=FD>7)<1CF7?2:@923:?B:>BBFFF
@DE18INS60510:318:000000000-B6LD3:1:1101:14394:3954 1:N:0:AAGAGGCAGCGTAAGA
TGGGGAATATTGCACAATGGGGGAAACCCTGATGCAGCGACGCCGCGTGGAGGAAGAAGGTCTTCGGATTGTAAACTCCTGTTGTTGAGGAAGATAATGACGGTACTCAACAAGGAAGTGACGGCTAACTACGTGCCAGCAGCCGCGGTAAAACGTAGGTCACAAGCGTTGTCCGGAATTACTGGGTGTAAAGGGAGCGCAGGCGGGAGAACAAGTTGGAAGTGAAATCCATGGGCTCAACCCATGAACTGCTTTCAAAACTGATTTTCTTGAGTAGTGCAGA
+
FGGGGGEGGEFGFFGFCEFFGGGGGGGGGGGEFGGGEC:FFEGGGGG:FECFGGGGGGGCECEGFF>CFEGGGGGGGGGGFFFF<<CF:8BE8FGGGGGFFEGGG7FFGGGFCECG<FEGGGGEGGGGGGF:?EFGGFCCCCCFEGGGECCEGDC8FG8<A@F?FGGGCDEEFGGGDEGGGG7C0:CE>CGGFGGGCGGGGD>EEGG:CGFGGGGC7:CF7>FGGFFFC62:CFFF))>FFFDDGGF=F*9D7@FFGGFFG?C*0.9>2@FFFFFF2<B9ABF
@DE18INS60510:318:000000000-B6LD3:1:1101:25502:3976 1:N:0:AAGAGGCAGCGTAAGA
TGGGGAATATTGCACAATGGGGGAAACCCTGATGCAGCGACGCCGCGTGGAGGAAGAAGGTCTTCGGATTGTAAACTCCTGTTGTTGAGGAAGATAATGACGGTACTCAACAAGGAAGTGACGGCTAACTACGTGCCAGCAGCCGCGGTAAAACGTAGGTCACAAGCGTTGTCCGGAGTTACTGGGTGTAAAGGGAGCGCAGGCGGGAGAACAAGTTGGAAGTGAAATCCATGGGCTCAACCCATGAACTGCTTTCAAAACTGTTTTTCTTGAGTCGTGCAGA
+
GGGGGGGGGGGGGGGGGGGGGGFGGGGFGGGGGGGGGGGGGGGGGGGGGGGGGGGGGGGGGGGGFGGGGGGGGGGGGGGGGGGGGGGGGGGGGGGGFGGGGDGGGGGFGDGGGGGGGGGGGGGGGGGGGGGGGG6CFGGGGGGGGGGGGECFGGGGGGGGGGGGGGGGGGEGGGGGGGGGGGGGFGGGGG?FGGEFGGGGGGGDDG=EGEGGCFGFFFGGFC69?DFGGGGGGFGFFFGG?FFFGFFCFGDGFFFFGF>AGFGG7>FBFF>B2:A-1:BB0>?
@DE18INS60510:318:000000000-B6LD3:1:1101:6293:4038 1:N:0:AAGAGGCAGCGTAAGA
TGGGGAATATTGCACAATGGGGGAAACCCTGAAGCAGCGATGCCGCGTGAGCGAAGAAGTCTTTCGGAATGTAAAGCTCCATCAGCAGGGAAGAAGAAATGACGGTACCTGACTAAGTAGCACCGGCTAAATACGTGCGAGCAGCCGCGGTCATACGTATGGTGCAAGCGTTACCCGGATTTAATGGGTGTAAAGGGAGCGCAGGCGGAAGGCTAAGTCTGATGTGAAAGCTCGGGGCGCAACCCCGGTACTGCATTGGAAACTGGTCATCTAGAGTGTAGGG
+
FGFFFFEGGGGGF9FGFGGG8,C8CGC8CFGG,CF@FC@C,BEFGGGGG,,,@F7=FFG@,C,BDCE77FFF<EF@FGF8AC5,C,CAFD<3B,D,=B<?C<F7+38+83,3B9>,:,3:3@3,+@FFDF9@FG7E7>*>7@F?:61*1***4,,?C<<CFG,?9C9EF*:BF*,+=B88CF+29A7CFG:09+<C5*;:85?EGEGC*:*:1+02A>>GDCC:<>90+<D*97533))1).579/.)75>CC1*9**.)*9CDF?FB###############
@DE18INS60510:318:000000000-B6LD3:1:1101:6310:4046 1:N:0:AAGAGGCAGCGTAAGA
TGGGGAATATTGCACAATGGGGGAAACCCTGAAGCAGCGACGCCGCGTGAGCGAAGAAGTATTTCGGTATGTAAAGCTCTATCAGCAGGGAAGAAGAAATGACGGTACCTGACTAAGACGCACCGGCTAAATACGTGCCAGCAGCCGAGGTAATACGTATGGTGAAAGTGTTATCCGGATTTACTGGGTGTAAAGGGAGCGCAGGCGGAAGGCTAAGTCTGATGTGAAAGCCAGGGGCTCAACCCCGGTACGGCATTGGAAACTGGTCATCGCGAGTGTCGGG
+
CFGFFGDFFGGFCAFGGFFGDGCFFGGFGG8F,C,<9E::+CFGCGGGGGEBFC8=CFBB,@,<FF7B4+,C?FF,BFG,8E<5C,C=>3D<FDF8DEFF=<DEC+8>C<,8@F33,3,+*@<>**>*1DD@F,>73B@<,<CCCC:E*<*,?9?<FC,7?<,,5?<<+?+><F<9*1**=+9<+<EEGG/2<+0+;8?**:EG558ECEC*;+<<C7DC>C#############################################################
@DE18INS60510:318:000000000-B6LD3:1:1101:20408:4065 1:N:0:AAGAGGCAGCGTAAGA
TGGGGAATATTGCACAATGGGGGAAACCCTGATGCAGCGACGCCGCGTGGAGGAAGAAGGTCTTCGGATTGTAAACTCCTGTTGTTGAGGAAGATAATGACGGGACTCAACAAGGAAGTGACGGCTAACTAAATGCCAGCAGCCGCGGTAAAACGTAGGTCACAAGCGTTGTCCGGAATTACTGGGTGTAAAGGGAGCGCAGGCGGGAGAACAAGTTGGAAGTGAAATCCACGGGCTCAACCCATGAACTGCTTTCAAAACTGTTTTTCTTGAGTAGTGCAGA
+
GGGGGGGGGGGGGGGGGGGGGGDGGGGGGGGGGGGGGGGGFGGGGGGGGGGGGGGGGGGGGGGGGGGGGCGFGGGGGGGGGGGGGFGGFGGGGGGGDGGGFG@**<2CF8FGCFFGGGGGGGGGGGGGGC::,,23AFGGGGGGGGGGGGGGGGGGGGGCFGGGGGGGGGGEGGGGGGGFGFEGGFCEGGGGGGGGGGGGGGGGGGC*CEGG6CE+<CFGFCCF77?FGGGGDD)707DF4>BDC?F7F74C77B6*;A########################
@DE18INS60510:318:000000000-B6LD3:1:1101:11708:4067 1:N:0:AAGAGGCAGCGTAAGA
TGGGGAATATTGCACAATGGGCGAAAGCCTGATGCAGCGACGCCGCGTGAGTGAAGAAGTATTTCGGTATGTAAAGCTCTATCAGCAGGGAAGAAAATGACGGTACCTGACTAAGAAGCCCCGGCTAACTACGTGCCAGCAGCCGCGGTAATACGTAGGGGGCAAGCGTTATCCGGATTTACTGGGTGTAAAGGGAGCGTAGACGGCGAAGCAAGTCTGAAGTGAAAACCCAGGGCTCAACCCTGGGACTGCTTTGGAAACTGTTTTGCTAGAGTGTCGGAGA
+
FEEGDGGGFGGCGFFGDCFF8<F@FEGGGGGGFFFGGFFGEFGF@FGGGGGGGGGFGGGGGGGGGGGGGGGFEGGFGG@FGGGGFGFGGGGG@FFFFGFGGECFGGGGGGGGFFGFFDFFGGCEC@CGFGGGDFFGGFGGGCGGGGGGGGCFGGGGGA*<FDGEBCFEEF7FEGDG<*=CFEFE?CEEEFGCC+;FCEGGGE5@C=CE5*:EG?G?C7C7CFE4EGFF?*7C457@FFFG4>:;C::C>FGGG==*9*<344CG?AF?BF<A<?#########
@DE18INS60510:318:000000000-B6LD3:1:1101:22398:4080 1:N:0:AAGAGGCAGCGTAAGA
TGGGGAATATTGCACAATGGGGGAAACCCTGATGCAGCGACGCCGCGTGGAGGAAGAAGGTCTTCGGATTGTAAACTCCTGTTGTTGAGGAAGATAATGACGGTACTCAACAAGGAAGTGACGGCTAACTACGTGCCAGCAGCCGCGGTAAAACGTAGGTCACAAGCGTTGTCCGGAATTACTGGGTGTAAAGGGAGCGCAGGCGGGAGAACAAGTTGGAAGTGAAATCCATGGGCTCAACCCATGAACTGCTTTCAAAACTGTTTTTCTTGAGTAGTGCAGA
+
GFFCEEEGFGGGFFGGGGGFGGEEGGFGGFFGGGFFECGGEFEFEGGGGGGGGGFGGGGGFFGFGGGGGGGGGFFGFEG?FFGGGGFFDEFFFGGGGGGGGGDCFE,F?FDFGGGCFFGGGD=:CCB<<CFFGGGCCFG?>ABFGGGCFFEGGG>FGGGA,FCEG>7*;:8CDF@ECGFFFGG9FC5;*;CF@FDBE8CECE8C588:CCFC@CC9+*7*0CCFDFGC:3C725*7).9FFFFFGCFC=FF4:*1@CF<AD?C*067:?FF<24<9>A79244
@DE18INS60510:318:000000000-B6LD3:1:1101:23564:4084 1:N:0:AAGAGGCAGCGTAAGA
TGGGGAATATTGCACAATGGGGGAAACCCTGATGCAGCGACGCCGCGTGGAGGAAGAAGGTCTTCGGATTGTAAACTCCTGTTGTTGGGGAAGATAATGACGGTACCCAACAAGGAAGTGACGGCTAACTACGTGCCAGCAGCCGCGGTAAAACGTAGGTCACAAGCGTTGTCCGGAATTACTGGGTGTAAAGGGAGCGCAGGCGGGAAGACAAGTTGGAAGTGAAATCTATGGGCTCAACCCATAAACTGCTTTCAAAACTGTTTTTCTTGAGTAGTGCAGA
+
FGGGGGGGGGGGGGGGGGGGGGGGGGGGGGDFFGFFGFGGDGEGGGGGEGGGGEGGGGGGGGGGGGGGEGGGGGGGGGGFFGGGF<EFGEGGFGGGGGGGGGGCFFFGGGGFGC<CFGFGGGGGGGGGGGGGGFFGGGGGGGGFEGGD8CGGGGGGGGG@FD?G@GFC;C>?FGGGGDFGGG7FF5;?:EGFGGGFD*:?CEGGEGCE>EGGGFEFFCD6CD6DGFGCGCGGGGGFFFGG4>DBFGFGF*>GCFFFG><DC?C:F<5(:=):ABFFFFFFBFF
@DE18INS60510:318:000000000-B6LD3:1:1101:19744:4107 1:N:0:AAGAGGCAGCGTAAGA
TGGGGAATATTGCACAATGGGGGAAACCCTGATGCAGCGACGCCGCGTGAGCGAAGAAGTATTTCGGTATGTAAAGCTCTATCAGCAGGGAAGAAAATGACGGTACCTGACTAAGAAGCCCCGGCTAACTACGTGCCAGCAGCCGCGGTAATACGTAGGGGGCAAGCGTTATCCGGATTTACTGGGTGTAAAGGGAGCGTAGACGGAATGGCAAGTCTGATGTGAAAGGCCGGGGCTCAACCCCGGGACTGCATTGGAAACTGTCAATCTAGAGTACCGGAGG
+
GGGGGGGGGGGGGGGGGGGGGGGGGGGGGGGGGGGGGGGGGGGGGGGGGGGGGGGGGGGGGGGGGGGFGGGFGGGGGGGGGDGGGGGGGGGGGGGGGGGGGGGGGGGGGGGGGGGGGGGGGGGGGGGGGGGGGFGGGGGGGGGGGGGGGGGGGGGGGGGGGGGGGGGEGDEEGGGGGGGFGGGGGGCGEFFFGGGGDGGGGGGGEEE;CFFGGFG<EGGGGGGGGFFGGGFGGGGFEFGGFFDFGGFGFGGFFF?=GFDFGFG>FFF2A/<AFFFFFA?939>
@DE18INS60510:318:000000000-B6LD3:1:1101:25806:4114 1:N:0:AAGAGGCAGCGTAAGA
TGGGGAATATTGCACAATGGGGGAAACCCTGATGCAGCGACGCCGCGTGGAGGAAGAAGGTCTTCAGATTGTAAACTCCTGTTGTTGAGGAAGATAATGACGGTACTCAACAAGGAAGTGACGGCTGGCTACGTGCCAGCAGCCGCGGTAAAACGTAGGTCACAAGCGTTGTCCGGAATTACTGGGTGTACAGGGAGCGCAGGCGGGAGAACAAGTTGGAAGTGAAATCCATGGGCTCAACCCATGAACTGCTGTCAAAACTGTATTTCTTGAGTAGTGCAGA
+
GGGGGGGGGGGGGGGGGAFGGGGCFCECFFGGGGGGGGGGGGGFGGGFGGGGGGGGGGGGECGFGGGGGGGFFGGGGCGGFECFGF<AFCFAEFGGGGDGGGGGGGFGGGGGGFFCF8DGGGGGGGGGGGGGGG<DCFGD@C7:FE@FFFFGCFGGGFDEGFF<BB8CBCCGFFE7<*8:<CFGGE:**<+<?788*:5E>:EC5:*/1CC6FEF<+:><777CEGGGCC4:*2*7)8CF)7<BGGF####################################
@DE18INS60510:318:000000000-B6LD3:1:1101:12164:4190 1:N:0:AAGAGGCAGCGTAAGA
TGGGGAATATTGCACAATGGGGGGAACCCTGATGCAGCGACGCCGCGTGAGTGAAGAAGTATCTCGGTATGTAAAGCTCTATCAGCAGGGAAGAAAATGACGGTACCTGACTAAGAAGCCCCGGCTAACTACGTGCCAGCAGCCGCGGTAATACGTAGGGGGCAAGCGTTATCCGGAATTACTGGGTGTAAAGGGTGCGTAGGTGGTATGGCAAGTCAGAAGTGAAAACCCAGGCTTAACTCTGGGACTGCTTTTGAAACTGTCAGACTAGAGTGCAGGAGAG
+
GGGGGGGGGGGGGGGGGFGGGDGGGGGCGGGGGGGGGGFGGGGGGGGGGGGGGGGGGGGFGGGCFGGGGGGCGGGGGGGGGGGGGGGGGGGGGGGGGGGGGGDGGGFCGGGGGFGGGDFGGGGGGGGGGGGGGFGGGGGGGGGGGGGGGGGGGGGACFG>EGGGGGFGGGGGGGGGGGGGGCFFGC:CCCGGGGGGGGGEEGGGGG=ECGGGFFGGGGGGC<FGGGGDG5CCFF:F??FC4BFFC6>CFGGF>F??DFAFCFCD7AF>FB:236<<><?F###
@DE18INS60510:318:000000000-B6LD3:1:1101:20218:4221 1:N:0:AAGAGGCAGCGTAAGA
TGGGGAATATTGCACAATGGGGGGAACCCTGATGCAGCGACGCCGCGTGGAGGAAGAAGGTCTTCGGATTGTAAACTCCTGTTGTTGAGGAAGATAATGACGGTACTCAACAAGGAAGTGACGGCTAACTACGTGCCAGCAGCCGCGGTAAAACGTAGGTCACAAGCGTTGTCCGGAATTACTGGGTGTAAAGGGAGCGCAGGCGGGAGAACAAGTTGGAAGTGAAATCCATGGGCTCAACCCATGAACTGCTTTCAAAACTGTTTTTCTTGAGTAGTGCAGA
+
GGGGGGGGGGGGGGGGGGGGGGGGGGGGGGGGFGGGGGGGGGGFGGGGGGFGGGGGGGGG@FGGGGGGGGGGGGGGGGGFGGGGGGGGGGGGGGGGGGGGGGGGGGGGGGGGGGGGGGGGGGGGGGGGGGGGGGGGGGGGGGGGGGGGCEGGGGGFGGGGFGGGGGGGGEGGGGGGEGGGGGGGGG8EEFGGGGGFEGGCEEGECGGEGGGGGFG<:CFGGGCFGGEDFCCCGGGFFFGGFFBEGGFCF7FG7B=FGGFFGFGD?BF0:?2<<?A>A<?FBBF
@DE18INS60510:318:000000000-B6LD3:1:1101:18563:4221 1:N:0:AAGAGGCAGCGTAAGA
TGGGGAATATTGCACAATGGGGGAAACCCTGATGCAGCGACGCCGCGTGGAGGAAGAAGGTCTTCGGATTGTAAACTCCTGTTGTTGAGGAAGATAATGACGGTACTCAACAAGGAAGTGACGGCTAACTACGTGCCAGCAGCCGCGGTAAAACGTAGGTCACAAGCGTTGTCCGGAATTACTGGGTGTAAAGGGAGCGCAGGCGGGAGAACAAGTTGGAAGTGAAATCCATGGGCTCAACCCATGAACTGCTTTCAAAACTGTTTTTCTTGAGTAGTGCAGA
+
GGGGGGGGGGGGGGGGGGGGGGGGGGG8FEEFFGGGGGCGGGGGGDGFEGEGGGGGGGGGGFGGGGGGGGGGGGGGG=FGFFGGFFGGGFGGGGGGGGGGGGGGGGFFFFGGGGGGGGGGFGFGGGGGGGGGEFCFGGGGGGGGGGEGGEGGGGGGGGGGGGGGFGGGGGGEGGGGGEFGFFCFFGGGGGGGFFGGC5C?CECGGGGGGGGGGGFCFFFGGFGGFFFFGGGGDGFF@36=FFFFGGFDF:DCF*76:><ACFFFFFFFFFFF2:9<<A#####
@DE18INS60510:318:000000000-B6LD3:1:1101:7713:4225 1:N:0:AAGAGGCAGCGTAAGA
TGGGGAATATTGCACAATGGGGGAAACCCTGATGCAGCGACGCCGCGTGGAGGAAGAAGGTCTTCGGATTGTAAACTCCTGTTGTTGAGGAAGATAATGACGGTACTCAACAAGGAAGTGACGGCTAACTACGTGCCAGCAGCCGCGGTAAAACGTAGGTCACAAGCGTTGTCCGGAATTACTGGGTGTAAAGGGAGCGCAGGCGGGAGAACAAGTTGGAAGTGAAATCCATGGGCTCAACCCATGAACTGCTTTCAAAACTGTTTTTCTTGAGTAGTGCAGA
+
EFGEFFFFDEGGGGGGGGGGGGFEGGG<CCEGGGGGGFCFGGGGGGGGEGDFGG8FEGGDFAFFGGGGDGGGGGGGGGFGGGGFAEAF:EEFFGGGGGGGGGGGGGGCGGGGFCFGFFDFGFGGGGG8FGGGGGGGGGGGGGGGGCCEC>19FGGFGGGGFFGGGF7CC<CE9BEGD5EG9EFCCFCGEFFFGG7EGGGEGGDDEEGCC==EGGG9ADGGFFGGFGG>FFGGCCCFFFDGFFF:*0?GFCC6>F@F>F<AG?CC=-7(8F94>>BF<A?####
@DE18INS60510:318:000000000-B6LD3:1:1101:22320:4231 1:N:0:AAGAGGCAGCGTAAGA
TGGGGAATATTGCACAATGGGGGAAACCCTGATGCAGCGACGCCGCGTGGAGGAAGAAGGTCTTCGGATTGTAAACTCCTGTTGTTGAGGAAGATAATGACGGTACTCAACAAGGAAGTGACGGCTAACTACGTGCCAGCAGCCGCGGTAAAACGTAGGTCACAAGCGTTGTCCGGAATTACGGGGTGTAAAGGGAGCGCAGGCGGGAGAACAAGTTGGAAGTGAAATCAATGGGCTCAACCCATGAACTGCTTTCAAAACTGTTTTTCTTGAGTAGTGCAGA
+
GGFGGGGGGGGGGGGGGGGGGGFEFGGGGFFGFGFF@C@FFFGFDCFCEFEGGGEFGFGG<EGC<E7FFGGAEGGFEFE<FFGFFGGGE8FCBEAFEFD,8C+BFFDDGGFFFFFGF8=<CAFGGGFGGGGGEFCFFGFGGFGFGGGG*>FGGGGGGECFGGCFFB::E**=<:<@FC88;B**=B13*0A@CFECC*/*22*:7CD8:8EFCFGCGFFCFC+9::C:E+9**25>>>C75>@:*:?GFG67*9BBGGD2*9::7A?10=29<?#########
@DE18INS60510:318:000000000-B6LD3:1:1101:15162:4261 1:N:0:AAGAGGCAGCGTAAGA
TGGGGAATATTGCACAATGGGGGAAACCCTGATGCAGCGACGCCGCGTGGAGGAAGAAGGTCTTCGGATTGTAAACTCCTGTTGTTGAGGAAGATAATGACGGTACTCAACAAGGAAGTGACGGCTAACTACGTGCCAGCAGCCGCGGTAAAACGTAGGTCACAAGCGTTGTCCGGAATTACTGGGTGTAAAGGGAGCGCAGGCGGGAGAACAAGTTGGAAGTGAAATCCATGGGCTCAGCCCATGAACTGCTTTCAAAACTGTTTTTCTTGAGTAGTGCAGA
+
GGGGGGGGGGGGGGGGGGGGGGGGGGGGGGGGGGGGGGGGGGGGGGEFGGGGGGGGGGGGGGGGGGDGGGGGGGGGGGGGGGGGGGGGGGGGGGGGGGGGGGGGGGGGGGGGGGFGGGGGGGGGGGGGGGGGGGGGGGGGGGGGGGGGEGGGGGGGGGGGGGGGGG5CEEGGGGGGCGGGGGFGGGGGGGGGGGGGGGGGGGGCGGEGGGGGGFGG<CGGCFFGGG?FFEGDFGGFFFDGFFFFFFBFFCFCFF=?FG>7567*9:40.99<9.6>9:?FFFF
@DE18INS60510:318:000000000-B6LD3:1:1101:20744:4261 1:N:0:AAGAGGCAGCGTAAGA
TGGGGAATATTGCACAATGGGGGAAACCCTGATGCAGCGACGCCGCGTGGAGGAAGAAGGTCTTCGGATTGTAAACTCCTGTTGTTGAGGAAGATAATGACGGTACTCAACAAGGAAGTGACGGCTAACTACGTGCCAGCAGCCGCGGTAAAACGTAGGTCACAAGCGTTGTCCGGAATTACTGGGTGTAAAGGGAGCGCAGGCGGGAGAACAAGTTGGAAGTGAAATCCATGGGCTCAACCCATGAACTGCTTTCAAAACTGTTTTTCTTGAGTAGTGCAGA
+
GGGGGGGGGGGGGGGGGGGGGGFGGGGCGGGGGGGGGGFFGGGGGGGGGGGCGGGGGFGGGGGGGGGGGEGGGGGGGGGGGGGGGGGGGGGGGGGGGGGGGGGGGGGGGGGGGGGGGGGGGGGGGGGGGGGFGGGGGGGGGGCGEGEGCEGGGGGGGGGGGGGGGFGGGECGGGGDEGGGGGGGGGCGEGGGGGGGGGGGGGG>=EGCEGGGFGG+<>*9FGFGFGG:7CF>DFF>>FGGFFEFC*/C=7C*>7**:D>B4):*8).(8*6<ABF)6<?6A<@
@DE18INS60510:318:000000000-B6LD3:1:1101:20619:4282 1:N:0:AAGAGGCAGCGTAAGA
TGGGGAATATTGCACAATGGGGGAAACCCTGATGCAGCGACGCCGCGTGGAGGAAGAAGGTCTTCGGATTGTAAACTCCTGTTGTTGAGGAAGATAATGACGGTACTCAACAAGGAAGTGACGGCTAACTACGTGCCAGCAGCCGCGGTAAAACGTAGGTCACAAGCGTTGTCCGGAATTACTGGGTGTAAAGGGAGCGCAGGCGGGAGAACAAGTTGGAAGTGAAATCCATGGGCTCAACCCATGAACTGCTTTCAAAACTGTTTTTCTTGAGTAGTGCCGA
+
GGGGGGGGGGGGGFGFFFFFEG:CEGGEGGGGGGFGGGGGGGDGGGGGGGGGGGGGCFFGGGGGFGGGGGGGGGGGGGGEGGGGCGGCFFGGGGGGGGGGGGGGGGFGGGGGGFFFGGGGGGGGGGGGGGGGGGGFGGGGGGGGGCEGGGGFFGGGGGGGGGGGGFFEEGCEGGGGGGGGGGGGGFEC?+A?FGGGDGC8>EGGGECGD=6CFCFC9>FGGGG4@FDF7FFF77CFFFDF:FEBF6?####################################
@DE18INS60510:318:000000000-B6LD3:1:1101:11592:4329 1:N:0:AAGAGGCAGCGTAAGA
TGGGGAATCTTCCGCAATGGACGAAAGTCTGACGGAGCAACGCCGCGTGAGTGATGAAGGATTTCGGTCTGTAAAGCTCTGTTGTTTATGACGAACGTGCAGTGTGTGAACAATGCATTGCAATGACGGTAGTAAACGAGGAAGCCACGGCTAACTACGTGCCAGCAGCCGCGGTAATACGTAGGTGGCGAGCGTTGTCCGGAATTATTGGGCGTAAAGAGCATGTAGGCGGCTTAATAAGTCGAGCGGGAGAATGCGGGGCTCAACCCCGTATGGCGCTGGA
+
FGCGGGGGGGGGGGG::BECEFGEGGGGGG<AFDGGGGGGFGGGGEGE:C?,CA<EFFAGGDC=FEGFGGFEFFEGGGGGGGGGGD=E,BFFGGGGGG@F7FFGGGGCDFFGGGG8EFGGGFGGGCFGGGGGGGFEFGGGGEFGGGGGDGGGE,>FGEFCFGGGGGGGGFEEGGGGCGGGGFG7CCGGGGGGGGEECEGG58/:CFF+AC?FF=CCEGG>D7<>F>FGGG3DDG)<FFGFFFFFDC)7)99CCFBFFGBF3>DGF?)2479?F::7:1:2;95
@DE18INS60510:318:000000000-B6LD3:1:1101:10278:4338 1:N:0:AAGAGGCAGCGTAAGA
TGGGGAATATTGCACAATGGGGGAAACTCTGATGCAGCGACGCCGCGTGGAGGAAGAAGGTCTTCGGATTGTAAACTCCTGTTGTTGAGGAAGATAATGACGGTACTCAACAAGGAAGTGACGGCTAACTACGTGCCAGCAGCCGCGGTAAAACGTAGGTCACAAGCGTCGTCCGGAATTACTGGGTGTAAAGGGAGCGCAGGCGGGAGAACAAGTTGGAAGTGAAATCCATGGGCTCAACCCATGAACTGCTTTCAAAACTGTCTTTCTTGAGTAGTGCAGA
+
CFFC@BBFF9FGGGG<E<AAFGGD@<F,CC<EFC<FFGBEGGGGGEGFFGEFCFGGFGGGFEFGGGCGGGF?FFFFFFGFFGGF<B<E<==FEGCDFGD<ECFC?>9DFFEFF,<FFFGGFDFEEGEEGGG8<:,@CFCGGCCFCGEDF*>FFC@>FF7,7F:;ECC:**:B7CE7FCGGGFFDF2*3:CFDCFCDCEGEEGG55ECEG=FC6A20<CFGGFG=F7C*+69:;<54)067?5>>5:7:6**676**2><)*)22*694:*69<>2<2>?FFFF
@DE18INS60510:318:000000000-B6LD3:1:1101:14593:4347 1:N:0:AAGAGGCAGTGTAAGA
TGGGGAATATTGCACAATGGGGGAAACCCTGATGCAGCGACGCCGCGTGAGCGAAGAAGTATTTCGGTATGTAAAGCTCTATCAGCAGGGAAGAAGAAATGACGGTACCTGACTAAGAAGCACCGGCTAAATACGTGCCAGCAGCCGCGGTAATACGTATGGTGCAAGCGTTATCCGGATTTACTGGGTGTAAAGGGAGCGCAGGCGGAAGGCTAAGTCTGATGTGAAAGCCCGGGGCTCAACCCCGGTACTGCATTGGAAACTGGTCATCTAGAGTGTCGGA
+
GGGGGGGGGGGGGGGGGGGGGGGGGGGGGGGGGGGGGGGGGGGGGGGGGGGGGGGGGGGGFGGGGGGFGGGFGGGGGGGGGGGGGGGGGGGGGGGGGGGGGGGGEGGGGGGGGGGGGGGGGGGGGGGGGGGGGGGFGGGGGGGGGGGGGGGGGGGGGGGGGGGGGGGGGGGGGGGGGGGGGGGGFFGGGGGGGGGGGFGGGGGGGGGGGGGGFEFGGGGGGGGGFGGGGGGFGDGFFBCGFFFFDGFGFGGGGFFFGGFBGFGC=:@<DBD<A>2>FFFFFF:
@DE18INS60510:318:000000000-B6LD3:1:1101:14973:4383 1:N:0:AAGAGGCAGCGTAAGA
TGGGGAATATTGCACAATGGGGGAAACCCTGATGCAGCGACGCCGCGTGAGCGAAGAAGTATTTCGGTATGTAAAGCTCTATCAGCAGGGAAGAAAATGACGGTACCTGACTAAGAAGCACCGGCTAAATACGTGCCAGCAGCCGCGGTAATACGTATGGTGCAAGCGTTATCCGGATTTACTGGGTGTAAAGGGAGCGTAGACGGTTGTGTAAGTCTGATGTGAAAGCCCGGGGCTCAACCCCGGGACTGCATGGGAAACTATGTAACTAGAGTGTCGGAGA
+
GGGGGGGGGGGGGGGGGGGGGGGGGGGGGGGGGGGGGGGGGGGGGGGFGEGGGGGGGGGGCFGGGGGGGGGGGGGGGGGGGGGGGGGGGGGGGGGGGGGGGGGGGGGGGGGGGGGGGGGGGGGGGGGGGGGGGGGGGGGGGGGGGGGGGGGGGGGFG@FCCFGGGGGGG>CFGGGGGGGGGGGGGG*;:9@CGGGGGGGGGEEDEGEEDCEFGGGFGGFGGGGGGFFFGEFGDCD:7FFGFFEFGG>/77DG7F*8<4:BF?C7@AF<)89AFFFFFFFFF9>
@DE18INS60510:318:000000000-B6LD3:1:1101:4867:4389 1:N:0:AAGAGGCAGCGTAAGA
TGGGGAATATTGCACAATGGGGGAAACCCTGATGCAGCGACGCCGCGTGGAGGAAGAAGGTCTTCGGATTGTAAACTCCTGTTGTTGAGGAAGATAATGACGGTACTCAACAAGGAAGTGACGGCTAACTACGTGCCAGCAGACGCGGTAAAACGTAGGTCACAAGCGTTGTCCGGAATTACTGGGTGTAAAGGGAGCGCAGGCGGGAGAACAAGTTGGGAGTGAAATCCATGGGCTCAACCCATGAACTGCTTTCAAACCTGTTTTTTTTGAGTAGTGCAGA
+
:-,CFFGDCGFEFGGCFADGGFD@7=F<:FF?FDB<E?FEGDGGDEG7FG+>B:FGGG@FFAFFGCG:CF>3,@,?,:DC8DC9<:FF<C:F8<9FCCFFFGGEFGGGGF<AFFF,?FGFC9FC:F<:F?CGGG>5@CF>8F*;EEE5E8EG?FGGEC*0+<@:@CFDC58*<<CDECCGC7CFF>G*2@7C2+*1A?=EEG>5CGG*:?FFEC:<CCC3*>EG?*<FF69FCFC################################################
@DE18INS60510:318:000000000-B6LD3:1:1101:10232:4433 1:N:0:AAGAGGCAGCGTAAGA
TGGGGAATCTTCCGCAATGGACGAAAGTCTGACGGAGCAACGCCGCGTGAGTGATGAAGGATTTCGGTCTGTAAAGCTCTGTTGTTTAGGACGAACGTGCAGTGTGTGAACAATGCATTGCAATGACGGTAGTAAACGAGGAAGCCACGGCTAACTACGTGCCAGCAGCCGCGGTAATACGTAGGTGGCGAGCGTTGTCCGGAATTATTGGGCGTAAAGAGCATGTAGGCGGCTTAATAAGTCGAGCGTGAAAATGCGGGGCTCAACCCCGTATGGCGCTGGA
+
FFGFFFFCGGGGGEGCCCEFGEFFGGGFGGGGF==CFFGGDFGCCGE>C@CD@C<FCCFGC@FCCFG>FCFFEF;FFDB>F<FGGG8F<CFFGFG@FGGGGGGGGGGGGGFFFGGGGGGGGGGFGFGGGECG>EFGFGGEDEEGCGGGGDGDGCECGGE;EGGC8*8CFCCCEGCGEGGEF<FC8<EGGD8EGGE8E*:CEGCE50C97CCFFCE5CFGFGFGGGF<CCCG<<))986CC=@FEDGFGBG<DC?FFGG>>D55**..1:)949:?:?6:99>F
@DE18INS60510:318:000000000-B6LD3:1:1101:14197:4441 1:N:0:AAGAGGCAGCGTAAGA
TGGGGAATATTGCACAATGGGGGAAACCCTGATGCAGCGACGCCGCGTGGAGGAAGAAGGTCTTCGGATTGTAAACTCCTGTTGTTGAGGAAGATAATGACGGTACTCAACAAGGAAGTGACGGCTAACTACGTGCCAGCAGCCGCGGTAAAACGTAGGTCACAAGCGTTGTCCGGAATTACTGGGTGTAAAGGGAGCGCAGGCGGGAGAACAAGTTGGAAGTGAAATCCATGGGCTCAACCCATGAACTGCTTTCAAAACTGTTTTTCTTGAGTAGTGCAGA
+
GGGGGGGGGGGGGGGGGGGGGGGGGGGGGGGGGGGGGGFGGGGGGGGFGGFGGGGGGGGGGGGGGGGGGGFGGGGGGGGGGGGGGGGGGFGGGGGGGGGGGGGGGGGGGGGGGGGGGGGGGGGGGGEGGGGGGGGGGGGGGGGGGGGGEGGGGGGGGGGFGGGGFCGGEFGGGGGGGGGGGGGGGGCGGGGGGGGGEGGGEEGGGDCEEEFGGFGCFGGFFGFGGGGGGGGFGFGFF7CC4>D>D6=DF=*7*9BFGGFFGFG*=>FBFFFBF?AF26?<AD?
@DE18INS60510:318:000000000-B6LD3:1:1101:22287:4442 1:N:0:AAGAGGCAGCGTAAGA
TGGGGAATATTGCACAATGGGGGAAACCCTGATGCAGCGACGCCGCGTGGAGGAAGAAGGTCTTCGGATTGTAAACTCCTGTTGTTGAGGAAGATAATGACGGTACTCAACAAGGAAGTGACGGCTAACTACGTGCCAGCAGCCGCGGTAAAACGTAGGTCACAAGCGTTGTCCGGAATTACTGGGTGTAAAGGGAGCGCAGGCGGGAGAACAAGTTGGAAGTGAAATCCATGGGCTCAACCCATGAACTGCTTTCAAAACTGTTTTTCTTGAGTAGTGCAGA
+
EGGGGEGGEFCEFGGC@@FEGEEGEGG<FGEEEGGGF@@CFFGGGGGFGGEE@CGFFGFFGGGFGGD7:FFFGFGGGCFGGFFF=EGFCFFGGGGGGDFFEGEFFGGGGGGGGGGGGFFGGGGGGGECFFFGDFCF<CFGGGGGGGGF<<>CGAF<EFGCFGAFGGGE@:EG9CGGDGGGGFGGF>?C:CFFFGGGGDEE8CE5CGC>EEFECCECCFGGGGGGGGGD?7CCDFGFFFGFF:>BGFFGF7DGGF?FGGAAF?D:8>41:FADB:AFB5:B###
@DE18INS60510:318:000000000-B6LD3:1:1101:17083:4445 1:N:0:AAGAGGCAGCGTAAGA
TGGGGAATATTGCACAATGGGGGAAACCCTGATGCAGCGGCGCCGCGTGGAGGAAGAAGGTCTTCGGATTGTAAACTCCTGTTGTTGAGGAAGATAATGACGGTACTCAACAAGGAAGTGACGGCTAACTACGTGCCAGCAGCCGCGGTAAAACGTAGGTCACAAGCGTTGTCCGGAATTACTGGGTGTAAAGGGAGCGCAGGCGGGAGAACAAGTTGGAAGTGAAATCCATGGGCTCAACCCATGAACTGCTTTCAAAACTGTTTTTCTTGAGTAGTGCAGA
+
FGGGGGGGGGGGGGGGGGGGGGGGGGGCGGGFGGGGGGGGGGGGGGGGGGGGGGGGGGGGGGGGGGGGDGGGGGGGGGGGGGGGGGGGGGGGGGGGGEAFFFGGGGFGGGGGGGGGGGGGGGGGGGGGGGGGGGDGGGGGGGGGGGGGGGDGG@FGGFGFGGGGG>FGEGGGGGDEEGFFGGGGGGGGGG@C7CEFGGGGGGGDEGDGG=CFGGGF9CFGFGGFCF7CEGF>755:>34CFFFFC*=FFCGFCF=?FGBDGFGFFAF0>F>B<?<<AA:<B<=
@DE18INS60510:318:000000000-B6LD3:1:1101:17577:4456 1:N:0:AAGAGGCAGCGTAAGA
TGGGGAATATCGCACAATGGGGGAAACCCTGATGCAGCGACGCCGCGTGGAGGAAGAAGGTCTTCGGATTGTAAACTCCTGTTGTTGGGGAAGATGATGACGGTACCCAACAAGGAAGTGACGGCTAACTACGTGCCAGCAGCCGCGGTAAAACGTAGGTCACAAGCGTTGTCCGGAATTACTGGGTGTAAAGGGAGCGCAGGCGGGAAGACAAGTTGGAAGTGAAATCTATGGGCTCAACCCATAAACTGCTTTCAAAACTGTTTTTCTTGAGTAGTGCAGA
+
GGGGGGGGGGGGGGGGGGGGGGGGGGGCGGFGGGGGGGGGGGGGGGGGGGGGGGGGGGGCGEGGGGG@FGGGGGGGG9FFCFGGFGGGDFGGGGGGGGGDGGGGGEGGGGGGGFFGGF:,<FCEGGGGFGFCCGGGGGGFFGGGEEGG51:FFCC@E>E@FGG?FDFEC*CEFF>5CEGGGGG7CFFGEC+<<9C5CECEEEEGGGE8EG*:CFFAFFFCF5E97DGGGGGGC<97)797FFFFFGFFB72*?64=>F<A77>C@<F??FF>A04<)<?4AAF
@DE18INS60510:318:000000000-B6LD3:1:1101:24237:4457 1:N:0:AAGAGGCAGCGTAAGA
TGGGGAACATTGCACAATGGGGGAAACCCTGATGCAGCGACGCCGCGTGGAGGAAGAAGGTCTTCGGATTGTAAACTCCTGTTGTTGAGGAAGATAATGACGGTACTCAACAAGGAAGTGACGGCTAACTACGTGCCAGCAGCCGCGGTAAAACGTAGGTCACAAGCGTTGTCCGGAATTACTGGGTGTAAAGGGAGCGCAGGCGGGAGAACAAGTTGGAAGTGAAATCCATGGGCTCAACCCATGAACTGCTTTCAAAACTGTTTTTCTTGAGTAGTGCAGA
+
GGGGEGGGGGGGGGGGFFGGGGGGGGG?FGGGGGGGGGGGGGGGDGGGGGGGGEGGGGGGGGGGGG@4BFGDGGGGGGGGGGGGFGGGGGEGGGGGGGGGGGGGGFGGGGGGFGGGFFGGGFEGGGGGGGGGGGFGGGGGGGGGGGEGCDCGGGGAFEGGGGGGGGGGEG8EFFCDGDGCGGGGCFCCEC+<BFEFGGGGGGGEGGDCEECF;CF09:FG7CGGGGGFGGGG=F5>FFGGF:>DCF=FFDGGCFFFFF<<DFG764:<>BBA<?<>BD7AAF4
@DE18INS60510:318:000000000-B6LD3:1:1101:15995:4467 1:N:0:AAGAGGCAGCGTAAGA
TGGGGAATCTTCCGCAATGGACGAAAGTCTGACGGAGCAACGCCGCGTGAGGGATGAAGGATTTCGGACTGTAAAGCTCTGTTGTTTAGGACGAACGTGCAGTGAGTGAACAATGCAGTGCAATGACGGTAGTAAACGAGGAAGCCACGGCTAACTAGGTCCCAGCAGCCGCGGGAATACGTTGGGGGCGAGGGGAGCCCGGGAGTATTGGGCGGAAAGAAGAGGAAGGCAGCTGAATAAGTCAGGCGTGGAAATCAGGGGTCTAACACCGGATGAGCGCGGA
+
FFGGGGGG,EF,E:FDEGGG<6@FGGC<EFGG,F:FEG=FEFGGGGGCG+8,BFBFFGGG8?FGGGG++@FCGGG<,5BFFGGGGG8D,FFFFG7++BF+FD,3,:E,@FGGG,F,@,@F,8:,33,83@F73,,,@**1*5D:,F3<F<C<<<,<F,@<,,=F84:C9=E################################################################################################################
@DE18INS60510:318:000000000-B6LD3:1:1101:15519:4472 1:N:0:AAGAGGCAGCGTAAGA
TGGGGAATATTGCACAATGGGGGAAACCCTGATGCAGCGACGCCGCATGAGCGAGGAAGTATTTCGGTATGTAAAGCTCTATCAGCAGGGAAGAAGAAATGACGGTACCTGACTAAGAAGCACCGGCTAAATACGTGCCAGCAGCCGCGGTAATACGTATGGTGCAAGCGTTATCCGGATTTACTGGGTGTAAAGGGAGCGCAGGCGGAAGGCTAAGTCTGATGTGAAAGCCCGGGGCTCAACCCCGGTACTGCATCTGATACTGGCAAGCTTGAGTCTCGTA
+
GGGGGGGGFGGGGGGGGGGFFGGGGGGGGGFGGGGGGGGGGGGFCGGGGGFFGGGDCEFFDF9BFGGGGGGDGGGGGGGGGGGGGGGGGGGFEGGGGGGGGGGGGGGGGGGGGDG9@FFFGGGGGGGGGFFEGGGGGGGGFGGGGGGGGGFCCBFGGGGGGGFFGGEFFFGGGGDGGGGGGDFGCFGGGGGGCGGGGGGGGGGGGGCEEGGGGGFFG7DFGGFG?FGGGGGGCD>BFFDGF??FGGFG5)9*?F?4:C<A7@7:6>FBD:<)6::BDFAFFFF
@DE18INS60510:318:000000000-B6LD3:1:1101:9779:4480 1:N:0:AAGAGGCAGCGTAAGA
TGGGGAATATTGCACAATGGGGGAAACCCTGATGCAGCGACGCCGCGTGGAGGAAGAAGGTCTTCGGATTGTAAACTCCTGTTGTTGAGGAAGATAATGACGGTACTCAACAAGGAAGTGACGGCTAACTACGTGCCAGCAGCCGCGGTAAAACGTAGGTCACAAGCGTTGTCCGGAATTACTGGGTGTAAAGGGAGCGCAGGCGGGAGAACAAGTTGGAAGTGAAATCCCTGGGCTCAACCCATGAACTGCTTTCAAAACTGCTTTTCGTGAGTAGTGACGA
+
CFGEFF:FFGGGGGGCC9FCEGGCFGG8FFFGEFCFFCCFGGFGGGGGGGDGEGGFFGFFGDFGGGGEGGFGGGFGFFFGGGGDGFFGCF<FFG<<FDDEGCGGGGAFGGGG<FG,>>FE9F7<FFFGGGGGEFFGF9<BBEGGGGGEEGGGCGGG7FGAFGGGF*=B=FDEFGGG*:EGFGGFGG:CCEGGGGGFC>58E**:=EC5:8CFCCFCGGFFG4<>EGG7<<CG4C5F50=6)5555*6>B*9C2/7=>>2499C*8:F?A##############
@DE18INS60510:318:000000000-B6LD3:1:1101:25090:4491 1:N:0:AAGAGGCAGCGTAAGA
TGGGGAATATTGCACAATGGGGGAAACCCTGATGCAGCGACGCCGCGTGGAGGAAGAAGGTCTTCGGATTGTAAACTCCTGTTGTTGGGGAAGATAATGACGGTACCCAACAAGGAAGTGACGGCTAACTACGTGCCAGCAGCCGCGGTAAAACGTAGGTCACAAGCGTTGTCCGGAATTACTGGGTGTAAAGGGAGCGCAGGCGGGAAGACAAGTTGGAAGTGAAATCTATGGGCTCAACCCATAAACTGCTTTCAAAACTGTTTTTCTTGAGTAGTGCAGA
+
GGGGGGGGGGGGGGGGGGGGGGGGGGGGGGGGGGGGGGGGGGGGGGGGGGGGGGGGGGGGGGGGGGGFGGGFCGGGGGGGGGGGGGGGGGGGGGGGGGGGGGGGGGGGGGGGGGGGGGGGGGDGGGGGGGGGGGCFGGGGDGGGGGEFFFGGGGGCFFEGFFGCGFGGGG7CCFEE5EGGGGGGGGFGGGFGGGGGGGGDEGGDGGDEEEFFCFG+<CFCC4<DGGGGGGGGGGC75@FFFFFFGGF=?FGGFB??FG94CFGCFAFFB69<AF<)6ABFFFB
@DE18INS60510:318:000000000-B6LD3:1:1101:19722:4497 1:N:0:AAGAGGCAGCGTAAGA
TGGGGAATCTTCCGCAATGGACGAAAGTCTGACGGAGCAACGCCGCGTGAGTGATGAAGGATTTCGGTCTGTAAAGCTCTGTTGTTTATGACGAACGTGCAGTGTGTGAACAATGCATTGCAATGACGGTAGTAAACGAGGAAGCCACGGCTAACTACGTGCCAGCAGCCGCGGTAATACGTAGGTGGCGAGCGTTGTCCGGAATTATTGGGCGTAAAGAGCATGTAGGCGGCTTAATAAGTCGAGCGTGAAAATGCGGGGCTCAACCCCGTATGGCGCTGGA
+
GGGGGGGGGGGGGGGGGGGGGGGGGGGEFGGGGGGGGGGGGGGGGGGGGGGGGGGGGGGGGGGGGGGGGEGGGGGGGGGGGGGGGGGF@GFCGGGGGGGGGGGGGGGGGGGGGGGGGGGGGGGGGGGGGGGGFGGGGGGGGGGGGGGFGEGGGGGGGGGFFCGGGGGGGGGGEC8CGGGGGFFFGGGGGGGGGGGGGEFGGGGGDGGFGGGGGG=GGGGGGGGGGGGGGGGGD)7?FFFGFFFEDEDD<GGFGFFF7C91D:<FF<??:)94937<<BB>>;>
@DE18INS60510:318:000000000-B6LD3:1:1101:23410:4517 1:N:0:AAGAGGCAGCGTAAGA
TGGGGAATATTGCACAATGGGGGAAACCCTGATGCAGCGACGCCGCGTGAGCGAAGAAGTATTTCGGTATGTAAAGCTCTATCAGCAGGGAAGAAGAAATGACGGTACCTGACTAAGAAGCACCGGCTAAATACGTGCCAGCAGCCGCGGTAATACGTATGGTGCAAGCGTTATCCGGATTTACTGGGTGTAAAGGGAGCGCAGGCGGGAGAACAAGTTGGAAGTGAAATCCATGGGCTCAACCCATGAACTGCTTTCAAAACTGTTTTTCTTGAGTAGTGCA
+
GGGGGGGGFGGGGGGGGGGGGGGGGGGFGGGGGGGGGGDGGGGGGGGGGGGGGGGGGGGGFGGGFGFFGGGGGGGGGGGGGCGGGGGGGGGGGGGGGGGGGGGGGGGGGGGGGGGFFFGGGGGGGEEGGGGGGGGGGGGGGGGGGGGCCEEGGGGGGGGGGGGGGGGGGGGGGFFGGGGGGGGGFGGGGGCFGGGGECGEGGGGGDGGGGGGGGGGGDFGFC?G@FEGFGG:4CF?)8CFFF@F3/?G4CFFFFFFFG9>FFFGFAF<?)49)6:?9<AF7AF
@DE18INS60510:318:000000000-B6LD3:1:1101:15025:4546 1:N:0:AAGAGGCAGCGTAAGA
TGGGGAATATTGCACAATGGGGGAAACCCTGATGCAGCGACGCCGCGTGGAGGAAGAAGGTCTTCGGATTGTAAACTCCTGTTGTTGAGGAAGATAATGACGGTACTCAACAAGGAAGTGACGGCTAACTATGTGCCAGCAGCCGCGGTAAAACGTAGGTCACAAGCGTTGTCCGGAATTACTGGGTGTAAAGGGAGCGCAGGCGGGAGAACAAGTGGGAGGTGAAATCCATGGGCTCAACCCATGAACTGCTTTCAAAACTGTTTTTCTTGAGTAGTGCAGA
+
GGGGGGGGGGGGFGGGGGGGGDGGGGFFGGGGGAFGGGCFFGGGDGGGGDFGGGGGGGFF=?FGGGCEEGGGGGGGGCFGGGDFF8=FFFGGGGGCFFFGGGGGCG9FGGGGCGGGGGCG<FF@FGEGGFFFGFGGGG7FGGGGGGGDCEEFGGGFFGG9CFGFFFEEBG@E@FGGCCFGGFFBCG8EGGGGGGGCEEG5?EEDEGD:EE6?CCG9+*>F*/AD<FG7CECFGFDF:FF*75>5<:6>@>7C>6=4>F<AGFCCF<8(4B9<AFA244?BFFF
@DE18INS60510:318:000000000-B6LD3:1:1101:24762:4548 1:N:0:AAGAGGCAGCGTAAGA
TGGGGAATATTGCACAATGGGGGAAACCCTGATGCAGCGACGCCGCGTGGAGGAAGAAGGTCTTCGGATTGTAAACTCCTGTTGTTGAGGAAGATAATGACGGTACTCAACAAGGAAGTGACGGCTAACTACGTGCCAGCAGCCGCGGTAAAACGTAGGTCACAAGCGTTGTCCGGAATTACTGGGTGTAAAGGGAGCGCAGGCGGGAGAACAAGTTGGAAGTGAAATCCATGGGCTCAACCCATGAACTGCTTTCAAAACTTCTTTTCTTGAGTAGTGCAGA
+
FGGGGEGGGGGEGGGGFFGGGGGGGGGGGGGGGGGGGFGGGGGGGGGFFGGGGEGGGGGGGGGGGFGCGGEGGGGGGFGFCCFFGGGGFGGGGGGGGGFGGDEGGGGGGGFGGGGGG8FFGGGGGDEC@FGGGGC5FFGGGGGGGGDEEEGGGFGGGGGGGFGGGGGGGGGGCFGCCEDCCFGGGGG>?FCFGGGGGDEGGGGGGGG58*:C?EG9?DC6:4<9FDFGGGC7>FCF4>4C5>8>CEFDFFFGGFFFCC48<:**1684A?A):?B4A######
@DE18INS60510:318:000000000-B6LD3:1:1101:19566:4557 1:N:0:AAGAGGCAGCGTAAGA
TGGGGAATATTGCACAATGGGGGAAACCCTGATGCAGCGACGCCGCGTGAGCGAAGAAGTATTTCGGTATGTAAAGCTCCATCAGCAGGGAAGAAGAAATGACGGTACCTGACTAAGAAGCACCGGCTAAATACGTGCAAGCAGCCGCGGTAATACGTATGGTGCAAGCGTTATCCGGATTGACTGGGTGTAAAGGGAGCGCAGGCGGAAGGCTAAGTCTGATGTGAAAGCCCGGGGCTAAACCCCGGTACTGCATTGGAAACTGGTCATCTAGAGTGTCGGA
+
GGGGGGGGGGGGGGGFFFGGGDFGEGGFFGGGGGGGGGCFGGGGGGGGGCCFGGGGGGGGFGGGGGGGGGGGGGGGGGGG@GGEFGGGGGGFGGGFGFFGGGG7CGGDCGGGGFFGGGGGGGGGEEDEEF?9?ECFGF*<EFGCG5?EGE>C8@72/0<@CGCFGG?FGGGEG>C@EGEGG*+<9CCGF:*0<CGG55EEGEEG7CE58CG5:6A6<:C7CDC::C7*9C*957C@>>C*679:77<D>GD7*1?=FG:?:?FCF0@<9=AAA:<2:2:ABF>
@DE18INS60510:318:000000000-B6LD3:1:1101:19576:4575 1:N:0:AAGAGGCAGCGTAAGA
TGGGGAATATTGCACAATGGGGGAAACCCTGATGCAGCGACGCCGCGTGAGCGAAGAAGTATTTCGGTATGTAAAGCTCCATCAGCAGGGAAGAAGAAATGACGGTACCTGACTAAGAAGCACCGGCTAAATACGTGCCAGCAGCCGCGGTAATACGTATGGTGCAAGCGTTATCCGGATTTACTGGGTGTAAAGGGAGCGCAGGCGGAAGGCTAAGTCTGATGTGAAAGCCCGGGGCTCAACCCCGGTACTGCATTGGAAACTGGTCATCTAGAGTGTCGGA
+
GGGGGGGGGGGGGGGGGGGGGGGGGGG?FGGGGGGGGGGGGGGGGGGGGGGGGGGGGGGGGGFFGGGGGGGGGGGGGGGGGGGGGGGGFGGGGGGGGGGGFGGGGGGGGGGGGGGGGCFGGGGGGGGGGGGGGGGGGGGGFGGGEFGGGG:EGEGFGGDFFFGGGGGG5EEGEEFGEDGDCFFGGFGGGE:E?EGGDGGGGGGGGGGGGGEDGGGGGCF7DF?:<CFFCF<CFG3)5@CGFFFFGGFGFGGGF=?8DF:?FFGG@29AD=65A2)56<4AFFE
@DE18INS60510:318:000000000-B6LD3:1:1101:25648:4602 1:N:0:AAGAGGCAGCGTAAGA
TGGGGAATATTGCACAATGGGCGAAAGCCTGATGCAGCGACGCCGCGTGAGTGAAGAAGTATTTCGGTATGTAAAGCTCTATCAGCAGGGAAGAAAATGACGGTACCTGACTAAGAAGCCCCGGCTAACTACGTGCCAGCAGCCGCGGTAATACGTAGGGGGCAAGCGTTATCCGGATTTACTGGGTGTAAAGGGAGCGTAGACGGCATGGCAAGCCAGATGTGAAAGCCCGGGGCTCAACCCCGGGACTGCATTTGGAACTGGCAGGCTAGAGTGTCGGAGA
+
GGGGGGDGGGGGGGGGFGGGGGGEGGFGGGGGGGGGGFGGGGGGGGGFGGGGGGGFGGGGGFGGGGEGGGGGFGGGGFGFCCFGGGGGEFGGGGGGGGGGGGGGGGGGGGGGGGGGGGGCGGGGGDCFGGGGGGGGGGGGGGGG>FCFCFEGFGFGGGGDGGGGGGCEGGGCCEEEGGEFGGFCCG8EGGGGGGGGGDGGGEEGGEGGGFGGDFGG55F<CFFGGFGGG6CDGD5@D>FFFF::)CBDFGGGGFF?FC0<76**).81>F?08,)45AF>BFE
@DE18INS60510:318:000000000-B6LD3:1:1101:23237:4631 1:N:0:AAGAGGCAGCGTAAGA
TGGGGAATATTGGGCAATGGGCGCAAGCCTGACCCAGCAACGCCGCGTGAAGGAAGAAGGCTTTCGGGTTGTAAACTTCTTTTGTCGGGGACGAAACGAATGACGGTACCTGACGAATAAGCCATGGCTAACTACGTGCCAGCAGCCGCGGTAATACGTAGGTGGCAAGCGTTATCCGGATTTACTGGGTGTAAAGGGCGTGTAGGCGGGATTGCAAGTCAGATGTGAAAACTGGGGGCTCAACCTCCAGCCTGCATTTGAAACTGTAGTTCTTGAGTGCTGG
+
GGGGGGGGGGGGGGGGGGGGGGGGGGGGGGGGGGGGGGGGGGGGGGGGGGGGGGGGGGGGGGGGGGGGGGGGGGGGGGGGGGGGGGGGGGGGFGGGGGGGGGGGGGGGGGGGGGGGGGGFGGGGGGGGGGGGGGGGGGGGGGGGGGGGEGGFGGGGGG<FGGFGGGGGGGGGDGFGGGGGBC:CDFFGGCGGGGGGGGGGEGGGGGGGGGEECGGGGFGGGGFGGGGGGGFFGGCF@>CD@F6@F6@7FFGFF4:<CG9AGB774>@BA=AF<DFFFFFFFFF
@DE18INS60510:318:000000000-B6LD3:1:1101:5515:4632 1:N:0:AAGAGGCAGCGTAAGA
TGGGGAATATTGCACAATGGGGGAAACCCTGATGCAGCGACGCCGCGTGGAGGAAGAAGGTCTTCGGATTGTAAACTCCTGTTGTTGAGGAAGATAATGACGGTACTCAACAAGGAAGTGACGGCTAACTACGTGCCAGCAGCCGCGGTAAAACGTAGGTCACAAGCGTTGTCCGGAATTAATGGGGGTAAAGGGAGCGCAGGCGGGAGAACAAGTTGGAAGTGAAATCAATGGGCTCAACCCATGAACTGCTTTCAAACCTGTTTTTCTTGAGTAGTGCAGG
+
<EGFGGGGCAFCFGGGFFAEFFGEEFGE6FFGGGGGGFGGGGD@BBFCCFCGEGGGGDFG=ED<FGGB:FFG9AEFGFGGF,?E<=FFEGFFFFCFGGGGGGGEGGGGGFFFFGGGFG<FDCGGCGGFGGCCEGGFEGGCFGGGG7FG*>FFGCFEFGG;,CFFGEF::7:BCGGCF5CF9+<<CC*333@FFFGGEG5C5EG?EECCGGG+;FC:FFGC*9FGCCEDG7*:F4C@4@GFFF3;F**2=CFGGBF@DD:)157>FA42:FFFAFF):<FA###
@DE18INS60510:318:000000000-B6LD3:1:1101:7315:4635 1:N:0:AAGAGGCAGCGTAAGA
TGGGGAATATTGCACAATGGGGGAAACCCTGATGCAGCGACACCGCGTGGAGGAAGAAGGTCTTCGGATTGTAAACTCCTGTTGTTGAGGAAGATAATGACGGTACTCAACAAGGAAGTGACGGCTAACTACGTGCCAGCAGCCGCGGTAAAACGTAGGTCACAAGCGTTGTCCGGAATTACTGGGTGTAAAGGGAGCGCAGGCGGGAGAACAAGTTGGAAGTGAAATCCATGGGCTCAACCCACGAACTGCTTTCAAAACTGTTTTTCTTGAGTAGTGCAGA
+
EFGFFGFGGGGGGGGGFGGGGGGGGGGGGGGGGGGFFFGDGGGFGGGGGEFGGGFGGGGGGGGGGGGGCFFFGGGGGFGFGGGGGGGFGGGGGGGCGGGGGGGGGGGGGGDCGFGDGGGFGGCFGDGGGGGGGGFGGGGGGFFGGGGGGGEGGGGGFGGFGGFFGDGGGGGGGGEGGDCFCFGDCGFEEC9FFGDFGGGGGGE5=EGGGGGGGEEF?F46?FCFGGGGGGGFFFFF@FGFFFB>**.)8<C*C=BFG7>207::@<@15B<A2:BAAF?BDFF
@DE18INS60510:318:000000000-B6LD3:1:1101:20538:4641 1:N:0:AAGAGGCAGCGTAAGA
TGGGGAATATTGCACAATGGGGGAAACCCTGATGCAGCGACGCCGCGTGGAGGAAGAAGGTCTTCGGATTGTAAACTCCTGTTGTTGAGGAAGATAATGACGGTACTCAACAAGGAAGTGACGGCTAACTACGTGCCAGCAGCCGCGGTAAAACGTAGGTCACAAGCGTTGTCCGGAATTACTGGGTGTAAAGGGAGCGCAGGCGGGAGAACAAGTTGGAAGTGAAATCCATGGGCTCAACCCCTGAACTGCTTTCAAAACTGGTTTTCTTGAGTAGTGCAGA
+
GGGGGGGGGGGGGGGGGGGGGGGGGGGFFGGGGGGGGGGGGGGGFGEFCFFGGCFGGGGGGGGGGGGGGGG@EGGGGGGGGGGGGFFGFFGGGGGGGGGFGGGGGGFGGGGGGGGGGGGFGGGGGGGGGGGGGGGGGGGGGCFEGGGGEGGGGGGFGGGFFGGGGGGGGECGGGGGGGGGGGGGGGAEECEGGGGGGDGGGGCGGGG8CGFFGFC+<:DFGGFGFGGFGGG>755F4>CFF@B)*/<46CGGFF=8>CA27?F*=7FFF*6>D?BFB######
@DE18INS60510:318:000000000-B6LD3:1:1101:15758:4644 1:N:0:AAGAGGCAGCGTAAGA
TGGGGAATATTGCACAATGGGGGAAACCCTGATGCAGCGACGCCGCGTGGAGGAAGAAGGTCTTCGGATTGTAAACTCCTGTTGTTGAGGAAGATAATGACGGTACTCAACAAGGAAGTGACGGCTAACTACGTGCCAGCAGCCGCGGTAAAACGTAGGTCACAAGCGTTGTCCGGAATTACTGGGTGTAAAGGGAGCGCAGGCGGGAGAACAAGTTGGAAGTGAAATCCATGGCTCAACCCATGAACTGCTTTCAAAACTGTTTTTCTTGAGTAGTGCAGAG
+
GGGGGGGGGGGGGGGGGGGGFGGGGGGGGGGGGGGGGGDDEFGFEGGGEGDGGGGGGGFFEFFCGFGGEDFEGGGGGGGFFFGGFGAEEDGGGGGGGGGGGG@?FGFFGGGGDFGFGGGGCFEEFGEGGGGGGGFGFGFGGCFGGGGGGGGGFFGGGGGGFGGGFGGG;FDGGGGGEGCFGGG9<C*BCGF9FFE8CCEEEDEGG=E2:E6CFFGC?DGFGGGGFGCDF69*:45?FFFG>B:FFGFGBD*:>*7*:CDB*0*29:33)9<FFFA2:054>FF
@DE18INS60510:318:000000000-B6LD3:1:1101:5533:4644 1:N:0:AAGAGGCAGCGTAAGA
TGGGGAATATTGCACAATGGGGGAAACCCTGATGCAGCGACGCCGCGTGGAGGAAGAAGGTCTTCGGATTGTAAACTCCGGTTGTTGAGGAAGATAATGACGGTACTCAACAAGGAAGTGACGGCTAACTACGTGCCAGCAGCCGCGGTAAAACGTAGGTCACAAGCGTTGTCCGGAATTACTGGGTGTAAAGGGAGCGCAGGCGGGAGAAAAAGGTGGAAGTGAAATCAATGGGCTCAACCCATGAACTGCTTTCAAAACTGTGTGTCTTGAGTAGTGCAGA
+
-CAFGGECE9CCFC,E<-CFEEFCEFFGGCFF9<E6EEFGFGGFCGE+CBFFEFEGGGEF=E,:B=CCCCF<DFFAEGG8BC+C@,=A=DGEEFFGG,FFFGG7FGFFGGGGGCCDFDFGGFEFGDCAF9B,@<AFFFGCGG:@FFEC*16?CCFAFFG,CC?FGCF5*1B*<FG7<=*?;C,9:B*;*>?FCGGGGEG*:8EGC?EGGC6+2::/09DG7*09EC?CF+0:>F<48@CC75>>CFFDFCGD7F4=CF#########################
@DE18INS60510:318:000000000-B6LD3:1:1101:19030:4646 1:N:0:AAGAGGCAGCGTAAGA
TGGGGAATATTGCACAATGGGCGAAAGCCTGATGCAGCGACGCCGCGTGAGTGAAGAAGTATTTCGGTATGTAAAGCTCTATCAGCAGGGAAGAAAATGACGGTACCTGACTAAGAAGCCCCGGCTAACTACGTGCCAGCAGCCGCGGTAATACGTAGGGGGCAAGCGTTATCCGGATTTACTGGGTGTAAAGGGAGCGTAGACGGTGAAGCAAGTCTGAAGTGAAAACCCAGGGCTCAACCCTGGACTGCTTTTGAAACTGTCAGACTGGAGTGCAGGAGAG
+
GGGGGGGGGGGGGGGGGGGGGGGGGGGGGGGGGGGGGGGGGGGGGGGGGGGGGGGGGGGGDGGGGGGGGFGGGGGGGGGFGGGGGGGGGGGGGGGGGGGGGGGGGGGGGGGGGGGGGGGGGGGGGGGGGGGGGGGGGGGGGGGGGGGGGGGGGGGFGGGGGGGGGGGGGGGGGGGGEGGG9FFGGGEEEFGFGFEC5EECEGGGGECGGGGGGFGFGGD7FGFGCGGGGGCDGGDE>:CFF:D@GFFG@GGGGF4@DGFFFF>FF9=???0:?274<A?<??:
@DE18INS60510:318:000000000-B6LD3:1:1101:7329:4647 1:N:0:AAGAGGCAGCGTAAGA
TGGGGAATATTGCACAATGGGGGAAACCCTGATGCAGCGACACCGCGTGGAGGAAGAAGGTCTTCGGATTGTAAACTCCTGTTGTTGAGGAAGATAATGACGGTACTCAACAAGGAAGTGACGGCTAACTACGTGCCAGCAGCCGCGGTAAAACGTAGGTCACAAGCGTTGTCCGGAATTACTGGGTGTAAAGGGAGCGCAGGCGGGAGAACATGTTGGAAGTGAAATCCATGGGCTCAACCCATGAACTGCTTTCAAAACTGTTTTTCTGTAGTAGTGCAGA
+
-C@EFGGGFGGGCFFA@CFF8CCEFFGCFF,EFGGEFFEG:FGG:CFGGGG<CF8=FFF=FGE<FGD@C:<AFGGGGGFGFGGGGGG,A,??<EGGGGCFF:4BFEF9EFGFGDG8FCDFDGGGGGEGGGGGGGGGGGGGFFGGGD<FGCCCBFGCCCF;DCGA,2,1BC:E9B:BCEFFGGFG+:CEGGCFGFCEEG*=C8/*2=?:8ECGC+C<9CFC7CFFDFFGGFF7*9>4<>GGFFEB47*:@>==FF4=CC:240?*9AF################
@DE18INS60510:318:000000000-B6LD3:1:1101:18704:4660 1:N:0:AAGAGGCAGCGTAAGA
TGGGGAATATTGCACAATGGGGGAAACCCTGATGCAGCGACGCCGCGTGATCGATGAAGTATTTCGGTATGTAAAGCTCTATCAGCAGGGAAGAAAATGACGGTACCTGACTAAGAAGCCCCGGCTAACTACGTGCCAGCAGCCGCGGTAATACGTAGGGGGCAAGCGTTATCCGGATTTACTGGGTGTAAAGGGAGCGTAGACGGCATGGCAAGCCAGATGTGAAAGCCCGGGGCTCAACCCCGGGACTGCATTTGGAACTGTCAGGCTAGAGTGTCGGAGA
+
GGGGGGGGGGGGGGGGGGGGGGGGGGGGGGGGGGGGGGGGGGGGGGGGGGGGGGGGGGGGGGGGGGGGGGGGGGGGGFGFGGGGGGGGGGGGGGGGGGGGGGGGGGGGGGGGGGGGGGGFGGGGGGGGGGGGGGGGGGGGGGGGGGGGGGGGGGGBFFGGGGGGGFGGGGGGGGGGGEGGGFGGGGGGCFGGGGGGGGGCEGGGGGGGGGFGFFGGGGG56FFGGFGGGFGGDDGF3>DFF:>>DEB7>CFGG*7BGGFAGFF:6<FBF4?222)-6<?>BFF
@DE18INS60510:318:000000000-B6LD3:1:1101:10304:4690 1:N:0:AAGAGGCAGCGTAAGA
TGGGGAATATTGCACAATGGGGGGAACCCTGATGCAGCGACGCCGCGTGAGTGAAGAAGTATCTCGGTATGTAAAGCTCTATCAGCAGGGAAGAAAATGACGGTACCTGACTAAGAAGCCCCGGCTAACTACGTGCCAGCAGCCGCGGTAATACGTCGGGGGCAAGCGTTATCCTGATTTACTGGGTGTAAAGGGAGCGTAGACGGCATGGCAAGCCAGACGTGAAATCCAGGGGCCCAACCCCGGGACAGCATTCGGAACTGGAAGGCAAGAGTGTCGGAGA
+
FDGE@BEG=?<,BA?F@FD?,:@@EFCCE,3B,<?CEC*C:BGDFGFGG>:C9F@FGGGFA,C,<@885CC9<@0003<<,,A93<,@858C88FFG7C7C:C8;;?CE8<F,:E7:EE6C>>EDECGF?,<C;8F8?:@8C6FEDEEEGG7@+2:*:?*/>EC>FFEGG559++2:+++9C+<C5CE?@++:98F*C52;*89:EC>EF65CC55CGFC*7C*;5C########################################################
@DE18INS60510:318:000000000-B6LD3:1:1101:8783:4734 1:N:0:AAGAGGCAGCGTAAGA
TGGGGAATATTGCGCAATGGGGGCAACCCTGACGCAGCCATGCCGCGTGAATGAAGAAGGCCTTCGGGGTGTAAAGTTCTTTCGGTAGCGAGGAAGGCATTTAGTTTAATAAACTAGGGGATTGACGTTAACTACAGAAGAAGCACCGGCTAACTCCGTGCCAGCAGCCGCGGTAATACGGAGGGTGCGAGCGTGAATCGGAATAACTGGGCGTAAAGGGCACGCAGGCGGTGACTTAAGCGAGGTGTGAAAGCCCCGGGCTGAACCTGGGAAGTGCATTTCA
+
FGGFGGGGGGFGGGGGG>FGGGGGGG@EF@FGCCFEG@FFEGGGGGG=FEFEFGGFGGGGFGCEFGGG+CFCFG?ECEGF9FDFGGEE>CFFGFGGGGGGFFGG=9=FF<FFFFFCFG,@C@:>FCF<FFFE9BFFGFFFGFFC:=@FEG<FCFCCCFCGFGGGGGGGFGGGGEEECCFGGGGGE*AEEGGDE**2:+2;EGECEGG7@DGDG5:ACFFDGFEDGGEGGGDDGG6??BDF?@EFGE>:@F>C>?7)9<;>C######################
@DE18INS60510:318:000000000-B6LD3:1:1101:21410:4735 1:N:0:AAGAGGCAGCGTAAGA
TGGGGAATATTGCACAATGGGGGAAACCCTGATGCAGCGACGCCGCGTGAAGGAAGAAGCATTTCGGTATGTAAACTTCTATCAGCAGGGAAGAAGATGACGGTACCTGAGTGAGAAGCACCGGCTAAATACGTGCCAGCAGCCGCGGTAATACGTATGGTGCAAGCGTTATCCGGATTTACTGGGTGTAAAGGGAGCGTAGACGGATAGGCAAGTCTGGAGTGAAAACCCAGGGCTCAACCCTGGGACTGCTTTGGAAACTGCAGATCTGGAGTGCCGGAGA
+
GGGGGGGGGGGEGGGGGGGGGGGGGGGGGGGGGGGGGGGGGGGGGGGGGGGGGGGGGGGGFGGGGGGGGGGGGGGGGGGGGGGGGGGGGGGGGGGGGGGGGGGGGGGGGGGGGGGGGGGGGGGGGGGGGGGGGGGGGGGGGGGGGGGGGGGGGGGFGGGGGGGGGGGGGGEGGGGGGGGGGGGGGGGGGGGGGGGGGGGGGGGGGGGGGGGGFGGGGGGGGGGGDFGGGGGGFGGFFFGF4FFFDGFGFFFGGFFFGGA<GBFGFFFFBFB>BFBFFA>B0;<
@DE18INS60510:318:000000000-B6LD3:1:1101:8396:4752 1:N:0:AAGAGGCAGCGTAAGA
TGGGGAATATTGCACAATGGGGGAAACCCTGATGCAGCGACGCCGCGTGGAGGAAGAAGGTCTTCGGATTGTAAACTCCTGTTGTTGAGGAAGATAATGACGGTACTCAACAAGGAAGTGACGGCTAACTACGTGCCAGCAGCCGCGGTAAAACGTAGGTCACAAGCGTTGTCCGGAATTACTGGGTGTAAAGGGTGCGTAGGTGGTATGGCAAGTCAGAAGTGAAAACCCAGGGCGTAACCCTGGGACTGCTTTTGAAACTGTTAGACTGGAGTGCAGGAGA
+
FGGFFGEFGGGGFGGGGGGGGGGGGGGGGGGFGGGGGFGFFGGCFGGCGGGGGGGGGGGGFFFGGGEGCGGGGGGGGGGFGGGGFCGCFGGGGGGGGGGGGGGGGGBGGGGGGGFGGGGGGGGGGEGGGGGGGGGGGGGGGGGGGGGGEGGGFGG>GGGGGGGGGGGGEECEFCCEEGGGGGGGGG8EEFGGGFGGGGGEGEEGGGGGCFFGGGGGGGGGGGGGCFGGGEGG:DC>)7DDEFFFFFF<FGFGF476FG<AD=F**-9<2*4<??3?<A#####
@DE18INS60510:318:000000000-B6LD3:1:1101:26100:4759 1:N:0:AAGAGGCAGCGTAAGA
TGGGGAATATTGCACAATGGGGGAAACCCTGATGCAGCGACGCCGCGTGAGTGAAGAAGTATCTCGGTATGTAAAGCTCTATCAGCAGGGAAGAAAATGACGGTACCTGACTAAGAAGCCCCGGCTAACTACGTGCCAGCAGCCGCGGTAATACGTAGGGGGCAAGCGTTATCCGGAATTACTGGGTGTAAAGGGTGCGTAGGTGGTATGGCAAGTCAGAAGTGAAAACCCAGGGCTTAACTCTGGGACTGCTTTTGAAACTGTCAGACTGGAGTGCCGGAGA
+
GGGGGGGGGGGFGGGGGFGGGCFGGGGGGGGGGGGGGCFGFGGGGGGCGGEGGGGGGGGGGGFFFGG=FFGFGGGGGGGGGGGGGGGGGGGGGGGGGFFFGGGGGGGFGGGGGGGGGGGGFGCFGGGGGGGGFFGGGGGFGGGGGGGG*>>FFFFDFGGGGGGGGGGGEGCFGFFGGGGGGGFGGGGGGFFCGGDCGCE;EGGFGGEGDGGGFFGC<FFFGGFGGGEFGGD7><DF::<D=@F?CFFC5DGFDFF=>DABGFC7?AFB?@F############
@DE18INS60510:318:000000000-B6LD3:1:1101:24630:4762 1:N:0:AAGAGGCAGCGTAAGA
TGGGGAATATTGCACAATGGGGGAAACCCTGATGCAGCGACGCCGCGTGGAGGAAGAAGGTCTTCGGATTGTAAACTCCTGTTGTTGAGGAAGATAATGACGGTACTCAACAAGGAAGTGACGGCTAACTACGTGCCAGCAGCCGCGGTAAAACGTAGGTCACAAGCGTTGTCCGGAATTACTGGGTGTAAAGGGAGCGCAGGCGGGAGAACAAGTTGGAAGTGAAATCCATGGGCTCAACCCATGAACTGCTTTCAAAACTGTTTTTCTTGAGTAGCGCAGA
+
FGGGGGGGGGGGCAFGCEGGFGGGGFDGGGGGGGGGGFGGGGGDCFGFFDGGGGFFFFGGCC=FFGDB>F@FCFFGGGG9?FFGGD,CFCGGGGGGFGGFFGCCFGGGGG:<B8FCGGGGGGGGGGGGGGGFCGC>8EE>CFGGEGEEGCE@FCEFGGGE9F<<98@CG?*;+CEGG*;AFGFGGGFE?EC9@EGGGCEGECCGGEE5:EECCCF7::9DFGGG97EFGFGG7495>@FC@FDFDCFD?>=F>F?FGGF4F6CGF2@2:F#############
@DE18INS60510:318:000000000-B6LD3:1:1101:10598:4764 1:N:0:AAGAGGCAGCGTAAGA
TGGGGAATATTGCACAATGGGGGAAACCCTGATGCAGCGACGCCGCGTGGAGGAAGAAGGTCTTCGGATTGTAAACTCCTGTTGTTGAGGAAGATAATGACGGTACTCAACAAGGAAGTGACGGCTAACTACGTGCCAGCAGCCGCGGTAAAACGTAGGTCACAAGCGTTGTCCGGAATTACTGGGTGTAAAGGGAGCGCAGGCGGGAGAACAAGTTGGAAGTGAAATCCATGGGCTCAACCCATGAACTGCTTTCAAAACTGTTTTTCTTGAGTAGTGCAGA
+
GGGEBCFFDFFFGGGECFGGGGGGGGGFGGGGGDF,CFFGGGGGGGGGGGGGGGGFGGGFFGFGGGGGFGGGGGGGGGGGCAFGFFFGCGGGFGCGFGGGFGGGGGGGGGGGGFGGGGGGFFGDGGGGGGGGCFGGGGEFFCEGGGGCEGGGGGG77C<CGGGGGFFG:CGGGFGG7EC8BEFGGF<8CC;FC@EFBEGGGCEECEE:CDDEGFGA9?<FFGFDFFGGGGGGGGFF>5F=<FF><7FGF7=476@BCCBAG<CC@AF00FF<9>42><(6<AF
@DE18INS60510:318:000000000-B6LD3:1:1101:8543:4786 1:N:0:AAGAGGCAGCGTAAGA
TGGGGAATCTTCCGCAATGGACGAAAGTCTGACGGAGCAACGCCGCGTGAGTGATGAAGGATTTCGGTCTGTAAAGCTCTGTTGTTTATGACGAACGTGCAGTGTGTGAACAATGCATTGCAATGACGGTAGTAAACGAGGAAGCTCCGGCTAACTACGTGCTAGCAGCCGCGGTAATACGTAGGGAGCAAGCGTTGTCCGGATTTACTGGGTGTAAAGGGTGCGTAGGCGGCTTTGCAAGTCAGATGTGAAATCTATGGGCTCAACCCATAAACTGCATTTG
+
GCFE@FFGGGGFF@FGGGGGGGFFG@FFGGDFECCGGFFGGGGCFGG+@CECFFGGGGGGGGG=FEF?CCF<AFFGGEFFGGGGFD,C5FFFBFG@FFGFDFFGAFBFEGCBC=F<FGGFC?FDGGDFEFFG=DEFDF<FGEBFG>,F@FEGGCGGC,F:<FGGFGGGGGGGGGFGGGFGC9FFGGGCEFEECG1181AFEE8CGCGC+<CFCCC9CGC>CCGGGGGG7CDGDD:?FFGGFFFFGGFG*7CGC4FFG7AFGFF<9?F?F@1:7A74A)224<F
@DE18INS60510:318:000000000-B6LD3:1:1101:8559:4794 1:N:0:AAGAGGCAGCGTAAGA
TGGGGAATCTTCCGCAATGGACGAAAGTCTGACGGAGCAACGCCGCGTGAGTGATGAAGGATTTCGGTCTGTAAAGCTCTGTTGTTTAGGACGAACGTGCAGTGTGTGAACAATGCATTGCAATGACGGTAGTAAACGAGGAAGCTCCGGCTAACTACGTGCTAGCAGCCGCGGGAATACGTAGGGAGCAAGCGTTGTCCGGATTTACTGGGTGTAAAGGGTGCGTAGGCGGCTTTGCAAGTCAGATGTGAAATCGATGGGCTCAACCCATAAACTGCATTTG
+
GGGFGGEEGGGGGGGGGGGGGGFEEFGFGAEFFEDEFCFGGFGFGGE@CEE,FEFGGGFGD55CFFE::7B<?EDGDFCFF@<F,B,C,BFFFFGGG+DD=FCB5BBDFF?DBAFFFGEFGDC<FFFFEF>F,CAAFFFGGGGGG<FGGEGCEFGGGFGE@CCCGDFGDGG7F>*=CCCCF2CFGDGECF9=CE/;EEGGGGD856C9CFGGD>:CGGGGDGGCC3=5C69DD3))??DGF6@BFFFGFCFCD??)57:?G><5?4?165777476><AD###
@DE18INS60510:318:000000000-B6LD3:1:1101:25699:4797 1:N:0:AAGAGGCAGCGTAAGA
TGGGGAATATTGCACAATGGGGGAAACCCTGATGCAGCGACGCCGCGTGAGTGAAGAAGTATCTCGGTATGTAAAGCTCTATCAGCAGGAAAGAAAATGACGGTACCTGACTAAGAAGCCCCGGCTAACTACGTGCCAGCAGCCGCGGTAATACGTAGGGGGCAAGCGTTATCCGGAATTACTGGGTGTAAAGGGTGCGTAGGTGGTATGGCAAGTCAGAAGTGAAAACCCAGGGCTTAACTCTGGGACTGCTTTTGAAACTGTCAGACTGGAGTGCAGGAGA
+
GGGGGGGGGGGGGGGGGGGGGDGEGGGGGGGGGGGGGGGGEGGGGGGFGGCGFFFFGGGFGEGGGGG?<FGGGFGGGFG9AFDFGGGGGFGGFGGGGGGGGGGGGGFGGGGGGGGDEFF,CEGGGCEGGGGGGGGGGFGGGGGGDGEGFGEEGGGGGGGGDGGFGG>CEDECGGGGGGGGGGGGGGGEGGCFGGG@E5C8;CEGGGEGF8FG?9EFGGGFDGGGFCFGGE3CFC<5>5CCF?FFGG>CFFGGG?F?><69CF7:@<FAFF??B<?<DFF:?B:
@DE18INS60510:318:000000000-B6LD3:1:1101:13846:4811 1:N:0:AAGAGGCAGCGTAAGA
AAGGGAATATTGCACAATGGGGGAAACCCTGATGCAGCGACGCCGCGTGGAGGAAGAAGGTCTTCGGATTGTAAACTCCTGTTGTTGAGGAAGATAATGACGGTACTCAACAAGGAAGTGACGGCTAACTACGTGCCAGCAGCCGCGGTAAAACGTAGGTCACAAGCGTTGTCCGGAATTACTGGGTGTAAAGGGAGCGCAGGCGGGAGAACAAGTTGGAAGTGAAATCCATGGGCTCAACCCATGAACTGCTTTCAAAACTGTTTTTCTTGAGTAGTGCAGA
+
GGGGGGGGGGGGGGGGGGGGGGGGGGGGGGGGGGGGGGEGGGGGCGGGGGCFGGGGGGGGGGGGGGGGGGGAFGGGGGGGGGGGFGGGGGGGGGGGGGGGGGEEGGGGGGGGGGGGGGGGGGGGGGGGGGGGGGGGGGGGGGGGGGGGGGGGGGGGGGGGGGGGGGGGGGGGGGGGGGGGGGGGGGGGGFFGGGGGGGGGGGGGGGGGGGGGGGCCADGGGGFGFGGGGFGGGFGF>FGGF4>EGGFFF>CCFFF?GGFFF@FF?2?BFF<A>DBA>:BAD<F
@DE18INS60510:318:000000000-B6LD3:1:1101:15118:4827 1:N:0:AAGAGGCAGCGTAAGA
TGGGGAATATTGCACAATGGGGGAAACCCTGATGCAGCGACGCCGCGTGGAGGAAGAAGGTCTTCGGATTGTAAACTCCTGTTGTTGAGGAAGATAATGACGGTACTCAACAAGGAAGTGACGGCTAACTACGTGCCAGCAGCCGCGGTAAAACGTAGGTCACAAGCGTTGTCCGGAATTACTGGGTGTAAAGGGAGCGCAGGCGGGAGAACAAGTTGGAAGTGAAATCCATGGGCTCAACCCATGAACTGCTTTCAAAACTGGTTTTCTTGAGTAGTGCAGC
+
GGGGGGGGGGGGGGGGDFGGGGGGGGGC7<FGGFGGGGFGCFGG>CGGGGDEGGGGGGGGGGGGGGGGGGGAFGGGGGGGGGGGCGGGFGGGGGGGGGGGGGGGGGGGGGGGGGGGGGGGGGGGGGGGGGGGGGGGGGGGGGGGGGGGEEGGFGGGGGGFGGGGGGGGEFEGGGGEEEGGGGGGGGFGCGFFGG>CECGGGEGGGDG8887CGGGFCFFGGGGCFGGGC<FGFCGF45FGF)7@FFFFF7DF>6==DDABF:F####################
@DE18INS60510:318:000000000-B6LD3:1:1101:13921:4869 1:N:0:AAGAGGCAGCGTAAGA
TGGGGAATATTGCACAATGGGGGAAACCCTGATGCAGCGACGCCGCGTGGAGGAAGAAGGTCTTCGGATTGTAAACTCCTGTTGTTGGGGAAGATAATGACGGTACCCAACAAGGAAGTGACGGCTAACTACGTGCCAGCAGCCGCGGTAAAACGTAGGTCACAAGCGTTGTCCGGAATTACTGGGTGTAAAGGGAGCGCAGGCGGGAAGACAAGTTGGAAGTGAAATCTATGGGCTCAACCCATAAACTGCTTTCAAAACTGTTTTTCTTGAGTAGTGCAGA
+
GGGGGGGGGGGGGGGGGGGFGGGGGGGGGGGGGGGGGGGGGGGGGGFGGGEGGGGGGGGFFFGGGG7CFFGGCFGGGGGGGGGGGGGGGGGGGFGGGGGGGGGGGGGGGGGGGGGGGGGGGGGGGGGGGGGGGGGGGGGGGGGGGGGGGGGGGGGEGGGGGGGGGGGGGGGGGGGGGGGGGGGGGGGG>FGGGGGFEGE>EGGGGGG5ECCFGGGG7?FGGGGGGDG7:FFGGFGFFFGFFFFFGG?:F7DFD4*@CCBFGFFCB4)-4BA>FFA:AA:A###
@DE18INS60510:318:000000000-B6LD3:1:1101:20954:4892 1:N:0:AAGAGGCAGCGTAAGA
TGGGGAATATTGCACAATGGGCGAAAGCCTGATGCAGCGACGCCGCGTGAGTGAAGAAGTATTTCGGTATGTAAAGCTCTATCAGCAGGGAAGAAAATGACGGTACCTGACTAAGAAGCCCCGGCTAACTACGTGCCAGCAGCCGCGGTAATACGTAGGGGGCAAGCGTTATCCGGATTTACTGGGTGTAAAGGGAGCGTAGACGGCGAAGCAAGTCTGAAGTGAAAACCCAGGGCTCAACCCTGGGACTGCTTTGGAAACTGTTTTGCTAGAGTGTCGGAGG
+
GGGGGGGGGGGGGGGGGFGGGGGGGGGGGGGGGGGGGGGGGGGGGGGGGGGGGGGGGGGGGGGGGFGGGCGGGGGGGGGGGGGGGGGGGGGGGGGGGGGGGGGGGGGGGGGGGGGGGGGGFEGGGGGGGGGGGGFGGGGGGGGGGGGGGGGGGGG9FFGGGGGGGGGGGGGGGGGGEEEFGGGFGF8ACCFGGGGGGGGG>EEGGGGGGGGGGFFGGFGGGFFGGGFGG55DGGGFF@FGF:>:FGFCF<<7CFFFG6<>*7CCFF4:?=<<<?42.::F###
@DE18INS60510:318:000000000-B6LD3:1:1101:9075:4905 1:N:0:AAGAGGCAGCGTAAGA
TGGGGAATATTGCACTATGGGGGAAACCCTGATGCAGCGACGCCGCGTGGAGGAAGAAGGCTTTCGGGTTGTAAACTTCTTTTGTCGGGGACGAAACAAATGACGGTACCTGACGAATAAGCCACGGCTAACTACGTGCCAGCAGCCGCGGTAATACGTAGGTGGCAAGCGTTATCCGGTACTACTTGGTGTAAAGGCCGTGTAGGCGGGATTGCAAGTCAGTTGTGAAAACTGGGGGCACAACCTCCAGCCTGCATTTGAAACTGTAGTTCTTTAGTGCTGG
+
GGGFEFGGGGGGFFGFAFGGEGCEGGGFGGGGGGGGFFGGGGGDFGG@F@=FDGGGGGGF,B=FFGGFEFFGFG?EF5FF?A<F,ECGCFGCEECFC<DFFFG<::FGGGFAFGFGC,DF::3>F<@@*1?FC;<*@<*CCFGFGGFF*=:FF79FGGFCFD<EC;*2*8CGE*;9<8E***3<A@+<62@*0<@?E**:*/;0CFGG5EC5;2+<9>::FG97<::>0<:*9>D4)07)7>4773<5)7*94>.5*:)627:7@AFD9F#############
@DE18INS60510:318:000000000-B6LD3:1:1101:21085:4905 1:N:0:AAGAGGCAGCGTAAGA
TGGGGAATATTGCACAATGGGGGAAACCCTGATGCAGCGACGCCGCGTGAGCGAAGAAGTATTTCGGTATGTAAAGCTCTATCAGCAGGGAAGAAGAAATGACGGTACCTGACTAAGAAGCACCGGCTAAATACGTGCCAGCAGCCGCGGTAATACGTATGGTGCAAGCGTTATCCGGATTTACTGGGTGTAAAGGGAGCGCAGGCGGTACGGCAAGTCTGATGTGAAAGCCCGGGGCTCAACCCCGGTACTGCATTGGAAACTGTCAATCTAGAGTACCGGA
+
GGGGGGGGGGGGGGGGGGGGGGGGGGGGGGGGGGGGGFEGGGGGGGGFGDGGGGGGGGGFGGGGGGGGG7DFGGGGGGGFGGGGGGGGGGGGGGGGGGGGGGGGGGGGGGGGGGGGGGGGGGGGGGGGGGGGGGGGGGGGGGGGGFEGGGGGGGGFFFGFGGGGGGCFGGGGGGGGGGGGGGGGFFGGCECFGGGGGGGGG5*:CGGGGGGGGEGGGGF7DC7>9DGF?CDG3>DFFF3CFF@FGGED>D3DFF4@FF>>:?G76)16ABD)544?4<AFFB>
@DE18INS60510:318:000000000-B6LD3:1:1101:21049:4931 1:N:0:AAGAGGCAGCGTAAGA
TGGGGAATATTGCACAATGGGGGAAACCCTGATGCAGCGACGCCGCGTGGAGGAAGAAGGTCTTCGGATTGTAAACTCCTGTTGTTGAGGAAGATAATGACGGTACTCAACAAGGAAGTGACGGCTAACTACGTGCCAGCAGCCGCGGTAAAACGTAGGTCACAAGCGTTGTCCGGAATTACTGGGTGTAAAGGGAGCGCAGGCGGGAGAACAAGTTGGAAGTGAAATCCATGGGCTCAACCCATGAACTGCTTTCAAAACTGTTTTTCTTGAGTAGTGCAGG
+
GGGGGGGGGGGGGGGGGGGGGGGGGGGGGGGGGGGGGGGGGGGGEEGGGEGGGGGGGGGGGGGGGGGGGGGGGGGGGGGFGGGGGGGGGGGGGGGGGGGGGGGDGGFGGGGGGGGDFGGGGFGGGGGGGGGGGGFGGGGGGGGGGGGGGGGGGGGGGGGGGGGGGGGGGGEGGGGGGGGGGGGGGG8EEGGGGGGGGGGGGDGGGGGCGCCFFFGC?:66CGGGDGGGG6CGGGGF>FGGF@B:GG=DF7CCDFF4DFBFG@DF4<5<:F<BB7<)4<>ABF#
@DE18INS60510:318:000000000-B6LD3:1:1101:7199:4936 1:N:0:AAGAGGCAGCGTAAGA
TGGGGAATATTGCACAATGGGGGAAACCCTGATGCAGCGACGCCGCGTGGAGGAAGAAGGTCTTCGGATTGTAAACTCCTGTTGTTGAGGAAGATAATGACGGTACTCAACAAGGAAGTGACGGCTAACTACGTGCCAGCAGCCGCGGTAAAACGTAGGTCACAAGCGTTGTCCGGAATTACTGGGTGTAAAGGGAGCGCAGGCGGGAGAACACGTTGGAAGTGAAATCCATGGGCTCAACCCATGAACTGCTTTCAAAACTGTTTTTCTTGGGTAGTGCAGA
+
CDFFCGBFGGGCCFGGGGGGGGGGGGFEGGGGGGGCGG:7FGGFEGGGGGGGGGGGGGGGGGGGGGGGGGGGGGGGGFGFGFFG<FEAEGGCFGGGGGGGFGGGGGGGGGGGGGGGGGGGGGDGGGGGGGGGGGGGGGFGGGGGGCFGGGGGGGGEFFGGCFGFC2BEGGEGFGEEGDGGGGFGFGEE>?FFGGGGGGGGGD58CEGG>CFGG*CEF<4CF7F4<CCCGFG7*09>F>FFFF>)9E?77>FGCBFFFF<<>6::F<F?:?#############
@DE18INS60510:318:000000000-B6LD3:1:1101:8704:4939 1:N:0:AAGAGGCAGCGTAAGA
TGGGGAATATTGCACAATGGGGGAAACCCTGATGCAGCGACGCCGCGTGGAGGAAGAAGGTCTTCGGATTGTAAACTCCTGTTGTTGAGGAAGATAATGACGGTACTCAACAAGGAAGTGACGGCTAACTACGTGCCAGCAGCCGCGGTAAAACGTAGGTCACAAGCGTTGTCCGGAATTACTGGGTGTAAAGGGAGCGCAGGCGGGAGAACAAGGTGGAAGTGAAATCCATGGGCTCAACCCATGAACTGCTTTCAAAACTGTTTTTCTTGAGTAGTGCAGA
+
GGGEEGEEFCEFFGGGFEGGFDCCGGGGGGGFFF@CEFFGCFGGGGGGGEFGGGGGGGGGFG9AFGGGCFEFFFAFFFGGFGDGFDFGFGGGGGFF9EFFEFGGGDFGBFFGGFGGGGGGGGGGCGGGGGGGGGGGGGGGGGGGGGGGGGEGGFECEGGFFCFFGFCB:<CEGGGGGGGFFGCFGGCEGFGGGGGG5CEDEED>CCEEE::CC6C*<CFGFG7CC7EFC6C7C7>).5DF?F@ECF4CFCFCC=4*:>>25)::6A@:74-6<?<>D######
@DE18INS60510:318:000000000-B6LD3:1:1101:22488:4948 1:N:0:AAGAGGCAGCGTAAGA
TGGGGAATATTGCACAATGGGGGAAACCCTGATGCAGCGACGCCGCGTGGAGGAAGAAGGTCTTCGGATTGTAAACTCCTGTTGTTGAGGAAGATAATGACGGTACCCAACAAGGAAGTGACGGCTAACTACGTGCCAGCAGCCGCGGTAAAACGTAGGTCACAAGCGTTGTCCGGAATTACTGGGTGTAAAGGGAGCGCAGGCGGGAGAACAAGTTGGAAGTGAAATCCATGGGCTCAACCCATGAACTGCTTTCAAAACTGTTTTTCTTGGTTAGTGCCGG
+
GGGGGGGGGGGFGGGGGFFGGGGGGGGGGGGGGGGGGGGGGGGGEGGGGGGGGGGGGGGGEGGGGGGGGGFGGGGGGFGGGGGGGFGFGCGGGGGGGGGGGGGGGGGGGGGGGGGGGGGGGGGGGGGGGGGGGGGGGGGGGGG>CGGGGGGGGGGFGGGGGGGFG>CEGFGGGGCGFEFFFC9CFG:;:9EGDGGCGG5C5:CEEGG>8CFFF?E:7DDD77CFFD<C9CFGCFCFFFDFFFDFFGFFFFDG*/16CFB7FFGF@>F################
@DE18INS60510:318:000000000-B6LD3:1:1101:21851:4952 1:N:0:AAGAGGCAGCGTAAGA
TGGGGAATATTGCGCAATGGGGGAAACCCTGATGCAGCGACGCCGCGTGGAGGAAGAAGGTCTTCGGATTGTAAACTCCTGTTGTTGAGGAAGATAATGACGGTACTCAACAAGGAAGTGACGGCTAACTACGTGCCAGCAGCCGCGGTAAAACGTAGGTCACAAGCGTTGTCCGGAATTACTGGGTGTAAAGGGAGCGCAGGCGGGAGAACAAGTTGGAAGTGAAATCCATGGGCTCAACCCATGAACTGCTCTCAAAACTGTTTTTCTTGAGTAGTGCAGA
+
GGGGGGGGGGGDGFGGGGGGGGGGGGGGGGGGGGGGGGGGGGGGGGGGGGGGGGGGGGGGGGGGGGGGGGGGGGGGGGGGGGGGGGGGGGGGGGGGGGGGGGGGGGGGGGGGGGGGGGGGGGGGGGGGGGGGGGGGGGGGGGGGGGGGGGGGGGEFFGGGGGGGGDGGGGGGGGGGGGGGGGGGGG:CGGGFGGGGCCEGEECEGGGGGC66CFGEGGGGGGGFDGGFGFGGDGGFFFG*)7>5FGF7BFGF*1=?DDAFGFGF4<F:B?9>2?BAFFFFDF9
@DE18INS60510:318:000000000-B6LD3:1:1101:14336:4976 1:N:0:AAGAGGCAGCGTAAGA
TGGGGAATATTGCACAATGGGCGCAAGCCTGATGCAGCCATGCCGCGTGTATGAAGAAGGCCTTCGGGTTGTAAAGTACTTTCAGCGGGGAGGAAGGGAGTAAAGTTAATACCTTTGCTCATTGACGTTACCCGCAGAAGAAGCACCGGCTAACTCCGTGCCAGCAGCCGCGGTAATACGGAGGGTGCAAGCGTTAATCGGAATTACTGGGCGTAAAGCGCACGCAGGCGGTTTGTTAAGTCAGATGTGAAATCCCCGGGCTCAACCTGGGAACTGCATCTGA
+
GGGGGGGGGGGGGGGGFFGGGGFGGGGGGGGGGGGGGGGGGFGFGGG@CGCFFGG=EFFGGCGGGGGGGGECGGGFFGGGGGFDGGGGGGGGGG8FDEGEGGGFGGGGGGGGGGGGGGGGF?CGGGGBFFCGGGGGCEGGCFGDFGGGGGDEGGCFFG8FEEFGGGFGG5ECE?EE7CFGGGGGGGGGGFEGGEGGGGGE5ECFD?F?+AE5CEGEGGFGGGGG?GG<5CDD<<CF46CFFFFFGC7:?FGGGF465<;F))9CFFF?FF6<8??>?<)-6AF
@DE18INS60510:318:000000000-B6LD3:1:1101:23448:4979 1:N:0:AAGAGGCAGCGTAAGA
TGGGGAATCTTCCGCAATGGACGAAAGTCTGACGGAGCAACGCCGCGTGAGTGATGAAGGATTTCGGTCTGTAAAGCTCTGTTGTTTATGACGAACGTGCAGCGTGTGAACAATGCATTGCAATGACGGTAGTAAACGAGGAAGCCACGGCTAACTACGTGCCAGCAGCCGCGGTAATACGTAGGTGGCGAGCGTTGTCCGGAATTATTGGGCGTAAAGAGCATGTAGGCGGCTTAATAAGTCGAGCGTGAAAATGCGGGGCTCAACCCCGTATGGCGCTGGA
+
GGGGGGGGGGGGGGGGGGGGGGGGGGGFGGGGGGGGGGGGGGGGGGGGGGGEFGFGGGGGFGGGGGGGEGFGGGGGGFGGGGGGFGFGGFGGGGGGGGGGGGGGCGEGGGGGGGGEGGGGGGGGGGGGGCFGFGGGFGEEGGGGGFGGGGGGGGGGGGG8F>;F<>FGFGEGGGEGE7FGGCFGEFGGGGGGEE:CGCGFE8:EFCE9CFGGGG5=EGGGGGGGGGGGGGG55>5?F*?FFFFFGGFG5DDG>FFFFGF;<B)5=?F11>449:2::F:1;>F
@DE18INS60510:318:000000000-B6LD3:1:1101:13964:4980 1:N:0:AAGAGGCAGCGTAAGA
TGGGGAATATTGCACAATGGGGGAAACCCTGATGCAGCGACGCCGCGTGGAGGAAGAAGGTCTTCGGATTGTAAACTCCTGTTGTTGAGGAAGATAATGACGGTACTCAACAAGGAAGTGACGGCTAACTACGTGCCAGCAGCCGCGGTAAAACGTAGGTCACAAGCGTTGTCCGGAATTACTGGGTGTAAAGGGAGCGCAGGCGGGAGAACAAGTTGGAAGTGAAATCCATGGGCTCAACCCATGAACTGCTTGCAAAACTGTTTTTCCTGAGTAGTGCAGA
+
FFGGGGGGGGGGGGGFFFFFGDFFGGGDFGAEGGGGGG@FFEECCFC>CBCDEGFGEFFGGFGGGGGGFFEGFGGGFGFGGGDGGFFFDBFFDFFFGGGGGGE:DGFGGGGGGFFCFEGFFGGG7FFDFGGGGGGGGGGGGGGGGGGGGEG9CB<FFF*,?FGGEGGGE:CEGE@EFE5CCECCDF*:CC<?CCEC5CCGGG5>>EC:CCFFGEC9+:CGGGGGGGGFFE7FG7<>556C7>>B46?:@FDF>6*8CF<:FFFC?2?BF6)64<AB<A0<<BF
@DE18INS60510:318:000000000-B6LD3:1:1101:12633:4982 1:N:0:AAGAGGCAGCGTAAGA
TGGGGAATATTGCACAATGGGGGAAACCCTGATGCAGCGACGCCGCGCGAGCGAAGAAGTATTTCGGTATGTAAAGCTCTATCAGCAGGGAAGAAGAAATGACGGTACCTGACTAAGAAGCACCGGCTAAATACGTGCCAGCAGCCGCGGTAATACGTATGGTGCAAGCGTTATCCGGATTTACTGGGTGTAAAGGGAGCGCAGGCGGTACGGCAAGTCTGATGTGAAAGCCCGGGGCTCAACCCCGGTACTGCATTGGAAACTGTCGGACTAGAGTGTCGGA
+
GGGGGGGGGGGGGGGGGGGGGGGGGGGGGGGGGGGGGGGGGGGGEGGGGGGGGGGGGGGGGGGGGGGGGGGFGGGGGGGGGGGGGGGGGGGGGGGGGGGGGGGGGGGGGGGFGGGGGFFGGGGGGGGGGGGGGGGGGGGGGGGGGGGGGGGGGGGGGGGGGGGGGGGGGGGGGGGGGGGGGGGGGGGGGGGGGGGCEGGGGEGGGGGGGGEG*>CGGGGGGGFGFGGDFFG:FDDBFEDFFFFFGDECBDGGGFFFGG?2FFGGFFFFFE>>:?FFFAFAF;D
@DE18INS60510:318:000000000-B6LD3:1:1101:25025:5033 1:N:0:AAGAGGCAGCGTAAGA
TGGGGAATATTGCACAATGGGCGAAAGCCTGATGCAGCGACGCCGCGTGAGTGAAGAAGTATTTCGGTATGTAAAGCTCTATCAGCAGGGAAGAAAATGACGGTACCTGACTAAGAAGCCCCGGCTAACTACGTGCCAGCAGCCGCGGTAATACGTAGGGGGCAAGCGTTATCCGGATTTACTGGGTGTAAAGGGAGCGTAGACGGTAAAGCAAGTCTGAAGTGAAAGCCCGCGGCTCAACTGCGGGACTGCTTTGGAAACTGTTTAACTGGAGTGTCGGAGA
+
GGGGGGGGGGGGGGGGGGGGGGFFGGGGGGGGGGGGGGGGGGGGGGGGGGGGGGGGGGGGGFGFGGGGGGGGGGGGGGGGGGGGGGGGGGGFGGGGGGGGGGGGGGGGGGGGGGGGGGGGGGGGGGGFGGGGGGCGGGGGGGGGGGGG:EGGGGGGGGGGGGGGGGGGGGGGGGGGEGEGGGGGGGGGGGGGGGGGGGGGGGGGGGGFGGGGGGGGGGGFGFGGGGGGGGGGGGGF>BGGFFF@DGFCB5DDF6BFGG4<FBC2@AFFFFA???BF49<>9>D
@DE18INS60510:318:000000000-B6LD3:1:1101:15117:5035 1:N:0:AAGAGGCAGCGTAAGT
TGGGGAATCTTCCGCAATGGACGAAAGTCTGACGGAGCAACGCCGCGTGAGTGATGAAGGATTTCGGTCTGTAAAGCTCTGTTGTTTATGACGAACGTGCAGTGTGTGAACAATGCATTGCAATGACGGTAGTAAACGAGGAAGCCACGGCTAACTACGTGCCAGCAGCCGCGGTAATACGTAGGTGGCGAGCGTTGTCCGGAATTATTGGGCGTAAAGAGCATGTAAGCGGCTTAATAAGTCGAGCGTGAAAATGCGGGGCTCAACCCCGTATGGCGCTGGA
+
GGGGGGGGGGGGGGGGGGGGGGGGGGG<FGGGGGGEGGGGCFGGEGFCEGGFGGFEGGGG?FGGGGFEGGG9FGGGGGGFGGGGGGGG9CFGGGGGGGGGGGGGGGB8>FFGGEGGGGGGGGGGGGGGGEFEFGGFGGGGGGGGGFGGGGGEGGGGGCE8CC*CFGFCGDE5?CEGGGGGGGGGDFGGGCGGGGECGGGGEEGDCFGFFGGGGGGGGCCFGGGGGGGGGFDDGD)996FGFFFDGGFG8DDGFFFFCD;0CD3*0<F0(<939B7(1419>>F
@DE18INS60510:318:000000000-B6LD3:1:1101:12218:5054 1:N:0:AAGAGGCAGCGTAAGA
TGGGGGATATTGCACAATGGAGGAAACTCTGATGCAGCGACGCCGCGTGAGTGAAGAAGTATTTCGGTATGTAAAGCTCTATCAGCAGGGAAGAAAATGATGGTACCTGACTAAGAAGCCCCGGCTAACTACGTGCCAGCAGCCGCGGTAATACGCAGGGGGCAAGCGCTATCCGGAATTACTGGGTGTAAAGGGAGCGTAGGTGGTATGGCAAGACAGAAGTGAAAACCCAGGGCTTAACTCTGGGACTGCTTTTGAAACTGTACGACTGGACTGCAGGTGA
+
GGGGGEGGGGGGGGGGGGGGF,B:FGB,CFGGGGGGGG+C4CFFGGGGG7:FFGGGGGG@@,DFFGG>:FFGGGGG9,@FEGGGGG;FGGG7FGGC<;:<,8<<<,338,388:,,828F7=*=B*8,<?2?<<<<:CC*;0:CEG*C?**3<E8*1?CE888/8;1/*22*3011*?*20<+<F>*//<7+A9**2**/1:*C+81+:CGG8+1*:772CDFC+:<2C######################################################
@DE18INS60510:318:000000000-B6LD3:1:1101:9126:5068 1:N:0:AAGAGGCAGCGTAAGA
TGGGGAATATTGCACAATGGGGGAAACCCTGATGCAGCGGCGCCGCGTGGAGGAAGAAGGTCTTCGGATTGTAAACTCCTGTTGTTGGGGAAGATAATGACGGTACCCAACAAGGAAGTGACGGCTAACTACGTGCCAGCAGCCGCGGTAAACCGTAGGTCACCAGCGTTGTCCGGAATTACTGGGTGTAAAGGGAGCGCAGGCGGGGGCACCAGTTGGAAGTGAAATCCATGGGCTCAACCCATGAACTGCTTTCCAAACTGTTTTTCTTGAGTAGTGCAGA
+
GF8CFFFFGFGFFEF@FGFGGDC@CGGCFFGEGGGGGFE7CFGGDGGGDGG?EEG@FFG@FGGGGGGGGGGGGGFGGGGFGFFEGGG8B:7BCDGGFG9<FEGFFCDFGFGG,BDCFFCFABFFGGDDFFFGGGGGGGGGGGF@FGGGF<FF,6CCCBF<A<E,?FFCE<CEFGGGD5*BFGFFGFGDGGGG++;C>*:C*2?CCE558*27**:<<FC4CFGGG7CGGFGG*2*.0<0>?FF>5E?7=702:/9B7C)6C?7*1681:FFBF##########
@DE18INS60510:318:000000000-B6LD3:1:1101:20488:5081 1:N:0:AAGAGGCAGCGTAAGA
TGGGGAATATTGCACAATGGGGGAAACCCTGATGCAGCGACGCCGCGTGGAGGAAGAAGGTCTTCGGATTGTAAACTCCTGTTGTTGAGGAAGATAATGACGGTACTCAACAAGGAAGTGACGGCTAACTACGTGCCAGCAGCCGCGGTAAAACGTAGGTCACAAGCGTTGTCCGGAATTACTGGGTGTAAAGGGAGCGCAGGCGGGAGAACAAGTTGGAAGTGAAATCCATGGGCTCAACCCATGAACTGCTTTCAAAACTGTTTTTCTGGAGTAGTGCAGA
+
GGGGGGGGGGGGGGGGGFGGGGGGGGGGGGGGGGGGGGGGGGGGGGGGGGGGGGGGGGGGFFCFDGGGGGGGGGGGGGGFGFGFFGGGGGGGGGGGGGGGGGGGGGGGGGGGGGGGGGGGGGGGGGGGGGGGGGFGGGGGGGGGEEEGGGCFGGG8CGGFCGGGGGGGGEEECGGGGGGGGGGGGG8C:CFFGGGGGGGGGGGGGDE>EGFGG6C?F:6DFFFGGGGGGGGGGGGF:FCFFFFFGGFGFFGGF87=CF9A46C2@9F1>B)8ABFFB2(6<BB
@DE18INS60510:318:000000000-B6LD3:1:1101:20176:5081 1:N:0:AAGAGGCAGCGTAAGA
TGGGGAATATTGCGCAATGGGGGCAACCCTGACGCAGCCATGCCGCGTGAATGAAGAAGGCCTTCGGGTTGTAAAGTTCTTTCGGTAGCGAGGAAGGCATTTAGTTTAACGGACTAGGTGATTGACGTTAACTACAGAAGAAGCACCGGCTAACTCCGTGCCAGCAGCCGCGGTAATACGGAGGGTGCGAGCGTTAATCGGAATAACTGGGCGTAAAGGGCACGCAGGCGGTGACTTAAGTGAGGTGTGAAAGCCCCGGGCGCAACCTGGGAATTGCATTTCA
+
GGGGGGGGGGGGGGGGGGGGGGGGGGGFGGGGGGGGGGGFGGGGGGGGGGGGGGGGGGGGGGGGGGGGGGGGGGGGGGGGGGGGGGGGGGGGGGGGGGGGGGGGGGGGGGGEGGGGGGGGGGFFGGGCGGFGFGGGCE<<FGGGGGGGGDEGGGFCGGFGGGGGGGGGGGGGDFGGGGGGGGDGGC>EGGGGG8CEF798CCEGGGFGGGGGGEECECGDGFEDEGGGGGG/7C<4/7779=FFGGFFECF7*8;:DD24C######################
@DE18INS60510:318:000000000-B6LD3:1:1101:21431:5085 1:N:0:AAGAGGCAGCGTAAGA
TGGGGAATATTGCACAATGGGGGAAACCCTGATGCAGCGACGCCGCGTGGAGGAAGAAGGTCTTCGGATTGTAAACTCCTGTTGTTGAGGAAGATAATGACGGTACTCAACAAGGAAGTGACGGCTAACTACGTGCCAGCAGCCGCGGTAAAACGTAGGTCACAAGCGTTGTCCGGAATTACTGGGTGTAAAGGGAGCGCAGGCGGGAGAACAAGTTGGAAGTGAAATCCATGGGCTTAACCCATGAACTGCTTTCAAAACTGTTTTTCTTGAGCAGTGCAGA
+
GFGGGGGGGGGFGGGGGFGGFGGGGGG8FGFGGGGGGGCGGGGGGGGGGGGGGGGFFGGFFFGGFGGGGGGFFGCFC9FGF?FFEGGGGGC<FGGGGG9F9FEFFGBFFGFFG@CFCC=FGGG3@F7AGGGGFG8EFBCGF7FGGGC@CEC;FF7F,<C?FGG99,=5*=BGGGGG@88B9BFG7B<8EFG9CFDC8CGGGG*8**88EE67C*:0+;47:5FFF7CFC07CG##################################################
@DE18INS60510:318:000000000-B6LD3:1:1101:21440:5104 1:N:0:AAGAGGCAGCGTAAGA
TGGGGAATATTGCACAATGGGGGAAACCCTGATGCAGCGACGCCGCGTGGAGGAAGAAGGTCTTCGGATTGTAAACTCCTGTTGTTGAGGAAGATAATGACGGTACTCAACAAGGAAGTGACGGCTAACTACGTGCCAGCAGCCGCGGTAAAACGTAGGTCACAAGCGTTGTCCGGAATTACTGGGTGTAAAGGGAGCGCAGGCGGGAGAACAAGTTGGAAGTGAAATCCATGGGCTCAACCCATGAACTGCTTTCAAAACTGTTTTTCTTGAGTAGTGCAGA
+
GGGGGGGGGGGGGGGGGGGGGGGGGGGGGGGGGGGGGGGGGGGGGGGGGGGGGGGGFDGGGGGGGGGGGGGGGGGGGGGGGGGGGGGGGGGGGGGGGGGGGGGGGGGGGGGGGGGGGGGGGGGGGGGGGGGGGGGGGGGGGGGGGGGGGGGGGGGGGGGGGGGGGGGGGGGGGGGGGGGGGGGGGGG>EFGFGGCFGDCGGGGGGGGGGGGGGGFEEGGGGGGGGGGGG+7FGGFFFFGFF::DGGFCFFGGDBFFGFA<F?FG*67:FF<<<?<<AF0AADF
@DE18INS60510:318:000000000-B6LD3:1:1101:24104:5106 1:N:0:AAGAGGCATCGTAAGA
TGGGGAATATTGCACAATGGGGGAAACCCTGATGCAGCGACGCCGCGTGGAGGAAGAAGGTCTTCGGATTGTAAACTACTGTTGTTGGGGAAGATAATGACGGTACTCAACAAGGAAGTGACGGCTAACTACGTGCCAGCAGCCGCGGTAAAACGTAGGTCACAAGCGTTGTCCGGAATTACTGGGTGTAAAGGGAGCGCAGGCGGGAGAACAAGATGGAAGTGAAATCCATGGCTCAACCCATGAACTGCTTTCAAAACTGTTTTTCTTGAGTAGTGCCGAG
+
GGGGGGGGGGGGGGGGGGGGGGG+CG,FFGGGGGGGGGEG7FGGGGGGGEGDGGGGGGGGEFGGGGG+FGGGGGG9F,EFFG<5B,EFGGG7FFFDF<@@A=+3>:F9FB<5>DB<DFFCGEEGD7+3378D<>>>3E7DF,@F<F@E<*1@FGD3,@:?FC7=:,41;1*4,?<8:BCCBCCFFC::*>+<CCEG*:::C8//:?::C8CE86**<CC*79FC+::0A+9>775:6?F4<>D?#######################################
@DE18INS60510:318:000000000-B6LD3:1:1101:5988:5108 1:N:0:AAGAGGCAGCGTAAGA
TGGGGAATATTGCACAATGGGCGAAAGCCTGATGCAGCGACGCCGCGTGAGTGAAGAAGTATTTCGGTATGTAAAGCTCTATCAGCAGGGAAGAAGAAATGACGGTACCTGACTAAGAAGCACCGGCTAAATACGTGCCAGCAGCCGCGGTAATACGTATGGTGCAAGCGTTATCCGGATTTACTGGGTGTAAAGGGAGCGCAGGCGGTACGGCAAGTCTGATGTGAAAGCCCGGGGCTTAACCCCGGTACGGCATTGGAAACTGTAGGACTAGAGTGTCGGA
+
F9FFGGGGGGGGGGGGGGCFFGGCGGGEGGGGFFGDFGGGGGGFGGGBCEEFFGFFGGGGGGGGGGG8D@@@CFGGGFDFF9FGGGGEFGGFFFGGGFGFCFGFECGGGGGGGCECFEGGGGG@FEGGEGGGGGGEGGG?+@FGGGEGGGGEE7CFGCC7:FCFGGGGGGGGGGGGGGGEGGGC<CFG*;EGFGGGDCGGGDGEGGGGCCGGGGGDFFFC>FCDFFGGGGGG</<@>BD4FBBFDDEGEGG3C>EB7C38:7FFFA*)5/54:BFFAB#####
@DE18INS60510:318:000000000-B6LD3:1:1101:26222:5108 1:N:0:AAGAGGCAGCGTAAGA
TGGGGAATATTGCACAATGGGGGAAACCCTGATGCAGCGACGCCGCGTGGAGGAAGAAGGTCTTCGGATTGTAAACTCCTGTTGTTGGGGAAGATAATGACGGTACCCAACAAGGAAGTGACGGCTAACTACGTGCCAGCAGCCGCGGTAAAACGTAGGTCACAAGCGTTGTCCGGAATTACTGGGTGTAAAGGGAGCGCAGGCGGGAAGACAAGTTGGAAGTGAAATCTATGGGCTCAACCCATAAACTGCTTTGAAAACTGTTTTTCTTGAGTAGTGCTGA
+
FGGGGGGGGGAFCE@FFGGGGGFFGGGGGGGGGGGGGGGGGGGDCEGGGGGGGDFGGGGGGGGGGGG@F+BE<FEGGFG<EFFGF<FGEGGCFGGEBFGGGGGGGFG9FGGGFF<FGCGGGGGGGGGGGFFECFADC@@CGG@FC>FFGGE<FGEFG>FGGGGGGGGGGG@EFGGGGGGGGGGGGGEGGG?FGGGGGGGGD888EEG>CECFGGFCC>7F*4CFFG?C77:>*79)0399?FEFG??*9DD################################
@DE18INS60510:318:000000000-B6LD3:1:1101:6000:5123 1:N:0:AAGAGGCAGCGTAAGA
TGGGGAATATTGCACAATGGGCGAAAGCCTGATGCAGCGACGCCGCGTGAGTGAAGAAGTATTTCGGTATGTAAAGCTCTATCAGCAGGGAAGAAGAAATGACGGTACCTGACTAAGAAGCACCGGCTAAATACGTGCCAGCAGCCGCGGTAATACGTATGGTGCAAGCGTTATCCGGATTTACTGGGTGTAAAGGGAGCGCAGGCGGTACGGCAAGTCTGATGTGAAAGCCCGGGGCTGAACCCCGGTACTGCATGGGAAACTGTCGGACTAGAGTGTCGGA
+
EFGFCFEFF9F9FGFGGGGGGGGDGGFGC,BEEEE?FFGGGGDFGGGFCECDFF=@@FF@F9,@FGGEF@FFEEGFCDG;>@BCGGGFFGGFFFCFGGGFFFEGDCCFCCFGG<AFGGD<CF8<F@E7F<FFFC@<CFCFGGGGGCEGEE*:E<C950A@8*<CFGGFG5CCEFFGGGEE>9:<CFGGGEGFFC?FGGGEGGCEEGGGGGGD5EDGCCGGGG7>+?ACF+*9/CDB>>D*8?F>G5>DFGGGF=?F*734CFF7@##################
@DE18INS60510:318:000000000-B6LD3:1:1101:18633:5129 1:N:0:AAGAGGCAGCGTAAGA
TGGGGAATATTGCACAATGGGGGAAACCCTGATGCAGCGACGCCGCGTGGAGGAAGAAGGTCTTCGGATTGTAAACTCCTGTTGTTGAGGAAGATAATGACGGTACTCAACAAGGAAGTGACGGCTAACTACGTGCCAGCAGCCGCGGTAAAACGTAGGTCACAAGCGTTGTCCGGAATTACTGGGTGTAAAGGGAGCGCAGGCGGGAGAACAAGTTGGAAGTGAAATCCATGGGCTCAACCCATGAACGGCTTTCAAAACTGTTTTTCTTGAGTAGTGCAGG
+
GGGGGGGGGGGGGGGGGGGGGGGGGGFFGGGGGGGGGGGGFGGGGGGFGGGFGGGGGGGGFGGGGGGGGGGGGFGGGFGAFFGGGGGFFGGGGGGGGGGGGGGGGGFGGGGGGGGGGGGGGGGGGGGFGGGGGGGGGGGGGGGGGGGGGGGGGGGGGGGGGGGGGGGGGGGGGGGGGGGDFGGGGGFGGFGDFGGGGGGCEEGGGGGCEGGGGGF<<DDFGGGGGGGFFFFGGGGF)8DD@FEFFDFGB*1)179FC?<><7FGFBFFFB#############
@DE18INS60510:318:000000000-B6LD3:1:1101:22239:5164 1:N:0:AAGAGGCAGCGTAAGA
TGGGGAATATTGCACAATGGGGGAAACCCTGATGCAGCGACGCCGCGTGAGTGAAGAAGTATCTCGGTATGTAAAGCTCTATCAGCAGGGAAGAAAATGACGGTACCTGACTAAGAAGCCCCGGCTAACTACGTGCCAGCAGCCGCGGTAATACGTATGGTGCAAGCGTTATCCGGATTTACTGGGTGTAAAGGGAGCGTAGACGGTTGTGTAAGTCTGATGTGAAAGCCCGGGGCTCAACCCCGGGACTGCATTGGAAACTATGTAACTAGAGTGTCGGAGA
+
GGGGGGGGGGFGGGFC@CEGGGGGGGGEGGGGGGGGGFFEGGGGGGGFGDGFFGFGGGGGFGG9EFEGGGGFGGGGGGGGGGGGGGGFFEFGGGGGDFGG<FGGGGGGGGGGGFGGGGGGFGDGGGGGGGGGGGGGGGFGGFGGGGGGFEGGFFGAFFGFCCFFCG6CEGE;ABFG@55CF9FFFF*B=EDCGFGFEEECEE;CC828CEC*C9CFF*?:>GGG+7<>C**/CCD@>3=45@)87=7/77DFC=*9*94277FC@6B9>*:<2<<A4<<>;BE
@DE18INS60510:318:000000000-B6LD3:1:1101:5723:5192 1:N:0:AAGAGGCAGCGTAAGA
TGGGGAATATTGCACAATGGGGGAAACCCTGATGCAGCGACGCCGCGTGGAGGAAGAAGGTCTTCGGATTGTAAACTCCTGTTGTTGGGGAAGATAATGACGGTACCCAACAAGGAAGTGACGGCTAACTACGTGCCAGCAGCCGCGGTAAAACGTAGGTCACAAGCGTTGTCCGGAATTACTGGGGGTAAAGGGAGCGCAGGCGGGAAGACAAGTTGGACGTGAAATCGATGGGCTCAACCCATAAACTGCTTTCAAAACTGTTTTTTTTGAGTAGTGCAGA
+
@FFFGGGGGGGGGGGGGGFGGGGEGGGFGGGGGGEAFDFGFFGGGGGCGGCFGGGGGGGG<FGGGGGGGGGGFGGGGGGGGGFGFGGGGGGEFGGGGGGGGGCCGGGGGFFGGGG<FE<BDEEGGGGGGGGGGGGGGGG*FG>GEEGDBFGGGGGCFGGGEGFGGGGGBCEGGFGGED*?EGFGFF*CCECCFGD@?>CEEGED5CE:CGGGGGG99CGG65:DGGGF7*29CCGF4@FG@F)7>C=:*7>FFFF=7:42D6>:@<F613;B6:A<F<:><27
@DE18INS60510:318:000000000-B6LD3:1:1101:22600:5239 1:N:0:AAGAGGCAGCGTAAGA
TGGGGAATATTGCACAATGGGGGAAACCCTGATGCAGCGACGCCGCGTGGAGGAAGAAGGTCTTCGGATTGTAAACTCCTGTTGTTGAGGAAGATAATGACGGTACTCAACAAGGAAGTGACGGCTAACTACGTGCCAGCAGCCGCGGTAAAACGTAGGTCACAAGCGTTGTCCGGAATTACTGGGTGTAAAGGGAGCGCAGGCGGGAGAACAAGTTGGAAGTGAAATCCATGGGCTCAACCCATGAACTGCTTTCAAAACTGTTTTTCTTGAGTAGTGCAGA
+
GGGGGGGGGGGGGGGGGGGGGGGGGGGGGGGGGGGGGGGGGGGGGGGGGGGGGGGGGGGGGGGGGGGGGGGGGGGGGGGGGGGGGGGGGGGGGGGGGGGGGGGGGGGGGGGGGGGGGGGGGGGGGGGGGGGGGGDGGGGGGGGGGGGGEGGGGGGGGGGGGGGGGGGGGGDGGGGGGGGGGGGGGG6CCFCFGGGGG>EGGGGGGGDGGGGGGGGGEDGFGGGGGGGGGGFGG<FFFFGFFFFFG?BGFD=>>FFFFGFAC@GFB<F:(74<A>A92-5AFFF
@DE18INS60510:318:000000000-B6LD3:1:1101:22395:5239 1:N:0:AAGAGGCAGCGTAAGA
TGGGGAATATTGCACAATGGGGGAAACCCTGATGCAGCGACGCCGCGTGGAGGAAGAAGGTCTTCGGATTGTAAACTCCTGTTGTTGAGGAAGATAATGACGGTACTCAACAAGGAAGTGACGGCTAACTACGTGCCAGCAGCCGCGGTAAAACGTAGGTCACAAGCGTTGTCCGGAATTACTGGGTGTAAAGGGAGCGCAGGCGGGAGAACAAGTTGGAAGTGAAATCCATGGGCTCAACCCATGAACTGCTTTCAAAACTGTTTTTCTTGAGTAGTGCAGA
+
GGGGGGGGGGGGGGGGGGGGGGGGGGGFGGGGGGGGGGGGGGGGGGGGGGGGGGGGGGGGGGGGFGGGGGGGGGGGGGGGGGGGGGGGGGGGGGGGGGGGGGGGGGGGGGGGGGGGGGGGGGGGGGGGGGGGGG8FFGGGGGGGGGGGFGGGGGGGGGGEFFFFGGGGGC88FFGGEEFGGGGGGGAE5CGGGGGG85EEGCGEGGGCCEFGGFFCGFGGGGGGFGGGFGGGGGGFFFGGFFFFGGFGFGGGGFFFGGBFGFGFBA5:BFFFFFFFFFFFFFF
@DE18INS60510:318:000000000-B6LD3:1:1101:7787:5251 1:N:0:AAGAGGCAGCGTAAGA
TGGGGAATATTGCACAATGGGGGAAACCCTGATGCAGCGACGCCGCGTGAGTGAAGAAGTATCTCGGTATGTAAAGCTCTATCAGCCGGGAAGAAAATGACGGTACCTGACTAAGAAGCCCCGGCTAACTACGTGCCAGCAGCCGCGGTAATACGTAGGGGGCAAGCGTTATCCGGAATTACTGGGTGTAGAGGGTGCGTAGGTGGTATGGCAGGTCAGAAGTGAAAACCCAGGGCTTAACTCTGGGACTGCTTTTGAAACTGTCAGACTGGAGTGCAGGAGA
+
CCFEFGGGGGGGFGGGFEGGGGGGGGFGGGGGGEFFGFCGGGGGGGG@FGCAFFBFFGGGFCGCFGGFGGGGGGGGG<FBFEFGGG,>BDGDGGGGG@FGGGGGGGGGGGGGGGGGGG?<FGGGGGGGGGFEGFGFFGGGF:FFGGEGGGEGGGG<@FGCGGGGGGGGGDGCCCCE5EFGGFCCGFFGDFEFGGDE>EGEGGGCGGEF?FGGEED5+*0*:FFGGFF7A*97FC3<08FCF@BFGGFF>*75:?=FGG<9FFG:*6=)2?:<:32(:ABF###
@DE18INS60510:318:000000000-B6LD3:1:1101:23356:5254 1:N:0:AAGAGGCAGCGTAAGA
TGGGGAATATTGCACAATGGGGGAAACCCTGATGCAGCGACGCCGCGTGGAGGAAGAAGGTCTTCGGATTGTAAACTCCTGTTGTTGAGGAAGATAATGACGGTACTCAACAAGGAAGTGACGGCTAACTACGTGCCAGTAGCCGCGGTAAAACGTAGGTCACAAGCGTTGTCCGGAATTACTGGGTGTAAAGGGAGCGCAGGCGGGAGAACAAGTTGGAAGTGAAATCCATGGGCTCAACCCATGAACTGCTTTCAAAACTGTTTTTCTTGAGTAGTGCAGA
+
GGGGGGGGGGGGGGGGGGGGGGGGGGGGGGGGGGGGGGEGGGGFGGGGGGGGGGGGGGGGGGGGGGGGGGFFGGGGGGGGGGGGGFGGFGGGGGGGGGGGGGGGGGGGGGGGGGGGGFCFFGGGGGGGGGGGGFGGGFG<FFFGGGGG<:FGGGGFGGGCFGDFGGGE;FEGGGGGCGFEFEGGGG;EGFGFGGGCEEG>CEGGEEG?EE6CF6C<:FCFFG6DCGGCFGFGFGGFFFGF?F@FGGF>F764:?@*?DD>*9C:69)((14<ABF94AFAFFF
@DE18INS60510:318:000000000-B6LD3:1:1101:14480:5260 1:N:0:AAGAGGCAGCGTAAGA
TGGGGAATATTGCACAATGGGGGAAACCCTGATGCAGCGACGCCGCGTGAGCGAAGAAGTATTTCGGTATGTAAAGCTCTATCAGCAGGGAAGAAGAAATGACGGTACCTGACTAAGAAGCACCGGCTAAATACGTGCCAGCAGCCGCGGTAATACGTATGGTGCAAGCGTTATCCGGATTTACTGGGTGTAAAGGGAGCGCAGGCGGAAGGCTAAGTCTGATGTGAAAGCCCGGGGCTCAACCCCGGTACTGCATTGGAAACTGGTCATCTAGAGTGTCGGA
+
GGGGGGGGGGGGGGGGGGGGGGGGGGGFGGGGGGGGGGGGGGGGEGGGDGGGGGGGGGGG9FDGGGEFGDGFGGDGCGGFGGGGGGGGGGGGGGGGGGGGGGGGGGGGGGGGGCGGGGGGGGGGGGGGGGGGGGGGGGGGGGGGGGGGGGGGGGGGGFFFFGFEGGGGGEEGGGGGGGGGGFFGGGGGGGEGD?FGGGGGGDCGGGGGGGGGGDF?FGGGGGGGFGGGGGGG7CCDF>9CFFFFGGFGEGDGGFF6CF:?GFF79?=ADFF<AF24<A<ABB@
@DE18INS60510:318:000000000-B6LD3:1:1101:21777:5265 1:N:0:AAGAGGCAGCGTAAGA
TGGGGAATATTGCACAATGGGGGAAACCCTGATGCAGCGACGCCGCGTGGAGGAAGAAGGTCTTCGGATTGTAAACTCCTGTTGTTGAGGAAGATAATGACGGTACTCAACAAGGAAGTGACGGCTAACTACGTGCCAGCAGCCGCGGTAAAACGTAGGTCACAAGCGTTGTCCGGAATTACTGGGTGTAAAGGGAGCGCAGGCGGGAGAACAAGTTGGAAGTGAAATCCATGGGCTCAACCCATGAACTGCTTTCAAAACTGTTTTTCTTGAGTAGTGCAGA
+
GGGGGGGGGGGFGGGGGGGGGGGGGGGGGGGGGGGGGGGGGGGGGGGGGGGGGGGGGGGGGGGGGGGGGGGGGGGGGGGGGGGGFGGGGGGGGGGGGGGGGGGGGGGGGGGGGGGGGGGGGGGGGGGGGGGGGGFGGGGGGGGGGGGGEEGGGGGGGGGGGGGGGGGGGGGEGGGGGGGGGGGFGGFGGGGCFGGGGGGGGGGGGGGECCGGGGG9CCFGFGGGGGGGGFFFGGGFFFFGFF>@FFBFF>CGGFF?DFFFCFF>FA:??F2490)6<AFFFA9
@DE18INS60510:318:000000000-B6LD3:1:1101:17666:5292 1:N:0:AAGAGGCAGCGTAAGA
TGGGGAATATTGCACAATGGGGGAAACCCTGATGCAGCGACGCCGCGTGGAGGAAGAAGGTCTTCGGATTGTAAACTCCTGTTGTTGAGGAAGATAATGACGGTACTCAACAAGGAAGTGACGGCTAACTACGTGCCAGCAGCCGCGGTAAAACGTAGGTCACAAGCGTTGTCCGGAATTACTGGGTGTAAAGGGAGCGCAGGCGGGAGAACAAGTTGGAAGTGAAATCCATGGGCTCAACCCATGAACTGCTTTCAAAAATGTTTTTCTTGAGTAGTGCAGA
+
GGGGGGGGGGGGGGGGGGGGGGGGGGGGGGGGGGGGGGGGGGGGGGGGGGGGGGFGGGGGGGGGGGGGGGGGGGGGGEGGGGGGGGGGFGGGGGGGGGGGGGGGGGGGGGGGGGGGGGGGGGGGGGGGGGGGGGGGGGGFGGGGGGGGGGGGGGGGGGGGGGGGGGGGGGGGGGGGGGGGGGFGGGCG>FGFCGGGGGGGGGGGECECEGGGGGGFFGGFFFECFFFGFCG>:DGF@>FFF4DB4?FC?*97*9@BD>AA*8CG4<FF??AA###########
@DE18INS60510:318:000000000-B6LD3:1:1101:21677:5293 1:N:0:AAGAGGCAGCGTAAGA
TGGGGAATATTGCACAATGGGGGAAACCCTGATGCAGCGACGCCGCGTGGAGGAAGAAGGTCTTCGGATTGTAAACTCCTGTTGTTGAGGAAGATAATGACGGTACTCAACAAGGAAGTGACGGCTAACTACGTGCCAGCAGCCGCGGTAAAACGTAGGTCACAAGCGTTGTCCGGAATTACTGGGTGTAAAGGGAGCGCAGGCGGGAGAACAAGTTGGAAGTGAAATCCATGGGCTCAACCCATGAACTGCTTTCAAAACTGTTTTTCTTGAGTAGTGCAGA
+
GGGGGGGGGGGGGGGGGGGGGGGGGGGGGGGGGGGGGGGGGGGGGGGGGGGGDGGGGGGGFGGGGGGGGGGGGGGGGGF<EFGGGGGGGGGGGGGGGGGGGGGGGGGGGGFGGGGGGGGGGGGGGDCGGFGGGGGGGGGGGGGGEEGGGDGGGGGGGGG:EFGGG;BECG7CGGGGGGGFGGEGGGCEGGGGGGGCCEE58:CEGGGGGGGGGFE:?CFD*9<4<>FGF?CFGC347FFGFFFFGG=74*9>*8@6CGFFFFGGFA7??4<BF>BA9<?><66
@DE18INS60510:318:000000000-B6LD3:1:1101:15550:5342 1:N:0:AAGAGGCAGCGTAAGA
TGGGGAATATTGCACAATGGGCGAAAGCCTGATGCAGCGACGCCGCGTGAGTGAAGAAGTATTTCGGTATGTAAAGCTCTATCAGCAGGGAAGATAATGACGGTACCTGACTAAGAAGCCCCGGCTAACTACGTGCCAGCAGCCGCGGTAATACGTAGGGGGCAAGCGTTATCCGGATTTACTGGGTGTAAAGGGAGCGTAGACGGCATGGCAAGTCTGAAGTGAAAACCCAGGGCTCAACCCTGGGACTGCTTTGAAAACTGTCAAGCTAGAGTGCAGGAGA
+
GGGGGGGGGGGGGGGGGGGGGGGGGGGGGGGGGGGGGGFGGGGGGGGFGGGGGGGGGGGF9FFDFGDFGGGGGGGFEFGFGGFGGGGGGEGGGGGGGGFGGGGGGGGGGGGGGGGGGGGGGGDGGGGGGGGGGGGGGGGGGGGGGGGGGDGGGGGGGGGGGGGGGGGGGGGGGGGG>EEGGGGGGGGGGGGGGGGGGGGGGGGGGGG>8FGGGFG?FGG>CF+7CDFGGE37DFGF:FGGF5BFFCFCF##################################
@DE18INS60510:318:000000000-B6LD3:1:1101:21280:5344 1:N:0:AAGAGGCAGCGTAAGA
TGGGGAATATTGCACAATGGGGGAAACCCTGATGCAGCGACGCCGCGTGAGCGAAGAAGTATTTCGGTATGTAAAGCTCTATCAGCAGGGAAGAAGAAATGACGGTACCTGACTAAGGAGCACCGGCTAAATACGTGCCAGCAGCCGCGGTAATACGTATGGTGCAAGCGTTATCCGGATTTACTGGGTGTAAAGGGAGCGCAGGCGGTACGGCAAGTCTGATGTGAAAGCCCGGGGCTCAACCCCGGTACTGCATTGGAAACTGTCGGACTAGAGTGTCGGA
+
GGGGGGGGGGGGGGGGGFGGGGGGGGGGGGGGGGGGGGEGGGGGGGGGGGGGGDGGGGGFEGGGGGGGGCFGGGGGGFGGGGGGGGGGGGGGGFGGGGGGGGGGGGGGGGGGGGGGGGGGGFGGGGGGDGGGGGGGGGGGGGGGGGGGGGGGGGGGGFGGGGGGGGGGGGGGGGGGGGCEGGGGGGGGFEECGGGGGGGEGGGGGGCGGGGGGGGGFCDFGGGGFGEGGGG4CCDEEFGGF@FFDEFGFGGGFF4FGGF2:=F7F<?BFFFFF:<B>AFFFF:
@DE18INS60510:318:000000000-B6LD3:1:1101:21453:5351 1:N:0:AAGAGGCAGCGTAAGA
TGGGGAATATTGCACAATGGGGGAAACCCTGATGCAGCGACGCCGCGTGGAGGAAGAAGGTCTTCGGATTGTAAACTCCTGTTGTTGAGGAAGATAATGACGGTACTCAACAAGGAAGTGACGGCTAACTACGTGCCAGCAGCCGCGGTAAAACGTAGGTCACAAGCGTTGTCCGGAATTACTGGGTGTAAAGGGAGCGCAGGCGGGAGAACAAGTTGGAAGTGAAATCCATGGGCTCAACCCATGAACTGCTTTCAAAACTGTTTTTCTTGAGTAGTGCAGA
+
GGGGGDGGGGGGGGGGGGGGGGGGGGGFGGGGGGGGGGGGGGGGGGGGGGEGGGGGGGGGGFGGGGGGGGGGGGGGGGGEFGGGGGGCFGFFFGGFGGGGGGCFFEFGGGGGFFGGGGFGGGGGGGGGGGGGGGFGGGGGGGGGGGGGGGGGGGGFDFGGGGGGGGGGGGGGGGGGEGGGGGGGGGGGGFGGGGGGGGGGGEGGGGGEGGGGGGGFGGGGGFGF7D?7?FGGGGFFFFGD@FFFGGFGFD4*:@F4:C9<GFGFFFFFFFDF<:BAA40<A94
@DE18INS60510:318:000000000-B6LD3:1:1101:24369:5352 1:N:0:AAGAGGCAGCGTAAGA
TGGGGAATATTGCACAATGGGGGAAACCCTGATGCAGCGACGCCGCGTGAGCGAAGAAGTATTTCGGTATGTAAAGCTCTATCAGCAGGGGAGAAGAAATGACGGTACCTGACTAAGAAGCACCGGCTAAATACGTGCCAGCAGCCGCGGTAATACGTATGGTGCAAGCGTTATCCGGATCTACTGGGTGTAAAGGGAGCGCAGGCGGTACGGCAAGTCTGATGTGAAAGCCCGGGGCTCAACCCCGGTACTGCATTGGAAACTGTCGGACTAGAGTGTCGGA
+
GGGGGGGGGGGGGGGGGGGGGGGGGGGGGGGGGGGGGGGGGGGGGGGGGGGGGGGGGGGGGGGFGGGGGGGGGGGGGGGGGGGGGGGGGDDEFGGGGGFGGGGGGGGGGGGGFEFGGGGFGGGGGGGGGGGGG7EFGGFGGGGFGCGGGGEGGCDGGGCFGFCFGC:9FGGEGF+CCEGDCFGFGGFC?CCF7FGGDFGDGGECEGGGGGGGECEGCDF7CFGGC:FCCFF9CDGFD@DFFF@FC7<C:D<?:B4B>F??*/0:=>46BE69?4<7BDAA<93
@DE18INS60510:318:000000000-B6LD3:1:1101:9798:5370 1:N:0:AAGAGGCAGCGTAAGA
CGGGGAATATTGCACAATGGGGGAAACCCTGATGCAGCGACGCCGCGTGGAGGAAGAAGGTCTTCGGATTGTAGACTCCTGTTGTTGGGGAAGATAATGACGGTACCCAACAAGGAAGTGACGGCTAACTACGTACCAGCAGCCGCGGTAAAACGTAGGTCACAAGCGTTGTCCGGAATTACTGGGTGTAAAGGGAGCGCAGGCGGGAAGACAAGTTGGAAGTGAAATCTATGGGCTCAACCCATAAACTGCTTTCAAAACTGTTTTGCTTGAGTAGTGCAGA
+
GGGFFGGGGGGGGGGGGCFGGGGGGGGGGGGGGGGGGGGGGGGGGGGFGGGGGGFGGGGGGGCGCFEE@CFFGGCCGCGFFFGGFFGGGGGGFGGFGGGGGGGGGGCGGGEGGGGGGGGGGGGGGGGGGGGGGG9FGGGGGGGCGGGGGGEEGGGCGFDGFGGGGGGGG*/;CFGGGEFFGFCEGF;E?EGGGGGGGGGDEEGGGGGEEGGGGGF+::FGGGFFGCFDGEGFGGGFFFGFFFFFGF?FF>:*:*9FGGA<9?C:845(5F)5(255<ABF9AF
@DE18INS60510:318:000000000-B6LD3:1:1101:10280:5394 1:N:0:AAGAGGCAGCGTAAGA
TGGGGAATATTGCACAATGGGGGAAACCCTGATGCAGCGACGCCGCGTGGAGGAAGAAGGTCTTCGGATTGTAAACTCCTGTTGTTGAGGAAGATAATGACGGTACTCAACAAGGAAGTGACGGCTAACTACGTGCCAGCAGCCGCGGTAAAACGTAGGTCACAAGCGTTGTCCGGAATTACTGGGTGTAAAGGGAGCGCAGGCGGGAGAACAAGTTGGAAGTGAAATCCATGGGCTCAACCCATGAACTGCTTTCAAAACTGTTTTTCTTGAGTAGTTCAGA
+
GGGFGGGGGGGGGGGGGGGGGGGGGGGGGGGGGGGGGGGGGGGGGGGGGGGGGGGGGGGGFGGGGGGGGGFFFGDFGGGGGGGGGGGGGGGGGGGGGGGGGGGGGGFGGGGGGGGGGGFGGGGGDGGGGGGGGGGGGGGFFGGFGGGGGGGGGGGCGGGGGGGGGFGECFGGFGGGGGFGGFGGGGFGEGGGGGGGGGGDEEGGGGGDGEFEGGG?CGGGF7CG?CD>FFFGGGGF@FGGF>DFGGFGFGGGCF4=DCAAGFD:=44:BFFFA04AAA#####
@DE18INS60510:318:000000000-B6LD3:1:1101:8423:5396 1:N:0:AAGAGGCAGCGTAAGA
TGGGGAATCTTCCGCAATGGACGAAAGTCTGACGGAGCAACGCCGCGTGAGTGATGAAGGATTTCGGTCTGTAAAGCTCTGTTGTTTAGGACGAACGTGCAGTGTGTGAACAATGCATTGCAATGACGGTAGTAAACGAGGAAGCCACGGCTAACTACGTGCCAGCAGCCGCGGTAATACGTAGGTGGCGAGCGTTGTCCGGAAGTATTGGGCGTAAAGAGCATGTAGGCGGCTTAGTAAGTCGAGCGTGAAAATGCGGGGCGCAAGCCTGGATGGCGCTGGA
+
GGDCCFFFGEFGGE7@@GGGGEF7@C@;CCDGGE@@F@7F<CFGGGGEC6=EFGC?DFGFGEG=FEGE7?AF,5<E<EFGGGGGGGB,,9CB:=BF@FFFFGC=?AF,5A<?DFF8?FCFFFFGGGFCCFGED<9C>F+CFCFGFFGG7:*@FDFG<CEFGGE<,6?8,6*:7CGE*B9CF>FFGG9B*CEEGGE*:/3+2CEE7<FDC+<7EEGE*7C**76>C>9::EC>D)1//0:7=*1)15>DE5DFFFF*:C2(97C####################
@DE18INS60510:318:000000000-B6LD3:1:1101:23700:5418 1:N:0:AAGAGGCAGCGTAAGA
TGGGGAATATTGCACAATGGGGGAAACCCTGATGCAGCGACGCCGCGTGGAGGAAGAAGGTCTTCGGATTGTAAACTCCTGTTGTTGAGGAAGATAATGACGGTACTCAACAAGGAAGTGACGGCTAACTACGTGCCAGCAGCCGCGGTAAAACGTAGGTCACAAGCGTTGTCCGGAATTACTGGGTGTAAAGGGAGCGCAGGCGGGAGAACAAGTTGGAAGTGAAATCCATGGGCTCAACCCATGAACTGCTTTCAAAACTGTTTTTCTTGAGTAGTGCAGA
+
GGGGGGGGGGGFGGGGGGGGGGGGGGGGGGGGGGGGGGGGGGGGGGGGGGGGGGGGGGGGGGGGGGGGGGGGGGGGGGGGGGGGGGGGGGGGGGGGGGGGFGDFGGGGGGGGGGGGGGGGGGGGGGGGGGGGGGGGGGGGGGGGGGGGEGGGGGGGGGDFGGGGGGGGEGGGGGGGGGGGGGFFGGBEGGGCFGEFGGGGGGGGGGGGGGGGGFF9AFGGGGGGFFGFFFFGGGGF@FGGF>DEDGBGFGGG>BF4FF:AF4>DFAF0>?AFFFAFAFFFFFB
@DE18INS60510:318:000000000-B6LD3:1:1101:15620:5431 1:N:0:AAGAGGCAGCGTAAGA
TGGGGAATATTGCACAATGGGCGCAAGCCTGATGCAGCCATGCCGCGTGTATGAAGAAGGCCTTCGGGTTGTAAAGTACTTTCAGTGGGGAGGAAGGGAGTAAAGTTAATACCTTTGCTCATTGACGTTACCCGCAGAAGAAGCACCGGCTAACTCCGTGCCAGCAGCCGCGGTAATACGGAGGGTGCAAGCGTTAATCGGAATTACTGGGCGTAAAGCGCACGCAGGCGGTTTGTTAAGTCAGATGTGAAATCCCCGGGCTCAACCTGGGAACTGCATCTGA
+
GGGGGGGGGGGFGGGGGGGGGGGGGGGGGGGGGGGGGGGGGGGGGGGGGGGGGGGGGGGGGGGFGGGGGGGGGGGGFGGGGGGGGGGGGGGGGGGGGGGGGGFGGGGGGGGGGFGGGGGGGGGFGGGGGGGGGGGGGGGGGGGGGGGGGGGGGGGGGGGGGGGGFFGGFDGGGGGGFGGFGGGGGGGGFGGGGEGGFGFFGGGGGGGGFGGFGGGGCFGGGGGGEDGGGGGDDGGFFFGGFFF=FCFC?DDGG4?4DGFFD3CGFFF>?FBF??BF?FFF2<4
@DE18INS60510:318:000000000-B6LD3:1:1101:19280:5470 1:N:0:AAGAGGCAGCGTAAGA
TGGGGAATCTTCCGCAATGGACGAAAGTCTGACGGAGCAACGCCGCGTGAGTGATGAAGGATTTCGGTCTGTAAAGCTCTGTTGTTTATGACGAACGTGCAGTGTGTGAACAATGCATTGCAATGACGGTAGTAAACGAGGAAGCCACGGCTAACTACGTGCCAGCAGCCGCGGTAATACGTAGGTGGCGAGCGTTGTCCGGAATTATTGGGCGTAAAGAGCATGTAGGCGGCTTAATAAGTCGAGCGTGAAAATGCGGGGCTCAACCCCGTATGGCGCTGGA
+
GGGGGGGGGGGGGGGGGGGGGGGGGGGGGGGGGGGGGGGGGGGG@EGGGGDFFGGGGGGGGFGGFGGEGDDFGGGGGGGGGGGGGGGG9FFGGGGGGGFFGGGGGGGGGGGGGGGGGGGFGGGGGGGGGGGGGGGGGGGGGGGCGGGGGGGGGGGFGGGGGGGGGGG:EGEGGGGG7F?BFFFCGGGGGGGEGGGGDG?FCGEDCEGGFFCCGGCG5<FFDGFCGFFFGDDGD/9<FFF**9FDD5>D:DGGGFFFGGFFGD)**5?<?DB(7:?########
@DE18INS60510:318:000000000-B6LD3:1:1101:23915:5483 1:N:0:AAGAGGCAGCGTAAGA
TGGGGAATATTGCACAATGGGGGAAACCCTGATGCAGCGACGCCGCGTGAGCGAAGAAGTATTTCGGTATGTAAAGCTCTATCAGCAGGGAAGAAGAAATGACGGTACCTGACTAAGAAGCACCGGCTAAATACGTGCCAGCAGCCGCGGTAATACGTATGGTGCAAGCGTTATCCGGATTTACTGGGTGTAAAGGGAGCGCAGGCGGTACGGCAAGTCTGATGTGAAAGCCCGGGGCTCAACCCCGGTACTGCATTGGAAACTGTCGGTCTAGAGTGTCGGA
+
GGGGGGGGGGGGGGFGEFGGGGGFEGGGGGGGGGGGGGE:FGGGFFEFCFEGDGGGGGFGAFGGFD7FGGGGDGGFCFGFGFGG9F9EFEGGGGGFCFGGFFEFFGGGGG9DFGFGGGGGGGEGDGGG@FGFGGGGBFGFDGGGGGGGGDGGGFCFFGGGGGGCFC,?CFBEEFDGGGGEEFGGGGGFCGGDFEGGCE8E>>?8EG55CEE5CGEE=CGDFFCGGGGGGDFFFGGF>:CGF??@DEBGEDDF7=66CGF2C7CDF<FBB<??):A?A######
@DE18INS60510:318:000000000-B6LD3:1:1101:17314:5492 1:N:0:AAGAGGCAGCGTAAGA
TGGGGAATATTGCACAATGGGGGAAACCCTGATGCAGCGACGCCGCGTGGAGGAAGAAGGTCTTCGGATTGTAAACTCCTGTTGTTGAGGAAGATAATGACGGTACTCAACAAGGAAGTGACGGCTAACTACGTGCCAGCAGCCGCGGTAAAACGTAGGTCACAAGCGTTGTCCGGAATTACTGGGTGTAAAGGGAGCGCAGGCGGGAGAACAAGTTGGAAGTGAAATCCATGGGCTCAACCCATGAACTGCTTTCAAAACTGTTTTTCTTGAGTAGTGCAGA
+
GGGGGGGGGGGGGGGGGGGGGGGGGGGGGGGGGGGGGGGGGGGGGGGGGGGGGGGGGGGGFGGGGGGGGGGGGGGGGGGGGGGGGGGGGGGGGGGGGGGGGGGGGGGGGGGGGGGGGGGGGGGGGGGGGGGGGGGGGGGGGGGGGGGGGGGGGGGGGGGGGGGGGGGGGEEEGGGGGGGGGGCFGGFGEGGGGGGGGGGGGGGGGGECEGGGGGGG7DGGGGGFGGFCFCFGGGG>FFGGFFEFGGFGFCCFG6@@GFA25@GFF<FFFFFFFFFBB<2<A>F
@DE18INS60510:318:000000000-B6LD3:1:1101:19324:5522 1:N:0:AAGAGGCAGCGTACGA
TGGGGAATATTGCACAATGGGGGCAACCCTGATGCAGCGACGCCGCGTGGAGGAAGAAGGTCTTCGGATTGTAAACTACTGTCGTTGAGGAGGATAATGACGGTACTCAACAAGGAAGTGACGGCTAACTCCGTGCCAGCAGCCGCGGTCAAACGTAGGTCACACGCGTTGTGCGGAATTACTGGGTGAAGAGGGAGCGCAGGCGGCAGAACAAGAAGGAAGTGCAGTCCATGGGTTCAACCCATGAACTGCTTTCAAAACTGTATTTCGTGACTAGTGCAGA
+
GGGGGGGGGGGGGGGGGGGGG@C:FG7FGGGGGGGGGG7F7FGGGGGGGGG7FGGGGGGG8FFFGGG7FFGGGGG;F,DF<F,+1+@<FGG:FGCC:<,8,*1*11C,?:<22,=<,2?2F:*F*//002,<8;**/<8:E**A:E8C:8*AFG80*;C9C##########################################################################################################################
@DE18INS60510:318:000000000-B6LD3:1:1101:11258:5547 1:N:0:AAGAGGCAGCGTAAGA
CGGGGAATATTGCACAATGGGGGGAACCCTGATGCAGCGACGCCGCGTGGAGGAAGAAGGTCTTCGGATTGTAAACTCCTGTTGTTGGGGAAGATAATGACGGTACCCAACAAGGAAGTGACGGCTAACTACGTGCCAGCAGCCGCGGTAAAACGTAGGTCACAAGCGTTGTCCGGAATTACTGGGTGTAAAGGGAGCGCAGGCGGGAAGACAAGTTGGAAGTGAAATCTATGGGCTCAACCCATAAACTGCTTTCAAAACTGTTTTTCTTGAGTAGTGCAGA
+
GGGFFGFFGGGGGGGGGGGGGGFFGGGGGGGGGGGGGGGGGGGGGGGGGGGGGGGGGGGGG9FGGGGDGGGGGGGGGGGGGFGGGGGGGGGGGGGGGGGGGGDGGGGGGGGGGGGGGGGGGGGGGGGGGGGGGGGGGGGGGGGGGGEEGGGGGGGGGGGGGGFGGGGGGGGGGGGGGGGFGGDFGGFE8FFCFGGGGGGGGG5>GGGGEGGFG?FFC>CFGGGGFFFGGGGGGGGFFFGGFF37FF?FFGGGGFFFDF2<4:FDF25128)):?DABFFFAAF
@DE18INS60510:318:000000000-B6LD3:1:1101:13186:5552 1:N:0:AAGAGGCAGCGTAAGA
TGGGGAATATTGCACAATGGGGGAAACCCTGATGCAGCGACGCCGCGTGGAGGAAGAAGGTCTTCGGATTGTAAACTCCTGTTGTTGAGGAAGATAATGACGGTACCCAACAAGGAAGTGACGGCTAACTACGTGCCAGCAGCCGCGGTAATACGTAGGTCACAAGCGTTGTCCGGAATTACTGGGTGTAAAGGGAGCGCAGGCGGGAGAACAAGTTGGAAGTGAAATCCATGGGCTCAACCCATGAACTGCTTTCAAAACTGTTTGTCTTGAGTAGTGCAGA
+
GGGGGGGGGGGGGGGGGGGGGGGGGGGGGGGGGGGGGGCGGGGGGGGGGE+,@FCGGGGCF=FGFGG+1>BCGGGG9<FGEGCB,,<,8<FFFGCCCGGGGGGGGG,<<CFFF,CFGG<:<CGGGGDGGGGGGGGGGGGGGGGGGGGGGGG7CFGFGGGC7+AFGGGGGGEGGGGGGCFGGGDFGGGGGGGCFGGGGGEEGG8ECGCEG56<FCF?00CFCGGGGGG*<EG7:CGFFFGCFFF3CGFFF74C0@F47C935FGG?>),:66AAFF########
@DE18INS60510:318:000000000-B6LD3:1:1101:20427:5558 1:N:0:AAGAGGCAGCGTAAGA
TGGGGAATATTGCACAATGGGCGAAAGCCTGATGCAGCGACGCCGCGTGAAGGATGAAGTATTTCGGTATGTAAACTTCTATCAGCAGGGAAGAAAATGACGGTACCTGACTAAGAAGCCCCGGCTAACCACGTGCCAGCAGCCGCGGTAATACGTAGGGGGCAAGCGTTATCCGGATTTACTGGGTGTAAAGGGAGCGTAGACGGCTGTGCAAGTCTGAAGTGAAAGACATGGGCTCAACCTGTGGACGGCCTTGGAAACTGGGCAGCTAGAGTGTCGGAGA
+
GGGGGGGGGGGGGGGGGGGFGGGGGGGGGGGGGGGGGGGGGGGGGGGGGGGFGGGGGGGF<<FGFFGGG@GCGGGGGGGFGCGGFFGGGGGGGGGGGGGGGGEGGGGGGGGGGGGGGGGFGGGGGGGFGGGGEFGGGFE@FFGGGGEFFCGDFFGBEFGDEGGGCCFGB=CFECFECE59BF9CGG<CCGGDCGGFEG*2CCE?EG58>CCC@?F0<FF700099CEGG?CC=41<>)69@))7*<@F?)9)>D)6CF#########################
@DE18INS60510:318:000000000-B6LD3:1:1101:18498:5569 1:N:0:AAGAGGCAGCGTAAGA
TGGGGAATATTGCACAATGGGGGAAACCCTGATGCAGCGACGCCGCGTGGAGGAAGAAGGTCTTCGGATTGTAAACTCCTGTTGTTGAGGAAGATAATGACGGTACTCAACAAGGAAGTGACGGCTAACTACGTGCCAGCAGCCGCGGTAAAACGTAGGTCACAAGCGTTGTCCGGAATTACTGGGTGTAAAGGGAGCGCAGGCGGGAGAACAAGTTGGAAGTGAAATCCATGGGCTCAACCCATGAACTGCTTTCAAAACTGTTTTTCTTGAGTAGTGCAGA
+
GGGGGGGGGGGGGGGGGGGGGGGGGGGGGGGGGGGGGGGGGGGGGGGGGGGGGGFGGGGGFGGGGGGGGGGGGGGGGGGGGGGGGGGGGGGGGGFDGGGGGGGGGGGGGGGGGGGGGGGGGGGGGGGGGGGGGGGGGGGGGGGGGGGGGGGGGGGGGGGFGGGGGGGGGGGGGGGGGGGGGGGGFGEGGGGCGGGFC:C5EGGGDGGGGGGFFFGG:7DFFGFGGGFGGGGGCCC).)9CF@EFGGFDFFGGGFFFGGFFFFGG7AF<?FA2>?A264>>B>F
@DE18INS60510:318:000000000-B6LD3:1:1101:12929:5578 1:N:0:AAGAGGCAGCGTATGA
TGGGGAATATTGCACAATGGGGGAAACCCTGATGCAGCGACGCCGCGTGGAGGAAGAAGGTCTTCGGATTGTAAACTCCTGTTGTTGAGGAAGATAATGACGGTACTCAACAAGGAAGTGACGGCTAACTACGTGCCAGCAGCCGCGGTAAAACGTAGGTCACAAGCGTTGTCCGGAATTACTGGGTGTAAAGGGAGCGCAGGCGGGAGAACAAGTTGGAAGTGAAATCCATGGGCTCAACCCATGAACTGCTTTCAAAACTGTTTTTCTTGAGTAGTGCAGA
+
GGGGGGGGGGGGGGGGGGGGGGGGGGGGGGGGGGGGGGGGGGGGGGGGGEEGGGGGGGGGGGFGGGGGGGGGGGGGGGGGGGGGFGGGGGGGGGGGGGGGGGGGGGGGGGGGGFGGGGGGGGGGGGGGGGGGGGGGGGDGGGGGGEGGGGGGGGGFGGGGGGGGGGGGGGGGGCGGGECFGGGGGGGGGFCGGGEGGGGDGGG>EGDC>GFGGFG<?CFGGGFGGGGGFECFGGGFF@FFFFDFGGFGFDGGFF*=FFBBG:DFF2??0@24<?FFFA7ADF#
@DE18INS60510:318:000000000-B6LD3:1:1101:18139:5579 1:N:0:AAGAGGCAGCGTAAGA
TGGGGAATATTGCACAATGGGGGAAACCCTGATGCAGCGACGCCGCGTGAGTGAAGAAGTATCTCGGTATGTAAAGCTCTATCAGCAGGGAAGAAAATGACGGTACCTGACTAAGAAGCCCCGGCTAACTACGTGCCAGCAGCCGCGGTAATACGTAGGGGGCAAGCGTTATCCGGAATTACTGGGTGTAAAGGGCGCGTAGGTGGTATGGCAAGTCAGAAGTGAAAACCCAGGGCTTAACTCTGGGACTGCTTTTGAAACTGTCAGACTAGAGTGCAGGAGA
+
GGGGGGGGGGGGGGGGGGGGGGGGGGGGGGGGGGGGGGGGGGGGGGGGGGGGGGGGGGGGGGGGGGGCFGGGGGGGGGGGGGGGGGGGGGGGGGGGGGGGGGGGGGGGGGGGGGGGGGGFGGGGGGGGGGGGGGGGGGGGGGGGGGGGGGGGGGGGDGGGGGGGGGGGGGGGGGGGGDFGGGGGGGGGGGGGGGGGGGGCEGGGGGGGGGGGGGGGGGGGGGGGGGGGGGDGGGGEFFFC64@6FGFG:FGFG4@FGGFFGFD7*)9A?FF72):<FFFFF:>
@DE18INS60510:318:000000000-B6LD3:1:1101:11745:5585 1:N:0:AAGAGGCAGCGTAAAA
TGGGGAATATTGCACAATGGGGGAAACCCTGATGCAGCGACGCCGCGTGGAGGAAGAAGGTCTTCGGATTGTAAACTCCTGTTGTTGAGGAAGATAATGACGGTACTCAACAAGGAAGTGACGGCTAACTACGTGCCAGCAGCCGCGGTAAAACGTAGGTCACAAGCGTTGTCCGGAATTACTGGGTGTAAAGGGAGCGCAGGCGGGAGAACAAGTTGGAAGTGAAATCCATGGGCTCAACCCATGAACTGCTTTCAAAACTGTTTTTCTTGAGTAGTGCAGA
+
GGFGEGGGGGG<FCGGGFFGFCEG>GGFGGGFGGGGGGCGGDGGEGGF7FC@F7FFCGFEFGGGG7FFE:??GFFFGECBFFGGFGC<FEFFGGGGFFEGGG>GGEFGGGGGG<FGFGDFGGE:EFG8FGGGGGGGFG@@FBECFDEEGGGCFGGGGGGGGEFGGGDEEGECCFF7F*;C?BFGDG?EGGG:EDEC8E=EEEEEGG=:8866C06CCF49DFGGGGGGEGDD77555)99:>.7DC=>B7=CDFF4FC<8DFFC###################
@DE18INS60510:318:000000000-B6LD3:1:1101:12079:5586 1:N:0:AAGAGGCAGCGTAAGA
TGGGGAATATTGCACAATGGGGGAAACCCTGATGCAGCGACGCCGCGTGGAGGAAGAAGGTCTTCGGATTGTAAGCTCCTGTTGTTGAGGAAGATAATGACGGTACTCAACAAGGAAGTGACGGCTAACTACGTGCCAGCAGCCGCGGTAAAACGTAGGTCACAAGCGTTGTCCGGAATTACTGGGTGTAAAGGGAGCGCAGGCGGGAGAACAAGTTGGAAGTGAAATCCATGGGCTCAACACATAAACTGCTTTCAAAACTGTTTTTCTTGAGTAGTGCAGA
+
FGGGGGGGGGGGGGGGGGGGGGGGGGGGGGGGGGGGGGGGGGGEGGGGGGGGGGGGGGGGGGGGGGGGGGGGGGGGGGGGGGGGGGGGGGGGGGGGGGGGGGGGGGFGGGGGGGGGGGGGGGGGGGGGGGGGGGGGGGGGGGGGGGGGGGGGGGGGGGGFGGGGGGGGGGGGGFGGGCFGGGGGGGGGGGGGFGGGGGGGGGGGGGGGGGGGGGGGGGGGFGGGGGFGGGGGGGGF@FGFFFFFFGFDFGGGGFB@GFDDGFGG?4<B?FDFADAAAA?BF>=
@DE18INS60510:318:000000000-B6LD3:1:1101:12474:5606 1:N:0:AAGAGGCAGCGTAAGA
TGGGGAATATTGCACAATGGGCGCAAGCCTGATGCAGCGACGCCGCGTGAGTGAAGAAGTATCTCGGTATGTAAAGCTCTATCAGCAGGGAAGAAAATGACGGTACCTGACTAAGAAGCCCCGGCTAACTACGTGCCAGCAGCCGCGGTAATACGTAGGGGGCAAGCGTTATCCGGATTTACTGGGTGTAAAGGGAGCGTAGACGGCGACGCAAGTCTGGAGTGAAAGCCCGGGGCCCAACCCCGGGACTGCTTTGGAAACTGTGCTGCTGGAGTGCAGGAGA
+
GGGGGGGGGGGGGGGGGGGGGGGGGGGGGGGGGGGGGGGGGGGGGGGGGGGFGGGGGGGGGGGGGGGGGGGGGGGDGGGGGGGGGGGGGGFGGGGGGGGGGGGGGDGGGGGGGGGGGGGGGGGGGGGGGGGGGGGGGGGGGGGGGGGGDGGGGGGGGGGEGGGGGGGGGGDFGGGGGGGFCGGGGGGGGGGGGGGGGGGGGDC:=EEGCGGGGGG9FDGGGGGGDGGGECCDGGDFBEGC@>D>DEDDFGG<CF4FGF>FFFDC=A6A>63><B7?B<B:<::
@DE18INS60510:318:000000000-B6LD3:1:1101:14619:5631 1:N:0:AAGAGGCAGCGTAAGA
TGGGGAATATTGCACAGTGGGGGAAACCCTGATGCAGCGACGCCGCGTGGAGGAAGAAGGTCTTCGGATTGTAAACTCCTGTTGTTGAGGAAGATAATGACGGTACTCAACAAGGAAGTGACGGCTAACTACGTGCCAGCAGCCGCGGTAAAACGTAGGTCACAAGCGTTGTCCGGAATTACTGGGTGTAAAGGGAGCGCAGGCGGGAGAACAAGTTGGAAGTGAAATCCATGGGCTCAACCCATGAACTGCTTTCAAAACTGTTTTTCTTGAGTAGTGCAGA
+
GGGGGGGGGGGFGGGGGGGGGGGGGGGGGGGGGGGGGGFGDGGGGGEFFGFGGGGGGGGGGGGGGGGGGGGGGGGGGGGGGGGGGGGGGGGGGGGGGGGGGGGGGGGGGGGGGGGGGGGGGAGGGGGGFGGGGGGFGGGGGGGGGGGG<FGGGGGGGGGGGGGGGGGGGEGGGGGGGGGGGGGGGGGGEFGGGGGGGGGGGGDEGGGDGEGGG7C+<DFFGGGGGFGDGGFGGFF45@CFFFFFGG?7@FFG7@?FCGFF*9C*9646:8AAADDA9>0<BFF
@DE18INS60510:318:000000000-B6LD3:1:1101:23595:5634 1:N:0:AAGAGGCAGCGTAAGA
TGGGGAATATTGCACAATGGGGGAAACCCTGATGCAGCGACGCCGCGTGGAGGAAGAAGGTCTTCGGATTGTAAACTCCTGTTGTTGGGGAAGATAATGACGGTACCCAACAAGGAAGTGACGGCTAACTACGTGCCAGCAGCCGCGGTAAAACGTAGGTCACAAGCGTTGTCCGGAATTACTGGGTGTAAAGGGAGCGCAGGCGGGAAGACAAGTTGGAAGTGAAATCTATGGGCTCAACCCATAAACTGCTTTCAAAACTGTTTTTCTTGAGTAGTGCAGA
+
GGGGGGGGGGGGGGGGGGGGGGGGGGGGGGGGGGGGGGGGGGGGGGGGGGGGGGGGGGGGFGGGGGGGGDGGGGGGGGGGGFGGFFGGGGGGGGGGGGGGGGGGGGGGGGGGGGGGGGGGGGGGGGGGGGGGGGGGGFGGGEFGGGGEFGGGGGGGGGGGGGGFGGGG8=CGGGGEGGGCFGGGGG<CEFGGGGGGCGGGGGEGDGEE5CEFGFFC7CFGGGFGGGC>GGGGFCFF@FGGFFBFGG4CF7*>:=FBF:<)00::9A4:2?>A97ABBF:AAB6
@DE18INS60510:318:000000000-B6LD3:1:1101:23127:5680 1:N:0:AAGAGGCAGCGTAAGA
TGGGGAATCTTCCGCAATGGACGAAAGTCTGACGGAGCAACGCCGCGTGAGTGATGAAGGATTTCGGTCTGTAAAGCTCTGTTGTTTATGACGAACGTGCAGTGTGTGAACGATGCATTGCAATGACGGTAGTAAACGAGGAAGCCACGGCTAACTACGTGCCAGCAGCCGCGGTAATACGTAGGTGGCGAGCGTTGTCCGGAATTATTGGGCGTAAAGAGCATGTAGGCGGCTTAATAAGTCGAGCGTGAAAATGCGGGGCGCAACCCCGGATGGCGCTGGA
+
GGGGGGGGGGGGGGGGGGGGGGGGGGGFGGGGGGGGGGGGGGGGGGGGGGGGGGGGGGGG8FGGGGGGGGGGGGGGGGGGGGGGGGGGGGGGGGGEGGGGGGFGEG<<DGGGDGGDGGGGFGGGGGGGGFCFGGGGDGGCCGFCFGGCCGGEGFFGGGGFFCEFGCFGCFEEGGGDGGG9C6CFGGGGGGCEEGCEGGG7EEEGGFC@9EGGGG5CGGG>FGG4CGGGF+9<CD3FFFGFFFFFGGBDEGGGFFFF=D>>G@))703:0<B(-46BB######
@DE18INS60510:318:000000000-B6LD3:1:1101:24653:5683 1:N:0:AAGAGGCAGCGTAAGA
TGGGGAATATTGCACAATGGGGGAAACCCTGATGCAGCGACGCCGCGTGGAGGAAGAAGGTCTTCGGATTGTAAACTCCTGTTGTTGAGGAAGATAATGACGGTACTCAACAAGGAAGTGACGGCTAACTACGTGCCAGCAGCCGCGGTAAAACGTAGGTCACAAGCGTTGTCCGGAATTACTGGGTGTAAAGGGAGCGCAGGCGGAAGGCTAAGTCTGATGTGAAAGCCCGGGGCTCAACCCCGGTACTGCATTGGAAACTGGTCATCTAGAGTGTCGGAGG
+
GGGGGGGGGGGGGGGGGGGGGGGGGGGGGGGGGGGGGGGGGGGGCGGGGGGGGGGGGGGGGGGGGGGCFGGGGGGGGGGGGGGGGGGGFGGFGFGGGGFGGGGEGGGGGGGGGGGGGGGGGGGGGGGGGGGFGG>FGGGGCCFGGGGGCGGGGGGGGFGGGGGFFDGGGGGGGGGGGCFGGGGGGGFEGGGGGGGGGGGGGGGDCGDCCEGGCFGCFGGDGGGFGGGGG6DDDDGE:FG4FFFBGGFGFGGGFFFFGGAAGFFFFF?################
@DE18INS60510:318:000000000-B6LD3:1:1101:24394:5686 1:N:0:AAGAGGCAGCGTAAGA
TGGGGAATATTGCACAATGGGGGAAACCCTGATGCAGCGACGCCGCGTGAGCGAAGAAGTATTTCGGTATGTAAAGCTCTATCAGCAGGGAAGAAGAAATGACGGTACCTGACTAAGAAGCACCGGCTAAATACGTGCCAGCAGCCGCGGTAATACGTATGGTGCAAGCGTTATCCGGATTTACTGGGTGTAAAGGGAGCGTAGACGGAAGGGCAAGTCTGATGTGAAAACCCGGGGCTCAACCCCGGGACTGGATTGGAAACGGTTCATCTAGAGTGGTGGA
+
GGGGGGGGGGFGGGGFG9EEGGGGGGFGGGGGGGGGGFFEFGGGEDGCEGGCFGGGGGGGFCEGFGGBEGGGFGGFGGDFGAEFFGGGGGFGG?FGFGGCFFGGEGGGGGDF?9FGFGGGGGG8BEGGGGFFF<FFF+>FF*@>,>CC:C>FC,,,CFC,FFF9CE?<4FCECCFGGGGGG9FFEGGG*8:C+?CF*;8>EEE>77EE>*:=E=EFG>DFFC7:<CCFE9DC79>B@>C*/9)7CC7C:C3DG##############################
@DE18INS60510:318:000000000-B6LD3:1:1101:20258:5692 1:N:0:AAGAGGCAGCGTAAGA
TGGGGAATATTGCACAATGGGGGAAACCCTGATGCAGCGACGCCGCGTGGAGGAAGAAGGTCTTCGGATTGTAAACTCCTGTTGTTGAGGAAGATAATGACGGTACTCAACAAGGAAGTGACGGCTAACTACGTGCCAGCAGCCGCGGTAAAACGTAGGTCACAAGCGTTGTCCGGAATTACTGGGTGTAAAGGGAGCGCAGGCGGGAGAACAAGTTGGAAGTGAAATCCATGGGCTCAACCCATGAACTGCTTTCAAAACTGTTTTTCTTGAGTAGTGCAGA
+
GGGGGGGGGGGGGGGGGFGGGGGGGGGGGGGGGGGGGGGGGGGGGGGGGGGGGGGGGGGGGGGGGGGGGFGGGGGGGGGGGGGGFDGGGGGGGGGGGGGGGGGGGGGGGGGGGGGGGGGGGGGGGGGGGFGGGGGGGGGFGGGGGGGGEGGGGGGCGGGGGGGGGGGGGGGGGGGGGGGGGGGGGGGGEFCCFGGGGGGGGGGGGGG8EEGGGGG+ACFGGGGGGFF7F?GGGGGF>FGGF>EFCFFGFDFGGBFFG79<<FG*9<???FFFFFA4A<>9<DF
@DE18INS60510:318:000000000-B6LD3:1:1101:4471:5702 1:N:0:AAGAGGCAGCGTAAGA
TGGGGAATCTTGCACAATGGGGGACACCCTGATGCAGCGACGCCGCGTGGAGGAAGAAGTTCTTCGGATTGTAAACTCCTGTTGTTGAGGAAGATAATGACGGTACTCAACAAGGAAGTGCCGGCTAACTACGTGCCAGCAGCCGCGGTAAAACGTAGGTCACACGCGTTTTCCGGCATTACTGGGTGTAAAGGGAGCGCAGGCGGGATAACAGGTTGGACGTTCAATCCACTGGCTCAACCCATTACTTGCTTTCAAAACTGTTTTTCATGAGTACGTCAGA
+
FF?F+C,,6CFAD9FFCFGGGGG7+CAFFGF@F<CEFG77@+@FFGCBEG,,B?F8<EC,5CAFDDB7FCFFFEDFGCGBFGCCFEEA<,,4BFE?EGDDFGEGGDFDG,>D8,B><=DF,E:=F@:33>,@FF8C<<C@GFCFDGC*5>:,<DCGAFEC9,<,,1=8CF7EEBC7*=EGBB#####################################################################################################
@DE18INS60510:318:000000000-B6LD3:1:1101:4490:5702 1:N:0:AAGAGGCAGCGTAAGA
TGGGGAATATTGCACAATGGGGGAAACCCTGATGCAGCGATGCCGCGTGGATGAAGAAGGTCTTCGGATTGTAAACTCCTGTTGTTGAGGAGGATAATGACGGTACTCAACAAGGAAGTGACGGCTAACTACGTGCCAGCAGCCGCGGTACAACGTAGGTCACAAGCGTTGTCCGGAATTACTGGGTGTACAGGGAGCGCAGGCGGCAGAACAAGTTGGAAGTGAAATCCATGGGCTCAATCCAATAACTGCTTTCAGAACTGTTCTTCCTGAGTAGTGCAGG
+
FEFEFFFFGGCCFGGC<FDGGGGCFG8FEGFFGGFAFC:F,6,97@CFFGG,C6C<EFGGFCCCFFGCG8CC<FFFG,B5FFFFC,<?FFG7FEG<?C,<,BEEEF<,CDGGF8=,4>FCCCCEG:+B>FFGEG>++C@FF<85+@>7*5*@F:>DBG*@;,,,,,2>:*B1CFCECCGF9+,2BC*1:9+,?C7888CC###################################################################################
@DE18INS60510:318:000000000-B6LD3:1:1101:8617:5704 1:N:0:AAGAGGCAGCGTAAGA
TGGGGAATATTGCACAATGGGGGAAACCCTGATGCAGCGACGCCGCGTGGAGGAAGAAGGTCTTCGGATTGTAAACTCCTGTTGTTGAGGAAGATAATGACGGTACTCAACAAGGAAGTGACGGCTAACTACGTGCCAGCAGCCGCGGTAAAACGTAGGTCACAAGCGTTGTCCGGAATTACTGGGTGTAAAGGGAGCGCAGGCGGGAGAACAAGGTGGAAGTGAAATCCATGGGCTCGACCCATGAACTGCTTTCAAAACTGTTTTTCTGGAGTAGTGCAGA
+
FFGF@FFGFEC@FGGDC@FGGGGGEGFCFCGEGCFCE@CBCFFEGGGFGGFFGDFGEFGECFFFGFFC?FGGGGGGGGGGGGGGFGGGGGFGFGFFGFFCGGGGGGFFGFFCGGGGGGGGGGEGGGGGGGDGGCFFCFFCGGGGG<CEGFGGGGGFGGG@CFGFGGGGCEGGGFGGCEF7FFDBFGC>1>?<EFGGGGGEGGGGGGGCEGGGDFF*<DGFFF?C7>C*<?F77FF@>:DGFEFFGGFG?:09:*6/>FDF<672=>F<>F)59::?FF:26<7
@DE18INS60510:318:000000000-B6LD3:1:1101:8641:5707 1:N:0:AAGAGGCAGCGTAAGA
TGGGGAATATTGCACAATGGGGGAAACCCTGATGCAGCGACGCCGCGTGGAGGAAGAAGGTCTTCGGATTGTAAACTCCTGTTGTTGAGGAAGATAATGACGGTACTCAACAAGGAAGTGACGGCTAACTACGTGCCAGCAGCCGCGGTAAAACGTAGGTCACAAGCGTTGTCCGGAATTACTGGGTGTAAAGGGAGCGCAGGCGGGAGAACAAGTTGGAAGTGAAATCCATGGGCTCGACCCATGAACTGCTTTCAAAACTGTTTTTCTTGAGTAGTTCAGA
+
GGGEFGGFC6CFFFGGFFFGGGGG@FFFGGGGGFCEFEGGGGECFEGGGGGGGGGGGGGFFDFFFFGGGGGEEFDFGCG9FFGGGGGGGGGGGGGGGDGGGGGGGGAFGGGGFGGGGG@FGFGGGGEGGGGGGGGGGGGGGGDGGGGGGGGFFGGGGGCCCFGGGGCEGGGGGF7@CC:CFGF9BFCGEFFDFFGGGGGGGEECEGCE5EFGF?:3<CFDGFCG?CFCF?6DD*9>@:DGFEDFFC?F9*9C7*98C>4>C:>>*6?:?=AF<B#########
@DE18INS60510:318:000000000-B6LD3:1:1101:13763:5711 1:N:0:AAGAGGCAGCGTAAGA
TGGGGAATATTGCACAATGGGGGAAACCCTGATGCAGCGACGCCGCGTGAGCGAAGAAGTATTTCGGTATGTAAAGCTCTATCAGCAGGGAAGAAGAAATGACGGTACCTGACTAAGAAGCACCGGCTAAATACGTGCCAGCAGCCGCGGTAATACGTATGGTGCAAGCGTTATCCGGATTTACTGGGTGTAAAGGGAACGCAGGCGGAAGGCTAAGTCTGATGTGAAAGCCCGGGGCTCAACCCCGGTACTGCATTGGAAACTGGTCATCTAGAGTGTCGGA
+
GGGGGGGGGGGFGGGGGGGGGGGGGGGGGGGGGGGGGGGGGGGGGGGGGGGGGGGGGGGGCGGGGGD:FGGGGGFGGGGGGGGGGGFGGGGGGGGGGGGGGGGGGGGGGGGGGGGGGGGGGGGGGGGGGGGGGGGGGGGGGGGGGGFGGGGGEGFFGFCFGGF9CGGGGGGGGGGGGGGGGGGGFGGGFGEFGGGGDFGFGCEGGGGGGGGGF<F?FGGGG77?FGGGGGGGDG3>BDGGFFF@GGFCDGGFGFF?GGF?GFGC97@BB*6<4A<?BFFA?FF
@DE18INS60510:318:000000000-B6LD3:1:1101:20606:5731 1:N:0:AAGAGGCAGCGTAAGA
TGGGGAATATTGCACAATGGGCGAAAGCCTGATGTAGCGACGCCGCGTGAGTGAAGAAGTATTTCGGTATGTAAAGCTCTATCAGCAGGGAAGAAAATGACGGTACCTGACTAAGAAGCCCCGGCTAACTACGTGCCAGCAGCCGCGGTAATACGTAGGGGGCAAGCGTTATCCGGATTTACTGGGTGTAAAGGGAGCGTAGACGGCGAAGCAAGTCTGAAGTGAAAACCCAGGGCTCAACCCTGGGACTGCTTTGGAAACTGTTTTGCTAGAGTGTCGGAGA
+
GGGGGGGGGGGGGGGGFFGGGGGGGGFCGGGGGGGGGGCFGGGGGGGGGGGGGGFGGGGGGGGGGGGGGFGFGGGGGGGGGGGGGGGGGGGGGGGGGGGGGGGGGGGGGGGGGGGGGGGGGGGGGGGGGGGGGFGGGGGGGGGGGGGGGGGDGFGFFGGGGGGGFFGGGGGGGGGGEGGGGGGGGGGGCFFGGGGGGGGGGGGGGGGGDGGGG6EFGGGGGGGGGGCFGCDGGGDDF5D4FFDFGDF4>CFFF@FFGGFFD*::62)477:AFFBFFDF9>>E
@DE18INS60510:318:000000000-B6LD3:1:1101:20717:5755 1:N:0:AAGAGGCAGCGTAAGA
TGGGGAATATTGCACAATGGGGGAAACCCTGATGCAGCGACGCCGCGTGGAGGAAGAAGGTCTTCGGATTGTAAACTCCTGTTGTTGAGGAAGATAATGACGGTACTCAACAAGGAAGTGACGGCTAACTACGTGCCAGCAGCCGCGGTAATACGTAGGGGGCAAGCGTTATCCGGTATTACTGGGTGTAAAGGGTGCGTAGGTGGTATGGCAAGTCAGAAGTGAAAACCCAGGGCTTAACTCTGGGACTGCTTTTGAAACTGTCAGACGGGAGTGCAGGAGA
+
GFGGGGGGGGGFGGGGGGGGGGGGGGGGGGGGFAFFFFCFFEG@CC@CFCEGGGFGGGGGFGGEFGGEGGEGGGGEFGGD=FFFGCFFGEGDGGFGFGEDFGGGGGGGGGGGGF?FCCD9@FGGGGGCCFGGCFFGGGGGGGF:FDGGFCC9;?F:CCCGGGGGGGGGGGEGCFG>?EDGFGFFGG8>*3C@GG50;EE:8C*+<C8<@FGGF95CFCDG7<:FGGGGGG3>CF*)8>C*6*9*:FFGF***27*9CG44:*:*04=<?)4(1213<<4?035
@DE18INS60510:318:000000000-B6LD3:1:1101:10456:5761 1:N:0:AAGAGGCAGCGTAAGA
TGGGGAATATTGCACAATGGGGGAAACCCTGATGCAGCGACGCCGCGTGGAGGAAGAAGGTCTTCGGATTGTAAACTCCTGTTGTTGAGGAAGATAATGACGGTACTCAACAAGGAAGTGACGGCTAACTACGTGCCAGCAGCCGCGGTAAAACGTAGGTCACAAGCGTTGTCCGGAATTACTGGGTGTAAAGGGAGCGCAGGCGGGAGAACAAGTTGGAAGTGAAATCCATGGGCTCAACCCAGGAACTGCTTTCAAAACTGTTTTGCTTGAGTAGTGCAGA
+
GGGGCC@FGGGGGGGGGFFGGGGGEGGGGGGGGGGGFE:BGGGGGGGGGECCGGG?,C,CFGGGGGB@FGGFGFFGGGGDCFDFGDGGGGGGGFGGGGCFG>CECGFGGGGGDFGDFFGFFGF77FEGGGGGGG8F@FECB:FGGGGCFEGF;D7FFGDFGGGGGFGGCFGEGGGEF8EGGGDFCECECF?FG9BFCECEECCEE5:EEEFCGFGCF767DFGFGFGCFFGG729>>76>?FE3**0>F**0:@FFGFDAG@F:F)<(4@>?B?DF>2(-54B
@DE18INS60510:318:000000000-B6LD3:1:1101:22575:5773 1:N:0:AAGAGGCAGCGTAAGA
TGGGGAATATTGCACAATGGGGGAAACCCTGATGCAGCGACGCCGCGTGGAGGAAGAAGGTCTTCGGATTGTAAACTCCTGTTGTTGAGGAAGATAATGACGGTACTCAACAAGGAAGTGACGGCTAACTACGTGCCAGCAGCCGCGGTAAAACGTAGGTCACAAGCGTTGTCCGGAATTACTGGGTGTAAAGGGAGCGCAGGCGGGAGAACAAGTTGGAAGTGAAATCCATGGGCTCAACCCATGAACTGCTTTCAAAACTGTTTTTCTTGAGTAGTGCAGA
+
GGGGGGCFEGGGGFGGGGGGGGGGGGGGGGGGGGGGGGDGGGGGGGGGGGGFGGGGGGGGDBFGGGCGGGFGGGGGGGGGGGGGFGGGGGGGGGGGGGGGGGGGGGGGGGGGGDGGGGGGGDEFFCEGGGGGGGCFFGGGFGGGGGGGGGGGGGGGGGGGGGGGGCFEGGEGGGGGEGGGGGGFGGGGG?FGGGGGDDGGGGEGGGGEEGGFGGGEFGGC7<?FGF?7:6CC:CFFFFGFFFFDF:*:=C=C>=FFC><AFFCF@9F08?>9)555)6:4>BF
@DE18INS60510:318:000000000-B6LD3:1:1101:10471:5776 1:N:0:AAGAGGCAGCGTAAGA
TGGGGAATATTGCACAATGGGGGAAACCCTGATGCAGCGACGCCGCGTGGAGGAAGAAGGTCTTCGGATTGTAAACTCCTGTTGTTGAGGAAGATAATGACGGTACTCAACAAGGAAGTGACGGCTAACTACGTGCCAGCAGCCGCGGTAAAACGTAGGTCACAAGCGTTGTCCGGAATTACTGGGTGTAAAGGGAGCGCAGGCGGGAGAACAAGTTGGAAGTGAAATCCATGGGCTCAACCCATGAACTGCTTTCAAAACTGTTTTTCTTGAGTAGTGCAGA
+
GGGGGGGGGGGGGGGGGGGGGGGGGGGGGGGGGGGGGFGGGGGGGGGGGGGGGGGGGGGGFFFGGGGGEGFGGGBFGFGGGGGGFGGGGGGFGGGGGGGGGGGGGGGFGGGGGGGFGGGGGGGGGGGGGGGGGGGGGGGGGGGGGGGGEGGGGGGGGGGGGGGGGGGGEEGGGGGGGGFDCGGGGGFGGGGCGGGGGGGEGGGEGGGGGGGGGGG?FGGGDCFGGGGGGFGGGGF55>FDFFFEGGFF=DGGDB=B>7<BCFGC@<F6>F2:AB<BFFFFFA=
@DE18INS60510:318:000000000-B6LD3:1:1101:26130:5776 1:N:0:AAGAGGCAGCGTAAGA
TGGGGAATATTGCACAATGGGGGAAACCCTGATGCAGCGACGCCGCGTGGAGGAAGAAGGTCTTCGGATTGTAAACTCCTGTTGTTGAGGAAGATAATGACGGTACTCAACAAGGAAGTGACGGCTAACTACGTGCCAGCAGCCGCGGTAAAACGTAGGTCACAAGCGTTGTCCGGAATTACTGGGTGTAAAGGGAGCGCAGGCGGGAGAACAAGTTGGAAGTGAAATCCATGGGCTCAACCCATGAACTGCTTTCAAAACTGTTTTTCTTGAGTAGTGCAGA
+
GGGGGGGGGGGGGGGGGGGGGGGGGGGGGGGGGGGGGGGGGGGGGGGGGGEGGGGGGGGGGGGGGGGDGGGGGGGGGGGGGGGGGGGGGGGGGGGGGGGGGGGGGGGGGGGGGGGGGGGGGGGGGGGGGGGGGGFGGGGGGGGGGGGGDCCFGFGGGGGGGGGGGGGGGGDGGGGGCEGGGFGGDCCEEGGGGCCFEGDDGEGGGEGEGEFGGFGCGGGGGGGGFCFFFGGGGFG>FFCF4>B>CEF7BFCDG?FBGG9<DFG7@<F1:B>5A4:49A?ABF=
@DE18INS60510:318:000000000-B6LD3:1:1101:11158:5782 1:N:0:AAGAGGCAGCGTAAGA
TGGGGAATATTGCACAATGGGGGAAACCCTGATGCAGCGACGCCGCGTGGAGGAAGAAGGTCTTCGGATTGTAAACTCCTGTTGTTGAGGAAGATAATGACGGTACTCAACAAGGAAGTGACGGCTAACTACGTGCCAGCAGCCGCGGTAAAACGCAGGTCACAAGCGTTGTCCGGAATTACTGGGTGTAAAGGGAGCGCAGGCGGGAGAACAAGTTGGAAGTGAAATCCCTGGGCTCAACCCATGAACTGCTTTCAAAACTGTTTTTCTTGAGTAGTGCAGA
+
GGGGGGGGGGFFGGGGGGGGGGGGGGGGGGGGGEFFGFFGFFDCFGGBFGFFGGGGGGGGEEGGGGGEGGGCGGFGGGGGGFGGFGGFFGGFFGGGGGGGGGGEGG<FBFG@FFGGGGGGGGGGGGGGGGGGGGGGGGGG<FGGGGGEFGGGFGEGGGGGGGGG9EGGCFEGGGGGGCFC+<<CEGCEGFGCEGGCEGGEGCDGGGDECE=EGFGFGGG4CFEFCFG7C+*229DF5<46?F<3C6?>?77C7@*9:>)4F4CC@:FF0B4A43<26>:9A<6
@DE18INS60510:318:000000000-B6LD3:1:1101:17535:5804 1:N:0:AAGAGGCAGCGTAAGA
TGGGGAATATTGCACAATGGGGGAAACCCTGATGCAGCGACGCCGTGTGGAGGAAGAAGGTCTTCGGATTGTAAACTCCTGTTGTTGAGGAAGATAATGACGGTACTCAACAAGGAAGTGACGGCTAACTACGTGCCAGCAGCCGCGGTAAAACGTAGGTCACAAGCGTTGTCCGGAATTACTGGGTGTAAAGGGAGCGCAGGCGGGAGAACAAGTTGGAAGTGAAATCCATGGGCTCAACCCATGACCTGCTTTCAAAACTGTTTTTCTTGAGTAGTGCAGA
+
GGGGGGDFGGGGGGGGGGGGGGGFFGGFGGGGGGGGGGGGGGGGGGGGGGD7CEGGFGGCEGGGGGFGGGFGFGFGG>FGGCFGFFFFDCFCCFGGFFFGG>@GGGGGGGGGG8CGCGFGGG7<FGDFGGGGCF:FGGGGGFGFECCEEE8E7CEC6>>0CCGGFCFGGGGG7EC5CEGG?A7CEF;ECGGFFCEGGGGGDGE>EGGGGGFCC*AC?C90>FGGCC7FG6=C>FG:)74757::CGF*6729C=B?DFF)CFG>B4)-27<24:A296?####
@DE18INS60510:318:000000000-B6LD3:1:1101:16586:5813 1:N:0:AAGAGGCAGAGTAAGA
TGGGGAATATTGCACAATGGGGGGGACCCTGATGCAGCGACGCCGCGTGAGTGAAGAAGTATCTCGGTATGTAAAGCTCTATCAGCAGGGAAGAAAATGACGGTACCTGACTAAGAAGCCCCGGCTAACTACGTGCCAGCAGCCGCGGTAATACGTAGGGGGCAAGCGTTATCCGGATTTACTGGGTGTAAAGGGTGCGTAGGTGGTATGGCAAGTCAGAAGTGAAAACCCAGGGCTTAACTCTGGGACTGCTTTTGAAACTGTCAGACTAGAGTGCAGGAGA
+
GGGGGGGFGGGGGGGGGGGGGGG7+@F@FGGGGGGGGGGFGGGGGGGGGG:,?CGGGGGGGGGFFGGGGGGGGGGC9FGGGGGGGGGGGGGGGGGGGGGGGGGGGGGGGGGGGGGGGGGGGGGGGGGGGGGGGGDGGGGGGGGGGGGGGGDGFGGGGGGGGEGGCGGGGGGGGGGGG*;CFGCC6FGGGGCCGGG*8>EGEGC+<EEC7@EG6?FCF*:FFGGGGGG7FGC3**1<57<:@=79CGFGFGGG=9B?FG<):@GG4-*6?64:ADBFB######
@DE18INS60510:318:000000000-B6LD3:1:1101:21790:5817 1:N:0:AAGAGGCAGCGTAAGA
TGGGGAATATTGCACAATGGGGGAAACCCTGATGCAGCGACGCCGCGTGAGCGAAGAAGTATTTCGGTATGTAAAGCTCTATCAGCAGGGAAGAAGAAATGACGGTACCTGACTAAGAAGCACCGGCTAAATACGTGCCAGCAGCCGCGGTAATACGTATGGTGCAAGCGTTATCCGGATTTACTGGGTGTAAAGGGAGCGCAGGCGGAAGGCTAAGTCTGATGTGAAAGCCCGGGGCTCAACCCCGGTACTGCATTGGAAACTGGTCATCTAGAGTGTCGGA
+
GGGGGGGGGGGGGGGGGGGGGGGGDGGGGGGGGGGGGGGGGGGGGGGGGGGGGGGGGGGGGGGGGGGGGGGGGGGGGGGGGGGGGGGGGGGGGGGGGGGGGGGGGGGGGGGGGGGGFGGGGGGGGGGGGGGGGGGGGGGGGGGGGGGGGGGGGGGGGGGGGGGGGGGGGGGGGCGGGGGGGGGGGGGGFGEGFGGGGGGGGGGGGGGGGGGGGGGGGGGGGDGGGGGGCGGCGGDEFFGCFFFFGGFGFGGGGFFFGF7<DFGD???BF=44>A6<B<9<?FE
@DE18INS60510:318:000000000-B6LD3:1:1101:12225:5826 1:N:0:AAGAGGCAGCGTAAGA
TGGGGAATATTGCACAATGGGGGAAACCCTGATGCAGCGACGCCGCGTGAGTGAAGAAGTATCTCGGTATGTAAAGCTCTATCAGCAGGGAAGAAAATGACGGTACCTGACTAAGAAGCCCCGGCTAACTACGTGCCAGCAGCCGCGGTAATACGTAGGGGGCAAGCGTTATCCGGAATTACTGGGTGTAAAGGGTGCGTAGGTGGTATGGCAAGTCAGAAGTGAAAACCCAGGGCTTAACTCTGGGACTGCTTTTGAAACTGTCAGACTAGAGTGCAGGAGA
+
GGGGGGGGFGGGGGGGGGGGGGGGGGGGGGGGGGGGGGGGGGGGGGGGGGGGGGGGGGGGGGGFGGGGGGGGGGGGGGGGGGGGGGFGGGGGGGGGGGGGGGGGGGGGGGGGGGGGGGGFGGGGGGGGGGGGGGGGGGGGGGGGGGGGGGGGGGGFGGGGGGGGGGGGGGGGGGGGDEFGGGGGGGGGGGGFGGGGGGGGGGGGGGGGGGGGGGGGGGGGGGGGGGFGGGGGCFDFFFG7F?FFGCFGFGGGGFFFFDFFGFGGF>FAFFF><BFFFBFFFFF
@DE18INS60510:318:000000000-B6LD3:1:1101:16765:5827 1:N:0:AAGAGGCAGCGTAAGA
TGGGGAATATTGGGCAATGGACGCAAGTCTGACCCAGCAACGCCGCGTGAAGGAAGAAGGCTTTCGGGTTGTAAATTTCTTTTGTCAGGGAAGAGTAGAAGACGGTACCTGACGAATAAGCCACGGCTAACTACGTGCCAGCAGCCGCGGTAATACGTAGGTGGCAAGCGTTGTCCGGATTTACTGGGTGTAGAGGGCGTGCAGCCGGGCCGGCAAGTCAGATGTGAAATCTGGAGGCTTAACCTCCAAACTGCATTTGAAACTGTAGGTCTTGAGTACCGGA
+
GGGGGGGGGGGGGGGGGGGGGGGGGGGGGGGGCGGGGGGGGGGGGGGGGGGGGGGGGGGGGGGGGGGGGGGGGGGGGGGGGGGGGGGGGGGGGGGGGGGGGGGGGGGGGGGGGGGGGGGGGGGGGGGGGGGGGGGGGGGGGGGGGGGGGGEGGGGGGGCFGGFGGGGGGGGGDFGGGGGGGGGGFGGGGGGGGFCGGGGGGGGGGGGGGGGGGGGCFGDFG:CFGFGGGGGGGG>FFFGGFFFFGFFGFGGGGFFF7CA>FFGGFFFFF464ADFFDFFFFFF
@DE18INS60510:318:000000000-B6LD3:1:1101:24932:5844 1:N:0:AAGAGGCAGCGTAAGA
TGGGGAATATTGCACAATGGGGGAAACCCTGATGCAGCGACGCCGCGTGGAGGAAGAAGGTCTTCGGATTGTAAACTCCTGTTGTTGAGGAAGATAATGACGGTACTCAACAAGGAAGTGACGGCTAACTACGTGCCAGCAGCCGCGGTAAAACGTAGGTCACAAGCGTTGTCCGGAATTACTGGGTGTAAAGGGAGCGCAGGCGGGAGAACAAGTTGGAAGTGAAATCCATGGGCTCAACCCATGAACTGCTTTCAAAACTGTTTTTCTTGAGTAGTGCAGA
+
GGGGDGGGFGGFGGGFGGGGGGGGGGGGGGGGGGGGGGGGGGGGGGGGGGGGGGGGGGGGGGGGGGG:FFGGGGGGGGGGGGGGGGGGGGGGGGGGGGGGGGDGGGGGGGGGGGGGGGGGGGGGGGGGGGGGGGFGGGGGGGGGGGDGEGGGGGGGGGGGGGGGGGGGGEGGGGGGDCGGGGGGGGGGGGGGGFGGGGGGGGGGGGG>EGGGGGGFGGGGCFFGGFGGGCFGGGGF@>GC?>>@GFFGFGGGGFFFGGFBGFG:=<FFFFFFA?:)9<2A<B7
@DE18INS60510:318:000000000-B6LD3:1:1101:26207:5852 1:N:0:AAGAGGCAGCGTAAGA
TGGGGAATATTGCACAATGGGGGAAACCCTGATGCAGCGACGCCGCGTGAGCGAAGAAGTATTTCGGTATGTAAAGCTCTATCAGCAGGGAAGAAAATGACGGTACCTGACTAAGAAGCACCGGCTAAATACGTGCCAGCAGCCGCGGTAATACGTATGGTGCAAGCGTTATCCGGATTTACTGGGTGTAAAGGGAGCGCAGGCGGTACGGCAAGTCTGATGGGAAAGCCCGGGGCTCAACCCCGGTACTGCATTGGAAACTGTCGGACTAGAGTGTCGGAGG
+
GGGGGGGGGGGGGGGGGGGGGGGGGGGGGGGGGGGGGGGGGGGGGGGGGGGGGGGGGGGGGGGGGGGFGGGGGGGGGGGGGGGGGGGGGGGCEGGGGGGGGGGGGGGGGGGGGGGGGGGGGGGGGCFGGGFGGGGGGGGFGGGGGGGFGGGGGGGFGFGGGFGGGGGGGGGGGGGGGGGGGGGGGGEC8E<FGGGGGGGGDCGGGGGGGGGGGGGFCDFFGG+78DE<F6DCCCGD>FG=)7B3CEFD@=FF7@=?FGA3CB>D*1>>F::22>9<4<<B09:
@DE18INS60510:318:000000000-B6LD3:1:1101:16832:5858 1:N:0:AAGAGGCAGCGTAAGA
TGGGGAATCTTCCGCAATGGACGAAAGTCTGACGGAGCAACGCCGCGTGAGTGATGAAGGATTTCGGTCTGTAAAGCTCTGTTGTTTATGACGAACGTGCAGTGTGTGAACAATGCATTGCAATGACGGTAGTAAACGAGGAAGCCACGGCTAACTACGTGCCAGCAGCCGCGGTAATACGTAGGTGGCGAGCGTTGTCCGGAATTATTGGGCGTAAAGAGCATGTAGGCGGCTTAATAAGTCGAGCGTGAAAATGCGGGGCTCAACCCCGTATGGCGCTGGA
+
GGGGGGGGGGGGGGGGGGGGGGGGGGFFFGGGGGGGGGGGGGGGGGGGGGEGFFGGGGGGGGGGGGGGGGGGGGGGGFGGGGGGGGFEEEFFGGGGGGGGGGGGGGGGGGGGGGGGGGGFGGGGGGGGGGGGGGGGGGGGGGGGGGGGGGGGGGGGGGGGGGGGFGGGGGGGGGGGGGGGGEFGGGGGGGGGGGCEGGGGGGEGGGGGGGGGGG=EGGGGGFFDGGGGGFGDDCC?FFGGFBFFGG:GFGGDG?FFGG>(9>1>=74:?EB?>118:>FFFFF
@DE18INS60510:318:000000000-B6LD3:1:1101:16130:5862 1:N:0:AAGAGGCAGCGTAAGA
TGGGGAATATTGCACAATGGGGGAAACCCTGATGCAGCGACGCCGCGTGGAGGAAGAAGGTCTTCGGATTGTAAACTCCTGTTGTTGGGGAAGATAATGACGGTACCCAACAAGGAAGTGACGGCTAACTACGTGCCAGCAGCCGCGGTAAAACGTAGGTCACAAGCGTTGTCCGGAATTACTGGGTGTAAAGGGAGCGCAGGCGGGAAGACAAGTTGGACGTGAAATCTATGGGCTCAACCCATAAACTGCGTTCAAAACTGTTTTTCTTGAGTAGTGCAGA
+
GGGGGGGGGGGFFGGGGGGGGGGGGGGGGGGGGGGGGGGGEGGGGGEFEGGGGGGGGGGGGGGGGGGGGGGGGGGGGGGGGGGGGGGGGGGGGGGGGGGGGGGGGGGGGGGGGGGGGGGGGGGGGGGGGGGGGGGGGGGGGGGGGGGGGGDFG?FCGGGGGGFFGGGGGGGGGGGGGGGGGGCEGG@ECFGGGGGGGGGGGEGDCGG*??:CCCC<?:CG*9EDFGG=FGFFG<FF4@FF5>5@5FFGFC:D*8@EGFFA46::96F(3=AA<8464::DD>F
@DE18INS60510:318:000000000-B6LD3:1:1101:23215:5866 1:N:0:AAGAGGCAGCGTAAGA
TGGGGAATATTGCACAGTGGGGGAAACCCTGATGCAGCGACGCCGCGTGGAGGAAGAAGGTCTTCGGATTGTAAACTCCTGTTGTTGGGGAAGATAATGACGGTACCCAACAAGGAAGTGACGGCTAACTACGTGCCAGCAGCCGCGGTAAAACGTAGGTCACAAGTGTTGTCCGGAATTACTGGGTGTAAAGGGAGCGCAGGCGGGAAGACAAGTTGGAAGTGAAATCTATGGGCTCAACCCATAAACGGCTTTCAAAACTGTTTTTCTTGAGTAGTGCAGA
+
GFGGGGGG@FGFGGGFGGGGGGGGGGGGGGGGGGGGGGGGGGGGGGGGGGGGGGGGGGGGGGGGGGGGGGGGGGGGGFGGGGGGGGGGGGGGGGGGGGGGGGGEGGGGGGGGGGGGGGGFFGGGGGGGGFGGGFGGGGGFGGGGGGGDEGGGGGGFGGGGGFFG9B+?FEFFGGGGGGGGGGGGGC6EGFFEFFG8?5CGEEEEG=EEEE6CFFCCGGFG:7<>FG7*<7>FCC*8F)9=557<DCFGF**19)74D><57)::64)8B=9<<?DABA?####
@DE18INS60510:318:000000000-B6LD3:1:1101:25279:5885 1:N:0:AAGAGGCAGCGTAAGA
TGGGGAATATTGCACAATGGGGGAAACCCTGATGCAGCGACGCCGCGTGGAGGAAGAAGGTCTTCGGATTGTAAACTCCTGTTGTTGAGGAAGATAATGACGGTACTCAACAAGGAAGTGACGGCTAACTACGTGCCAGCAGCCGCGGTAAAACGTAGGTCACAAGCGTTGTCCGGAATTACTGGGTGTAAAGGGAGCGCAGGCGGGAGAACAAGTTGGAAGTGAAATCCATGGGCTCAACCCATGAACTGCTTGCAAAACTGTTTTTCTTGATTAGTGCAGA
+
GGGGGGGG<FGEGGGFEDFFFDGGGGGFGGGGGGGGGGGGGGGGGGGGGGGGGGGGGGGGGGGGGGEFGGGGGGFGGGGGGGGGGGGGGGGGGGGGGGGGGGFGGGGGGGGGGGGGGEGGGGGGGGGGGGGGGGGGGGGGGGGGGGGGGGGGFFGFFGEGGGGGGGGGGGGGGGGGDCEFFGFGGGCEGC<<9@>CEGGD5C8:*8C?EEGFGCFFGGFF7CCDGFGFCFGGGGGFFFG*8>FBCFFGFFGGCF*)2:AFGFGFFA??BFFF###########
@DE18INS60510:318:000000000-B6LD3:1:1101:22865:5890 1:N:0:AAGAGGCAGCGTAAGA
TGGGGAATATTGCACAATGGGGGAAACCCTGATGCAGCGACGCCGCGTGAGTGAAGAAGTATCTCGGTATGTAAAGCTCTATCAGCAGGGAAGAAAATGACGGTACCTGACTAAGAAGCCCCGGCTAACTACGTGCCAGCAGCCGCGGTAATACGTAGGGGGCAAGCGTTATCCGGAATTACTGGGTGTAAAGGGTGCGTAGGTGGTATGGCAAGTCAGACGTGAAAACCCAGAGCTTAACTCTGGGACTGCTTTTGAAACTGTCAGACTGGAGTGCAGGCGA
+
GGGGGEGGEGG<FGGGCGGGGGGDGGGGGGGGGGGGGGGGGGGGGGGGGGGGGGFGGGGGGGGGGFF7FGGGGGGGGGGGGGGGGGGGGGGGGGGGGGGGGGGGGGGGGGGGGGGGGFGGGGGGGGGGGGGGGGGGGGGGGGFGGGGGGGGGGGGEDFGCGEEGFGGGEEGGGFGGEGGGGGGGGGGGEGCFGCEFGEGEGDGGGGEFGGGGC?FG?CCG*7CDFF7:FCCGCGGFFFGGFFFFGGFFFGGGGFFFGD>9GFFGF2@AB?7<0<:BA2<?(7B
@DE18INS60510:318:000000000-B6LD3:1:1101:11444:5894 1:N:0:AAGAGGCAGCGTAAGA
TGGGGAATATTGCACAATGGGGGAAACCCTGATGCAGCGACGCCGCGTGGAGGAAGAAGGTCTTCGGATTGTAAACTCCTGTTGTTGAGGAAGATAATGACGGTACTCAACAAGGAAGTGACGGCTAACTACGTGCCAGCAGCCGCGGTAAAACGTAGGTCACAAGCGTTGTTCGGAATTACTGGGTGTAAAGGGAGCGCAGGCGGGAGAACAAGTTGGAAGTGAAATCCATGGGCTCAACCCATGAACTGCTTTCAAAACTGTTTTTCTTGAGTAGTGCAGA
+
GGGGGGGGGGGGGGGGGGGGGGGGEGGGGGGGGGGGGGGGGGGFGGGGGGGGGGGGGGGGGGGGGGDEGGGGGGGGGGGGGGGGGGGGGGDGGGGGGGGGGGGGGGGGGGGGGFGGGGGGGGGGGGGGGGGGGG:FFGGGGGGGGGGGGGGGGGGFGGGGGGGGGGGGGGGGGGGGGCGGGGGGGGCGEGG?FGGGGGGGGGGGGGECEC7FGGGGGGGGGGGGGGGGGGFFCGFFFFGGFFFBGG=DFCFGFFFFGGFDGFGGFA4:(@ABB05<4AFBA##
@DE18INS60510:318:000000000-B6LD3:1:1101:20873:5898 1:N:0:AAGAGGCAGCGTAAGA
TGGGGAATCTTCCGCAATGGACGAAAGTCTGACGGAGCAACGCCGCGTGAGTGATGAAGGATTTCGGTCTGTAAAGCTCTGTTGTTTATGACGAACGTGCAGTGTGTGAACAATGCATTGCAATGACGGTAGTAAACGAGGAAGCCACGGCTAACTACGTGCCAGCAGCCGCGGTAATACGTAGGTGGCGAGCGTTGTCCGGAATTATTGGGCGTAAAGAGCATGTAGGCGGCTTAATAAGTCGAGCGTGAAAATGCGGGGCTCAACCCCGGATGGCGTTGGA
+
GGGGGGGGGGGGGGGEFGGGFGGGEGCFGGGGGGGGGGGGFGGGGGGGGDGGGGGGGGGGGGGGGGGGGGGGGGGGGGGGGGGGGGGGEFFGGGGGGGGGGGGGGGGGGGGGGGGGGGGGGGGGGGGGGGGGGFGGGGGGGGGGGGGGGGGGGGGGGGGGGGGGGGFFGGGGEGGGCGGGGCFGGGGGGEE8CEEGGECGGG*CCCC99FFC=C>CGDGGCDCGGFFGGGGGDCC686:>???@/*057557DFFFCC>9D3)1/35:?E#############
@DE18INS60510:318:000000000-B6LD3:1:1101:7669:5906 1:N:0:AAGAGGCAGCGTAAGA
TGGGGAATATTGCACAATGGGGGAAACCCTGATGCAGCGACGCCGCGTGAGTGAAGAAGTATCTCGGTATGTAAAGCTCTATCAGCAGGGAAGAAAATGACGGTACCTGACTAAGAAGCCCCGGCTAACTACGTGCCAGCAGCCGCGGTAATACGTAGGGGGCAAGCGTTATCCGGATTTACTGGGTGTAAAGGGAGCGTAGACGGCATGGCAAGCCAGATGTGAAAGCCCGGGGCTCAACCCCGGGACTGCATTTGGAACTGTCAGGCTATAGTGTCGGAGA
+
FGGGGG7FDFGFGGFA=FGGGDGD=FFFGGGGGGGGGGC:FFCFEEGCEFFFDGGGFFGGDCGFCGCC7FGDGGFFFGFGG,@FGGFGG7@FGGFGGGGF@FGEFGGGGFGGDG:CCBFGGGGGGCEGFGGFEE6*;?+@FFFFGGGG5?C?E7FCFCEDEGCEC8>E8CCCFGGGGGGC99@CC@EEGGFFDGGFGGGGGGEG=8C?ECFFFGE5:CF5*:?>?:ECE:CCD3<>7FFCF>>@C=5)8FGF7==FGG?AF?*214@7057))..6:<8>B>F
@DE18INS60510:318:000000000-B6LD3:1:1101:13820:5922 1:N:0:AAGAGGCAGCGTAAGA
TGGGGAATATTGCACAATGGGGGAAACCCTGATGCAGCGACGCCGCGTGGAGGAAGAAGGTCTTCGGATTGTAAACTCCTGTTGTTGAGGAAGATAATGACGGTACTCAACAAGGAAGTGACGGCTAACTACGTGCCAGCAGCCGCGGTAAAACGTAGGTCACAAGCGTTGTCCAGAATTACTGGGTGTAAAGGGAGCGCAGGCGGGAGAACAAGTTGGAAGTGAAATCCATGGGCTCAACCCGTGAACTGCTTTCAAAACTGTTTTTCTTGAGTAGTGCAGA
+
GGGGGGGGGGGFGGGGFGGFGGGGGGGGGGGGGGGGGGGGGGGGGGGEGGGGGGGGGGGGGGGGGGGGGGGGGGGGGGGGGGGGGGGGGGGGGGGGGGGGGGGGDGGGGGGGGGGGGGGGGGGGGGGGGGGGGGFGGGGGGGGGGGGGGGGGGGGGGGGGGGGGGGGGGGGGGGGGGGGGGGGGGGGGGGG?FGGGGGGGGGGGGGEEEDGGGFGFFGGGGGECFGGFGCFFFGGF4>GCFFDDGGFFBFFGFF47>F<BG4C2=<F<?FFFFFFAAABFFB=
@DE18INS60510:318:000000000-B6LD3:1:1101:20728:5943 1:N:0:AAGAGGCAGCGTAAGA
TGGGGAATATTGCACAATGGGCGAAAGCCTGATGCAGCGACGCCGCGTGAGTGAAGAAGTATTTCGGTATGTAAAGCTCTATCAGCAGGGAAGAAAATGACGGTACCTGACTAAGAAGCCCCGGCTAACTACGTGCCAGCAGCCGCGGTAATACGTGGGGGGCAAGCGTTATCCGGATTTACTGGGTGTAAAGGGAGCGTAGACGGCGAAGCAAGTCTGAAGTGAAAACCCAGGGCTCAACCCTGGGACTGCTTTGGAAACTGTTTTGCTAGAGTGTCGGAGA
+
GGGGGGGGGGGGGGGGGGGGGGGGGGGGGGGGGGGGGGGGGGGGGGGGGGGGGGGGGGGGGGGGGGGGGFGGGGGGGGGGGGGGGGGGGGGGGGGGGGGGGGGGGGGGGGGGGGGGGGGGGGGGGGGGGGGGGGGGGGGGGGGGGGGGEGGGGGGGGGGGGGGGGGGGGGDFGGGGGGGGFGGGGGFGCFFGGGGFGGGE>>EGGGGGGGGGGCFCFGGGGGCFGGCGG=DDFGGEFFGGFF>FGGFG:FGGGFF?:C4<C6:C4<F?FFFF<?FF<9<919B
@DE18INS60510:318:000000000-B6LD3:1:1101:17308:5959 1:N:0:AAGAGGCAGCGTAAGA
TGGGGAATATTGCACAATGGGCGAAAGCCTGATGCAGCGACGCCGCGTGAGTGAAGAAGTATTTCGGTATGTAAAGCTCTATCAGCAGGGAAGAAAATGACGGTACCTGACTAAGAAGCCCCGGCTAACTACGTGCCAGCAGCCGCGGTAATACGTAGGGGGCAAGCGTTATCCGGATTTACTGGGTGTAAAGGGAGCGTAGACGGCGAAGCAAGTCTGAAGTGAAAACCCAGGGCTCAACCCTGGGACTGCTTTGGAAACTGTTTTGCTAGAGTGTCGGAGA
+
GGGGDGGGGGGGGGGGGGGGGGGGGGGGGGGGGGGGGGFGGGGGGGGGGGGGGGGGGGGGGGGGGGGGGGGGGGGGGGGGGGGGGGGGGGGGGGGGGGGGGGGGGGGGGGGGFGGGGGGGGGGGGGGGGGGGGGGGGGGGGGGGGGGGGGGGGGGGGGGGGGGGGGGGGGGGGGGGGGGGGGGGGGGGGGCCGGGGGG5EEGGGGGGGGGGGGFGGGGGGFGGGGG7>FEGGGGGFFFGGFFF@GGF4>FGGGF*0C<AFGFG7@4??DF2).4<A<A?####
@DE18INS60510:318:000000000-B6LD3:1:1101:25649:5973 1:N:0:AAGAGGCAGCGTAAGA
TGGGGAATATTGCACAATGGGGGAAACCCTGATGCAGCGACGCCGCGTGGAGGAAGAAGGTCTTCGGATTGTAAACTCCTGTTGTTGAGGAAGATAATGACGGTACTCAACAAGGAAGTGACGGCTAACTACGTTCCAGCAGCCGCGGTAAAACGTAGGTCACAAGCGTTGTCCGGAATTACTGGGTGTAAAGGGAGCGCAGGCGGGAGAACAAGTTGGAAGTGAAATCCATGGGCTCAACCCATGAACTGCTTTCAAAACTGTTTTTCTTTAGTAGTTCAGA
+
GGGGGGFG<FGFGGGGGFGCGGGGEGGGGGGGGGGGGGCGGGGGDGGGGGGGGGGGGGGFGGGGGGGGGGGGFGGGGGGEFGGGGGGGGGGFDGGGGGGGGGGGGGFGGGGGGGGGGGFFGGGGGGGGGGFGGG,@FGCFGGGGGGGDGGGGF?EFFFGGGGFGGFFGEGDEGGGGDGGGFGGGGGGGGGG7CFG8>5:58EGGGGGEE8FG60CAFFGG7CFGGGGFFGGG*CFFFFD4?F>BGGFC=>FDDFFFFGA)9FGFFFFF7?A)6A94>D#####
@DE18INS60510:318:000000000-B6LD3:1:1101:24076:5979 1:N:0:AAGAGGCAGCGTAAGA
TGGGGAATATTGCACAATGGGGGAAACCCTGATGCAGCGACGCCGCGTGAGCGAAGAAGTATTTCGGTATGTAAAGCTCTATCAGCAGGGAAGAAGAAATGACGGTACCTGACTAAGAAGCACCGGCTAAATACGTGCCAGCAGCCGCGGTAATACGTATGGTGCACGCGTTATCCGGATTTACTGGGTGTAAAGGGAGCGCAGGCGGTACGGCAAGTCTGATGTGAAAGCCCGGGGCTCAACCCCGGTACTGCATTGGAAACTGTCGGACTAGAGTGTCGGA
+
GGGGGGGGGGGFGGGGGGGGGGGGGGGGGGGGGGGGGGEGGGGGGGGGGGGGGGGGGCGGGGGGGGGFGGGGGGGGGGGGGGGGGGGGGGGGGGGGGGGGGGGGGGGGGGGGGGGGGGGGGGGGGGGGGGGGGGGGGGGGGGGGGGGGGGGGGGGGGGGGGGGGGG+BEGGGGGGGGGGGGGGGGGGGGGGGGGGGGGEGGGGGGGGGGGGGGGEGGGGFGGGGGGGFGFC<FDGFFFGGFFF>GEBGFD<FGF?FGGF?>7<>*6@:93294?>?DDFAFF@
@DE18INS60510:318:000000000-B6LD3:1:1101:15833:5989 1:N:0:AAGAGGCAGCGTAAGA
TGGGGAATATTGCACAATGGGGGAAACCCTGATGCAGCGACGCCGCGTGGAGGAAGAAGGTCTTCGGATTGTAAACTCCTGTTGTTGAGGAAGATAATGACGGTACCCAACAAGGAAGTGACGGCTAACTACGGGCCAGCAGCCGCGGTAAAACGTAGGTCACAAGCGTTGTCCGGAATTACTGGGTGTAAAGGGAGCGCAGGCGGGAGAACAAGTTGGAAGTGAAATCCATGGGCTCAATCCATGAACTGCTTTCAAAACTGTTTTTCTTGAGTAGTGCAGA
+
GGGGGGGGGGGGGGGGGGGGG:F+CGFEGGGGGGGGGG+CCFGGGGGGGGGGGGGGGGGG=FGGGGG@GGGGGGGCGFGG<F<F,AF<>FG=FGF<DFFF<>+8=:,8BBBF,><<<8>FFCEEEG<B,,8@**1>:FFFF7<FBG*C*11FFGC<+C:,?<<:CDFG8::C:CCDGGG??<CFFC?>8AC9C7>;**://::5C**1:C:E*073+:>6>90>CG9>F+67:CG>@)60*/57FCB***7*:8=BGC<)>@C####################
@DE18INS60510:318:000000000-B6LD3:1:1101:14015:5995 1:N:0:AAGAGGCAGCGTAAGA
TGGGGAATATTGCACAATGGGGGAAACCCTGATGCAGCGACGCCGCGTGGAGGAAGAAGGCCTTCGGATTGTAAACTCCTGTTGTTGAGGAAGATAATGACGGTACTCAACAAGGAAGTGACGGCTAACTACGTGCCAGCAGCCGCGGTAAAACGTAGGTCACAAGCGTTGTCCGGAATTACTGGGTGTAAAGGGAGCGCAGGCGGGAGAACAAGTTGGAAGTGAAATCCATGGGCTCAACCCATGAACTGCTTTCAAAACTGTTTTTCTTGAGTGGTGCAGA
+
GGGGGGGGGGGGGGGGGGGGGGGGGGGEGGGGGGGGGG+FGGGGGGGGGGDFGGFGGGGGGGGGGGDGGGGGGGFGGFGGGGGGGGGGGFFGGGGFGGGFGDGGGGGGGGGGCFFGGGGGGGGGGGGFFFGGGFFGGGGGGGGGGGGGGDGGGGGGGGECGGGGGFFGEEGGGGGGDGGFGFFGFG8EGG9FGGGFGGGGGG:EEDEEGGFGFGGF7DFGFGFGGGGGGG=>:9CF5>FGFF@EGGFGF7FGC?*9>>>BGFCC44@BF?9A97<>0<BAFFF
@DE18INS60510:318:000000000-B6LD3:1:1101:14591:6002 1:N:0:AAGAGGCAGCGTAAGA
TGGGGAATATTGCACAATGGGGGAAACCCTGATGCAGCGACGCCGCGTGAGCGAAGAAGTATTTCGGTATGTAAAGCTCTATCAGCAGGGAAGAAGAAATGACGGTACCTGACTAAGAAGCACCGGCTAAATACGTGCCAGCAGCCGCGGTAATACGTATGGTGCAAGCGTTATCCGGATTTACTGGGTGTAAAGGGAGCGCAGGCGGTACGGCAAGTCTGATGTGAAAGCCCGGGGCTCAACCCCGGTACTGCATTGGAAACTGTCGGACTAGAGTGTCGGA
+
GGGGGGGGGGGGGGGGGFGGGGGGGGGGGGGGGGGGGGFDGEGGGGGCFEGFGGGGGGGG<EGGFGGGGGGGGGGGGGGGGGGGGGGGGGGGGGGGGGGGFGGGFGGGGGGGGGGGGGGGGGGFGCDCFGGGGFGGDGGCFFFFGGGGGGGGGGGGGCFGGFC<CFGGGGGGGGEGGGGGGGGGCGGGFGGGGGGGGGGGGGGGGCGGGGEEDEGGGGGCFGGGGGGFFEFD5CDFFFGGFFFFGGFGDGGGGFFBFGFBGFG>?4??>>90::A?:A9ABFB
@DE18INS60510:318:000000000-B6LD3:1:1101:7487:6019 1:N:0:AAGAGGCAGCGTAAGA
TGGGGAATATTGCACAATGGGGGAAACCCTGATGCAGCGACGCCGCGTGGAGGAAGAAGGTCTTCGGATTGTAAACTCCTGTTGTTGGGGGAGATAATGACGGTACCTAACAAGGAAGTGACGGCTAACTACGTGCCAGAAGCCGCGGCAAAACGTAGGTCACAAGCGTTGTCCGGAATTACTGGATGTAAAGGGAGCGAAGGCGGGAGAACAAGTGGGAAGTGAAATCCATGTGCTAAACCCATGAACTGCTTTCAAAACTGATTTTCTTGAGTAGTGCAGG
+
GGGGDEBF?EFFG?F9<F<FG7@@FFFDEGE<FCEBEG+=FEFGGGGGGG:<CCFGG8FGGGGGGGG>>FGFGFGGGFFGGGGGCGGGGEGF<F:F:CGG:<FFFEGGFF,<F8EEFEGGGCECGC586CFGDGCF*:8*;CC6/?EG*2?FF88;8CCCGGC+ACC>E;C:9C;EEG*A9+A:<*0<3<<7@CGGCEC*?C85=5C8C1:E6ECE+97C77<7F02:<+6C7*:*0*2?@F>B#######################################
@DE18INS60510:318:000000000-B6LD3:1:1101:6132:6040 1:N:0:AAGAGGCAGCGTAAGA
TGGGGAATATTCCGCAATGGACGAAAGTCTGACGGAGCAACGCCGCGTGAGTGATGAAGGATTTCGGTCTGTAAAGCTCTGTTGTTTATGACGAACGTGCAGTGTGTGAACAATGCATTGCAATGACGGTAGTAAACGAGGAAGCCACGGCTAACTACGTGCCAGCAGCCGCGGTAATACGTAGGTGGCGAGCGGTGTCCGGAATGATTGGGCGTAAAGAGCATGTAGGCGGCTGAATAAGTCGAGCGTGAAAATGCGGGGCTCAACACCGTATGTCGCTGGA
+
CFGGGGGG,EFEFGGFEGGG?BCF+C:?EFGFFG:FEG?<FGGGGGGGGGDFGGGFG<FFFFGGGGG<<FGGGGG9BFFFGGGFFG3F,DFFGGGE7CFGGGED<FFFFGGGF9F8C@FGFGD@F9F*=FFDCE@FGGFE>:AEGFGFGCE8EGG?FFECF8CF+2CF6;8EEEC8C+2<E<6EE<EF6CE8:C*2:ECGDC*:C++++3:AFG*::>FC<CF=FDC7?FGGD3))/87C==FDGG3<7DDFF==?###########################
@DE18INS60510:318:000000000-B6LD3:1:1101:26239:6053 1:N:0:AAGAGGCAGCGTAAGA
TGGGGAATATTGCACAATGGGGGAAACCCTGATGCAGCGACGCCGCGTGGAGGAAGAAGGTCTTCGGATTGTAAACTCCTGTTGTTGAGGAAGATAATGACGGTACTCAACAAGGAAGTGACGGCTAACTACGTGCCAGCAGCCGCGGTAAAACGTAGGTCACAAGCGTTGTCCGGAATTACTGGGTGTAAAGGGAGCGCAGGCGGGAGAACAAGTTGGAAGTGAAATCCATGGGCTCAACCCATGAACTGCTTTCAAAACTGTTTTTCTTGAGTAGTGCAGA
+
GFGFGEGGGGGGGGGFFGGFGEGGGGGGGGGGGFGGCGCFGGGGGGCG7<:<FECGGGGGGGGGGGGFF7FGFGGGGGGGGGGGGGGFGGGFGGGGGGGGGGGGGGGGGGGG7FFGGGFGGGGFEGGGGGGGGG6E5?CFGFGGGDCEGGGGGDDGGGGGGCCGGGGGGGGGFFDD>EGGGGGGGG8CGG7<CGEFGDEGGEEGECG*:CFGGF2<CGFGGGGGFFGGGGGGGFF:;>FGF5>DFGFFFGGCCFFFG>)5<F=:@>F?FBF>24<><A#####
@DE18INS60510:318:000000000-B6LD3:1:1101:14023:6054 1:N:0:AAGAGGCAGCGTAAGA
TGGGGAATATTGCACAATGGGGGAAACCCTGATGCAGCGACGCCGCGTGAGTGAAGAAGTATCTCGGTATGTAAAGCTCTATCAGCAGGGAAGAAAATGACGGTACCTGACTAAGAAGCCCCGGCTAACTACGTGCCAGCAGCCGCGGTAATACGTAGGGGGCAAGCGTTATCCGGAATTACTGGGTGTAAAGGGTGCGTAGGTGGTATGGCAAGTCAGAAGTGAAAACCCAGGGCTTAACTCTGGGACTGCTTTTGAAACTGTCAGACTGGAGTGCAGGAGA
+
GGGGGGGGGGGGGGGGGGGGGGGGGGGGGGGGGGGGGGFGGGGGGGGGGGGGGGGGGGGGFGGFFGGGGGGGGGGGGGGGGGGGGGGGGGGGGGGGGGGGGGGGGGGGGGGGGGGGGGGGGGGGGGGGGGGGGGFFGGGGGGGEGGGGGGGGGGGCFGGGGGGGGGFGEGGGGGGGGGFFGGDGGGGGGGGGGGGGGGGGGGDCEGGCFGCEFCFCCFGG>DFGGGGGGCDGGGGD:FC7@=6@GGFGFGGGGF?=DDF<FFGGFBFFF@BBB?F?AFFFFF@
@DE18INS60510:318:000000000-B6LD3:1:1101:6888:6067 1:N:0:AAGAGGCAGCGTAAGA
TGGGGAATATTGCACAATGGGGGAAACCCTGATGCAGCGACGCCGCGTGGAGGAAGAAGGTCTTCGGATTGTAAACTCCTGTTGTTGAGGAAGATAATGACGGTACTCAACAAGGAAGTGACGGCTAACTACGTGCCAGCAGCCGCGGTAAAACGTAGGTCACAAGCGTTGTCCGGAATTACTGGGTGTAAAGGGAGCGCAGGCGGGAGAACAAGTTGGAAGTGAAATCCATGGGCTCAACCCATGAACTGCTTTCAAAACTGTTTTTCTTGAGTAGTGCAGA
+
CEGFGGGGGGGGGGFACFGGGDGG,9C@CEF@FEFDGGE>FCFGGGGGDEDECG8=,BFFFFFGGDFGGGGFGGGGGFGGGDGGFGDCFFGGAFGGGAEGGGGGGGFGGGGGGGGEFFGGFGGGGG@FGGFGFG8FCGFFACGGGGGDFCECC,<CFFCCFFGGGEGGEGEGGDEEGGGGGGGGGGFE*AE9CFGFEGGEGGGGGGGEGGGGGCC?9?DD7FCFFGGGGCFGFCFF@F=C5@>:56?F?CFD7@FFFG>276:*96542F#############
@DE18INS60510:318:000000000-B6LD3:1:1101:4774:6069 1:N:0:AAGAGGCAGCGTAAGA
TGGGGAATATTGCACAATGGGGGAAACCCTGATGCAGCCACGCCGCGTGGAGGAAGAAGGTCTTCGGATTGTAAACTCCTGTTGTTGGGGAAGATAATGACGGTACCCAACAAGGAAGTGACGGCTAACTACGTGCCAGCAGCCGCGGTAAAACGTAGGTCACAAGCGTTGTCCGGAATTAATGGGTGTAAAGTGAGCGCAAGCGAGAAGACAAGTAGGAAGCGAAATCTATGGGCTAAATCCATAAACTGCTTTCAAAACTGATTTTCTTGAGTAGTGCTGA
+
FGGGGGFGGGGGGGGGFGFGG:C7:FCGFGDFFGGGFG8E<:FGGGEGEEG,+8A=FGGGCFGGGGG?FGGGGGGFG@GGFG<?E<FFGGG+B8BD?D,<5>@FF+38F+=<<><,@FFFFG+F<*@,@3>FB@:36@>:FC>FGG*<C*:FFGCC+C:FF7,2<=CB###################################################################################################################
@DE18INS60510:318:000000000-B6LD3:1:1101:17515:6070 1:N:0:AAGAGGCAGCGTAAGA
TGGGGAATATAGCACAATGGGGGAAACCCTGATGCAGCGACGCCGCGTGGAGGAAGAAGGTCTTCGGATTGTAAACTCCTGTTGTTGAGGAAGATAATGACGGTACTCAACAAGGAAGTGACGGCTAACTACGTGCCAGCAGCCGCGGTAAAACGTAGGTCACAAGCGTTGTCCGGAATTACTGGGTGTAAAGGGAGCGCAGGCGGGAGAACAAGTTGGAAGTGAAATCCATGGGCTCAACCCATGAACTGCTTTCAAAACTGTTTTTCTTGAGTAGTGCAGA
+
GGGGGGGGGGGGGGGGGGGGGGGGGGGGGGGGGFGGGGGGGGGGGGGGGGGGGGGGGGGGFGGGGGGGGGGGGGGGGGGGGGGGGGGGGGGGGGGGGGGGGGGGGGGGGGGGGGGGGGGGGGGGGGGGGGGGGGGGGGGGGGGGGGGGGGEGGGGGGGGGGGGGGFGGGGGGGGGGGGGGFGGGGGFGGGGGGGGGGGGGGGGGGGGCGDGGGFFFGGGGGFFGGGGFFGGFFFG4:5CF@FFFGGFCF7CF7@?=CC:.9@FC4:??F*:A<?ADBBFF>A=
@DE18INS60510:318:000000000-B6LD3:1:1101:4791:6078 1:N:0:AAGAGGCAGCGTAAGA
TGGGGAATATTGCACAATGGGGGAAACCCTGATGCAGCGACGCCGCGTGGAGGAAGAAGGTCTTCGGATTGTAAACTCCTGTTGTTGGGGAAGATAATGACGGTACCCAACAAGGAAGTGACGGCTAACTACGTGCCAGCAGCCGCGGTAAAACGTAGGTCACAAGCGTTGTCCGGAATTACTGGGGGTAAAGGGAGCGCAGGCGGGAAGACAAGTTGGAAGTGAAATCTATGGGCTCAACCCATAAACTGCTTTCAAAACTGTGTTTCTTGAGTAGTGCAGA
+
CFEGGGGGGGGGGGGGGGGGGEGFGGGGGGGGGGGGGGFGGGGGFGGECFFFGGGGGGGGBFGFGGGEGGE<FGGGGGGFFB?B8BFEEGGBFG9FFDF@FFEGFGEEFFFGGGGFCDBFFGGGG7BDDFGGEFGG7FEF7<<CC:CC<FGEGGG+<FFF:FCA+BFCCCC8@<EGGGC?FC+<FG5E*2<AEGEDEEGE?E8:C:=?>CFFCC=++267CF+7<FF7E?:7:6CF)7>C;F::F?FCF::C*96BFFADF)CC*6.1<?):A?4:<<?####
@DE18INS60510:318:000000000-B6LD3:1:1101:11973:6083 1:N:0:AAGAGGCAGCGTAAGA
TGGGGAATATTGCACAATGGGGGAAACCCTGATGCAGCGACGCCGCGTGAGTGAAGAAGTATCTCGGTATGTAAAGCTCTATCAGCAGGGAAGAAAATGACGGTACCTGACTAAAAAGCCCCGGCTAACTACGTGCCAGCAGCCGCGGTAATACGTAGGGGGCAAGCGTTATCCGGAATTACTGGGTGTAAAGGGTGCGTAGGTGGTATGGCAAGTCAGAAGTGAAAACCCAGGGCTTAACTCTGGGACTGCTTTTGAAACTGTCAGACTGGAGTGCAGGAGA
+
GGGGGGGGGGGGGGGGGGGGGGGGGGGGGGG8FFGGGGEGGGGGGGGGEGGGGGGGGGGGAGGGGGFGGGGGGGGGGGGGGGGFCGGFFGGGGGGGGGGGGGGGGGGGGGGGGFGGGGGGGGGGGGGGGGGGGGGGGGGGGGGGGGGGGGGGGGGFGGGGGGGGGGGGGGGGGGGDEECGGGGGGFGGGGG?FFGGGGGGGGGGGGGFGGGGGGG7CFFF>FFGGGGGGGD9D<DBFFFFFFFFFGFFFGGGGF?FGG<AFFGGF<FDFFB:B?FFA<2:?##
@DE18INS60510:318:000000000-B6LD3:1:1101:18240:6092 1:N:0:AAGAGGCAGCGTAAGA
TGGGGAATATTGCACAATGGGGGAAACCCTGATGCAGCGACGCCGCGTGGAGGAAGAAGGTCTTCGGATTGTAAACTCCTGTTGTTGAGGAAGATAATGACGGTACTCAACAAGGAAGTGACGGCTAACTACGTGCCAGCAGCCGCGGTAAAACGTAGGTCACAAGCGTTGTCCGGAATTACTGGGTGTAAAGGGAGCGCAGGCGGGAGAACGAGGTGGAAGTGAAATCCATGGGCTCAACCCATGAACTGCTTTCAAAACTGTTTTTCTTGAGTAGTGCAGA
+
GGGGGGGGGGGGGGGGGGGGGGGGGGGFGGGGGGGGGGGGGGGGGGGGGGGGGGGGGGGFGGGGGGGGGGFAFGGGGGGGGGGGFGGGGGGGGGGGGGGFFGGGGGFGGGFGGGEGGGFGGFGDGGGGGGGGGGGGGGGGGGCFFEGGGGGCGGFGFGGGGGGGGFFGECEEGGDDCEGGFCECEFFECFGEFFGFGGGDGCG5CDGGEGGGG:>5CGGGGGGGFFGGG+9>7C<>:>D>?FFF4?FCFGD4D49?FGDBGFF:=)7:?F<>2..:AABB94@
@DE18INS60510:318:000000000-B6LD3:1:1101:6829:6109 1:N:0:AAGAGGCAGCGTAAGA
TGGGGAATATTGCACAATGGGGGAAACCCTGATGCAGCGACGCCGCGTGGAGGAAGAAGGTCTTCGGATTGTAAACTCCTGTTGTTGAGGAAGATAATGACGGTACTCAACAAGGAAGTGACGGCTAACTACGTGCCAGCCGCCGCGGTAAAACGTAGGTCACAAGCGTTGTCCGGAATTACTGGGTGTAAAGGGAGCGCAGTCGGGAGAACAAGTTAGAAGTGAAATCCATGGGCTCAACCCATGAACTGCTTTCAAAACTGTTTTTCTTGAGTCGTCCAGA
+
CCFGGE:E=FGCFGG9BFFFFGG:F,E==DF,BFB<DF7C::FGFCEC:++,@@<B,,87>=CCGFG:FG@FDFCCFGFGFGGF<FF,@FC,@CFEFF;3CCEFGGGGDF<FFGGGFGFGGG7CEC<FAFGGGGGGEGG>*?CGEGE5:8EF?FG8CFE@:+<EFFFGG8*AF?EEE*AFCGGF?8C8>F9E:+8C58*:CG*8***8:C7FE6CFFGCGFGFGGFFF?C7>C*57>;*=?5>)0*7:6C4*:6*=7743<67?B##################
@DE18INS60510:318:000000000-B6LD3:1:1101:22399:6120 1:N:0:AAGAGGCAGCGTAAGA
TGGGGAATATTGCACAATGGGGGAAACCCTGATGCAGCGACGCCGCGTGGAGGAAGAAGGTCTTCGGATTGTAAACTCCTGTTGTTGAGGAAGATAATGACGGTACTCAACAAGGAAGTGACGGCTAACTACGTTCCAGCAGCCGCGGTAAAACGTAGATCACAAGCGTTGTCCGGAATTACTGGGTGTAAAGGGAGCGCAGGCGGGAGAACAAGTTGGAAGTGAAATCCATTGGCTCAACCCATGAACTGCTTTCAAAACTGTTTTTCTTGAGTAGTGCAGA
+
GFFFGGGGGGG9FGGGGGGGGGGGGGGGGGGGGGGGGGCFGGGGGGGGGGEGGGBFGGF8FFGGGGGGGGGGGGGGGGGGGGGGFGDGFGGGGGGCGGFGGG7FFGFFGEG<FFGGGGGFGGCFGGGFGGGGCF,:FFGGGGFEGDGGGGGGGGGFGGGFGGGFGG7CEGGGDGGGGEGG?F+@EGGGGGFEGGDGDGGGDDCCEEDGGCCFG6FG7CDF7C67EG97?6DC*:7FFFGD?>DEG?=FFC=FC?F=::57GFFGFB#################
@DE18INS60510:318:000000000-B6LD3:1:1101:10189:6128 1:N:0:AAGAGGCAGCGTAAGA
TGGGGAATCTTCCGCAATGGACGAAAGTCTGACGGAGCCACGCCGCGTGAGTGATGAAGGATTTCGGTCTGTAAAGCTCTGTTGTTTATGACGAACGTGCAGTGTGTGAACAATGCATTGCAATGACGGTAGTAAACGAGGAAGCCACGGCTAACTACGTGCCAGCAGCCGCGGTAATACGTAGGTGGCGAGCGTTGTCCGGAATTATTGGGCGTAAAGAGCATGTAGGCGGCTTAATAAGTCGAGCGTGAAAATGCGGGGCTCAACCCCGTATGGCGCTGGA
+
GGGGGGGGFFGFGGGDEGGGGGGGGGGGFGEGGGGGGG7EGGGGGGGFF@FEFFGGGGGCFFCFGGGFFFFFG?<,CFGGEFGGEF@F9EFEFGEFGGCGGGGGGGGGGGGCGGGGGGGGFDGGGAFG@FFGGGGGGGGGGGGGGGGGGGGFGGGCEEGFGGGGGG7FGGGDGGGGGFFGGEGGGCFFGGGGDEGGE*<FEE>EDFCFFGFGGCC5>3C7>47*ADFGGGGGG3)7FFGDFFFFGC3C>D35>F4FFGFF)<)7??FBFD>29474?>0469>
@DE18INS60510:318:000000000-B6LD3:1:1101:7750:6129 1:N:0:AAGAGGCAGCGTAAGA
TGGGGAATCTTCCGCAATGGACGAAAGTCTGACGGAGCCACGCCGCGTGAGTGATGAAGGATTTCGGTCTGTAAAGCTCTGTTGTTTATGACGAACGTGCAGTGTGTGAACAATGCATTGCAATGACGGTAGTAAACGAGGAAGCCACGGCTAACTACGTTCCAGCAGCCGCGGTAATACGTAGGTGGCGAGCGTTGTCCGGAATTATGTGGCGTAACGCGCATGTAGGCGGCTTAATAAGTCGAGCGTGAAAATGCGGGGCTCAACCCCGTCTGTCTCTGGC
+
GFGGGGGGFGGGGFGGDGGGCEF7=FCEEAA<FF7:FG:FFGGGGGGGE@FF,3FFAFFF8F<@FFGFGD@FCAC;EFGG,@FDFG8FGCGGE7EFCFCFFCFFGGGFCFGGGCF,>CFF:CFF@,2<BFG7FGFGG>*<?EDF>FG6EGGDGGGGCGD8**2+<ACEFC?>5CC5?CGGDEGG?C98;CE>:8/;5CGFEE8*7<CG+3<CC5/*/*1)175**:F:FCDGGGGF46::9@=:5*7<7577C##############################
@DE18INS60510:318:000000000-B6LD3:1:1101:23200:6131 1:N:0:AAGAGGCAGCGTAAGA
TGGGGAATCTTCCGCAATGGACGAAAGTCTGACGGAGCAACGCGGCGTGAGTGATGAAGGATTTCGGTCTGTAAAGCTCTGTTGTTTATGACGAACGTGCAGTGTGTGAACAATGCATTGCAATGACGGTAGTAAACGAGGAAGCCACGGCTAACTACGTGCCAGCAGCCGCGGTAATACGTAGGTGGCGAGCGTTGTCCGGAATTATTGGGCGTAAAGAGCATGTAGGCGGCTTAATAAGTCGAGCGTGAAAATGCGGGGCCCAACCCCGTATGGCGCTGGA
+
GGGGGGGGGGGGGGGGGGGGGGGGGGFGGGGGGGGGGGGGGGGGGGGGGGGGFGGGGFCGGGGGGGGGGGGGGGGGGGGGGGGGGGGGGGGGGGGGGGGGGGGGGGGGGGGGFFGGGGGGGGGGGCFGGEFGGFGGGGGGGGGFFGGGGGGGGGGFFGGFGGGGGFFGGGGGGGGGE7CFGCFGGFEFFGGGGG5CEGGGGGGGGGGGFGGGGE5CGGGGCG67<FGGGCD<C7<6B=F7F*@@DEBD)>DFFFFFGGFFG>)))373<EF:10:7:9?6995
@DE18INS60510:318:000000000-B6LD3:1:1101:18431:6133 1:N:0:AAGAGGCAGCGTAAGA
TGGGGAATATTGCACAATGGGGGAAACCCTGATGCAGCGACGCCGCGTGGAGGAAGAAGGTCTTCGGATTGTAAACTCCTGTTGTTGAGGAAGATAATGACGGTACTCAACAAGGAAGTGACGGCTAACTACGTGCCAGCAGCCGCGGTAAAACGTAGGTCACAAGCGTTGTCCGGAATTACTGGGTGTAAAGGGAGCGCAGGCGGGAGAACAAGTTGGAAGTGAAATCCATGGGCTCAACCCATGAACTGCTTTCAAAACTGTTTTTCTTGAGTAGTGCAGA
+
GGGGGGGGGGGGGGGGGGGGGGGGGGGFGGGGGGGGGGDGGGGGGGGGGGGGGGGGGGGGGGGGGGGGGGGGGGGGGGGGGGGGGGGGGFGGGGGGFGGGGGGGFGFGGGGGGGGGGGGGGGGGGGGGGGGGGGGGGGGGGGGGGGGGGGGGGGGGGGGGGGGGGGGGGGGGGGGGGGGGGGFFGG@CCFGDGGGGGCGGGGGDGGGGGCFGGGG?FGGGGGGGGGGGGGFCFCGFF>DGFFFFGGFGFCFGFFBBGFD3FFGG=4@?F?ABAFFFFFFBDBF
@DE18INS60510:318:000000000-B6LD3:1:1101:20704:6142 1:N:0:AAGAGGCAGCGTAAGA
TGGGGAATATTGCACAATGGGGGAAACCCTGATGCAGCGACGCCGCGTGGAGGAAGAAGGTCTTCGGATTGTAAACTCCTGTTGTTGAGGAAGATAATGACGGTACTCAACAAGGAAGTGACGGCTAACTACGTGCCAGCAGCCGCGGTAAAACGTAGGTCACAAGCGTTGTCCGGAATTACTGGGTGTAAAGGGAGCGCAGGCGGGAGAACAAGTTGGAAGTGAAATCCATGGGCTCAACCCATGAACTGCTTTCAAAACTGTTTTTCTTGAGTAGTGCAGA
+
GGGGGGGGGGGGGGGGGGGGGGGGGGGCGGGFGGGGGGGGGGGGGGGGGGFGGGGGGGGGGGGGGGGGGGGAEFGGGGGGGGGGGDGGGGGGGGGGGGGGGGGGGGGGGGGGGGGGGGGGGGGDCFCFFGGGGGGGGGGGGGGGGGGGGGDGGGGGGGGGGGGGGGGGEGEGGGGGGGGGGGGGGG9CEF+FGGGGDGDGEGGGGGGDGEGGFFFC<DGFFGFGF7EGGFGGGFGFFFGGFFB>GG4CFGGGGF4=GGAAF@GCF<F<:=9AA?4)6<:><:@
@DE18INS60510:318:000000000-B6LD3:1:1101:17422:6142 1:N:0:AAGAGGCAGCGTAAGA
TGGGGAATATTGCACAATGGGGGAAACCCTGATGCAGCGACGCCGCGTGGAGGAAGAAGGTCTTCGGATTGTAAACTCCTGTTGTTGGGGAAGATAATGACGGTACCCAACAAGGAAGTGACGGCTAACTACGTGCCAGCAGCCGCGGTAAAACGTAGGTCACAAGCGTTGTCCGGAATTACTGGGTGTAAAGGGAGCGCAGGCGGGAGAACAAGTTGGAAGTGAAATCCATGGGCTCAACCCATGAACTGCTTTCAAAACTGTTTTTCTTGAGTAGTGCATA
+
AFGGGGGGGGGGGGGGFGGGGGGGGGGGGGGGGGGGGGGGGGGGGGGGGGFGGGGGGGGGGGGGGGGGGGGGGGGGGGGGGGGFGGGGGGGGGGGGGGGGGGGGGGGGGGGGGGGGGGGGGGDBEGGGGGGGDGGGGGGGGGGGGGGGGGGEEGCFFGGGGGGGGGGGCEEGGGDGCGGCFGFFGGGGDFGCFGGGGEGGGGGGGGGGG56CE6EEGGF4CFGGGG7>FFDFGCFFFFGFFFD:FGF:@FC*2@=@GGAAGFGD=A437?4:<B#########
@DE18INS60510:318:000000000-B6LD3:1:1101:8529:6164 1:N:0:AAGAGGCAGCGTAAGA
TGGGGAATATTGCACAATGGGGGAAACCCTGATGCAGCGACGCCGCGTGGAGGAAGAAGGTCTTCGGATTGTAAACTCCTGTTGTTGAGGAAGATAATGACGGTACTCAACAAGGAAGTGACGGCTAACTACGTGCCAGCAGCCGCGGTAAAACGTAGGTCACAAGCGTTGTCCGGAATTACTGGGTGTAAAGGGAGCGCAGGCGGGAGAACAAGTTGGAAGTGAAATCCATGGGCTCAACCCATGAACTGCTTTCAAAACTGTTTTTCTTGAGTCGTGCAGA
+
FGGGGGGGGGGFFGGGFGGGDEEGDFGEGG8@FFGGGF7FGGGDCFGEFGGGGGFF,EFCFFGGGBED=?EFEGGGGGGAEGGEGCFG=CFFFGGFFFGGGGGGGGFGGGGGDBFFFDFFECCFGGGGGGGGGGGGGFFBFGGFGGGDGEFFGGGGGGGGGFFFGG>EEC*4>FFGEGGGFGGGFGECCFF9FFEGGDGGGDGDG5?8EGGEFACFEGFF7FFG977CGC4CFC<))7C6@4>>G7*:@:FGF?=?CDBACFG:6)887B4ADF#########
@DE18INS60510:318:000000000-B6LD3:1:1101:11057:6198 1:N:0:AAGAGGCAGCGTAAGA
TGGGGAATCTTCCTCAATGGACGAAAGTCTGACGGAGCAACGCCGCGTGAGTGATGAAGGATTTCGGTCTGTAAAGCTCTGTTGTTTATGACGAACGTGCAGTGTGTGAACAATGCATTGCAATGACGGTAGTAAACGAGGAAGCCACGGCTAACTACGTGCCAGCAGCCGCGGTAATACGTAGGTGGCGAGCGTTGTCCGGAATTATTGGGCGTAAAGAGCATGTAGGCGGCTAAATAAGTCGAGCGTGAAAATGCGGGTCTCAACCCCGTATGTCGCTGGA
+
FGGGGGGGGGGGF,EF@FGFGGGG:F:EFGGGGGGGGGGGGGGECFFFEEFCCAFAGFGCFGGGGGEFGGFGGGCCEFFFEFFF?=,A9CFGGDEGDFFGGGGFGFGGCFG9FGGGGGFCGGF<FGGGGFGEGGADACEGFF>FGGGGG7CGGGGGFGGGEGGDFGG,>FEG*CB@FFGGGG?ECFEGGGDFGGGGGEFF8E**:+CGG79FGGEEECC7>GC=CGD7EFGGD9D4@47*=8@>GEFG)1957/**:D>F)0*:4.?4:>BB###########
@DE18INS60510:318:000000000-B6LD3:1:1101:12532:6207 1:N:0:AAGAGGCAGCGTAAGA
TGGGGGATATTGCACAATGGAGGAAACTCTGATGCAGCGACGCCGCGTGAGTGAAGAAGTATTTCGGTATGTAAAGCTCTATCAGCAGGGAAGAAAATGACGGTACCTGACTAAGAAGCCCCGGCTAACTACGTGCCAGCAGCCGCGGTAATACGTAGGGGGCAAGCGTTATCCGGATTTACTGGGTGTAAAGGGAGCGTAGACGGCGACGCAAGTCTGAAGTGAAATACCCGGGCTCAACCTGGGAACTGCTTTGGAAACTGTGTTGCTGGAGTGCTGGAGA
+
GGGGGGGGGGGGGGGGGGGGGGGGGGGGGGGGGGGGGGGGGGGGGGGGGGGGGGGGGGGGFGGGGGEGGGGGGGGGGGGGGGGGGGGGGGGCFGGGGGGGGGGGGGGGFGGGFGGFFGGGGGGGGGGGGGGGGGGGGGGGGGGGGGGGGGGGCGGGGGGGGGGGGGGGGGGGGGGGGGGGFGGGGFGGGGFGGGECGGGGGGDGGGGGGGGGGGGFGGGGGCFGGGCCGGGGDDGFDFFFFFFFGG7DFGFFFFFFGGB<D@:FFAF?D=A>BFF7A<48:BF
@DE18INS60510:318:000000000-B6LD3:1:1101:26443:6208 1:N:0:AAGAGGCAGCGTAAGA
TGGGGAATATTGCACAATGGGGGAAACCCTGATGCAGCGACGCCGCGTGAGCGAAGAAGTATTTCGGTATGTAAAGCTCTATCAGCAGGGAAGAAGAAATGACGGTACCTGACTAAGAAGCACCGGCTAAATACGTGCCAGCAGCCGCGGTAATACGTATGGTGCAAGCGTTATCCGGATTTACTGGGTGTAAAGGGAGCGCAGGCGGTACGGCAAGTCTGATGTGAAAGCCCGGGGCTCAACCCCGGTACTGCATTGGAAACTGTCGGACTAGAGTGTCGGA
+
GGGGGGGGGGGGGGGGFGGGGGGGGGGGGGGFGGGGGGEGGGGGGGGGGGGGGGEGEGFGGGGGGGGGGGGGEFGFGGGGGGGF9F<FFE7BF=DGFDEFFDFGCFGGGGDFGGEFGAFGGFGGGGGGD@GGCGGFFGGGFFCGGGGGGDGCEFGGGGFFGGGEGG@FGGGG:AFGGGEGGGFGGGGGGGGFBFFGGGGGGGGG=EEGGGGCEGGGGGGGGGFGGGC7?CFGGGGFFFCF?FFFGGDDDDGGFFFF==72CBGGFFFB###############
@DE18INS60510:318:000000000-B6LD3:1:1101:18079:6210 1:N:0:AAGAGGCAGCGTAAGA
TGGGGAATATTGCACAATGGGGGAAACCCTGATGCAGCGACGCCGCGTGAGCGAAGAAGTATTTCGGTATGTAAAGCTCTATCAGCAGGGAAGAAGAAATGACGGTACCTGACTAAGAAGCACCGGCTAAATACGTGCCAGCAGCCGCGGTAATACGTATGGTGCAAGCGTTATCCGGATTTACTGGGTGTAAAGGGAGCGCAGGCGGTACGGCAAGTCTGATGTGAAAGCCCGGGGCTCAACCCCGGTACTGCATTGGAAACTGTCGGACTAGAGTGTCGGA
+
GGGGGGGGGGGGGGGGGGGGGGGGGGGGGGGGGGGGGGGGGGGGGGGGGGGGGGGGGGGGGGGGGGGGGGGGGGGGGGGGGGGGGGGGGGGGGGGGGGGGGGGGGGGGGGAFGGGGGGGGGGGGGGGGGGGGGGGGFGGGGGGGGFGGGGGGGGGGGGGGGGGGGGGGGGEGGGGGGGGGGGFGFFGGGGGDGGGG*8CCEGGGGGGGGGGGGGGGGGGGGGGGCCFFE?CGFGGFFFGGF=FFDDEG>CGGGFFFGGF>CFGGFBFBBFF9>297:AFFFF>
@DE18INS60510:318:000000000-B6LD3:1:1101:16095:6224 1:N:0:AAGAGGCAGCGTAAGA
TGGGGAATATTGCACAATGGGGGAAACCCTGATGCAGCGACGCCGCGTGGAGGAAGAAGGTCTTCGGATTGTAAACTCCTGTTGTTGAGGAAGATAATGACGGTACTCAACAAGGAAGTGACGGCTAACTACGTGCCAGCAGCCGCGGTAAAACGTAGGTCACAAGCGTTGTCCGGAATTACTGGGTGTAAAGGGAGCGTAGACGGTTGTGTAAGTCTGATGTGAAAGCCCGGGGCTCAACCCCGGGACTGCATTGGAAACTATGTAACTAGAGTGTCGGAGA
+
GGGGGGGGGGGGGGGFE<<EGGGGGGG8FFFGGGGGGG:FGGGGGGGGGGGFEGGFFG<EGGFGGGG7FGGGGGGGGFGGGGGGGGGFFEFGGGGGGGGGGECGGGGGGGGGFFGFGDFGGGGGGGGGGGFG@CEFFGFFGGGGGGGGCBF;B>C<FGG<E:FBFGGGG@C:CGGDG*BFFFGC78CE8C;CF9EFGGD?E52:5*CGGGCGFGFGGGGFD7::FG?CEF3/CGCE:FGFFFEECGF3>FFFG?F?FGF)7BF=8:6<A##############
@DE18INS60510:318:000000000-B6LD3:1:1101:11224:6224 1:N:0:AAGAGGCAGCGTAAGA
TGGGGAATATTGCACAATGGGGGAAACCCTTATGCAGCGACGCCGCGTGAGTGAAGAAGTATCTCGGTATGTAAAGCTCTATCAGCAGGGAAGAAAATGACGGTACCTGACTAAGAAGCCCCGGCTAACTACGTGCCAGCAGCCGCGGTAATACGTAGGGGGCAAGCGTTATCCGGAATTACTGGGTGTAAAGGGTGCGGAGGTGGTATGGCAAGTCAGAAGTGAAAACCCAGGGCTTAACTCTGGGACTTCTTTTGAAACTGTCAGACTGGATTGCAGGAGA
+
GGGGGGGGFGGGGGGGGGGGGGGGGGGFGG,CFGGGGGGEGGGGGGGGGDGGGGGFGGFGAFFFFF<F?F8FD5,CFGFGDGGCFF<EDCE8FAFFGFDFFGGF=FGGGFFGF<C<=>DFGGFEGGCCFGDFCG:FFFGG:D@FFEDCCGGGFGCGEGGEGGGEGGGG8F*CGGGG8CCGGGGC@EFGGG++<CDE*A/**2>?5CGC7CFGC?=CFFGCGFGGCF?DGGGD775@:)900066C64<FD*:FFFF*>4)>F7:@<4<?@#############
@DE18INS60510:318:000000000-B6LD3:1:1101:20604:6259 1:N:0:AAGAGGCAGCGTAAGA
TGGGGAATATTGCACAATGGGGGAAACCCTGATGCAGCGACGCCGCGTGGAGGAAGAAGGTCTTCGGATTGTAAACTCCTGTTGTTGAGGAAGATAATGACGGTACTCAACAAGGAAGTGACGGCTGACTACGTGCCAGCAGCCGCGGTAAGACGTAGGTCACAGGCGTTGTCCGGAATTACTGGGTGTAAAGGGAGCGCAGGCGGGAAGACAAGTTGGAAGTGAAATCTATGGGCTCAACCCATAAACTGCTTTCAAAACTGTTTTTCTTGAGTAGTGCAGA
+
GGGGGGGGGGGGGGGGGGGGGGGGGGGGGGGGGGGGGGGGGGGGGGGGGGEGGGGGGGGGGGGGGGGGGGGGGGGGGGGGGGGGGGGGGGGGGGGGGGGGGGGGGGGGGGGGGGGGGGGGGGGGGGGGGGGGGGFGGGGGGGGGGGGGGGGGGGGGGGGGGGGGGGGGGGGGGGGGCGGGGGGGGGGGGGGFGGGGGGGGECGGGGGEEDFGGFGGGGGGFGGGFFFGGGGGGFGFFFGGFF@BFF=FFGCFCFFFGGFFGFGDFFFFFF>>2?FAFF?>>AB
@DE18INS60510:318:000000000-B6LD3:1:1101:18237:6289 1:N:0:AAGAGGCAGCGTAAGA
TGGGGAATATTGCACAATGGGGGAAACCCTGATGCAGCGACGCCGCGTGGAGGAAGAAGGTCTTCGGATTGTAAACTCCTGTTGTTGAGGAAGATAATGACGGTACTCAACAAGGAAGTGACGGCTAACTACGTGCCAGCAGCCGCGGTAAAACGTAGGTCACAAGCGTTGTCCGGAATTACTGGGTGTAAAGGGAGCGCAGGCGGGAGAACAAGTTGGAAGTGAAATCCATGGGCTCAACCCATGAACTGCTTTCAAAACTGTTTTTCTTGAGTAGTGCAGA
+
GGGGEGGGGGGGGGGGFGGGGGGGGGGGGGFGGGGGGGGGGEGGGGGGGGGGGGGGGGGGGGGGGGGGGGGGGGGGGGGGGGGGGGGGGGGGGGGGFGGGGGGGGGFGGGGGGGGGGGGGGGGGDGGGGGGGGGGGGGGGGGGGGGGFGGDGGGGGGGCFGGGGF@FGGGGGGGGGDEGGGGGGGG?EGGGGGGGGEDGGGGGDCEG>EEFGFFGCCFFG75<6CFGGGCFGDDCFF@6DFFFFGGFGFDGGDB=FGFA)*)0266?:>FDA9:A########
@DE18INS60510:318:000000000-B6LD3:1:1101:14185:6291 1:N:0:AAGAGGCAGCGTAAGA
TGGGGAATATTGCACAATGGGGGGAACCCTGATGCAGCGACGCCGCGTGAGTGAAGAAGTATCTCGGTATGTAAAGCTCTATCAGCAGGGAAGAAAATGACGGTACCTGACTAAGAAGCCCCGGCTAACTACGTGCCAGCAGCCGCGGTAATACGTAGGGGGCAAGCGTTATCCGGAATTACTGGGTGTAAAGGGTGCGTAGGTGGTATGGCAAGTCAGAAGTGAAAACCCCGGGCTTAACTCTGGGACTGCTTTTGAAATCGTCAGACTAGAGTGCAGGAGA
+
GGGGGGGGCFGGGGGFEFGGGGGGGGGGGFFFFGFFFF@FGGGGGGGGGGGFGGGGGG:FGGFCCFGGGGGFGGFGGGGGGC,<@F;FFEFGGGGGGGGGGG7F@FFGGGFFE9:CFFGGGGGEGEG??E?FGG6CFGGGG>FCCCGDEECFFGGFFGGGGG8?@CEEGG5EEEG*;CGGGGGGGFFDCFGEFDGGGGDGCEGGGGC@9FFGGGFGF77*CCFFDD?:CG3*95/.75CF79@4C?F475F4:B=?F##########################
@DE18INS60510:318:000000000-B6LD3:1:1101:10581:6302 1:N:0:AAGAGGCAGCGTAAGA
TGGGGAATCTTCCGCAATGGACGAAAGTCTGACGGAGCAACGCCGCGTGAGTGATGAAGGATTTCGGTCTGTAAAGCTCTGTTGTTTATGACGAACGTGCAGTGTGTGAACAATGCATTGCAATGACGGTAGTAAACGAGGAAGCCACGGCTAACTACGTGCCAGCAGCCGCGGTAATACGTAGGTGGCGAGCGTTGTCCGGAATTATTGGGCGTAAAGAGCATGTAGGCGGCTTAATAAGTCGAGCGTGAAAATGCGGGGCTCCACCCCGTATGGCGCTGGC
+
GGGGGGGGGGGGGGGGGGGGGGGGGGGGGGFCGGGGGGCGGGGGGGGGDCFFGGGGGGGGGGGGGGGGGGGFGGEGCFGGFGGGGGCGAEFGGDGGGGFFGFGGGGGGGGGCFGGGED@CFGGGF9FFEGFFGGGFGGGGG:FFGGGFCEGGECGGGGGG,>F98D7DGGDG7FGGGECEGBEGGGGGGGG7BEEG8*0<CE*/7C7CC0A5:=*75*:C5<?DFF7CFFDGGD5)/=*27BB3CC>G87DC74@4CG>93;7F)5F1:BF(3814?B#####
@DE18INS60510:318:000000000-B6LD3:1:1101:27916:6325 1:N:0:AAGAGGCAGCGTAAGA
TGGGGAATATTGCACAATGGGGGAAACCCTGATGCAGCGACGCCGCGTGGAGGAAGAAGGTCTTCGGATTGTAAACTCCTGTTGTTGAGGAAGATAATGACGGTACCCAACAAGGAAGTGACGGCTAACTACGTGCCAGCAGCCGCGGTAAAACGTAGGTCACAAGCGTTGTCCGGAATTACTGGGTGTAAAGGGAGCGCAGGCGGGAAGACAAGTTGGAAGTGAAATCTATGGGCTCAACCCATAAACTGCTTTCAAAACTGTTTTTCTTGAGTAGTGCAGA
+
GGGGGGGGGGGGGGGGGGGGGGGGGGGGGGGGGGGGGGGGGGGGGGGGGGGGGGGGGGGGFGGGGGGGGGGGGGGGGGGGGGGGGGGGGGGGGFGGGGGGGGGGGGGGGGGGGGGGGGGGGGGGGGGGGGGGGGGGGFGGGGGGGGGGGGGGGGGGGGGGGGGGGGCGEGGGGGGGGGGGGGGGGGGGGGGEGGGB8*:CEGECGEECEGGGGGG7+:D4>FGGDFG7CGGG>CCFFFGGF@5>DFFCFGGDG?FFGG>4C?FGF<FFB464)5<>BFFAA##
@DE18INS60510:318:000000000-B6LD3:1:1101:21473:6337 1:N:0:AAGAGGCAGCGTAAGA
TGGGGAATATTGCACAATGGGGGGGACCCTGATGCAGCGACGCCGCGTGAGTGAAGAAGTATCTCGGTATGTAAAGCTCTATCAGCAGGGAAGAAAATGACGGTACCTGACTAAGAAGCCCCGGCTAACTACGTGCCAGCAGCCGCGGTAATACGTAGGGGGCAAGCGTTATCCGGAATTACTGGGTGTAAAGGGTGCGTAGGTGGTATGGCAAGTCAGAAGTGAAAACCCAGGGCTTAACTCTGGGACTGCTTTTGAAACTGTCGGACTAGAGTGCAGGAGA
+
GGGGGGGGGGGGGGGGGGGGGGGGGGGGGGGGGGGGGGGGGGGGGGGGGGGGGGGGGGGGGGGEFGGGGGGGGGGGGGGGGGGGGGEGGGGGEGGGGGGGGGGGGGGGGGGGGGGCCFGGGGGGGGGFGGGGGGGGGGGG6EGGGGGG>EEGGGGGGGGGGGDEGGGGGGGGGGGGG>FGGGGGGGFGGGEGGGDGCGGGGGGGGFGFFFGGGGGGGG>7DCGG?FFGGGGGFFDDFFFCF=FFFDFFFGFGGFFFGDDFGFGGFFFFFFF?97BAB<:<BF>
@DE18INS60510:318:000000000-B6LD3:1:1101:9917:6376 1:N:0:AAGAGGCAGCGTAAGA
TGGGGAATATTGCACAATGGGGGAAACCCTGATGCAGCGGCGCCGCGTGGAGGAAGAAGGTCTTCGGATTGTAAACTCCTGTTGTTGAGGAAGATAATGACGGTACTCAACAAGGAAGTGACGGCTAACTACGTTCCAGCAGCCGCGGTTAAACGTAGGTCACAAGCGTTGTCCGGAATTACTGGGTTTAAAGGGAGCGCAAGCGGGAGACCAAGTTGGAATTGAAATCCATGGGCCCAACCCATTAGCCGCTTTCATAACTGTTTTTCTTGAGTAGATCAGA
+
FGGGEGGGGFAEFGFFGGF?<=C@GGGF:FGGGGGGGCGD7FGGGGDFGGEGCFGFGGGFGGGGGGGGGGGGGFGFGCGGFGCBF:3;?CF,=FFC,<FCGEGGGGFG<<2CCFFFDGGFCGECCEECG79@8C6@F+0<6:@E5:>>?*;C77:C*8?C@CCGGC5*;?*2+AED5?EF<7++<*:*/C7C9+;**:*/2*/;>C*?C=**;5C9:C*0?*<C?C:CF######################################################
@DE18INS60510:318:000000000-B6LD3:1:1101:13442:6395 1:N:0:AAGAGGCAGCGTAAGA
TGGGGAATATTGCACAATGGGGGAAACCCTGATGCAGCGACGCCGCGTGGAGGAAGAAGGTCTTCGGATTGTAAACTCCTGTTGTTGAGGAAGATAATGACGGTACTCAACAAGGAAGTGACGGCTAACTACGTGCCAGCAGCCGCGGTAAAACGTAGGTCACAAGCGTTGTCCGGAATTACTGGGTGTAAAGGGAGCGCAGGCGGGAGAACAAGTTGGAAGTGAAATCCATGGTCTCAACCCATGAACTGCTTTCAAAACTGTTTTTCTTGAGTAATGCAAA
+
GGGGGDGGGGGGGGGGFGGGFGEFGGGGGCCFGGGGGG7@FDGGGDGGCFCFGGGGGG,<FGFFGCFFGGGG<FGGFFGEEGGGGGFEFFGGGGGGFGDEFGGGGGGGGGGGA,F8=DD9FGDGGE:BFA<FGF<FDFFGCFGGCGGGG@C;3?FGEF*CF,?<<:::BC*=FGGEGEGGFCGB7EFEEF9<CE78588E>CEGDEE*2866@CFGGGDDGDFF@F7>7CGG*>098B7*57>3<*=*62*9F*9FC7)5D:CG@BFBBFA)).64:>AAA##
@DE18INS60510:318:000000000-B6LD3:1:1101:27314:6418 1:N:0:AAGAGGCAGCGTAAGA
TGGGGAATATTGCACAATGGGGGAAACCCTGATGCAGCGACGCCGCGTGGAGGAAGAAGGTCTTCGGATTGTAAACTCCTGTTGTTGGGGAAGATAATGACGGTACCCAACAAGGAAGTGACGGCTAACTACGTGCCAGCAGCCGCGGTAAAACGTAGGTCACAAGCGTTGTCCGGAATTACTGGGTGTAAAGGGAGCGCAGGCGGGAAGACAAGTTGGAAGTGAAATCTATGGGCTCAACCCATAAACTGCTTTCAAAACTGTTTTTCTTGAGTAGTGCAGA
+
GGGGGGGGGGGGGGGGGGGGGGGGGGGGGGGGGGGGGGGGGGGGGGGGGGGGGGGGGGGGGGGGGGGDGGGGGGGGGGGGGGGGFGFDGDGGGGGGBEFFFGGGGGGGGGGGGGGGGGGGGGCFEGGGGAFGGGGGGGCGCGGGGGGECEGGGCCFGGGGCCFE9FEGE7CGFCFGGGGGGG9FGG:>3>9CFGGGGGGEEGCEGGGGCEGFFFF+<CFGGGCC7*+?FGC:>6C5>@FGF4>@7FFFB>CDG464:75.7@CF?A#################
@DE18INS60510:318:000000000-B6LD3:1:1101:25133:6427 1:N:0:AAGAGGCAGCGTAAGA
TGGGGAATATTGCACAATGGGGGGAACCCTGATGCAGCGACGCCGCGTGAGTGAAGAAGTATCTCGGTATGTAAAGCTCTATCAGCAGGGAAGAAAATGACGGTACCTGACTAAGAAGCCCCGGCTAACTACGTGCCAGCAGCCGCGGTAATACGTAGGGGGCAAGCGTTATCCGGAATTACTGGGTGTAAAGGGTGCGTAGGTGGTATGGCAAGTCAGAAGTGAAAACCCAGGGCTTAACTCTGGGACTGCTTTTGAAACTGTCAGACTAGAGTGCAGCAGA
+
GGGGGGGGGGGGGGGGGGGGGEGEGGGGGGGGGGGGGG+FCGGGFGGGGGEFGGGGGGGGGC@FFGG:<FFGGGGGC>FF;FGGFGFGGGGCFGGGDGGCB=FGF@FFF<FFCC8,><<FFE7CC?E6CFFGGGFFGGGFFFGGEG8E88CFCGD:EF>ECCEG**8ACCCFFFGDCE*<?FFGG5;*2<7<EC88?EGEGGGG6:8:0@EGEC7<C:>C*6<CCFFCGE57755)<5>*9=4=C6>4;CFGG?7=79A4>F7:=A49:;)(<26:AAF)4:?
@DE18INS60510:318:000000000-B6LD3:1:1101:13404:6464 1:N:0:AAGAGGCAGCGTAAGA
TGGGGAATATTGGACAATGGGCGAAAGCCTGATCCAGCGACGCCGCGTGAGTGAAGAAGTATTTCGGTATGTAAAGCTCTATCAGCAGGGAAGAAGAAATGACGGTACCTGACTAAGAAGCACCGGCTAAATACGTGCCAGCAGCCGCGGTAATACGTATGGTGCAAGCGTTATCCGGATTTACTGGGTGTAAAGGGAGCGCAGGCGGAAGGCTAAGTCTGATGTGAAAGCCCGGGGCTCAACCCCGGTACTGCATTGGAAACTGGTCATCTAGCGTGTCGGA
+
GGGGGGGGGGGGGGGGFGGGGGGGGGGGGGGGGGGGGGGGGGGGGGGGGGGGGGGGGGFG;FGGGGEGGGGGGGGGGGGGGGGGGGGFGGGGGGGGGGGGFGGGGGGGGGGGGGFGFCFFGFGGGGFGGFCFFG>FFGGGGGGGGGGGEGGE>7+<EGCGGGGGGG70@EGGDFCFCEEGGGFGGGGGGGGFCGFGCGDGDE>ECCGGEGGCDFGCFGGGGCFGGGDCF9F4C<)5)<CFFFFFGGEG@<5FGF6@CF:7C*>FF?FBFFFFFF4(4(4::BF
@DE18INS60510:318:000000000-B6LD3:1:1101:12628:6492 1:N:0:AAGAGGCAGCGTAAGA
TGGGGAATCTTCCGCAATGGACGAAAGTCTGACGGAGCAACGCCGCGTGAGTGATGAAGGATTTCGGTCTGTAAAGCTCTGTTGTTTATGACGAACGTGCAGTGTGTGAACAATGCATTGCAATGACGGTAGTAAACGAGGAAGCCACGGCTAACTACGTGCCAGCAGCCGCGGTAATACGTAGGTGGCGAGCGTTGTCCGGAATTATTGGGCGTAAAGAGCATGTAGGCGGCTTAATAAGTCGAGCGTGAAGATGCGGGGCTCAACCCCGTATGGCGTTGGA
+
GGGGGGGGGGGGGGGGGGGGGGGGGGGFGGGGFGGGGGGGFGGGGGGBFCEFGGGGGGGGDGGGGFGGGGGGGGGGGGGGGGGGGGGGGGGGGGGGGGGGFFGGGGGGGGGGFFFGGGGFGGGGGGGGGFGGGGGGGGGGGGGGGEGGGGGGEFGGGDEG7FGGGGGGGGGDEEFEF9>CGGGGGFGGGDCGGGGDGEFGGG>G5CFFFCF55>CDEGF:9FGFGGGGGDDGGG:/1@DDFFFFDGFG>CD5DFFBFDBF5>DGF7@?6596,8??03(7>?6
@DE18INS60510:318:000000000-B6LD3:1:1101:14996:6504 1:N:0:AAGAGGCAGCGTAAGA
TGGGGAATATTGCACAATGGGGGAAACCCTGATGCAGCGACGCCGCGTGAGTGAAGAAGTATCTCGGTATGTAAAGCTCTATCAGCAGGGAAGAAAATGACGGTACCTGACTAAGAAGCCCCGGCTAACTACGTGCCAGCAGCCGCGGTAAGACGTAGGTCACAAGCGTTGTCCGGAATTACTGGGTGTAAAGGGAGCGCAGGCGGGAGAACAAGTTGGAAGTGAAATCCATGGGCTCAACCCATGAACTGCTTTCAAAACTGTTCTTCTTGAGTAGTGCAGA
+
GGGGGGGGGGGGGGGGGGGGGGGGEGGFGGGGGGGGGGGGGGGGGGGGGGGGGGGGGGGGGGGGGGGGGGGGGGGFGGGGGGGGGGDFFDGGGGGGGGGGGGGGGGGGGGGGGGGGGGFGGGGGGGGGGGGGGGGGGGGGGGGGGGGGGGDGGGGGGGGGGGGGFGGGGGGGGGGCEEGGEGGGGGGGGGGGGGGG>CEGGGDGGGGEGGFCFGGGFGDFFGGGFDCCGGFD:9CFFFGGFFEFGGFFFGGGGB=BFCABGFFGF)=>DF449?B9A>FBFFF
@DE18INS60510:318:000000000-B6LD3:1:1101:16653:6515 1:N:0:AAGAGGCAGCGTAAGA
TGGGGAATATTGCACAATGGGGGAAACCCTGATGCAGCGACGCCGCGTGGAGGAAGAAGGTCTTCGGATTGTAAACTCCTGTTGTTGAGGAAGATAATGACGGTACTCAACAAGGAAGTGACGGCTAACTACGTGCCAGCAGCCGCGGTAAAACGTAGGTCACAAGCGTTGTCCGGAATTACTGGGTGTAAAGGGAGCGCAGGCGGGAGAACAAGTTGGAAGTGAAATTCATGGGCTCAACCCATGAACTGCTTTCAAAACTGTTTTTCTTGAGTAGTGCAGA
+
GGGGGGGGGGGGGGGGGGGGGGGGGGGGGGGGGGGGGGGGGGGGGGGGGGGGGGGGGGGGGGGGGGGGGGGGGGGGGGGGGGGGGGGFFGGGGFGGGGGGGGGGGGGGGGGGGG7FGGGGGGGGCFGGGGGGGGGGGGGGGGGGGGGGGDEFGGGGFGGGGGGGGGGGGGGGGGGGGGGGGGGGGGGGGGGGGDGGGGEG5EGGGGCE>EFGGGFFGGFCCFGGGGFFFGGGG=*>>FGGFFFFGGFGFCFGGFFFGGAADFGDF4::3@AAD?<AAF7A9:6
@DE18INS60510:318:000000000-B6LD3:1:1101:8966:6548 1:N:0:AAGAGGCAGCGTAAGA
TGGGGAATATTGCACAATGGGCGAAAGCCTGATACAGCGACGCCGCGTGAGTGAAGAAGTATTTCGGTATGTAAAGCTCTATCAGCAGGGAAGAAAATGACGGTACCTGACTAAGAAGCCCCGGCTAACTACGTGCCAGCAGCCGCGGTAATACGTAGGGGGCAAGCGTTATCCGGATTTACTGGGTGTAAAGGGAGCGTAGACGGCGAAGCAAGTCTGAAGTGAAAACCCAGGGCTCAACCCTGGGACTGCTTTGGAAACTGTTTTGCTAGAGTGTCGGAGA
+
GFGGGGGGGGGGCGGGFGGGGGEEGGGFFGGGGGGGGC>F:FGEGGGGGEEGCEFFAFGGGGGGFGGGCFGGFGGGGDGGGGGGGGFFCEEGGFGFGFCFGFDFFEGGGGFGGC::2<:FFGGGGGGDC@FGGGDG>EDGGGGGGGGEGE>FGGFGGGCEGGGGCC@EGGGGF9CGEGGFFFEGGC:EGGCGGFGGGGGGGEDFGGGGGCGGGDFGGGGFCCFGFGDFGCDGFFC:F>=CFFFFCEF4@GGGGFF=FCA>DFGGFFFFFFFF2<A>ADFF###
@DE18INS60510:318:000000000-B6LD3:1:1101:6549:6553 1:N:0:AAGAGGCAGCGTAAGA
TGGGGAATATTGCACAATGGGGGAAACCCTGATGCAGCGACGCCGCGTGGAGGAAGAAGGTCTTCGGATTGTAAACTCCTGTTGTTGAGGAAGATAATGACGGTACTCAACAAGGAAGTGACGGCTAACTACGTGCCAGCAGCCGCGGTAAAACGTAGGTCACAAGCGTTGTCCGGAATTACTGGGTGTAAAGGGAGCGCAGGCGGGAGAACAAGTTGGAAGTGAAATCCATGGGCTCAACCCATGAACTGCTTTCAAAACTGTTTTTCTTGAGTAGTGCAGA
+
-EFGGGGGDGGGGGGGFGGGGGGEGGG8CFFEGGGGFGEGGGGGGGGGGGE<CFCFCGFFFGGGGGG7FGG:;FGGGFDFEEGGGG8,<A:FFFFGGGGGCGGCBFFEGGGFFFCFDGGGGGGGGGGGGGGGGGFGGGGGGFCFEGDGEEEG96:;8CEEFGF+<CFEG>EGGFEGGGFGFFGFGGEGE9CEGGGG>88>EGGEGE****2<AF=A?CFCCCADGGFCCFGGGFC>75=7;)83*:BCF:47>@48*:474<C>@)722=<2)).62::<DBF
@DE18INS60510:318:000000000-B6LD3:1:1101:27762:6562 1:N:0:AAGAGGCAGCGTAAAA
TGGGGAATATTGCACAATGGGGGAAACCCTGATGCAGCGACGCCGCGTGAGCGAAGAAGTATTTCGGTATGTAAAGCTCTATCAGCAGGGAAGAAGAAATGACGGTACCTGACTAAGAAGCACCGGCTAAATACGTGCCAGCAGCCGCGGTAATACGTATGGTGCAAGCGTTATCCGGATTTACTGGGTGTAAAGGGAGCGCAGGCGGTACGGCAAGTCTGATGTGAAAGCCCGGGGCCCAACCCCGGTACTGCATTGGAAACTGTCGGACTAGAGTGTCGGA
+
FGGGFGGGGGGGFGGGG9FGGGGGGGGFGGGGGGGGGGGGFFGFGGCFGGGGGGGGGGGGGGGGFFFGGGGGGGGGGGGCFGGGGGGGGFGGGGGFFGGGGFGGGFGGF9FGGFAFFDGGGG>FGGGECGG?EFGGFGFGFGGFGGGGGGGGGFGGGG?CF63ACFE?>CCEEGCEEGDC5CCGFGGGFCCCF:CF5;;8E>E8ECE58=EC=E*:E0:*:CCC@7CFGGF**7<@50)).5557C>C5)1>FFFF7C>>>=7C?##################
@DE18INS60510:318:000000000-B6LD3:1:1101:12383:6566 1:N:0:AAGAGGCAGCGTAAGA
TGGGGAATATTGCACAATGGGGGGAACCCTGATGCAGCGACGCCGCGTGAGTGAAGAAGTATCTCGGTATGTAAAGCTCTATCAGCAGGGAAGAAAATGACGGTACCTGACTAAGAAGCCCCGGCTAACTACGTGCCAGCAGCCGCGGTAATACGTAGGGGGCAAGCGTTATCCGGAATTACTGGGTGTAAAGGGTGCGTAGGTGGTATGGCAAGTCAGAAGTGAAAACCCAGGGCTTAACTCTGGGACTGCTTTTGAAACTGTCAGACTAGAGTGCAGGAGA
+
GGFFGGGGGGGGGGGGDFGGGGGGGGGFGGGGGGGGGGGGGGGGGGGGEEEFGGGGGGAF,DG9CFFFGGGGGGGGGGGGGGGGFGFFFGGGGGFG8@FFCE>GFGGGGGGGGDGGCGGGGGGGGGGFGGGGGGFFGGGGGGGGGGGGGGDFGGGCGFEEDGGGGGGDEE5CCFG>GGGGGGCFGFCEGGGFGGEFCEGGEEG99CE7@FGGFC5AFGGGF<FCFFGGGGGGGGG@FFG7=7497C:CFFGDGFFFGGFFCF>>?2=4?FFF27<<46A??6F
@DE18INS60510:318:000000000-B6LD3:1:1101:19164:6580 1:N:0:AAGAGGCAGCGTAAGA
TAGGGAATCTTCGGCAATGGGGGCAACCCTGACCGAGCAACGCCGCGTGAGTGAAGAAGGTTTTCGGATCGTAAAGCTCTGTTGTAAGTCAAGAACGAGTGTGAGAGTGGAAAGTTCACACTGTGACGGTAGCTTACCAGAAAGGGACGGCTAACTACGTGCCAGCAGCCGCGGTAATACGTAGGTCCCGAGCGTTGTCCGGATTTATTGGGCGTAAAGCGAGCGCAGGCGGTTTGATAAGTCTGAAGTTAAAGGCTGTGGCTCAACCCTAGTTCGCTTTGGA
+
GGGGGGGGGGGGGGGGGGGGGGGGGGGGGGGGGGGGGGGGGGGGGGGFGCGFFGGGGGGGGGGGFGGGGGGGGGGGGGGGGGGGGGGGGGGFCFGFGDGGGGGGGGGGGGGGGGGGGGGGGGGGGGGGDGGGGGGGFGGGGGGGFGGGGFGGDGGGGGGG@FFC8C?FGGGGGGGGGG?CGGGGGFGFFGCEECGG5CFCCEEE*9@EG+CEEEGGGCFGGG5DGG5):=39D5>>=?>>*19BGF4FFF**2@=>CD#########################
@DE18INS60510:318:000000000-B6LD3:1:1101:3530:6636 1:N:0:AAGAGGCCGCGTAAGA
GGGGGAATATTGCACAATGGGGGAAACCCTGATGCAGCGACGCCGCGTGGAGGAAGAAGGTCTTCGGATTGTAAACTCCTGTCGTTGAGGAGGATAATGACGGTACTCAACAAGGAAGTGACGGCTAACTATGTGCCAGCAGCCGCGGTAAAACGTAGGTCACAAGCGTTGTCCGGAAGTACTGGGTGTAAAGGGAGCGCAGGCGGGAGAACAAGTAGGAAGTGAAATCCATGGGCTCAACCCATGAACTGATCTCAAAACTGTTTTTCTTGAGTAGTGCAGA
+
-:FEGGFGD--C,CCC9:?DE:FDE@BACEC,BAEED,>FGC+@=BF3=F@<+@FD<<FGFGC<FCCCBCC:C=3@CEGD,3,8>FC:<:,CCCFGCF<;>F@@:CGGFG8A<FGGGC<C:FEC7=<,4>E,CGCF@90:8*:8?:85::*<9<C;CFC+0AEG?8CGG;5;C<?8/**3++0<+@*8*<:3<CC88C5C:CCEC8?:?8EFF*0<+2:6>DCCG*0*0<7CCGGF>@F*;@>>C######################################
@DE18INS60510:318:000000000-B6LD3:1:1101:21679:6649 1:N:0:AAGAGGCAGCGTAAGA
TGGGGAATATTGCACAATGGGGGAAACCCTGATGCAGCGACGCCGCGTGGAGGAAGAAGGTCTTCGGATTGTAAACTCCTGTTGTTGGGGAAGATAATGACGTTACCCAACAAGGAAGTGACGGCTAACTACGTGCCAGCAGCCGCGGTAAAACGTAGGTCACAAGCGTTGTCCGGAATCACTGGGTGTAAAGGGAGCGCAGGCGGGACGACAAGTTGGAAGTGAAATCTATGGGCTCAACCCATAAACTGCTTTCAAATCTGTTTTTCTTGATTAGTGCAGA
+
GGGGGGCG@FG,CEFFGFGCGGDDEGGGGGGFGCGGFF:FCCGGCFGGGGFDDGDD8FE=BDFFFFEEGGGGCGGGGGG?AGGFFGGGEGGGFGGFFGDFGGCFGGGGGDGGGGCFF<D,8DBCGGGGGFFGGFFFGGCFCCGGEGCECC:FFBFGFF7FFFGGEFGEEEGGGGGGDDFF9CF@7BF5BC+,<CEGDDEECGEGGGE8*:7E55C<07**:4AF7:EDGGGGG7*7>>76?)7)9?@>BCC400=?7D))21*09:F??FA############
@DE18INS60510:318:000000000-B6LD3:1:1101:8216:6649 1:N:0:AAGAGGCAGCGTAAGA
TGGGGAATATTGCACAATGGGGGAAACCCTGATGCAGCGACGCCGCGTGGAGGAAGAAGGTCTTCGGATTGTAAACTCCTGTTGTTGAGGAAGATAATGACGGTACTCAACAAGGAAGTGACGGCTAACTACGTGCCAGCAGCCGCGGTAAAACGTAGGTCACAAGCGTTGTCCGGAATTACTGGGTGTAAAGGGAGCGCAGGCGGGAGAACAAGTTGGAAGTGAAATCCATGGGCTCAACCCATGAACTGCTTTCAAAACTGTTTTTCTTGAGTAGTGCAGA
+
DFGGGGGGGGGGGGGGGFGGGGGGGFGFGGGGGGGGGFGGGGGGGGGGGGGGGGGGGGGGFFGGGGGDFGGGFGGGGGGGGGGGGFFFGFGGGGG9FGGGGGGGGGGGGGFGFFFFGGGGGGGGGGCGGGGGGG:CFGGGGGGGDG@CF<FFCCFF<7FGGGGGGGGGGG88FGGGCECF@FGGGGCEGGFGGG>8EGGGGGGGDEEGGGFGFCG9CDG*:76CGGC:FFCFCDGFFFDF58BBC?FGF*>CD4@FCC9)9FFCFFF??45>A?B<<>2AAB8
@DE18INS60510:318:000000000-B6LD3:1:1101:20822:6652 1:N:0:AAGAGGCAGCGTAAGA
TGGGGAATATTGCACAATGGGGGAAACCCTGATGCAGCGACGCCGCGTGAGCGAAGAAGTATTTCGGTATGTAAAGCTCTATCAGCAGGGAAGAAGAAATGACGGTACCTGACTAAGAAGCCCCGGCTAACTACGTGCCAGCAGCCGCGGTAATACGTAGGGGGCAAGCGTTATCCGGATTTACTGGGTGTAAAGGGAGCGTAGACGGTTAAGCAAGCCTGAAGTGAAAGCCCGGGGCTCAACCCCGGTACTGCTTTGGAAACTGTTTGACTTGAGTGCAGGA
+
GGGGGGGGGGGGGGGGGGGGGGGGGGGGGGGGGGGGGGGGGGGGGGGGGGGGGEFGGGGGGGGGGGGGGGGGGGGGGGGGGGGGGGFGGGGDEGGGGGGGGGGGGGGGGGGGGGGGGGGFGFGGGGGGGGGGGGGGGGGGGGGGGGGGGGGGGGGGGGFGEG7CEEGGGGGGGGGGGG>E>FGGGGGFGGG9CFFFGG=EEGGGGGGGGGGCFGGGGGGGGG6DGGGGGGGFGDD>>BDC4FFFGGFGFDCDGFFFDF:(:*9>6:F9?FFFFF>0<24<<?>
@DE18INS60510:318:000000000-B6LD3:1:1101:13612:6653 1:N:0:AAGAGGCAGCGTAAGA
TGGGGAATATTGCACAATGGGGGAAACCCTGATGCAGCGACGCCGCGTGGAGGAAGAAGGTCTTCGGATTGTAAACTCCTGTTGTTGAGGAAGATAATGACGGTACTCAACAAGGAAGTGACGGCTAACTACGTGCCAGCAGCCGCGGTAAAACGTAGGTCACAAGCGTTGTCCGGAATTACTGGGTATAAAGGGAGCGCAGGCGGGAGAACAAGTTGGAAGTGAAATCCATGGGCTCAACCCATGAACTGCTTTCAAAACTGTTTTTCTTGAGTAGTGCAGA
+
GGGGGGGGGGGCGGGFFGGGGGGGGGGGGGG<F<EEFGCFGGGGGGFGGG:CFGGGGGGGGGGGGGDFGGFG?@BFGFDGGGGGGGGGGGGGGGGA9E9FA@C@@FDFGGGGGGGGC8FFGGGGGGDGFGGGFFFGGGGGGGFGGDGGGGGGGGGGGFGGGGGGGGGGE<EGGGGGCEGGCCFFGGFGCGBC9CEGCEGGGECGEGG?E5*<FCC+<CFGC4CGF7<>FFFGC*574777;FEDG6*2=F=C??=*?7)5C<CF74??:F5)4?FB>D?>9AF
@DE18INS60510:318:000000000-B6LD3:1:1101:6438:6663 1:N:0:AAGAGGCAGCGTAAGA
TGGGGAATATTGCACAATGGGGGAAACCCTGATGCAGCGACGCCGCGTGAGTGAAGAAGTATCTCGGTATGTAAAGCTCTATCAGCAGGGAAGAAAATGACGGTACCTGACTAAGAAGCCCCGGCTAACTACGTGCCAGCAGCCGCGGTAATACGTAGGGGGCAAGCGTTATCCGGAATTACTGGGTGTAAAGGGTGCGTAGGTGGTATGGCAAGTCAGAAGTGAAAACCCAGGGCTTAACTCTGGGACTGCTTTTGAAACTGTCAGACTCGAGTGCAGGAGA
+
@EFGG>FG,@-<ECF6<9FFGDGGCGG,8F6:CC<EFGGGGGGGGCGGG>CEFFGF<A<A9CF?@FGGBAACFFFGGGGGDGGGGGFE=F=EGGG>BFGGGEGGGGGGGGGB9=FGC@FGCEGDGGGGGCEFEF8CFGGE:DFGGFFGGE@EAFGD,:FECC<C7;BE@CEGFGGG588<CCFGGGGGG+<+<982A*:*28CAEEE7C66E;CCCCFF::7CFF>C*:7*5C93<>:776BFF7C;*59C################################
@DE18INS60510:318:000000000-B6LD3:1:1101:27759:6694 1:N:0:AAGAGGCAGCGTAAGA
TGGGGAATATTGCACAATGGGGGAAACCCTGATGCAGCGACGCCGCGTGGAGGAAGAAGGTCTTCGGATTGTAAACTCCTGTTGTTGAGGAAGATAATGACGGTACTCAACAAGGAAGTGACGGCTAACTACGTGCCAGCAGCCGCGGTAAAACGTAGGTCACAAGCGTTGTCCGGAATTACTGGGTGTAAAGGGAGCGCAGGCGGGCGAACAAGTTGGAAGTGAAATCCATGGGCTCAACCCATGCACTGCTTTCAAAACTGTTTTTCTTGAGTAGTGCAGG
+
GGFG>FFFFGGAFG@FDEGGGGGGGGF<FFFGGGGGG?7=CFGEGGGGGG:FFGGCFGGFGGGGGGD7CCGGGGFGGFEFGGGGFFGFGGGGFGGGCGCFGGGEFGCGFGGGGGGGGGG9FGGED<FDFFGGGGGG5?FGGFGGGDGGGCGDCCEGGECFC6FFF@FG>EEE7EE5*:CF??F:EGCGG9CCFCEE*2:CEDEEDGG1:=C=EGGGGFGCFGGGC7?FC?*2299>>3CC5<3.7?)9?CGG*@6*026)94>:4<5:??#############
@DE18INS60510:318:000000000-B6LD3:1:1101:7756:6698 1:N:0:AAGAGGCAGCGTAAGA
TGGGGAATATTGCACAATGGGGGAAACCCTGATGCAGCGACGCCGCGTGAGTGAAGAAGTATCTCGGTATGTAAAGCTCTATCAGCAGGGAAGAAAATGACGGTACCTGACTAAGAAGCCCCGGCTAACTACGTGCCAGCAGCCGCGGTAATACGTAGGGGGCAAGCGTTATCCGGAATTACTGGGCGTAAAGGGTGCGTAGGTGGTATGGCAAGTCAGAAGTGAAAACACAGGGCTTACCTCTGGGACTGCTTTTGAAACTGTCAGACTGGAGTGCAGGAGA
+
FFGGGGGGD9EGGGGGFFFFDGGGGGGCECEEGGCAECEGGGGGGGG@FCFFFFGFFGGEGGGFGGGFC+BCDDGGFGGGAAFFFGGFG@EFGFDGFGGAFDGCF:FCFFDFDGGGGGG<CFGEGGGGGGGGGGGGFGEDFGGGGDGDEGFFGFEFGGGGGGGGGGGGG7EGGGEB*:F:9BFFGG*:*:;8CFGFGGGEGGGEGFGGFFGGD9EFFGGDFFGGFGFCC*>C455;>4C*)1*9CFFCFFFGGF?FFCFBGF=CFBFBB)528?((6:9<<B>
@DE18INS60510:318:000000000-B6LD3:1:1101:6343:6733 1:N:0:AAGAGGCAGCGTAAGA
TGGGGAATATTGCACAATGGGGGAAACCCTGATGCAGCGACGCCGCGTGAGCGAAGAAGCATTTCGGTATGTAAAGCTCTATCAGCAGGGAAGAAAATGACGGTACCTGACTAAGAAGCACCGGCTAAATACGTGCCAGCAGCCGCGGTAATACGTATGGTGCAAGCGTTATCCGGATTTACTGGGTGTAACGGGAGCGCAGGCGGTACGGCAAGTCTGATGTGAAAGCCCGGGGCTCAACCACGGTACTGCATTGGAAACTGTCGGCCTAGAGTGTCGGAGG
+
CGGGG>BF,-6CFGG,;-CCGEGGDDF,8CE@FG9EFGEGGGGGGCGEG77FCG@E:D@,9CFGGFGGEFFFF<FGGG8FE9?<,B9FCEEGGFGG<EF9FCEGFGGFAFGGCGCDADFG8>:>7FECF,@FCFF7FBFFGGGGGEFGC*:,@CC,7<FFGGGGCFGGE*8C:F7CE5B9FFDCFF*1=CC,**88C?:*:8EGGGG**855*:5+<C7*;7+*00+;C*1)9))87769?7))/*8DB>F*:F**99A29F7*1,8(->?:24A<<A:911>
@DE18INS60510:318:000000000-B6LD3:1:1101:11910:6741 1:N:0:AAGAGGCAGCGTAAGA
TGGGGAATATTGCACAATGGGGGAAACCCTGATGCAGCGACGCCGCGTGGAGGAAGAAGGTCTTCGGATTGTAAACTCCTGTTGTTGAGGAAGATAATGACGGTACTCAACAAGGAAGTGACGGCTAACTACGTGCCAGCAGCCGCGGTAAAACGTAGGTCACAAGCGTTGTCCGGAATTACTGGGTGTAAAGGGAGCGCAGGCGGGAGAACAAGTTGGAAGTGAAATCCATGGGCTCAACCCATGAACTGCTTTCAAAACTGTTTTTCTTGAGTAGTGCAGA
+
GGGGGGGGGGGGGGGGGGGGGGGGGGGGGGGGGGGGGGGGGGGGGGGGGGGGGGGGGGGGGGGGGGGGGGCEAGEFGGGGGGGGGGGGGGGEGGGGGGDFGG7FGGFGGGGGGGGFGFFBFGDEGGGGGGGGGG8FGFGGBFGFGGGGGGDFGGGGGFEGGGGGGGGEGGEGGGGG7EGGGGGGGGDCCGGF7CEGGG8EGGGGGGG5C8FFGDFGFGGG7DGGGGFFGGGF>F3<FFFGFFFDGF=FFFFFFFFF7D4<GFC>?>FF>=9):8>FFF:A:A=
@DE18INS60510:318:000000000-B6LD3:1:1101:27790:6747 1:N:0:AAGAGGCAGCGTAAGA
TGGGGAATATTGCACAATGGGGGAAACCCTGATGCAGCGACGCCGCGTGGAGGAAGAAGGTCTTCGGATTGTAAACTCCTGTTGTTGAGGAAGATAATGACGGTACACAACAAGGAAGTGACGGCTAACTACGTGCCAGCAGCCGCGGTAAAACGTAGGTCACAAGCGTTGTCCGGAATTACTGGGTGTAAAGGGAGCGCAGGCGGGAGAACAAGTTGGAAGTGAAATCCATGGGCTCAACCCATGACCTGCTTTCAAAACTGTTTTTCTTGAGTAGTGCAGA
+
GGGGGGGGFGGGGGGGGGGGGGGGGGGEGGGGGGGGGGDGGGGGGEGFGGGFGGGGFGGGGGGGGGGGGGGGFGGGGGFGGFGGG8FCFGFEFGGGGGGGGGGFDFGGGGGGGFCGGD>CGGGEGCGGGGGGCFCDGGFGGGFGGGGGFGGGGCGGGFDFGF<@FGGGGEEG9FGEEGGGGEGGGG2BCGGFGGGG5CEGGDEGGGG5EEGGGDFCEFGGGGGGGGGGGGFGGGGF:>GGFFFFGGB*6CFGG?7**:42>FF:@>FFFF))6:A2<47AAFF
@DE18INS60510:318:000000000-B6LD3:1:1101:25782:6751 1:N:0:AAGAGGCAGCGTAAGA
TGGGGAATATTGCACAATGGGGGAAACCCTGATGCAGCGACGCCGCGTGAGCGATGAAGTATTTCGGTATGTAAAGCTCTATCAGCAGGGAAGAAAATGACGGTACCTGACTAAGAAGCCCCGGCTAACTACGTGCCAGCAGCCGCGGTAATACGTAGGGGGCAAGCGTTATCCGGATTTACTGGGTGTAAAGGGAGCGTAGACGGCATGGCAAGCCAGACGTGAAAGCCCGGGGCTCAACCCCGGGACTGCATTTGGAACTGTAAGGCCAGAGTGCAGGAGT
+
F-CE:CFGFGFE<FFGGEF8ACCFGGFGGG?ECE@DF8++6@:@+=CG7C7<FG?FEG,<5,CCF<FCF<EFFGG<DEG,A@FFFFA=BCDGEEFFDGF<FG>:FEGA?<3F<CDFFFFGFGGC:EG?FGG<FBFEFDE*,6>:FGCG:>><F;C<CFG<FCCCB118C*CF?FC8<8EGF9FCCF8>>+<99@E8*88:EGCF5*:8>;6>E9C*CF:**1A<FGCCGC*9)/)75:CC?>@########################################
@DE18INS60510:318:000000000-B6LD3:1:1101:9782:6753 1:N:0:AAGAGGCAGCGTAAGA
TGGGGAATATTGCACAATGGGGGAAACCCTGATGCAGCGACGCCGCGTGGAGGAAGAAGGTCTTCGGATTGTAAACTCCTGTTGTTGGGGAAGATAATGACGGTACCCAACAAGGAAGTGACGGCTAACTACGTGCCAGCAGCCGCGGTAAAACGTAGGTCACAAGCGTTGTCCGGAATTACTGGGTGTAAAGGGAGCGCAGGCGGGAAGACAAGTTGGAAGTGAAATCTATGGGCTCAACCCATAAACTGCTTTCAAAACTGTTTTTCTTGAGTAGTGCAGA
+
GGGGGGGGGGGGGGGGGGGGGGGGGGGGGGGGGGGGGGGGGGGGGGGGGGGGGGGGGGGGGGGGGGGGGGGGGGGFGGGGGGGGGGGGGGCFGGGGGGGGGD@FFGGGGGGGGGFDDFFGGGGGGGGCGGGGGGFGGGGGGGGFEGGGECGGDGGGGGEGGGGFGCFGGGGGGGGGGGGGFGGGGFFGGGGGGGGG5EGDCGGGGGG5CECFG?FFGGGGGGGGGGGGGGGFFGC>FFGCFFFFGF*07C7=GFFFGGBFGFGGFBFFFF><<2:<A93>A>4
@DE18INS60510:318:000000000-B6LD3:1:1101:7462:6773 1:N:0:AAGAGGCAGCGTAAGA
TGGGGAATATTGCACAATGGGGGAAACCCTGATGCAGCGACGCCGCGTGGAGGAAGAAGGTCTTCGGATTGTAAACTCCTGATGTTGAGGAAGATAATGGCGGTACTCAACAAGGAAGTGACGGCTAACTACGTGCCAGCAGCCGCGGTAAAACGTAGGTCACAAGCGTTGTCCGGAATTACTGGGTGTAAAGGGAGCGCAGGCGGGAGAACAAGTTGGAAGTGAAATCCATGGGCTCAACCCATGAACTGCTTTCACAACTGTTTTTCTTGAGTAGTGCAGA
+
<EFGGGGGGGECD,FF<AGFEEGG@<<EEGFGGFGFGC@FGGG:CFGCCFDC@FGF:FFGFFGDFFF+F7AFCGCGGCGEC,>FC,88?,FE:FFA;BFGGF71=<CGGG:C*C7CAFC:,C7<*:CFFE<:*C6C*ACFFGG8>EEEGEG9CGE@8F5C9C?C?*8CECEG7E5E*::FGGG7CC8:*<+2<:?FE5=EE855*8:*/866A6=C9D4C>CFF+:EFC<=C7*/57.967><7C697=79F796?D*64<@<F74F::BFF9?#########
@DE18INS60510:318:000000000-B6LD3:1:1101:17437:6789 1:N:0:AAGAGGCAGCGTAAGA
TGGGGAATATTGCACAATGGGGGAAACCCTGATGCAGCGACGCCGCGTGGAGGAAGAAGGTCTTCGGATTGTAAACTCCTGTTGTTGAGGAAGATAATGACGGTACTCAACAAGGAAGTGACGGCTAACTACGTGCCAGCAGCCGCGGTAAAACGTAGGTCACAAGCGTTGTCCGGAATTACTGGGTGTAAAGGGAGCGCAGGCGGGAGAACAAGTTGGAAGTGAAATCCATGGGCTCAACCCATGAACTGCTTTCAAAACTGTTTTTCTTGAGTAGTGCAGA
+
GGGGGGGGGGGGGGGGGGGGGGGGGGGGGGGGGGGGGGGGGGGGGGGGGGGGGGGGGGGGGGGGGGDFGGGGGGGGGGGGGGGGGGGEFDGGGGGFGGGFGGGGGGGGGGGGGGGGGGGGGGGGGGGGGGGGGG:FGGGGGGGGGGGDEEFGGGDGFGGGGGGGGGGGGF7EGFGDG8FGGGGGGFFCEGGCFFGGEGDEGGDGGGGGGGGGGGFFGGFGCDGGGGGGFGGGGGF>FFGGFFFDGG=FFFGG>FFFCGB4FFGGFFFFFFBB<?A>4<0<9A@
@DE18INS60510:318:000000000-B6LD3:1:1101:25746:6792 1:N:0:AAGAGGCAGCGTAAGA
TGGGGAATATTGGACAATGGGCGAAAGCCTGATCCAGCGACGCCGCGTGAGTGAAGAAGTATTTCGGTATGTAAAGCTCTATCAGCAGGGAAGAAAATGACGGTACCTGACTAAGAAGCCCCGGCTAACTACGTGCCAGCAGCCGCGATAATACGTAGGGGGCAAGCGTTATCCGGATTTACTGGGTGTAAAGGGAGCGTAGACGGTTAAGCAAGTCTGAAGTGAAAGCCCGGGGCTCAACCCCGGTACTGCTTTGGAAACTGTTTGACTTGAGTGCAGGAGA
+
GGGGFGFGGGGGGGGGGGGGGGGGGGGGGGGGGGGGGGGGGGGGGGGGGGGGGGGGGGFFE<FGGGGFGGGGGGGGGGGGGGGGGGGGGGGGGGGGGGGGFGGEGGGGGGGGGGGGGGGGGDGGGGGGGGGGGGGGGGGGGGGGGGEGGGGGGGGFGGGGGGGGDFGGGDGGGGGGG5CCFGGGFGGGEFGGGGGGGGEEEEEGGGCDGGGGGGGGFGFGGGGGFGGGG=5>DDDBEFGGFFEFGGB35*:CF4F?F<A298:7@DFFDF4AB7AF<>AB###
@DE18INS60510:318:000000000-B6LD3:1:1101:10734:6805 1:N:0:AAGAGGCAGCGTAAGA
TGGGGAATATTGCACAATGGGGGAAACCCTGATGCAGCGACGCCGCGTGGAGGAAGAAGGTCTTCGGATTGTAAACTCCTGTTGTTGAGGAAGATAATGATGGTACTCAACAAGGAAGTGACGGCTAACTCCGTGCCAGAAGCCGCGGTAAAACGTAGGTCACAAGCGTTGTCCGGAATTACTGGGTGTAAAGGGAGCGCAGGCGGGCGAACAATTTGGAAGTGAAATCCATGGGCTCACCCCATGAAATGCTTTCAAAACTGTTTTTCTTGAGTAGTGCAGA
+
EFFGEG@FFGE9EGFAEFFGGDGGGFGDGGG8FFGGG?GGFFFCCCBFGG7F7@FG<FGGGEGGGG:+FF,8B93DFFGCFGGGGDA,>,83::<FFGFG,@<CEGG9?<,<:FFF8<FGFC7<:FGCFF,8<EG*CC@*;@EFCEE>8:CF9CEGFGDFGG89+**ACECGF7:85C>E9C:9FFGGGG:?7C>8C8*:58*2:=5*/:*7?6++<*:4*9<CDGFF?7*:C9*5>FG*7>:>C6***2**:@FFF043FF#####################
@DE18INS60510:318:000000000-B6LD3:1:1101:22466:6810 1:N:0:AAGAGGCAGCGTAAGA
TGGGGAATATTGCACAATGGGGGAAACCCTGATGCAGCGACGCCGCGTGAGTGAAGAAGTATCTCGGTATGTAAAGCTCTATCAGCAGGGAAGAAAATGACGGTACCTGACTAAGAAGCCCCGGCTAACTACGTGCCAGCAGCCGCGGTAATACGTAGGGGGCAAGCGTTATCCGGAATTACTGGGTGTAAAGGGTGCGTAGGTGGTATGGCAAGTCAGAAGTGAAAACCCAGGGCTTAACTCTGGGACTGCTTTTGAAACTGTCAGACTGGAGTGCAGGAGA
+
GGGGGGGGGGGGGGGGGGGGGGGGGGGGGGGGGGGGGGGGGGGGGGGGGGGGGGGGGGGGGGGGGGGGGGGGGGGGGGGGGGGGGGGGGGGGFGGGGGGGGGGGGGGGGGGGGGGGGGGGGGGGGGGGGGGGGGGGGGGGGGGGGGGGGGGGGGGGGGGDGGGGGGGGGGGGGGGGGGGGGGGGGGGGGF9AEGGGCEGGGGGGGGGGGGGGG9EGGGGGGGGGGCCFGGGGGGGDFF<>@4=BG6>FFGGGGFFFGG2<G?CFFFFBFFF?FFFBBBA??##
@DE18INS60510:318:000000000-B6LD3:1:1101:21600:6836 1:N:0:AAGAGGCAGCGTAAGA
TGGGGAATATTGCACAATGGGGGAAACCCTGATGCAGCGACGCCGCGTGGAGGAAGAAGGTCTTCGGATTGTAAACTCCTGTTGTTGAGGAAGATAATGACGGTACTCAACAAGGAGGTGACGGCTAACTACGTGCCAGCAGCCGCGGTAAAACGTAGGTCACAAGCGTTGTCCGGAATTACTGGGTGTAAAGGGAGCGCAGGCGGGAGAACAAGTTGGAAGTGAAATCCATGGGCTCAACCCATGAACTGCTTTCAAAACTGGTTTTCTTGAGTAGTGCAGA
+
GGGGGGGGGGGGGGGGGGGGGGGGGGGGGGGGGGGGGGGGGGGGGGGGGGGGGGGGGGGGEGGGGGGGGGGGGGGGGGGGGGGGGGGGGGGGGGGGGGCGGGDGGGGGGGGGGGGGGGGGGGGGGGGGGGGGGGDGGGCFCFGGGGGGGGGCFGGGGGGGGGGGGGGGGGEGGGGGGGGGGGGGFGGGGGCFGGG55CEGGGGGGGGGGGGGGGGGGGC<FFGGGGGGGGGGGDGFFFGGFFFFGFFF?FGGGFFFCG9AFFCFF>FFFF><B##########
@DE18INS60510:318:000000000-B6LD3:1:1101:20344:6838 1:N:0:AAGAGGCAGCGTAAGA
TGGGGAATATTGCACAATGGGGGAAACCCTGATGCAGCGACGCCGCGTGGAGGAAGAAGGTCTTCGGATTGTAAACTCCTGTTGTTGGGGAAGATAATGACGGTACCCAACAAGGAAGTGACGGCTAACTACGTGCCAGCCGCCGCGGTAAAACGTAGGTCACAAGCGTTGTCCGGAATTACTGGGTGTAACGGGAGCGCAGGCGGGAAGACAAGTTGGAAGTGACATCTATGGGCTCAACCCATAAACTGCTTTCAAAACTGTTTTTCTTGAGTAGTGCAGA
+
GGGGGGGGGGGGGGGGGGGGGGGGDGGGGGGGGGGGGGDFGEGGGGGGDGDFG>FFGGFGGGGGGGGGGGGGGGGGGGGGGGGGGGGGGGGGGGGFEFF9FGGGGGCGDCFECFGDFGFGGG>CFG<FFGEGGG8FF,:F*@CGEGECGDGGFCFCGEGFG,<C9:FGGG8CFGGDEEGGGGGFGGGGGGG+*:CE>G8ECEEGG=5E:C6EGD=FGDGGCFGGC*:CGFDFG6CFFFCFFF>@C64*?FC=GF4F*7-)7?7FFFF:BFA268>4><2:<27
@DE18INS60510:318:000000000-B6LD3:1:1101:20331:6852 1:N:0:AAGAGGCAGCGTAAGA
TGGGGAATATTGCACAATGGGGGAAACCCTGATGCAGCGACGCCGCGTGGAGGAAGAAGGTCTTCGGATTGTAAACTCCTGTTGTTGGGGAAGATAATGACGGTACCCAACAAGGAAGTGACGGCTAACTACGTGCCAGCAGCCGCGGTAAAACGTAGGTCACAAGCTTTGTCCGGAATTACTGGGTGTAAAGGGAGCGCAGGCGGGAAGACAAGTTGGAAGTGAAATCTATGGGCTCAACCCATAAACTGCTTTCAAAACTGTTTTTCTTGCGTAGTGCAGA
+
GGGGGGGGGGGGGGGGGGGGGGGGGGGGGGGGGDGECGFGGGGGGGGGGGEGGGGGGGFDGGGGGGGGGGGGGGGGGGGGGGGGGG8=F@CGGGGFGGGGGECFGGGGGCFGGG@GGGFFGGEGGGEGGGGGGGCFGG:FFFGGGGGG@FCGGGGGGGGGFGGFCFG+;:9BFGGGGGGGGGGGG595EGFB9CGGGGDGGGEGCGG5?EFCGFF?GFGGG:CF+*<CCF7C>6D@FF=*75<:CCFFF7*0CBB40?>7FFFG@AF6?FFF###########
@DE18INS60510:318:000000000-B6LD3:1:1101:13252:6870 1:N:0:AAGAGGCAGCGTAAGA
TGGGGAATATTGCACAATGGGGGAAACCCTGATGCAGCGACGCCGCGTGGAGGAAGAAGGTCTTCGGATTGTAAACTCCTGTTGTTGAGGAAGATAATGACGGTACTCAACAAGGAAGTGACGGCTAACTACGTGCCAGCAGCCGCGGTAAAACGTAGGTCACAAGCGTTGTCCGGAATTACTGGGTGTAAAGGGAGCGCAGGCGGGAGAACAAGTTGGAAGTGAAATCCATGGGCTCAACCCATGAACTGCTTTCAAAACTGTTTTTCTTGAGTAGTTCAGA
+
GGGGGGGGGGGGGGGGGGGGGGGGGGGGGGGGGGGGGGDGGGGGGGGGGGGGGGGGGGGGGGGGGGGGGGFGGGGFGFGGGGGGGGGGGGGGFGGGGGGGGGGG@GGGGGGGGGGFGGGFFGCEGGFGGGGGGG6FFFFGFGGGGGGGGGGGFGGGGGGGGGGGFGGGGGDEFGGGGGGGGGGGGGGGEGGFGGGGDGCGGGGGGGGEGG=FGGD?FFGGFGG49>FGDFGG>F*75>FG?F@3CFFFFGGG:8@FGG<AF?CFFFFFFFB>AD>B<<<6<A4
@DE18INS60510:318:000000000-B6LD3:1:1101:20433:6876 1:N:0:AAGAGGCAGCGTAAGA
TGGGGAATATTGCACAATGGGAGAAACCCTGATGCAGCGACGCCGCGTGAGCGAAGAAGTATTTCGGTATGTAAAGCTCTATCAGCAGGGAAGAAGAAATGACGGTACCTGACTAAGAAGCACCGGCTAAATACGTGCCAGCAGCCGCGGTAATACGTATGGTGCAAGCGTTATCCGGATTTACTGGGTGTAAAGGGAACGCAGGCGGTACGGCAAGTCTGATGTGAAAGCCCGGGGCTCAACCCCGGTACTGCATTGGAAACTGTCGGACTAGAGTGTCGGA
+
GGGGGGGGGGGGGGGGGGGGGGGGGGGGGGGGGGGGGGGGGGGGGGEGGGGGGGGGGGGGGGGGGGGGGGGGGGGGGGGGGGGGFGGGGGGGGGGGGGGGGGGGEGGGGGGGGGFGGGGGGGGGEGGGGGGGGGFFGGGGGGGGGGGGGGEGGFFGGGGGGGGFGG@GGGGGCFGGGGGEGGGGGGGGGGGEFFFGGFGGGC@EGGGGGGGGGGCGGFGGGCFFGGGGGGGG:DGF)>DG=FFFDGFGFGGGGFFFGCD?G4CGBAF?F)228?<<<<<<?##
@DE18INS60510:318:000000000-B6LD3:1:1101:22375:6915 1:N:0:AAGAGGCAGCGTAAGA
TGGGGAATATTGCACAATGGGGGAAACCCCGATGCAGCGACGCCGCGTGGAGGAAGAAGGTCTTCGGATTGTAAACTCCTGTTGTTGAGGAAGATAATGACGGTACTCAACAAGGAAGTGACGGCTAACTACGTGCCAGCAGCCGCGGTAAAACGTAGGTCACAAGCGTTGTCCGGAATTACTGGGTGTAAAGGGAGCGCAGGCGGGAGAACAAGTTGGAAGTGAAATCCATGGGCTCAACCCATGGACTGCTTTCAAAACTGTTTTTCTTGAGTAGTGCAGA
+
GFFGGGGGGGGGGGGGFFFFFGGGGGGFGEGGGGGGGGEGGGGGGGEGGGGGGGGGGGGGGGGGGGGGGGGGGGGGGGGGGGGGGGGGFEGDGGDGFFGDGEGFGEGGGGGGGF,>FGGGCGEEGGGGGGGGGGGGFGGGFFFFGGG7BCGGGGGGGGGGGGGGFGG>EEGGGGGGCDFGGGFF7CFGEF9<CGGG>GGGDEEGEGCEE=ECE:CCGGDCF5FGFFFGGACCCFF>FFG6F:BECFFG@GFFFFFFGG<3>67:=AFFBFFB4?A4<64>9<=
@DE18INS60510:318:000000000-B6LD3:1:1101:11038:6929 1:N:0:AAGAGGCAGCGTAAGA
TGGGGAATATTGCACAATGGGGGAAACCCTGATGCAGCGACGCCGCGTGAGCGAAGAAGTATTTCGGTATGTAAAGCTCTATCAGCAGGGAAGAAGAAATGACGGTACCTGACTAAGAAGCACCGGCTAAATACGTGCCAGCAGCCGCGGTAATACGTATGGTGCAAGCGTTATCCGGATTTACTGGGTGTAAAGGGAGCGCAGGCGGAAGGCTAAGTCTGATGTGAAAGCCCGGGGCTCAACCCCGGTACTGCATTGGAAACTGGTCATCTAGGGTGTCGGA
+
GFGFGGGGGGGGGGGGGGGGFGGGGGGFGGGGGGGGGGGGGGGGEGGGGDGGGGGGGGGGGGGGGGGGGGGGGGGGGGGGFGGGGGFGGGGGGGGGGCCGCGGGEGGGGGACFFGGGGGGGGGGGGGGGGGGGGGGCGGGDGGGGGGGGGGGCFFGGGFEGGGGGGGGGGGGGFGGGGGGGGFGGFGGGGGGG+AFEFGGDCEGGGGGGGGGGGG++:CGGCC>CC9FC7CFCD3>)735?FFFGC>DB<DFFFFFGG?)29<F?##################
@DE18INS60510:318:000000000-B6LD3:1:1101:27047:6939 1:N:0:AAGAGGCAGCGTAAGA
TAGGGAATCTTCGGCAATGGGGGCAACCCTGACCGAGCAACGCCGCGTGAGTGAAGAAGGTTTTCGGATCGTAAAGCTCTGTTGTAAGAGAAGAACGAGTGTGAGAGTGGAAAGTTCACACTGTGACGGTAACTTACCAGAAAGGGACGGCTAACTACGTGCCAGCAGCCGCGGTAATACGTAGGTCCCGAGCGTTATCCGGATTTATTGGGCGTAAAGCGAGCGCAGGCGGTTAGATAAGTCTGAAGTTAAAGGCTGTGGCTTAACCATAGTACGCTTTGGA
+
GGGGGGGGGGGGGGGGGGGGGGGGGGGGGGGGGGGGGGGGGGGGGGGGGGGGGGGGFGGGGGGGGGGGGGGGGGGGGFGGGGGFGFGGFGGGGGGGGGGGGGGGGGGGGGCEGGGGGGGGGGGGGGGGGGGGGGGGFGGGGGGGGGGGGGGGGGGGGGGGCFFDFGGGGGGGGGCGGGGFGGGGGGGGGGGEE8?EDGGGGG;?EFGGGCGGGEGGGGGGDGCGCCEGGDDGGGGFFFGGFFFFCDFGBGDFGFF>><<BCFG47A65<FDBFB<?F######
@DE18INS60510:318:000000000-B6LD3:1:1101:14471:6958 1:N:0:AAGAAGCAGCGTAAGA
TGGGGAATATTGCACAATGGGGGAAACCCTGATGCAGCGACGCCGCGTGAGCGAAGAAGTATTTCGGTATGTAAAGCTCTATCAGCAGGGAAGAAGAAATGACGGTACCTGACTAAGAAGCACCGGCTAAATACGTGCCAGCAGCCGCGGTAATACGTATGGTGCAAGCGTTGTCCGGATTTACTGGGTGTAAAGGGAGCGCAGGCGGTACGGCAAGTCTGATGTGAAAGCCCGGGGCTCAACCCCGGTACTGCATTGGAAACTGTCGGACTAGAGTGTCGGA
+
GGGGGGGGGGGGGGGGGGGGGGGGGGGGGGGGGGGGGGGGGGGGGGGGGGGGGGGGGGGGGGGGGGGGGGGGGGGGFGGGGGGGGGFGGGGGGGGGGGGGGGGGGGGGGGGGGGGGGGGGGGGGGGGGGGGGGGGGGGGGGGCCFFGGGGGGGGGGGGGGGGGGGGGGGDEGGEGGGGCGGGGGGGGGGGGGGDGGGGDGGGGGGGGGGCEEGG=EFGGDDGGGFC7>CCFCGGGFFFDGFFFFGEFGFGDGG4=F**4<7?FCF48?F@FFF><<:<46:>5
@DE18INS60510:318:000000000-B6LD3:1:1101:15852:6960 1:N:0:AAGAGGCAGCGTAACA
TGGGGAATCTTCCACAATGGGCGAAAGCCTGATGCAGCGACGCCGCGTGGAGGATGACGGCCTTCGGATTGTAAACTCCTGTTGTTCAGGACGATAATGCCGGTACTCAACAAGGAACTGACTTCTCGCTACGTGCCAGCAGCGGCGGTACGACGTAGGTCACAAGCGTTGTCCTGATTTACTGGTTGCAAAGGGAGCGCAGGCGGATTAACAGGATGGAACTCACATCCATGTGCTCAACCCATGCACTGCTTTCCAAGCTGTTATTCTTGACTAGTGCAGA
+
GFGGGGGG9FG,C,CFFFEFG,@FEG+CFGGGFG,FFG+@FGGGCFGGG7+,BF,AF?F@+@FFGGGFGGGGGFGG<,BCBFF,F<55<FFDF7F>C3F,>F:+8+,38<3@:,8@D,@F,8,,<,,**>>F@::7FF#################################################################################################################################################
@DE18INS60510:318:000000000-B6LD3:1:1101:27256:6964 1:N:0:AAGAGGCAGCGTAAGA
TGGGGAATATTGCACAATGGGGGAAACCCTGATGCAGCGACGCCGCGTGGAGGAAGAAGGTCTTCGGATTGTAAACTCCTGTTGTTGAGGAAGATAATGACGGTACTCAACAAGGAAGTGACGGCTAACTACGTGCCAGCAGCCGCGGTAAAACGTAGGTCACAAGCGTTGTCCGGAATTACTGGGTGTAAAGGGAGCGCAGGCGGGAGAACAAGTTGGAAGTGAAATCCATGGGCTCAACCCATGAACTGCTTTCAAAACTGTTTTTCTTGAGTAGTGCAGA
+
GGGGGGGGGGGGGGGGGGGGGGGGGGGGGGGGGGGGGGGGGGGGGGGGEGGGGGGGGGGGGGGGGGGGGGGGFGGGGGGGGGGGGGGGGGGGGGGGGGGGGGGGGGGGGGGGGGGGGGGGGGGGGGGGGGGGGGGGGGGGGGGGGGGGGGGGGGGGGGGGGGGGGGFGGGGGGGGGGGGGGGGGGGFGGGGGGFGEEGGGGGGGGCEGEECGFFF?EFGGGFGG?FFDFFGGGCGFFFGGFFFFGGFGFCGCG4@FGFDA5@D>@DFBBFABF>99<<39>>9
@DE18INS60510:318:000000000-B6LD3:1:1101:22073:6979 1:N:0:AAGAGGCAGCGTAAGA
TGGGGAATATTGCACAATGGGGGAAACCCTGATGCAGCGACGCCGCGTGGAGGAAGAAGGTCTTCGGATTGTAAACTCCCGTTGTTGAGGAAGATAATGACGGTACTCAACAAGGAAGTGACGGCTAACTACGTGCCAGCGGCCGCGGTAAAACGTAGGTCACAAGCGTTGTCCGGAATTACTGGGTGTAAAGGGAGCGCAGGCGGGAGAACAAGTTGGAAGTGAAATCCATGGGCTCAACCCATGAACTGCTTTCAAAACTGTTTTTCTTGAGTAGTGCAGA
+
GGGGGGGGGGGGGGGGGGGGGGGGGGGGGGGGGGGGGGGGGGGGGGGGGGGGGGGGGGGGFGGGGGGGGGGGGGGGGGGGGGGEGGGGGGGGGGGGFGGDGG7FGGFGGGGGGGGGGGGGFGGGGGGGGGGGDGCGGGCFGGGGGGGDEEFGGGGGDGGGGGGGGFGGCGCEFGGGGGGGFGFF8EFGGGGGGGGGGGEGGGGGGGGEEGGGG*A<?FCFFFFGFGFGGGFGGGGFFFG=?F>34??:@77C>F?FFG2<FFFGF<???F<5<:<AFF?F2A4
@DE18INS60510:318:000000000-B6LD3:1:1101:23750:6980 1:N:0:AAGAGGCAGCGTAAGA
TGGGGAATATTGCACAATGGGGGAAACCCTGATGCAGCGACGCCGCGTGGAGGAAGAAGGTCTTCGGATTGTAAACTCCTGTTGTTGAGGAGGATAATGACGGTACTCAACAAGGAAGTGACGGCTAACTACGTGCCAGCAGCCGCGGTAAAACGTAGGTCACAAGCGTTGTCCGGAATTACTGGGTGTAAAGGGAGCGCAGGCGGGAAGACAAGTTGGAAGTGAAATCTATGGGCTCAACCCATAAACTGCTTTCAAAACTGTTTTTCTTGAGTAGTGCAGA
+
GGGGGGGGGGGGGGGGGGGGGGGGGGGGGGGGGGGGGGGGGGGGGGGGGGGGGGGGGGGGGGGGGGGGGGGGFGGGGGGGGGGGGGGGGGGGGGGGGGGGGGGGGGGGGGGGGGGGGGGGGGGGGGGGGGGGGGGGGGGGGFFGGGGGGDGGFGGFFGGGGGGGGGGGGGGGGGGGGGGGFGGGGGFGGGGFFGGGGGGGDGGGGGGCGGGGGCFFFGGGGGGGGGGGGGGGFFFFFFG=FFFE:GFGFGGFD?FFGG>2D@CGFFF8?FBFF?BB2::AA##
@DE18INS60510:318:000000000-B6LD3:1:1101:27205:6981 1:N:0:AAGAGGCAGCGTAAGA
TGGGGAATATTGCACAATGGGGGAAACCCTGATGCAGCGACGCCGCGTGGAGGAAGAAGGTCTTCGGATTGTAAACTCCTGTTGTTGGGGAAGATAATGACGGTACCCAACAAGGAAGTGACGGCTAACTACGTGCCAGCAGCCGCGGTAAAACGTAGGTCACAAGCGTTGTCCGGAATTACTGGGTGTAAAGGGAGCGCAGGCGGGAAGACAAGTTGGAAGTGAAATCTATGGGCTCAACCCATAAACTGCTTTCAAAACTGTTTTTCTTGAGTAGTGCAGA
+
FGGGGGGGGGGGGGGGGGGGGGGGGGGGGGGGGGGGGGCFGGGGGGGGGGGGGGGGGGGGDEGGGGGGGGGGGGGGGGGGGGGGGGGFGGGGGGGGGGGGGGGGGGFGGGGGGGGGGGGGGGGGGGGGGGGGGGGGGGGGGGGGGGGGGGGGGGGFGGGGGGGGGGGGGGGCFGGEGGGGGFFGGFEGEGF?FGGGGGEDGGGGGEEEGGGGGCEF+CFGGGGGFFCFFFG7:6CFFFGF4@5>FFFFF7?DDFFFF:><CFF:7A??7=45A?<<<AB####
@DE18INS60510:318:000000000-B6LD3:1:1101:18097:6981 1:N:0:AAGAGGCAGCGTATGA
TGGGGAATATTGCACAATGGGCGAAAGCCTGATGCAGCGACGCCGCGTGAGTGAAGAAGTATTTCGGTATGTAAAGCTCTATCAGCAGGGAAGAAAATGACGGTACCTGACTAAGAAGCCCCGGCTAACTACGTGCCAGCAGCCGCGGTAATACGTAGGGGGCAAGCGTTATCCGGATTTACTGGGTGTAAAGGGAGCGTAGACGGCGAAGCAAGTCTGAAGTGAAAACCCAGGGCTCAACCCTGGGACTGCTTTGGGAACTGTTTTGCTAGAGTGTCGGAGA
+
GGGGGGGGGGGGGGGGGGGGGGGGGGGGGGGGGFGGGGGGGGGGGGGGGGGGGGGGGGGGGGGGGGGGGGGGGGGGGGGGGGGGGGGGGGCGGGGFGGGGGGGGGGGGGGGGGGGGGCGGGGGGGGGGGGGGGGGGGGGGGGGGGGDGGGGGGGGGGFDGDGGGGGGGGGGGGGGGFGGGGGFGGGGGGGGGFGGGG?EGGGEGEGGG?EGGGGGGGGGGGGGG?DFFGGGGGGD>FFGGFFBF4FF4>FDF:=?6DC1:G)7**6F<2F)-4>A<:A?####
@DE18INS60510:318:000000000-B6LD3:1:1101:14337:6984 1:N:0:AAGAGGCAGCGTAAGA
TGGGGAATATTGCACAATGGGGGAAACCCTGATGCAGCGACGCCGCGTGGAGGAAGAAGGCCTTCGGATTGTAAACTCCTGTTGTTGAGGAAGATAATGACGGTACTCAACAAGGAAGTGACGGCTAACTACGTGCCAGCAGCCGCGGTAAAACGTAGGTCACAAGCGTTGTCCGGAATTACTGGGTGTAAAGGGAGCGCAGGCGGGAGAACAAGTTGGAAGTGAAATCCATGGGCTCAACCCATGAACTGCTTTCAAAACTGCTTTTCTTGAGTAGTGCAGA
+
GGGGGGGGGGGFGGGGFGGGGGGGGFGEGGGGGGGFGGCEGGGGGGGGGGCCEDGFGGGG7FGGGGG>FGGGG;FGGGGGGGGGGGGGGGFGGGGGGGGGGGCEGGGGGDEGGFC,<AF,?F:BFGGGGGGGGFEGGGGGGGGGGGGGGGG7CFG>FGGGCFGGFGG>ECCEGGG>CEEGGGGG?FFGEFF7E7CGEDEGGGEEDG*/CCCFF*:<CFGGF*<=@F7:EGGG7FCFF@D>FFE@FFF*9:*CFB=97728C?0*96F<AF24<))6<D:A>9F
@DE18INS60510:318:000000000-B6LD3:1:1101:9765:6991 1:N:0:TAGAGGCAGCGTAAGA
TGGGGAATATTGCGCAATGGGGGCAACCCTGACGCAGCCATGCCGCGTGAATGAAGAAGGCCTTCGGGTTGTAAAGTTCTTTCGGTAGCGAGGAAGGCATTTAGTTTAATAGACTAGGTGATTGACGTTAACTACAGAAGAAGCACCGGCTAACTCCGTGCCAGCAGCCGCGGTAATACGGAGGGTGCGAGCGTTAATCGGAATAACTGGGCGTAAAGGGCACGCAGGCGGTTACTTAAGTGAGGTGTGAAAGCCCCGGGCTTAACCTGGGAATTGCATTTCA
+
GGGGGGGGGGGGF,FFGGGGGGGGGGGGGGFAFGGGGGGGGGDFDGEF@CFGGGGGGGGGGGGGGGGGGEGGEGCFGGGGGGGG>FCF@7=FE@FFGGDFGFBFGDGGGGGF<FGFBFFDFGFEGFGGGGGGGGGFGCGF<<EFCGGDGGGGGGGGGGFFCCFBFFGGGEGGDGFDGGGFDCC:7CGGGG>CEGDEDCGCGEEFGGGG?GD5EGGDF7>5DFDGGGGCECDG)7>FF?CC=4*9DGFF5DDFFF>)>C9;)>F*9ABA:@B(58?BFFFFAF4
@DE18INS60510:318:000000000-B6LD3:1:1101:7656:7001 1:N:0:AAGAGGCAGCGTAAGA
TGGGGAATATTGCACAATGGGGGAAACCCTGATGCAGCGACGCCGCGTGAGTGAAGAAGTATCTCGGTATGTAAAGCTCTATCAGCAGGGAAGAAAATGACGGTACCTGACTAAGAAGCCCCGGCTAACTACGTGCCAGCAGCCGCGGTAATACGTAGGGGGCAAGCGTTATCCGGAATTACTGGGTGTAAAGGGTGCGTAGGTGGTATGGCAAGTCAGAAGTGAAAACCCAGCGCTTAACTCTGGGACTGCTTTTGCAACTGTCAGCCTGGAGTGCAGGAGA
+
FFGGGDGGGGFG<EFAEFGGGGGDGGGFEFECFAFCGGCFFGGGGGGGGEFFGG9FGGGGGGGGGGGG8FEF?@FGFFGGGGGG9FEFFGDGGGGFGGGGGGGGGGGGF<EF,5<5FGEFF7=FEGC8FG<FGG<EG<ECACGFEDE7FG7F9F7F,DC@EG>F@@FBBF8CGGGGCEF7FGFG7BFGGFFEF+8C8EGE>E5<C5C9FFFG@CFGGGGD7CFGGGGGE>CCC*95BDD*@FB4C?>GFGFD>*94:44<0)9F?AF################
@DE18INS60510:318:000000000-B6LD3:1:1101:13981:7007 1:N:0:AAGAGGCAGCGTAAGA
TGGGGAATATTGGGCAATGGGGGAAACCCTGACCCAGCAACGCCGCGTGAAGGAAGAAGGCTTTCGGGTTGTAAACTTCTTTTACCAGGGACGAAGAGAGTGACGGTACCTGGAGAAAAAGCCACGGCTACCTACGTGCCAGCAGCCGCGTTAATACGTAGGTGGCAAGCGTTGTCCGGATTTACTGGGTGTAAAGGGCGTGTAGGCGGAGATGCAAGTCAGATGTGAAATCCTCGGGCTTAACCCGGGAACTGCACTTGAACCTGTATCCCTTGAGTATCGG
+
GGGGGGGGGGGGG,CFFGGGGEGFGGGGGGGGFEFGGG,ECCGGFFGGGGGGGGGGGGGGGEFGGGGGGGGGGGGGGFFGGGGFFF9AFGGFEGGCFGGGGFFGG+CFDA<9<<,@><C<:D>CF@E@FG,F:>FC:F7FFDE,<FGGG714=7C,<FF<F*,?*:F9*=CE7<<C958CEC?+3C?E>;1:<+:3@*;C:*;>+:C*:*:*8ACFGFFC*:C*+:CC99C*0:>5)))/7464*7:)5<)/>FF?*2)4*6*94:@44*68:<<AFAF9<BF
@DE18INS60510:318:000000000-B6LD3:1:1101:14624:7014 1:N:0:AAGAGGCAGCGTAAGA
TGGGGAATATTGCACAATGGGGGAAACCCTGATGCAGCGACGCCGCGTGGAGGAAGAAGGTCTTCGGATTGTAAACTCCTGTTGTTGAGGAAGATAATGACGGTACTCAACAAGGAAGTGACGGCTAACTACGTGCCAGCAGCCGCGGTAATACGTAGGGGGCAAGCGTTATCCGGATTTACTGGGTGTAAAGGGAGCGTAGACGGCATGGCAAGTCTGAAGTGAAAACCCAGGGCTCAACCCTGGGACTGCTTTGGAAACTGTCAAGCTAGAGTGCAGGAGA
+
GGGGGGGGGGGFGGGGGGGGGGGGGGG@EGGGFFGGGG:FGGGGEGGFFGCEEGGGCFGGGGFCGG7BFFGGGGGFEAFGGGGGGGFGGGFGFGGGGGFGG@FEDFFGGGGGGGGGEGGFGGE@F>F@FFGFGG8CF@7FF7FFGGGGGGGGGGFGGGGEGGGGGDDEGEGGGGGD5;*<AEGGFGGGGF:CGFEG>EGGD*;CEDE*?8:=C?5C7CFGFDGGGGCDFGDDGFCBFFCCF:D:FF3D:<CFG?FFDC>AGFGGFAF?<F>DFF<BF4::0:7
@DE18INS60510:318:000000000-B6LD3:1:1101:9073:7053 1:N:0:AAGAGGCAGCGTAAGA
TGGGGAATATCGCACAATGGGGGAAACCCTGATGCAGCGACGCCGCGTGAGCGAAGAAGTATTTCGGTGTGTAAAGCTCTATCAGCAGGGAAGAAGAAATGACGGTACCTGACTAAGAAGCACCGGCTAAATACGTGCCAGCAGCCGCGGTAATACGTATGGTGCAAGCGTTATCCGGATTTACTGGGTGTAAAGGGAGCGCAGGCGGTACGGCAAGTCTGATGTGAAAGCCCGGGGCTCAACCCCGGTACTGCATTGGAAACTGTCGGACTAGAGTGTCGGA
+
GGGGGGGGGGGGGGGGGGGGGGGGGGGFGGGGGGGGGGGGGGGGGGGGGGGGGGGGDGGGGGGGGGGGGGGGGGDFGGGFGGGGGGFGGGDGGGGGGGGGGGGGDEFGGGGGGGGGGGGGGGGGGGGGGFGGGGGGCGGGFGGGGGGGGGGECCGGGGGGGFGFFGGGGGGGGGGGGG5CEGGGGGGGGGGGDCEGDFGG>E5CEGGGGEGGGGGGFGFDGGGGGGGGGGGGFGGF@DGGFFFFDEFG@5>DGFFFGGBFD47FFFF?6:3;??2<A<>B:;>
@DE18INS60510:318:000000000-B6LD3:1:1101:24546:7085 1:N:0:AAGAGGCAGCGTAAGA
TGGGGAATATTGCACAATGGGGGAAACCCTGATGCAGCGACGCCGCGTGGAGGAAGAAGGTCTTCGGATTGTAAACTCCTGTTGTTGAGGAAGATAATGACGGTACTCAACAAGGAAGTGACGGCTAACTACGTGCCAGCAGCCGCGGTAAAACGTAGGTCACAAGCGTTGTCCGGAATTACTGGGTGTAAAGGGAGCGCAGGCGGGAGAACAAGTTGGAAGTGAAATCCATGGGCTCAACCCATGAACTGCTTTCAAAACTGTTTTTCTTGAGTAGTGCAGA
+
GGGGEGGGFGGGGGGGGGGGGGGGGGGFGFGGGGGGGGEGGGGGGGGGGGEGGGFGGGGGGGGGGGGGGGGGGGGGGGGGGGGGFGGCGFGGGGGGFGFFGGCEGGGGGGGGGGGGGGGGGGGGGGGGGGGGGCCFGGGGGGGGGGGD<FDEFGGBFGGGGFCGGGGGGE8EGGGGCGGFGGGGGGGGGGGGFFCFGGGGGGEGGGGDGGCEG6CCEG<FGGGGGGGG?FFG:FGFFFGD?5<>CC67BFFGGFFF=7<AGFGDF9?<?F>F28AAB<:DFF@
@DE18INS60510:318:000000000-B6LD3:1:1101:17887:7089 1:N:0:AAGAGGCAGCGTAAGA
TGGGGAATATTGCACAATGGGGGAAACCCTGATGCAGCGACGCCGCGTGGAGGAAGAAGGTCTTCGGATTGTAAACTCCTGTTGTTGAGGAAGATAATGACGGTACTCAACAAGGAAGTGACGGCTAACTACGTGCCAGCAGCCGCGGTAAAACGTAGGTCACAAGCGTTGTCCGGAATTACTGGGTGTAAAGGGAGCGCAGGCGGGAGAACAAGTTGGAAGTGAAATCCATGGGCTCAACCCATGAACTGCTTTCAAAACTGTTTTTCTTGAGTAGTGCAGA
+
GFGGGGGGGGGGGGGGGGGGGGGGGGGGGGGGGGGGGGGGGGGGGGGGGGGGGGGGGGGGGGGGGGGGGGGGGGGGGGGGGGGGGGGGGGGGGGGGGGGGGGGGGGGGGGGGGGGGGGGGGGGGGGGGGGGGGG8FGGGGGGGGGGGGGGGGFGGGGGGGGGGGFDGGGGGGGGGGGEFGGGGFGGGGEFGCFGGGGGDGGGGGGGGGGGGGGGGGGGDG7FGGGGGGGGGGFGGFFFGGFFFFGGFGFGGGGFFFGGAAFFGFFA@??FFB>>FFAFFFFB=
@DE18INS60510:318:000000000-B6LD3:1:1101:15995:7111 1:N:0:AAGAGGCGGCGTAAGA
TGGGGAATATTGCACAATGGGGGAAACCCTGATGCAGCGACGCCGCGTGAGCGAAGAAGTATTTCGGTATGTAAAGCTCTATCAGCAGGGAAGAAGAAATGACGGTACCTGACTAAGAAGCACCGGCTAAATACGTGCCAGCAGCCGCGGTAATACGTATGGTGCAAGCGTTATCCGGATTTACTGGGTGTAAAGGGAGCGCAGGCGGTACGGCAAGTCTGATGTGAAAGCCCGGGGCTCAACCCCGGTACTGCATTGGAAACTGTCGGACTAGAGTGTCGGA
+
GGGGGGGGGGGGGGGGGGGGGGGGGGGFGGGGGGGGGGGGGGGGGGGGGGGGGGGGGGGGGGGGGGGGGGGGGGGGG9FFGGGGGGGGGGGGGGGGGGGGGGGGGGGGGGGGGGGGGGGGGGGGGGGGGGGGGGGGGGGGGGGGGGGGGGGGGGGGGGGGGGGGGGGGGGGGGGGGECCGEGGGGGGGGGGGGCFDGGGGGGGGGGGGGGGGGGDGGGGGGGGGGGGGCCCGFGGF>>DGFFFFGGFGFGGGCFFFGGFDGFGF?AFFF39BFFB7<<4<?B3
@DE18INS60510:318:000000000-B6LD3:1:1101:21521:7113 1:N:0:AAGAGGCAGCGTAAGA
TGGGGAATATTGCACAATGGGGGAAACCCTGATGCAGCGACGCCGCGTGGAGGAAGAAGGTCTTCGGATTGTAAACTCCTGTTGTTGAGGAAGATAATGACGGTACCCAACAAGGAAGTGACGGCTAACTACGTGCCAGCAGCCGCGGTAAAACGTAGGTCACAAGCGTTGTCCGGAATTACTGGGTGTAAAGGGAGCGCAGGCGGGAAGACAAGTTGGAAGTGAAATCTATGGGCTCAACCCATAAACTGCTTTCAAAACTGTTTTTCTTGAGTAGTGCAGA
+
GFGGGGGGGGGFGGGGGGGGFGGGGGGGGGGGGGGGGGFGGGGGGGGGGGGEGGGGGGGGGGGGGGGGGGGGGGGGGGGGGGGGGGFGGGCFFGGGGGCGGGGGFG9FFCFGGGGFGFGGFG@CGGGGGGGGGGGGGGGGF@ECGGDEGG>9AFEGFGGGGGGG6@FEEEEEGGGGGGGGGGGGGGFEEFCC9FCFGGCECGDC7=EEDC668CGCGGF4FFGGGGGGGGGGCFFFFFC=FF@DF?@7?:DGG@=BFFAFGFGGFAFFBF<)64<<46:BA##
@DE18INS60510:318:000000000-B6LD3:1:1101:20941:7120 1:N:0:AAGAGGCAGCGTAAGA
TGGGGAATATTGCACAATGGGGGGGACCCTGATGCAGCGACGCCGCGTGAGTGAAGAAGTATCTCGGTATGTAAAGCTCTATCAGCAGGGAAGAAAATGACGGTACCTGACTAAGAAGCCCCGGCTAACTACGTGCCAGCAGCCGCGGTAATACGTAGGGGGCAAGCGTTATCCGGAATTACTGGGTGTAAAGGGTGCGTAGGTGGTATGGCAAGTCAGAAGTGAAAACCCAGGGCTTAACTCTGGGACTGCTTTTGAAACTGTCAGACTAGAGTGCAGGAGA
+
GGGGGGGGCGGGGGGGGGGGGGGGGFGGGGFGGGGGGGGGGGGGGGGGDEFFGCCEGGGGGGGDGCGGGFFGFCFGC9CFFGGGGGCFGGG5?CGGGGFGGGDGGGGG?FGGGGGCC8FFGGEGGGGGGG9FEGG5CG6F?EFGCCC8CE5E@FCCFGD>CCED8*@8EG5FGGCEEEFFGFFCFCF8EGGFGGDFCE*;AC*<CC?<FF6ECF5CFFF>7>E4E*2:7CDG5D35>F409@FFF<FG>G4FGFFFG34AFF7?FAFB>:)442<9A######
@DE18INS60510:318:000000000-B6LD3:1:1101:6490:7126 1:N:0:AAGAGGCAGCGTAAGA
TGGGGAATATTGCACAATGGGGGAAACCCTGATGCAGCGACGCCGCGTGGAGGAAGAAGGTCTTCGGATTGTAAACTCCTGTTGTTGAGGAAGATAATGACGGTACTCAACAAGGAAGTGACGGCTAACTACGTGCCAGCAGCCGCGGTAAAACGTAGGTCACAAGCGTTGTCCGGAATTACTGGGTGTAAAGGGAGCGCAGGCGGGAGAACAAGTTGGAAGTGAAATCCATGGGCTCAACCCATGAACTGCTTTCAAAACTGTTTTTCTTGAGTAGTGCAGA
+
FGGGGGEGFGGAFGGGGFFGFFGFEFGCEGGGGGDFGGGGGGGGGDGGGGGGEFFFFGCDFGFGGGGCGGGGGGGGGGGGGGFGFGF<FCFFGGGDGGGCFEFGGGGGGGGGFFFGGFFGGGGGGGGGGGGGGG?CFGGGFFFFDEFGCG:FFFGDFFGGGDFCFFGGGGGGGGEEECF7CGFFFEF>CCF9CFCF>*:8C8CGEEG5EC:C;7=CFFG*:DGGGG9CEGFGCFGF>>**07>BFCBGFF6=D***274)*9CC6A?4?F25>04><97>FF6
@DE18INS60510:318:000000000-B6LD3:1:1101:26390:7144 1:N:0:AAGAGGCAGCGTAAGA
TGGGGAATATTGCACAATGGGGGAAACCCTGATGCAGCGACGCCGCGTGAGCGAAGAAGTATTTCGGTATGTAAAGCTCTATCAGCAGGGAAGAAGAAATGACGGTACCTGACTAAGAAGCACCGGCTAAATACGTGCCAGCAGCCGCGGTAATACGTATGGTGCAAGCGTTATCCGGATTTACTGGGTGTAAAGGGAGCGCAGGCGGTACGGCAAGTCTGATGTGAAAGCCCGGGGCTCAACCCCGGTACTGCATTGGAAACTGTCGGACTAGAGTGTCGGA
+
GGGGGGGGGGGFGGGDEFGGGGGFEGGCCFGGGGGGGGEGGGGGGGGGEGGGGGGGGGGGFFFFGGGEGFGEGGGGGFFFEGGGGGAEFCD=FFFFGGGGGGGGGGGGGGGGGGGCEFFFGFFGGGCGGFGGGGGFFGGFGGFGGGEGGGG@FG@FGGDCFBFGFF;CGDGGGGGFGEDEEFCGFFFGGDEFF+?CE88CGG5CC==EGGGG5CEE5CC7DFFFGGD7::49DGG>3@3<4?FFDEBG./CGGF4@>C?229C>F4?<9D0(8:42-:AF?B#
@DE18INS60510:318:000000000-B6LD3:1:1101:12558:7209 1:N:0:AAGAGGCAGCGTAAGA
TGGGGAATATTGCACAATGGGGGAAACCCTGATGCAGCGACGCCGCGTGAGCGAAGAAGTATTTCGGTATGTAAAGCTCTATCAGCAGGGAAGAAAATGACGGTACCTGACTAAGAAGCACCGGCTAAATACGTGCCAGCAGCCGCGGTAATACGTATGGTGCAAGCGTTATCCGGATTTACTGGGTGTAAAGGGAGCGTAGACGGTTGTGTAAGTCTGATGTGAAAGCCCGGGGCTCAACCCCGGGACTGCCTTGGAAACTATGTAACTAGAGTGTCGGAGA
+
GGGGGGGGGGGGGGGGGGGGGGGGGGGGGGGGGGGGGGGGGGGGGGGGGGGGGGGGGGGGFGGGGGGGGGCEGGGGGGGGGGGGGGCCFGGGGGGGGGGGGGGGFGGGGGGGGGGGGGGGGGGGGGGGGGFGFGGGGGFGGGGGGGGGGGGGGGGGC7EGGDGFFFGGGGDGGGGDCEGGCFGGGGGGGGEC9EGGCEGGGG/AEGGGGEGGGGGGGCFGGGF77C9:C6FG7D<@FFGFF@:5DGF<BGGF4*6:CFAAGFGFFFFAFFA>AFBFA<0114B
@DE18INS60510:318:000000000-B6LD3:1:1101:12533:7210 1:N:0:AAGAGGCAGCGTAAGA
TGGGGAATATTGCACAATGGGGGAAACCCTGATGCAGCGACGCCGCGTGAGCGAAGAAGTATTTCGGTATGTAAAGCTCTATCAGCAGGGAAGAAGAAATGACGGTACCTGACTAAGAAGCACCGGCTAAATACGTGCCAGCAGCCGCGGTAATACGTATGGTGCAAGCGTTATCCGGATTTACTGGGTGCAAAGGGCGCGCAGGCGGTACGGCAAGTCTGATGTGAAAGCCCGGGGCTCAACCCCGGTACTGCATTGGAAACTGTCGGACTAGAGTGTCGGA
+
GGGGGGGGGGGGGGGGGGGGGGGGGGGGGGGGGGGGGGEGGGGGGGGGGGGGGGGGGGGG9FGGGGGGGGGGGGGGGGGGGGGGGGGGGGGGGGGGDFGGGGGEGGGGGGFGGGFGGGFGGGGGGGGGEFCFGGFEFFGGGGFGGGGGCFGEGGGGGGGGGFGCGFFGFGGGEGGGGGEGGGGGGFFDGEGGGGFFG*8:CEGGGGGGGGGGEGGGGDFGGCFG:DDFFFG:DD3>))>CF??FCCBDBD3>FF4@CF0<7BGDFA68>)-20:23>FAF###
@DE18INS60510:318:000000000-B6LD3:1:1101:16974:7215 1:N:0:AAGAGGCAGCGTAAGA
TGGGGAATATTGCACAATGGGGGAAACCCTGATGCAGCGACGCCGCGTGGAGGAAGAAGGTCTTCGGATTGTAAACTCCTGTTGTTGGGGAAGATAATGACGGTACCCAACAAGGAAGTGACGGCTAACTACGTGCCAGCAGCCGCGGTAAAACGTAGGTCACAAGCGTTGTCCGGAATTACTGGGTGTAAAGGGAGCGCAGGCGGGAAGACAAGTTGGAAGTGAAATCTATGGGCTCAACCCATAAACTGCTTTCAAAACTGTTTTTCTTGAGTAGTGCAGA
+
GGGGGGGGGGGGGGGGGGGGGGGGGGGGGGGGGGGGGGGGGGGGGGGGGGGGGGGGFGGGGGGGGGGGGGGGGGGGGGGGFGGGGGFGGGGGGGGGGGGGGGGGGGFGGGG<FGFDGFGGGGGGGGGGGGGGGGCGGGGGGGGGGGGGGGGGGGGGGGGGGGGGGFGGGGGGGGGGGCFGGGG?EGGGGG?9CEGGGGGGGGGGGEG*:CCGGGGGGGGFGFGGGG+CGGCFGGCFFFG4?@E@F:**?FFD7FFF>*42C@FDFFF?FF9))4AB<>0<<D#
@DE18INS60510:318:000000000-B6LD3:1:1101:11497:7227 1:N:0:AAGAGGCAGCGTAAGA
TGGGGAATATTGCACAATGGGGGAAACCCTGATGCAGCGACGCCGCGTGGAGGAAGAAGGTCTTCGGATTGTAAACTCCTGTTGTTGAGGAAGATAATGACGGTACTCAACAAGGAAGTGACGGCTAACTACGTGCCAGCAGCCGCGGTAAAACGTAGGTCACAAGCGTTGTCCGGAATTACTGGGTGTAAAGGGAGCGCAGGCGGGAGAACAAGTTGGAAGTGAAATCCATGGGCTCAACCCATGAACTGCTTTCAAAACTGTTTTTCTTGAGTAGTGCAGA
+
GGGGGGDFGGGGGGGGFFGGGGGGCGGGGGGGGGGGFGEGGGGGGGGFGCFGGGCFGGFFGGGGGGG@FGFGFGGGGGGGGGGGGGDDGGGCFGGGGGGGGDGDFGGGGGGGG8@CGGFFFG7FFGFGGGGGEGCGGGFGFGGGGGGGGGC@CGGGGGGGGGGGG>FGGG8EGGGDE5CFFGGGFGGGCF?FFCGCEEGDGG>DEGG5EGDG??EGGGGG7FFGFGCFGGGGCCD;>F*9?@::FFF*1*9CC9FFFC-)097CF>F<BFF<>0:AFA2>247
@DE18INS60510:318:000000000-B6LD3:1:1101:19344:7259 1:N:0:AAGAGGCAGCGTAAGA
TGGGGAATATTGCACAATGGGGGAAACCCTGATGCAGCGACGCCGCGTGAGCGAAGAAGTATTTCGGTATGTAAAGCTCTATCAGCAGGGAAGAAGAAATGACGGTACCTGACTAAGAAGCACCGGCTAAATACGTGCCAGCAGCCGCGGTAATACGTATGGTGCAAGCGTTATCCGGATTTACTGGGTGTAAAGGGAGCGCAGGCGGTACGGCAAGTCTGATGTGAAAGCCCGGGGCTCAACCCCGGTACTGCATTGGAAACTGTCGGACTAGAGTGTCGGA
+
GGGGGGGGEGGGGGGGFGGGGGGGGGGGGGGGGFGGGGGGGGGGGGGGGGGGGGGGGCGGGGGGGGGGGGGGGGGGGGGGGGGGGGGGGGFEEGGGGGGGFFGGGFFGGGGGGGFGGGGGGGGGGGGGGGGGFGGGFGGCCFGGGGGGGCGGGGGGGGFGFFGFGGGGGGGGGGGGGGGGGGFGGGG>CEGC:FF+CFDGGGGGGGGGGGGGGGGGGGGGGGGGGGGGFFGFG:DFBFGGFFFFGGFGFGGGGF6BDF>>7?GGFFF:1549>?A>FFFBF6>
@DE18INS60510:318:000000000-B6LD3:1:1101:3594:7260 1:N:0:AAGAGGCAGCGTACGA
TGGGGGATATTGCACAATGGAGGAAACTCTGATGCAGCGACGCCGCGTGAGTGAAGAAGTATTTCGGTATGTAAAGCTCTATCCGCAGGGAAGAACATGACGGTACCTGACTATGAAGCCCCTGCTCACTACGTGCCAGCAGCCGCGGTTATACGTAGGGGGCAAGCGTTCTCCGGATTTACTGGGTGTAAAGGGAGCGTAGACGGCCACGCAAGTCTGAAGTGAAATACCCGAGCTCAACCTGGTAACTGCTCTGGAACATGTGTTGCTAGATTGCTGGATC
+
-;CFE@@@@AEDD,CF-CEG,CC,,6CFCFG9FF9EFG@@FFD::FG4B7=FDF?9F,<A?EFEGFGGGCFFCE,@FGG,B?F,:D++=++:>A3,BB=3,3@F7=DFDGGFF,@,8,<DEG+>CB,8FF,,8@FC>FF*53>FGEC*4*6,@;F<,,*1<FFGC*;1=748<:CCEGGGGGFG8;*;:<+3+38FEE=E>8C<EE5*:/C**/53+*20*9A6@CFGFGGC719@3FD4?F#########################################
@DE18INS60510:318:000000000-B6LD3:1:1101:25874:7262 1:N:0:AAGAGGCAGCGTAAGA
TGGGGAATATTGCACAATGGGGGAAACCCTGATGCAGCGACGCCGCGTGAGCGAAGAAGTATTTCGGTATGTAAAGCTCTATCAGCAGGGAAGAAAATGACGGTACCTGACTAAGAAGCACCGGCTAAATACGTGCCAGCAGCCGCGGTAATACGTATGGTGCAAGCGTTATCCGGATTTACTGGGTGTAAAGGGAGCGTAGACGGTTGTGTAAGTCTGATGTGAAAGCCCGGGGCTCAACCCCGGGACTGCATTGGAAACTATGTAACTAGAGTGTCGGAGA
+
GGGGGGGGGGGGGGGGGGGGGGGGGGGGGGGGGGGGGGGGGGGGGGGGGGGGGGGGGGGGEFFGGGGGGGGGGGGGGGGGGDGGGGGGGGGGGGGGGGGGGGGGGGGGGGGGGGGGGGGGGGGGGGGGGGGGGGGGGGGGGGGGGGGGGGGGGGGCFGGGGGGF<FGGGGGGGGGGGDGGGGGGGGGGGGGFGGGCEGDEGGGGGGEEECEGGCGGGGGGGGGFCCGFFCDD<DGDEF4CFFFFGGF3:FFGGFFFCCAAGFG76>FFFF<BA2))69?BBF>
@DE18INS60510:318:000000000-B6LD3:1:1101:21732:7282 1:N:0:AAGAGGCAGCGTAAGA
TGGGGAATATTGCACAGTGGGGGAAACCCTGATGCAGCGACGCCGCGTGAGTGAAGAAGTATCTCGGTATGTAAAGCTCTATCAGCAGGGAAGAAAATGACGGTACCTGACTAAGAAGCCCCGGCTAACTACGTGCCAGCAGCCGCGGTAATACGTAGGGGGCAAGCGTTATCCGGAATTACTGGGTGTAAAGGGTGCGTAGGTGGTATGGCAAGTCAGAAGTGAAAACCCAGGGCTTAACTCTGGGACTGCTTTTGAAACTGTCAGACTGGAGTTCAGGAGA
+
GGGGGGGGGGGGGGGGGGGGGGGGGGGGGGGGGGGGGGCEGGGGGGGGGGGGGGGGGGGGGGGGGGGGGGGGGGGGGFGGGGGGGGGGGGGFFGGGGGGGGGGGGGGGGFGGGGGFGGGGGGGGGGGGGGGGGGGGGGCGCGGGDD@EGGGGGGFFDGGGGGGGCGGG>CEGGFGGGGGGFFGGGGGEGGGFFGGGGGDGGGG?FGGGGCFFFEFCAFFDFGFFFCCFGGGGGGD>FFC7B?66><@<>C<<>@FFGD>AG?7>?<FFFFBFB##########
@DE18INS60510:318:000000000-B6LD3:1:1101:8735:7287 1:N:0:AAGAGGCAGCGTAAGA
TGGGGAATATTGCACAATGGGGGAAACCCTGATGCAGCGACGCCGCGTGGAGGAAGAAGGTCTTCGGATTGTAAACTCCTGTTGTTGAGGAAGATAATGACGGTACTCAACAAGGAAGTGACGGCTAACTACGTGCCAGCAGCCGCGGTAAAACGTAGGTCACAAGCGTTGTCCGGAATTACTGGGTGTAAAGGGAGCGCAGGCGGGAGAACAAGTTGGAAGTGAAATCCATGGGCTCAACCCATGAACTGCTTTCAAAACTGTTTTTCTTGAGTAGTGCAGA
+
GGGGGGGGGGGGGGGGFGGGGGDGDGGGGGGAFCGGFFFGGGGGGGGGGGCFDGGGGFC@EGGGFGECEFFDFGFFGGGGGGGGGGGGG8EFGGGGGGGFGGGGGGGGGGGFGGGGGGF?@D:CFDECFGGGGGFGGFGGGGGGECEFEF@DCGGGGGCGGGGF9EFGGEGGGGGGG8CFCFGGC*?8ECFCFGG5:C5CCEEGGGC:8?CFC6ECFGGC:>CCC7?C+79CF45FFFCFFFFFGGF7=G47*86FD7:AFFGD4>FFFFFFA?AA<67>>D=
@DE18INS60510:318:000000000-B6LD3:1:1101:8751:7295 1:N:0:AAGAGGCAGCGTAAGA
TGGGGAATATTGCACAATGGGGGAAACCCTGATGCAGCGACGCCGCGTGGAGGAAGAAGGTCTTCGGATTGTAAACTCCTGTTGTTGAGGAAGATAATGACGGTACTCAACAAGGAAGTGACGGCTAACTACGTGCCAGCAGCCGCGGTAAAACGTAGGTCACAAGCGTTGTCCGGAATTACTGGGTGTAAAGGGAGCGCAGGCGGGAGAACAAGTTGGAAGTGAAATCCATGGGCTCAACCCATGAACTGCTTTCAAAACTGTTTTTCTTGAGTAGTGCAGA
+
GGGGGGGGGGGGGGGGGGGGGGGGGGGGGGGGGGGGGGGGGGGGGGGGEGEGGDEFGGGGGGGGGGGGGGGGFGGGGGGGGGGGGGGGGDFFGGGGFGGGGGGGGGGGGGGGGFGFGGGGGGGDEGGGGGGGGG<FFFFGGFGGGGGGGGFGGDFGFGGGGGFGGGFGGGGGFGGGGGGGGGGGGG<CEEGC9CEGC5EEGGEEGGC*:8:EFFF?7?6F7CFGDGGGGGGGGGG5<FG=FFFEF6=F?G=FGF?B:DB>GFG:=AFBFFA2<)6<A>:BF##
@DE18INS60510:318:000000000-B6LD3:1:1101:7111:7303 1:N:0:AAGAGGCAGCGTAAGA
TGGGGAATCTTCCGCAATGGACGAAAGTCTGACGGAGCAACGCCGCGTGAGTGATGAAGGATTTCGGTCTGTAAAGCTCTGTTGTTTATGACGAACGTGCAGTGTGTGAACAATGCATTGCAATGACGGTAGTAAACGAGGAAGCCACGGCTAACTACGTGCCAGCAGCCGCGGTAATACGTAGGTGGCGAGCGTCGTCCGGAATTATTGGGCGTAAAGAGCATGTATGCGGCTTATTAAGTCGAGCGTGAAAATGCGGGGCTCAACCCCGTATGGCGCAGGA
+
CFGGG:FEFEFGGBBF@FEGG8F+8B@??5CFGGEDFGDFBFGGGGGE++<>=D@CC>FD<@@<,@EGEFFGE=FC9FFFGGGFDB,,3D,FC:FFFGGFGDGGGGG:<<C<:<F<C@FFG@:FGFGCDF7FCAAF<FFECE*@@EF8EEC*1:AFCFGCEFC9FFD>8E88E8:*;FDGFGGGGGGFFGD85C>*:CFCGE*276:<C+<*AE:5CGC7CC799DE*:CGDGG3)*1*:4/8@C5)9)*/9CFFF*9;1DEDD647?1>;B###########
@DE18INS60510:318:000000000-B6LD3:1:1101:11776:7303 1:N:0:AAGAGGCAGCGTAAGA
TGGGGAATATTGCACAATGGGGGAAACCCTGATGCAGCGACGCCGCGTGAGCGAAGAAGTATTTCGGTATGTAAAGCTCTATCAGCAGGGAAGAAAATGACGGTACCTGACTAAGAAGCCCCGGCTAACTACGTGCCAGCAGCCGCGGTAATACGTAGGGGGCAAGCGTTATCCGGATTTACTGGGTGTAAAGGGAGCGTAGACGGCGAAGCAAGTCTGAAGTGAAAACCCAGGGCTCAACCCTGGGACTGCTTTGGAAACTGTTTTGCTAGAGTGTCGGAGA
+
GGGGGGGGGGGGGGGGFGGGGGGGGGGGGGG@FFGGGGGGGGGGGGGGGGGGGGGGGGGGDGGGGFCGDFFGGGEFFGGGGGGGGGFGGGGGGGFGCFFFGGGGGGGGGGGGGGFGGGGGGGGGGG7FGGGGGG8FGGGGGGGGGGG@F:FGGGGGGGGGGGGGGGGGGGGGGGGGDGEGGGGGGGGGGGGGGGGGGGGGGGEGGGGGGGGGGGFFGGGGGGFFG7CFGGGD4FCBFFGGFFDFCGFF@FGGGFFFF4>ACB7CF9@FFFA)23:446?B###
@DE18INS60510:318:000000000-B6LD3:1:1101:27406:7304 1:N:0:AAGAGGCAGCGTAAGA
TGGGGAATATTGCACAATGGGGGAAGCCCTGATGCAGCGGCGCCGCGTGAGCGAAGAAGTATTTCGGTATGTAAAGCTCTATCAGCAGGGAAGAAGAAATGACGGTACCTGACTAAGAAGCACCGGCTAAATACGTGCCAGCAGCCGCGGTAATACGTATGGTGCAAGCGTTATCCGGATTTACTGGGTGTAAAGGGAGCGCAGGCGGAAGGCTAAGTCTGATGTGAAAGCCCGGGGCTCAACCCCGGTACTGCATTGGAAACTGGTCATCTAGAGTGTCGGA
+
GGGGGGGGGGGGGGGGGGGGGGGGGGGFGGGGGGGGGFGGGGGGGGGGCFCFGGGGGGGGGGGGGGGFGGGGGGGGGGGGGGGGGGGGFFGGGGGGGGGGGGGGGGGGGGGGGGFGGGGFGDGGGGGGGGGGGGGGGGGGGGGGGGGGGGGGGFFGGGGFCFFGFGGGGGGGGGGGGGGGDFGGGGGGGGGGGFFGGFEEGGGGGGGG8EGGFFGGFGGGGGGF:>9DGGGGGGGFFFGG4=?FGEFGFGGDCF?FGF?>DFFCFFF>A642<A5<ABB9?F>
@DE18INS60510:318:000000000-B6LD3:1:1101:25716:7309 1:N:0:AAGAGGCAGCGTAAGA
TGGGGAATATTGCACAATGGGGGAAACCCTGATGCAGCGACGCCGCGTGGAGGAAGAAGGTCTTCGGATTGTAAACTCCTGTTGTTGGGGAAGATAATGACGGTACCCAACAAGGAAGTGACGGCTAACTACGTGCCAGCAGCCGCGGTAAAACGTAGGTCACAAGCGTTGTCCGGAATTACTGGGTGTAAAGGGAGCGCAGGCGGGAAGACAAGTTGGAAGTGAAATCTATGGGCTCAACCCATAAACTGCTTTCAAAACTGTTTTTCTTGAGTAGTGCAGA
+
GGGGGGGGGGGGGGGGGGGGGGGGGGGGGGGGGGGGGGCGGGGGGGGGGDGGGGFGGGGGGGGGGGGGGGGGGGGGGGGGGGGGGGGGGGGGGGGGGGGGGGGGGGGGGGGGGGGGGGGGGGGGGGGGGGGGGGGGGGGGGGGGGGGGGGGGGGGGGGGGGGGGGGGGGGGGGGGGGGGGGGGFGGFGGGGGGGEFEEDEGGGGEGEEEGGGFCGGGGGGGGGGCF?FGGGGGGFFFFFGFFFFGGFGFGGGC?FFGGFFGFGFF<F?BFFFF?><9D7AFF4
@DE18INS60510:318:000000000-B6LD3:1:1101:15462:7316 1:N:0:AAGAGGCAGCGTAAGA
TGGGGAATATTGCACAATGGGGGAAACCCTGATGCAGCGACGCCGCGTGGAGGAAGAAGGTCTTCGGATTGTAAACTCCTGTTGTTGAGGAAGATAATGACGGTACTCAACAAGGAAGTGACGGCTAACTACGTGCCAGCAGCCGCGGTAAAACGTAGGTCACAAGCGTTGTCCGGAATTACTGGGTGTAAAGGGAGCGCAGGCGGGAAGACAAGTTGGACGTGAAATCTATGGGCTCAACCCATAAACTGCTTTCAAAACTGTTTTTCTTGAGTAGTGCAGA
+
GGGGGGGGGGGFGGGGGGGFGGGGGGGGGGGGGFGGGGGGGGGGGGGGGFDGGGGGFGFGGGGGGGGDGGFGGGGGGGGGGGGGGGFGGGGGFGGGCFGDGD7F7FGGGGGGGGGGGGFGGGDEGGDGGGGGGGFGGGCGFFGGCGCEGGE7CFGGGGGGGGGCFGGGGEGGGGG>ECGGGGGGGGGEECCCGFDGEGGGGG5CEGGCGGFCCCG9C>DG*):D5/+?CGGGF7FFFFCGFFF>FF6>?F:DFFFFGGF2FFGGFFFF?FFA97AAFA4<A##
@DE18INS60510:318:000000000-B6LD3:1:1101:4536:7321 1:N:0:AAGAGGCAGCGTAAGA
TGGGGAATATTGCACAATGGGGGAAACCCTGATGCAGCGATGCCGCGTGAGTGAAGAAGTATCTCGGTATGTAAAGCTCTATCAGCAGGGAAGAAAATGATGGTACCTGACTAAGAAGCCCCGGCTAACTACGTGCCAGCAGCCGCGGTAATACGTAGGGGGCAAGCGTTCTCCGGAATTACTGGGTGTAAAGGGGGCGTAGGTGGTATGGCAAGTCAGAAGTGAAAACCCATGGCTTAACCATGGGCCAGCTCTTGAAACTGTCAGACTATAGTGCAGGAGA
+
C=<=BFGFDFEF,?BEEGG?84CFGCG@F84EF9?FFCEE,>FB:FGGGG7F9E,,=,8,@,3@FGGGGGGFGGGCF8>=EFFF;8FF@*>,*8>,>,3>,,,8@@:FCGDF;B<:FCFGGGG@7F:FGG9C78=7:<C:F:=FED*/:8*++3;0+;>8ED8?8@8*::**9+**2:FG:@+2<8CEE@:?F78*/:*1///<+**3:C6C*+23<DF**7<6<C9::A<C###################################################
@DE18INS60510:318:000000000-B6LD3:1:1101:9931:7323 1:N:0:AAGAGGCAGCGTAAGA
TGGGGGATATTGCACAATGGAGGAAACTCTGATGCAGCGACGCCGCGTGAGTGAAGAAGTATTTCGGTATGTAAAGCTCTATCAGCAGGGAAGAAAATGACGGTACCTGACTAAGAAGCCCCGGCTAACTACGTGCCAGCAGCCGCGGTAATACGTAGGGGGCAAGCGTTATCCGGATTTACTGGGTGTAAAGGGAGCGTAGACGGCGACGCAAGTCTGAAGTGAAATACCCGGGCTCAACCTGGGAACTGCTTTGGAAACTGTGTTGCTAGAGTGCTGGAGA
+
GFGGGGGGGGGGGGGGDGFGGGGGGGGGGGGGGGGGGGGGGGGGGGGGGDGGGGGGGGGFFFGGGGGGGFGGGFGDDGGGGGGGGGFGGGGCFFGGGGGGFEDFGGGGGGGGGFGGAAFFFGGGGGDFGGGGEF8CFFFGGDFGGG:CGCFFFGGFC@CFGGGG>BFEEEDGGGCEGGGGFGGGFFGEGCF9FGGG5CCEECCGEEDEGGCGEGGGGGGG>6FFC7:CGFFFG:)8@FCCF4)77C46>FCFFF=*0CADGF>:@BF<AFAF2766>BA:61:
@DE18INS60510:318:000000000-B6LD3:1:1101:28334:7339 1:N:0:AAGAGGCAGCGTAAGA
TGGGGAATATTGCACAATGGGGGAAACCCTGATGCAGCGACGCCGCGTGGAGGAAGAAGGTCTTCGGATTGTAAACTCCTGTTGTTGAGGAAGATAATGACGGTACTCAACAAGGAAGTGACGGCTAACTACGTGCCAGCAGCCGCGGTAAAACGTAGGTCACAAGCGTTGTCCGGAATTACTGGGTGTAAAGGGAGCGCAGGCGGGAGAACAAGTTGGAAGTGAAATCCATGGGCTCAACCCATGAACTGCTTTCAAAACTGTTTTTCTTGAGTAGTGCAGA
+
GGGGGGEFGGGGGGGGGGGGGGGGGGGGGGGGGGGGGGEGGGGGGGGGGGGFGGGGGDGGGGGGGGGGGGGGGGGGGGGGGGGGGGGGGGGGGGGGGGGGGGGGGGGGGGGGGFEGFGGFGGEGGGEGGGGFEF6FGGGGGGGGGGGDGGGGGGGGGGGGGGGGFGGECE>EGG>CG8CCC?FFGGGE8FDFFGGFGCCEGGGGGEEEGGGFGFCC+:<FGGGGGFFFGGGGG7<F:F=FF)<5FGFF?7CFGF4@7:<<7?DCBDFFFF9A>?DA<<:A9AF
@DE18INS60510:318:000000000-B6LD3:1:1101:27384:7349 1:N:0:AAGAGGCAGCGTAAGA
TGGGGAATATTGCACAATGGGGGAAACCCTGATGCAGCGACGCCGCGTGGAGGAAGAAGGTCTTCGGATTGTAAACTCCTGTTGTTGAGGAAGATAATGACGGTACTCAACAAGGAAGTGACGGCTAACTACGTGCCAGCAGCCGCGGTAAAACGTAGGTCACAAGCGTTGTCCGGAATTACTGGGTGTAAAGGGAGCGCAGGCGGGAGAACAAGTTGGAAGTGAAATCCATGGGCTCAACCCATGAAATGCTTTCAAAACTGTTTTTCTTGAGTAGTGCAGA
+
CGCFGGGDGFE<<FFA<FFG8F77CFGG:ACEEGFEC@@FCCFGGGGGECG8FCD8EDGGGGCEEFGDGCGFEEAAFGFFFGGGGGGGGGGGGGGGGGGGFCEEE=FDCF=BGFD=A,BFDGGG:CFFCFCFF>>BGFGG7FCFGF:CGC7<<DCGGC<<,>BC9B;CCF@8FFGGGEF8CC:9CC9C:@+??+:F8CC5:8C*:88*25=GF67<CC<FF:7CF7<C<CDF*>F455DF:47)C?F**2**:87877)39?GGF400,*)-:)6)>>?FA99
@DE18INS60510:318:000000000-B6LD3:1:1101:18034:7383 1:N:0:AAGAGGCAGCGTAAGA
TGGGGAATATTGCACAATGGGGGAAACCCTGATGCAGCGACGCCGCGTGAGTGAAGAAGTATCTCGGTATGTAAAGCTCTATCAGCAGGGAAGAAAATGACGGTACCTGACTAAGAAGCCCCGGCTAACTACGTGCCAGCAGCCGCGGTAATACGTAGGGGGCAAGCGTTATCCGGAATTACTGGGTGTAAAGGGTGCGTAGGTGGTATGGCAAGTCAGAAGTGAAAACCCAGGGCTTAACTCTGGGACTGCTTTTGAAACTGTCAGACTAGAGTGCAGGAGA
+
GGGGGGGGGGGGGGGGGGGGGGGGGGGFGGGGGGGGGGGGGGGGGGGGGGGGGGGGGGGGGGGGGGGGGGGGGGGGGGGGGGGGGGGGGGGGGGGGGGGGGGGGFGGGCGGGGGGGGGGGGGGGGGGGGGGGGGGGGGGGGGGGGGGGGGEGGGGCGGGGGGGGGGGGGGGGGGGGGGGGGGGGGGFGEFD?FGEGGGGGDEDECGEGGGFFFFCFGGGGGCCFCFGGGGGGGG3>@FG*6*69>FF45C5C7BFFF*5)C67D629>DFF>9?<BF9AFF?>
@DE18INS60510:318:000000000-B6LD3:1:1101:26848:7400 1:N:0:AAGAGGCAGCGTAAGA
TGGGGAATCTTCCGCAATGGACGAAAGTCTGACGGAGCAACGCCGCGTGAGTGATGAAGGATTTCGGTCTGTAAAGCTCTGTTGTTTATGACGAACGCGCAGTGTGTGAACAATGCATTGCAATGACGGTAGTAAACGAGGAAGCCACGGCTAACTACGTGCCAGCAGCCGCGGTAATACGTAGGTGGCGAGCGTTGTCCGGAATTATTGGGCGTAAAGAGCATGTAGGCGGCTTAATAAGTCGAGCGTGAAAATGCGGGGCTCAACCCCGTATGGCGCTGGA
+
GGGGGGGGGGGGGGGGEGGGGGGFGGGFFGGGGGGGGGGGGGGGGGGGDGGGGGGGGGGGGGGGGGGGGGGGGGGGGGGFGGGGGGGGG9FGGGGGGGGG@GGGGGGGGGGGGGGGGGGGGGFGGGGGGGGGGGGGGGGDGGGGGGGGGGGGGGGGGGGGGGFGGGGGGGGGGEGDGF@FGGGFEGGGGGGEGCEEGGGGGGEGGGFFG7EFGG=EGGG=FGGGGGGGEFGGC5D?BFDCFFFFGGFG39CFC@FFGD>>35>DF?#################
@DE18INS60510:318:000000000-B6LD3:1:1101:23925:7404 1:N:0:AAGAGGCAGCGTAAGA
TGGGGAATATTGCACAATGGGGGAAACCCTGATGCAGCGACGCCGCGTGAGCGAAGAAGTATTTCGGTATGTAAAGCTCTATCAGCAGGGAAGAAAATGACGGTACCTGACTAAGAAGCACCGGCTAAATACGTGCCAGCAGCCGCGGTAATACGTATGGTGCAAGCGTTATCCGGATTTTCTGGGTGTAAAGGGAGCGTAGACGGTTGTGTAAGTCTGATGTGAAAGCCCGGGGCTCAACCCCGGGACTGCATTGGAAACTATGTAACTAGAGTGTCGGAGA
+
GGGGGGGGFGGGGGGFFGGGGGGGGGGGGGGGGGGGGGGGGGGGGGGGGGGGGGGGGGGGGGGGFGEFDGGGGGGGGGGGGGGGGGGGGGGCFFGGGGGGGGGGGGGFGGGGGGGGGGGGGGGGGGDFGGGGDGGGGGGGGGGGGGCFGEECFGGGGGGGGGGGGGGGGGGGGGGDGGGGGGGGGGGGGGGGFFGGGGGGGECGECCEGGGGFGFGGFFFGGGCEF7DG7CGGGG>>FFG?55>GDEC5C7C>?FFG49A<7FC?>BAD=9<445<<BF>>>D
@DE18INS60510:318:000000000-B6LD3:1:1101:8680:7434 1:N:0:AAGAGGCAGCGTAAGA
TGGGGAATATTGCACAATGGGGGAAACCCTGATGCAGCGACGCCGCGTGGAGGAAGAAGGTCTTCGGATTGTAAACTCCTGTTGTTGAGGAAGATAATGACGGTACTCAACGAGGAAGTGACGGCTAACTACGTGCCAGCAGCCGCGGTAAAACGTAGGTCACAAGCGTTGTCCGGAATTACTGGGTGTAAAGGGAGCGCAGGCGGGAAGACAAGTTGGAAGTGAAATCTATTGGCTCAACCCATAAACTGCTTTCAAAACTGTTTTTCTTGACTAGTGCAGT
+
FGGGGDGFGGGFFGGGCCFGGGGD@EFGCDDGGGGGGGGGCGGGGGGGGGGGGGGGGGGGGGGGGGGDFGGCABFGGGFFGFE<BEEFFE@FGGGGCFFFGGGGGGGDFCDCEGG:3BF@EFFEGGEFCGFGGG,DCF<F7FFCGE::F@<FDFGGFFGGGGA9CGFGGG7CFAE>FGGF9<,>C*?8:?CFGFEF5C*1:8>EG*C5C*CE<7:F77<<DGGCC>A:C?CC**6)9FC*)8B:C6F7?CFGGFFF*042>@72@4@################
@DE18INS60510:318:000000000-B6LD3:1:1101:9585:7448 1:N:0:AAGAGGCAGCGTAAGA
TGGGGAATATTGCACAATGGGGGAAACCCTGATGCAGCGACGCCGCGTGAGTGAAGAAGTATCTCGGTATGTAAAGCTCTATCAGCAGGGAAGAAAATAACGGTACCTGACTAAGAAGCCCCGGCTAACTACGTGCCAGCAGCCGCGGTAATACGTAGGGGGCAAGCGTTATCCGGAATTACTGGGTGTAAAGGGTGCGTCGGTGGTATGGCAAGTCAGAAGTGAAAACCCAGGGCTTAACTCTGGGACTGCTTTTGAAACTGTCAGACTGGAGTGCAGGAGA
+
GGGGGGGGGGGGF<FGGGGGGGGGCGGGGGGGGGGGGGGGGGGGGGGFGGGGGG9F9F<FFGGCFCGFCFGGGGGGGGGGGGGGGGA<FGGFGF8FGGFGGGGF@FGGFGCFFFGGGGGGGGGGGGDGGGGGDG@FFGFGGGGGGG>EGD*<0AGGFGGGCGGGF@FGGGD>FFGC8E>CFGGGGFFGGGFFCD5CEGDG*:ECEEGFGC6C8?FGFGGCFDE4CFGGGGGD4C<@).2:B?FFFG4<7FCFGF?FC<>4CBCCFF=A7@#############
@DE18INS60510:318:000000000-B6LD3:1:1101:27982:7450 1:N:0:AAGAGGCAGCGTAAGA
TGGGGAATATTGCACAATGGGGGAAACCCTGATGCAGCGACGCCGCGTGGAGGAAGAAGGTCTTCGGATTGTAAACTCCTGTTGTTGAGGAAGATAATGACGGTACTCAGCAAGGAAGTGACGGCTAACTACGTGCCAGCAGCCGCGGTAAAACGTAGGTCACAAGCGTTGTCCGGAATTACTGGGTGTAAAGGGAGCGCAGGCGGGAAGACAAGTTGGAAGTGAAATCTATGGGCTCAACCCATAAACTGCTTTCAAAACTGTTTTTCTTGAGTAGTGCAGA
+
GGGGGGGGGGGGGGGGGGGGGGGFGGGGGGGGGGGGGGEGGGGGGGGGGGGGGGGGGGGGGGGGGGGGGGGGGGGGGGGGGFGGGGGGGGGGGGGGGGGGGGGGGGGGGGGGGGGGGGGGFGGGGGGGGGGGGGGGGGGGGGGGGGGGGGECFGGGGGGGGGGGGGGGGDGGGGGGGGGGGGGGGGCEEGGFGGGGGGGGGGGGGGGGGGGGG6CC9CFDGGGFGGGGGGGGFGGFFFGGFFFEGGFGFFGGF?FFGGBA>:FGFFF???A2<)65<A0<<A?
@DE18INS60510:318:000000000-B6LD3:1:1101:22993:7462 1:N:0:AAGAGGCAGCGTAAGA
TGGGGAATATTGCACAATGGGGGAAACCCTGATGCAGCGACGCCGCGTGGAGGAAGAAGGTCTTCGGATTGTAAACTCCTGTTGTTGAGGAAGATAATGACGGTACTCAACAAGGAAGTGACGGCTAACTACGTGCCAGCAGCCGCGGTAAAACGTAGGTCACAAGCGTTGTCCGGAATTACTGGGTGTAAAGGGAGCGCAGGCGGGAGAACAAGTTGGAAGTGAAATCCATGGGCTCAACCCATGAACTGCTTTCAAAACTGTTTTTCTTGAGTAGTGCAGA
+
GGGGGGGGGGGGGGGGGGGGGGGGGGGGGGGGGGGGGGGGGGGGEGGGGGEFGGGGGGGGGGGGGGGGGGGGGGGGGGGGGGGGGGGGGGFGGGGFGGGGGE>FGGGGGGGGGGGGGGGGGGGGGGGGGGGGGGFGGGGGGCFGEGC>EEGFGFCFGGDGFGGGGGGGGGGGGGGEGCFGGGGGGGGGGGFCFGC5?C8>EEGGGGGGGGGGGGGGGF:F77CGG*<DFGGGCCFFF>CFFFFDGGFGFGGGGF?=CG24FF>C=4F?BFA2<?FFFF:BBF#
@DE18INS60510:318:000000000-B6LD3:1:1101:22694:7463 1:N:0:AAGAGGCAGCGTAAGA
TGGGGAATATTGCACAATGGGGGAAACCCTGATGCAGCGACGCCGCGTGAGCGAAGAAGTATTTCGGTATGTAAAGCTCTATCAGCAGGGAAGAAGAAATGACGGTACCTGACTAAGAAGCACCGGCTAAATACGTGCCAGCAGCCGCGGTAATACGTATGGTGCAAGCGTTATCCGGATTTACTGGGTGTAAAGGGAGCGCAGGCGGTACGGCAAGTCTGATGTGAAAGCCCGGGGCTCAACCCCGGTACTGCATTGGAAACTGTCGGACTAGAGTGTCGGA
+
GGGGEGGGGGGGGGGGGGGGGGGGGGGGGGGGGGGGGGGGGGGGGGGGGGGGGGGGGFDFFGGGGGGGGGGGGGGFGGGGGGFGGGEDFGFGGGGGGGGGFGGGGGGGGGFGGGGGGGGGGGGGFGGGGGGGGGGGGFGGGGFFGGGGGEGCEGGGGGGGGGGGGF9<CEEEFGGGGGEGGGGGGGGC;EGFCEGGGCEEGGGGGGGGGEGGGG==FGGGG>FGGFGGD?C<CCGEDD)*66?FGGFGFGGFDF4BGG),:?FFFFFFFDFF:?#########
@DE18INS60510:318:000000000-B6LD3:1:1101:8464:7464 1:N:0:AAGAGGCAGCGTAAGA
TGGGGAATATTGCACAATGGGGGAAACCCTGATGCAGCGACGCCGCGTGAGCGAAGAAGTATTTCGGTATGTAAAGCTCTATCAGCAGGGAAGAAGAAATGACGGTACCTGACTAAGAAGCACCGGCTAAATACGTGCCAGCAGCCGCGGTAATACGTATGGTGCAAGCGTTATCCGGATTTACTGGGTGTAAAGGGAGCGCAGGCGGAAGGCTAAGTCTGATGTGAAAGCCCGGGGCTCAACCCCGGTACTGCATTGGAAACTGGTCATCTAGAGTGTCGGA
+
GGGGGGGGGGGGGGGGGGGGGGGGGGGGGGFGGGGGGGGGGGGGGGGGGGGGGGGGGGGGGGGGGGGGG<FGGGGGGGGGGGGGGGGGGGGGGGGGFGFGCGGGGGGGGGFGGGGFFGGGGGGGGGGGGGGGGGGGCGFGFGGGGGGGGGGGGGGGGGGGGGGFFGGGGGGGGGGGGGGGGGGGGFGGGGGGGGGGCCGGGGGGEGGGGGGGGGGGGGFGGGGGGF+CEGGGGDGFFFGGFFFFGCDGFGGGFFFF7C??*9CCFFFAAFA<)6)2<A<BFF3
@DE18INS60510:318:000000000-B6LD3:1:1101:21056:7466 1:N:0:AAGAGGCAGCGTAAGA
TGGGGAATATTGCACAATGGGCGAAAGCCTGATGCAGCGACGCCGCGTGAGTGAAGAAGTATTTCGGTATGTAAAGCTCTATCAGCAGGGAAGAAAATGACGGTACCTGACTAAGAAGCCCCGGCTAACTACGTGCCAGCAGCCGCGGTAATACGTAGGGGGCAAGCGTTATCCGGATTTACTGGGTGTAAAGGGAGCGTAGACGGCGAAGCAAGTCTGAAGTGAAAACCCAGGGCTCAACCCTGGGACTGCTTTGGAAACTGTTTTGCTAGAGTGTCGGAGA
+
GGGGGGGGGGGGGGGGGGGGGGGGGGGGGGGGGGGGGGGGGGGGFGGGGGGGGGGGGGGGGGGGGGGGGGGGGGGGGGGFFGGGGGFGGGDFFFGGGGGGGGGGGGGGGFGGGGDGGGGGGGGGGGDFGGFGGGCGGGGGDGGGGGGGGGGGGGFFGGGGCFGGCGGGGGGGGGGGEGGGGGGFGFGGGFCCGGGGGGGGC:CFGGGGGGEEFFGGFFGDFFFDFC:CGEGGGGG:@FCF?FEFFGFGFGGGFFFFGGF7DFFG?<F:?@#############
@DE18INS60510:318:000000000-B6LD3:1:1101:5500:7477 1:N:0:AAGAGGCAGCGTAAGA
TGGGGAATATTGCACAATGGGGGAAACCCTGATGCAGCGACGCCGCGTGGAGGAAGAAGGTCTTCGGATTGTAAACTCCTGTTGTTGGGGAAGATAATGACGGTACCCAACAAGGAAGTGACGGCTAACTACGTGCCAGCAGCCGCGGTAAAACGTAGGTCACAAGCGTTGTCCGGAATTACTGGGTGTAAAGGGAGCGCAGGCGGGAAGACAAGTTGGAAGCGAAATCTATGGGCTCAACCCATAAACTGCTTTCAAAACTGTTTTTCTTGAGTAGTGCAGA
+
FEFGGGEGGGGGGGGGGFGGGGGGGGGGEFGGGGGGGGGGEGGCEGGFGECFGGGGGGGG<FAFGGGEGGGGGGGGGGCCEFFGFFGGECEGGGGGFCGGGGGGGGGGGGGGGGGGGGGGGFGGGGGGGGFFGGGGGGGGGGGGGGGGGGGGGGGGGDGGGGFGGGFGEFCEGGGGEEGGGGG9@F*33>EBCGGGGGGCGGGGGGGGGGGGGGGGGGGCFGE5CGGGGGF:CF7@))095>@BGGFG?CD6:@BFGGFFGFG7@<F################
@DE18INS60510:318:000000000-B6LD3:1:1101:13540:7477 1:N:0:AAGAGGCAGCGTAAGA
TGGGGAATATTGCACAATGGGGGAAACCCTGATGCAGCGACGCCGCGTGGAGGAAGAAGGTCTTCGGATTGTAAACTCCTGTTGTTGAGGAAGATAATGACGGTACTCAACAAGGAAGTGACGGCTAACTACGTGCCAGCAGCCGCGGTAAAACGTAGGTCACAAGCGTTGTCCGGAATTACTGGGTGTAAAGGGAGCGCAGGCGGGAGAACAAGTTGGAAGTGAAATCCATGGGCTCAACCCATGAACTTCTTTCAAAACTGTTTTTCTTTATGTGTGCAGA
+
GGGGGGGGGGGFGGGGGGGGGGGGGGGGGGGGGGGGGGGGGEGGGGGGGGGGGGGGGGGGGGGGGGGGGG@FGGGFGGGGGGGGGGFGGCCAEGGGCFCFFGGGGGGGGGGG7CFGF8FCFGDDGGDGGGGGEG>FGGGFGGFGGGGDGGGGCGGGGG5FGDGFGGGEGG5EGGGDEECGGGGGG5FGGG:99FGDDE*8CGG55?E5:C6CC?C?ECCF7FFFGCGGGGGGG47>FFGGFFB3FC6FFF*:>@FF7CABGF*:FD?1>F#############
@DE18INS60510:318:000000000-B6LD3:1:1101:5520:7480 1:N:0:AAGAGGCAGCGTAAGA
TGGGGAATATTGCACAATGGGGGAAACCCTGATGCAGCGACGCCGCGTGGAGGAAGAAGGTCTTCTGATTGGAAACTCCTGTTGTTGGGGAAGATAATGACGGTACCCAACAAGGAAGTGACGGCTAACTACGTGCCAGCAGCCGCGGTAAAACGTAGGTCACAAGCGTTGTCCGGAATTACTGGGTGTAAAGGGAGCGCAGGCGGGAAGACAAGTTGGAAGCGAAATCTATGGTCTCAACCCATAAACTGCTGTAAAAACTGTTTTTCTTGATTAGTGCAGA
+
CFGGEGEFA<CCFGGGGFFFEGG:BFEFEFCCFFGDFGFGGGGE@CEC7CCEE:=CC<DC9CEFD,?FGG9,EFEFFFG?FBEGE@,:@FEEEG9FGGGFGG+>DFGG@FGGG8AFGGFFFF+:FFFFGGGGGGG7DFCG@7FGGC>E7FCFBFFFG,<FFGDFGFF*6*4*7CF*:CCC?FGFFF*8:@EF;9CE*8?C*885>EEEEECGCE60?:7FD4:C*CEGGCGG>4*/99F:?F>BD?F####################################
@DE18INS60510:318:000000000-B6LD3:1:1101:26167:7486 1:N:0:AAGAGGCAGCGTAAGA
TGGGGAATATTGCACAATGGGGGAACCCTGATGCAGCGACGGCGCGGGGAGGAAGGAGGTCTTCGGGATGGAAACTCCTGTTGGTGAGGGAGGTAATTAAGGTAATCCACCAGGAAATGACGGCTAACTACGTGCCCGCAGCCGCGGGAAAACCGAAGTCCCAAGCGCTGTCCGGAATTACTGGGTGGAAAGGGAGCGCAGGCGGGAGAAAAAGTTGGAAGTGAAATCCATGGGCCTAACCCATGAACTGCTTTCCAAACTGTTTTTCTTGAGTAGTGCAGAG
+
GGGGGGGGGGGGGGGGGGGGGG+FE+BF<=?############################################################################################################################################################################################################################################################
@DE18INS60510:318:000000000-B6LD3:1:1101:15899:7517 1:N:0:AAGAGGCAGCGTAAGA
TGGGGAATATTGCACAATGGGGGAAACCCTGATGCAGCGACGCCGCGTGGAGGAAGAAGGTCTTCGGATTGTAAACTCCTGTTGTTGAGGAAGATAATGACGGTACTCAACAAGGAAGTGACGGCTAACTACGTGCCAGCAGCCGCGGTAAAACGTAGGTCACAAGCGTTGTCCGGAATTACTGGGTGTAAAGGGAGCGCAGGCGGGAGAACGAGTTGGAAGTGAAATCCATGGGCTCAACCCATGAACTGCTTTCAAAACTGTTTTTCTTGAGTAGTGCAGA
+
GGGGGGCGCGGGGGGGGGGGGGGGGGGEGFGFGFFF9F@FGGGGGGGGGGGGDGG?FGDCFGGGGG>7CFFGGGGGGGGGGGGCFFFFFGGGGFGGFFGCFCFGGGGGGGGG8B,D@FFCGGDFGGGFGGFGDF@FGFFCGGGGGGGG*CFGFGEFGGGGGGGDF7B;E<B8:ACCG*8C9BFCFG:EEG9<B9BC8EEDE>EEGGGE5;6?CCE5E:CG>7?6C>:><F=>047@@>=*<)7@FEBCFC7*09F?:7))*9:2@4782FA))5<<2A7AA##
@DE18INS60510:318:000000000-B6LD3:1:1101:18725:7581 1:N:0:AAGAGGCAGCGTAAGA
TGGGGAATATTGCACAATGGGGGAAACCCTGATGTAGCGACGCCGCGTGGAGGAAGAAGGTCTTCGGATTGTAAACTCCTGTTGTTGGGGAAGATAATGACGGTACCCAACAAGGAAGTGACGGCTAACTACGTGCCAGCAGCCGCGGTAAAACGTAGGTCACAAGCGTTGTCCGGAATTACTGGGTGTAAAGGGAGCGCAGGCGGGAAGACAAGTTGGAAGTGAAATCTATGGGCTCAACCCATAAACTGCTTTCAAAACTGTTTTTCTTGAGTAGTGCAGA
+
GGGGGGGGGGGGGGGGGGGGGGGGGGGGGGGGGGGGGGGGGGGGGGGGGGGGGGGGGGGGGGGGGGGGGGGGGGGGGGGGGGGGGGGGGGGGGGGFGGGGGGEFGGGGGGGGGGGGGGGGGGGGGGGGGGGGGGGGGGGGGGGGGGGGGGGGGGGGGGGGGGGGGGGGGGGGGGGDGGGGCFGDGGCEGGGGGGGGEGGDGEGGGGGCGGGGGGGGFGGG7CFGGGDGGGCFGGGFFFGGFFFFGGFCFGGFFFFF>F>FGFCGFFFBFFFA<?AAAFFB><8
@DE18INS60510:318:000000000-B6LD3:1:1101:19524:7590 1:N:0:AAGAGGCAGCGTAAGA
TGGGGAATATTGCACAATGGGGGAAACCCTGATGCAGCGACGCCGCGTGGAGGAAGAAGGTCTTCGGATTGTAAACTCCTGTTGTTGAGGAAGATAATGACGGTACTCAACAAGGAAGTGACGGCTAACTACGTGCCAGCAGCCGCGGTAAAACGTAGGTCACAAGCGTTGTCCGGAATTACTGGGTGTAAAGGGTGCGTAGGTGGTATGGCAAGTCAGAAGTGAAAACCCAGGGCTTAACTCTGGGACTGCTTTTGAAACTGTCAGGCTAGAGTGCAGGAGA
+
GGGGGGGGGGGGGGGGGGGGGGGGGGGGGGGGGGGGGGGGGGGGGGGGGGGGGGGGGGGGGGGGGGGGGGGGGGGGGGGGGGGGGGGGGGGGGGGGGGGGGGGGGGGGGGGGGFGFGGFGGGGCGGGGGGGGEGFGGGGGGGGGGGGGGGGGEGGGGGGGGGGGCCGGGGGGGGGGGGGGGGGF@FGGGF?FGGGGGGGGGDGGGGGGGGGGEFGGGGFF7CFGDFCCGGGGFDGEFFGGFFFFGGFGFGCGGFFFG9)6>?*C@AF:BF?F>FA########
@DE18INS60510:318:000000000-B6LD3:1:1101:13054:7611 1:N:0:AAGAGGCAGCGTAAGA
TGGGGAATATTGCACAATGGGGGAAACCCTGATGCAGCGACGCCGCGTGGAGGAAGAAGGTCTTCGGATTGTAAACTCCTGTTGTTGGGGAAGATAATGACGGTACCCAACAAGGAAGTGACGGCTAACTACGTGCCAGCAGCCGCGGTAAAACGTAGGTCACAAGCGTTGTCCGGAATTACTGGGTGTAAAGGGAGCGCAGGCGGGAAGACAAGTTGGAAGTGAAATCTATGGGCTCAACCCATAAACTGCTTTCAAAACTGTTTTTCTTGAGTAGTGCAGA
+
GGGGGGGGGGGGGGGGGGGGGGGGGGGGGGGGGGGGGGGGGGGGGGGGGGGGGGGGGGGGGGGGGGGGGGFGGGGGGGGGGGGGGGFGGGGGDFGGGGGGGGGGGGGGGGGGGGGGGGGFFGGDGGCGGGGGGG,FGGFGGGGGEGGCFGGGGGGGFGGGFFGGGGGGEGGGGGGEGCGGGGGGGGGGGGGFFGGGGGCGGGGGDGE5EGGGGEGGGDGGGGGGFG9FGGGG7F*5@FFGF>:@GF@79:7DC=FFDCDFGF=FF9F?FFFA>7<>AA(:A20
@DE18INS60510:318:000000000-B6LD3:1:1101:12060:7651 1:N:0:AAGAGGCAGCGTAAGA
TGGGGAATATTGCACAATGGGGGAAACCCTGATGCAGCGACGCCGCGTGGAGGAAGAAGGTCTTCGGATTGTAAACTCCTGTTGTTGGGGAAGATAATGACGGTACCCAACAAGGAAGTGACGGCTAACTACGTGCCAGCAGCCGCGGTAAAACGTAGGTCACAAGCGTTGTCCGGAATTACTGGGTGTAAAGGGAGCGCAGGCGGGAGCACAAGTTGGAAGTGAAATCCATGGGCTCAACCCATGAACTTCTTTCAAAACTTGTTTTCTTGAGTATTGCAAA
+
GGGGGGGGFGGGGGGGEFGG@EEFGGGEGGFGGFGGGGGCFGDGGGGGGGGGGDFFFCFCGGGGGGGCFGFFEGCFGFGGCFG?FFBFECFGGGGGFGG?FGGGGGGGGGGFECE8EFCCCGGGEECFGGCGGGDGGGDGGC>FEG5EEECFGGGG>F5FGDGDGDG>ECEGGGGCGCFGFDF?F5:EGGFC:?>FGGGGGGGGCE=C1*:EF:5+<?G:F4<0<C?FGFF>09*<:FFFFF:3<6?*62*:7F=60*64C/:*16<7<BA############
@DE18INS60510:318:000000000-B6LD3:1:1101:21019:7661 1:N:0:AAGAGGCAGCGTAAGA
TGGGGAATATTGCACAATGGGGGAAACCCTGATGCAGCGACGCCGCGTGAGCGAAGAAGTATTTCGGTATGTAAGCTCTATCAGCAGGGAAGAAGAAATGACGGTACCTGACTAAGAAGCACCGGCTAAATACGTGCCAGCAGCCGCGGTAATACGTATGGTGCAAGCGTTATCCGGATTTACTGGGTGTAAAGGGAGCGCAGGCGGTACGGCAAGTCTGATGTGAAAGCCCGGGGCTCAACCCCGGTACTTCATTGGAAACTGTCGGACTAGAGTGTCGGAG
+
GGGGGGGGGGGGGGGGGGGGGGGGGGGGGGGGGGGGGGGGGGGGGGGG@CCEEDFFEGGGGGGGGGGGGGGGGGFFGGGGGGGGGEFGGGFGDFF<FCGFGGGGGGGGGGGGGG<ECF,C<FGDEEGGGGGGGCG:DFFGGGFGGGGCFEFGFFF7C:FG:F9CF9FGGGGDGGGGGGGGG9@C7C5A887C7CEGG>ECEC5:EGDGGE77=CEGGGGG7C9F@C9:ECC<5DDFF3FC@FFFG5@<)9F################################
@DE18INS60510:318:000000000-B6LD3:1:1101:5498:7670 1:N:0:AAGAGGCAGCGTAAGA
TGGGGAATATTGCACAATGGGGGAAACTCTGATGCAGCGACGCTGCGTGAGCGAAGAAGTATTTCGGTATGTAAAGCTCTATCAGCAGGGAAGAAAATTACGGTACCTGGCTAAGAAGCACCGGCTACATACGTGCCAGCAGGCGCGGTAATACGTATGGTGCAAGCGTTATCCGGCTTTACTTGGTGTAAAGGGAGCGTAGACGGTTGTGTACGTCTGATGTGAACGCCCGGGGCTCAACCCCGTGACTGCATTGGAAACTATGTAACTAGAGTGTCGGCGA
+
ECF<C7;F<F<EFAFC<FGG,@FFGCF,@<CCFFAAFF+@FEFFCCGG:CGGC=CCF8<,5FFGGGDGGGGEGDFGGGFG,5EA<B<EF7D,C88,BC,EFE7E+=FFG8CGFD<5?FGGF<BBCFC,,7@<FF,7DFEFFCFFGDEGF*@D;F7D,>>,7<C,;,>8EGCFGG77*:CGGCF+?+?CC;+2+9=**38:8E*?55?EDC*C++*0:D5:CFG*A*+9:5DD5D)7;39=?5::C*<D>F#################################
@DE18INS60510:318:000000000-B6LD3:1:1101:28412:7700 1:N:0:AAGAGGCAGCGTAAGA
TGGGGAATATTGCACAATGGGGGAAACCCTGATGCAGCGACGCCGCGTGAGTGAAGAAGTATCTCGGTATGTAAAGCTCTATCAGCAGGGAAGAAAATGACGGTACCTGACTAAGAAGCCCCGGCTAACTACGTGCCAGCAGCCGCGGTAATACGTAGGGGGCAAGCGTTATCCGGAATTACTGGGTGTAAAGGGTGCGTAGGTGGTATGGCAAGTCAGAAGTGAAAACCCAGGGCTTAACTCTGGGACTGCTTTTGAAACTGTCAGACTGGAGTGCAGGAGA
+
GGGFEGEGGGGGGGGGGGGGGCECEGGGGGGGGGGGFG@FGGGGGGGGGGGFGGGGGGFG9FFFGGGFGGFFFFFGGGGGGGGGGGGGGGGGGGFGGGGFFCGGGGGGGE:FFGGGGGGGGGDGGGGGGGFGGGFGGGGGGGGGGGEGEGCC@CGAFFGGGDGGFCFGGEEGGGEGGGFC7FGGGGF8C7<<@FECC>EEDCDFGGGGCGFGG6CFGDGGGGGFGGFCF*9CG39>4>C78B?FGG4>F:CFGFFFGGF########################
@DE18INS60510:318:000000000-B6LD3:1:1101:21384:7725 1:N:0:AAGAGGCAGCGTAAGA
TGGGGAATATTGCACAATGGGGGAAACCCTGATGCAGCGACGCCGCGTGGAGGAAGAAGGTCTTCGGATTGTAAACTCCTGTTGTTGAGGAAGATAATGACGGTACTCAACAAGGAAGTGACGGCTAACTACGTGCCAGCAGCCGCGGTAAAACGTAGGTCACAAGCGTTGTCCGGAATTACTGGGTGTAAAGGGAGCGCAGGCGGGAGAACAAGTTGGCAGTGAAATCCATGGGCTCAACCCATGAACTGCTTTCAACACTGTTTTTCTTGAGTAGTTCAGA
+
GGGGGCGGGGGGGGGGFGGGGCEGGGG8CF=FFGGCGG:EGGGGGGGGGGGFEGGGGGGCGFGGGCC:FGGGGFFGGGGGCFCFGGGGGGGGGGGGGGFGGGCFGGGGG@CAFFFCGG?CFGCCGGECFGFGEGCFGGGG?CEGGG5?C8EFFGCCEFCFGFGC?5CEG>CEGGE85?FGCFGG+AFCG?9CFGGGGGCEEGGGGDE8CEGGC6=?CC4*09:*+2+:CFFGFF:5FF*>5)><7:*:6CFFGFFFGG)4DFFF?4@BBF<6)4<DA######
@DE18INS60510:318:000000000-B6LD3:1:1101:12080:7738 1:N:0:AAGAGGCAGCGTAAGA
TGGGGAATATTGCACAATGGGGGAAACCCTGATGCAGCGACGCCGCGTGGAGGAAGAAGGTCTTCGGATTGTAAACTCCTGTTGTTGAGGAAGATAATGACGGTACTCAACAAGGAAGTGACGGCTAACTACGTGCCAGCAGCCGCGGTAAAACGTAGGTCACAAGCGTTGTCCGGAATTACTGGGTGTAAAGGGAGCGCAGGCGGGAGAACAAGTTGGAAGTGAAATCCATGGGCTCAACCCATGAACTGCTTTCAAAACTGTTTTTCTTGAGTAGTGCAGA
+
GGGGGGGGGGGGGGGGGGGGGGGGGGGGGGGGGGGGGGGGGGGGEGGGGGGGGGFGGGGGGGGGGGGGGGFGGGGGGGGGGGGGGGFGGGFGFGGGCFFGGEDGFGGGGGGFGGDGGCFFEF@CGGGGGGGGGGFGGFFGFGGGGGGGGEEGEGGGGGGGFGGGGGGGGGGGGGG>GCFFGGGGGGGGG7EGCCGGGGGGGCEECEG>ECFGGCGGGGGGFGGGGFGGGGGGFFGFFFGFFFE:FE?7FGGGFFF?7D>AGFGGFFFFFF<<>D5<6A:ABA#
@DE18INS60510:318:000000000-B6LD3:1:1101:6574:7756 1:N:0:AAGAGGCAGCGTAAGA
TGGGGAATATTGCACAATGGGGGAAACCCTGATGCAGCTACGCCGCGTGGAGGAAGAAGGTCTTCGGATTGTAAACTCCTGTTGTTGAGGAAGATAATGACGGTACTCAACAAGGAAGTGACGGCTAACTACGTTCCAGCAGCCGCGGTAAAACGTAGGTCACAAGCGTTGTCCGGAATTACTGGGTGTAAAGGGAGCGCAGGCGGGAGAACAAGTTGGAAGTGAAATCCATGGTCTCAACCCATGAACTGCTTTCAAAACTGTTTTTCTTGAGTAGTGCAGA
+
C@F<C;FG<FGGGGGCCFGGGGGGCFG<F,@C<FFGFG,CFCGGGDG@>F@EEFGF,CFGGG<FAFG7FGGCFGDGG9=B8FGGFGFCFG,BFEDCGGBFGGGGEGDFDEGGCDF=FDGFCFDGGD@FGGFFFG,3@FB<>BFBCEEGCECD3DCGAC@FGGGF9>@EGC7BFFCE<EFG?GGFCGFEEGGGGGEDEGEDGCGC5C5*:8:7;CFECFG<FGGGCD?FDFC7*0*9/@CCFFFECCFFF7*6>7FF=F44D6FFBBFFBFAA)8ABAAF><<@
@DE18INS60510:318:000000000-B6LD3:1:1101:21483:7781 1:N:0:AAGAGGCAGCGTAAGA
TGGGGAATATTGCACAATGGGGGAAACCCTGATGCAGCGACGCCGCGTGAGTGAAGAAGTATCTCGGTATGTAAAGCTCTATCAGCAGGGAAGAAAATGACGGTACCTGACTAAGAAGCCCCGGCTAACTACGTGCCAGCAGCCGCGGTAATACGTAGGGGGCAAGCGTTATCCGGAATTACTGGGTGTAAAGGGTGCGTAGGTGGTATGGCAAGTCAGAAGTGAAAACCCAGGGCTTAACTCTGGGACTGCTTTTGAAACTGTCAGACTGGAGTGCAGGAGA
+
GGGGGGGGFGGGGGGGGGGGGGGGGGGGGGGGGGGGGGCEGGGGGGGGGFGGGGGGGGFGGGGGGGGGFGGGFFGGCGGGGGGGGGD<EEGFGGGGGGFFGD@FFGGGFFGGCCCE9FGGGGGGGGGGGGGGGGGGGGFGGFGGGGDEEEEGGGFFFGGGGGGGFCFGGGGGGGGD8EFGCFCCGGGGGGGFCG>FEGDECE8<?FGFGGGGFF=?FGG7DFGG::?CFGGGG*>>FFF>BFFFG6FGFGGGGFFFGG<<FFFGFDF4>FF?0.2,4>BBFFF
@DE18INS60510:318:000000000-B6LD3:1:1101:11756:7791 1:N:0:AAGAGGCAGCGTAAGA
TGGGGAATCTTCCGCAATGGACGAAAGTCTGACGGAGCAACGCCGCGTGAGTGATGAAGGATTTCGGTCTGTAAAGCTCTGTTGTTTATGACGAACGTGCAGTGTGTGAACAATGCATTGCAATTACGGTAGTAAACGAGGAAGCCACGGCTCACTACGTTCCAGCAGCCGCGGTAATACGTAGGTGGCGAGCGTTGTCCGGACTTATTGGGCGTAAAGAGCATGTAGGCGGCTTAATAAGTCGAGCGTGAAAATGCGGTGCTCAACCCCGTATGGCGCTGGA
+
GGGGGGGGGGGGGFFGGGGGGGGGGGGGGFGGGGDGGGGGGGGGGGGG7FGFFCGGGGCF,CFGGC:FFGGG?EFCGEFGEFG9FFGGGAFFGG7FEGCGGGGGGGGFGGGGGGFGFGG<F<BG,EFGDFGDG9D=CCFGGEGFFEGGGCCF*?FC9F:<,24,?<C8FGEGG7FGDFCGDFGG*B+*;CEGGGGDGEGGDC5*:CFGFFGCFEE5**:*9CCGCGG7FF3/>)9)9=7C606)9=5CDD#################################
@DE18INS60510:318:000000000-B6LD3:1:1101:9539:7805 1:N:0:AAGAGGCAGCGTAAGA
TGGGGAATCTTCCGCAATGGACGAAAGTCTGACGGAGCAACGCCGCGTGAGTGATGAAGGATTTCGGTCTGTAAAGCTCTGTCGTTTATGACGAACGTGCAGTGTGTGAACAATGCATTGCAATGACGGTAGTAAACGAGGAAGCCACGGCTAACTACGTGCCAGCAGCCGCGGTAATACGTAGGTGGCGAGCGTTGTCCGGCATTATTGGTCGTAAAGAGCATGTAGGCGGCTTAATAAGTCGAGCGTGAAAATGCGGGGCTCAACCCCGTATGGCGCTGGA
+
GGGGGGGGGGGGGEFECGGGFGGGGEGGGGGGGGGGGGGGGGGGDGGGGGGFGFGGGGAFGGFGGGGGGGFGGGGFFGGGDFGGGGGGG9DGGGGEGGFFGGGFGGGGCGGFFGGGFGGAFGGG?FGDGGGEGGGGFE7@EDF7FFFFE:FG*<FFGGGGFGFFFF8EFE7C7<FGEFEGGGDFEGC5FD8>ECGGD::FCG**:ACGGCE0<ECCFF7C<FFGFGDGGGGGGGG?FFGC*9@;3CE:@DDG*9@?DD6>)77<*4??B##############
@DE18INS60510:318:000000000-B6LD3:1:1101:19513:7828 1:N:0:AAGAGGCAGCGTAAGA
TGGGGAATATTGCACAATGGGGGGAACCCTGATGCAGCGACGCCGCGTGAGTGAAGAAGTATCTCGGTATGTAAAGCTCTATCAGCAGGGAAGAAAATGACGGTACCTGACTAAGAAGCCCCGGCTAACTACGTGCCAGCAGCCGCGGTAATACGTAGGGGGCAAGCGTTATCCGGAATTACTGGGTGTAAAGGGTGCGTAGGTGGTATGGCAAGTCAGAAGTGAAAACCCAGGGCTTAACTCTGGGACTGCTTTTGAAACTGTCAGACTAGAGTGCAGGAGA
+
GGGGGGGGGGGGGGGGGGGGGGGGGGGGGGGGGGGGGGGGGGGGGGGGGGEGGGGGGGGGGGGGGGGGGGGGGGGGGGGGGGGGCGFGGGGGGGGFGGGFGGGGGGGGFGGGFG8CCFGGGGGGGGCGGGGGGGGGGGGGE@FGEGGGGGGF?FFGGCEDGGGDF>FGGG>FGGGGGGGGGGFGGFGGGGFFGDGGDDGG>?EGGGGGGGGFGFF+<CCC:CFGGGGGFEGDG3<:FFF7@FFFGF>FFGGGGF4=CCD2CF7FFFFF?F2292AAFFAB###
@DE18INS60510:318:000000000-B6LD3:1:1101:21398:7839 1:N:0:AAGAGGCAGCGTAAGA
TGGGGAATATTGCACAATGGGGGAAACCCTGATGCAGCGACGCCGCGTGAGCGAAGAAGTATTTCGGTATGTAAAGCTCTATCAGCAGGGAAGAAGAAATGACGGTACCTGACTAAGAAGCACCGGCTAAATACGTGCCAGCAGCCGCGGTAATACGTATGGTGCAAGCGTTATCCGGATTTACTGGGTGTAAAGGGAGCGCAGGCGGTACGGCAAGTCTGATGTGAAAGCCCGGGGCTCAACCCCGGTACTGCCTTGGAAACTGTCGGACTAGAGTGTCGGA
+
GGGGGG@FGGGGGGGGGGGGGGGGGGGGGGFGGGGGGGGGGGGGGGGGGGGGGG<FGGGGGGGGGGGGGGGGGGGGGGGGGGGGFGFDGGG,<ECGGGFGGGGGGGGGGGGFGGGC@@FFGGGGGGGGGGFCFFGGGGGFGGGGGGGGGGGG5FEGFEFGCFGEGC@FGGGD>EGGDG5CEFGGGGGFGGGC9C<?C:CEGGDE5CGCEGD5?EGGFCDD:CFGG7F7FCC>FCDF)57C6FFFGGDGFDDGCB)9:9:2*1<CFAB<0@9>?2)4:54<:B#
@DE18INS60510:318:000000000-B6LD3:1:1101:25398:7897 1:N:0:AAGAGGCAGCGTAAGA
TGGGGAATATTGCACAATGGGGGGAACCCCTGATGCAGCGACGCCGCGTGAGTGAAGAAGTATCTCGGTATGTAAAGCTCTATCAGCAGGGAAGAAAATGACGGTACCTGACTAAGAAGCCCCGGCTAACTACGTGCCAGCAGCCGCGGTAATACGTAGGGGGCAAGCGTTATCCGGAATTACTGGGTGTAAAGGGTGCGTAGGTGGTATGGCAAGTCAGAAGTGAAAACCCAGGGCTTAACTCTGGGACTGCTTTTGAAACTGTCAGACTGGAGTGCAGGAG
+
GGGGGGGGFGGGGGGGGGGGGGGGGGCFGGGGGGGGGFGGGGGGGGGGFGGGGGGGGGGGGGGGGGGGGGGGGGGGGGFFGGGGGGGGGGGGGGGGGGGGGGGGGGGGGGGGGGGGGGGGGGGGGGGGGGGGGGGGGGGGGGGGGGGGGGGGGGGGGGFGGGGGGGGGGGGGGGGGGDEGGGGGGGGFGGGGGGGGGGGGGGGGGGGGGGGGGGGC?FGGGGGGGGGFGGDGGG7@>>FGFFFFFGFGFGGFGF4FGGFFGFGFFAFDAFFB??:::ABAFF#
@DE18INS60510:318:000000000-B6LD3:1:1101:22113:7902 1:N:0:AAGAGGCAGCGTAAGA
TGGGGAATATTGCACAATGGGGGAAACCCTGATGCAGCGACGCCGCGTGGAGGAAGAAGGTCTTCGGATTGTAAACTCCTGTTGTTGGGGAAGATAATGACGGTACCCAACAAGGAAGTGACGGCTAACTACGTGCCAGCAGCCGCGGTAAAACGTAGGTCACAAGCGTTGTCCGGAATTACTGGGTGTAAAGGGAGCGCAGGCGGGAAGACAAGTTGGAAGTGAAATCTATGGGCTCAACCCATAAACTGCTTTCAAAACTGTTTTTCTTGAGTAGTGCAGA
+
GFGGGEFGEGGFGGGFFGGGGGEGGGG@FFGGGFFGGG@FGGGGGGGGGGEFEGGFGGDFGG<FFGD@FGGGGGGGGGGG8DGFFGEDFGG7>FGGGGFCGGDFGGAFGGGGFCGG?FFGGGEGGGGGGGAFEFFGGGGGCBFFCGG7CCGFFGGGGGGGGFGGFFFEGEGEFGGECGG?C:FG?CCEE7<9@7EG*C*/CGGGGGG5?E6CFFG?EGF<CFFG?FGGGEFGD4CFFFCFF>E:FG=>=C*7D6@4*:4)59>FFFFFFFF4<?A########
@DE18INS60510:318:000000000-B6LD3:1:1101:21847:7917 1:N:0:AAGAGGCAGCGTAAGA
TGGGGAATATTGCACAATGGGGGAAACCCTGATGCAGCGACGCCGCGTGGAGGAAGAAGGTCTTCGGATTGTAAACTCCTGTTGTTGAGGAAGATAATGACGGTACTCAACAAGGAAGTGACGGCTAACTACGTGCCAGCAGCCGCGGTAAAACGTAGGTCACAAGCGTTGTCCGGAATTACTGGGTGTAAAGGGAGCGCAGGCGGGAGAACAAGTTGGAAGTGAAATCCATGGGCTCAACCCATGAACTGCTTTCAAACCTGTTTTTCTTGAGTAGTGCAGA
+
GGGGGGGGGGGGGGGGGGGGGGGGGGGGGGGGGGGGGFFGGGGGGGGGGGGFGGGGGGGGGGGGGGGGGGGGGGGGGGGGGGGGGGGGGFGGGGGGGGGGGGGGGGFGFGGGGGGGGGGGFG:FGGEGGGGGGGGGGGCG<>FGGGDCCFGFGFEFCF7FF:F;CCGGGGGEGGGGFGGGGGGG?FGGGG?AFGGF5EEEDGGGGGGEGGGGGEGEFGGFFGFF+?FGGGGGG*>@F349?)75CE?FF*CGCF4*:D<)9)CFFA:?FF4))5<BAF?FFFF
@DE18INS60510:318:000000000-B6LD3:1:1101:26911:7941 1:N:0:AAGAGGCAGCGTAAGA
TGGGGAATCTTCCGCAATGGACGAAAGTCTGACGGAGCAACGCCGCGTGAGTGATGAAGGATTTCGGTCTGTAAAGCTCTGTTGTTTATGACGAACGTGCAGTGTGTGAACAATGCATTGCAATGACGGTAGTAAACGAGGAAGCCACGGCTAACTACGTGCCAGCAGCCGCGGTAATACGTAGGTGGCGAGCGTTGTCCGGAATTATTGGGCGTAAAGAGCATGTAGGCGGCTTAATAAGTCGAGCGTGAAAATGCGGGGCTCAACCCCGTATGGCGCTGGA
+
GGGGGGGGGGGGGGGGDGGGGFFGFGEGGFGGGGGEFEEGGGGGGGGGGGGGGGGGGGGGGGGGGGCGGGGGGFGDFGGGGGGGGGGGGGGGGGGGGGGG?FGGGGGFGGGGGGGGGGGGGGGGGGGGGCFFGGGGGGGGGGGGGGGGGDGGGGCGGGGGGGGGGGGFGFGGGGGGCC9CCBFFGGGGGDGEGDEGEEF?EGEGG6ACCFFGGECEDCF:><C=A>CGFC99DGG4@FF=FFFBD=)7<GDFF4@?CD3>GECFF##################
@DE18INS60510:318:000000000-B6LD3:1:1101:8274:7948 1:N:0:AAGAGGCAGCGTAAGG
TGGGGAATATTGCACAATGGGGGAAACCCTGATGCAGCGACGCCGCGTGGAGGAAGAAGGTCTTCGGATTGTAAACTCCTGTTGTTGGGGAAGATAATGACGGTACCCAACAAGGAAGTGACGGCTAACTACGTGCCAGCAGCCGCGGTAAAACGTAGGTCACAAGCGTTGTCCGGAATTACTGGGTGTAAAGGGAGCGCAGGCGGGAAGACAAGTTGGAAGTGAAATCTATGGGCTCAACCCATAAACTGCTTTCAAAACTGTTTTTCTTGAGTAGTGCCGA
+
FGGGGGGGGGGGGGGGGGGGGGGGGGGGGGGGGGGGGGGGGGGDGGGGGGGGGGGGGGGGGGGGGGGGGGGGGGGGGGGFFGGGGGCFGGGGGGGGGGGGGGGGGGGGGGGGFGCGGGGGGGGGGGGGGGGGGGFGGGGGGGGGGGGGGGGGGGGGGGGGGGGGGGGGGGGGGGDGGGGCFGFGGGGGGGGGGGGGGGGGCEGEEGGDEGFDFFG9C>FFGGGG7CGFGGGGGCFFFFGG?F>BF??79>CDGFFF*:>7740:@A4:84492):AD######
@DE18INS60510:318:000000000-B6LD3:1:1101:16029:7967 1:N:0:AAGAGGCAGCGTAAGA
TGGGGAACATTGCACAATGGGGGAAACCCTGATGCAGCGACGCCGCGTGGAGGAAGAAGGTCTTCGGATTGTAAACTCCTGTTGTTGGGGAAGATAATGACGGTACCCAACAAGGAAGTGACGGCTAACTACGTGCCAGCAGCCGCGGTAAAACGTAGGTCACAAGCGTTGTCCGGAATTACTGGGTGTAAAGGGAGCGCAGGCGGGAAGACAAGTTGGAAGTGAAATCTATGGGCTCAACCCATAACCTGCTTTCAAAACTGTTTTTCTTGAGTAGTGCAGA
+
GGGGGGGGGGGFGGGGGGGGGGGGGGGFFGGGGGGGGGFGGGGGGGGGGGGGGGGGGGGGGGGGGGGDGGFFFGGGGGGGGGGGGGGDFGGGFGGGGGGGGGGGGGGGGGGGGGFGGDFGGGFEGGGGGGGGEG:FFGFGGGGGEEGGGGGGGGEFGGGF?7CEGGGE8<8CGGGGGDDGGGFGGGG>EGF7C75C*:CEGDGDEDECEECFGGGGGGGFGGGGGGFGCCFGD:*75<FDFFBBGFF46CC<<F?FGG2)9?*09<FFFFF9<DFBFF0AABF
@DE18INS60510:318:000000000-B6LD3:1:1101:27683:7971 1:N:0:AAGAGGCAGCGTAAGA
TGGGGAATATTGCACAATGGGCGAAAGCCTGATGCAGCGACGCCGCGTGAGTGAAGAAGTATTTCGGTATGTAAAGCTCTATCAGCAGGGAGGAAAATGACGGTACCTGACTAAGAAGCCCCGGCTAACTACGTGCCAGCAGCCGCGGTAATACGTAGGGGGCAAGCGTTATCCGGATTTACTGGGTGTAAAGGGAGCGTAGACGGCGAAGCAAGTCTGAAGTGAAAACCCAGGGCTCAACCCTGGGACTGCTTTGGAAACTGTTTTGCTAGAGTGTCGGAGA
+
GGGGGGGGGGGGGGGGGGGGGGG@FGGGGGGGGGGGGGGGGGGGGGGGGGGGGGGGGGGFGFGGGGGFGGGGGGGGGGGFGGGGGGGGFGGGGGGGGGGGGGGGGGFGGGGGGGGGGGGGGGGGGGGGGGGGGGGGGGGGFGGGGDGDEGGGGGGGGGGGGGGGGGFGGECCFGGE8EGGGGGGGGFGGGGFGGGGGGGGGGGGGGGE5EGGGCGGGGGFFFGGGGFGGGGGGFDFFFCGFFFFGC5>F7CFGFFFG4<AGFGFF4FB?FAF>7AFBA#####
@DE18INS60510:318:000000000-B6LD3:1:1101:23447:7997 1:N:0:AAGAGGCAGCGTAAGA
TGGGGAATATTGCACAATGGGGGAAACCCTGATGCAGCGACGCCGCGTGGAGGAAGAAGGTCTTCGGATTGTAAACTCCTGTTGTTGAGGAAGATAATGACGGTACTCAACAAGGAAGTGACGGCTAACTACGTGCCAGCAGCCGCGGTAAAACGTAGGTCACAAGCGTTGTCCGGAATTACTGGGTGTAAAGGGAGCGCAGGCGGGAGAACAAGTTGGAAGTGAAATCCATGGGCTCAACCCATGAACTGCTTTCAAAACTGTTTTTCTTGAGTAGTGCAGA
+
GGGGGGGGGGGGGGGGGGGGGGGGGGGGGGGGGGGGGGGGGGGGGGGGGGGGGGGGGGGGGGGGGGGGGGGGGGGGGGGGGGGGGGGGGGGGGGGGGGGGGGGGGGGGGGGGGGGGGGGGGGGGGGGGGGGGGGGGFGGGGGGGGGGGGGGGGGDFGGGGGFGGCFGGGDGGGGGGGGGGFFGGGGGGGGGGGGGGDGGGGGGGGGGEGGGGGGGGGGGGGDGGFFGGGGGGFFGFF@=DFFDDGGF>BCFGFFFFGG22FFFF@AF?FFFFF?>F#######
@DE18INS60510:318:000000000-B6LD3:1:1101:4573:8048 1:N:0:AAGAGGCAGCGTAAGA
TGGGGAATATTGCACAATGGGGGAAACCCTGATGCAGCGACGCCGCGTGGAGGAAGAAGGTCTTCGGATTGTAAACTCCTGTTGTTGCGGAAGATAATGACGGTACTCAACAAGGAAGTGACGGCTAACTACGTGCCAGCAGCCGCGGTAAAACGTAGGTCACAAGCGTTGTCCGGAATTACTGGGTGTAAAGGGAGCGCAGGCGGGAGAACAAGTTGGAAGTGAAATCCATGGGCTCAACCCATGAACTGCTTTCAAAACTGTTTTTCTTGAGTAGTGACGA
+
-CFFGGGGGGGDEFGGGGGGGGGGCGF,BFGGFFGGGGEG@FGGFGGGGGGGGEGGGGGGFGGGFFGG+FAFCEGGGGG9FGGGGGF,@@>+@DEGGFGEFGGEGDGGGGGGGGGGFCFGG9FEGGEFC;FCFC@F7;F7?CCGGFFC:<F::FCFFGGGFFG9E7CEG:8;CDGGGG5CC++28E8C>7<<C@EEG5CEGGD8EE:?CEGC?FF<9*>9>CCGFCFGG?DGC>FFF:*97>@3>67:9C4**/09*:4<FFFCF>F(:F#############
@DE18INS60510:318:000000000-B6LD3:1:1101:4591:8055 1:N:0:AAGAGGCAGCGTAAGA
TGGGGAATATTGCACAATGGGGGAAACCCTGATGCAGCGACGCCGCGTGGAGGAAGAAGGTCTTCGGATTGTAAACTCCTGTTGTTGAGGAAGATAATGACGGTACTCAACAAGGAAGTGACGGCTAACTACGTGCCAGCAGCCGCGGTAAAACGTAGGTCACAAGCGTTGTCCGGAATTACTGGGTGTAAAGGGAGCGCAGGCGGGAGAACAAGTTGGAAGTGAAATCCATGGGCTCAACCCATGAACTGCTTTCAAAACTGTTTTTCTTGAGTAGTGCAGA
+
EGA@FGG8<EC<FFFFGFFFFGDCFGG?FGFGGGGDFGGGGDEGGGG@+>CC@FEGGGGGEEGGGCCFF>AFGGCFGGG,5CFFFF8,:,BDFGGGGGGGGGGFGG<FFFCAFG7FG8FGGFEGDF@FGGGGGGCCFGGG7:7BFGCD<@<CFCFGGFDF,<FGG*;CEEEGFCECFG5+<CFFFG@CE:FEC+*;*?*:EEGGGEG>*8C6FFG9<DGCFFFGGCFGCCGFC**7;FGFF>@><??GF:*>:@*9DFBAGF#####################
@DE18INS60510:318:000000000-B6LD3:1:1101:3025:8061 1:N:0:AAGAGGCAGCGTAAGA
TGGGGAATATTGCACAATGGGGGAAACCCTGATGCAGCGACGCCGCGTGAGTGAAGAAGTAGTTCGGGCTGTAAAGCTCTATCAGCAGGGAAGAAAATGACGGTACCTGACTAAGAAGCCCCGGCTAACTACGTGCCAGCAGCCGCGGTCATACGTAGGGGGAAAGCGTTATCCGGATCTACTGGGTGTAAAGGGAGCGTAGACGGCATGGCAAGCCGGATGTGAAAACCCGGGGCCTAACCGTGGGCTTGCATTGTGAACTGCCAGGCTGGAGTGCAGGAGA
+
9CEFDEEFGA<E,6FEDCFGFFC@FFFFGGGGCFGGGGGGFFD+@FFGEC@FCFEFGGG?F9F,EBC++8:FBFGGFFG,?DCD9BFFDC+BFFGGE<5FFG:=FEFFFGGA<5,?F<D=F:::FE:><FGF7@F7CFFFC:73:FCC**4,FGG,,<CB@<<<=BFGE7C7<:**=C*+?CG@CGCEE<3+<CC*:>CC>*?FCEECEE6A@C5*:)19CD679>?FC5/7C##################################################
@DE18INS60510:318:000000000-B6LD3:1:1101:3003:8067 1:N:0:AAGAGGCAGCGTAAGA
TGGGGAATATTGCACAATGGGGGAAACCCTGATGCAGCGACGCCGCGTGAGTGAAGAAGTATTTCGGTATGTAAAGCTCTATCAGCAGGGAAGAAAATGACGGTACCTGACTAAGAAGCCCCGGCTAACTACGTGCCAGCAGCCGCGGTAATACGTAGGGGGCAAGCGTTATCCGGATTTACTGGGTGTAAAGGGAGCGTAGACGGCATGGCAAGCCAGATGTGACAACCCGGGGCTCAACCTTGGGATTGCATTTGGACATGCCAGGCTGGAGTGCAGGAGC
+
FFGGGDG8EFGGGGGGGGGGGGDC:FEGGGGGGFFFGEGGFFC:BFG@FCEGG,CEE8FFG<FFGFECCFGFFBEGGGGFFGGGDGFGGGFGFGGGGGFGGGGGGGFFGGFFFGG9FGGGGFGDGD@FGGFCGGGGGFC7@F@FGEE7>FGGCCFCFGGCCCFGDEGEEG7;CFFGGEGCGFFGFGGEEGFFFFGGEE8:CG5E7C:*/:6CFAFCCCC5CFF>C*ACF=DDDDDBB)9*)0)=F?87<FFGFFFFG7>.*09<67?BF41413374<A####
@DE18INS60510:318:000000000-B6LD3:1:1101:18048:8070 1:N:0:AAGAGGCAGCGTAAGA
TGGGGAATATTGGGCAATGGACGCAAGTCTGACCCAGCAACGCCGCGTGAAGGAAGAAGGCTTTCGGGTTGTAAACTTCTTTTGTCAGGGAAGAGTAGAAGACGGTACCTGACGAATAAGCCACGGCTAACTACGTGCCAGCAGCCGCGGTAATACGTAGGTGGCAAGCGTTGTCCGGATTTACCGGGTGTAAAGGGCGTGCAGCCGGGCCGGCAAGTCAGACGTGAAATCTGGAGGCTTAACCTCCAAACTGCATTTGAAACTGTAGGTCTTGAGTACCGGA
+
GGGGGGGGGGGGGGGGGGGGGGGGGGGGGGGGGGGGGGGGGGGGGGGGGGGGGGGGGGGGGGGGGGGGGGGGGGGGGGGGGGGGGGGGGGGGGGGGGGGGGGGGGGGGGGGGGGGGGGGGGGGGGGGGGGGGGGGG>FGGFGGGGGGGGGGGGGGGGGGGCGGGGGGGGGGG@FFGDGCEGGFGGGGG?CEGCFFG>EGGEEGGGGGGGGGGGGGC:CDCFGGGGG55EGFFFF=F:DGGFFFFGGFDF*>FGF=FGG92C=FGF<FDFFBFF2A?FF9>?F@
@DE18INS60510:318:000000000-B6LD3:1:1101:27699:8074 1:N:0:AAGAGGCAGCGTAAGA
TGGGGAATATTGCACATGGGGGAAACCCTGATGCAGCGACGCCGCGTGAGCGAAGAAGTATTTCGGTATGTAAAGCTCTATCAGCAGGGAAGAAGAAATGACGGTACCTGACTAAGAAGCACCGGCTAAATACGTGCCAGCAGCCGCGGTAATACGTATGGTGCAAGCGTTATCCGGATCTACTGGGTGTAAAGGGAGCGCATGCGGTACGGCAAGTCTGATGTGAAAGCCCGGGGCTCAACCCCGGTACTGCATTGGAAACTGTCGGACTAGAGTGTCGGAG
+
GGGFEEEGFGGFFFGCEEGFGGGGGGGFGGAEFGFFF@FFCEFEGGGEEBFGCGGGGGFGGGGFGGGGGGGFGGC:FGG9E;FCGCGFGGGEFFCFGCFG,FFCGFGGG?GGGG?FFAC:CCFEFEGDCC:@78AFF*<<CF@8FGGEECCE@CCFGCE?2<7E+<FGEEG>CEGGE5?C@?ECCFFFCEF70<FE*5?CEC*1<8ECEGE5EEDE?*0*:D?FCG+:<?FF3)1)))1>*7>><*09BDF::9FF492-*7::FA#################
@DE18INS60510:318:000000000-B6LD3:1:1101:15299:8102 1:N:0:AAGAGGCAGCGTAAGA
TGGGGAATATTGCACAATGGGGGAAACCCTGATGCAGCGACGCCGCGTGGAGGAAGAAGGTCTTCGGATTGTAAACTCCTGTTGTTGGGGAAGATAATGACGGTACCCAACAAGGAAGTGACGGCTAACTACGTGCCAGCAGCCGCGGTAAAACGTAGGTCACAAGCGTCGTCCGGAATTACTGGGTGTAAAGGGAGCGCAGGCGGGAGAACAAGTTGGAAGTGAAATCCATGGGCTCAACCCATGAACTGCTTTCAAAACTGTTTTTCTTTCGTAGTGCAGA
+
GGGGGGGGGGGFGGGGAEFGGGGGGGGGGGGFGDFGGGDEEFGGEGFGCECFGGGGGGGGGGGGGGGDGGGGGGGGGGGGGGGFCFFEE>FEEGGGGGAFGGGFEGGGGGGF<FFG8BFGDGGDFECEGGGF:F<DEBEG@FGG7CCEGDG9AFGGCFGFFGGGFBFEGGCGGGGED5CFGGGE78C*:7@999CGGGGGGG58ECE>C==FC**<<>>C7CFFF7<DGFGD79*7>@G45F5)2:B*9:CGCF6@0*43DF#####################
@DE18INS60510:318:000000000-B6LD3:1:1101:6855:8110 1:N:0:AAGAGGCAGCGTAAGA
TGGGGAATCTTCCGCAATGGACGAAAGTCTGACGGAGCAACGCCGCGTGAGTGATGAAGGATTTCGGTCTGTAAAGCTCTGTTGTTTATGACGAACGTGCAGTGTGTGAACAATGCATTGCAATGACGGTAGTAAACGAGGAAGCCACGGCTAACTACGTGCCAGCAGCCGCGGTAATACGTAGGTGGCGAGCGTTGTCCGGAATTATTGGGCGTAAAGAGCATGTAGGCGGCTTAATAAGTCGAGCGTGAAAATGCGGGGCTCAACCCCGTATGGCGCTGGA
+
-CFGGGGGAFGGGGGEDGFFFFEFFGCCFCFFGEGGGEGGGGG@CCB7@7B9EFFFFG<ECCFGGGGEE+9CFEFGGGGGGGGGGGA,5BEGDGGGFDFG7FEFGGGC@D<D,C<8BDGGFFGGGGGGG@FC<EGCFFGGDG7FFFEGDFE7FGGGGGEFEG<CE8DGFCCEFG<B<FGFFFF7CFFFGEEE7BG5*;EG?E5:=<E77+<58::C=FF*94CC@>+:+CDD35>)9/>:=FF>DEBGBC5C>*99FC993@DCF>F:1>6<BB<:?B:>607
@DE18INS60510:318:000000000-B6LD3:1:1101:22149:8111 1:N:0:AAGAGGCAGCGTAAGA
TGGGGAATATTGCACAATGGGGGAAACCCTGATGCAGCGACGCCGCGTGGAGGAAGAAGGTCTTCGGATTGTAAACTCCTGTTGTTGAGGAAGATAATGACGGTACTCAACAAGGAAGTGACGGCTAACTACGTGCCAGCAGCCGCGGTAAAACGTAGGTCACAAGCGTTGTCCGGAATTACTGGGTGTAAAGGGAGCGCAGGCGGGAGAACAAGTTGGAAGTGAAATCCATGGGCTCAACCCATGAACTGCATTCAAAACTGTTTTTCTTGGGTAGTGCAGA
+
GGGGGGGGGGGGGGGGGGGGGGGGGGGGGGGGGGGGGGEGGGGGGGGGGGGGGGGGGGGGGGGGGGGGGGGGGGGGGFGGEGGGFGFGGGGGGGGGGGGGGGGGGGGFGGGGGGCFGGGGGGGGGGGGGGGCEGGGGGGGGGGGGGGGGGGGGGGGGGGGGGGGGCFGGGGGGGGGGEGGGGGGGGGGGF+>9CCFGGGGGGGGGGDCGCFGGGGFGGFCFGGGGGGGGGFGFCF>FFGG:FFFGGFFFDF4:@F6FF<<DFGG?6???FFFB?2<BF?FFF=
@DE18INS60510:318:000000000-B6LD3:1:1101:26615:8124 1:N:0:AAGAGGCAGCGTAAGA
TGGGGAATATTGCACAATGGGGGAAACCCTGATGCAGCGACGCCGCGTGAGCGAAGAAGTATTTCGGTATGTAAAGCTCTATCAGCAGGGAAGAAGAAATGACGGTACCTGACTAAGAAGCCCCGGCTAACTACGTGCCAGCAGCCGCGGTAATACGTAGGGGGCAAGCGTTATCCGGATTTACTGGGTGTAAAGGGAGCGTAGACGGCGACGCGAGTCTGAAGTGAAATACCCGGGCTCAACCTGGGAACTGCTTTGGAAACTGTGTTGCTGGAGTGCTGGA
+
GGGGGG@FFGGGGGGGGGGGGGGEGGGGGGGGGGGGGGGGGGGGGGGGGGGGGGGGGGGGGGGGGGGGGGGGGGGGGGGGGGGGGGGGGGGGGGGFFFGGGGGGGGGGGGGGGFGGGFGGGGGGGGGGGGGGGGGGGGGGGGGGGGGGGGGGGFGGGFFGGGGGGGFFGGGGGGGGG>GGGGGGGGGGGGEG?FGGCF5EEEGGDGGGGCGGEGEGGDGFGGDC?CCGFGFF4C7B@DGGFFFFDFFGFGGFFF=4CG?(?6<F?AFF?><>A?<?F<>B<F4
@DE18INS60510:318:000000000-B6LD3:1:1101:7311:8139 1:N:0:AAGAGGCAGCGTAAGA
TAGGGAATTTTCGGCAATGGGGGAAACCCTGACCGAGCAACGCCGCGTGAAGGAAGAAGGTTTTCGGATTGTAAACTTCTGTTATAAAGGAAGAACGGCGGCTACAGGAAATGGTAGCCGAGTGACGGTACTTTATTAGAAAGCCACGGCTAACTACGTGCCAGCAGCCGCGGTAATACGTAGGTGGCAAGCGTTATCCGGAATTATTGGGCGTAAAGAGGGAGCAGGCGGCAGCAAGGGTCTGTGGTGCAAGCCTGAAGCTTAACTTCAGTAAGCCATAGAA
+
?FGGGGGGFEGGCGGGGGGGGGGGGGGGG@DCFGGGGGGGFGGGGGGCFGGGFGCGGCEFFAFFGGGGDEFGCFGGGGG@FGGGCGFGGGFGGDGGGGDGDGGGGGGGGG?FGFGGFGGGGGGGGGG5EFGGGGGGGGGGGGGD>FGGGGCEFGGGGGGGGGGGGGGGGDGGGGGDFCGG@FGGGGGGCEFFGGGGCFFGGGGGG7<FCFGGGCE7=DGG<DGCCFGGGGDGGGG>FFGDFF>77C?>F*>>>FFFFF??G@FCFA?>DFFFFAA?03><:5@
@DE18INS60510:318:000000000-B6LD3:1:1101:6635:8165 1:N:0:AAGAGGCAGCGTAAGA
TGGGGAATATTGCACAATGGGGGAAACCCTGATGCAGCGACGCCGCGTGAGCGAAGAAGTATTTCGGTATGTAAAGCTCTATCAGCAGGGAAGAAGAAATGGCGGTACCTGACTAAGAAGCACCGGCTAAATACGTGCCAGCAGCCGCGGTAATACGTATGGTGCAAGCGTTATCCGGATTTACTGGGTGTAAAGGGAGCGCAGGCGGAAGGCTAAGTCTGATGTGAAAGCCCGGGGCTCAACCCCGGTACTGCATTGGAAACTGGTCATCTAGAGTGTCGGA
+
FGGGDGGGGGGGGGFFFFGGGGGGEGGCFGFFGGGGG@GGEEG@CEEGGGGGGGGGGGGFGFGGGGGFCFFGGGFFCFG?DGFGFGGFFGGFEGFGGGGGFFFG>FGGCGFGGGGCFF<DFFFFDEGGG7FGFFFFGGGGFC7BFF@7CEFGGGDFGBCFFGFGGGGGGCEGGGGGGGGGGGGGC?8>CEEFE9CGGFGGCCGGGGGCDEE5EDG66CFCFFGGGGGGF+29C<))5<<5?=559*>3>DGDFBFB**34?=C7=(/646<94A285<AB###
@DE18INS60510:318:000000000-B6LD3:1:1101:15801:8167 1:N:0:AAGAGGCAGCGTAAGA
TGGGGAATATTGCACAATGGGGGAAACCCTGATGCAGCGACGCCGCGTGGAGGAAGAAGGTCTTCGGATTGTAAACTCCTGTTGTTGAGGAAGATAATGACGGTACTCAACAAGGAAGTGACGGCTAACTACGTGCCAGCAGCCGCGGTAAAACGTAGGTCACAAGCGTTGTCCGGAATTACTGGGTGTAAAGGGAGCGCAGGCGGGAGAACAAGTTGGAAGTGAAATCCATGGGCTCAACCCATGAACTGCTTTCAAAACTGTTTTTCTTTAGTAGTGCAGA
+
G<EGGGGGGGGFGGGGGGGGGGGGGGGGGGGGGGGGGGGGGGGGFGGGFGGFGGGGGGGGGGGGGGFEGGGGGGGGGGGGGGGGGGGGGGGGGGGGGGGGGDDGGGGGGGGGGGGGGGGGGG+CFGGGGGGGGGGGGGGGGCFGGGDGGGG9CEGGGGGGGGGGG7CEGGCEGGGGEGGGGFFGFGGGEGGGGGGGDGGGGGGGGEG8CCFEGGG7?DGCFFGFFCCGGFGGG<CFFFGCFFFFGG=FFGGCCFFFDF2<GFG7@>F::F<))564AB#####
@DE18INS60510:318:000000000-B6LD3:1:1101:9492:8168 1:N:0:AAGAGGCAGCGTAAGA
TGGGGAATATTGCACAATGGGGGGAACCCTGATGCAGCGACGCCGCGTGAGTGAAGAAGTATCTCGGTATGTAAAGCTCTATCAGCAGGGAAGAAATGACGGTACCTGACTAAGAAGCCCCGGCTAACTACGTGCCAGCAGCCGCGGTAATACGTAGGGGGCAAGCGTTATCCGGAATTACTGGGTGTAAAGGGTGCGTAGGTGGTATGGCAAGTCAGAAGTGAAAACCCAGGACTTAACTCTGGGACTGCTTTTGAAACTGTCAGACTAGAGTGCAGGAGAG
+
FGGGGDGG@FGCFGGFDEFEC::CFEG=FFFAFGDEFGDGBFFGGGGFGGGDFFGGDFEFFGFGGGGGCF,@FGGGCE<CBFFCCGFGGDFBFGGGGFFGGDFEEFFCFGGFG@,FCFGCCE7FE>CFFGGGGGGGGCGC6CFE8CEC?C<?CF<<@EDEGGGGD>EGGGGFGGGGEGGGGFFCD@EG:CCFFGGGG5C**/<CFGFGGFC:9=FC?C:DFGCFFG90*:CFF*96?F0:FFFF<*)97CD:7=F?3F4<FBC####################
@DE18INS60510:318:000000000-B6LD3:1:1101:20381:8176 1:N:0:AAGAGGCAGCGTAAGA
TGGGGAATATTGGGCAATGGACGCAAGTCTGACCCAGCAACGCCGCGTGAAGGAAGAAGGCTTTCGGGTTGTAAACTTCTTTTGTCAGGGAAGAGTAGAAGACGGTACCTGACGAATAAGCCACGGCTAACTACGTGCCAGCAGCCGCGGTAATACGTAGGTGGCAAGCGTTGTCCGGATTTACTGGGTGTAAAGGGCGTGCAGCCGGGCCGGCAAGTCAGGTGTGAAATCTGGAGGCTTAACCTCCAAACTGCATTTGAAACTGTAGGTCTTGAGTACCGGA
+
GGGGFGGGGGGGGGGGGGGGFGFGGGGGGGGGGGGGGGFGGGGGFGGGCEGGGGGGGGGGGGGGAFGGGGGGCFGGGGGGGGGGGGGGGG@ACFGGGCGFGGGGFFGGGGFGGGGGCGDGGGFGGGGGDGGGGGGFDGGGFFCDGGCGG8EG>FGGGGCGGGGCFFFFGGGGGGGGGGGDC@9EGGGGFGG?FGFFEE8E5CGGGD8CCGGGGG7EFCDC>CGCCCFFEGFGFG7<5BGGFFFFCGFF?>CFFFFBDDAFGFFGFB4:)=<BDF2:AFFFFF>
@DE18INS60510:318:000000000-B6LD3:1:1101:6374:8179 1:N:0:AAGAGGCAGCGTAAGA
TGGGGAATATTGCACAATGGGGGAAACCCTGATGCAGCGACGCCGCGTGGAGGAAGAAGGTCTTCGGATTGTAAACTCCTGTTGTTGGGGAAGATAATGACGGTACCCAACAAGGAAGTGACGGCTAACTACGTGCCAGCAGCCGCGGTAAAACGTAGGTCACAAGCGTTGTCCGGAATTACTGGGTGTAAAGGGAGCGCAGGCGGGAGGACAAGTTGGAAGTGAAATCTATGGGCTCAACCCATAAACTGCTTTCAAAACTGTTTTTCTTGAGTAGTGCAGA
+
CFFGGDFGEGGGGFGFDEEFFGGGGGG8FGD@FFGGGGGGGDGCCCC@FGEGGCFFCCEGGFGGDGGE>>CFGGGGGGCFGGGGFCFGGGEFFGCGGGGFGEGGGFGGGDGGGGGGGGFGFGDGGGGFGGGGGGGFGFDGGGGGGGGGGGGDFGGGFF?CFEFGGC>EC;5AGGGGGG*CFGDGGGGGC?FECCEE5*CCECEGGCGGCC=FFFG7<FDDFGGCCF7C9FFGG:D:FFGD?F>)7*?>FDCGG?FFGF2>*970*.)22@2-)44<FFFF9AF
@DE18INS60510:318:000000000-B6LD3:1:1101:24968:8184 1:N:0:AAGAGGCAGCGTAAGA
TGGGGGATATTGCACAATGGAGGAAACTCTGATGCAGCGACGCCGCGTGAGTGAAGAAGTATTTCGGTATGTAAAGCTCTATCAGCAGGGAAGAAAATGACGGTACCTGACTAAGAAGCCCCGGCTAACTACGTGCCAGCAGCCGCGGTAATACGTAGGGGGCAAGCGTTATCCGGATTTACTGGGTGTAAAGGGAGCGTAGACGGCGACGCAAGTCTGAAGTGAAATACCCGGGCTCAACCTGGGAACTGCTTTGGAAACTGTGTTGCTAGAGTGCTGGAGA
+
GGGGGGGGGGGGGGGGGFGGGGGGGGGGGGGGGGGGGGDGGGGGGGGGGGGGGGGGGGFGFFGGGGGGGGGGGGGGGGGGGGGGGGGGGGGCCDGGGGGGGGGGGGGGGGGGGGGGGGGGGGGGGGGGGGGGGGGGGGGGGGGGGGGGGGGGGGGGGGGGDGGGGGGGGGGGGGGGGGGGGGGGGFGGGGGGGGGGDEDGGGGGGGGGGGGG5CGFFFGF*0?CGFGFFFGFDGGB@FGGFFFFGGFCFGGG=7BFGD>>F6>:FBFFFFFFB<9AFDFF###
@DE18INS60510:318:000000000-B6LD3:1:1101:6389:8193 1:N:0:AAGAGGCAGCGTAAGA
TGGGGAATATTGCACAATGGGGGAAACCCTGATGCAGCGACGCCGCGTGGAGGAAGAAGGTCTTCGGATTGTAAACTCCTGTTGTTGGGGAAGATAATGACGGTACCCAACAAGGAAGTGACGGCTAACTACGTGCCAGCAGCCGCGGTAAAACGTAGGTCACAAGCGTTGTCCGGAATTACTGGGTGTAAAGGGAGCGCAGGCGGGAGGACAAGTTGGAAGTGAAATCTATGGGCTCAACCCATAAATTGCTTTAAAAACTGTTTTTCTTGAGTAGTGAAGA
+
<FGGEGGGFFCFFGGGFGGGGDEEGGGFEGFGGGGGGFEGDFGCE@CFGGEGGGCFGDGFCCFGGGGGC*DFGGGGGGGGC;DGC:EEEGEFGGGGC,@F:FC:FGFGGGEF2,CFGCFCFGGGGGGGGFGGGGGGGE?FGGGGGDGG>EGGEFGG6;>@FFGFGG>C>**;9CEGEEG+02+:C@FG?GDGCE?8*8CEEEEGCC558CCC=:><9CFC:*+20::*:97CG*7).;C=F)8>CC#####################################
@DE18INS60510:318:000000000-B6LD3:1:1101:8911:8207 1:N:0:AAGAGGCAGCGTAAGA
TGGGGAATATTGCACAATGGGGGAAACCCTGATGCAGCGACGCCGCGTGGAGGAAGAAGGTCTTCGGATTGTAAACTCCTGTTGTTGAGGAAGATAATGACGGTACTCAACAAGGAAGTGACGGCTAACTACGTGCCAGCAGCCGCGGTAAAACGTAGGTCACAAGCGTTGTCCGGAATTACTGGGTGTAAAGGGAGCGCAGGCGGGAGAACAAGTTGGAAGTGAAATCCATGGGCTCAACCCATGAACTGCTTTCAAAACTGTTTTTCTTGAGTAGTGCAGA
+
FGGGGGCGFGGEFGGFCFFEGGGGGGG@FFFFGGGGGGEEGGGGGEGGGGFFDGGGGG8FFGGGGFG7FGFGGGGGFEEGFFGFFFGGFGFGGGGGGGGGGGGGGDGGGGGGGGDCDBFGGGGGEGDGGGFCEG8FGFGGDCGGGGEEG*CCF@CFGGG:EFGGGDFC@FEGGGDGD>C<A?FG+@FGEFCC9CGGEEEGGE>EDCCEGD6EFFFGGGGC:CGG?C7DG6CCC55>FFGGFFDECCBGFFCF:88@D*65*9FDFAFB?FAAADAA9A#####
@DE18INS60510:318:000000000-B6LD3:1:1101:8722:8207 1:N:0:AAGAGGCAGCGTAAGT
TGGGGAATATTGGGCAATGGGCGCATGCCTGACCCAGCAACGCCGCGTGAAGGAAGAATGCTTTCGGGTTGTAAACTTCTTTTGTCGGGGACGAAACAAATGACGGTACCCGACGAATAAGCCACGGCTAACTACGTGCCAGCAGCTGCTGTCATACGTAGGTGGTCAGCGTTATCCGGATTTGCTGGGTGTAAAGGGCGTGTAGGCGGGATTGCAAGTCAGATGTTAAAACTGGGTCCTCAACCTCCAGCCTGCATTTGATACTGTAGTTCTTGTGTTCTGG
+
CFGGG@FG9BFGC<E<<F<8BB>CG+8,BB?=EFFFFDAAFGGGG7F>C+>F8C83>@,,3DFGGDG7FG7@;F9F,FCFCCFC@F:**:*CFE<<:2<2C9,?@7FFF,<1**1**2*03,,8CEG>EE68EFGC@@F8<C8CCF*<E+<<+0<+3*AC>*<F>/++;?CEC8@++8*8;EF+<+++*;/1A+2:+//2?*AC<@+:5C5>EFFGGGG7*:+?CF+*0<*2CF7).)*08*/5CC@/847<F:F4:FA########################
@DE18INS60510:318:000000000-B6LD3:1:1101:4892:8214 1:N:0:AAGAGGCAGCGTAAGA
TGGGGAATATTGCACAATGGGGGAAACCCTGATGCAGCGACGCCGCGTGGAGGAAGAAGGTCTTCGGATTGTAAACTCCTGTTGTTGGGGAAGATAATGACGGTACCCAACAAGGAAGTGACGGCTAACTACGTGCCAGCAGCCGCGGTAAAACGTAGGTCACAAGCGTTGTCCGGAATTACTGGGTGTAAAGGGAGCGCAGGCGGGAAGACAAGTTGGAAGTGAAATCTAGGGGCTCAACCCATAACCTGCTTTCCAAACTGTTTTTCTTGAGTAGTGCAGA
+
CEFGGGBCFGGGGGGGFGGGGGGGGGGFGGGGGGGGGFEGGGG>FGGGGGGCGGGGGGGGFGGGGGGGGGFGGGGGGGFGGFGGEGGGGGGGGGGGGGGGGGGGGGGGGFGGGGFCFFFEGGGGGGGGGGGGGGFGGGCGGC6CEECEECEGGFEGGGG?CDGFC@FGGGGGGGGGEEGGEGGFGGEEGGCCFGGGGDGGECEDGE5E?EFFCFCEECFGGGGGEC<DCFF**9C78)*2;>EEGCF*/09FC=4**2665*2?8<F??FFF>F>>9<B<FF?
@DE18INS60510:318:000000000-B6LD3:1:1101:10880:8219 1:N:0:AAGAGGCAGCGTAAGA
TGGGGAATATTGCACAATGGGGGAAACCCTGATGCAGCGACGCCGCGTGGAGGAAGAAGGTCTTCGGATTGTAAACTCCTGTTGTTGAGGAAGATAATGACGGTACTCAACAAGGAAGTGACGGCTAACTACGTGCCAGCAGCCGCGGTAAAACGTAGGTCACAAGCGTTGTCCGGAATTACTGGGTGTGAAGGGAGCGCAGGCGGGAGAACAAGTTGGAAGTGAAATCCATGGGCTCAACCCATGAACTGCTTTCAAAACTGTTTTTCTTTAGTAGTGCAGA
+
GGGGGGGGGGGGGGGGDFGGGGGGGGGEGFGGGGGGGGG7FFEGGGGF>FFGGGGGGGGGGGGGFGGEGGGGGGGGGGGGEGGGGGFGG8FGGFFFFGGGGGDCFGGGGGGGGGGFGGF9DF@GGGGGGGGGGG@FFGGGG7FGGGEGG:CGFGGGGFDGGGGG9CFGGGEGGGDCFEFGGGGGFFGGGGFFFFGGGGDGDGGEGEEEC=ECF?FGFCCD7CFGGFGGFG4C>CDFFFGDFFFBGGFC?:9F7@BFFFFFGFDFF<F################
@DE18INS60510:318:000000000-B6LD3:1:1101:14187:8223 1:N:0:AAGAGGCAGCGTAAGA
TGGGGAATATTGCACAATGGGGGAAACCCTGATGCAGCGACGCCGCGTGAGCGATGAAGTATTTCGGTATGTAAAGCTCTATCAGCGGGGAAGAAAATGACGGTACCTGACTAAGAAGCCCCGGCTAACTACGTGCCAGCAGCCGCGGTAATACGTAGGGGGCAAGCGTTATCCGGATTTACTGGGTGTAAAGGGAGCGTAGACGGCATGGCAAGCCAGATGTGAAAGCCCGGGGCTCAACCCCGGGACTGCATTTGGAACTGTCAGGCTAGAGTGTCGGAGA
+
GGGGGGGGGGGGGGGGGGGGGGGGGGGGGGGGGGGGGGGGGGGGGGGGEGGGGGGGGGGGGGGGGGGGGGGGGGGGGGGGGGGGGGGGGGGGGGGGGGGGGGDGGGGGFGGGGGFGGGGGGGEGGGGGGGGGGGGGGGFGFGGGGGGGGGGGGGGGGGGGGGGGGCGGGGDFFGGEC?EGFGGGGGGCEGGGGGGGGGGGGGEGE=EEGFGGFF=CGGGGGFGFCF:>:E5DDGGFFFGGFFEECEFC:CGGCFFFGGFAG?=09)907>?F2<AA9<?FF93
@DE18INS60510:318:000000000-B6LD3:1:1101:17940:8224 1:N:0:AAGAGGCAGCGTAAGA
TGGGGAATATTGCACAATGGGGGAAACCCTGATGCAGCGACGCCGCGTGGAGGAAGAAGGTCTTCGGATTGTAAACTCCTGTTGTTGAGGAAGATAATGACGGTACTCAACAAGGAAGTGACGGCTAACTACGTGCCAGCAGCCGCGGTAAAACGTAGGTCACAAGCGTTGTCCGGAATTACTGGGTGTAAAGGGAGCGCAGGCGGGAGAACAAGTTGGAAGTGAAATCCATGGGCTCAACCCATGAACTGCTTTCAAAACTGTTTTTCTTGAGTAGTGCAGA
+
GGGGGGGGGGGFGGGGGGGGGGGGGGGGGGGGGGGGGGGGGGGGGGGGGGGGGGGGGGGGGGGGGGGGGGGGGGGGGGGFGGGGGGGGGGGGGGGGGGGGGGDGGGGGGGGGGGGGGGGGGGGCGGGGGGGGGGGGGGGGGGGGGGGGGGGGGGGGGGGGGGGGG8FGGGGGGGGGGGGGGGGGGGGGEGGFGGGGGGGGGGEGGGGGGGGGFCFGGFGFFGGGC>FGGFFFFFGF>FGG@FFEFGFFFGFGDFFFGGFFGFDCFAFFFFFD9?<A<A#####
@DE18INS60510:318:000000000-B6LD3:1:1101:19570:8239 1:N:0:AAGAGGCAGCGTAAGA
TGGGGAATATTGCACAATGGGGGAAACCCTGATGCAGCGACGCCGCGTGGAGGAAGAAGGTCTTCGGATTGTAAACTCCTGTTGTTGGGGAAGATAATGACGGTACCCAACAAGGAAGTGACGGCTAACTACGTGCCAGCAGCCGCGGTAAAACGTAGGTCACAAGCGTTGTCCGGAATTACTGGGTGTAAAGGGAGCGCAGGCGGGAAGACAAGTTGGAAGTGAAATCTATTGGCTCAACCCATACACTGCTTTCAAAACTGTTTTTCTTGAGTAGTGCAGA
+
GGGGGGGGGGGGGGGGFGGGGGGGGGGGGGFGGGGGGGGGGGGGGGGGGGGGGGGGGGGGGGGGGGGGGGGGGGGGGGGGGGGGGFGGGGGGGGGGGGGGGGGGGGGGGFGGDF7EGGFGFGGGGGEGGGGGGGFGGGGG6CFGGGGGGEGGGGGGCGGGGGGCE*A?EGCEGGGGGGGCGGFGGGGGGGF+<CGFEGGGGEDEGG58CECFGGGGGFFG7DFGGDGGGGGG*:*9?FFGFFD>CG47?FGGFFFFDC94DFFGFAFBFFBA<2<:4A7BFB#
@DE18INS60510:318:000000000-B6LD3:1:1101:10121:8260 1:N:0:AAGAGGCAGCGTAAGA
TGGGGAATATTGCACAATGGGGGAAACCCTGATGCAGCGACGCCGCATGGAGGAAGAAGGTCTTCGGATTGTAAACTCCTGTTGTTGAGGAAGATAATGACGGTACTCAACAAGGAAGTGACGGCTAACTACGTGCCAGCAGCCGCGGTAAAACGTAGGTCACAAGCGTTGTCCGGAATTACTGGGTGTAAAGGGAGCGCAGGCGGGAGAACAAGTTGGAAGTGAAATCCATGGGCTCAACCCATGAACTGCTTTCAAAACTGTTTTTCTTGATTAGTGCAGA
+
GEGGGGGGGGGGGGGGGGGGGGGGGGGGGGGGGGGGGGGGGGGGDFGGGGGGGGGGGGFCEFGGGGGCGGGGFFGGGGGGGGGGGFGGGGGGGGGCFGFGGGGGGGGGGGGGGGFF?FF9EFFGGGGGGGGGGG@FGGFGG<FGGGEDGGGGGGGGCBCGGGGGF>FDEGCGGGGGGEGFEFFGFGGGGGCFGGGGEEEEGG5CG=EDE=6CF6=FGFGFGFGGFFFGGGGGG<C>>FFFFFFFG660/:79DFFFGGFFCF>FFFFF:B4)))648>>BBF1
@DE18INS60510:318:000000000-B6LD3:1:1101:24991:8263 1:N:0:AAGAGGCAGCGTAAGA
TGGGGAATATTGCACAATGGGGGAAACCCTGATGCAGCGACGCCGCGTGGAGGAAGAAGGTCTTCGGATTGTAAACTCCTGTTGTTGGGGAAGATAATGACGGTACCCAACAAGGAAGTGACGGCTAACTACGTGCCAGCAGCCGCGGTAAAACGTAGGTCACAAGCGTTGTCCGGAATTACTGGGTGTAAAGGGAGCGCAGGCGGGAAGACAAGTTGGAAGTGAAATCTATGGGCTCAACCCATAAACTGCTTTCAAAACTGTTTTTCTTGAGTAGTGCAGA
+
GGGGGGGGGGGGGGGGGGGGGGGGGGGFGGGGGGGGGGFGGGGGGGGGGGGGGGGGGGGGGGGGGGGGGGGGGGGGGGGGGGGGGGGGGGGGGGGGGGGGGGGGGGGGGGGGGGGGGGGGFGEGGGGGGGGGGGGGGGGGGGGGGGGGGGGGGGGFGGGGGGGGGGGGGGGGDGGEEGGFGGGGGGGGGGGGGGGGGGGGDEGGGGGCGGF?CGE<CFGFGFGGCFGGGGGGGGFFFFCFFFFBGFFF?CF=FFFBGG><FFGGFAFBBF>AFDFFAFFFFFF
@DE18INS60510:318:000000000-B6LD3:1:1101:8738:8279 1:N:0:AAGAGGCAGCGTAAGA
TGGGGAATATTGCACAATGGGGGGAACCCTGATGCAGCGACGCCGCGTGAGTGAAGAAGTATCTCGGTATGTAAAGCTCTATCAGCAGGGAAGAAAATGACGGTACCTGACTAAGAAGCCCCGGCTAACTACGTGCCAGCAGCCGCGGTAATACGTAGGGGGCAAGCGTTATCCGGATTTACTGGGTGTAAGGGGAGCGTAGACGGCGACGCAAGTCTGAAGTGAAATACCCGGGCTCAACCTGGGAACTGCTTTGGAAACTGTGTTGCTGGAGTGCTGGAGA
+
GGGGGGFGGGGGGGGGGGGGGGGGGGGGGGGGGGGGGGDGGGGGEGGGGGEGGGGGGGGGGFGGFDFGGGGGGGGGGGGGGGGGGGGGGGGGGGGGGGGGGGGEGGGGFGGGGAF9FEGGGGGGGGGGGGGGGFFGGGGGGGGGGE5ECGEGGGGGGGGGGDGGGGGGGGGFGGGGGGGG?FFGCGFGGGFDGGGGEGDGGGGGGDGGGE=C=:EGGFFG:FGGFG?DFCDC<CDFEFGGFFFFGGFC@GFFGFFFGGFFGFGGFFFFBFAFFFFFFFFF6<F
@DE18INS60510:318:000000000-B6LD3:1:1101:23452:8289 1:N:0:AAGAGGCAGCGTAAGA
TGGGGAATATTGCACAATGGGGGAAACCCTGATGCAGCGACGCCGCGTGGAGGAAGAAGGTCTTCGGATTGTAAACTCCTGTTGTTGGGGAAGATAATGACGGTACCCAACAAGGAAGTGACGGCTAACTACGTGCCAGCAGCCGCGGTAAAACGTAGGTCACAAGCGTTGTCCGGAATTACTGGGTGTAAAGGGAGCGCAGGCGGGAAGACAAGTTGGAAGTGAAATCTATGGGCTCAACCCATAAACTGCTTTCAAAACTGTTTTTCTTGAGTAGTGCAGA
+
GGGGGGGGGGGGGGFGGGGGGGGGGGGGGGGGGGGGGGCGGGGEFGGGGGGFGGGGGGGGGGGGGFGGGGGGGGGGGGGGGGGGGGGGGGGGGGGGCGGGGGGGGGFGFGGGGGGGGGGGGGGGGGGGGGGGGGGGGGGGFGGGGGGGGGG?FGGGGGGGGGGGGGGGGGGGGGGGGGGGGGGFGGGGEGFGGGGGGGGEGGGGGDGEEGGGGCF<<FGGGGGFF7CFGGGGGGGFFFGGFFFFGC@F?FGGD@BF7CB<FFGFFFF?FFFABDABFA?ADF4
@DE18INS60510:318:000000000-B6LD3:1:1101:22793:8290 1:N:0:AAGAGGCAGCGTAAGA
TGGGGAATCTTCCGCAATGGACGAAAGTCTGACGGAGCAACGCCGCGTGAGTGATGAAGGATTTCGGTCTGTAAAGCTCTGTTGTTTATGACGAACGTGCAGTGTGTGAACAATGCATTTCAATGACGGTAGTAAACGAGGAAGCCACGTCTAACTACGTGCCAGCAGCCGCGGTAATACGTAGGTGGCGAGCGTTGTCCGGAATTATTGGGCGTAAAGAGCATGTAGGCGGCTTAATAAGTCGAGCGTGAAAATGCGGGGCTCAACCCCGTATGGCGCTGGA
+
GGGGGGGGGGGGGGGGEGGGGGGGGGGFEGGGGGGGGGFGGGGFFEGCEGG<FGGGGGGGFGGGGFCGDEFGGGGGFGGGFGGFFGCDFFEFCGFCEGD=BDGGGF<,EFABFGGFGGG,@FFFCFGGGGGEFG9FGGGG77FGGGFGG1DFGGGGFFGGEFFGCGFGGGEGGG::FGGGGGGGCFFCFC:?>EGGGEGGGG**1+<<FEF*/>=:=<F:CF7C+*<CCGDGGC7?**0:7FFEDC7>7<<F7*99FG#########################
@DE18INS60510:318:000000000-B6LD3:1:1101:18792:8325 1:N:0:AAGAGGCAGCGTAAGA
TGGGGAATATTGCACAATGGGGGGAACCCTGATGCAGCGACGCCGCGTGGAGGAAGAAGGTCTTCGGATTGTAAACTCCTGTTGTTGAGGAAGATAATGACGGTACTCAACAAGGAAGTGACGGCTAACTACGTGCCAGCAGCCGCGGTAAAACGTAGGTCACAAGCGTTGTCCGGAATTACTGGGTGTAAAGGGAGCGCAGGCGGGAGAACAAGTTGGAAGTGAAATCCATGGGCTCAACCCATGAACTGCTTTCAAAACTGTTTTTCTTGAGTAGTGCAGA
+
GGGGGGGGGGFFGGGEFGGGGGGEGEGDFGAFGGGGGGEGGGGGGGGGGGGGGGGCFFCDFFEGGGGCFGGGGGFGGCGGEFGGGGGFFGGGGGGGGGGD:FGGGGGGGGGG@:CGFFFFFGGFFEGFEEGGGGFGGGCGFGGGGGGG>EEGEG>CEGEFGGGGGFGGECEGFFCEDEGGGF@A68FEGC?<?F?FEGCEGD5CGG8:CEC?C6>?CGGCFGF4<7:>FGFF7C3FFFFC5>>.C0/:@G4FGFFFGF)-9;7?=AFBBFAD<7::4>:>>>F
@DE18INS60510:318:000000000-B6LD3:1:1101:12190:8331 1:N:0:AAGAGGCAGCGTAAGA
TGGGGAATATTGCACAATGGGGGAAACCCTGATGCAGCGACGCCGCGTGGAGGAAGAAGGTCTTCGGATTGTAAACTCCTGTTGTTGGGGAAGATAATGACGGTACCCAACAAGGAAGTGACGGCTAACTACGTGCCAGCAGCCGCGGTAAAACGTAGGTCACAAGCGTTGTCCGGAATTACTGGGTGTAAAGGGAGCGCAGGCGGGAAGACAAGTTGGAAGTGAAATCTATGGTCTCAACCCATAAACTGCTTTCAAAACTGTTTTTCTTGAGTAGTGCAGA
+
GGGGGGGGGGGGGGGGGGGGGGGGGGGGGGGGGGGGGGGGGGGGGGGGGGGGGGGGGGFGGGGGGGFDFGFFFGGGGGGGGGGGGGGGGGGGGGGGGGGGGGGGGGGGGGGGGGFGGGGGGGGGGGGGGGGGGGGGGGEGGGGGDGGGGGGGGGGGFGGGGGGGGGGGGGGGGGGGGGGGFGGGGGGGGGGGGGGGGGGGGGGGGGGEEGGGGGGGGGFDGFGGGFCFGGGGFG:8F*0>?5BFGC=FFFGGG?FFGG<AGFFFFFF::F>AFFFFFFBFFFF
@DE18INS60510:318:000000000-B6LD3:1:1101:21094:8347 1:N:0:AAGAGGCAGCGTAAGA
TGGGGAATATTGCACAATGGGGGAAACCCTGATGCAGCGACGCCGCGTGGAGGAAGAAGGTCTTCGGATTGTAAACTCCTGTTGTTGAGGAAGATAATGACGGTACTCAACAAGGAAGTGACGGCTAACTACGTGCCAGCAGCCGCGGTAAAACGTAGGTCACAAGCGTTGTCCGGAATTACTGGGTGTAAAGGGAGCTCAGGCGGGAGAACAAGTTGGAAGTGAAATCCATGGGCTCAACCCATGAACTGCTTTTAAAACTGTTTTTCTTGAGTAGTTCATA
+
GGGGGGCGGGGGGGGGGGGGCFEGGGGGGGGGGGGGGGGGGGGGGGGGGGGGGCFGGGGGGGFGGGGEGGGGGGGGGGGGGGGGGGGGGGGFGGGAFGFCDFDFGGGGGGGG8<,B8DFFDCE@FGGCGGFGGGFGGCEFFGGGEFGGGCCDFG@FFG7F<,@CF,CEGGCEGG7ECCFGG+B9CGCEC<+2BBCFGG*<@8EF58=8**2C:6=AC*9CG<F4:0C:C67>*9CFF596@F<>FA=FB>*9C##############################
@DE18INS60510:318:000000000-B6LD3:1:1101:7503:8362 1:N:0:AAGAGGCAGCGTAAGA
TGGGGGATATTGCACAATGGAGGAAACTCTGATGCAGCGACGCCGCGTGAGTGAAGAAGTATTTCGGTATGTAAAGCTCTATCAGCAGGGAAGAAAATGACGGTACCTGACTAAGAAGCCTCGGCTAACTACGTGCCAGCAGCCGCGGTAATACGTAGGGGGCAAGCGTTATCCGGATTTACTGGGTGTAAAGGGAGCGTAGACGGCGACGCAAGTCTGAAGTGAAATACCCGGGCTCAACCTGGGAACTGCTTTGGAAACTGTGTTGCTGGAGTGCTGGAGA
+
FGGGGGGGGGGGGGGGGGGGGGGGGGGGFGGGGGGGGGDEGGGGGGGFGGGGGGGGGGGGGFGGGGGGGGGGGGGGGGGGGGGGGGGGG:FGDGGGGGGGGGGGGGGGGGGGGGGGGGGGGGDGGGGGGGGGGGGGGGGGGCFGGGGGGGGGGGGGGGGGGGGGGGGGEGGGGGGG7ECEGGGGGGGGGGGGGGGGGGGEGGGGGCGGGGGGGGGGGGGGGGGGFGGGFFFGC9CB>FGGFFFFGGFFFGGGFF?6CD<AGFGCFAFFFFFFF???A>FB?BF
@DE18INS60510:318:000000000-B6LD3:1:1101:13599:8368 1:N:0:AAGAGGCAGCGTAAGA
TGGGGAATATTGCACAATGGGGGAAACCCTGATGCAGCGACGCCGCGTGAGCGAAGAAGTATTTCGGTATGTAAAGCTCTATCAGCAGGGAAGAAGAAATGACGGTACCTGACTAAGAAGCACCGGCTAAATACGTGCCAGCAGCCGCGGTAATACGTATGGTGCAAGCGTTATCCGGATTTACTGGGTGTAAAGGGAGCGCAGGCGGTACGGCAAGTCTGATGTGAAAGCCCGGGGCTCAACCCCGGTACTGCATTGGAAACTGTCGGACTAGAGTGTCGGA
+
GGGGGGGGGGGGGGGGGGGGGGGGGGGGGGGGGFGGGGGGGGGGGGGGGGGGGGGGGGDG9FGGGFFGGGGGGGFEFGGGGGGGFGGGGGGGGGGGGGGGFFGGDGGGGGGGGGGGGCFDFFGGGGGGGGFGGGGGGGGFGGGGGGGGGGGGGGFGGFAFGGGFGGFGGGGGDGGGE5EGGGGGGGGGGGGGGCEFGCEDDG>5EE5>ECEGGGGGFFGGGGGGGGCFFCGGFD3BDDCC6?FFGGFGFGGGGFFFFFB):?DC4<B:>B09:?>B))6::F>
@DE18INS60510:318:000000000-B6LD3:1:1101:14478:8388 1:N:0:AAGAGGCAGCGTAAGA
TGGGGAATATTGCACAATGGGGGAAACCCTGATGCAGCGACGCCGCGTGAGCGAAGAAGTATTTCGGTATGTAAAGCTCTATCAGCAGGGAAGAAGAAATGACGGTACCTGACTAAGAAGCACCGGCTAAATACGTGCCAGCAGCCGCGGTAATACGTACGGTGCAAGCGTTATCCGGATTTACTGGGTGTAAAGGGAGCGCAGGCGGTACGGCAAGTCTGATGTGAAAGCCCGGGGCTCAACCCCGGTACTGCATTGGAAACTGTCGGACTAGAGTGTCGGA
+
GGGGGGGGGGGFGGGGGGGGGGGGGGGGGGGGGGGGGGGGGGGGGGGGGGGGGGGGGGGGGGGGGGGGGGGGGGGGGGGGGGGGGGGGGGGGDGGGGGGGGGGGGGGGGGGGGGGGGGGGGGGGEGGGGGGGGGGGGGGGFGGGGGGGDEGDGGGGGGGGGGGGGGGGGGGGGGGGGDEGGGGGGGGGFGGGGGGGGGGGGGGGGGGEGGGGGGGGFFGGGGGGGGGGGGGGGGGFFEDG=FFFGGFGFGGGGFFF>42<F=CDFAFFF@>>FF>FBFFF?##
@DE18INS60510:318:000000000-B6LD3:1:1101:16156:8400 1:N:0:AAGAGGCAGCGTAAGA
TGGGGAATATTGCACAATGGGGGAAACCCTGATGCAGCGACGCCGCGTGGAGGAAGAAGGTCTTCGGATTGTAAACTCCTGTTGTTGAGGAAGATAATGACGGTACTCAACAAGGAAGTGACGGCTAACTACGTGCCAGCAGCCGCGGTAAAACGTAGGTCACAAGCGTTGTCCGGAATTACTGGGTGTAAAGGGAGCGCAGGCGGGAGAACAAGTTGGAAGTGAAATCCATGGGCTCAACCCATGAACTGCTTTCAAAACTGTTTTTCTTGAGTAGTGCAAA
+
GGGGGGEGGGGEGGGGGGGGGGGGGGGGGGGGGGFGGGGGGGGGEEGEGGGGGGGGGGGGFGGGGDFEG7EGGGGGGGG9FGGGGGFGGGGGGGGGGGGGGG>FDCFGGGGGGGCGGGGGGGG@EGGDFGEGDGCGGGDGFAFGGGGGGGGGGGGGGGGGCEGGGGGGGGGGFFGCGEFEFGGGGGCGGF;FGGGGGGGEEGDGGE=:EGGGGGDGGG:F7CGFGG7>GGCCC<*7:FGGFF3:D64:8:67*@BFFGF3FFFFFFFFFF<2))6<AA7AA##
@DE18INS60510:318:000000000-B6LD3:1:1101:22820:8408 1:N:0:AAGAGGCAGCGTAAGA
TGGGGAATATTGCACAATGGGGGGGACCCTGATGCAGCGACGCCGCGTGAGTGAAGAAGTATCTCGGTATGTAAAGCTCTATCAGCAGGGAAGAAAATGACGGTACCTGACTAAGAAGCCCCGGCTAACTACGTGCCAGCAGCCGCGGTAATACGTAGGGGGCAAGCGTTATCCGGAATTACTGGGTGTAAAGGGTGCGTAGGTGGTATGGCAAGTCAGAAGTGAAAACCCAGGGCTTAACTCTGGGACTGCTTTTGAAACTGTCAGACTGGAGTGCAGGAGA
+
GGGGGGGGGGGGGGGGGGGGGGGGGGGGGGGGGGGGGGGGGGGGGGGGGGGGGGFGGGGGGGGFGGGGGGGGGGGGGGGGGGGGGGGEGGGCEGGGGGGGGEGEGGGGGGGGGGGGGGGGGGGGGGGGGGGGGGGGGGGGFGGGGGDEGEGGGGGGGGGGGGGGFCFEGGGGGGGGDDFFFFDGGGG5:C?@FGEFGGCGDGGGGGGGGGFGGGGEFFD7>FGGGFCGGGGGGG3>FFGGFFFFG+747DF:CF=FGGFFF6CD?>=AFFF0(4?0<<DB:?4
@DE18INS60510:318:000000000-B6LD3:1:1101:6657:8416 1:N:0:AAGAGGCAGCGTAAGA
TGGGGAATATTGCACAATGGGGGGAACCCTGATGCAGCGACGCCGCGTGAGTGAAGAAGTATCTCGGTATGTAAAGCTCTATCAGCAGGGAAGAAAATGACGGTACCTGACTAAGAAGCCCCGGCTAACTACGTGCCAGCAGCCGCGGTAATACGTAGGGGGCAAGCGTTATCCGGAATTACTGGGTGTAAAGGGTGCGTAGGTGGTATGGCAAGTCAGAAGTGAAAACCCAGGTCTTAACTCTGGGACTGCTTTTGAAACTGTCAGACTAGAGTGCAGGAGA
+
FEGGGEDG<FFEGGGDC-FDGDEDFGF+B<<EFCCCEGFGGGEGGDGGG>FFFFGGGGGGFGGFGGGGG+FFGGGGGGGGFGFCFGFGGDGFFGGGGFGGCFGG>FGGGGGGGCF<FFGFFGGGGGEGGGC@FF:FC@FGFFFGGGGCEEE?@FCC6F>>EGGGF@EC/?:EGG5C?CFGGGGGGGGGGGGCFCEFEGEEGDE+AFG@C86*;CFGGFGCGGEC@C9CE*955C29*6?FFFFFGGFGFD*9*1=?G3<<F=F>FB?>?F#############
@DE18INS60510:318:000000000-B6LD3:1:1101:9715:8419 1:N:0:AAGAGGCAGCGTAAGA
TGGGGGATATTGCACAATGGAGGAAACTCTGATGCAGCGACGCCGCGTGAGTGAAGAAGTATTTCGGTATGTAAAGCTCTATCAGCAGGGAAGAAAATGACGGTACCTGACTAAGAAGCCCCGGCTAACTACGTGCCAGCAGCCGCGGTAATACGTAGGGGGCAAGCGTTATCCGGATTTACTGGGTGTAAAGGGAGCGTAGACGGCGACGCAAGTCTGAAGTGAAATACCCGGGCTCAACCTGGGAACTGCTTTGGAAACTGTGTTGCTAGAGTGCTGGAGA
+
GGGGGDGGFGGGGGGGGGGGGGGGFGGGGGCFGGGGGGGGGGGGGGGFDEGFFFEFCFGGGGGGGG@FGGGGFGGGGGGGGFFGGGCFGGCGGGGGGFEEFE7FGGGGDEFGDFG9DGGGGGCGGGGGGGGGGGFGGGGGGDFGGGDEGGDGFGGGGGCGG>CCGCFGGGGGGGGGCCGGGGGGGGFGGGFF@FGCDEGGGD>FG5EC8E*C8:CFGGG7:FGGGFGGGGGGG357>FGCFFFFGG:<>FCGGFFFG4A7FFGGFFFBFFFFFB>AFBBF??F
@DE18INS60510:318:000000000-B6LD3:1:1101:16603:8430 1:N:0:AAGAGGCAGCGTAAGA
TGGGGAATATTGCACAATGGGGGAAACCCTGATGCAGCGACGCCGCGTGGAGGAAGAAGGTCTTCGGATTGTAAACTCCTGTTGTTGAGGAAGATAATGACGGTACTCAACAAGGAAGTGACGGCTAACTACGTGCCAGCAGCCGCGGTAAAACGTAGGTCACAAGCGTTGTCCGGAATTACTGGGTGTAAAGGGAGCGCAGGCGGGAGAACAAGTTGGAAGTGAAATCCATGGGCTCAACCCATGAACTGCTTTCAAAACTGTTTTTCTTGAGTAGTGCAGA
+
GGGGGGGGGGGGGGFGGGGGGGGGGGGGGGGGGGGGGGDGGGGGFGGGGGFGGGGGGGDFGFGGGGGGGGGGGGGGGGGGGGGGGGGAFFGGGGGGGGGGGGGFGGGGFGGGGGGGGGG9CGGEGDGGGGGGGGFGEGFFGGGG7@FGCFFGGGGGGGGGGGGGGFGGGGEGGGGG7CFGCGFFFGGEGGGCFGGGEGDGGGGGGGGGGGGGFGGGGGGGGDFGFFGGGGFF7>FFFFGG4>DEGGFD?DCFCBBF7>A>GF7:=4:<?FF<42<)4:(<AD9
@DE18INS60510:318:000000000-B6LD3:1:1101:21423:8436 1:N:0:AAGAGGCAGCGTAAGA
TGGGGAATATTGCACAATGGGGGAAACCCTGATGCAGCGACGCCGCGTGGAGGAAGAAGGTCTTCGGATTGTAAACTCCTGTTGTTGAGGGAGATAATGACGGTACTCAACAAGGAAGTGACGGCTAACTACGTGCCAGCAGCCGCGGTAAAACGTAGGTCACAAGCGTTGTCCGGAATTACTGGGTGTAAAGGGAGCGCAGGCGGGAGAACAAGTTGGAAGTGGAATCCATGGGCTCAACCCATGAACTGCTTTCAAAACTGTTTTTCTTGAGTAGTGCAGA
+
GGGGGGGGGGGGGGGGFGGGGGGGGGGGGGGGGGGGGGGGGGGGGGGGGGCFGGGGGGGGGGGGGGGGGGGGGGGGGGGGGGGGGGGGGGGEFGGGGGGGGGGGGGGGGGGGGGGGGGFGGGGGGGGGGGGGGGGGGGGGGFGGGGGGGEGFGGDFGGGGGGGGGGGGGGGGGGGGGGGGGGGGGGGGGGFGGGGGDGEGGGGGGGGEGGGGGGGGGGGGGGGGGGGGGGGGGFGFFFGGFFFFGGFFFGGGG=FFGGFFGFGGFFFFFF<<AFFFFF:ADFF
@DE18INS60510:318:000000000-B6LD3:1:1101:22914:8445 1:N:0:AAGAGGCAGCGTAAGA
TGGGGAATATTGCACAATGGGGGAAACCCTGATGCAGCGACGCCGCGTGGAGGAAGAAGGTCTTCGGATTGTAAACTCCTGTTGTTGAGGAAGATAATGACGGTACTCAACAAGGAAGTGACGGCTAACTACGTGCCAGCAGCCGCGGTAAAACGTAGGTCACAAGCGTTGTCCGGAATTACTGGGTGTAAAGGGAGCGCAGGCGGGAGAACAAGTTGGAAGTGAAATCCATGGGCTCAACCCATGAACTGCTTTCAAAACTGTTTTTCTTGAGTAGTGCAGA
+
GGGGGGEGGGGGGGGGGGGGGGGGGGGGGGGGGGGGGGGGGGGGGGGGGGGGGGGGGGGGGGGGGGGGGGGGGGGGGGGGGGGGGGFGGGGGGGGGGGGGGGGGGGGGGGGGGGFGGGGGGGGGGGGGGGGGGGGGGGFGGGGGGGGGGEEGGGGGGGGGGGGGFGGGGGGGGGGGGGFGGGGGDFFECFGDCFDF>EEGGGGGGGGEEDGGGF6<EGG6DFFGFFFFGGGGGGGFFFDGFFFFFG=>BFGGGFF=7CAFGF7?@4??BFFA<B<9>>(9<B4
@DE18INS60510:318:000000000-B6LD3:1:1101:25246:8453 1:N:0:AAGAGGCACCGTAAGA
TGGGGAATATTGCACAATGGGGGAAACCCTGATGCAGCGACGCCGCGTGAGGGAAGAAGGACTTCGGATTGTAAACTCCTGTTAGCAAGGAAGAAGAAGAGACGACACCAGAATAAGAAGCACCGGAACAACACGCCCGAGGAGGCGCGGTAATGTGTGTGGCGCAAGTGTTCCGGGATTTCACGGGGTGAAAAGGGAGCAGAGGCGGTACCACGAGGCAAGTGAGATCGCTGGGCGCTAACCCTCGATTCCGCTTAGGACTGTGTTTGTTTAGAGTGTCGGA
+
GGGGGGGGGGGGGGGGGFGGGGGGGGGGGGGGGGGGGGGGGGGGGGGGG7+,BFGGGGG8,,BFGGG7+BFGGGG9,,BF,C,,,,,,:FFGGG#############################################################################################################################################################################################
@DE18INS60510:318:000000000-B6LD3:1:1101:4117:8461 1:N:0:AAGAGGCAGCGTAAGA
TGGGGAATATTGGGCAATGGGCGCAAGCCTGACCCAGCAACGCCGCGTGAAGGAAGAAGGCTTTCGGGTTGTAAACTTCTTTTGTCGGGGACGAAACAAATGACGGTACCTGACGAATAAGCCACGGCTAACTACGTGCCAGCAGCCGCGGTAATACGTAGGTGGCAAGCGTTATCCGGATTTACTGGGTGTAAAGGGCGTGTAGGCGGGATTGCAAGTCAGATGTGAAAACTGGGGGCTCAACCTCCAGCCTGCATTTGAAACTGTAGTTCTTGAGTGCTGG
+
E@GFGGGGGGG99EGGEFGGGDFEGCFFFGGGGFFFGGGGGGGFDGGFEGGG8<FFGFGGGFGFFGGGGGGGG@GGGGGCFC>FFGBFGDGGGCF*=FFCFGGGC7FGGGFFGFGEGFGGFFDGGDGGG5FGGGG>CGFF+<CE8AGGCCGG*;EFFGF@FEFCDFGCF>EGGGF9CE:5>CFCGGC6EGGG?F?9FCGDCEGF?<<C*::5CF<?FCFCF7+:C*9:F7:<FFGFE>C5<4?:5<5DFGGGGF45:C>B*9::7<@24@A)6AD9?FBFFA#
@DE18INS60510:318:000000000-B6LD3:1:1101:28350:8469 1:N:0:AAGAGGCAGCGTAAGA
TGGGGAATATTGCACAATGGGGGAAACCCTGATGCAGCGACGCCGCGTGGAGGAAGAAGGTCTTCGGATTGTAAACTCCTGTTGTTGAGGAAGATAATGACGGTACTCAACAAGGAAGTGACGGCTAACTACGTGCCAGCAGCCGCGGTAATACGTAGGGGGCAAGCGTTATCCGGAATTACTGGGTGTAAAGGGTGCGTAGGTGGTGTGGCAAGTCAGAAGTGAAAACCCAGGGCTTAACTCTGGGACTGCTTTTGAAACTGTCAGACTGGAGTGCAGGAGA
+
GGGGGGGGGGGGGGGGGGGGGGGGGGGGGGGGGGGGGGGGGGGGGGGGGGGGGGGGGGGGGFGGGGFFGGGGGGGGGGGFGGFGFGGGGGGGGGGGGGGGGGGGGGGGGGGGGGGGGGGGGGGGGGGGGGGGGGGGGGGGGGGGFGGGGGFGGGGAFFEFGGGGGGGEGGGGGGGGGGGGGGGGGGGGGGGGGGGGGGGGGGGGGGEGGGGGGFCF7FFFD<FGGFGGGECDFGD57>GGFFFFGDFG@*>4C6F?GG<2>FGFF>FFBFFFB04:ABF:1?F
@DE18INS60510:318:000000000-B6LD3:1:1101:19904:8481 1:N:0:AAGAGGCAGCGTAAGA
TGGGGAATATTGCACAATGGGGGAAACCCTGATGCAGCGACGCCGCGTGAGCGAAGAAGTATTTCGGTATGTAAAGCTCTATCAGCAGGGAAGAAATTGACGGTACCTGACTAAGAAGCACCGGCTAAATACGTGCCAGCAGCCGCGGTAATACGTATGGTGCAAGCGTTATCCGGATTTACTGGGTGTAAAGGGAGCGTAGACGGTTGTGTAAGTCTGATGTGAAAGCCCGGGGCTCAACCCCGGGACTGCATTGGAAACTATGTAACTAGAGTGTCGGAGA
+
GGGGGGGGGGGGGGGGGGGGGGGGGGGGGGGGGGGGGGGGGGGGGGGGGGGGGGGGGGGGGGGGGGGGGGGGGGGFGGGGGGGGGGGGGGFGGGGGGGGGGGGGGGGGGGGGGGGGGGGGGGGGGGGGGGGGGGGGGGGGGGGGGGGGGGGGGGGGGGGGGGGGGGGGGGGGGGGGEGGGGGFGGGGGGGFGGGGGGGGGGGEFGGGGGEEFGFGGGGGGGGGGGFGGGFGGGGGFFFGGFFEFGGFGFGFFGFF49>AAGFGFFFFBFFAABFFFFFFFFF@
@DE18INS60510:318:000000000-B6LD3:1:1101:17391:8482 1:N:0:AAGAGGCAGCGTAAGA
TGGGGAATCTTCCGCAATGGACGAAAGTCTGACGGAGCAACGCCGCGTGAGTGATGAAGGATTTCGGTCTGTAAAGCTCTGTTGTTTATGACGAACGTGCAGTGTGTGAACAATGCATTGCAATGACGGTAGTAAACGAGGAAGCCACGGCTAACTACGTGCCAGCAGCCGCGGTAATACGTAGGTGGCGAGCGTTGTCCGGAATTATTGGGCGTAAAGAGCATGTAGGCGGCTTAATAAGTCGAGCGTGGAAATGCGGGGCTCGACCCCGTATGGCGCTGGA
+
GGGGGGGGGGGGGGGGGGGGGGGGGGGGGGGGGGGGGGGGGGGGGGGGEGGGGGGGGGGFGGGGGGCFGGGGGGGGGGGGGGGGGGGGGGFGGGGGGGGGGGGGGGGGGGEGFGCGGGGGGGGGFGGGGGGGGGGGGGGGDEGGGGGGGGGGGGGGGGGG7FGGGGGGGGGGGGGGGE?GGGGGGGFGGGGGGGGGGGGGGGDGGGGGGCFFFGG=E7>7CFFGGGGC?FGGGGGFFFG=BFFFGGBDFDG3C677:C69CEDGF>DFB>B?01,4?1:9B>:
@DE18INS60510:318:000000000-B6LD3:1:1101:8672:8483 1:N:0:AAGAGGCAGCGTAAGA
TGGGGAATATTGCACAATGGGGGAAACCCTGATGCAGCGACGCCGCGTGAGCGAAGAAGTATTTCGGTATGTAAAGCTCTATCAGCAGGGAAGAAAATGACGGTACCTGACTAAGAAGCACCGGCTAAATACGTGCCAGCAGCCGCGGTAATACGTATGGTGCAAGCGTTATCCGGATTTACTGGGTGTAAAGGGAGCGTAGACGGTTGTGTAAGTCTGATGTGAAAGCCCGGGGCTCAACCCCGGGACTGCATTGGAAACTATGTAACTAGAGTGTCGGAGA
+
FGGGGGGGGGGGGGGGG9FGGGGGGGFFGGGGGGGGGFEGFGGGGGGGGGGGGGGGGGGGGGGGGGGEGGGAFGEFGGGGGGGGGGGGGGGGGGGGGGGGGGGGGGGGDGGFGGGGGGGGGGGGGGGGGGAFGGGGGGGGGGGGGGGGGDGGGGGGFCGGGFGGFGGGGGGGGGGG:>EFGGGGGGGGGGGGGGGGGGGGGGGGGGEDGEGGG7?EFDFGFGFGFGDCF=DDC)C@@FGGFFFFGGFDFGGGCFBFF*6>F?FFFDFFBFFBF>BAA>BBB##
@DE18INS60510:318:000000000-B6LD3:1:1101:8657:8493 1:N:0:AAGAGGCAGCGTAAGA
TGGGGAATATTGCACAATGGGGGAAACCCTGATGCAGCGACGCCGCGTGAGCGAAGAAGTATTTCGGTATGTAAAGCTCTATCAGCAGGGAAGAAAATGACGGTACCTGACTAAGAAGCACCGGCTAAATACGTGCCAGCAGCCGCGGTAATACGTATGGTGCAAGCGTTATCCGGATTTACTGGGTGTAAAGGGAGCGTAGACGGTTGTGTAAGTCTGATGTGAAAGCCCGGGGCTCAACCCCGGGACTGCATTGGAAACTATGTAACTAGAGTGTCGGAGA
+
FFGGGGGGDFFGGGGGGGGGFGGGGGGDGGGGGGGFGFGGGGGECGGFCFGGGGGGGGGGGGGGGGGGGGGGGGGGGGGGGGGGGGGGGCFGGGGGGGGGGGGGGGGGGGGGGGGGFGFGGGGGGGGGGGGGGGFGGGGGGCGGGD@EFEGGGGGFGFGGGDGGGGGGGGGFGGGGGGGGGGGGGGFGGGFGGCEFD>EGGGGGDGGGGGGG??CFGGGGGGGGGGFGGGGCDGGEFFGGFFFFDGEGFGFF>F46FCAAGFDGFFFFAFB<9<A<<2?9115
@DE18INS60510:318:000000000-B6LD3:1:1101:23338:8509 1:N:0:AAGAGGCAGCGTAAGA
TGGGGAATATTGCACAATGGGGGAAACCCTGATGCAGCGACGCCGCGTGAGCGAAGAAGTATTTCGGTATGTAAAGCTCTATCAGCAGGGAAGAAGAAATGACGGTACCTGACTAAGAAGCACCGGCTAAATACGTGCCAGCAGCCGCGGTAATACGTATGGTGCAAGCGTTATCCGGATTTACTGGGTGTAAAGGGAGCGCAGGCGGTACGGCAAGTCTGATGTGAAAGCCCGGGGCTCAACCCCGGTACTGCATTGGAAACTGTCGGACTAGAGTGTCGGA
+
GGGGGGGGGGGGGGFGGGGGGGGGGGGGGGGGGGGGGGDGGGGGGGGGGGGGGGGGGGGGGGFGGGGGGGGGGGGGGGGGGGGGGGDFGGGGFGGFGGGGGGGGGGGGGGGGGGGGGGGGGGGGEGGGGGGGGGGGGGGGGGGG>EGGE:EGGDGGG?E?FGG7<FG9CGEGEFCFEEEEEEFGFGGCCGG?CCGGGDEEGGEG5CEGGGGGGG5EGGGDGGGDEC9FGGF4CDGEFFGGFFFFGGED>CGGC46=7C7?CFGGF<FFF3(4:?AF.6A23;0
@DE18INS60510:318:000000000-B6LD3:1:1101:18626:8545 1:N:0:AAGAGGCAGCGTAAGA
TGGGGAATATTGCACAATGGGGGAAACCCTGATGCAGCGACGCCGCGTGGAGGAAGAAGGTCTTCGGATTGTAAACTCCTGTTGTTGAGGAAGATAATGACGGTACTCAACAAGGAAGTGACGGCTAACTACGTGCCAGCAGCCGCGGTAAAACGTAGGTCACAAGCGTTGTCCGGAATTACTGGGTGTAAAGGGAGCGCAGGCGGGAGAACAAGTTGGAAGTGAAATCCATGGGCTCAACCCATGAACTGCTTTCAAAACTGTTTTTCTTGAGTAGTGCAGA
+
GGGGGGGGGGGGGGGGGGGGGGGGGGGGGGGGGGGGGGGGGGGGGGGGGGGGGGGGGGGGGGGGGGGGGGGGGGGGGGGFGGGGGGGFGGFGGGGGGGGGGGGGGGGGGGGGGGGGGGGGGGGGGGGGGGGGGGGGGGGGGGGGGGGDGGGGGGGGGGGGGGGGGGGGGGGGGGGGGGGGGGGGGGGGGGGEGGGGEGGGGG>EGGGGGGGGGGGGGGGGG:FFGGGGGGGGFFGFFFGFFFFFGGFGFGGGGFFFGFDBFFCFFDFFFFF>AFFA><0<AA7
@DE18INS60510:318:000000000-B6LD3:1:1101:27313:8550 1:N:0:AAGAGGCAGCGTAAGA
TGGGGAATATTGCACAATGGGGGAAACCCTGATGCAGCGACGCCGCGTGAGTGAAGAAGTATTTCGGTATGTAAAGCTCTATCAGCAGGGAAGAAAATGACGGTACCTGACTAAGAAGCCCCGGCTAACTACGTGCCAGCAGCCGCGGTAATACGTAGGGGGCAAGCGTTATCCGGATTTACTGGGTGTAAAGGGAGCGTAGACGGCGAAGCAAGTCTGAAGTGAAAGCCCGGGGCTCAACCGCGGGACTGCTTTGGAAACTGTTTTGCTAGAGTGCTGGAGA
+
GGGGGGGGGGGGGGGGGGGGGGGGGGGGGGGGGGGGGGGGGGGGGGGGGGGGGGGGGGGGGFGGGGGGGGGGGGGGGGGGGGGGGGGGGGGGGGGGGGGGGGGEGGGGGGGFFFFGGGGCFGGGGGGCCFFGGGGGGGGGGGGGGGGGGGGGGDGFFGGGGGGGGGGGGGGGGGGGGGGGGFGGGGCGGFGFGGGGGGGGGGGGGGGGGCEGGGGGGGGGGGGGGCFCGGGGGGGE>3CC:FEFGE3D@FGGGB4?CF<2>4DF49F?2?A<?FFB9))3?B#
@DE18INS60510:318:000000000-B6LD3:1:1101:14734:8560 1:N:0:AAGAGGCAGCGTAAGA
TGGGGAATATTGCACAATGGGGGAAACCCTGATGCAGCGACGCCGCGTGAGCGAAGAAGTATTTCGGTATGTAAAGCTCTATCAGCAGGGAAGAAGAAATGACGGTATCTGACTAAGAAGCACCGGCTAAATACGTGCCAGCAGCCGCGGTAATACGTATGGTGCAAGCGTTATCCGGATTTACTGGGTGTAAAGGGAGCGCAGGCGGTACGGCATGTCTGATGTGAAAGCCCGGGGCTCAACCCCGGTACTGCATTGGAAACTGTCGGACTAGAGTGTCGGA
+
GGGGGGGGGGGGGGGGFFGGGGGGGGGGGGGGGGGGGGGGGGGGGGGGGGGGGGGGGGGGFGGGGGCGGGGGGGGGGCGGGGGGFFBEF@FCEGFGGGGGGGGGGGGGGGGFGGGGGGGGGGGGGGGDEGGGGGGGGGGGFGGGGGGGGGG>EGGGGGGGCFGGFFGFGGGGCFGGGCCGEFGGGGGFGGGGFGF?GGGGGGDCGGGGGGGDEE5EFCFDCFGGFGC>CCGGFCG53>CGFFFFGEFGF)>DFFFFGGF?G?FGFFF66)2>72)5<>BFFF3
@DE18INS60510:318:000000000-B6LD3:1:1101:28855:8561 1:N:0:AAGAGGCATCGTAAGA
TGGGGAATATTGCACAATGGGGGAAACCCTGATGCAGCGACGCCGCGTGGAGGAAGAAGGTCTTCGGATTGTAAACTCCTGTTGTTGAGGAAGATAATGACGGTACTCAACAAGGAAGTGACGGCTAACTACATGCCAGCAGCCGTGGTAGAACGTAGGTCACAAGCGTTGTCCGGAATTACTGTGTGTAAAGGGAGCGAAGCCGGGAGAACAAGTTGGAAGTGAAATCCATTGGAGAAACCCATGAACTGCTTTCAAAAGGGAGGAGATCTAGTAGTGCCGC
+
FFGGGGGGGGGECFFGFFFGCE@FFGGGEGGGGGGGGF@FGGG7=FCGBFG<EEGGGGF<FFFFD<@=CGCFEFFGGGGGGFGGGFFDFGC3DFGFFGGFFDGGGGDFGFC<<,3@<DF<D<BC*CFBFGGGFGGG,DF*?<,>FGFCBCFCFFC<FDEG9AFCF*:*=<1=F,<*<*3<??FF2BFGG+;9:9E8;****/*2**:*/;7C??63+*29:*AC7*<FGGGG###################################################
@DE18INS60510:318:000000000-B6LD3:1:1101:8850:8578 1:N:0:AAGAGGCAGCGTAAGA
TGGGGAATATTGCACAATGGGGGAAACCCTGATGCAGCGACGCCGCGTGGAGGAAGAAGGTCTTCGGATTGTAAACTCCTGTTGTTGAGGAAGATAATGACGGTACTCAACAAGGAAGTGACGGCTAACTACGTGCCAGCAGCCGCGGTAAAACGTAGGTCACAAGCGTTGTCCGGAATTACTGGGTGTAAAGGGAGCGCAGGCGGGAGAACAAGTTGGAAGTGAAATCCATGGGCTCAACCCATGAACTGCTTTCAAAACTGTTTTTCTTGAGTAGTGCAGA
+
GGGGGGGGGGGGGGGGGGGGGGGGGGGGGGGGGGGGGGGGGGGGGGGGGGGGGGGGGGGGGGGGGGGGGGGGGGGGGGGGGGGGGGGGGGGGGGGGGGGGGGGGGGFGGGGGGGGGGGGGGGGGGGGGGGGGGGDGGGGGGGGGGGGGGGGGGGGGGGGGGGGGGGGGGGGGGGGGGGGGGGGGGGGGGGGGGGGGGGGGGGGGGGGGGGGGGFGGGGGGGGGGGGGGGFFGGCGFFFGGFFFBCF=FFGGGGFFFGG<AGFGCFFFFFFFAABFF<BFFFF?
@DE18INS60510:318:000000000-B6LD3:1:1101:5640:8580 1:N:0:AAGAGGCAGCGTAAGA
TGGGGAATCTTCCGCAATGGACGAAAGTCTGACGGAGCAACGCCGCGTGAGTGAAGAAGGATTTCGGTCTGTAAAGCTCTGTTGATTCTGACGAACGTGCAGTGTGTGAACAATGCATTGCAATGACGGTAGTAAACGAGGAAGCCACGGCTAACTACGTGCCAGAAGCCGCGGTAATACGTAGGTGGCGAGCGTTGTCCGGAATTATTGGGAGTAAAGAGCATGTAGGCGGCTTAATAAGTCGAGCGTGAAAATGCGGGGCTCAACCCCGTATGGCGCTGGA
+
CEAFGG@A9FC6CF@FGGFGGCF@:B@CFD<CA:FGGC,<C:FE@FF8@CFGGF,<5EFDEEF=EAFF+B<,B5EAFGFCD<,E,9C,,9BDEFE>F?@7AAFG?F4AFFDFD9,8BFD,,CADFGG7=3B:B<FF=:C+++8@C,FAF7*CB3>E;>C>DDFGG,>:F,8*<C:**?B9527C8?:86CE<******3+A*;EDF:+<<EE5:E7+:>*0>?4:CCD0C)>))/09?77*//5CG:)0537C*7**93()73CF?#################
@DE18INS60510:318:000000000-B6LD3:1:1101:25393:8603 1:N:0:AAGAGGCAGCGTAAGA
TGGGGAATATTGCACAATGGGCGAAAGCCTGATGCAGCGACGCCGCGTGAGTGAAGAAGTATTTCGGTATGTAAAGCTCTATCAGCAGGGAAGAAAATGACGGTACCTGACTAAGAAGCCCCGGCTAACTACGTGCCAGCAGCCGCGGTAATACGTAGGGGGCAAGCGTTATCCGGATTTACTGGGTGTAAAGGGAGCGTAGACGGTAAAGCAAGTCTGAAGTGAAAGCCCGCGGCTCAACTGCGGGACTGCTTTGGAAACTGTTTAACTGGAGTGTCGGAGA
+
GGGGGGGGGGGGGGGGGGGGGGGGGGGGGGGGGGGGGGFFGGGGGGGGGGGGGGGGGGGGEEFGGGGGGGGGGGGGGGGGGGGGGGGGGGGGGGGGGGGGGGGGGGGGGGGGGGGGGGGGGGGGGGGGGGGGGGGGGGGGGGGGGGGGGGGGGGGGGGGGGGGGGGGGGGGGGGGGGGGGGGGGGGGGGGFGGGGGGGGGGGGGGGGFGGGGGGGFGFGGGGGGGGGGGCGDDDDEDBGGFFFFGGFDDGGGFFFFGGA2F@DGBBFBFFFFFB:BFBB>>FF
@DE18INS60510:318:000000000-B6LD3:1:1101:9081:8633 1:N:0:AAGAGGCAGCGTAAGA
TGGGGAATATTGCGCAATGGGGGCAACCCTGACGCAGCCATGCCGCGTGAATGAAGAAGGCCTTCGGGTTGTAAAGTTCTTTCGGTAGCGAGGAAGGCATTTAGTTTAATAAACTAGGTGATTGACGTTAACTACAGAAGAAGCACCGGCTAACTCCGTGCCAGCAGCCGCGGTAATACGGAGGGTGCGAGCGTTAATCGGAATAACTGGGCGTAAAGGGCACGCAGGCGGTGACTTAAGTGAGGTGTGAAAGCCCCGGGCTTAACCTGGGCATTGCACTTCA
+
GGGFGGGGFGGGGFGFFGGGGGGGEGF<@FGGGDEEEGGGGFGGGGGGGDD9EEGGGGCFCGGGGFDGGGGGGGDFFGFFGGGGCFAFF:+FGFGGGGGFGGGFFGGGGGGFF?FCFGGFGGGCAFGGCCDGGGGGGFCFGGGGEFGGGGGGFAF97>F7>FCFGCGCGCG7CF@EGCEF5CEGEECG5CEGGGGDFGGDGGDGF7+0+<7FEGGE5DF*9CEDG35CGCC9)5<FFFCFBFFFFGFF>7CFGF4FGD99))9*92?<(5:(4?25<4<FFF?
@DE18INS60510:318:000000000-B6LD3:1:1101:9371:8637 1:N:0:AAGAGGCAGCGTAAGA
TGGGGAATATTGCACAATGGGGGAAACCCTGATGCAGCGACGCCGCGTGGAGGAAGAAGGTCTTCGGATTGTAAACTCCTGTTGTTGAGGAAGATAATGACGGTACTCAACAAGGAAGTGACGGCTAACTACGTGCCAGCAGCCGCGGTAAAACGTAGGTCACAAGCGTTGTCCGGAATTACTGGGTGTAAAGGGAGCGCAGGCGGGAGAACAAGTTGGAAGTGAAATCCATGGGCTCAACCCATGAACTGCTTTCAAAACTGTTTTTCTTGAGTAGTGCAGA
+
GGGGGGGGGGGGGGGGFGGGGGGGGGG8@FEGGFCGGGEEGDGEGGG@FGDGGDGGGGG?FEGGGGDCFGFFGGDGGCFGFFGGGFCFFFDCGFFGGGDEGGGGFGDGDGGGGGG<CGFFGGGGGGCFGGEGEG:FGFGGGGGGGGCGGCGG?FEGGGGGGGGGFGGGGGGGFGGGGG>CFGGGCGGGGFF7CFGGGECECEGDEEGCCE6<2:FGGGGGGGGGEF:>FGFF*79>F>F4?FFBGGFG?>DCD4@FG7><FFGGFFFF?FF4).<<:<?FFA9
@DE18INS60510:318:000000000-B6LD3:1:1101:22121:8662 1:N:0:AAGAGGCAGCGTAAGA
TGGGGGATATTGCACAATGGAGGAAACTCTGATGCAGCGACGCCGCGTGAGTGAAGAAGTATCTCGGTATGTAAAGCTCTATCAGCAGGGAAGAAAATGACGGTACCTGACTAAGAAGCCCCGGCTAACTACGTGCCAGCAGCCGCGGTAATACGTAGGGGGCAAGCGTTATCCGGAATTACTGGGTGTAAAGGGTGCGTAGGTGGTATGGCAAGTCAGAAGTGAAAACCCAGGGCTTAACTCTGGGACTGCTTTTGAAACTGTCAGACTGGAGTGCAGGAGG
+
GGGGGGGGGGGGGGGGGGGGGGGGGGGGGGGGGGGGGGGGGGGGGGGGGGGGGGGGGGGGGFGCFGGGGGGGGGGGGGGGGGGGGGGGGGGGGGGGGGGGGGGGGGGGGGGGGGGGGGGGGGGGGGGGGGGGGGGGGGGGGGGGGGGGGGGGGGGEGGGGGGGGGGGGGGGGFGGGGGGGGGGGGGGGGGGGGGGGGGGGDGGGGGGFGGGGGGGGGGGGGGGGGFGGGGCGGGGBFFGFF4BBGEFGFGGGGF?FFDDFGFGGFFFF?FFBFFFFFFF<BBB
@DE18INS60510:318:000000000-B6LD3:1:1101:8538:8676 1:N:0:AAGAGGCAGCGTAAGA
TGGGGAATATTGCACAATGGGGGAAACCCTGATGCAGCGACGCCGCGTGGAGGAAGAAGGTCTTCGGATTGTAAACTCCTGTTGTTGAGGAAGATAATGACGGTACTCAACAAGGAAGTGACGGCTAACTACGTGCCAGCAGCCGCGGTAAAACGTAGGTCACAAGCGTTGTCCGGAATTACTGGGTGTAAAGGGAGCGCAGGCGGGAGAACAAGTTGGAAGTGAAATCCATGGGCTCAACCCATGAACTGCTTTCAAAACTGTTTTTCTTGAGTAGTGCAGA
+
GGFFGGEGEGGGGGGGGGGGGGGGGGG<FGGGGGGGGG:FGGGGGGGGDGDGGC<FGGGFGGGGGDFEEFGGGGFFGF8FGGGGGGGFFGGGGGGGGGGFGDGGGGGGGGGGGGGCFCFGGGGGEEEFGGGGGGGGGFGGFEGGGGEGGGGGFGEFFCE<FGGGCFFEGGDGGGGGGGG?FGCEFCFGGGG7CGGGEEEGG5*CEDGGGGGFGC7EGDCF77<FCC7CFGGGCC3>FFGC:;::CF4CFGFGCBFFFF2<FFGC@>F??F#############
@DE18INS60510:318:000000000-B6LD3:1:1101:8265:8703 1:N:0:AAGAGGCAGCGTAAGA
TGGGGAATATTGCACAATGGGGGAAACCCTGATGCAGCGACGCCGCGTGAGCGAAGAAGTATTTCGGTATGTAAAGCTCTATCAGCAGGGAAGAAGAAATGACGGTACCTGACTAAGAAGCACCGGCTAAATACGTGCCAGCAGCCGCGGTAATACGTATGGTGCAAGCGTTATCCGGATTTACTGGGTGTAAAGGGAGCGCAGGCGGAAGGCTAAGTCTGATGTGAAAGCCCGGGGCTCAACCCCGGTACTGCATTGGAAACTGGTCATCTAGAGTGTCGGA
+
FGGGGGGGGGGGGGGGGGGGGGGGDGGGGGGGGGGGGGEGGGGGGGGGGGGGGGGGGGGGGGFGGGGGGGGGGGGGGGGGGGFGGGGGGGGGGGGCFGGGFGGGGGGGGGGGGGGGGGGGGGGGGGGGGGGGGGGGGGFGFGGGGGGGGGDGGFGGGGD?CGGGGGGGGGGGGGGGGGGEGGGGGGGGFGGGG7CFGGGGGGGGGGGGGGGEFFGGGGGGGGGGGGDFGGG4DGGFFD<FFFFFGGFGFCCGGFFFFG>?GFGGFFFAFFFFFFBF<AABFF>
@DE18INS60510:318:000000000-B6LD3:1:1101:4934:8716 1:N:0:AAGAGGCAGCGTAAGA
TGGGGAATATTGCACAATGGGGGAAACCCTGATGCAGCGACGCCGCGTGAGCGAAGAAGTATTTCGGTATGTAAAGCTCTATCAGCAGGGAAGAAGAAATGACGGTACCTGACTAAGAAGCCCCGGCTAACTACGTGCCAGCAGCCGCGGTAATACGTAGGGGGCAAGCGTTATCCGGATTTACTGGGTGTAAAGGGAGCGTAGACGGCTGTGCAAGTCTGAAGTGAAAGGCATGGGCTCAACCCGTGGACTGCTTTGGAAACTGTGCAGCTAGAGTGTCGGA
+
GFGGGGGGGGGFGGGGGGGGGGGGGGGGGGGGGGGFGGEGGGGGGGGF@CFFGGGGGGGGGGGGGFGCFGGGCFGGGGG9F9EFFGGGGDCFGFGGGGGFAFGGGGGGGGGGGDGGCGGGGFGGGGGCFGGGGGGGGGDFGGGFGCBFGGEEGFGGFGGFEGEGGGGGGGEEGGGG>>E7*?CCGFGGFEGGCFFGDGEEGGGEEFE:CCEGGFFGGGG7FC+>GGGGFCFGGGG@FF57@??47*09:DGGG##############################
@DE18INS60510:318:000000000-B6LD3:1:1101:24748:8731 1:N:0:AAGAGGCAGCGTAAGA
TGGGGAATATTGCACAATGGGGGAAACCCTGATGCAGCGACGCCGCGTGGAGGAAGAAGGTCTTCGGATTGTAAACTCCTGTTGTTGAGGAAGATAATGACGGTACTCAACAAGGAAGTGACGGCTAACTACGTGCCAGCAGCCGCGGTAAAACGTAGGTCACAAGCGTTGTCCGGAATTACTGGGTGTAAAGGGAGCGCAGGCGGGAGAACAAGTTGGAAGTGAAATCCATGGGCTCAACCCATGAACTGCTTTCAAAACTGTTTTTCTTGAGTAGTGCAGA
+
GGGGGGGGGGGGGGGGGGGGGGGGGGGGGGGGGGGGGGDGGGGGGGGGGGGGGGGGGGGGGGGGGGGGGGGGGGGGGGGFGGGGGGGGGGGGGGGGGGGGGGGGGGGGGGGGGGGGGGGGGGGGGGGGGGGGGGGGGGGGGGGGGGGGGGGGGGGGGGGGGGGGGFFGGGGGGGGG7EGGGGGGGGGGGGGGGGGGGGGGGGGGGGGEGGCGFFG?FDGGGGGGGGGGGGGGGFGFFFGGFFEFGF?CFGGGGFFFFGB>GFFGFFFFFFFFFFBFFF?FF29
@DE18INS60510:318:000000000-B6LD3:1:1101:5692:8770 1:N:0:AAGAGGCAGCGTAAGA
TGGGGAATATTGCACAATGGGGGAAACCCTGATGCAGCGACGCCGCGTGAGCGAAGAAGTATTTCGGTATGTAAAGCTCTATCAGCAGGGAAGAAGAAATGACGTTACCTGACTACGAAGCACCGGCTAAATACGTGCCAGCAGCCGCGGTAATACGTATGGTGCAAGCGTTATCCGGATTTACTGGGTGTAAAGGGAGCGCAGGCGGTACGGCCAGTCTGATGTGAAAGCCCGGGGCTCAACCCCGTTACTGCATTGGAAACTGTCGGACTAGAGCTTCGGA
+
=C<,+@@FGDFFGEGFC<FGGG++6<@CCG8CFFFFAF:FB+C@6@>=7BCF:7C778FFG9FFFD7??DFG9<?<FDEFFEGGFG<<?@+,?BF8FFGC,<?@+B=CFGFGFF<,+BFEE@=FCCC<><FFABEF,3F9,7B3DF7:CCFGCF;;*77@AFB9,??FECCEC2?E@E*=CBF@F+6*<=B@299+;1:EG5*:CCEDEEGCE5*:*9CFFGGG@CEF+<4CFD)5>59<FF?>C######################################
@DE18INS60510:318:000000000-B6LD3:1:1101:25445:8787 1:N:0:AAGAGGCAGCGTAAGA
TGGGGAATATTGCACAATGGGGGAAACCCTGATGCAGCGACGCCGCGTGGAGGAAGAAGGTCTTCGGATTGTAAACTCCTGTTGTCGGGGAAGATAATGACGGTACCCAACAAGGAAGTGACGGCTAACTACGTGCCAGCAGCCGCGGTAAAACGTAGGTCACAAGCGTTGTCCGGAATTACTGGGTGTAAAGGGAGCCCAGGCGGGAAGACAAGTCGGAAGTGAAATCTATGGCCTCAACCCATAAACGGTTTTCAAAACTGTTTTTCTTGAGTACTGCAGA
+
E<AFGGGGGGFE<<CFGGGG<CFEGG8FGGFGGGGGFG@CGGGGDEGGGDGFG:CFCFF@9?EFGG@FFFFGGGGGFEG9=?FE9,+8:4@BFCFDBFFFGDEFGGDGGGGG@B=DFDFFFGCGGGGFGCFFCDF7CFGG,>CFGG@CF**<3CE:FGGC,?F,44=BBC@EGGGEGGGG9C,;BF881<E79+85*8**1:58C551*8*:8CF<+/))9)303:::++:7CF*6947CF5))7:?7**1*185**:6)*)20=A?17FBF###########
@DE18INS60510:318:000000000-B6LD3:1:1101:18294:8788 1:N:0:AAGAGGCAGCGTAAGA
TGGGGAATATTGCACAATGGGGGAAACCCTGATGCAGCGACGCCGCGTGGAGGAAGAAGGTCTTCGGATTGTAAACTCCTGTTGTTGGGGAAGATAATGACGGTACCCAACAAGGAAGTGACGGCTAACTACGTGCCAGCAGCCGCGGTAAAACGTAGGTCACAAGCGTTGTCCGGAATTACTGGGTGTAAAGGGAGCGCAGGCGGGAAGACAAGTTGGAAGTGAAATCCATGGGCTCAACCCATGAACTGCTTTCAAACCTGTTTTTCTTGAGTAGTGCAGA
+
GGGGGGGGGGGGGGGGGGGGGGGGGGGGGGGGGGGGGGGGGGGGGGGGGGGGGGGGGGGGGGGGGGGGGGGGGGGGGGGGGGGGGGGGGGGGGGGGGGGGGGGFGGGGGGGGGGGGFCFGGGGGGGGGGGGGGGGGGGGGGGGGGGGGGGEGGGGGGGGGGGGGGGGGGGGGGGGGGGGGGGGGGGGGEGGGGGGGGGCEGGGGGGGEGGGGGGGF7CGGDCEFGGFGCFGGGGC@FFDFFF@EFGFGF7*6CBFF*>A)97FDFFFBBF94<3AAFFB42<9
@DE18INS60510:318:000000000-B6LD3:1:1101:14207:8792 1:N:0:AAGAGGCAACGTAAGA
TGGGGAATATTGCACAATGGGGGAAACCCTGATGCAGCGACGCCGCGTGGAGGAAGAAGGTCTTCGGATTGTAAACGCCTGTTGTTGAGGAAGATAATGACGGTACTCAACAAGGAAGTGACGGCTAACTACGTGCCAGCAGCCGCGGTAAAACGTAGGTCACAAGCGTTGTCCGGAATTACTGGGTGTAAAGGGAGCGCAGGCGGGAGAACAAGTTGGAAGTGAAATCCATGGGCTCAACCCATGAACTGCTTTCAAAACTGTTTTTCTTGAGTAGTGCAGA
+
GGGGGGGGGGGGGGGGGGGGGGGGGGGGGGGGGGGGGGEGGGGGGGGGGGGGGGGGGGGGGGGGGGGGGGGGGGGGGGGGGGGGGGGGGGGGGGGGFGGGGGGGGGGGGGGGGGFGGGGGGGGGGGGGGGGGGGGGGGGGGGGGGGDGEEGGGGGGGGGGGGGGGGGGGGGGGGGGGGGGGGFGFGGGCFCGGGGGGGGGGGGGGGGCGGGGGFGCGGGGGGGGGG?FGGGGGGGF@FGFFFB>GGFFFDGGGFFFDFF>GFFCFAFFFFA<A:AAAF24>AB
@DE18INS60510:318:000000000-B6LD3:1:1101:13811:8819 1:N:0:AAGAGGCAGCGTAAGT
TGGGGAATATTGCACAATGGGCGAAAGCCTGATGCAGCGACGCCGCGTGAGTGAAGAAGTATTTCGGTATGTAAAGCTCTATCAGCAGGGAAGATAATGACGGTACCCAACAAGGAAGTGACGGCTAACTACGTGCCAGCAGCCGCGGTAAAACGTAGGTCACAAGCGTTGTCCGGAATTACTGGGTGTAAAGGGAGCGCAGGCGGGAAGACAAGTTGGAAGTGAAATCTATGGGCTCAACCCATAAACTGCTTTCAAAACTGTTTTTCTTGAGTAGTGCAGA
+
GGGGGGGGGGG9FGGGFGGGGGFGEEE@GGCFFGGGGGCFGGGGGGGGGGGGGGGGGGGGGGGGGGGGGGGGGGFFGGGGDGGGFGGGGGGGGGGGFGGGGGDGGGGGGGGGGGGGEGFGGGG>FFCDGGGGGGFGGGDFC@CGDG:EFGCDGGGGGGGGGGGG9CCGGGGGGGGG7CGGGGGGDFFGGGGGGGGGGGGGGGGGGGGEE8FGG6FGGGGGGGGGG7CFGGGGDF*8<FGGFFF@F*9:BF>FGFFFGG<<DFGGF95?2F4A2:6<9A7ABF4
@DE18INS60510:318:000000000-B6LD3:1:1101:12607:8843 1:N:0:AAGAGGCAGCGTAAGA
TGGGGAATATTGCACAATGGGGGAAACCCTGATGCAGCGACGCCGCGTGAGCGAAGAAGTATTTCGGTATGTAAAGCTCTATCAGCAGGGAAGAAGAAATGACGGTACCTGACTAAGAAGCACCGGCTAAATACGTGCCAGCAGCCGCGGTAATACGTATGGTGCAAGCGTTATCCGGATTTACTGGGTGTAAAGGGAGCGCAGGCGGTACGGCAAGTCCGATGTGAAAGCCCGGGGCTCAACCCCGGTACTGCATTGGAAACTGTCGGACTAGAGTGTCGGA
+
GGGGGGGGGGGGGGGGGGGGGGGGGGGGGGGGGGGGGGGGGGGGGGGGGGGGGGGGGGGGDGGGGGGGGGGGGGGGGGGGGGGGGGGGGGGGGGGFGFGGCGGGGGGGGGGGGGFGFGGFGGGGGGGGGGGGGGGGGGGGGGGGGGGGGGGGGGGGGGGGEGGGGGGGGGGGDGGGGGEGGGGGGGGGGGGFGGFGDGDGGGGGGGGGGGGGGGGGGGGGGGEDG77*C?FG:CDE3>GGFFF>GGDGFD<FGF=F>F?F==FFFAFF0>>97:9>AFAFFF>
@DE18INS60510:318:000000000-B6LD3:1:1101:8271:8870 1:N:0:AAGAGGCAGCGTAAGA
TGGGGAATATTGCACAATGGGGGAAACCCTGATGCAGCGACGCCGCGTGGAGGAAGAAGGTCTTCGGATTGTAAACTCCTGTTGTTGAGGAAGATAATGACGGTACTCAACAAGGAAGTGACGGCTAACTACGTGCCAGCAGCCGCGGTAAAACGTAGGTCACAAGCGTTGTCCGGAATTACTGGGTGTAAAGGGAGCGCAGGCGGGAGAACAAGTTGGAAGTGAAATCCATGGGCTCAACCCATGAACTGCTTTCAAAACTGTTTTTCTTGAGTAGTGCAGA
+
FFGCEGGF,FF,CFGGGGGFFECECFFDFGFGGGGFGGGCGCFEGGGGGCC,?FFGGGG,CFFGGGGGEGGFGGGGGGGGEEEFG<9<B8?FFFGGGGFCG7FFGG9AFGG?DFC8FCFC,CCFGGGGGGGGGG8FGGGGG7FGCFFDFGG9CFGGGC7F@<FF@8C8BB7BFGECECCGFGGGGGGGGGGCF9E>8?*:C5:C5E8*2;:<*:*03?FC>GFFGG9CGG>F707>FFGGF:577:=>FGGG>@?8:7<25?GG?<?(5F2<A0<54<:9A49
@DE18INS60510:318:000000000-B6LD3:1:1101:9923:8873 1:N:0:AAGAGGCAGCGTAAGA
TGGGGAATATTGGGCAATGGACGCAAGTCTGACCCAGCACCGCCGCGTGAAGGAAGAAGGCTTTCGGGTTGTAAACTTCTTTTGTCAGGGAAGAGTAGAAGACGGTACCTGACGAATAAGCCACGGCTAACTACGTGCCAGCAGCCTCGGTACTACGTAGGTGGCAAGCGTTGTCCGGATTTCCTGGGTGTAAAGGGCGTGCAGCCGGGCCGGCAAGTCAGATGTGAAATCTGGCGGCTTAACCTCCAAACTGCATTTGAAACTGTAGTCCTGGATTACCGGG
+
GGGGGGGGGGGC<FEE<FBFGDGEEDG<,<,BFBFCGEFE<CEGGGGG:=DA8FE8FGAF7@FFF>EEFE7>;BFFGFGFGGGCFF<FGC*<CDGFGCCFFFFGGF:<FGF@:FC*==CAFGGFGDFEEGCGGG*;*8CCFGGGFG68*;?E*<CCCEGCEGGFGGF5*CC5/A+<8CC8/A++<++8;CG7@C?95CC8?ED9F5C>:*:755=EFC:*00+*<:+2+3:C7**)0)99?@B*??>G@7CF###############################
@DE18INS60510:318:000000000-B6LD3:1:1101:7170:8896 1:N:0:AAGAGGCAGCGTAAGA
TGGGGAATCTTCCGCAATGGACGAAAGTCTGACGGAGCAACGCCGCGTGAGTGATGAAGGATTTCGGTCTGTAAAGCTCTGTTGTTTATGACGAACGTGCAGTGTGTGAACAATGCATTGCAATGACGGTAGTAAACGAGGAAGCCACGGCTAACTACGTGCCAGCAGCCGCGGTAATACGTAGGTGGCGAGCGTTGTCCGGAATTATTGGGCGTAAAGAGCATGTAGGCGGCTTAATAAGTCGAGCGTGAAAATGCGGGGCTCAACCCCGTATGGCGCTGGA
+
FGGGGGGGGGGGGGGGGDGGGGGGGGGCFGGGGGGGGEGGGGGGGGGGGGGGGGGGGGGGGGGGGGGFGGGGGGGGGGGGGGGGGGGGGGGGGGGGGGGFGGGGGGGGGGGGGGGGGGGGGGGGGGGGGGGGGGGGGGGGGGGGGGGGGGGGDGGGGFGGGGGGGGGGGGGGGGGGEFGGGCGGGGFFGGGDGGGGGGGGGGE>FFGGGGGFGE5CCGGF<7EFGGGGGGGGGGDFFFG*7@FFD=@C7DDFGFFF7C>>DE<C?<FFBDF:610:692229F
@DE18INS60510:318:000000000-B6LD3:1:1101:8998:8903 1:N:0:AAGAGGCAGCGTAAGA
TGGGGAATATTGCACAATGGGCGAAAGCCTGATGCAGCGACGCCGCGTGAGTGAAGAAGTATTTCGGTATGTAAAGCTCTATCAGCAGGGAAGAAAATGACGGTACCTGACTAAGAAGCCCCGGCTAACTACGTGCCAGCAGCCGCGGTAATACGTAGGGGGCAAGCGTTATCCGGATTTACTGGGTGTAAAGGGAGCGTAGACGGTAAAGCAAGTCTGAAGTGAAAGCCCGCGGCTCAACTGCGGGACTGCTCTGGAAACTGTTTAACTGGAGTGTCGGAGA
+
GGGGGGGGGGGGGGGGGGGGGGGGGGGGGGGGGGGGGGGGGGGGGGGFGGGGGGFGGGGGGGGGGGGGGGGGGGGGGGGGGGGGGGGGGDGGGGGGGGGGFGGGGGGGGGGGGGGGGGGGGGGGGGGGGGGGGGGGGGGGGGGGGGGDEGGGGGGGGGGGGGGGGGGGGGGGGGGG5:CFGGGGGGGGGGGGGGGGEGGGGGGGGEGGGGGGGGGFGGGFGGGGGGG=GGGGGGGFFFGGFFFFGGFGDFGFFFFFG>?<<?GDFFF9AFFBFFBF<AFFFF@
@DE18INS60510:318:000000000-B6LD3:1:1101:22028:8905 1:N:0:AAGAGGCAGCGTAAGA
TGGGGAATATTGCACAATGGGGGAAACCCTGATGCAGCGACGCCGCGTGGAGGAAGAAGGTCTTCGGATTGTAAACTCCTATTGTTGAGGAAGATAATGACGGTACCCAACAAGGAAGTGACGGCTAACTACGTGCCAGCAGCCGCGGTAAAACGTAGGTCACAAGCGTTGTCCGGAATTACTGGGTGTAAAGGGAGCGCAGGCGGGAAGACAAGTTGGAAGTGAAATCTATGGGCTCAACCCATAAACTGCTTTCAAAACTGTTTTTCTTGAGTAGTTCAGA
+
GGGGGGGGGGGGGGGGGGGGGGGFGGGGGGGGGGGGGGGGGGGGFGGGGGGGGGGGGGGGFGGGGGGGGGGGGGGGGGGGFGGGGGGGGFGFFGGGEGGGGGGGGGGGGGGGGFGGGGGGGG@FGGGGGGFGGGGGGGGGCCFGGGGDGGEGGGGFGGGGGGGGGGGGGGEGGGGGEGGGGGGGGGGGGCFFFF=FEGGDGGCEGGGCDGGGGCE?FFC*:CFGGFGGGGGGGCFFFFCGFFFDGGFGFGGGDFFFFGFFG?CD=<F??FA)50<<>B9<A<9
@DE18INS60510:318:000000000-B6LD3:1:1101:20371:8905 1:N:0:AAGAGGCAGCGTAAGA
TGGGGAATATTGCACAATGGGGGAAACCCTGATGCAGCGACGCCGCGTGAGCGAAGAAGTATTTCGGTATGTAAAGCTCTATCAGCAGGGAAGAAGAAATGACGGTACCTGACTAAGAAGCACCGGCTAAATACGTGCCAGCAGCCGCGGTAATACGTATGGTGCAAGCGTTATCCGGATTTACTGGGTGTAAAGGGAGCGCAGGCGGTACGGCAAGTCTGATGTGAAAGCCCGGGGCTCAACCCCGGTACTGCATTGGAAACTGTCGGACTAGAGTGTCGGA
+
GGGGGGGGGGGGGGGGGGGGGGGFGGGGGGFGGGGGGGGGGGGGGGGGGGGGGCFGGGGGGGGGGGGGGGGGGGGGGGGGGGGGGGGGGGFEFGFGGGGGGGGGGGGGGGGGGGGGGGGGGGGGGGGGGGGGGGGGGGGGFGGGGGGGGGGGGGGGGGGFGGGCGG@EGCGGEGGGGG>ECBCCGGGFGGGFGGGGGGEGGGGEEGGGGGEEEDGGFGGGGGGGFGGGFFG*7CDD3>GGFFFFGGDGDGGGGF?F77,5:9CF@<F:;>>F??28)65AF9>
@DE18INS60510:318:000000000-B6LD3:1:1101:17862:8908 1:N:0:AAGAGGCAGCGTAAGA
TGGGGAATATTGCACAATGGGGGAAACCCTGATGCAGCGACGCCGCGTGAGCGAAGAAGTATTTCGGTATGTAAAGCTCTATCAGCAGGGAAGAAGAAATGACGGTACCTGACTAAGAAGCACCGGCTAAATACGTGCCAGCAGCCGCGGTAATACGTATGGTGCAAGCGTTATCCGGATTTACTGGGTGTAAAGGGAGCGCAGGCGGTACGGCAAGTCTGACGTGAAAGCCCGGGGCTCAACCCCGGTACTGCATTGTAAACTGACGGACTAGAGTGTCGGA
+
GGGGGGGGGGGGGGGGFGGG?EFFGFGEGFFGGGGGGGGEGGGGGGGGGGGGGGGGGGGGGGGGGGGGGGGGGGACFGCGGEGDFGGGGGGGGGGGGGGGCGGGEGGGGG,FFEFE@FFEFFFGEEGGGFGGGGFC:FG++CCFFFGGCGGCGFFG5@+<?CGFG?CFGEEEEC?FECECACCFGGFGF*:<7FGGGGGGCCECEEDEGEE5EC*:*:CC7CGD8*:*:CDC37C@DB)7=FFFDE3DBCD7*/977C62?=:>?A@09BFF###########
@DE18INS60510:318:000000000-B6LD3:1:1101:7190:8909 1:N:0:AAGAGGCAGCGTAAGA
TGGGGAATCTTCCGCAATGGACGAAAGTCTGACGGAGCAACGCCGCGTGAGTGATGAAGGATTTCGGTCTGTAAAGCTCTGTTGTTTATGACGAACGTGCAGTGTGTGAACAATGCATTGCAATGACGGTAGTAAACGAGTAAGCCACGGCTAACTACGTTCCAGCAGCCGCGGTAATACGTAGGTGGCGAGCGTTGTCCGGAATTATTGGGCGTAAAGAGCATGTAGGCGGCTTAATAAGTCGAGCGTGAAAACGCGGGGCTCAACCCCGTATTGCGCTGGC
+
E<EF>FCFFGGGGGGFGGGGEECFGGGFFGGGGGGDCGGFGGGGGGGGGGGFGGGGGGDFGGGGGGGEGEGGFGGGDFF9<FFFFG8?FGGGGGGGGGGF?GGGGGGDFDFD==?=EGGGGGGGFGGGC=F+FEFCD+8++8,@B7BFG7FGFFGGFGGGFCG9,>E,>D7CGEGC7CEEFFGG*CCFGEG<*4BEECFFG*;*:<EFGEFGF5ECGG7D**0*+:+:99555DDFFFF78?*0*:>DBGG3?=))))--177*9<4<?@B49B#########
@DE18INS60510:318:000000000-B6LD3:1:1101:12101:8947 1:N:0:AAGAGGCAGCGTAAGT
TGGGGAATATTGCACAATGGGCGCAAGCCTGATGCAGCCATGCCGCGTGTATGAAGAAGGCCTTCGGGTTGTAAAGTACTTTCAGCGGGGAGGAAGGGAGTAAAGTTAATACCTTTGCTCATTGACGTTACCCGCAGAAGAAGCACCGGCTAACTCCGTGCCAGCAGCCGCGGTAATACGGAGGGTGCAAGCGTTAATCGGAATTACTGGGCGTAAAGCGCACGCAGGCGGTTTGTTAAGTCAGATGTGAAATCCCCGGTCTCAACCTGGGAACTGCATCTGA
+
GGGGGGGGGGGFFGGGFGGGGGFGGGCGGGGGGGGGGGFGGGGGGGGGGGGGGGGGGGGDFDGGGDEEGGDGGGGEFCFFFFGGGGFFEGGGDGGGGGGGFFCFGGGGGGGGGGGGGFGGGGGGGGGGGGGGGGGGEGGFGGGGGGGGGGGGGGGGGGGC@F9:B+2CFGGGGGGGGGG5E>CGGEGGGGFFGGGG57C8>EGGG?FGE+AFGGGECFGGD7CDDCE3CCDDG**../:CFFFBGGFG47C>FFFFGGF,97FGF?FB?F?FFFB2<<AAB96
@DE18INS60510:318:000000000-B6LD3:1:1101:22195:8956 1:N:0:AAGAGGCAGCGTAAGA
TGGGGAATATTGGGCAATGGGCGCAAGCCTGACCCAGCAACGCCGCGTGAAGGAAGAAGGCTTTCGGGTTGTAAACTTCTTTTGTCGGGGACGAAACAAATGACGGTACCCGACGAATAAGCCACGGCTAACTACGTGCCAGCAGCCGCGGTAATACGTAGGTGGCAAGCGTTATCCGGATTTACTGGGTGTAAAGGGCGTGTAGGCGGGATTGCAAGTCAGATGTGAAAACTGGGGGCTCAACCTCCAGCCTGCATTTGAAACTGTAGTTCTTGAGTGCTGG
+
GGGGGGFGGGGGGGGGGGGGGGGGGGGGGGGGGGGGGGGGGGGGGGGGGGGGGGGGGGGGGGGGGGGGGGGGGGGGGGGGGGGGGGGGGGGGGGGGGGGGGGGGGGGGGGGGGGGGGGGGFFGGGGGGGEGGGGGGGDGGDFGGGGGGG@FFGGGGGGGGGGGGGG8FGGGGGGGGGGGDGGGGGGFGGGGGGGGGGGGEEGGGGGFGCEDGFGGGGGFGGGCDGFGGFFFGGFGF3@GGFF?FFF?F>GGGGFFFCGFFGFDGFFFAFFFBDFF9?BAFFBF
@DE18INS60510:318:000000000-B6LD3:1:1101:15789:8956 1:N:0:AAGAGGCAGCGTAAGA
TGGGGAATATTGCACAATGGGGGAAACCCTGATGCAGCGACGCCGCGTGGAAGAAGAAGGTCTTCGGATTGTAAACTCCTGTTGTTGAGGAAGATAATGACGGTACTCAACAAGGAAGTGACGGCTAACTACGTGCCAGCAGCCGCGGTAAAACGTAGGTTACAAGCGTTTTCCGGAATTACTGGGTGTAAAGGGAGCGCAGGCGGGAGAACAAGTTGGAAGTGAAATCCATGGGCTCAACCCATGAACTGCTTTCAAAACTGTTTTTCTTGAGTAGTGCAGA
+
GGGGGGGGGGGFFGGCEFGCCEFGGGG8CEG8EFGGGGCFECGGEFGGEGDFFEFF<FFGFFGGGGEGGGGGGGGGGGGDFGGGG@DFFFFGGFGGGFFGG7@CBFEGDGG@@FCFBCFFCFE+<FGGAACF:FFEBCEFG,6F*CCCGGGGFG7F7B*7,,7C++BCCC8BFGGECEGGGGGFFFCEGC77:FEFCGGDG88E=GGCECCEEGGGGGD<:CFGG=CGGCDGFC9F5>FDFFFEFGFD=FFGF6BFF*)49?*:/<FFBFA############
@DE18INS60510:318:000000000-B6LD3:1:1101:20640:8959 1:N:0:AAGAGGCAGCGTAAGA
TGGGGAATATTGCACAATGGGCGCAAGCCTGATGCAGCCATGCCGCGTGTATGAAGAAGGCCTTCGGGTTGTAAAGTACTTTCAGCGGGGAGGAAGGGTGTAAAGTTAATACCTTTGCTCATTGACGTTACCCGCAGAAGAAGCACCGGCTAACTCCGTGCCAGCAGCCGCGGTAATACGGAGGGTGCAAGCGTTAATCGGAATTACTGGGCGTAAAGCGCACGCAGGCGGTTTGTTAAGTCAGATGTGAAATCCCCGGGCTCAACCTGGGAACTGCATCTGA
+
GGGGGGGGGGGGGGGGGGGGGGGGGGGGGGGGGFGGGGGGFGGGGGGGGGGGGGGGGGGDGGGGFGGGGGGGGGGGGGGGAFGFDGGGGDEGGGGF@BFDFFGFGGGGGGCECGGGGGFGCEF<BFDGGGGGFGG7F:CEGF7FGGG:CCGGGGGGGGGCEF9CF7CFGEG@EFGGGGGGCEC7EGCGCGFGGGGECFF5C5*;CFDF+85CCGEE=>GGGGEGGGC<CCGDGCD>FF7CFF*7:C@FFCC7>=?:FGF9D3FF*15(()-(4<F?F75ADAF
@DE18INS60510:318:000000000-B6LD3:1:1101:7266:8959 1:N:0:AAGAGGCAGCGTAAGA
TGGGGAATATTGCACAATGGGGGAAACCCTGATGCAGCGACGCCGCGTGGAGGAAGAAGGTCTTCGGATTGTAAACTCCTGTTGTTGAGGAAGATAATGACGGTACTCAACAAGGAAGTGACGGCTAACTACGTGCCAGCAGCCGCGGTAAAACGTAGGTCACAAGCGTTGTCCGGAATTACTGGGTGTAAAGGGAGCGCAGGCGGGAGAACAAGGTGGAAGTGAAATCCATGGGCTCAACCCATGAACTGCTTTCAAAACTGTTTTTCTTGAGTAGTGCAGA
+
EFGGGGGGFGGGGGGFFFFGGGGEGGG8CFEFGGFGGGEGGGGGGGGFGGCBEGGGGGDGGGGGGGGEGGGGGCGGGGGGGGGG>FGCEFGGFFGGFGFGGGDGGGGGGGGGG8FFEGFFGGGGGGGGGGGFGG6FGG?FEFGGGGGD:8;CC9C@FGGCGFFGGGGGG85CEGGG>EGGGGGGGGCCEGGGFCEGEG5CGEGCCGE>CC7E8*:*<CF3CGGG?>C7C6CFGGG>>FFFFF3)7:B7=CF4>=78FCAAFFGFF<F?BFFDA05)6<44AF4
@DE18INS60510:318:000000000-B6LD3:1:1101:9038:8968 1:N:0:AAGAGGCAGCGTAAGA
TGGGGAATATTGCACAATGGGGGAAACCCTGATGCAGCGACGCCGCGTGAGCGAAGAAGTATTTCGGTATGTAAAGCTCTATCAGCAGGGAAGAAGAAATGACGGTACCTGACTAAGAAGCACCGGCTAAATACGTGCCAGCAGCCGCGGTAATACGTATGGTGCAAGCGTTATCCGGATTTACTGGGTGTAAAGGGAGCGCAGGCGGAAGGCTAAGTCTGATGTGAAAGCCCGGGGCTCAACCCCGGTACTGCATTGGACACTTGTCATCTAGAGTGCCGGC
+
FGGGFCF@FDGFEFG<<ED=F7CE@FGA:E,?EFGGGGCEEGGGGGGG@7@<FD7CECFA83@=@A*CFFFFDF@<FFDF;FFFGG9BFCFGGEGGGGDF:;CFCFG7CE9<F9,?,2:CFFGF@F>?88,A9E8C**8@FFFGGGGEG5:C5+AF5EE0C6:9@@@F88CGGG7@CE85CE+CCGGGG8E7+<C+//A>CC8ECC88CC558?FG6:CGGFGGFGCF?+9C<75)555<4=F>3:59.9C7*@/=7C),*/9FF<FA>BF############
@DE18INS60510:318:000000000-B6LD3:1:1101:28466:8970 1:N:0:AAGAGGCAGCGTAAGA
TGGGGAATATTGCACAATGGGGGAAACCCTGATGCAGCGACGCCGCGTGGAGGAAGAAGGTCTTCGGATTGTAAACTCCTGTTGTTGAGGAAGATAATGACGGTACTCAACAAGGAAGTGACGGCTAACTACGTGCCAGCAGCCGCGGTAAAACGTAGGTCACAAGCGTTGTCCGGAATTACTGGGTGTAAAGGGAGCGCAGGCGGGAGAACAAGTTGGAAGTGAAATCCATGGGCTCAACCCATGAACTGCTTTCAAAACTGTTTTTCTTGAGTAGTGCAGA
+
GGGGGGGGGGGGGGGGGGGGGGGGGGGGGGGGGGGGGGGGGGGGGGGGGGGGGGGGGGGGGGGGGGGGGGGGGGGGGGGDGGGGGGGGGGGGGGGGGGGGGGGEGGGGGGGGGGGGGGCFGGGGGGGGGGGGGGGFCFEFGGGGGGGGGGGGGFGCGGEFGGGGGGGGGEDCGGGGGGGGDGGGGGEEEGGGGFGGGEGGGGGGGGGEGGGG??F+9>CDGGGGGGC7?FGF*95@FFGFF>BEFGFGFCFGF?=7:FAFGFGCFB@<?FAB<DFAAAF9449
@DE18INS60510:318:000000000-B6LD3:1:1101:16550:8993 1:N:0:AAGAGGCAGCGTAAGA
TGGGGAATATTGCACAATGGGGGAAACCCTGATGCAGCGACGCCGCGTGGAGGAAGAAGGTCTTCGGATTGTAAACTCCTGTTGTTGAGGAAGATAATGACGGTACTCAACAAGGAAGTGACGGCTAACTACGTGCCAGCAGCCGCGGTAAAACGTAGGTCACAAGCGTTGTCCGGAATTACTGGGTGTAAAGGGAGCGCAGGCGGGAGAACAAGTTGGAAGTGAAATCCATGGGCTCAACCCATGAACTGCTTTCAAAACTGTTTTTCTTGAGTAGTGCAGA
+
GGGGGGGGGGGGGGGGGGGGGGGGGGGGGGGGGGGGGGGGGGGGGGGGGGGGGGGGGGFFGGGGGGECGFDGGGGGGGGGGGGGGGFGGFGGGGGGGGGGGGGGGGGGGGGGGGFGGGGGGGCCEGGGGGGGGGGGGGGGFDGFGGGDGGGGGGGGGGGGGGGGDCGGGGGGGDF8BGGGGGGGCFCE>FFCCFEFGGGGGGCGGDE?EEFFDFGA7CFFGGGGGGFGFGGGFFGFFFGF@FD@GGF7?FFF78=BG7<FGFGGFFFFFFF4<?>A9>2<><B
@DE18INS60510:318:000000000-B6LD3:1:1101:26747:9000 1:N:0:AAGAGGCAGCGTAAGA
TGGGGAATATTGCGCAATGGGGGCAACCCTGACGCAGCCATGCCGCGTGAATGAAGAAGGCCTTCGGGTTGTAAAGTTCTTTCGGTAGCGAGGAAGGCATTTAGTTTAATAAACTAGGTGATTGACGTTAACTACAGAAGAAGCACCGGCTAACTCCGTGCCAGCAGCCGCGGTAATACGGAGGGTGCGAGCGTTAATCGGAATAACTGGGCGTAAAGGGCACGCAGGCGGTGACTTAAGTGAGGTGTGAAAGCCCCGGGCTTAACCTGGGTATTGCATTTCA
+
GGGGGGGGGGGGGGGFGGGGGGGGGGGGGGGGGGGGGGGGGGGGGGGGGGGGGGGGGGFGGGGGGGGGGGGGGGGGGGGGGGGGGGGGGGGGGGGFGGGGGGGGGGGGGGGGGGGGGGGGGGGGGGGGGGGGGGGGGGGGGGFGGGFGGGGGGGGGGGGGGGGGGGGGGGGGGGGGGGGGGGGGGGGGGGGGGGGDGGGGGGGGGGGGGF=FGGGGCFGGGGGGDGGGDGG3><FFB47:FF?4FGF:):*22)8FGD>FDDF7BFB48>0().6AF<2:9A6
@DE18INS60510:318:000000000-B6LD3:1:1101:26727:9005 1:N:0:AAGAGGCAGCGTAAGA
TGGGGAATATTGCGCAATGGGGGCAACCCTGACGCAGCCATGCCGCGTGAATGAAGAAGGCCTTCGGGTTGTAAAGTTCTTTCGGTAGCGAGGAAGGCATTTAGTTTAATAAACTAGGTGATTGACGTTAACTACAGAAGAAGCACCGGCTAACTCCGTGCCAGCAGCCGCGGTAATACGGAGGGTGCGAGCGTTAATCGGAATAACTGGGCGTAAAGGGCACGCAGGCGGTTACTTAAGTGAGGTGTGAAAGCCCCGGGCTTACCCTTGGAATTGCATTCCA
+
GGGGGGGGGGGGGCEGGDGGGGGGGGGGGGGGGGGGGEGGGGGFCGGEEGGGFGGGGGFGGGGGGGGGGDDFGFGGFGGCFGFGGGGEGCFF:FFF7FGFGGFGFFFGGGGFGGGFGFFFGG,?C<F:FFGGGGGGGGGGFGGF6EGE*:CEC8<FCCFFGFEF>*8F@EGGGC8ECCGFEEGGC;>ECE8:C8ECC+<C8*1;C+<?FGFEC:EG=C><3C=C55C9CG#####################################################
@DE18INS60510:318:000000000-B6LD3:1:1101:21787:9009 1:N:0:AAGAGGCAGCGTAAGA
TGGGGAATATTGCACAATGGGGGAAACCCTGATGCAGCGACGCCGCGTGAGCGAAGAAGTATTTCGGTATGTAAAGCTCTATCAGCAGGGAAGAAGAAATGACGGTACCTGACTAAGAAGCACCGGCTAAATACGTGCCAGCAGCCGCGGTAATACGTATGGTGCAAGCGTTATCCGGATTTACTGGGTGTAAAGGGAGCGCAGGCGGTACGGCAAGTCTGATGTGAAAGCCCGGGGCTCAACCCCGGTACTGCATTGGAAACTGTCGGACTCGAGTGTCGGA
+
GGGGGGGGGGGGGGGGGGGGGGGGGGGGGGGGGGGGGGDGGGGGGGGGGGGGGGGGGGCGGGGGGGGGGGGGGGGGGGGGGGGGGGFGGGGGGGGGGGGGGFGG>FFGGGGGGGGGGGGGGGGGGGGGGGGGGGGGDFGGGGGGGGGGGDGEGGGGGGGGGGG?FGFGGGGGGGGG>ECEGFGGGGGGCCGCFCEG>E5EEGGGGGGGGGCEGGG5CFGFGGGGGGGFCFFCG3DE)<DF7@FFG=DGFGGGGF7@767>F6FGFF??FB9>(:604:<DFF@
@DE18INS60510:318:000000000-B6LD3:1:1101:5889:9010 1:N:0:AAGAGGCAGCGTAAGA
TGGGGAATATTGCACAATGGGGGAAACCCTGATGCAGCGACGCCGCGTGAGCGAAGAAGTACTTCGGTATGTAAAGCTCTATCAGCAGGGAAGAAGAAATGACGGTACCTGACTAAGAAGCACCGGCTAAATACGTGCCAGCAGCCGCGGTAATACGTATGGTGCAAGCGTTATCCGGATTTACTGGGTGTAAAGGGAGCGCAGGCGGTACGGCAAGTCTGATGTGAAAGCGCGGGGCTCAACCCCGGTACTGCATTGGAAACTGTCGGACTAGAGTGTCGGA
+
FFGGGGGGGFFGGGGGGGFGGGGGGGGGGGGGGGGGGGGGGGGGGGGCFFEGGGGGGGGGGGGGGGGGGGGGGGGGGGGGDDFFFGGGGGGGGGGGDGGEFGGGGGGGGGGFGGGCGCFGGGGGGGFGGGGGGGGGGGGGFCGFGGGGGGGGGFGGGFFFGGGEGGGGFGBEGG,?FCEEGGGGGGGGFGGGCGGGGGGGE5EE5?EECEEGGGE:CFGFFGFGGGFC7?9)1>7@EBCFFF:@5*8D)95*?4B4*9>BGF*:@>F6979BB:>DF<4A175
@DE18INS60510:318:000000000-B6LD3:1:1101:5869:9017 1:N:0:AAGAGGCAGCGTAAGA
TGGGGAATATTGCACAATGGGGGAAACCCTGATGCAGCGACGCCGCGTGAGCGAAGAAGTACTTCGGTATGTAAAGCTCTATCAGCAGGGAAGAAGAAATGACGGTACCTGACTAAGAAGCACCGGCTAAATCCGTGCCAGCAGCCGCGGTAATACGTATGGTGCAAGCGTTATCCGGATTTACTGGGTGTAAAGGGAGCGCAGGCGGTACGGCAAGTCTGATGTTAAAGCCAGGGGCTCAACCCCGGTACTGCCTTGGAAACTGTCGGACTAGAGTGTCGGG
+
CEGDGGGFGGGGGGGFCGFFGCE@F@FGGGF,EFGGGGCEEDGGGGGGGC:EEC@FG8FFFGFFGFGFCFGFGG<FDGGG<ADGGG?FG77,+3DFGGGGGFF:FFFFGGGCFE<,,@F@FFG@FFGGG7C;,?:>7>FF7FACCFGGGDGCCA<::FGGGGFF?FGGFCEGDGGFGGGGGGFGGCFFFC*ACC9+:FG>EGE>EC=8?EEECG*CFGFFC>GF9*<>FF>F*9C3B))*17;)>EDDBDGFCF#############################
@DE18INS60510:318:000000000-B6LD3:1:1101:5166:9024 1:N:0:AAGAGGCAGCGTAAGA
TGGGGAATATTGCACAATGGGGGAAACCCTGATGCAGCGACGCCGCGTGAGCGAAGAAGTATTTCGGTATGTAAAGCTCTATCAGCAGGGAAGAAGAAATGACGGTACCTGACTAAGAAGCACCGGCTAAATACGTGCCAGCAGCCGCGGTAATACGTATGGTGCAAGCGTTATCCGGATTTACTGGGTGTAAAGGGAGCGCAGGCGGTACGGCAAGTCTGATGTGAAAGCCCGGGGCTCAACCCCGGTACTGCATCGGAAACTGTCGGACTAGAGTGTCGGA
+
CFGGGGGGGGGGFGGFEFGGGGGGGGGGGGFGGGFFFFEDFFGGGGGGGGGGFGEGGGGGGFGGGGG>FGGGGGGGGGGGGGGGGGGGGGGGGGGGGGGGGGGGGGGGGGGGGGG<CGGGGGGGGGGGGGFGGGGGGGGGEGGGGGGGGGGGGGGGGGGGFGGGGGGGGGGDCFGGDGGGGGGGGGGGFGGGGGGGGGGGGEGEGG8CGE5EGGGGGFF=FFCGCCFGGGGGGGG3:DDFFFFF::>3<DC7FFFFGGFFGFFCF.@:>EBB###########
@DE18INS60510:318:000000000-B6LD3:1:1101:9535:9044 1:N:0:AAGAGGCAGCGTAAGA
TGGGGAATATTGCACAATGGGGGAAACCCTGATGCAGCGACGCCGCGTGGAGGAAGAAGGTCTTCGGATTGTAAACTCCTGTTGTTGAGGAAGATAATGACGGTACTCAACAAGGAAGTGACGGCTAACTACGTGCCAGCAGCCGCGGTGAAACGTAGGTCACAAGCGTTGTCCGGAATTACTGGGTGTAAAGGGAGCGCGGGCGGGAGAACAAGTTGGAAGTGAAATCCATGGGCTCAACCCATGAACTGCTTTCAAAACTGTTTTTCTTGAGTAGTGCAGA
+
GGGGGGGGGGGGGGGGGGGGGGGGGGGGGGGGGGGGGGGGGGGGGGGGGGFFGGGGGGFGGGGGGGGGGGCCGGGGGGGGGGGGGGCGGGGGGGGGGGCFFGGGFEGGGGGGGCFGDGGGFGGGGGGGGGGGEGCFGGCFGEFGGGDGG5>EFGGGGGCGFCGGGGGGGGCEF7E>GGGGGGGGGFGCEGGGG?CGGG=E>CCEEGEEGGGGGD=7CGFCDGGGDF?FFGGGDG37@F=C@>@>DGFGFGGFGFB?7D9AD4*:6.813@52:?95<A5<<96
@DE18INS60510:318:000000000-B6LD3:1:1101:14216:9047 1:N:0:AAGAGGCAGCGTAAGA
TGGGGAATATTGCACAATGGGGGAAACCCTGATGCAGCGACGCCGCGTGGAGGAAGAAGGTCTTCGGATTGTAAACTCCTGTTGTTGAGGAAGATAATGACGGTACTCAACAAGGAAGTGACGGCTAACTACGTGCCAGCAGCCGCGGTAAAACGTAGGTCACAAGCGTTGTCCGGAATTACTGGGTGTAAAGGGAGCGCAGGCGGGAGAACAAGTTGGAAGTGAAATCCATGGGCTCAACCCATGAACTGCTTTCAAAACTGTTTTTCTTGCGTAGTGCAGA
+
GGGGGGGGGGGGGGGGGGGGGGGGGGGGGGGGGGGGGGGGGGGGGGGGGGGFGGGGGGGGGGGGGGGFGGGGGGGGGGGGGGGGGGGGGGGGGGGGGGGGGGGGGGGGFGGGGGGGGGGGGGDEGGGGGGGGGGGGGGCFGGGGGGGGGGGGGGGFGGGGGGGGGCCEGGGGGGGG:EGGGGGGGGGGGGGGGGEG5?EEGGGGGGCEEGGGGGG?CCDFGGGGGGFDFFGFF*7@FFGGFFFFGGFGFGFGFFFFFFF7F?GGFFFBBF2<)-4:B:?DAD?
@DE18INS60510:318:000000000-B6LD3:1:1101:9233:9061 1:N:0:AAGAGGCAGCGTAAGA
TGGGGAATATTGCACAATGGGGGAAACCCTGATGCAGCGACGCCGCGTGGAGGAAGAAGGTCTTCGGATTGTAAACTCCTGTTGTTGAGGAAGATAATGACGGTACTCAACAAGGAAGTGACGGCTAACTACGTGCCAGCAGCCGCGGTAAAACGTAGGTCACAAGCGTTGTCCGGAATTACTGGGTGTAAAGGGAGCGCAGGCGGGAGAACAAGTTGGAAGTGAAATCCATGGGCTCAACCCATGAACTGCTTTCAAAACTGTTTTTCTTGAGTAGTGCAGA
+
FGGGGGGGGGGGGGGGGGGGGGFCFGGGGGGGGGGGGGGGGGGGGGGEGGEGGGFGGGGGGGGGGGGGGGFGGGGGGFGGFFGGFFFGGG8FGGGGGGGGGGGGGGGGGGGGGGGGGGGGFGGGGGGGGGGGGGGGGGGGGGGGGGGDEEGGGGGGFGGGGGGGGFGGGEGGGGGGGGGGGGGGFFGEGFGGGGGGGDGGEGGGGDGCE5EGGGGGGGGGCCEGGGFGGGGG*7C>F)9D5:@:FFFC6CFFGFFF*><AGFFGFA???FD>F?FFFF09<B?
@DE18INS60510:318:000000000-B6LD3:1:1101:23091:9068 1:N:0:AAGAGGCAGCGTAAGA
TGGGGAATATTGCACAATGGGGGGGACCCTGATGCAGCGACGCCGCGTGAGTGAAGAAGTATCTCGGTATGTAAAGCTCTATCAGCAGGGAAGAAAATGACGGTACCTGACTAAGAAGCCCCGGCTAACTACGTGCCAGCAGCCGCGGTAATACGTAGGGGGCAAGCGTTATCCGGAATTACTGGGTGTAAAGGGAGCGCAGGCGGGAGAACAAGTTGGAAGTGAAATCCATGGGCTCAACCCATGAACTGCTTTCAAAACTGTTTTTCTTGAGTAGTGCAGA
+
GGGGGGGGFGGGGGGGGGGGGGGGGGGGGGGGGGGGGGGGGGGGGGGGGGGGGGGGGGGGGGGFGGGGGGGGGGGGGGGGGGGGGGGGGGGGEFGGGGGGGGGGGGGGGGGGGFGGGCGGGGGGGGGGGGGGGGGGGGGGGGGGGGGG8EEGGFGFGGCCEEGGGGGGGGGGGGGGDGGGFFGFGGGGGG@@FGGGGEGGGGGGGGGEGDEEFFGGGGGFGGGGGFGGGGGGGCFFFFGGFFFFG?6:7FGGFFFFFGB)<FFFFFF:?FBF2:<<BFBFF>=
@DE18INS60510:318:000000000-B6LD3:1:1101:17953:9084 1:N:0:AAGAGGCAGCGTAAGA
TGGGGAATATTGCACAATGGGCGAAAGCCTGATGCAGCGACGCCGCGTGAGTGAAGAAGTATTTCGGTATGTAAAGCTCTATCAGCAGGGAAGAAAATGACGGTACCTGACTAAGAAGCCCCGGCTAACTACGTGCCAGCAGCCGCGGTAATACGTAGGGGGGCAAGCGTTATCCGGATTTACTGGGTGTAAAGGGAGCGTAGACGGCGAAGCAAGTCTGAAGTGAAAACCCAGGGCTCAACCCTGGGACTGCTTTGGAAACTGTTTTGCTAGAGTGTCGGAG
+
GGGGGGGGGGGGGGFGGGGFGGGGGGGGGGGGGGGGGGGGGGGGGGGEGGGGGGGGGGGGGGGGGGGGFFGGGGGGGGGGGGGGGGGGFEFGGGGGGGGGGGGGGGGGGGGGGGGGGGGGGGGGGGGGGGGGGGCFGGGGGGGGGGGGGGGGGGGGGGGGGGGGGGGGDGG>GGGGEEGGGGGGGGGFGGGGFCGGCEGEGGGGGGGGGGGDGGGGGGGGGFFGGG?FFFGGGGGBFFGGFFFFGGFG:FGGGFFFGG?>DFGGFFFB:FBDAF)6<4<?FFF
@DE18INS60510:318:000000000-B6LD3:1:1101:25383:9095 1:N:0:AAGAGGCAGCGTAAGA
TGGGGAATATTGGGCAATGGACGCAAGTCTGACCCAGCAACGCCGCGTGAAGGAAGAAGGCTTTCGGGTTGTAAACTTCTTTTGTCAGGGAAGAGTAGAAGACGGTACCTGACGAATAAGCCACGGCTAACTACGTGCCAGCAGCCGCGGTAATACGTAGGTGGCAAGCGTTGTCCGGATTTACTGGGTGTAAAGGGCGTGCAGCCGGGCCGGCAAGTCAGATGTGAAATCTGGAGGCTTAACCTCCAAACTGCATTTGAAACTGTAGGTCTTGAGTACCGGA
+
GGGGGGGGGGGFGGGGGGGGGGGGGGGGGGGGGGGFGFAFFGGGGGGGGGGGGGGGGGGGGGGGGGGGGGGGGGGGGGGGGGGGGGGGGFGGGGGGGGGFGGFGGGGGGGGGGEEEFGGGGGGGGGGGEFGGGGGGGGGGGGGGGGGEGGGGGGGGGGGGGGGGGGG5CCCGGGFFGGGGGGGF9CCFGGDFFCDGGG=8CEFGGGGGGGGGGEGGGGGGFDFFEFGFGGFGGGGFF@FGFF@FFCFGFGFFC49?FD5ACFFDFAFF29<ABFF7::A2?##
@DE18INS60510:318:000000000-B6LD3:1:1101:13480:9115 1:N:0:AAGAGGCAGCGTAAGA
TAGGGAATATTGCACAATGGGCGAAAGCCTGATGCAGCGACGCCGCGTGAGTGAAGAAGTATTTCGGTATGTAAAGCTCTATCAGCAGGGAAGAAAATGACGGTACCTGACTAAGAAGCCCCGGCTAACTACGTGCCAGCAGCCGCGGTAATACGTAGGGGGCAAGCGTTATCCGGATTTACTGGGTGTAAAGGGAGCGTAGACGGCGAAGCAAGTCTGAAGTGAAAACCCAGGGCTCAACCCTGGGACTGCTTTGGAAACTGTTTTGCTAGAGTGTCGGAGA
+
GFGGGGGGGGGFGGGGGGGGGGGGGGGGGGGGGGGGGGGGGGGGGGGFGGGFGGGGFGFG?FGGGGEGGGFGGGGGGGGGGGGGGGADFGGGGGGGGGGGGGGGGGGGGGGGGFD>DFGGGGGGGGGGGGGGGG>FGGGGFGGGGGGGGGGGGGGGGGGGGGGGFGGGGG7FGGGC*AEGGGGGDGGGGDFGGGGGGGGGGDEG5EGEEGGGGFCCEGGFGGGGGGCCEEDGCF*5>@FCFFFFGFF575CFFFF4*067FF>FFAF?DF#############
@DE18INS60510:318:000000000-B6LD3:1:1101:15531:9120 1:N:0:AAGAGGCAGCGTAAGA
TGGGGAATATTGCACAATGGGGGAAACCCTGATGCAGCGACGCCGCGTGAGTGAAGAAGTATCTCGGTATGTAAAGCTCTATCAGCAGGGAAGAAAATGACGGTACCTGACTAAGAAGCCCCGGCTAACTACGTGCCAGCAGCCGCGGTAATACGTAGGGGGCAAGCGTTATCCGGAATTACTGGGTGTAAAGGGTGCGTAGGTGGTATGGCAAGTCAGAAGTGAAAACCCAGGGCTTAACTCTGGGACTGCTTTTGAAACTGTCAGACTGGAGTGCAGGAGA
+
GGGGGGGGGGGFGGGGGGGGGGGGGGGGGGGGGGGGGG:FGGGGGGGGGGGGGGFGGGGG9FFGFFGGFGGGFGG?FGGG?FGGAFCFGGGGGGFGFFGFGGGG7FGGGGFGGFFCFGGGGGCGGGG8FGCGEFCGGG6FGGGGGGDGGGGGGGFGFGGGEGGGG5:EGGDGGGG5:EFGGGGGDGGGGGGGGGDGGGGGDEGGGFEFFFGGGF*CEDDG7CGGFD:FGG37DFG<FFG*@?FFGGF<FGGGGFFFGCDADFFFFFFBDFF00(5?AA9?FB#
@DE18INS60510:318:000000000-B6LD3:1:1101:24404:9125 1:N:0:AAGAGGCAGCGTAAGA
TGGGGAATATTGCACAATGGGGGAAACCCTGATGCAGCGACGCCGCGTGGAGGAAGAAGGTCTTCGGATTGTAAACTCCTGTTGTTGAGGAAGATAATGACGGTACTCAACAAGGAAGTGACGGCTAACTACGTGCCAGCAGCCGCGGTAAAACGTAGGTCACAAGCGTTGTCCGGAATTACTGGGTGTAAAGGGAGCGCAGGCGGGAGAACAAGTTGGAAGTGAAATCCATGGGCTCAACCCATGAACTGCTTTCAAAACTGTTTTTCTTGAGTAGTGCAGA
+
GGGGGGGGGGGGGGGGGGGGGGGGGGGGGGGGGGGGGGGGGGGGGGGGGGGGGGGGGGGGGGGGGGGGGGGGGGGGGGGFGGGGGGGGDGGGGGGGGGGGGGGGGGGGGGGGGGGGGGGGGGGGGGGGGGGGGGGGGGGGGGGGGDGGGGGGGGGGGGGGGGGGGGGGGGEGGGGGGGGGGGFFGGCGGGGGGGGGDGGGGGGGGGGEGGFGGCGFGFGGGGFFFGGGGGGGGFG@@FFGFFFFGGFGFGGGGFFFGGF2C@CDF>F<?FAFAFBFBAFFABB
@DE18INS60510:318:000000000-B6LD3:1:1101:26366:9129 1:N:0:AAGAGGCAGCGTAAGA
TGGGGAATATTGCACAATGGGGGAAACCCTGATGCAGCGACGCCGCGTGGAGGAAGAAGGTCTTCGGATTGTAAACTCCTGTTGTTGAGGAAGATGATGACGGTACTCAACAAGGAAGTGACGGCTAACTACGTGCCAGCAGCCGCGGTAAAACGTAGGTCACAAGCGTTGTCCGGAATTACTGGGTGTAAAGGGAGCGCAGGCGGGAGAACAAGTTGGAAGTGAAATCCATGGGCTCAACCCATGAACTGCTTTCAAAACTGTTTTTCTTGAGTAGTGCAGA
+
GGGGGGGGGGGGGGGGGFGGGGGGGGGFGGGGGGGGGGFFGGGGGGGGGGDFGGGGGGGGCGGGGGGGGGGGGGGGGGGCGGGGGGGGGGGGGGGGGGGGGGGGGGGGGGGGGFGDFGGGGGGGGGGGGGGGGGGGGGGFGGGGGGGGGGFGGGDFGGGGGGGGGGGGGGGGGGGGDEGGCFGGGGFGGGGFFGGGGGG5EGGGGGG*:CFFC?EGGGC6CFGDFGGFFFGGGFC>4>CFFFFFGFFFFFFGG?4BGFAAG@G:@57<BFBD48AAFFFA249
@DE18INS60510:318:000000000-B6LD3:1:1101:4209:9142 1:N:0:AAGAGGCAGCGTAAGA
TGGGGAATATTGCACAATGGGGGAAACCCTGATGCAGCGACGCCGCGTGGAGGAAGAAGGTCTTCGGATTGTAAACTCCTGTTGTTGAGGAAGATAATGACGGTACTCAACAAGGAAGTGACGGCTAACTACGTGCCAGCAGCCGCGGTAAAACGGAGGTCACAAGCGTTGTCCGGAATTACTGGGTGTAAGGGGAGCGCAGGCGGGAGAACAAGTTGGAAGTGAAATCCATGGGCTCAACCAATGAACTGCTTGAAAAACTGTTTTTCTGGAGTAGTGCAGA
+
99FGGGG8F-EGGGGGFGGGFEGDGFFFG<,CFEFFGFEGCB>CFGC=FFFFGGBFFFGC=E,,EFCEGEFEEFGGGGFFF,FFD<FFFGGFFGF9BFGGGGG@BC<=>FEFFFGCCFGGFFGGGGGGGFC8FGGF>B>FFGGBFGGG<<CFC9<*=F:<<:?@C;EGD<C8FFEGGG5+<+0<CGCE>F:EFGEEGE5:CEEDGD??EE7?@660+:7D7CF73:97F6=CC4C################################################
@DE18INS60510:318:000000000-B6LD3:1:1101:7465:9154 1:N:0:AAGAGGCAGCGTAAGA
TGGGGAATATTGCACAATGGGGGAAACCCTGATGCAGCGACGCCGCGTGGAGGAAGAAGGTCTTCGGATTGTAAACTCCTGTTGTTGGGGAAGATAATGACGGTACCCAACAAGGAAGTGACGGCTAACTACGTGCCAGCAGCCGCGGTAAAACGTAGGTCACAAGCGTTGTCCGGAATGACTGGGTGTAAAGGGAGCGCAGGCGGGAAGACAAGTTGGAAGCGAAATCTATGGGCTCAACCCATAAACTGCTTTCAAAACTGTTTTTCTTGAGTAGTGCAGA
+
GGGGGGGGGGGGGGGGFGGGGCEGGGGGGGFCGGCFGGGCCFGGEFGGGGGGGGFGGGGGGGGGGGGGGGGFFGGGGGFFGGG<FGGGGGGGGFFGGGFGGGGGGGGGGGCFGGGGGGGGFGDGGGG8FGFECFEGGGGGF:FG@FG7<FCFGGGFGFGGFAEC@*:EE<*=FGGGGGF+:EGGCEF>EGGGG7EFEGGDECD>EGGG*CCCGFF:CDGGFG5DEGD4:CFGF6<FFF*94;)>F?6:?FFGGFFFGC)37;>CB9F################
@DE18INS60510:318:000000000-B6LD3:1:1101:12865:9167 1:N:0:AAGAGGCAGCGTAAGA
TGGGGAATATTGCACAATGGGCGAAAGCCTGATGCAGCGACGCCGCGTGAGTGAAGAAGTATTTCGGTATGTAAAGCTCTATCAGCAGGGAAGAAAATGACGGTACCTGACTAAGAAGCCCCGGCTAACTACGTGCCAGCAGCCGCGGTAATACGTAGGGGGCAAGCGTTATCCGGATTTACTGGGTGTAAAGGGAGCGTAGACGGCGAAGCAAGTCTGAAGTGAAATCTATGGGCTCAACCCATAAACTGCTTCAAAACTGTTTTTCTTGAGTAGTGCAGAG
+
GFGGGGGGGGGFGGGGGGGGGGGGGGGGGGGGGGGGGGEGGGGGFGGGGGGGGGGGGGGG9FFGGGGFGGGGGGGGGGGGGGGGGGGGGGGGGGGGGGGFFGGGGGGGGGGGGGGGFGGFGDEEGGGGG?CFEGFGGGGGGGGGGGE8EGGGDFGFGGGGGGG>@CGEEGDGGGGGGGGGGGGGGGFECG7@FGGGEGGEGGEGG5EGEDEDDFF9FGGGFGGFGFFGGGGGGFCFF>GG?FE@FFFGFFGGFFFFGGA?CFFD72F?A6>BFA2<BFAA24>
@DE18INS60510:318:000000000-B6LD3:1:1101:7143:9180 1:N:0:AAGAGGCAGCGTAAGA
TGGGGAATATTGCACAATGGGGGAAACCCTGATGCAGCGACGCCGCGTGGAGGAAGAAGGTCTTCGGATTGTAAACTCCTGTTGTTGAGGAAGATAATGACGGTACTCAACAAGGAAGTGACGGCTAACTACGCGCCAGCAGCCGCGGTAAAACGTAGGTCACAAGCGTTGTCCGGAATTACTGGGTGTAAAGGGAGCGCAGGCGGGAGAACAAGTTGGAAGTGAAATCCATGGGCTCAACCCATGAACTGCTTTCAAAACTGTTTTTCTTGAGTAGTGCAGA
+
GGGGGGGGGGGGFEFFEFFGGGGGGGEGGGGGGGGGGG@EGGGGEGGFGGDGGGFFFFGGGGGGGGGGGEGGGGGGGGGFGGGGFGGGFGGGGGGGGGGGGGGGGGGGGGGGGGGGGGGGGGGGGDGGGGGGGGEGGGGFFGGGGGGDGGGGGGGGGFGGGGGGGGGGG:EGGGGGDEGGGGG?FG8ECFFFACEGGGCE5CEGGGEGGGGGGGGG7:4<DFEGFDFGGGFGG<FF@FGDF4>BFGFFFGGGGFFFDCABGFGFB)<((=AA>)46):(6AB=
@DE18INS60510:318:000000000-B6LD3:1:1101:15002:9192 1:N:0:AAGAGGCAGCGTAAGA
TGGGGAATATTGCACAATGGGGGAAACCCTGATGCAGCGACGCCGCGTGAGCGAAGAAGTATTTCGGTATGTAAAGCTCTATCAGCAGGGAAGAAAATGACGGTACCTGACTAAGAAGCACCGGCTAAATACGTGCCAGCAGCCGCGGTAATACGTATGGTGCAAGCGTTATCCGGATTTACTGGGTGTAAAGGGAGCGTAGACGGTTGTGTAAGTCTGATGTGAAAGCCCGGGGCTCAACCCCGGGACTGCATTGGAAACTTTGTAACTAGTGTGTCGGAGA
+
GFFFGGGGGGGFGGGGFFFGGGG@FGEEBGGGGGGGGGCCFEGGDGGGGGEFGGFGGGGFF?FFFFECDFGGGGGGGCFGFFGGAFFCGDFGGGCFDFFFFCBFDFGCFGCGCGGGGG@CGGCCEECFDEGGFGFGGGGGGGFGGGGEFEEFGGG<9FFGC<FFCFGE;:8@CGGC:CCFFGGCFGGGEF<CFGGGGGGGGGEGGGGGECEFGEF:EDFFCFGG7:AFFGGDCGGFFFGG?F:BDGBDDGDD7/7*<D4)<B#####################
@DE18INS60510:318:000000000-B6LD3:1:1101:11045:9193 1:N:0:AAGAGGCAGCGTAAGA
TGGGGAATATTGCACAATGGGGGAAACCCTGATGCAGCGACGCCGCGTGGAGGAAGAAGGTCTTCGGATTGTAAACTCCTGTTGTTGAGGAAGATAATGACGGTACTCAACAAGGAAGTGACGGCTAACTACGTGCCAGCAGCCGCGGTAAAACGTAGGTCACAAGCGTTGTCCGGAATTACTGGGTGTAAAGGGAGCGCAGGCGGGAGAACAAGTTGGAAGTGAAATCCATGGGCTCAACCCATGAACTGCTTTCAAAACTGTTTTTCTTGAGTAGTGCAGA
+
GGGGGGGGGGGGGGGGGGGGGGGGGGGGGGGGGGGGGGGGGGGGGGGGGGDGGGGGGGGGCFGGGGGGGGGGGGGGGGGCGGGGG@FFGGGDFFGGGGGGFGGGGGGGGGGGGGFGGGGGGGGGGGGGGGGGGGGGFCGFFGGDGGGGCGECFFECFGGFGGGGGGCGECCEGGEGGGGCFGFGGGCE:@FFFGGGGDGGGGDCEEDCEE=7C6=:<FCC>FFGGFGGF6F=GF*<FFDFFFFECGFC=79C7F=@DC:<DFGGF28?BBFFFF4ADF02>BF
@DE18INS60510:318:000000000-B6LD3:1:1101:9944:9194 1:N:0:AAGAGGCAGCGTAAGA
TGGGGAATATTGCACAATGGGGGAAACCCTGATGCAGCGACGCCGCGTGGAGGAAGAAGGTCTTCGGATTGTAAACTCCTGTTGTTGAGGAAGATAATGACGGTACTCAACAAGGAAGTGACGGCTAACTACGTGCCAGCAGCCGCGGTAAAACGTAGGTCACAAGCGTTGTCCGGAATTACTGGGTGTAAAGGGAGCGCAGGCGGGAGAACAAGTTGGAAGTGAAATCCATGGGCTCAACCCATGAACTGCTTTCAAAACTGTTTTTCTTGAGTAGTGCACA
+
GGGFGGGGGGGFGGGGGGGFGGGGGGGGGGGGGGFGGFGGGGGGGGGGGGGGGGGGGGGGGGFGGGGGGGGGGGGGGFE@FFGGGGFFGFGDGGGGGGGFGGGGGCGGGGGGGGGGGGGGDEDGGGGGGGGGGGGGGGGGGGCECG5?EEEDFFGFFCE<FCGF<CGDGEGGGFGGG>FGGGGCFGEEGGGGGF>F?EGGGGGDGGCEECFFGGG:9CGCDGGGF7EGG66CCFC:@FFCF:@BFFFFFFF4:@?=FC9<FFGG?4;?7*6>AF>6<D#####
@DE18INS60510:318:000000000-B6LD3:1:1101:23335:9203 1:N:0:AAGAGGCAGCGTAAGA
TGGGGAATATTGCACAATGGGGGAAACCCTGATGCAGCGACGCCGCGTGAGCGAAGAAGTATTTCGGTATGTAAAGCTCTATCAGCAGGGAAGAAGAAATGACGGTACCTGACTAAGAAGCACCGGCTAAATACGTGCCAGCAGCCGCGGTAATACGTATGGTGCAAGCGTTATCCGGATTTACTGGGTGTAAAGGGAGCGCAGGCGGTACGGCAAGTCTGATGTGAAAGCCCGGGGCTCAACCCCGGTACTGCATTGGAAACTGTCGGACTAGAGTGTCGGA
+
GGGGGGGGGGGGGGGGGGGGGGGFGGGGGGGGGGGGGGGGGGGGEGGGGGGGGGGGGGGGGGGGGGGGGGGGGGGGGGGGGGGGGGGGGGGFFGFGGGGGGGGGGGGGGGGGGGGCGGGGGGGGGGGGGGGGGGGGGGGGGGGGGGGGGEGGGGGGGFGGGGGGGGFGGGGGGGGGGGGGGGGGGGGGFGGGGFGGGGGGGGGGGGGGGGGGGGGGGGGGGGGGGGGGGGGGGGGFFFGG?FFFGGFGFGGGGFFFFF?<F?GGFFFBF>>>FF4<B>A####
@DE18INS60510:318:000000000-B6LD3:1:1101:10190:9207 1:N:0:AAGAGGCAGCGTAAGA
TGGGGAATATTGCACAATGGGGGAAACCCTGATGCAGCGACGCCGCGTGGAGGAAGAAGGTCTTCGGATTGTAAACTCCTGTTGTTGAGGAAGATAATGACGGTACTCAACAAGGAAGTGACGGCTAACTACGTGCCAGCAGCCGCGGTAAAACGTAGGTCACAAGCGTTGTCCGGAATTACTGGGTGTAAAGGGAGCGCAGGCGGGAGAACAAGTTGGAAGTGAAATCCATGGGCTCAACCCATGAACTGCTTTCAAAACTGTTTTTCTTGAGTAGTGCAGA
+
GGGGGGGGGGGGGGGGGGGGGGGGGGFGGGGGGGGGGGGGGGGGGGGGGGGGGGGGGGGGGGGGGGGGGGGGGGGGGGGGGGGGGGGGGGGGGGGGGGGGGGGGGGGGGEFGGGDFGGGGGGGGGGGGGGGGGGFGFGGGGGGGGGGGFG@FGGGGGGCFFCFCC88EEGGGFGGEGGGGGGGGGG@EGGGGGGGGEGGG5?EEGDGGDDFCFGGCF:6CFGGGGGGGGGCF7CG45>FGFFF>DGFGFFGGGFFFGGBFGFFFFF??>F<>>?AF<A?F###
@DE18INS60510:318:000000000-B6LD3:1:1101:10204:9226 1:N:0:AAGAGGCAGCGTAAGA
TGGGGAATATTGCACAATGGGGGAAACCCTGATGCAGCGACGCCGCGTGGAGGAAGAAGGTCTTCGGATTGTAAACTCCTGTTGTTGAGGAAGATAATGACGGTACTCAACAAGGAAGTGACGGCTAACTACGTGCCAGCAGCCGCGGTAAAACGTAGGTCACAAGCGTTGTCCGGAATTACTGGGTGTAAAGGGAGCGCAGGCGGGAGAACAAGTTGGAAGTGAAATCCATGGGCTCAACCCATGAACTGCTTTCAAAACTGTTTTTCTTGAGTAGTGCAGA
+
GGGGGGEFFGGFGGGGGGGGGGGGGGDFGFGFGGGGGG>FGGGCFGGGGGEEGEFFGGGGGGGGGGGGGGGG9FGGGGGEFGDFGGFGF8FGGGGGGGFFGGGGGGGGGGGGGCGFC@FGCGGDFEG@FFFEGGCEFFFFGFGGGD*<FGGFGGEGFFEGF,<:C8FEGDGGFGGDG8@6<9<7:8;*2AFFCC>FGGGGGGECEC**2;CG?FGFGFF*2CC4+7FCF?=D:C<FF>49FF37D*709:4C>F6*0>6)09FFB)?:(=4<A45AA>8A>A4
@DE18INS60510:318:000000000-B6LD3:1:1101:26675:9235 1:N:0:AAGAGGCAGCGTAAGA
TGGGGAATATTGCACAATGGGGGAAACCCTGATGCAGCGACGCCGCGTGGAGGAAGAAGGTCTTCGGATTGTAAACTCCTGTTGTTGGGGAAGATAATGACGGTACCCAACAAGGAAGTGACGGCTGACTACGTGCCAGCAGCCGCGGTAAAACGTAGGTCACAAGCGTTGTCCGGAATTACTGGGTGTAAAGGGAGCGCAGGCGGGAAGACAAGTTGGAAGTGAAATCTATGGGCTCAACCCATAAACTGCTTTCAAAACTGTTTTTCTTGAGTAGTGCAGA
+
GGGGGGGGGGGGGGGGGGGGGGGGGGGGGGGGGGGGGGGGGGGGGGGGGGGGGGGGGGGGGGGGGGGGGGGGGGGGGGGGGGFGGGGGGGGGGGGGGGGGGGGGGGGGGGGGGGGGGGGGGGGGGGGGGGGGGGGGGGGGGGGGGGGGECEGGGGCGGGGGGGGFGGCCCEGGGDGCEGGGGFFGGCGC?FGGGEGEDGGGGGGGGGEEGGGGGG?EFGFC7CFGGGGGGGGFFCFFFGGFFEF4?4CF:CF>FFFF>><F?D7@4FFF?AAF?FF<<2><A6
@DE18INS60510:318:000000000-B6LD3:1:1101:10939:9244 1:N:0:AAGAGGCAGCGTAAGA
TGGGGAATATTGCACAATGGGGGAAACCCTGATGCAGCGACGCCGCGTGGAGGAAGAAGGTCTTCGGATTGTAAACTCCTGTTGTTGGGGAAGATAATGACGGTACCCAACAAGGAAGTGACGGCTAACTACGTGCCAGCAGCCGCGGTAAAACGTAGGTCACAAGCGTTGTCCGGAATTACTGGGTGTAAAGGGAGCGCAGGCGGGAAGACAAGTTGGAAGTGAAATCTATGGGCTCAACCCATAAACTGCTTTCAAAACTGTTTTTCTTGAGTAGTGCAGG
+
GGGGGGGGGGGGGGGGGGGGGGGGGGGGGGGGGGGGGGGGGGGGGGGGGGGGGGGGGGGGGGGGGGGGGGGGGGGGGGGGGGGGGGGGGGGGGGGGGGGGGGGGGGGGGGGGGGGGGGGGGGGGGGGGGGGGGGGGGGGGGGGGGFDFFGGGGGGFGGGGGGGGGGGG@FGCFGGGGGGGGGGGGGGGEGFFGGGGGGGGGGGGGGGCGGGGGGGFCFFGGGGGGFGGGGFGGGGFF:DFFFFFCFFFFGGFGF*=7D<BF?CFFDF################
@DE18INS60510:318:000000000-B6LD3:1:1101:21696:9248 1:N:0:AAGAGGCAGCGTAAGA
TGGGGAATATTGCACAATGGGGGAAACCCTGATGCAGCGACGCCGCGTGGAGGAAGAAGGTCTTCGGATTGTAAACTCCTGTTGTTGGGGAAGATAATGACGGTACCCAACAAGGAAGTGACGGCTAACTACGTGCCAGCAGCCGCGGTAAAACGTAGGTCACAAGCGTTGTCCGGAATTACTGGGTGTAAAGGGAGCGCAGGCGGGAAGACAAGTTGGAAGTGAAATCTATGGGCTCAACCCATAAACTGCTTTCAAAACTGTTTTTCTTGAGTAGTGCAGA
+
GGGGGGGGGGGGGGGGFGGGGGGGGGGGGGGGGGGGGGGGGGGGGGGGGGGGGGGGGGGGGGGGGGGGGGGGGGGGGGGGGGGGGGGGGGGFGGGGGGGGGGGGGGGGGGGGGGGGGGGGGGGGGGGGGGGGGGGGGGGGGGGGGGGGGGEGGGGGGGGGGGGGGGGGGGGGGGGGGGGGGGGGGGGGEG?FGGGGGGGGGGGGGGGEEGFGFFF<:DGGGGGGGGGGGGGFGGGFFFGGFFFFGGF>BCGGGFFFGGA>GFFFFAFFFFA<DFDFAD:AABF
@DE18INS60510:318:000000000-B6LD3:1:1101:2957:9249 1:N:0:AAGAGGCAGCGTAAGA
TGGGGAATATTGCACAATGGGGGAAACCCTGATGCAGCGACGCCGCGTGGAGGAAGAAGGTCTTCGGATTGTAAACTCCTGTTGTTGAGGAAGATAATGACGGTACTCAACAAGGAAGTGACGGCTAACTACGTGCCAGCAGCCGCGGTAAAACGTAGGTCACAAGCGTTGTCCGGATTTACTGGGTGTAAAGGGAGCGCAGGCGGAAGGCTAAGTCTGATGTGAAAGCCCGGGGCTCAACCCCGGTACTGCATTGGAAACTGGTCATCTAGAGTGTCGGAGG
+
GGGGGGDFFGGGGGGGFFFGGEGFGGGGGFFGGGGGGGGGGGGC7=FCEGEFFGGGGFGEFGGGGGFDGGG9EDFGGGGFG<FGGGGDF=:BFFEGGFGDGEGGGDAFGFFGGGGGGGFGGGEGGCFGGGFGGGGFGGGGGGGFGGGGFE79<FGFGFGEFGGGGGGG:FCEGGGGDEC?CEECGGGGGGGGGGDGGGGCC>EGGGGDCE*+<<AEEFFFGGGGG>E>A*>DGC<@<>6C:4;5DEFDBFF70@FF4CBFGFGGBBF2:BA############
@DE18INS60510:318:000000000-B6LD3:1:1101:2938:9252 1:N:0:AAGAGGCAGCGTAAGA
TGGGGAATATTGCACAATGGGGGAAACCCTGATGCAGCGACGCCGCGTGGAGGAAGAAGGTCTTCGGATTGTAAACTCCTGTTGTTGAGGAAGATAATGACGGTACTCAACAAGGAAGTGACGGCTAACTACGTGCCAGCAGCCGCGGTAAAACGTAGGTCACAAGCGTTGTCCGGATTTACTGGGTGTAACGGGAGCGCAGGCGGAAGGCTAAGTCTGATGTGAAAGCCCGGGGCTCAACCCCGGTACTGCATTGGCAACTGGTCATCTAGAGTGTCGGAGG
+
GGGGGEEGGGGGGGGGGGGGGGGFFGFGGGGGGGGFGFCG>CEFFGGEGFGGGGGGGGGGGGGGGGCEGEGGGGGGGGGDGGFGFFGFFGFDF<DGGGGGGFGGGGGDFF,3DCEFGGFCFGGG@<CFGGDGGGFFGGGGGGGGGDGGGGGGGGEFFGGF@,<FEEFGEGGGGGGGGGGC9E??FCFGCGF9;8EGGCCCEGG5>EE>EC=+C??+3:CCFGGGGFFGGF719DG:5>DFFFF))>B<:GCFGFF############################
@DE18INS60510:318:000000000-B6LD3:1:1101:15684:9257 1:N:0:AAGAGGCAGCGTAAGA
TGGGGAATATTGCACAATGGGGGGGACCCTGATGCAGCGACGCCGCGTGAGTGAAGAAGTATCTCGGTATGTAAAGCTCTATCAGCAGGGAAGAAAATGACGGTACCTGACTAAGAAGCCCCGGCTAACTACGTGCCAGCAGCCGCGGTAATACGTAGGGGGCAAGCGTTATCCGGAATTACTGGGTGTAAAGGGTGCGTAGGTGGTATGGCAAGTCAGAAGTGAAAACCCAGGGCTTAACTCTGGGACTGCTTTTGAAACTGTCAGACTAGAGTGCAGGAGA
+
GGGGEGGGGGGGGGGGGGGGGGGGGGGGGGGGGGGGGGGGGGGGGGGGGGGGGGGGGGGGGGGGGGGGGGGGGGGGGGGGGGGGGGGGGGGGGGGGGGGGGGGGGGGGGGGGGGGGGGGGGGGGGGGGGGGGGGGGGGGGGGGGGGGGGGGGGGGGGGGGGGGGGGGGGGGGGGGGGGGGGGGGGGFGGGFGGGGGGGGEGGDFFGEGFGGGGGGGGFGGFGGGGGCGGGGGG39>>FGFFF=6FFFGFGGCDFFFGGFAG?CC?AFBBFBFFFFFFBFF0?F
@DE18INS60510:318:000000000-B6LD3:1:1101:28566:9258 1:N:0:AAGAGGCAGCGTAAGA
TGGGGAATATTGCACAATGGGGGAAACCCTGATGCAGCGACGCCGCGTGGAGGAAGAAGGTCTTCGGATTGTAAACTCCTGTTGTTGGGGAAGATAATGACGGTACCCAACAAGGAAGTGACGGCTAACTACGTGCCAGCAGCCGCGGTAAAACGTAGGTCACAAGCGTTGTCCGGAATTACTGGGTGGAAAGGGAGCGCAGGCGGGAAGACAAGTTGGAAGTGAAATCTATGGGCTCAACCCATAAACTGCTTTCAAAACTGTTTTTCTTGAGTAGTGCAGA
+
GGGGGGEGGGGGGGGGFGGGGGGGGGGGGGGGGGGGGGGGGGGGGGGGGGGGGGGGGGGGGGGGGGGGGGGFGGFGGGGGGGGGGGGGGGGDGGGGGEGGFGGGGG:FGGGGGGGGGGGGGGGGGGGGGGGGGGGGGGGFGGGFEEEE8CGGGFG:EFEFGFGF?;CECCEEGFGECEGGGGGFGGEE*A@@EGGGG::188CEEGGCCCCEGGF:CFGCCD609CF7<CDFF4C>5>GG4:>BF?9CF?7**9=?CFFFFFF?=AFB?F#############
@DE18INS60510:318:000000000-B6LD3:1:1101:21334:9280 1:N:0:AAGAGGCAGCGTAAGA
TGGGGAATATTGCGCAATGGGGGCAACCCTGACGCAGCCATGCCGCGTGAATGAAGAAGGCCTTCGGGTTGTAAAGTTCTTTCGGTAGCGAGGAAGGCATTTAGTTTAATAAACTAGGTGATTGACGTTAACTACAGAAGAAGCACCGGCTAACTCCGTGCCAGCAGCCGCGGTAATACGGAGGGTGCGAGCGTTAATCGGAATAACTGGGCGTAAAGGGCACGCAGGCGGTGACTTAAGTGAGGTGTGAAAGCCCCGGGCTTAACCTGGGAATTGCATTTCA
+
GDGGGGGGGGGCGCFECCGGGGGGGGGGGGCFGGGGGGGGGGGGGGGGD@FCG9FCFGGGGGGGGGGGGGGGFB<FGGGGGGGCFFGGGGGGGFFGDFGGGGGGEGGGGGFCFGGCFGEDGGGGGGGGGCDG9,:DFFGGFGGFGGGG7FEGFFGFGGCFDFFGGGGGGGGGGGGGGGGFCGGECGEGE5CGGEGEFCCCEGGCGGFGGGGDCE5CFGFDDG=5CDCDE5<CD3F?FFCD=F=FFEF><>:CGFFF7DF9GFGG46BBF43?B?)4A>A2<94
@DE18INS60510:318:000000000-B6LD3:1:1101:26594:9288 1:N:0:AAGAGGCAGCGTAAGA
TGGGGAATCTTCCGCAATGGACGAAAGTCTGACGGAGCAACGCCGCGTGAGTGATGAAGGATTTCGGTCTGTAAAGCTCTGTTGTTTATGACGAACGTGCAGTGTGTGAACAATGCATTGCAATGACGGTAGTAAACGAGGAAGCCACGGCTAACTACGTGCCAGCAGCCGCGGTAATACGTAGGTGGCGAGCGTTGTCCGGAATTATTGGGCGTAAAGAGCATGTAGGCGGCTTAATAAGTCGAGCGTGAAAATGCGGGGCTCAACCCCGTATGGCACTGGA
+
GGGGGGEEGGGGGGGFEGGGFGGEGFFEBFGFGGEGFGGGGGGGFGGGGGGGGGGGGGGGGGGCGGEGGDGGGGGGGFGF@FGCFFGDGGFFGGGGGGFGGGGGGGGGGGGGGGGGGGGGGGFGGGGEGGGGGGGGGGGGGDGGGGGCCCGGG6?EFGGGGGGGFGGGGFCGGGEGGC9@FCFGG<E8CEGGGGGGEEEFGGE>CC?FGGG5FEEGGG=CDFGGCFGG?FDG3)5?=FGG?**8C5>D@CCGG?FFGGF><3C<?)8::B6?###########
@DE18INS60510:318:000000000-B6LD3:1:1101:17894:9298 1:N:0:AAGAGGCAGCGTAAGA
TGGGGAATATTGCACAATGGGGGAAACCCTGATGCAGCGACGCCGCGTGGAGGAAGAAGGTCTTCGGATTGTAAACTCCTGTTGTTGAGGAAGATAATGACGGTACTCAACAGGGAAGTGACGGCTAAATACGTGCCAGCAGCCGCGGTAATACGTATGGTGCAAGCGTTATCCGGATTTACTGGGTGTAAAGGGAGCGCAGGCGGAAGGCTAAGTCTGATGTGAAAGCCCGGGGCTCAACCCCGGTACTGCATTGGAAACTGGTCATCTAGAGTGTCGGAGG
+
GGGGGGGGGGGGGGGGGGGGGGGGGGGGGGGGGGGGGGEGGGGGGGGGGGGCFEGGGGGGGGGGGGGFGGGGGGGGGGGGGGGGGGGGGGGGGGGGGGGGGGGGGGGGGGGGGGGFGGGGGGGGGGGGGGGGGGGGGGGGGGGFFGGEFGFGGGGFGFFFGGGGGGGGGGGGGGGGEGGGGGFGGGEEEGGGGGGGGGGGGGGGGGGGGGGGGGGGFFFFGGGGGGEFG=DGDDDDD>FCFFFFGGFGFFGGCFFFGGFFGFGF?AF<BB49<34<<ABB9>F
@DE18INS60510:318:000000000-B6LD3:1:1101:28081:9314 1:N:0:AAGAGGCAGCGTAAGA
TGGGGAATATTGCACAATGGGGGAAACCCTGATGCAGCGACGCCGCGTGGAGGAAGAAGGTCTTCGGATTGTAAACTCCTGTTGTTGAGGAAGATAATGACGGTACTCAACAAGGAAGTGACGGCTAACTACGTGCCAGCAGCCGCGGTAAAACGTAGGTCACAAGCGTTGTCCGGAATTACTGGGTGTAAAGGGAGCGCAGGCGGGAGAACAAGTTGGAAGTGAAATCCATGGGCTCAACCCATGAACTGCTTTTGAAACTGTCAGACTAGAGTGCAGGAGA
+
GGGGGGGGGGGGGGGGGGGGGGGGGGGGGGGGGGGGGGGGGGGGGGGGGGGGGGGGGGGGGGGGGGGGGGGGGGGGGGGGGGGGFGGGGGGGGGGGGGGGGGGGGGGGGGGGGGGGGGGGGGGGGGGGFGGGGGGGGGGGGGGGGGGGGGGGGGGGGGECFFGGGGGGGGGGGGGGGGGGGGGGGGFGEGGGGGGGGGGGGGEGGGEEGGFFCCFEFCCCFFGGGGGGG6DGFFG>@FGGFFDFGFFGFFFGCF??GGFF>4CC@<BFFFFBB?AFFFF?F?F
@DE18INS60510:318:000000000-B6LD3:1:1101:23244:9322 1:N:0:AAGAGGCAGCGTAAGA
TGGGGAATATTGCACAATGGGCGAAAGCCTGATGCAGCGACGCCGCGTGAGTGAAGAAGTATTTCGGTATGTAAAGCTCTATCAGCAGGGAAGATAATGACGGTATCTGACTAGAAGCCCCGGCTAACTACGTGCCAGCAGCCGCGGTAATACGTAGGGGGCAAGCGTTATCCGGATTTACTGGGTGTAAAGGGAGCGTAGACGGCATGGCAAGTCTGAAGTGAAAACCCAGGGCTCAACCCTGGGACTGCTTTGGAAACTGTCAAGCTAGAGTGCAGGAGAG
+
GGGGGGGGGGGGGGGGGGGGGGGGGGGGGGGGGGGGGGGGGGGGGGGGGGGGGGGGGGGGGGGGGGGGGGGGGGGGGGGGGGGGGGGGGGGGGGGGGGGGGGGGGGGGGGGGGFGGGGGGGGGGGGGGGGGGGGGGGGGGGGGGGGGGGGGGGGGGGGGGGGGGGGGGGGGGGGGGGGGGGGGGGGGGFGCCFGGGGGGGGGGGGGGGGGEFFGGGFFGGCFGGGGGGGGGFGGG@FFGGFEFFGGFGFGFCGFFFFDAFGFFFFFFFFFB8<A9246?####
@DE18INS60510:318:000000000-B6LD3:1:1101:25914:9354 1:N:0:AAGAGGCAGCGTAAGA
TGGGGAATATTGCACAATGGGGGAAACCCTGATGCAGCGACGCCGCGTGAGCGAAGAAGTATTTCGGTATGTAAAGCTCTATCAGCAGGGAAGAAGAAATGACGGTACCTGACTAAGAAGCACCGGCTAAATACGTGCCAGCAGCCGCGGTAATACGTATGGTGCAAACGTTATCCGGATTTACTGGGTGTAAAGGGAGCGCAGGCGGTACGGCAAGTCTGATGTGAAAGCCCGGGGCTCAACCCCGGTACTGCATTGGAAACTGTCGGACTAGAGTGTCGGA
+
FFGFCFGGGFEEFGGGGGGGGEEFGDF8FDGGFGGGEGFGGGGG:@FGGGGCC@:CCGFEFGEGGGDFDAFFGGGGGGFFA9DFFGFFGGGGGEFFD,B=FFFEGCGD=A<<FGGFFF,3>@FFD*:@C,<DFEGGF7DFCDGC@CFDCFG7<,<FC?F9FFFGFC9;CGCEGCCFE5B8C6CECFGF28C?9<@FC5AEGC>EECEGGCECCEECCGFG7?FF:0<CFFC9CD<573DGF6F5C=01777C:FBFCG?)09D:=<B6;FF6:BB########
@DE18INS60510:318:000000000-B6LD3:1:1101:20571:9359 1:N:0:AAGAGGCAGCGTAAGA
TGGGGAATATTGCACAATGGGGGAAACCCTGATGCAGCGACGCCGCGTGAGCGATGAAGTATTTCGGTATGTAAAGCTCTATCAGCAGGGAAGAAAATGACGGTACCTGACTAAGAAGCCCCGGCTAACTACGTGCCAGCAGCCGCGGTAATACGTAGGGGGCAAGCGTTATCCGGAATTACTGGGTGTAAAGGGTGCGTAGGTGGTATGGCAAGTCAGAAGTGAAAACCCAGGGCTTAACTCTGGGACTGCTTTTGAAACTGTCAGACTAGAGTGCAGGAGA
+
GGGGGGGGGGGGGGGGGGGGGGGGGGGGGGGGGGGGGGGGGGGGGGGGGGGGGGGGGGGGGGGGGGGGGGGGGGGGGGGFGGGGGGFGGGGGGGGGGGFGGEFGGGGGGGGGGGGGF?FGGGGGDGGGGGGFGGFGGGGG88FEEGGEE>EGGGGC?FEDGG5CE>@GGGEFFFGGGGGFGGCE?FGGEGCCGGGCEGD8CCCFFGECFFGGE<C<EGDG7CGGGGG=FEDGGGC>@FF76*9@FCF4FGG5D4BFGGF4FFFFFF6>?FA028:2:2)1:?#
@DE18INS60510:318:000000000-B6LD3:1:1101:9932:9363 1:N:0:AAGAGGCAGCGTAAGA
TGGGGAATATTGCACAATGGGGGAAACCCTGATGCAGCGACGCCGCGTGGAGGAAGAAGGTCTTCGGATTGTAAACTCCTGTTGTTGAGGAAGATAATGACGGTACTCAACAAGGAAGTGACGGCTAACTACGTGCCAGCAGCCGCGGTAAAACGTAGGTCACAAGCGTTGTCCGGAATTACTGGGTGTAAAGGGAGCGCAGGCGGGAGAACAAGTTGGAAGTGAAATCCATGGGCTCAACCCATGAACTGCTTTCAAAACTGTTTTTCTTGAGTAGTGCAGA
+
GGGGGGGGGGGGGGGGGGGGGGFFGGGGGGGGGGGGGGGGGGGGGGGGGGGGGGGGGGGGGGGGGGGGGGGGGGGGGGGGGGGGGGGGGGGFFGGFGGGGGGEGGGGGGGGGGGGGGGGGGGGGGGGGGGGGGGGGGGGGGGGGGGGGGGGGGGGGGG>FGGGGGFGGGGGGGGEGGGGGGGGGGGGGGGGGGGGGGGGGGGGGGGGGGEGGGGGGGGGFGGGGGGGGGGGGGGFFFFCC?FFFGF?FFGGGGFFFGFFFGFGFFFFFFFB<<DFB><0ABFF
@DE18INS60510:318:000000000-B6LD3:1:1101:20644:9364 1:N:0:AAGAGGCAGCGTAAGA
TGGGGAATATTGCACAATGGGGGAAACCCTGATGCAGCGACGCCGCGTGGAGGAAGAAGGTCTTCGGATTGTAAACTCCTGTTGTTGAGGAAGATAATGACGGTACTCAACAAGGAAGTGACGGCTAACTACGTGCCAGCAGCCGCGGTAAAACGTAGGTCACAAGCGTTGTCCGGAATTACTGGGTGTAAAGGGAGCGCAGGCGGGAGAACAAGTTGGAAGTGAAATCCATGGGCTCAACCCATGAACTGCTTTCAAAACTGTTTTTCTTGAGTAGTGCAGA
+
GGGGGGGGGGGGGGGGGGGGGGGGGGGGGGGGGGGGGGGGGGGGEEGGGGGGGGGGGGGGGGGGGGGGGGGGGGGGGGGFGGGGGGGGGGGGGGGGGGGGGGGGGGGGGGGGGGGGGGGGGGGGGGGGGGGGGGGGGGGGGGGGGGGGGGGGGGGGGGGGGGGGGGGGGGGGGGGGGGGGGGGGGGGGGGGGGGGGGDGGGGGGGGGGGGGGGGGGFDGGFGGGGGGGGFGGGCFFFFGFFFFFGGFGFCGGGFFFFC>>5:DGFFF?:FFFFFF<BD?FBF4
@DE18INS60510:318:000000000-B6LD3:1:1101:22952:9367 1:N:0:AAGAGGCAGCGTAAGA
TGGGGAATATTGCACAATGGGGGAAACCCTGATGCAGCGACGCCGCGTGGAGGAAGAAGGTCTTCGGATTGTAAACTCCTGTTGTTGAGGAAGATAATGACGGTACTCAACAAGGAAGTGACGGCTAACTACGTGCCAGCAGCCGCGGTAAAACGTAGGTCACAAGCGTTGTCCGGAATTACTGGGTGTAAAGGGAGCGCAGGCGGGAGAACAAGTTGGAAGTGAAATCCATGGGCTCAACCCATGAACTGCTTTCAAAACTGTTTTTCTTGAGTAGTGCAGA
+
GGGGGGGGGGGGGGGGFGGGGGGGGGGGGGGGGGGGGGDGGGGGGGGGGGGGGGGGGGGGGGGGGGCFFGGGGGFGGEGGGGGGGGFGGGGFFGGGGGGGGGGGGGGGGGGFGGGFFFGGGGGGGGGGGGGGGGGGGGGGG7FGGGGG7CFGGGGGGGGGGGGGGGGGGGGGGGGGGGGGFGFGGGGG5@9FGGGGGGGGGGGGGGGEGGFGGGGCGGGGDGGGECFCFGCG;FDFFFGG@FFFFGFC8CFFG?F?C>A>F?FFF4?04*:AF?FFFFFF>4?
@DE18INS60510:318:000000000-B6LD3:1:1101:5230:9369 1:N:0:AAGAGGCAGCGTAAGA
TGGCAGTTCGTGGATGCAGGCGAGGGCCGCTGGCGCATCTGCAACCGCTTTACCGGCAAGATGATGGATCTGGCCCTAGGCGGTGTGGTGGAGGGCACATGGATGCACCAGTGGGACCGCACCAGCGGGCTGAGTCAGTGCTGGGCGCTGGAGCCCACCCGCAACGAGCGCAACCCCTGTCTCTATACACATCTCCGAGCCCACGAGACAAGAGGCAATCTCGTATGCCGTCTTCTGCTTGAAAAAAAAAACAAACCAACAGCGACAAGCTACGAAGATCATA
+
GGGGGGE,F;8C@CEEFFFGGGGGGGGGEG@EGGGGCFFGGGGGGGEFBCF?FGEEFDGGFFDFGFFFFGFEGFEGCGDCEGGGGEGGBFDGGGGFGGGCFDGGGGGGGGF,FFGGF@FGGEEGFGGGFFEGFGFGGGGGGGGFGGEDCCGGDGGGGGCGEEGGGGGDEGGGGE>EEGGGF@C9:CFFGGGGGFGGDGGGGGGGEEEGGCE=CFG=C<>C7:=DGGGGFE55**:*96**97?FGGFGE##################################
@DE18INS60510:318:000000000-B6LD3:1:1101:26123:9377 1:N:0:AAGAGGCAGCTTAAGA
TGGGGGATATTGCACAATTGAGGAAACTCTGATACAGCGACGCCGCGTGAGTGAAGAAGTATTTCGGTATGTAAAGCTCTATCAGCAGGGAAGAAAATGACGGTACCTGACTAAGAAGCCCCGGCTAACTACGTGCCAGCAGCCGCGGTAATACGTAGGGGGCAAGCGTTATCCGGATTTACTGGGTGTAAAGGGAGCGTAGACGGCGACGCAAGCCTGAAGTGAAATACCCGGGCTCAACCTGTGAACTGCTTTGGAAACCGTGTTGCGAGAGTGCTGGAGA
+
GGGFGGCFGGGGGGGGF9FGGGGGGGGGGGGGGGGGGGGGGGGGGGGGDGGGFGGGGGGG?CFGGGGGGGGGGGGGGGGGGGGGGGGGGGGGBFGGGGFDGGDGGGGEGGFGGGGGGGFGFEGECFEGGFFGGGGGGGFGGGGGGCFEGGGG;9FC@FEFGDE@BFFGGCEFGGGGG>CF9FFGGG<CEGGGGFGF>EGCE8;F:5CEGGGGC7ECF<7CD*<C:CGGFGG9C))<))095@?40?7:F7=C:@=?C6)<F)97>?F?A)(,432)6<9?B:?
@DE18INS60510:318:000000000-B6LD3:1:1101:9209:9377 1:N:0:AAGAGGCAGCGTAAGA
TGGGGAATATTGCACAATGGGGGGGACCCTGATGCAGCGACGCCGCGTGAGTGAAGAAGTATCTCGGTATGTAAAGCTCTATCAGCAGGGAAGAAAATGACGGTACCTGACTAAGAAGCCCCGGCTAACTACGTGCCAGCAGCCGCGGTAATACGTAGGGGGCAAGCGTTATCCGGAATTACTGGGTGTAAAGGGTGCGTAGGTGGTATGGCAAGTCAGAAGTGAAAACCCAGGGCTTAACTCTGGGACTGCTTTTGAAACTGTCAGACTAGAGTGCAGGAGA
+
GGGGGGGGGGGGGGGGGGGGGGGGGGGGGGGGGGGGGGGGGGGGGGGEGGGFGGGGGGGGGFGFFGGFGGGGGGGGGGGGGGGGGGGGGGGGGGGFGGGGGGGGGGGGGGGGGGGGGGGGGGGGGGGGGGGGGFFGGGGGGGGGGGGGEGGFGGGCFGGGGGGGGGGGGGGGGGGGGGGGFGGGGGGGGGGGGGCFGGGCEEECFFGGFGFGGGGGDFGGFGFGFFFGGEDGGGGE>@FGFFFFGCFGFGGGGF4=FGA<GBGGF<FB?)4:>?:A924:<?>
@DE18INS60510:318:000000000-B6LD3:1:1101:6166:9379 1:N:0:AAGAGGCAGCGTAAGA
TGGGGAATATTGCACAATGGGCGAAAGCCTGATGCAGCGACGCCGCGTGAGTGAAGAAGTATTTCGGTATGTAAAGCTCTATCAGCAGGGAAGAAAATGACGGTACCTGACTAAGAAGCCCCGGCTAACTACGTGCCAGCAGCCGCGGTAATACGTAGGGGGCAAGCGTTATCCGGATTTACTGGGTGTAAAGGGAGCGTAGACGGCGAAGCAAGTCTGAAGTGAAAACCCAGGGCTCAACCCTGGGACTGCTTTGGAAACTGTTTTGCTAGAGTGTCGGAGA
+
GGGGGECBCFFGGGGGFEGGGGGGGGGGGGGGGGGFEFGGCGGGGGGGGGGGGGFGGCFGGGGDGGDGGGGFGGGGGGGGGGGGGFCCFEGGGGGGGD@FGGGFFFFGGGGFGGFCGCGGEGFGGGGGFGGGGGGGGGGFGGGGGDCEGEEEEGGEGGGD5>EGGFGEEE*A?FGG5;:@FGGGGGCECCFGGGGGGGGGGGGGGGGDGECEFDG<9CFGGGGGGGGFGDCDGFG>@FGD5>B)9=57>CC7:?=FGCBAGFGGF<F??BAAF?BF<:09>BF
@DE18INS60510:318:000000000-B6LD3:1:1101:6144:9381 1:N:0:AAGAGGCAGCGTAAGA
TGGGGAATATTGCACAATGGGCGAAAGCCTGATGCAGCGACGCCGCGTGAGTGAAGAAGTATTTCGGTATGTAAAGCTCTATCAGCAGGGAAGAAAATGACGGTACCTGACTAAGAAGCCCCGGCTAACTACGTGCCAGCAGCCGCGGTAATACGTAGGGGGCAAGCGTTATCCGGATTTACTGGGTGTAAAGGGAGCGTAGACGGCGAAGCAAGTCTGAAGTGAAAACCCAGGGCTCAACCTTGGGACTGCTTTGGAAACTGTTTTGCTAGAGTGTCGGAGA
+
FFGFGG:A=FFGBFFG<EGFGGCEGFEGFGGEGGGFGGC@FFGFGGGFGEEGEG,@=FGGACGFGGEGDGFGGGGGCFGG9FGGGFFFGGG>FGFFGFGGFDGGGGFFGGGGCBFFGG?F*CEEGGGGGGGGGGEGGGGF8CCGGGGGC5AGGGF@9A*8CECCFFFEGECFGGGG5CE?7CFGFGC8E997AFGGEGGGGDECC=*C>CCEECFCEDGGGGFD7CC?E:DGFFGFFFGCFF)*2<@7FGFDG??4>6447@F:B4??FF<>7?BAAA:0065
@DE18INS60510:318:000000000-B6LD3:1:1101:24457:9383 1:N:0:AAGAGGCAGCGTAAGA
TGGGGAATATTGCACAATGGGGGAAACCCTGATGCAGCGACGCCGCGTGGAGGAAGAAGGTCTTCGGATTGTAAACTCCTGTTGTTGAGGAAGATAATGACGGTACTCAACAAGGAAGTGACGGCTAACTACGTGCCAGCAGCCGCGGTAAAACGTAGGTCACAAGCGTTGTCCGGAATTACTGGGTGTAAAGGGAGCGCAGGCGGGGGAACAAGTTGGAAGTGAAATCCATGGGCTCAACCCATGAACTGCCTTCAAAACTGTTTTTCTTGAGTAGTGCAGA
+
GGGGGGGGGGGGGGGGGGGGGGGGGGGFGGGGGGFGGFCGGGGGGGGGGC:FFGGGGGGGGGGGGGGGGGGGGGGGGFGGGGGGGGGGGG8FFGGGGGGGGGGGGGGGGGGGGGGGGGGGGGDGGGGGGGGGCGFFGGGGGGGGGGGGGDGGGGGFGGGGFFGGGFGGGDDCCFGECCFFGGGGGGGG89CCFFDFEGGEGGCGGGGGGCEGGGGGGGGGCFFGGDGG7?6CGCFFF:FGFFB35?4F@DCC79BFFGB)<?>C@A@?###############
@DE18INS60510:318:000000000-B6LD3:1:1101:25415:9388 1:N:0:AAGAGGCAGCGTAAGA
TGGGGAATATTGCACAATGGGGGAAACCCTGATGCAGCGACGCCGCGTGGAGGAAGAAGGTCTTCGGATTGTAAACTCCTGTTGTTGAGGAAGATAATGACGGTACTCAACAAGGAAGTGACGGCTAACTACGTGCCAGCAGCCGCGGTAAAACGTAGGTCACAAGCGTTGTCCGGAATTACTGGGTGTAAAGGGAGCGCAGGCGGGAGAACAAGTTGGAAGTGAAATCCATGGGCTCAACCCATGAACTGCTCTCAAAACTGTTTTTCTTGAGTAGTGCAGC
+
GGGGGGGGGGGGGGGGGGGGGGGGGGGFGGGGGGGGGGGGGGGGGGGGGGGGGGGGGGGGGGGGGGGGGGGGGGGGGGGGGGGGGGFGGFFFGGGGGGGGGGGGGGGGGGGGGGDDGGGGGGEGGGGGGGGGGGGGGGGGGGGGGGDGGGGGGGGGGGGGGGGGGGFECGEGGGGGECFGBFEFGCCEEFGFGFGGGGGGGGDGEEGGDACFECF9C>GFGFCFFGGGCFGCFF><><=27;DEGCBCFCFGDFFFGCA)0<FF*-.4?F94):AA<D#####
@DE18INS60510:318:000000000-B6LD3:1:1101:16503:9413 1:N:0:AAGAGGCAGCGTAAGA
TGGGGAATATTGCACAATGGGGGAAACCCTGATGCAGCGACGCCGCGTGGAGGAAGAAGGTCTTCGGATTGTAAACTCCTGTTGTTGAGGAAGATAATGACGGTACTCAACAAGGAAGTGACGGCTAACTACGTGCCAGCAGCCGCGGTAAAACGTAGGTCTCAAGCGTTGTCCGGAATTACTGGGTGTAAAGGGAGCGCAGGCGGGAGAACAAGTTGGAAGTGAAATCCATGGGCTCAACCCATGAACTGCTTTCAAAACTGTTTTTCTTGAGTAGTGCAGA
+
GGGGGGGGGGGGGGGGGGGGGGGGGGGGGGGGGFGGGGGGGGGGGGGGGGGGGGGGGGGGGGGGGGGGGGGGGGGGGGGGGGGGGGGCFGGGGFGGGGGGGGGGGGGGGGGGGGGGGGGGGGGGGGGGGGGGGGGGGGGGGGGGGGGGGGGGGGGGGGGGGCGGGGGGGGGGGGGGGGGGGGGGGGFGEGGGGGGFGGGGGGGGGGGEGGGGGGFFGGGGFGGGGGGGGFFGGFGFFFGDFFFFGG=FFGGGCFF?7DBFG?>*965:>F<9).:4.:34AB#
@DE18INS60510:318:000000000-B6LD3:1:1101:21307:9440 1:N:0:AAGAGACAGCGTAAGA
TGGGGAATATTGCACAATGGGCGAAAGCCTGATGCAGCGACGCCGCGTGAGTGAAGAAGTATTTCGGTATGTAAAGCTCTATCAGCAGGGAAGAAAATGACGGTACCTGACTTAGAAGCCCCGGCTAACTACGTGCCAGCAGCCGCGGTAATACGTAGGGGGCAAGCGTTATCCGGATTTACTGGGTGTAAAGGGAGCGTAGACGGTAAAGCAAGTCTGAAGTGAAAGCCCGCGGCTCAACTGCGGGACTGCTTTGGAAACTGTTTAACTGGAGTGTCAGAGA
+
GGGGGGGGGGGGGGGGGGGGGGGGGGGGGGGGGGGGGGGGGGGGGGGGGGGGGGGGGGGGGGGGGGGGGGGGGGGGGGGGGGGGGGFGGGGGGGGGGGGGGGGGGGGGGGGGGGGGGGGGGGGGGGD@FGGGGGGGGGGGGGGGGGGGGGGGGGGGGGGGGGGGGGGGGGGCFGGGFEGGGGGGGGGGD?F+<EEGDGGGGGCFEDGGDFGGGFGGGGFFCCFGG7F>FCFGGDGEFFGGFFFFDD@CBCFFGFFFGG)8<FGG4<9<>F9?7?B?BF<A>DF
@DE18INS60510:318:000000000-B6LD3:1:1101:7511:9458 1:N:0:AAGAGGCAGCGTAAGA
TGGGGAATATTGCACAATGGGGGAAACCCTGATGCAGCGACGCCGCGTGGAGGAAGAAGGTCTTCGGATTGTAAACTCCTGTTGTTGGGGAAGATAATGACGGTACCCAACAAGGAAGTGACGGCTAACTACGTGCCAGCAGCCGCGGTAAAACGTAGGTCACAAGCGTTGTCCGGAATTACTGGGTGTAAAGGGAGCGCAGGCGGGAAGACAAGTTGGAAGTGAAATCTATGGGCTCAACCCATAAACTGCTTTCAAAACTGTTTTTCTTGAGTAGTGCAGA
+
GGGGGGGGGGGGGGGGGFGGGGGGGGGFGGGGGGGGGGDGGGGFFFGGGGGGGGGGGDGGGGGGGGGGGGGGGGGGGFGFGGCCGFGGGGGEFGGGGGGGFGGGGGGGGGGGGGGGGGGGGGDCEEGCEFFGGG6CFGGGGGGGGD>CEGGGGGGGGGGGGFFFF5EEEGGGGGGG>EFGFGGGGGGGGFC7FGDFCEEG>:E578CCECFF6C:<?DFFGDFGGGGGGEGDGGGFFFGDFFFDGFFGFC>C>??BGC)47@FCFAF:FFF))3<B<<BBFFF
@DE18INS60510:318:000000000-B6LD3:1:1101:14542:9459 1:N:0:AAGAGGCAGCGTAAGA
TGGGGAATATTGCACAATGGGGGAAACCCTGATGCAGCGACGCCGCGTGGAGGAAGAAGGTCTTCGGATTGTAAACTCCTGTTGTTGAGGAAGATAATGACGGTACTCAACAAGGAAGTGACGGCTAACTACGTGCCAGCAGCCGTGGTAAAACGTAGGTCACAAGCGTTGTCCGGAATTACTGGGTGTAAAGGGAGCGCAGGCGGGAGAACAAGTTGGAAGTGAAATCCATGGGCTCAACCCATGAACTGCTTTCAAAACTGTTTTTCTTGAGTAGTGCAGA
+
GGGGGGGGGGGGGGGGGGGGGGGGGGGGGGGGGGGGGGGGGGGGGGGGGGGGGGGGGGGGGGGGGGGGGGGGGGGGGGGGGGGGGGGGGGGGGGGGGGGGGGGGGGGGGGGGGGGGGGGGGGGGGGGGGGGGGGFGGGGGGGGGGGGGGGGGGGGGGGGGGGGGGGGGGGGGGGGGGGGGGGGGGGGGGGFGGGGGGGGGG*CE=EGEEEFFFFC<EGFCCFGGGGGGGGFGGGGFFFGGF:BEGGBGFCGGGF66:7>AC@DC?AF?>F><FD<A><7AFBF
@DE18INS60510:318:000000000-B6LD3:1:1101:21588:9486 1:N:0:AAGAGGCAGCGTAAGA
TGGGGAATATTGCACAATGGGGGAAACCCTGATGCAGCGACGCCGCGTGGAGGAAGAAGGTCTTCGGATTGTAAACTCCTGTTGTTGAGGAAGATAATGACGGTACTCAACAAGGAAGTGACGGCTAACTACGTGCCAGCAGCCGCGGTAAAACGTAGGTCACAAGCGTTGTCCGGAATTACTGGGTGTAAAGGGAGCGCAGGCGGGAGAACAAGTTGGAAGTGAAATCCATGGGCTCAACCCATGAACTGCTTTCAAAACTGTTTTTCTTGAGTAGTGCAGG
+
GGGGGGGGGGGGGGGGGGGGGGGGGGGGGGGGGGGGGGGGGGGGGGGGGGGGGGGGGGGGGGGGGGGGGGGGGGGGGGGGGGGGGGGGGGGGGGGGGGGGGGGGGGGGGGGGGGGGGGGGGGGGGGGGGGGGGGGGGGGGGGGGGGGGGGGFGGGGGGGGGGGGGGGGGGGGGGGGGGGGGGGGGGGG8FFGGGGGGGEEGGGGGGGCGGGGGGG9EFFCCGFGFGGFGGGGFGGFFF6CFFFFGGFGFFG=>=FFFGF27:FCFBF:??AFFBADFFFFF##
@DE18INS60510:318:000000000-B6LD3:1:1101:21781:9496 1:N:0:AAGAGGCAGCGTAAGA
TGGGGAATATTGCGCAATGGGGGAAACCCTGACGCAGCAACGCCGCGTGATTGAAGAAGGCCTTCGGGTTGTAAAGATCTTTAATGAGGGACGAAAAATGACGGTACCTCAAGAATAAGCTCCGGCTAACTACGTGCCAGCAGCCGCGGTAATACGTAGGGAGCAAGCGTTATCCGGATTTACTGGGTGTAAAGGGCGAGTAGGCGGGCTGGCAAGTTGGGAGTGAAATCCGGGGGTTTAACCCCCGAACTGCTTTCAAAACTGCTGGCCTTGAGTGATGGAG
+
GGGGGGGGGGGFGGGGGGGGGGGFGGGGGGGGGGGGGGGGGGGGGGGGGGGGGGGGGGGGGGGGGGGGGGGGGGGGGGGGGGGGGGGGGGGGGGGGGGGGGGGGGGGGCFFGGGGGGAFFFGGGGGGGGGGGGGGGGGGGGGFGGGGGGGGFGGGGFFGGGGGDCFGGGGGGGGGG8CEGGGGGGGGGGGGFFGGGGGGGEGFFGGEEGGG=EGGG7DGFGFGDFFGGGG<DGGC:DED*1@?FDC>)7<C>4?*8CD>):@GFFAFBF>B7:)5:>>FFFF>
@DE18INS60510:318:000000000-B6LD3:1:1101:23557:9505 1:N:0:AAGAGGCAGCGTAAGA
TGGGGAATATTGCACAATGGGGGAAACCCTGATGCAGCGACGCCGCGTGAGCGAAGAAGTATTTCGGTATGTAAAGCTCTATCAGCAGGGAAGAAGAAATGACGGTACCTGACTAAGAAGCACCGGCTAAATACGTGCCAGCAGCCGCGGTAATACGTATGGTGCAAGCGTTATCCGGATTTACTGGGTGTAAAGGGAGCGCAGGCGGTACGGCAAGTCTGATGTGAAAGCCCGGGGCTCAACCCCGGTACTGCATTGGAAACTGTCGGACTAGAGTGTCGGA
+
GGGGGGGGGGGGGGGGGGGGGGGGGGGGGGGGGGGGGGGGGGGGGGGGGGGGGGGGGGGGGGGGGGGFGGGGGGGGGGGGGGGGGGDFFGGGGGGGGGGGGGGGGGGGGGGGGGGCFFGGGGGGGGGGGGGGGGGGGGGGGGGGGGGGGGGEGGGGGFGGGGGGGGGGGCEGDFGGGGGGGGGGGGGGGGGGGFFGGGGGDGGEEGGGGGGGGGDCGGGGGGGGGGGG7?FFGGGFEFDG@FF>7>>DE3CDCF?FFCBBF?CCF<?################
@DE18INS60510:318:000000000-B6LD3:1:1101:13494:9515 1:N:0:AAGAGGCAGCGTAAGA
TGGGGAATATTGCACAATGGGGGAAACCCTGATGCAGCGACGCCGCGTGAGCGAAGGAGTATTTCGGTATGTAAAGCTCTATCAGCAGGGAAGAAGAAATGACGGTACCTGACTAAGAAGCACCGGCTAAATACGTGCCAGCAGCCGCGGTAATACGTATGGTGCAAGCGTTATCCGGATTTACTGGGTGTAAAGGGAGCGCAGGCGGTACGGCAAGTCTGATGTGAAAGCCCGGGGCTCAACCCCGGTACTGCATTGGAAACTGTCGGACTAGAGTGTCGGA
+
GFGGDGGGGGGFFGGG-ECA@@FGGGGGGGGGGEFGGGEGFGGGDGGGGGDFGGFGGGGGFFGGGGGFGGGGCFGGGGGFGGGGGGGGGGGGGGGGGGGGGGGGEGGGGGFGGGGGGFGGGGGGGGGGGGGGGGGGGGGG6CFGGGGGGGGGGGGGGGCGGGGGGGGGGGECEGGGGGGGGGGGFGGFEE?CGGGGGGEE8EGGCGGGGGGDEGCEGFFFDCGDFGFGC79FFD3>5>CC??FFGGDG@D<FFFFFGGFFGFGG?DFFBEBFFFB?#######
@DE18INS60510:318:000000000-B6LD3:1:1101:20495:9522 1:N:0:AAGAGGCAGCGTAAGA
TGGGGAATATTGCACAATGGGGGGGACCCTGATGCAGCGACGCCGCGTGAGTGAAGAAGTATCTCGGTATGTAAAGCTCTATCAGCAGGGAAGAAAATGACGGTACCTGACTAAGAAGCCCCGGCTAACCACGTGCCAGCAGCCGCGGTAATACGTAGGGGGCAAGCGTTATCCGGAATTACTGGGTGTAAAGGGTGCGTAGGTGGTATGGCAAGTCAGAAGTGAAAACCCAGGGCTTAACTCTGGGACTGCTTTTGAAACTGTCAGACTGGAGTGCAGGAGA
+
GGGGGGGGGGGGGGGGGGGGGGGGGGGGGGGGGGGGGGGGGGGGGGGGGGGGGGGGGGGGGGFCGGGGGGGGGGGGGGGGGGGGGGGGGGGGGGGGGGGGGGGGGGGGGGGGGGGGGGGGGGGGGGDGGGGGGGGGEEGGGGGGGGGGGG8FGGG<EFEGGDCGGEGGGG5EFCGGGGGGGGFGGGGGGFFFGFGGGGGCEGGG?EEEDC=FCFGGGDGGGGGGGFGFCEGD4<3>@4C>FFBFF?F:5FGG>FFFGGF<F4>DFFFFFFB100(1<D#####
@DE18INS60510:318:000000000-B6LD3:1:1101:15029:9533 1:N:0:AAGAGGCAGCGTAAGA
TGGGGAATCTTCCGCAATGGACGAAAGTCTGACGGAGCAACGCCGCGTGAGTGATGAAGGATTTCGGTCTGTAAAGCTCTGTTGTTTATGACGAACGTGCAGTGTGTGAACAATGCATTGCAATGACGGTAGTAAACGAGGAAGCCACGGCTAACTACGTGCCAGCAGCCGCGGTAATACGTAGGTGGCGAGCGTTGTCCAGAATTATTGGGCGTAAAGAGCATGTAGGCGGCTTAATAAGTCGAGCGTGAAAATGCGGGGCTCAACCCCGTATGGCGCTGGA
+
GGGGGGGGGGGGGGGGGGGGGGGGGGGGGGGGGGGGGGGGGGGGGGGFGDGGGGGGGGGGGGGGGGGGGGGGGGGGGGGGGGGGGGGGGGGGGGGGGGGGGGGGGGGGGGGGGGGGGGGGGGGGFGGGGGGGFGGGGGGGGGGGGGGGGGGGGGGGGGGGGGGGGGGDGGGGGGGGGGGGGGGGGGGGGGGGDGGGGGGGGGGFCFCFFEGGFGGGGGGGGGGGFGCFFCDGGG:@??FFFFFFGEEGBDDFFFFFGGFBGF<C6<FB27>69?<:21?####
@DE18INS60510:318:000000000-B6LD3:1:1101:23054:9547 1:N:0:AAGAGGCAGCGTAAGA
TGGGGAATATTGCACAATGGGGGAAACCCTGATGCAGCGACGCCGCGTGGAGGAAGAAGGTCTTCGGATTGTAAACTCCTGTTGTTGAGGAAGATAATGACGGTACTCAACAAGGAAGTGACGGCTAACTACGTGCCAGCAGCCGCGGTAAAACGTAGGTCACAAGCGTTGTCCGGAATTACTGGGTGTACAGGGAGCGCAGGCGGGAGAACAAGTTGGAAGTGAAATCCATGGGCTCAACCCATGAACTGCTTTCAAAACTGTTTTTCTTGAGTAGTGCAGA
+
EGGGGCFGGGGGGGGFCFCFGGGDFFGFGGFGGGGGGGEGGGGGGGGGGCFGEGGGGGGGGFCGFFD7FEGEEFGGEFFFCGFGGFFCFGFFGGGGGGGGGEGFGGGGAFGGGFFGGCF9FFGGGDGCFFGGGG68@FGGGGC8C5EGGGD+<CEFGFD<CCFFCGGGG>?C9+AED88@9@CFE*281C+3<88*AEE5CCEGDDGCECCFGF7CC>FGGGGGGC<CCCCG>**)05CFFF:>76*2/:7CD?BF>CB)29:>?4??BF2))3<A<4044<F
@DE18INS60510:318:000000000-B6LD3:1:1101:27950:9550 1:N:0:AAGAGGCAGCGTAAGA
TGGGGAATATTGCACAATGGGGGAAACCCTGATGCAACGACGCCGCGCGGAGGAAGAAGGTCTTCGGATTGTAAACTCCTGTTGTTGGGGAAGATAATGACGGTACCCAACAAGGAAGTGACGGCTAACTACGTGCCAGCAGCCGCGGTAAAACGTAGGTCACAAGCGTTGTCCGGAATTACTGGGTGTAAAGGGAGCGCAGGCGGGAAGACAAGTTGGAAGTGAAATCTATGGGCTCAACCCATAAACTGCTTTCAAAACTGTTTTTCTTGAGTAGTTCAGA
+
GGGGGGGGGGGGGGGGGGGGGGGGGGGGGGGGGGGGGGGGGGGGGGGGGGCFGGGGGGGGGGGGGGGGGGGGGGGGGFGGGGGGGGGGGGGGGGGGGGGGGGGGGGGGGGGGGGGGGGGGGGGGGGGGGGGGGGFGGGGGGGGGGGGGGGGGG@FCFCFCF@FGFGGDGGGGGGGG<E>FGGGGGGGGCCCFGGGGGGGDGGGGGGGGGD6FCCGGGGGGFCCC<CFGGG7FCFGFFFDGF@DEGGFCFC>4>@F4::ADGFGGFAF0:=AFFFF9<A#####
@DE18INS60510:318:000000000-B6LD3:1:1101:7546:9551 1:N:0:AAGAGGCAGCGTAAGA
TGGGGAATATTGCACAATGGGGGAAACCCTGATGCAGCGACGCCGCGTGGAGGAAGAAGGTCTTCGGATTGTAAACTCCTGTTGTTGAGGAAGATAATGACGGTACTCAACAAGGAAGTGACGGCTAACTACGTGCCAGCAGCCGCGGTAAAACGTAGGTCACAAGCGTTGTCCGGAATTACTGGGTGTAAAGGGAGCGCAGGCGGGAGAACAAGTTGGAAGTGAAATCCATGGGCTCAACCCATGAACTGCTTTCAAAACTGTTTTTCTTGAGTAGTGCAGA
+
GGGGGGGGFGGGGGGGGGGGGGGGGGGFGGGGGGGGGGEGGGGGGGGGGGCFEGGGGGGGGGGGGGGGGGGGFGGGGGGGGGGGGGGAFGGGGGGEGFFGGGGGGGGGFGGGGGGGGGGGGGGGEGGGGGGGGGCGGGGGGGGGDGGGGCE9FGGGGGGGGGGFGGGGE7:EGGGDGDFFGGGGGGGGGGGGGGGGGGCEGGGGGGGEGGGGGDF:FF4<>7<*0?FFFGGGCC*8>FGGFFFFGG=:FCGFG?FFGC<)*<FGF<F:?FAAA7A>)53<AB?
@DE18INS60510:318:000000000-B6LD3:1:1101:5513:9566 1:N:0:AAGAGGCAGCGTAAGA
TGGGGAATATTGCACAATGGGGGGGACCCTGATGCAGCGATGCCGCGTGAGTGAAGAAGTATCTCGGTATGTAAAGCTCTATCAGCAGGGAAGAAAATGATGGTACCTGTCTATGAACCCCCTGCTAATTACGTGCCAGCAGCCGCGGTATTACGTAGGGGGAAAGGGTTATCCGGAATTACTGGGTGTAAAGGTTGCGTAGGTGGTTTGGCAAGTCAGACGTGAAAACCCATTGCTTAATTCTGTGTCTGCTTTTGAAGCTGTCCGTCTAGAGTGCAGGTGA
+
GGGGGGGGGGGGGGGGGGGGGEFC7C7FFGGGGGGGGG<F7FFGGGGGG7<FGGFGGGGBF<,<FFG12=FG2FGG:,?F9<C<FG2CFGG*CFGG8,0,,2<CF90<:,02<,<:<,1;8*/880<0+00<:A65;ED8***2?G#########################################################################################################################################
@DE18INS60510:318:000000000-B6LD3:1:1101:5532:9567 1:N:0:AAGAGGCAGCGTAATA
TGGGGAATATTGCACAATGGGGGGAAGCCTGATGCAGCGATGCCGCGTGAGTGAAGAAGGACTTCGGGATGTAAAGTACTATCAGCAGGGAGGAAAGTAGTGGTACCAGACCAAGAAGCCATTGATGACAACGGGCCAGGAGGCACGGGCATACGTCGGGGGCGCAGGCGAGCCGGAACGGAGGGGGCAAACGTGAGTCGGAATTGCAGGGCATAAAGCGAGCGCAGGCCGAGGGCTAAGCCAGATGACAGATCTTCGGACTGTACTAGGGAACTGCATCTGA
+
GGGGGGGGGGGGGGGGGGGGG,@++B=FFGGGGGGFGG+F,BFFFGGGG7+CFGGGGGG83,,CEFG@@FGGGGGG@<FF<=FFGG,>CGC:CFG############################################################################################################################################################################################
@DE18INS60510:318:000000000-B6LD3:1:1101:14889:9584 1:N:0:AAGAGGCAGCGTAAGA
TGGGGAATATTGCACAATGGGGGAAACCCTGATGCAGCGACGCCGCGTGGAGGAAGAAGGTCTTCGGATTGTAAACTCCTGTTGTTGAGGAAGATAATGACGGTACTCAACAAGGAAGTGACGGCTAACTACGTGCCAGCAGCCGCGGTAAAACGTAGGTCACAAGCGTTGTCCGGAATTACTGGGTGTAAAGGGAGCGCAGGCGGGAGAACAAGTTGGAAGTGAAATCCATGGGCTCAACCCATGAACTGCTTTCAAAACTGTTTTTCTTGAGTAGTGCAGA
+
GGGGGGGGGGGGGGGGGGGGGGGGGGGGGGGGGGGGGGGGGGGGGGGGGGGGGGGGGGGGGGGGGGGGGGGGGGGGGGGGGGGGGGGGGGGGGGGGGGGGGGGGGGGGGGGGGGGGGGGGFGGGGGGGGGGGGGGGGGGGGGGGGGGGGGGGGGGGGGGGGGGGGGGGGGGGGGGGGGGGGGGGGGGGGGCCFGDCCEGGGGGDGGGGGGGGFGGCGFGGGGGGGGGFGFGGGGFFFFGGF:BEGFFGFG=CFFFFGGA2DFGFF9F?FFB<BDBFFF?AFFF
@DE18INS60510:318:000000000-B6LD3:1:1101:11819:9597 1:N:0:AAGAGGCAGCGTAAGA
TGGGGGATATTGCGCAATGGGGGCAACCCTGACGCAGCAACGCCGCGTGAAGGATGAAGGTTTTCGGATTGTAAACTTCTTTTATTAAGGACGAAAAATGACGGTACTTAATGAATAAGCTCCGGCTAACTACGTGCCAGCAGCCGCGGTAATACGTAGGGAGCAAGCGTTGTCCGGATTTACTGGGTGTAAAGGGTGCGTAGGCGGCTTTGCAAGTCAGATGTGAAATCTATGGGCTCAACCCATAAACTGCATTTGAAACTGTAGAGCTTGAGTGAAGGAG
+
GGGGGGGGGGGGGGGGGGGGGGGGGGGGGGGGGGGGGGGGGGGGGGGGGGGGGGGGGGGGFGGGGGGGGGGGGGGGGGGFGGGGGGGEGGGGGGGGGGGGGGGGGGGGGGFGGGGGGGGGGGGGGGGGGGGGGGFFGGGGGGGGGGGGDGGGGGGGGGGGGGGGGGGGGGGGGGGGGGGGGGGGGGGGGGGGGGGGGGGGCGGGGGGGGGGGGGGGGGGFGGGGGGGGGGDFFGDFFFFGFFFFGG@C6>>FFB=9?C):CFGGFF*6>69:?BFFFB#####
@DE18INS60510:318:000000000-B6LD3:1:1101:15596:9598 1:N:0:AAGAGGCAGCGTAAGA
TGGGGAATATTGCACAATGGGGGAAACCCTGATGCAGCGACGCCGCGTGGAGGAAGAAGGTCTTCGGATTGTAAACTCCTGTTGTTGAGGAAGATAGTGACGGTACTCAACAAGGAAGTGACGGCTAACTACGTGCCAGCAGCCGCGGTAAAACGTAGGTCACAAGCGTTGTCCGGAATTACTGGGTGTAAAGGGAGCGCAGGCGGGAGAACAAGTTGGAAGTGAAATCCATGGGCTCAACCCATGAACTGCTTTCAAAACTGTTTTTCTTGAGTAGTGCAGA
+
GGGGGGGGGGGGGGGGGGGGGGGFGGGGGGGGGGGGGGCGGGGGGGGGGGGGGGGGGGGGGGGGGGGGGGGGGGGGGGGGGGGGGGGGGGGGGGGFFGGGGGGGGGGGGGGGGGGGGFGFGG7FGGGFGGGGGGGGGGGGGGFGGGGDGGGEFGGGGGGGGGGGFGGGGGGGGCGC5:FGGGFEGGGGGF?FFGGG5?EGECEGGGGEGD6EGEGEGGFG7CGGF>C>FCCFFFF>@FF*5>BBFFFFFCFGGFFFGG48C@FDF>F<BF24>B<BAA:><>4
@DE18INS60510:318:000000000-B6LD3:1:1101:9875:9610 1:N:0:AAGAGGCAGCGTAAGA
TGGGGAATATTGCGCAATGGGGGCAACCCTGACGCAGCCATGCCGCGTGAATGAAGAAGGCCTTCGGGTTGTAAAGTTCTTTCGGTAGCGAGGAAGGCATTTAGTTTAATAGACTAGGTGATTGACGTTAACTACAGAAGAAGCACCGGCTAACTCCGTGCCAGCAGCCGCGGTAATACGGAGGGTGCGAGCGTTAATCGGAATAACTGGGCGTAAAGGGCACGCAGGCGGTGACTTAAGTGAGGTGTGAAAGCCCCGGGCTTAACCTGGGAATTGCATTTCA
+
GGGGGGGGGGGGGGGGGGGGGGGGGGGGGGGGGGGGGGGGGGGGGGGGGGGGGGGGGGGFGGGGGGGGGGGGGGGGGGGGGGGGGGGGGGGGGFFGGGGGGGGGGGGGGGGGGGGGGGGGFGGGGGGGGGGGGGGGGGGGGGGGGGGGGGGGGGGGGGGGGGCEGGGGGGGGGGGCFFGGGGGGGGGGGGGGGGGGFGGGEEEGGGGGGGGGC5EEGGGGGGGGGGGGGGGGD<CFFFCC==F?GGFFEGD7C?@F3D>;DF4CFDF2(7<1?<DFAFF<<A=
@DE18INS60510:318:000000000-B6LD3:1:1101:25347:9611 1:N:0:AAGAGGCAGCGTAAGA
TGGGGAATATTGCACAATGGGGGAAACCCTGATGCAGCGACGCCGCGTGGAGGAAGAAGGTCTTCGGATTGTAAACTCCTGTTGTTGAGGAAGATAATGACGGTACTCAACAAGGAAGTGACGGCTAACTACGTGCCAGCAGCCGCGGTAAAACGTAGGTCACAAGCGTTGTCCGGAATTACTGGGTGTAAAGGGAGCGCAGGCGGGAGAACAAGTTGGAAGTGAAATCCATGGGCTCAACCCATGAACTGCTTTCAAAACTGGTTTTCTTGAGTAGTGCAGA
+
GGGGGGGGGGGGGGGGFFGGGGGGGGGFGGGGGGGGGGGGGGGGGGGGGGGGGGGGGGGGFGFGGGGFGGGFGGGGGGGGGGGGGGGGGGGFGGGGGGGGGGGGGGFFGGGGCGGFFGFGGGGGD>EFGGCFGGGGGGFGGGFGGGGGFGDGECF<F7E=EFGGGGFCEGGGCF<EFCFGGGF?<><ECFFFFCGGGDDG>5CEGGG8CEFFGGGGGGGCFFCFCGFCF?=FCGCFFFFFFFBE<6FGF=76CF?############################
@DE18INS60510:318:000000000-B6LD3:1:1101:11803:9612 1:N:0:AAGAGGCAGCGTAAGA
TGGGGGATATTGCGCAATGGGGGCAACCCTGACGCAGCAACGCCGCGTGAAGGATGAAGGTTTTCGGATTGTAAACTTCTTTTATTAAGGACGAAAAATGACGGTACTTAATGAATAAGCTCCGGCTAACTACGTGCCAGCAGCCGCGGTAATACGTAGGGAGCAAGCGTTGTCCGGATTTACTGGGTGTAAAGGGTGCGTAGGCGGCTTTGCAAGTCAGATGTGAAATCTATGGGCTCAACCCATAAACTGCATTTGAAACTGTAGAGCTTGAGTGAAGTAG
+
GGGFFGGGFGGGGGGGGGGGGGGGCGGFGGGGGGGGEGFGGGGGDGGGFGFGGGGGGGGGGFGGFGDGGGGGGGGGGGGGGGGGGGGGG9EGGGGGBFGGFGEGGGGGFDFGGGGGGGGGGGGGCEGGGGGGGGGFGGGGGGGGGCFGGGGCFGGCFCGGG@FEGDCFCF8BEGGGDGGGGGGGGDGG>EGGFGGGGGG>E>CEGGEGGGFGGGFGGGGGCFFGCFFFCFG7>7<FFFGG??FFGG4C?C7>C?4@:C42CFF09<FA>BA8:::42A#####
@DE18INS60510:318:000000000-B6LD3:1:1101:26008:9612 1:N:0:AAGAGGCAGCGTAAGA
TGGGGAATATTGCACAATGGGGGAAACCCTGATGCAGCGACGCCGCGTGAGCGAAGAAGTATTTCGGTATGTAAAGCTCTATCAGCAGGGAAGAAGAAATGACGGTACCTGACTAAGAAGCACCGGCTAAATACGTGCCAGCAGCCGCGGTAATACGTATGGTGCAAGCGTTATCCGGATTTACTGGGTGTGAAGGGAGCGTAGACGGCATGGCAAGCCAGATGTGAAAGCCCGGGGCTCAACCCCGGGACTGCATTTGGAACTGTCAGGCTAGAGTGTCGGA
+
GGGGGGGGGGGGGGGGGFGGGGGGGGGGGGGGGGGGGGGGGGGGGGGGGGGGGGGGGGGGFEFGGGGFGGGGFGGGGGGGGGGGGGGGGGGGFFGGGGGGGGGGGGGGGGGGGGGGGGGGGGGGGGGGGGGGGGGGGGGGGGFGGGGGGGGGGGGGGGCGFGGGGGGFGGGEFGGGGGGGGGGGGGGGGGGGGGGGGEEGGGGGGGGGGGGGGGEGGGGGGGGGF:E:C9FFGGGE3>CGFFFFDGBDE)17FFFFGGFFG4CDF4FFFFF?:?FFFFFF?>5
@DE18INS60510:318:000000000-B6LD3:1:1101:5820:9643 1:N:0:AAGAGGCAGCGTAAGA
TGGGGAATATTGCACAATGGGGGAAACCCTGATGCAGCGACGCCGCGTGAGCGAAGAAGTATTTCGGTATGTAAAGCTCTATCAGCAGGGAAGAAGAAATGACGGTACCTGACTAAGAAGCACCGGCTAAATACGTGCCAGCAGCCGCGGTAATACGTATGGTGCAAGCGTTATCCGGATTTACTGGGTGTAAAGGGAGCGCAGGCGGTACGGCAAGTCTGATGTGAAAGCCCGGGGCTCAACCCCGGTACTGCATTGGACACTGTCGGACTAGAGTGTCGGA
+
GGGGGGGGGGGFGGGGGGGGGGGGGGGFFGGGGGGGGGEGGGGGEGGGGGGGGGGGGGGGGGGGGGC>FGGGFFGGGGGGFGGGGGFE7F<FFGG8@FGGGGGGGGCGGGGGGB@FDCFGGGGGGGGGCFGGGGGGGGGFGGGGGCGGG>GEGGFGGGGGGGGGGGGGGGEGGFFGGGGGGG?FGGGGFEEDE??FGGGGDCE>ECE5?8ECGGGEFGGGG*AFFDGF7ADDFDCDFFDF4=FFGGFGFGCC784*:=:F*9CFFAFB>;(4>?A?#######
@DE18INS60510:318:000000000-B6LD3:1:1101:14978:9644 1:N:0:AAGAGGCAGCGTAAGA
TGGGGAATATTGCACAATGGGGGAAACCCTGATGCAGCGACGCCGCGTGGAGGAAGAAGGTCTTCGGATTGTAAACTCCTGTTGTTGGGGAAGATAATGACGGTACCCAACAAGGAAGTGACGGCTAACTACGTGCCAGCAGCCGCGGTAAAACGTAGGTCACAAGCGTTGTCCGGAATTACTGGGTGTAAAGGGAGCGCAGGTGGGAAGACAAGTTGGAAGTGAAATCCATGGGCTCAACCCATGAACTGCTTTCAAAACTGTTTTTCTTGAGTAGTGCAGA
+
GGGGGGGGGGGGGGGGGFGGGGGGGGGGGGGGGGGGGGGGGGGGGGGGGGGGGGGGGGGGGGGGGGGGGGGGGGGGGGGGGGGGGGGGGGGGGGGGGGGGGGGGGGGGGGGGGGGGGGGGGGGGGGGGGGGGGGGGGGGGGGGGGGGGGGGGGGGGGGGGGGGGGGGGGGGGGFGGEGGGGGGGGGGG>FFGGGGGGGGGGGGGGGGCFCCGGGGGGGGGGGGGGGGGGGFFFFGFFFGGFFFFFC?76CFGGFFFGGDFGFGFFA@?BFF94?<2>A?FFAF
@DE18INS60510:318:000000000-B6LD3:1:1101:17808:9646 1:N:0:AAGAGGCAGCGTAAGA
TGGGGAATATTGCACAATGGGGGAAACCCTGATGCAGCGACGCCGCGTGAGCGAAGAAGTACTTCGGTATGTAAAGCTCTATCAGCAGGGGAGAAGAAATGACGGTACCTGACTAAGAAGCACCGGCTAAATACGTGCCAGCAGCCGCGGTAATACGTATGGTGCAAGCGTTATCCGGATTTACTGGGTGTAAAGGGAGCGCAGGCGGTACGGCAAGTCTGATGTGAAAGCCCGGGGCTCAACCCCGGTACTGCATTGGAAACTGTCGGACTAGAGTGTCGGA
+
GGGGGGGGGGGGGGGGGGGGGGGGGGGGGGGGGGGGGGGGGGGGGGGGGDGGGGGGGGGGGGGGGGGGGGGGGGGGGGGGGGGGGGGGGGGGGGGGGGGGGGGGGGGGGGGGGGGGCGGGGGGGGGGGGGGGGGGGFGGGGGGGGGGGGEGGGGGGGGGFFFFFGGGGGGGGGGGFGGGGEGGGGGEGCEGGGGGGGGGGGGGGGGGGGGGGGGGGGGGGGFGGGGFGGGGFFGGFFEG:?FFFDGFDFGGGGF?BFGF>GFGGFFFBFFFF?:<BADF<BB7
@DE18INS60510:318:000000000-B6LD3:1:1101:5839:9647 1:N:0:AAGAGGCAGCGTAAGA
TGGGGAATATTGCACAATGGGGGAAACCCTGATGCAGCGACGCCGCGTGAGCGAAGAAGTATTTCGGTATGTAAAGCTCTATCAGCAGGGAAGAAGAAATGACGGTACCTGACTAAGAAGCACCGGCTAAATACGTGCCAGCAGCCGCGGTAATACGTATGGTGCAAGCGTTATCCGGATTTACTGGGTGTAAAGGGAGCGCAGGCGGTACGGCAAGTCTGATGTGAAAGCCCGGGGTTCAACCCCGGTACTGCATTTGAAACTGTCGGACTAGAGTGTCGGA
+
GGGGGEGGFGGFGFGGFGGGGGGGGGG<BF<BEFFGFG7CGGGGDEFGECFGGGGGGGGCBFD@FG7CDGGGFFGGGGGG?3@FFGGGFD>CFCGFG:,@:CEG@FFGGGFCFGGEF9BFCGGGGD8CGF9@9E8CFFGGGGFGGCCEEDGEE9:FDF?@ECCFGF7<E8EG5ACFEG8EGGC7C@F888EFCFGGEGG52CG>ECG5ECGG=C:E5DGGGC7CFC?CF+97CGG@B)/9B@F>D7BCB3*:CF677*6)0=::7:F(6>B>::4?#######
@DE18INS60510:318:000000000-B6LD3:1:1101:4821:9663 1:N:0:AAGAGGCAGCGTAAGA
TGGGGAATATTGCACAATGGGGGAAACCCTGATGCAGCGACGCCGCGTGGAGGAAGAAGGTCTTCGGATTGTAAACTCCTGTTGTTGAGGAAGATAATGACGGTACTCAACAAGGAAGTGACGGCTAACTACGTGCCAGCAGCCGCGGTAAAACGTAGGTCACAAGCGTTGTCCGGAATTACTGGGTGTAAAGGGAGCGCAGGCGGGCGAACAAGTTGGAAGTGAAATCCATGCGCTCAACCCATGAATTGCTTTCAAAATGGTTTTTCTTGAGTAGTGCAGC
+
GGGGGGF@AFGGCFGGFGGGGGEG,CFGEGGFGGGGGGGGGGGFEFGFGGG?GGFFGGGFF9E?FFD@F@CFGGGGGGDFGGGGGCFEF?FFDFGAAFG,EFEGFGDGGGGGGFGGGCFFGGG:FF=FGGGDCGAFFGG7FFGGGGC>>FEFGCF<7CFGC7FC9C@EE<*=F:FD7CEGFF:CEGCE:@9<FGE8C88?8E8:CG*1/*:7*27<?CC6>*AFEFCCCFDFC*17>>DCF4<@DC4***2*:=@FG##########################
@DE18INS60510:318:000000000-B6LD3:1:1101:4840:9667 1:N:0:AAGAGGCAGCGTAAGA
TGGGGAATATTGCACAATGGGGGAAACCCTGATGCAGCGACGCCGCGTGGAGGAAGAAGGTCTTCGGATTGTAAACTCCTGTTGTTGAGGAAGATAATGACGGTACTCAACAAGGAAGTGACGGCTAACTACGTGCCAGCAGCCGCGGTAAAACGTAGGTCACAAGCGTTGTCCGGAATTACTGGGGGTAAGGGGAGGGAAGGCGGGAGAACAAGTTGGAAGTGAAACCAAGGGCATAAACCAATGACCTGCTTTCAAAACGGTTTTTCTGTAGTAGTGCAGT
+
GGGFEFEFEAFFFFFGFFFDFGDCEGGFGFFGGGFFFGEEC@G:CFFEGDC84?,:C<F,BFFAEF+?+BE,CEE?FCDFF9?FF8,A9,BC<<FFC<<FFGECFE,,FF=DDE,<<=DDDDF@+>FFFE<8FDGGGF7<<>FCFFG:>CFGGGG77,*7??:FF7856**12<F@FD>FGGCCGF*1?CF############################################################################################
@DE18INS60510:318:000000000-B6LD3:1:1101:9963:9672 1:N:0:AAGAGGCAGCGTAAGA
TGGGGAATATTGCACAATGGGGGAAACCCTGATGCAGCGACGCCGCGTGAGCGAAGAAGTATTTCGGTATGTAAAGCTCTATCAGCAGGGAAGAAGAAATGACGGTACCTGACTAAGAAGCACCGGCTAAATACGTGCCAGCAGCCGCGGTAATACGTATGGTGCAAGCGTTATCCGGATTTACTGGGTGTAAAGGGAGCGCAGGCGGAAGGCTAAGTCTGATGTGAAAGCCCGGGGCTCAACCCCGGTACTGCATTGGAAACTGGTCATCTAGAGTGTCGGA
+
GGGGGGGGGGGGGGGGGGGGGGGGGGGFGGGGGGGGGGGGGGGGGGGGGGGGGGGGGGGGGGGGGGGGGGGGGGGGGGGGFGGGGGGGFEGGGGGGGGGGGGGGDFGGGGFGGGGGGDFGGGGGGGGGGGGGGFGGGGFFGGGGGGGGGGGGGGGGGGGGGFGGGGFGGGGGGGGGGGGGGGGFGGGGGGGGFGGGGGGGGGGGGGGGGGGGGGD6CFGGGGGGGGGGGFGG*7CEDFCCF?FFGGD3>CC7FFFFG4527?FGFBFFFFFF944<<AAF?B5
@DE18INS60510:318:000000000-B6LD3:1:1101:10736:9677 1:N:0:AAGAGGCAGCGTAAGA
TGGGGAATCTTCCGCAATGGACGAAAGTCTGACGGAGCAACGCCGCGTGAGTGATGAAGGATTTCGGTCTGTAAAGCTCTGTTGTTTATGACGAACGTGCAGTGTGTGAACAATGCATTGCAATGACGGTAGTAAACGAGGAAGCCACGGCTAACTACGTGCCAGCAGCCGCGGTAATACGTAGGTGGCGAGCGTTGTCCGGCATTATTGGGCGTAAAGAGCATGTAGGCGGCTTAATAAGTCGAGCGTGAAAATGCGGGGCTCAACCCCGTATGGCGCTGGA
+
FFGGGGGGGGFGEEC:@FFGGGGEGEGFFGFGGDCFGFGGEGGGGGGECE7FFFFEGGGGF<AEFFEFGGFFFGGGG9FEEGGGGEEFGGGFGCFGFGFGFCGGGGGGGGGGGGGGGGGGGGGGGGGGDGGGGGGFGGGGGGGGGFGGGEGGGGFGGGGFGFDFGCFCGGGDGGGGGGFFGECCCGCCF5EGG88*:ACFGC*:>9CF9FGGFGGGGGGGGGG6<:9F7FDGD>7<FFGFFFF)9:BDBDGFGBF4>DB05))118@7659,3273:2?####
@DE18INS60510:318:000000000-B6LD3:1:1101:6872:9692 1:N:0:AAGAGGCAGCGTAAGA
TGGGGAATATTGCACAATGGAGGAAACCCTGATGCAGCGACGCCGCGTGGAGGAAGAAGGTCTTCGGATTGTAAACTCCTGTTGTTGAGGAAGATAATGACGGTACTCAACAAGGAAGTGACGGCTAACTACGTGCCAGCAGCCGCGGTAAAACGTAGGTCACAAGCGTTGTCCGGAATTACTGGGTGTAAAGGGAGCGCAGGCGGGAGAACAAGTTGGAAGTGAAAACCCAGGGCTTAACTCTGGGCCTGCTTTTGAAACTGTCAGACTCGAGTGCAGGAGA
+
GGGGGGCFGGGGGGGGGEGGGGGGGGGGGGGGGGGGGGDGGGGFFGGGGGGGGGGGGGGDEGGGGGDGGGGGGAEFGGCGFGGGGGGGGFGGGBFGGGFGGGDGGGGGG?FBE@F8FGFFFGGGGGGGGFGGGG<FGGGGGGGGGG7CFG7<FGGGCFGGGGGGG@FGGGEGFGGGC>>GECCEGFFCCFGCGFG5CE5EGGGGGGG:E=CG@AFC<77C>FGGFFDGCGGG*>*:FF*:BFFFGF>4:DCD*81=FCAFGF7C###################
@DE18INS60510:318:000000000-B6LD3:1:1101:15379:9696 1:N:0:AAGAGGCAGCGTAAGA
TGGGGGATATTGCACAATGGAGGAAACTCTGATGCAGCGACGCCGCGTGAGTGAAGAAGTATTTCGGTATGTAAAGCTCTATCAGCAGGGAAGAAAATGACGGTACCTGACTAAGAAGCCCCGGCTAACTACGTGCCAGCAGCCGCGGTAATACGTAGGGGGCAAGCGTTATCCGGATTTACTGGGTGTAAAGGGAGCGTAGACGGCGACGCAAGTCTGAAGTGAAATACCCGGGCTCAACCTGGGAACTGCTTTGGAAACTGTGTTGCTGGAGTGCTGGAGA
+
GGGGGGGGGGGGGGGGFGGGGGGGGGGGGGGGGGGGGGGGGGGGGGGGGGGGGGGGGGGGFGGGGFFGGGGGGGGGGGGGGGGGGGGGGGGGGFGGGGGGGGGFFDGGGGGGGGGGGGGGGGGGGGGGGGGGGGGGGGGGGGGGGGGGEGGGGGGFGGGGGGGGGGGGGGGGGGGGGGGGGGGGGGCGGGFGGFGGGGGGGGCFGGGGGGGGG5=<EFFGFGGGFGGGGGGGCCDE>FCFFFFFGF44>FGGGBFFGGF>FFGGBAF0>FA21:4?>FB??<4
@DE18INS60510:318:000000000-B6LD3:1:1101:15506:9735 1:N:0:AAGAGGCAGCGTAAGA
TGGGGAATATTGCACAATGGGGGAAACCCTGATGCAGCGACGCCGCGTGGAGGAAGAAGGTCTTCGGATTGTAAACTCCTGTTGTTGAGGAAGATAATGACGGTACTCAACAAGGAAGTGACGGCTAACTACGTGCCAGCAGCCGCGGTAAAACGTAGGTCACAAGCGTTGTCCGGAATTACTGGGTGTAAAGGGAGCGCAGGCGGGAGAACAAGTTGGAAGTGAAATCCATGGGCTCAACCCATGAACTGCTTTCAAAACTGTTTTTCTTGAGTAGTGCAGA
+
GGGGGGGGGGGGGGGGGGGGGGGGGGGGGGGGGGGGGGGGGGGGGGGGGGGGGGGGGGGGGGGGGGEGGGGGGGGGGGGGGGGGGGGGGGGGGGGGGGGGGDGGGGGGGGGGGGGGGGGGGGGGGGGGGGGGGGGGGGGGGGGGGGGGGGEGGGCFGGGGGGGGFCFGGGGGGGGGGDGGCFGGGFGGGG?FFFGFGGGGGGGGGGGGGGGGF?CFFGFGFDGCFGFCGCCFGGGFFFGGF@@>GGF78CCFGFFFGFABGFGGF<FFFFF2:>BFAF#####
@DE18INS60510:318:000000000-B6LD3:1:1101:26999:9737 1:N:0:AAGAGGCAGCGTAACA
TGGGGAATATTGCACAATGGGGGCAACCCTGATGCAGCGACGCCGCGTGGAGGAAGAAGGTCTTCGGATTGTAAACTCCTGTTGTTGAGGAAGATAATGACGGTACTCAACAAGGAAGTCACGGCTAACTACGTGCCAGCAGCCGCCGTAAAACGTAGGTCACAAGCGTTGTCCGGAATTAATTGGTGTAAAGGGATCGCAGGCGGGCGTACAAGTTGGAAGTGAAATCCATGGGCTCAACCCATGAACCTCTGTCCAAACTGTTTTTCTTGAGTAGTTCCGA
+
GFGGGCCGGGGGG5EECGGGGGG7C7FGGGGGGGGGGG+>FGGGFGGGGCEGGG<BFFGGGDFGGGGDGGGGGGGGGCGFDGGDGG8FCGG,CFGGGC,3,<CF::,28C,<<:2,C,8,,?*C***<:<,3*;,;A+<8020A8:*::;EGE+1;8/CF+<<0<***2A*;0C8ECEFG3+++<@0520@E@C>5***2;8C5:EE8*11789E+A>FGG4EF77?:+C*2*977))2>@FE376=7***20)1*20463?*0=5F<>FAAA##########
@DE18INS60510:318:000000000-B6LD3:1:1101:10282:9751 1:N:0:AAGAGGCAGCGTAAGA
TGGGGAATATTGCACAATGGGGGAAACCCTGATGCAGCGACGCCGCGTGGAGGAAGAAGGTCTTCGGATTGTAAACTTCTTTTGTCGGGGACGAAACAAATGACGGTACCCGACGAATAAGCCACGGCTAACTACGTGCCAGCAGCCGCGGTAATACGTAGGAGGCAAGCGTTACCCGGATTTACTGGGTGTAAAGGGCGTGTAGGCGGGATTGCAAGTCAGATGTGAAAACTGGGGGCTCAACCTCCAGCCTGCATTTGAAACTGTAGTTCTTGAGTGCTGG
+
GFFFGC:F9FFGGGGGGGGGGGGG:FF<CEGFGFFGGG>GGGGGGGGGGGGC@FFFGGGGGDEGGGD7>CEFFDGGGGGGGGGGFGGGDFD:F7CC<FGGGFFFGGEFEGGGGEE*::FGFGGGGGG5??F?FGGGE**:CFG6;EGCCDG8CE@FFGGCCGFFEC>:C5>EG/*++/8:?GFDFFGDFC>E7CFG+88?EGGC99EEGDE*8AFGGGGGGG7CC:?7++:5<**53>5)7*9@FCFFFC4FGF>)206<DFC>F>?A<F44<B#########
@DE18INS60510:318:000000000-B6LD3:1:1101:24480:9759 1:N:0:AAGAGGCAGCGTAAGT
TGGGGAATATTGCACAATGGGGGAAACCCTGATGCAGCGACGCCGCGTGGAGGAAGAAGGTCTTCGGATTGTAAACTCCTGTTGTTGAGGAAGATAATGACGGTACTCAACAAGGAAGTGACGGCTAACTACGTGCCAGCAGCCGCGGTAAAACGTAGGTCACAAGCGTTGTCCGGAATTACTGGGTGTAAAGGGAGCGCAGGCGGGAGAACAAGTTGGAAGTGAAATCCATGGGCTCAACCCATGAACTGCTTTCAAAACTGTTTTTCTTGAGTAGTGCAGA
+
GGGGGGGGGGGFGGGGGGGGGGGGGGGGGGGGGGGGGGGGGGGGGGGGGGGGGGGGGGFGGGGGGGGDGGGGGGGGGGGFGGGGGGGGGGGGGGGGGGGGGGGGGGGGGGGGGGGGGGGGGGGGGGGGGGGGGGGGGGFGGGGGGGDGGGGGGGGGGGGGGGGGGGGGGGGGGGGGDGGGGGGGGGGGGGFCFFGGEDGGGGCGEEC?EEGGGCGG7DGGGDFDCFGGGGFFF:FFFFGFFFF)>64CFFGG7?FFCG2<FFGGFFFFFBBAA0<.442>AF6
@DE18INS60510:318:000000000-B6LD3:1:1101:22152:9761 1:N:0:AAGAGGCAGCGTAAGA
TGGGGGATATTGCACAATGGAGGAAACTCTGATGCAGCGACGCCGCGTGAGTGAAGAAGTATTTCGGTATGTAAAGCTCTATCAGCAGGGAAGAAAATGACGGTACCTGACTAAGAAGCCCCGGCTAACTACGTGCCAGCAGCCGCGGTAATACGTAGGGGGCAAGCGTTATCCGGATTTACTGGGTGTAAAGGGAGCGTAGACGGCGACGCAAGTCTGAAGTGAAATACCCGGGCTCAACCTGGGAACTGCTTTGGAAACTGTGTTGCTGGAGTGCTGGAGA
+
GGGGGGGGGGGGGGGGGGGGGGGGGGGGGGGGGGGGGGGGGGGGGGGGGGGGGGGGGGGGGGGGGGGGGGGGGGGGGGGGGGGGGGGGGGGGGGGGGGGGGGGGGGGGGGGGGGGGGGGGGGGGGGGGGGGGGGGGGGGGGGGGGGEGGGGGGGGFGGGGGGGGGGGGGGGGGGGGGGGGGGGGGGGGGGGGGGGGGGGGGGGGGGGGGGGGGEEGFGGFFGGGGGGGGGGGGDGFFFGGFFFFG=5CFGGGGF??FG<AG=FGFFFFBFFF<?:?>DB?079
@DE18INS60510:318:000000000-B6LD3:1:1101:15449:9764 1:N:0:AAGAGGCAGCGTAAGA
TGGGGAATATTGCACAATGGGGGAAACCCTGATGCAGCGACGCCGCGTGGAGGAAGAAGGTCTTCGGATTGTAAACTCCTGTTGTTGAGGAAGATAATGACGGTACTCAACAAGGAAGTGACGGCTAACTACGTGCCGGCAGCCGCGGTAAAACGTAGGTCACAAGCGTTGTCCGGAATTACTGAGTGTAAAGGGAGCGCAGGCGGGAGAACAAGTTGGAAGTGAAATCCATGGGCTCAACCCATGAACTGCTTTCAAAACTGTTTTTCTTGAGTAGTGCAGA
+
GGGGGGEGGGGGGGGGGFGGGGGGGGGGGGGGGGGGGGEGGGGGGGGGGGGGGEGGGGGGGGGGGGGGGGGGGGGGGFGGGGGGFFGGGGGGGFGGDGFGGEGGFCDGGGGGGGFGGGGGGGGGEGGEGGGGGGGGGGDGGGGGGGGEGGGGGFGGGGGGGFFC+*8C8CCGGGDGEGCFFFFGCFGG+CE@CFGGGGGGECEECGE5/8CF6CFCGFDCFG?FCGC><<FGGG5>>>FGF5;7F67CFGFFG4@FC7)47F7:6<FFFFF>F?AAA######
@DE18INS60510:318:000000000-B6LD3:1:1101:18068:9770 1:N:0:AAGAGGCAGCGTAAGA
TGGGGAATATTGCACAATGGGGGAAACCCTAATGCAGCGACGCCGCGTGGAGGAAGAAGGTCTTCGGATTGTAAACTCCTGTTGTTGAGGAAGATAATGACGGTACTCAACAAGGAAGTGACGGCTAACTACGTGCCAGCAGCCGCGGTAAAACGTAGGTCACAAGCGTTGTCCGGAATTACTGGGTGTAAAGGGAGCGCAGGCGGGAGAACAAGTTGGAAGTGAAATCCATGGGCTCAACCCATGAACTGCTTTCAAAGCTGTTTTTCTTGAGTAGTGCAGA
+
GGGGGGGGGGGGGGGGGGGGFGGGGGGGGGGGGGGGGGGGGGGGGGGGGGGGGGGGGGGGGGGGGFGGGGGGGGGGGGGGGGGGGGGGGGCFGGGGGGGGGGGGGGGGGGGGGGGGGGGGGGGGGGGGGGGGGGGGGGGGGGGGGGGGGGGGGGGGGGGGGGGGGGGGGGGGGGGDEGGGGGGGGGGGGGGGGGGGGGCGGGGGGGGGGGGGGGGGGGGGGGGGGGGGGGGG?DF@FFG=FFEFGFFFFGGFGFFFGG<AGFGCF9FF?F>DADFFFBBFFFF
@DE18INS60510:318:000000000-B6LD3:1:1101:8373:9775 1:N:0:AAGAGGCAGCGTAAGA
TGGGGAATATTGCACAATGGGGGAAACCCTGATGCAGCGACGCCGCGTGGAGGAAGAAGGTCTTCGGATTGTAAACTCCTGTTGTTGGGGAAGATAATGACGGTACCCAACAAGGAAGTGGCGGCTAACTACGTGCCAGCAGCCGCGGTAAAACGTAGGTCACAAGCGTTGTCCGGAATTACTGGGTGTAAAGGGAGCGCAGGCGGGAAGACAAGTTGGAAGTGAAATCTATGGGCTCAACCCATAAACTGCTTTCAAAACTGTTTTTCTTGAGTAGTGCAGA
+
GGGGGGGGGGGGGGGGGGGGGGGGGGFFFGGGGGGGGGGGFGGGFGGGGGGGGGGGGGGGGGGGGFDGGGFFGGFFGGGGGFGGGGGGGGGGGGGGGGGGGGGGGGCGGGGG8FGFGGGGGGGGGGGGGGFGGGGGGGGGGGGGGGDGGGFFFGGGGGGGGGGGGGGDEEGGGGGGCECBFGGGGGGGDGGGGGD5CEGG>CGGGGGGEEEGFFGGFGGGFFFGGGGGGGGGG2C>FFGC)7:55*9DFGGFF=4=GGFAG9CFF<)4:B-66:<96552A##
@DE18INS60510:318:000000000-B6LD3:1:1101:6341:9781 1:N:0:AAGAGGCAGCGTAAGA
TGGGGAATATTGCACAATGGGGGAAACCCTGATGCAGCGACGCCGCGTGGAGGAAGAAGGTCTTCGGATTGTAAACTCCTGTTGTTGAGGAAGATAATGACGGTACTCAACAAGGAAGTGACGGCTAACTACGTGCCAGCAGCCGCGGTAAAACGTAGGTCACAAGCGTTGTCCGGAATTACTGGGTGTAAAGGGAGCGCAGGCGGGAGAACAAGTTGGAAGTGAAATCCATGGGCTCAACCCATGAACTGCTTTCAAAACTGTTTTTCTTGAGTAGTGCAGG
+
GGGGGGGGGGGGGGGGF9FGFGGGGGGFGGGGGGGFGGGGGGGGGGGGGGEGGEFGGCEGGGGGGGGGGGGGGFGGGGGGGGGGGGGGGGGGGGGGGGGGGGDEEGFFGGGGGGGFFGGGGGGGGGGGGGFGGGGGGGGGGGDBFDGGGEGFGGGGGGD<EGGFFGGGGGCGGGFECEGFG7F?FF8;CGGFCFGGGGGGGGGEEGDCCEGGGEFGGGGGGFFGG7FGG67?CFFF>FGGFF3)7:?GF>6*:***::)5CFG*7).8?F2A>?#########
@DE18INS60510:318:000000000-B6LD3:1:1101:24226:9782 1:N:0:AAGAGGCAGCGTAAGA
TGGGGAATATTGCACAATGGGGGAAACCCTGATGCAGCGACGCCGCGTGGAGGAAGAAGGTCTTCGGATTGTAAACTCCTGTTGTTGAGGAAGATAATGACGGTACTCAACAAGGAAGTGATGGCTAACTACGTGCCAGCAGCCGCGGTAAAACGTAGGTCACAAGCGTTGTCCGGAATTACTGGGTGTAAAGGGAGCGCAGGCGGGAGAACAAGTTGGAAGTGAAATCCATGGGCTCAACCCATGAACTGCTTTCAAAACTGTTTTTCTTGAGTAGTGCAGA
+
GGGGGGGGGGGGGGGGGGGGGGGGGGGGGGGGGGGGGGGGGGGGGGGGGGGGGGGGGGGGGGGGGGGGGGGGGGGGGGGGGGGGGGGGGGG8@FGGGGGGGGGGGGGGGGGGGGGGGGGGGGGGGFGGGGGGGGGGGGGGGGGGGGGGGGGGGGGGGGGGGGGGFGGGGEGGGGGGGGGGGGGGGGFGGGGGGGGGGGGGGGGGGGGGGGGGFFGCCCFGFFGGFCFGFCFGGGGFFFGGF@BEFFFGF=FG>FBFGF>BGFGGFAFBF*<BFFFDAA0>BFF
@DE18INS60510:318:000000000-B6LD3:1:1101:17003:9785 1:N:0:AAGAGGCAGCGTAAGA
TGGGGAATATTGCACAATGGGGGAAACCCTGATGCAGCGACGCCGCGTGGAGGAAGAAGGTCTTCGGATTGTAAACTCCTGTTGTTGAGGAAGATAATGACGGTACTCAACAAGGAAGTGACGGCTAACTACGCGCCAGCAGCCGCGGTAAAACGTAGGTCACAAGCGTTGTCCGGAATTACTGGGTGTAAAGGGAGCGCAGGCGGGAGAACAAGTTGGAAGTGAAATCCATGGGTTCAACCCATGAACTGCTTTCAAAACTGTTTTTCTTGAGTAGTTCAGA
+
GGGGGGGGGGGGGGGGGGGGGGGGGGGGGGGGGGGGGGGGGGGGGGGGGGGGGGGGGGGGGGGGGGGGGGGGGGGGGGGGGGGGFGGFEGDGGGGGGGGGGGGGGGGGGGGGGGGGGGGGGGGGGGGGGGGGGGGGGGGGGGFGGGGGGGGGGGGGGGGGGGGGGGGGGGGGGFEGGGGGGGGGGGGGGGGFGGEG5CEGGGGGGGGGGGGG?CFFFFFDFFGFCFCGFGGGCDGFFFGFFFFBFFF:BCF=FBF?>C<BG4>F?A?17=<AF?#########
@DE18INS60510:318:000000000-B6LD3:1:1101:2837:9804 1:N:0:AAGAGGCAGCGTAAGA
TGGGGAATATTGCACAATGGGGGAAACCCTGATGCAGCGACGCCGCGTGAGCGATGAAGGATTTCGGTACGTAAAGCTCTATCAGCAGGGAAGAAAATGACGGTACCTGACCAAGAAGCCCCGGCTAACTACGTGCCAGAAGCCGCGGTAATACGCAGGGGGCAAGCGCGATCCGAATTTACTGGGGGTAAAGGGAGCGTAGACGGCATGGCAAGCCAGATGCGAAAGCCCGGGGCTAAACCAGGGGACAGAATTGGGAACTGTCAGGCTAGAGTGTCGGAGA
+
CFFGGG7,CE<FFGGGGEGGGGGEFFEFE?EFFDC<EFFF+@C7@FG@F@@,>FEFGGG<<C?<FEF:4?CEAFFGEEFGFGGAF8,BF:D8BFFEA95C,B@=>>,5:>8,B3<B=8:D38FEC><3>,3DB,8*:FG,@7<D::CGFG7,@FG*CGGGD@#########################################################################################################################
@DE18INS60510:318:000000000-B6LD3:1:1101:21927:9806 1:N:0:AAGAGGCAGCGTAAGA
TGGGGAATATTGCACAATGGGGGAAACCCTGATGCAGCGACGCCGCGTGAGTGAAGAAGTATCTCGGTATGTAAAGCTCTATCAGCAGGGAAGAAAATGACGGTACCTGACTAAGAAGCCCCGGCTAACTACGTGCCAGCAGCCGCGGTAGTACGTAGGGGGCAAGCGTTATCCGGAATTACTGGGTGTAAAGGGTGCGTAGGTGGTATGGCAAGTCAGAAGTGAAAACCCAGGGCTTAACTCTGGGACTGCTTTTGAAACTGTCAGACTGGAGTGCAGGAGA
+
GGGGGGGGGGGGGGGFFGGGGGGGGGGFGGGGGGGGGGEEGGGGGGGGGFGGGGGGGGGGGGGGGGGFGGGGGGGGGGGGGGGFFGGGGGGGGGGGGGGGGGEGGGGGGGGGGGGGGDFGGGGGGGGGGGGGGGGGFGGGFGGGGGEG7@FGGGGFGFDGGGEGFGGGGGDFFCGGGGGFGGGGGGGGEGFGEEEGEGGGGGEFGGGFCFFFGFGGFGGGGGGGFGGGGGCDC5DE45CFF=@FDF:F>794C=FFFGB2:FGGBAFA:F2<????B######
@DE18INS60510:318:000000000-B6LD3:1:1101:10976:9833 1:N:0:AAGAGGCAGCGTAAGA
TGGGGAATATTGCACAATGGGGGAAACCCTGATGCAGCGACGCCGCGTGGAGGAAGAAGGTCTTCGGATTGTAAACTCCTGTTGTTGAGGAAGATAATGTCGGTACTCAACAAGGAAGTGACGGCTAACTACGTGCCAGCAGCCGCGGTAAAACGTAGGTCACAAGCGTTGTCCGGAATTACTGGGTGTAAAGGGAGCGCAGGCGGGAGAACAAGTTGGAAGTGAAATCCATGGGCTCAACCCATGAACTGCTTTCAAAACTGTTTTTCTTGAGTAGTGCAAA
+
GGGGGGGGGGGFGGGGGGGGG7FEGGGGGGGGGGGGGGGGFFGGGGGGGGFGGGGGGGGGGGGGGGGGGGGGDFGGGGGDEGGGGGFGGGGGGGGGGGGGGGGGGGGGGGGGGAFGGFGGGGGGGGGFGGGGGGGGGGGGGGGGGGGGGGGGGGGGGGDGGGGGGGGGGGDGGGGGGGGDFGCFGGGGEGGGGGECEGECGGEGGEGEC=FFGFGCE79CDGGF9FDGF67DGFFFFF=CF:>DFGFFFGF*0=FFFGFF<?F>F)038?424:AA#######
@DE18INS60510:318:000000000-B6LD3:1:1101:15358:9834 1:N:0:AAGAGGCAGCGTAAGA
TGGGGAATATTGCACAATGGGGGAAACCCTGATGCAGCGACGCCGCGTGAGCGAAGAAGTATTTCGGTATGTAAAGCTCTATCAGCAGGGAAGAAGAAATGACGGTACCTGACTAAGAAGCACCGGCTAAATACGTGCCAGCAGCCGCGGTAATACGTATGGTGCAAGCGTTATCCGGATTTACTGGGTGTAAAGGGAGCGCAGGCGGTACGGCAAGTCTGATGTGAAAGCCCGGGGCTCAACCCCGGTACTGCATTGGAAACTGTCGGACTAGAGTGTCGGA
+
GGGGGGGGGGGGGGGGGGGGGGGGGGGGGGGGGGGGGGGGGFGGGGGGGGGGGGEGGGGGGGGGGGGGGGGGGGGGGGGGGGGGGGGGGGCFGGGGGGGGGGGGEGFGGGGGGGGDGGGGGGGGGGGGGGGGGGGGGGGGGGGGGGGGGGGEGGGGGGGGGGGGGGGGGGGGGGGGGGEGGFDGGGGGFGGGGCFGGGGGGGGGGGGGGGGGGGGGGGGGGGFFGGGG?FCCDGG@DFGF4?FFGGFGFGGGGFFF==>2D*7DFBFBBF99?7<B:ABFFF3
@DE18INS60510:318:000000000-B6LD3:1:1101:24245:9835 1:N:0:AAGAGGCAGCGTAAGA
TGGGGAATATTGCACAATGGGGGAAACCCTGATGCAGCGACGCCGCGTGGAGGAAGGAGGTCTTCGGATTGTAAACTCCTGTTGTTGGGAAAGATAATGACGGTACCCAACAAGGAAGTGACGGCTAACTACGTGCCAGCAGCCGCGGTAAAACGTAGGTCACAAGCGTTGTCCGGAATTACTGGGTGTAAAGGGAGCGCAGGCGGGAAGACAAGTTGGAAGTGAAATCTATGGGCTCAACCCATAAACTGCTTTCAAAACTGTTTTTCTTGAGTAGTTCAGG
+
GGGGGGGGGGGGGGGGGGGGGGFEGGGGGGGGGGGGGGGGGGGGGGGGGGGGGGGGGGGGEGGGGGGGGGGGGGGGGGGFGGGGGGGGGGGGFGGGGGGGGGGGGGGGGGGGGGGGGGGFFGGGGGGGGGGGGGGGGGGGGGGGGGGGGGGGGGGFGGGGGGGGGGGGGGGGGGGGGGGGGGGGGGFGCFEGGGGGEGGGGEGGGGG>EGGGGGG:CFGGGGFGGFGFGGGGGGGF5FGCF@B>GG=FFGFGGFFFGGF2C:7FF);28F<BA##########
@DE18INS60510:318:000000000-B6LD3:1:1101:19617:9839 1:N:0:AAGAGGCAGCGTAAGA
TGGGGAATATTGCACAATGGGGGAAACCCTGATGCAGCGACGCCGCGTGGAGGAAGAAGGTCTTCGGATTGTAAACTCCTGTTGTCGAGGAAGATAATGACGGTACTCAACAAGGAAGTGACGGCTAACTACGTGCCAGCAGCCGCGGTAAAACGTAGGTCACAAGCGTTGTCCGGAATTACTGGGTGTAAAGGGAGCGCAGGCGGGAGAACAAGTTGGAAGTGAAATCCATGGGCTCAACCCATGAACTGCTTTCAAAACTGTTTTTCTTGAGTAGTGCAGA
+
GGGGGGGGGGGGGGGGGGGGGGGGGGGGGGGGGGGGGGGGGGGGGGGGGGGGGGGGGGGGGGGGGGGGGGGGGGGGGGGGGGGGGGGGGGGGGGGGGGGGGGGGGGGGGGGGGGGGGGGGGGGGGGGGGGGGGGGGGGGGGGGGGGGGGGGGGGGGGGGGGGGGFGGGGGGEGGGGGGGGGGGGGGGGGGGGGFEGEDGGGGGGEDGEGGGGC?GGFDFGGGGGGGGGGGGG7CDF>FGGFFFFG64**:FGGFFFGGFAG@GFFAFBFF<AFF49A######
@DE18INS60510:318:000000000-B6LD3:1:1101:5721:9847 1:N:0:AAGAGGCAGCGTAAGA
TGGGGAATATTGCACAATGGGGGAAACCCTGATGCAGCGACGCCGCGTGGAGGAAGAAGGTCTTCGGATTGTAAACTCCTGTTGTTGGGGTAGATAATGACGGTACCCAACAAGGAAGTGACGGCTAACTACGTGCCAGCAGCCGCGGTAAAACGTAGGTCACAAGCGTTGTCCGGAATTACTGGGTGTAAAGGGAGCGCAGGTGGGAAGACAAGATGGAAGTGAAATCTATGGGCTCAACCCATATACTGCTCTCCAAACTGTCTTTCTCGAGTAGTGCAGA
+
?EFGGGGGC<FA@FG<<EGGF:CC4FG=@BE4EFFGFF7CCCGGGGGGGGG7FGAGGFGGGG;FFGFDGEGFGGFCBFFGGGGGFF@@7C:1CCFGGGGG?FEFFEB:BFECCGG:C22?FFG>EGC8F+,31AFGGGGGFGGFGG>?*/;CEFE;8EECFGGGGFC*;/:C9AED8>FGGG?<88AEE9+3<?88>>C?>88*7;**<EFE8*:*A77C45ACEGCFFFC:C<5).877@F.7CG#####################################
@DE18INS60510:318:000000000-B6LD3:1:1101:7681:9860 1:N:0:AAGAGGCAGCGTAAGA
TGGGGAATATTGCACAATGGGGGAAACTCTGATGCAGCGACGCCGCGTGAGGGAAGAAGGTCTTCGGATTGTAAACTCCTGTTGTTGAGGACGATAATGACGGGACTCAACAAGGAAGTGTCCTCCAACTACGTTCCCACCACCCGCGTTAAACCTTGGTCACAAACCTTTACCGGAATTTCTGGGTGTAAAGGGCACGCTGGCCGGCAAGCCAATTGGTAGGTAAAACCATGCTCTCTAACGCTGCACCGCTTTCGAAAATGTTTTTCTTTGAGTGTGCGAG
+
GGGGGGGGFGCFGGGFFGGGFECF7FG,CF6EFFFGGG:7:FEGGEEFF,,::CFCFGEFGAFG,DFDFGGGGGGGF9FE=F,,:44,:EG+>B#############################################################################################################################################################################################
@DE18INS60510:318:000000000-B6LD3:1:1101:7679:9880 1:N:0:AAGCGGCACCGTAAGA
TGGGGAATATTGCACAATGGGGGAAACCCTGATGCAGCGACGCCGCGTGGAGGAAGAAGGTCTTCGGATTGTAAACTACTGTTGTTGAGGAAGATAATGACGGTACTCAACAAGGAAGTGACGGCTAACTACGTGCCAGCAGCCGCGGTAAAACGTCGGTCACACGCGTTGTCCGGAATTACTGGGTGTAAAGGGAGCGCAGGCGGGAGAACAAGTTGGAAGTGAAATCCATGGGCTCAGCCCATGATCAGCTTTCAAAACTGTTTCTCTTGAGTAGATCAGA
+
GGGGGGGGGGGGGGGGGGGGF,C+BC<FFGGGGGGGGGBF:FGGGGGGGGG,CFGGGGGG=FFGGGG=FGGGGGGFG,FF<F<?B,E5FFG8FGFAAA5B5B4FBFFDF8F,,B,,:>FDF<+@B=78:==F<>,53E>>C:<C:F*C:**@FG:6*=*CF##########################################################################################################################
@DE18INS60510:318:000000000-B6LD3:1:1101:15607:9885 1:N:0:AAGAGGCAGCGTAAGA
TGGGGAATATTGCACAATGGGGGAAACCCTGATGCAGCGACGCCGCGTGAGCGAAGAAGTATTTCGGTATGTAAAGCTCTATCAACAGGGAAGAAGAAATGACGGTACCTGACTAAGAAGCACCGGCTAAATACGTGCCAGCAGCCGCGGTAATACGTATGGTGCAAGCGTTATCCGGATTTACTGGGTGTAAAGGGAGCGCAGGCGGTACGGCAAGTCTGATGTGAAAGCCCGGGGCTCCACCCCGGTACTGCATTGGAAACTGGCGGACTAGAGTGTCGGA
+
GGGGGGFGGGGGGGGGGFGGGGGFGGGGGGGGGGGGGGGGGGGGGGGGGDGGGGGGGGGGFGGGGGGGGGGGGGGGGGGCGGGGGGGGDGGGGGGGGFGGFGGGGGGGGGFGGGGCGDFGGGGGGGGGGGGGGFGGGGGGGGGGGGGGGGGCEGGGGGGGGFGGGGGGGGGGGDGGDEGGGGGGGGGGGGG@FFCFGGGDGGE8CGGGGGDGGGGEFDGGGFFGG7CGGGGFFDG>DE37)05:DGEDEGGGGFFFGG>7DFGD###################
@DE18INS60510:318:000000000-B6LD3:1:1101:18840:9887 1:N:0:AAGAGGCAGCGTAAGA
TGGGGAATATTGCACAATGGGGGAAACCCTGATGCAGCGACGCCGCGTGAGTGAAGAAGTATCTCGGTATGTAAAGCTCTATCAGCAGGGAAGAAAATGACGGTACCTGACTAAGAAGCCCTGGCTAACTACGTGCCAGCAGCCGCGGTAATACGTAGGGGGCAAGCGTTATCCGGAATTATTGGGCGTAAAGCGCGCGCAGGCGGATCAGTCAGTCTGTCTTACAAGTTCGGGGCTTAACCCCGTGATGGGATGGAAACTGCTGATCTAGCGTATCGGAGAG
+
GGGGCGGGFFGFGGGGGGGGGGGGGGFGGGGGGGGFGFD@BFGCCEGFFGGGFGCFGGFFFGGGF<DBFEFGGGGGGGGFGGGGGG<BFC+AFCFGFGGGGGGGGGGGGGFGGGGFGGGFF,B7DGGGGGGGGFFGGGGGGGGFGGGCFECCG@BFGGGECGEGGGGDEFGGGGGGCEGGC?B9CDFEGGG:2+:EEGGGGC8EECE5C8?<:9<?EF>>F7<7+2AF+ACCCC3355*:87>@D:5D@*>7C?3)97<:CBCD###################
@DE18INS60510:318:000000000-B6LD3:1:1101:15607:9906 1:N:0:AAGAGGCAGCGTAAGA
TGGGGAATATTGCACAATGGGGGAAACCCTGATGCAGCGACGCCGCGTGAAGGAAGAAGTACTTCGGTTTGTAAAGCCCTGTCATCAAGGAAGATGATATCACTGTACATGAAGAAAAAGCCCCGGATATATACGTCCCCGCCGCCGCGGTAACACGTATGATACAAGCGTTCTCCGATTATAGTGGGTATAGGGAGCGCACAGGCGGTACCACAAGGGAGGTGTAAACGATGGGGGCTACACCTCGGTAGCGCTTAAGAACGTGTCTCTCTAGTATGTCGGA
+
GGGGGGGGGGGGGGGGGGGGGGGGGGGGGGGGGGGGGGGGGGGGGGGGG7+,@FGGGGG;,,@FFGG<+@FFFGG,,,@:,DC9,,,,@FGGGG#############################################################################################################################################################################################
@DE18INS60510:318:000000000-B6LD3:1:1101:3666:9907 1:N:0:AAGAGGCAGCGTAAGA
TGGGGAATATTGCACAATGGGGGAAACCCTGATGCAGCCACGCCGCGTGGAGGAAGAAGGCCTTCGGGTTGTAAACTACTTTTGGTGAGGAAGATAATGACGGTACTAAACAAGGAAGTGACGGCTAATTCCGGCACAGAAGCCGCGGGAAAACGCAGGCCCAAAGCGTGGTGCGGAATTAAGGGGTGTAAAGGGAACCGAGTTGGGTGAACAAGATGGGAGTGAAAGCAATGGGTTCAACCCGAGGTCACATTGCAGAGCTGAGTCTCTTAAGTGCTTCAGA
+
GGGGGGGGGGG<F9FFFGGGG,@:EG<CFGGGGGGGGG8F,@FFEEGFDEE=BFCFGGGG,CCFGGG+CFFBEGG9B,BE,CE9:E<,:B@,BE9A<A?A,++88+E,B,BFF=8,3,B<FA+@+8:,,,,,,+++5:@,@,,@:C7::>*3CF*4<FD############################################################################################################################
@DE18INS60510:318:000000000-B6LD3:1:1101:15619:9924 1:N:0:AAGAGGCAGCGTAAGA
TGGGGAATATTGCACAATGGGGGAAACCCTGATGCAGCGACGCCGCGTGGAGGAAGAAGGTCTTCGGATTGTAAACTCCTGTTGTTGAGGAAGATAATGACGGTACTCAACAAGGAAGTGACGGCTAACTACGTGCCAGCAGCCGCGGTAAAACGTAGGTCACAAGCGCTGTCCGGAATTACTGGGTGTAAAGGGAGCGCAGGCGGGAGAACAAGTTGGAAGTGAAATCCATGGGCTCAACCCATGAACTGCTTTCAAAACTGTTTTTCTTGAGTAGTGCAGA
+
GGGGGGGGGGGGGGGGGGGGGGGFGGGGGGGGGGGGGGGGGGGGGGGGGGGGGGGGGGGGGGGGGGGGGGGGGGGGGGGGGGGGGGGGGFGGGGGGGGGGGEEGGGGGGGGGGGGGGFGGGGCEGGGFGGGGGGGGGGGGGGGGGGGGGDECEGGGGGGGGGGGGGGGGGGGGGGECEGGFGGGGGGGGGFFGGDFGGGGGGGGDGG>EGGGGGG9?GGGGGGGGGFGGGGGGGGFFFGG?FFFGGFGFGGGG*86DF<<FFGG?AFFFFFAA7A<A>7AAA4
@DE18INS60510:318:000000000-B6LD3:1:1101:10822:9925 1:N:0:AAGAGGCAGCGTAAGA
TAGGGAATTTTCGGCAATGGGCGAAAGCCTGACCGAGCAACGCCGCGTGAGTGAAGAAGGCCTTCGGGTTGTAAAGCTCTGTTGTGAAGGAAGAACGGCTCATAGAGGGAATGCTATGGGAGTGACGGTACTTTACCAGAAAGCCACGGCTAACTACGTGCCAGCAGCCGCGGTAATACGTAGGTGGCGATCGTTATCCGGAATTATTGGGCGTAAAGGGTGCGCAGGCGGTTTGGAACGTTTAAGGTGAAAGCGTGGGGCTTAACCCCATCCAGCCTTAGAA
+
GGGGGGGGGGGGDFGGGGGGGGGGGGG8FGFGCFFGGGGGGGGGGGGGGGGGGGGFGGGFGGGGGGGGGGGECFGGG9F<FGFGE7F?<FGGGGGGGGDFGGGF<FFFGGGFGG9DGF,@FFGGDGGGEGGGGGGGFGGGGGGGGGGE:7FFGGGGGGGGGGGG>,BCFGGGGGGGGCGGGG7@FFC*33*4=CFC8CECCE55CC?FFGGG8>G=E>>5CGG:8C*1CCD)79C)<B*557<):<=*)2*?F4:D*911CBF6@##################
@DE18INS60510:318:000000000-B6LD3:1:1101:8892:9933 1:N:0:AAGAGGCAGCGTAAGA
TGGGGAATATTGCACAATGGGGGAAACCCTGATGCAGCGACGCCGCGTGGAGGAAGAAGGTCTTCGGATTGTAAACTCCTGTTGTTGGGGAAGATAATGACGGTACCCAACAAGGAAGTGACGGCTAACTACGTGCCAGCAGCCGCGGTAAAACGTAGGTCACAAGCGTTGTCCGGAATTACTGGGTGTAAAGGGAGAGCAGGCGGGAAGACGGGTTGGAAGTGAAATCTATGGGCTCAACCCATAAACTGCTTTCAAAACTGTTTTTCTTGAGTAGTGCAGT
+
GEFFFGGGGGGF<CFEAFGGGGFEGG<<B@AEFFGGGGFG@EGCEGBFGGEF7CFEGFFFGGAFGG>+44EFGGCGGGGFFGFFD,<<>+CCEGGFGGFGF7FGGGGCFGE7C,FDGGFGFFGCFFEFGGGGEC@F:FC>F7EFFG>BF7<,CFGFCFGF,BC:98*;EE8BCC8C5CG?FG9CCC@EGG7<C@CGD**;0C**:5/8?=6A5=E7C5D*:C<=7D<>EFDFDG47)0*97>>)CFFFB70*27@@D7<7CFG:7276?##############
@DE18INS60510:318:000000000-B6LD3:1:1101:10817:9944 1:N:0:AAGAGGCAGCGTAAGA
TAGGGAATTTTCGGCAATGGGCGAAAGCCTGACCGAGCAACGCCGCGTGAGTGAAGAAGGCCTTCGGGTTGTAAAGCTCTGTTGTGAAGGAAGAACGGCTCATAGAGGGAATGCTATGGGAGTGACGGTACTTTACCAGAAAGCCACGGCTAACTACGTGCCAGCAGCCGCGGTAATACGTAGGTGGCGAGCGTTATCCGGAATTATTGGGCGTAAAGGGTGCGCAGGCGGTTTGAAAAGTTTAAGGTGAAAGCGTGGGGCTTAACCCCATACAGCCTTAGAA
+
GGGGGGGGGGGGGGGGGGGGGGGGGGGGGGGGGGGGGGGGGGGGGGGGGGEGGGGGGGGGGGGGGGGGGGGGGGGGGGGFGGGGGGGGGGGGGGGGGGGGGGGGGGGGGGGGGGGGGGGGGGGGGGGGGGGGGGGGGGGGGGGGGGGGGGGGGGGGGGGGGGGGGGGGGGGGGGGGGGFGGGGGGGGGGGGGGGGGCFGGEEDGC?FGGFGGGGGGG7>DGGGGGGGGGGG9CDGFFF7DFFFFGGFG?FGGGFF>D341DEGGFAFFFFFFFFA?FF<7<AF
@DE18INS60510:318:000000000-B6LD3:1:1101:5228:9945 1:N:0:AAGAGGCAGCGTAAGA
TGGGGAATATTGCACAATGGGGGAAACCCTGATGCAGCGACGCCGCGTGGAGGAAGAAGGTCTTCGGATTGTAAACTCCTGTTGTTGAGGAAGATAATGACGGTACTCAACAAGGAAGTGACGGCTAACTACGTGCCAGCAGCCGCGGTAAAACGTAGGTCACAAGCGTTGTCCGGAATTACTGGGTGTAAAGGGAGCGCAGGCGGGAGAACAAGTTGGAAGTGAAATCCATGGGCTCAACCCATGAACTGCTTTCAAAACTGTTTTTCTTGAGTAGTGCAGA
+
GGGGGGG8FFGGGGFFGFGGGGGDGGGFGGGFCFGFGGCFGGGEGGGGGEECGGGGGGGGGGCGFGGGGGG@FGGGGECFFGGGGGFFGGGFGFFGGFFFGDEGGGGFFGGGGFFFGGGGGFFGGGGGGGGGGGCFFGCCFGGGGDCCCEGGGFGFGGGEGGEGGGGGEGGGGFE>>C>FGCF7EF;EGGFCEFC>CEEEGE:8>?8E587<@?EC+>DFGG?=?CFGGGGGGG7::>CF?@EFGGFC?:FG777=C7)47<F2=>:60@AAD2-)663<ABB
@DE18INS60510:318:000000000-B6LD3:1:1101:5206:9949 1:N:0:AAGAGGCAGCGTAAGA
TGGGGAATATTGCACAATGGGGGAAACCCTGATGCAGCGACGCCGCGTGGAGGAAGAAGGTCTTCGGATTGTAAACTCCTGTTGTTGAGGAAGATAATGACGGTACTCAACAAGGAAGTGACGGCTAACTACGTGCCAGCAGCCGCGGTAAAACGTAGGTCACAAGCGTTGTCCGGAATTACTGGGTGTAAAGGGAGCGCAGGCGGGAGAACAAGTTGGAAGTGAAATCCATGGGCTCAACCCATGAACTGCTTTCAAAACTGTTTTTCTTGAGTAGTGCAGA
+
GFGGGGGGGFG,CEFGGGGDFGGCGGEGGGGCFGG<FB>FGGGGGGGFFGEGD:<:FGGFFEGGGDGGDFGFFGGGGFG@CGGGFGGGCEGGGCGGGGGGGGGGGGGGGGGGFFGCFGGGGGGGGGGGD?FGGGDFGGGGGGGGGGGGCCEGGFGCC5CCCCGGGC;EGG*8CGGGGCCGGGGGGGCEGGFGGCEGCCGGGEEGGG?5?EGFGFGFGGGF7CFG:CFGG6=FG4*.<@*=?F>:*:4D@CCFGFFFFDAFGFGGFFF::62.)26AFF?<946
@DE18INS60510:318:000000000-B6LD3:1:1101:27235:9956 1:N:0:AAGAGGCAGCGTAAGA
TGGGGAATATTGCACAATGGGGGAAACCCTGATGCAGCGACGCCGCGTGGAGGAAGAAGGTCTTCGGATTGTAAACTCCTGTTGTTGAGGAAGATAATGACGGTACTCAACAAGGAAGTGACGGCTAACTACGTGCCAGCAGCCGCGGTAAAACGTAGGTCACAAGCGTTGCCCGGAATTACTGGGTGTAAAGGGAGCGCAGGCGGGAGAACAAGTTGGAAGTGAAATCCATGGGCTCAACCCATGAACTGTTGTCAAAACTGTTTTTCTTGTGTAGTGCAGA
+
GGGGGGEGGGFEGGGCCFGGGGGGGGGCGGDGGGGGFGFGGGGGDGGFGGGF@FGGGGGFGGFGGGD@FGGGGGGGGGGGGGGGGGGGGGGGGGGFGGGGGGGEFGGGFGGGGGGGFGGGGGGDGGDEGFFGGGGGGGGGGGGGGGGGC8CGGGGGFCGGGGGGGGF5EECEFGGGD>FGFGFGFFGGCFGEFFGGGCEGGGGGGDD5CCGGD:FECCCF:CFFGC7FGD6FFC*5<FDGFFEEFC=7@*2*2*8=F7<7CFGGFFFBFF2<)5:<BFBAFB4
@DE18INS60510:318:000000000-B6LD3:1:1101:12738:9959 1:N:0:AAGAGGCAGCGTAAGA
TGGGGAATATTGCACAATGGGGGAAACCCTGATGCAGCGACGCCGCGTGGGCGAAGAAGTCTTTCGGTATGTAAAGCTCTATCAGCAGGGAAGAAAATGACGGTACCTGACTAAGAAGCACCGGCTAAATACGTGCCAGCAGCCGCGGTAATACGTATGGTGCAAGCGTTATCCGGATTTACTGGGTGTAAAGGGAGCGTAGACGGTTGTGTAAGTCTGATGTGAAAGCCCGGGGCTCAACCCCGGGACTGCATTGGAAACTTTGTAACTAGAGTGTCGGAGA
+
GGGGGGGGFGGGGGGFAFGGGGGGGGGEEGGGGGGGGGGGGGGGGGGGGGGGGGGGGGGG,@FGGGGF>FGGGGGDFAGGFGGGCFCCGGGGGGGGGGGFGGGGGGGGGFGGFCGCGGCEGGGGGGGGGGGGGGGGGGGGGGGGGGGGGGEGGGGFGGGGFFGGGFFGGGGGGGGGGEGGGGGGGGGGGGCCGGG5AGGGEG8CEGEDE8C>CFGGCGFFGGGGGGGCGFFDGDGFB>FG@:@:DGFGEGGFC@496*)84@***66:<?<FFF<<BFFF>>@
@DE18INS60510:318:000000000-B6LD3:1:1101:13464:9962 1:N:0:AAGAGGCAGCGTAAGA
TGGGGAATATTGCACAATGGGGGAAACCCTGATGCAGCGACGCCGCGTGGAGGAAGAAGGTCTTCGGATTGTAAACTCCTGTTGTTGAGGAAGATAATGACGGTACTCAACAAGGAAGTGACGGCTAACTACGTGCCAGCAGCCGCGGTAAAACGTAGGTCACAAGCGTTGTCCGGAATTACTGGGTGTAAAGGGAGCGCAGGCGGGAGAACAAGTTGGAAGTGAAATCCATGGGCTCAACCCATGAACTGCTTTCAAAACTGTTTTTCTTGAGTAGTGCAGA
+
GGGGGGGGGGGGGGGGGGGGGGGGGGGGGGGGGGGGGGGGGGGGGGGGGGGGGGGGGGGGGGGGGGGGGGGGGGGGGGGGGGGGFGGGGGGGGGGGGGGGGGGGGGGGGGGGGGGGGGGGGGGGGGGGGGGGGGGGGGGGGGGGGGGGGGGGGGGGGGGGGGGGGGFGGGGGGGGGGGGGGGGGGFFGGGGGGG>CGDGDEE5EGGG5CCE?CFGGGGGGGGC4CCGGGGGFCCC>F:FFFFFFGCFGFGF=CFFF*:<AG?7DF2@BBFF<2369>A?FFF=
@DE18INS60510:318:000000000-B6LD3:1:1101:3385:9964 1:N:0:AAGAGGCAGCGTAAGA
TGGGGAATATTGCACAATGGGGGAAACCCTGATGCAGCGACGCCGCGGGAGTGAAGAAGTATCTCGGGATGGAAAGCTCTATCAGCAGGGAAGAAAATGACGGTACCTGACTAAGAAGACCCGGCTAACTACGTGCCAGCAGACGAGGTAATACGTAGGGGGCAAGCGTTAGCCGGAATTACTGGGTGCAAAGGGTGCGTAGGTGGTATGGCAAGTAAGAAGTGAAAACCCAGTGCTTAACTATGGGAAGGCGTTGGAAACTGTCAGACTGGAGTGCCGCAGA
+
C9FEE@EF<<<@EF9C<FFGFGG7@CEE:FFF<@EEAEFF+CFF:CF6=:=BBFEGGG?,9,<5CFF@+@B7<AFDFAF,,8C<BE?FFCD8BFGGG<DEFEDEGD9,FD8,<D@9<>:,:3>73@<<3,@FD,@D@;>*<>,,>*<>>,;;@<C7?A@CFE*=:FC84*=*?,*=FE5+<3+28C0;*+<A?A52/ACE>:;<CE;<7<:5*+:32:22:*+99D77::59>**9F*:C=F**27><)*1*)07)9DA2>4C:94@24624:?#########
@DE18INS60510:318:000000000-B6LD3:1:1101:24243:9985 1:N:0:AAGAGGCAGCGTAAGA
TGGGGAATATTGGGCAATGGACGCAAGTCTGACCCAGCAACGCCGCGTGAAGGAAGAAGGCTTTCGGGTTGTAAACTTCTTTTGTCAGGGAACAGTAGAAGAGGGTACCTGACGAATAAGCCACGGCTAACTACGTGCCAGCAGCCGCGGTAATACGTAGGTGGCAAGCGTTGTCCGGATTTACTGGGTGTAAAGGGCGTGCAGCCGGGCTGGCAAGTCAGGCGTGAAATCCCAGGGCTCAACCCTGGAACTGCGTTTGAAACTGCTGGTCTTGAGTACCGGA
+
GGGGGGGGGGGGGGGGGGGGGGGGGGGGGGGGGGGGGGGGGGGGGGGGGGGGGGGGGGGGGGGGGGFGGGGGGGGGGGGGGGGGFGGGGGGGGGGFGGGGGGGGGFGGGGGGGGGGGGGGGFGGGGGGGGGFFFGGGGGFFGGFGGGGGGGGGGCGGGGGGGGGGGGGFGGGGGGGGGGGGGFGGGGGGGGGGGGFDEGEGGGGGGGGGGGGGGGGG>DGGGGGGGGGGGGFGGGF3<CGFFFFGGFFFGGGGFFEDGB<GFGGFFF0>FAAAF<?<AA<193
@DE18INS60510:318:000000000-B6LD3:1:1101:11231:9993 1:N:0:AAGAGGCAGCGTAAGA
TGGGGAATATTGCACAATGGGGGAAACCCTGATGCAGCGACGCCGCGTGGAGGAAGAAGGTCTTCGGATTGTAAACTCCTGTTGTTGAGGAAGATAATGACGGTACTCAACAAGGAAGTGACGGCTAACTACGTGCCAGCAGCCGCGGTAAAACGTAGGTCACAAGCGTTGTCCGGAATTACTGGGTGTAAAGGGAGCGCAGGCGGGAGAACAAGTTGGAAGTGAAATCCATGGGCTCAACCCATGAACTGCTTTCAAAACTGTTTTTCTTGAGTAGTGCAGA
+
GGGGGGGGGGGGGGGGFGGGGGGGEGGFGGGGGGGGGGGGGGGGGGGGGGGGGGGGGGGGGGGGGGGGGGGGGGGGGGGGGGGGGGGGGGGGGGGGGGGGGGGGGGGGGGGGGGGGGGGGGGGGGGGGGGGGGGGGGGGGGGGGGGGGGGGGGGGGGGGGFGGGGGGGGGGGGGGGGGGGGGGGGGGGGGGGGGGGGGGGGGGEGGGGGCFCFCCE7FGGGGGGGGGGGGGGDGCFFFGGFFFF<64DFFGGGB@FCF)<DFGGFFF??FBB27A9<A?FFF=
@DE18INS60510:318:000000000-B6LD3:1:1101:28039:10012 1:N:0:AAGAGGCAGCGTAAGA
TGGGGAATATTGCACAATGGGGGAAACCCTGATGCAGCGACGCCGCGTGGAGGAAGAAGGTCTTCGGATTGTAAACTCCTGTTGTTGGGGAAGATAATGACGGTACTCAACAAGGAAGTGACGGCTAACTACGTGCCAGCAGCCGCGGTAAAACGTAGGTCACAAGCGTTGTCCGGAATTACTGGGTGTAAAGGGAGCGCAGGCGGGAGAACAAGTTGGAAGTGAAATCCATGGGCTCAACCCATGAACTGCTTTCAAAACTGTTTTTCTTGAGTAGTGCAGA
+
GGGGGGGGGGGGGGGGGGGGGGGGGGGGGGGGGGGGGGGGFFGFGGGGGGGGGGGGGGGGGGGGGGGGGGGGGGGGGGGFFFGFFGGGGGGGGGGGGGFGGGGGGGGGGGGGGGGGGGGGGGGGGGGGGGGGGGGGGFFGGGGGGEGGGGGGGGGGGGGGGGGGGGGGGDEGGFED>EGGGGGGGGFGEGGFGGDGGGGGGGGDGGGEGGGFGCFFDFFDGFFCFGGGGGDF:CFFFFFF:>B@GGFFFFFF7?*=*>AB<FDCB>F04@)5<?B956424A?
@DE18INS60510:318:000000000-B6LD3:1:1101:4194:10017 1:N:0:AAGAGGCAGCGTAAGA
TGGGGAATCTTCCGCAATGGACGAAAGTCTGACGGAGCAACGCCGCGTGAGTGATGAAGGATTTCGGTCTGTAAAGCTCTGTTGTTTAGGACGAACGTGCAGTGTGTGAACAATGCATTGCAATGACGGTAGTAAACGAGGAAGCCACGGCTAACTACGTGCCAGCAGCCGCGGCAATACGTAGGTGGCGAGCGTTGTCCGGAATTATTGGGCGTAAAGAGCATGTAGGCGGCTTAATAAGTCGAGCGTGAAAATGCGGGGCTCAACCCCGTATGGCGCTGGA
+
FGGGGGGGGGG@@FE@BFFGEEFC@@FFFGAFFFEDFC<CEFGGGGG7>CF<FFEFFFCCFGGGGGG+8BFFEGGCFGGC,C?FAF<C,:EEGDDGGFGFGGBF?DFGGGGGGGGFEGG9FE?@DEG@C@DEGG9@FGCE@CCFB@FFGCECGG:FGDFDFD:<;*?DGGGGGD*4FFC+35?FGGGGGD*:CG>EGGFF8E8**<CEGGFG=:1>:3>DFGC=C7+:C+157/109*27@=?>DE>D><DD>@F=CC#########################
@DE18INS60510:318:000000000-B6LD3:1:1101:14567:10019 1:N:0:AAGAGGCAGCGTAAGA
TGGGGAATATTGCACAATGGGGGAAACCCTGATGCAGCGACGCCGCGTGGAGGAAGAAGGTCTTCGGATTGTAAACTCCTGTTGTTGAGGAAGATAATGACGGTACTCAACAAGGAAGTGACGGCTAACTACGTGCCAGCAGCCGCGGTAAAACGTAGGTCACAAGCGTTGTCCGGAATTACTGGGTGTAAAGGGAGCGCAGGCGGGAGAACAAGTTGGAAGTGAAATCCATGGGCTCAACCCATGAACTGCTTTCAAAACTGTTTTTCTTGAGTAGTGCAGA
+
GGGGGGGGGGGGGGGGGGGGGGGFGGGGGGGGGGGGGGGGGGGGGGGGGGGGGGGGGGGGGGGGGGGEGGGGGGGGGGGFGGGGGGGGGGGGGGGGGGGGGGGGGGGGGGGGGGFFGGGGGGGGGGGGFGGGGGGGGGFGGGFGGGGGGDGFGFGFGGGGGGGGGGGGEEGGGGGDFCFFGGGGGGGGGGCFFFGFCGGGGGGCEGGGGGGGF?F9CDFFGGGGGGGCFGCCCFFFFFGGF:BECCFFFGG6C6FFGG>)7?C>F>FBFF>AF:BFA<?DAF?
@DE18INS60510:318:000000000-B6LD3:1:1101:14112:10027 1:N:0:AAGAGGCAGCGTAAGT
[truncated: 47,046,903 more chars]
