# Supplementary material for: Effect of radiotherapy on the gut microbiome in pediatric cancer patients: a pilot study
Source: PeerJ. 2019 Sep 23;7:e7683. doi: 10.7717/peerj.7683 (PMC6761921; doi:10.7717/peerj.7683)
Supplement: Supplemental Information 7 — Radiotherapy fraction 46.8 Gy, Male at age of 7, second dose after 12 days from the first dose from patient 2 (P2) [file peerj-07-7683-s007.gz]

Archive with 1 entries (1 files):
- GEN171113_S_16s_sample5_2_V3V5_FWD.fastq
