# Supplementary material for: Effect of radiotherapy on the gut microbiome in pediatric cancer patients: a pilot study
Source: PeerJ. 2019 Sep 23;7:e7683. doi: 10.7717/peerj.7683 (PMC6761921; doi:10.7717/peerj.7683)
Supplement: Supplemental Information 7 — Radiotherapy fraction 46.8 Gy, Male at age of 7, second dose after 12 days from the first dose from patient 2 (P2) [file peerj-07-7683-s007.gz › GEN171113_S_16s_sample5_2_V3V5_FWD.fastq]

@DE18INS60510:318:000000000-B6LD3:1:1101:17887:2188 1:N:0:AAGAGGCACTATTAAG
TGGGGAATATTGCACAATGGGGGAAACCCTGATGCAGCGACGCCGCGTGAGCGAAGAAGTATTTCGGTATGTAAAGCTCTATCAGCAGGGAAGAAAATGACGGTACCTGACTAAGAAGCACCGGCTAAATACGTGCCAGCAGCCGCGGTAATACGTATGGTGCAAGCGTTATCCGGATTTACTGGGTGTAAAGGGAGCGTAGACGGTTGCGTAAGTCTGATGTGAAAGCCCGGGGCTCAACCCCGGGACTGCATTGGAAACTATGTAACTAGAGTGTCGGAGA
+
GGGGGGGGGGGGGGGGGGGGGGGGGGGGGGGGGGGGGGGGGGGGGGGGGGGGGGGGGGGGGGGGGGGGGGGGGGGGGFGFGGGGCGCFFGGGGGGFGGGGGGGGGGGGGGGGGGGCGGGFGGGGGGGGGGGGGGGGGGGG7DFGGGGGGGEFGGGFGFGGGGGF9,8EGGGGGGGGGGGGGGGGGGFGGGGCFGGGGEGGGGGGGGGGGGGCGGFGDGGGGGGGGGFDGEFDG)57>F445>DEDDDDEGGGGFFFGG2758>FFA4>BF4>A2:<AF:B###
@DE18INS60510:318:000000000-B6LD3:1:1101:21298:2212 1:N:0:AAGAGGCACTATTAAG
TGGGGAATATTGCACAATGGGCGCAAGCCTGATGCAGCCATGCCGCGTGTATGAAGAAGGCCTTCGGGTTGTAAAGTACTTTCAGTGGGGAGGAAGGGTGTAAAGTTAATACCTTTGCTCATTGACGTTACCCGCAGAAGAAGCACCGGCTAACTCCGTGCCAGCAGCCGCGGTAATACGGAGGGTGCAAGCGTTAATCGGAATTACTGGGCGTAAAGCGCACGCAGGCGGTTTGTTAAGTCAGATGTGAAATCCCCGGGCTCAACCTGGGAACTGCATCTGA
+
GGGGGGGGGGG9FGGGCFGGGGGGGGGFGGGGGGGGGGGGGGGGGGGGGGGFFGFGGGGGGGGGGGG>FEEG<FFGFFGFFFGFGFFFC7CFGGGGGCFGG9FGFGGGGGGGGGGF9FFGGGGGGGGGG7FCFFGED7,,,,?FFGGG>EGEGGGGGGGGGGGG@ECFG8EEGGGEGGGFC*:CEGEEFGGGGGGDDAFFE*AFGFGGGG*CGG=77CFDGGGGG3ECCEDDGGD.<FC7*9@?7CFFF**:C?6?5509DDGFF<FF::0:>?BFB<<FFA4
@DE18INS60510:318:000000000-B6LD3:1:1101:20886:2238 1:N:0:AAGAGGCACTATTAAG
TGGGGAATATTGCACAATGGGCGAAAGCCTGATGCAGCGACGCCGCGTGAGTGAAGAAGTATTTCGGTATGTAAAGCTCTATCAGCAGGGAAGAAGATGACGGTACCTGACTAAGAAGCCCCGGCTAACTACGTGCCAGCAGCCGCGGTAATACGTAGGGGGCAAGCGTTATCCGGATTTACTGGGTGTAAAGGGAGCGTAGACGGACGGGCAAGTCTGAAGTGAAAGGCAGGGGCTTAACCCCTGGACTGCTTTGGAAACTGTCCATCTAGAGTGCCGGAGA
+
GGGGGGGGGGGGGGGGGGGGGGGGGGGGGGGGGGGGGGGGGGGGEGGGGDGGGGGGGGGGFGGGGGGGGGGGGGGGGGGGGGGGGGGGGGGGGGGGGGGGGGGGGGGGGGGGGCFFFGGGGGGGGGGGGGGGGGGGGGGGGGGGGGGGGGGGGGGCGGGGGGGGGGGGGGGGGGGGGEEFGGGGGGFCEGGFFFGGGGGGGGGGGGGGGGGGGGFFG7CFCFGGFG?>C=FGGC3>E4*79?FDFGF4FDFFG4@FGGF2*7DGFFF<:?<A<DFBA29>>>@
@DE18INS60510:318:000000000-B6LD3:1:1101:17228:2256 1:N:0:AAGAGGCACTATTAAG
TGGGGAATATTGGACAATGGGCGAAAGCCCGATCCAGCGACGCCGCGTGAGTGAAGGAGCATTTCGGTATGTAAAGCTCTATCAGCAGGGAAGAAAATGACGGTACCTGACTAAGAAGCCCCGGCTAACTACGTGCCAGCAGCCGCGGTAATACGTAGGGGGCAAGCGTTATCCGGATTTACTGGGTGTAAAGGGAGCGTAGACGGTTAAGCAGGTCTGAAGTGAAAGCCCGGGGCTCAACCCCGGTACTGCTTTGGAAACTGTTTGACTTGAGTGCAGGAGA
+
GGGGGGGGGGGGGGGGGGGGGGGGGGGFG4@FEGGFGGGGGGGGGGGGGGGGGFFGGGGGGGGGGGGGGGGGGGGGGGGFGGGGGGGGGGGGGGGGGGGGGGDGGGGGGGGGGGGGGGGGGGGGGGGGGGGGGGFGGGGGDFGGGGGGGGGGGGGCGGGGGGECGCCE;EGGGGDG>>EGGFGGGG;CEGGGEFEFGGGGGEEGGGGGCCFFFFC>EDC>C=+2<>CC6:3CDG3>)8FC?FE@CGE5>CFC>FFFDDAFCFCF*<F:)1:8).<ADBBF###
@DE18INS60510:318:000000000-B6LD3:1:1101:13196:2259 1:N:0:AAGAGGCACCATTAAG
TGGGGAATATTGCACAATGGGGGAAACCCTGATGCAGCGACGCCGCGTGAGTGAAGAAGCATTTCGGTATGTAAAGCTCTATCAGCAGGGAAGAAGAAAGACGGTACCCGACTAAGAAGCCCCGGCTAACTACGTGCCAGCAGCCGCGGTAATACGTAGGGGGCAAGCGTTATCCGGATTTACTGGGTGTAAAGGGAGCGTAGACGGCGATGCAAGTCTGAAGTGAAAGCCCAGGGCTCAACCCTGGGACTGCTTTGGAAACTGTGTTGCTAGAGTGCTGGAG
+
GGGGGGFGGGGGGGGGGGGGGGGGGGGGGGGGGGGGGGGGGGDGGGGEGEEFFGGFGGFGGGGGFGGGGGGGGGGGGGGGGGGGEGGGGGDGGGGGGGGGGGGGGGGGGGFGGGGGGFGGGGGGGGG>FGGGGGCFFFGGGGGGGGGFGGGCGGGGFCFGGGGG7;FGEGGGGGGGGGGG9FGGGGFCE=C+ACFCEEDGGCEEGGGGGGD=C0<FGG=FGDGGGGFGGGGGC495:53C65::CDFG4>FFG*/*:D0<DFGG9<8?FFFAFF?A#######
@DE18INS60510:318:000000000-B6LD3:1:1101:8779:2293 1:N:0:AAGAGGCACTATTAAG
TGGGGAATATTGCACAATGGGGGAAACCCTGATGCAGCGACGCCGCGTGAAGGAAGAAGTATCTCGGTATGTAAACTTCTATCAGCAGGGAAGATAGTGACGGTACCTGACTAAGAAGCCCCGGCTAACTACGTGCCAGCAGCCGCGGTAATACGTAGGGGGCAAGCGTTATCCGGATTTACTGGGTGTAAAGGGAGCGTAGACGGTGTGGCAAGTCTGATGTGAAAGGCATGGGCTCAACCTGTGGACTGCATTGGAAACTGTCATACTTGAGTGCCGGAGG
+
GFGCBCFFGGGGGGGGGGGGGGGFEFGGGGGGGGGGGEFEFGGGGGGG>FGGGGGGFFGGGGGFDCDFFGGFFGBFGGGGGGAFGFFGFCFDCFEG9BFGGGGGFGAFG<FGGGFGGGFGFGGGGDF8FGBFFGG>FGGGGGGGGGGG<:C9CGGGGGGGGGGDGGGGEC>EGGGGGEEGFG?FGGCGEE+CFFG>CGGEGG5:E=*8?CEFF6CFCFF>CFFFCDCGGD<*9CFFFF=C?FF4:EF:?=C*:@BFCF<5F?>749*:A425)85<B<BF11>
@DE18INS60510:318:000000000-B6LD3:1:1101:22965:2305 1:N:0:AAGAGGCACTATTAAG
TGGGGAATATTGCACAATGGGCGCAAGCCTGATGCAGCCATGCCGCGTGTATGAAGAAGGCCTTCGGGTTGTAAAGTACTTTCAGCGGGGAGGAAGGGAGTAAAGTTAATACCTTTGCTCATTGACGTTACCCGCAGAAGAAGCACCGGCTAACTCCGTGCCAGCAGCCGCGGTAATACGGAGGGTGCAAGCGTTAATCGGAATTACTGGGCGTAAAGCGCACGCAGGCGGTTTGTTAAGTCAGATGTGAAATCCCCGGGCTCAACCTGGGAACTGCATCTGA
+
GGGGGGGGGGGGGGGGGGGGGGGGGGGFGGGGGGGGGGGGGGGGGGGGGGGGGGFGGGGGGGGGGGGGGGGGGGGGGGGGGGGGGGGGGGGGGGGFGGGGGGGGGGGGGGGGGGGGGGGGGGGGGGGEGGGGGGGGGDGGGGGGGGGGGGGGFGGGGGGGGGGGGGGGGGGGGGGGGGGGGGEEEGGGFC7EGE>EFGGFGGCEFGGGFGGGGGG=:FGGGDGGGGGGGGD>9DD:?47DFF6FFFFFFGCC7@4?FG(9D:3C7?FFB>::4:>>246<AAF
@DE18INS60510:318:000000000-B6LD3:1:1101:14701:2360 1:N:0:AAGAGGCACTATTAAG
TGGGGAATATTGCACAATGGGGGAAACCCTGATGCAGCGACGCCGCGTGAGCGAAGAAGTATTTCGGTATGTAAAGCTCTATCAGCAGGGAAGAAAATGACGGTACCTGACTAAGAAGCACCGGCTAAATACGTGCCAGCAGCCGCGGTAATACGTATGGTGCAAGCGTTATCCGGATTTACTGGGTGTAAAGGGAGCGTAGACGGTTGTGTAAGTCTGATGTGAAAGCTCGGGTCTCAACCCCGGGACTGCATTGGAAACGCTGTAACTAGAGTGTCGGAGA
+
GGGGGGCF<FFGGGGDEFGGGCGGGGG8FE<?ECFGEE>CGEGGDFGG@:FGEEGDEFA,,@,EFGDGGGF,FF9FFGCFB9D<FGCFC:EGGGGGFGFG9<FECEGGGFGGG9CC<BFG@FCFGC5<@+3<CAFFG:CFC*;C8*?8EEE+9CC@0+;:2CFGC0AE8A8CFGGE5CG<9:C7CCFDCFE9:9>>88?*C>*<1*/;C?EGFF+<C7C>*:0:<>+CE+957)17)/*207>3DGFCB9*70**=FC23D)1/787A:6A<4<5:A######
@DE18INS60510:318:000000000-B6LD3:1:1101:15254:2392 1:N:0:AAGAGGCACTATTAAG
TGGGGAATATTGCACAATGGGGGAAACCCTGATGCAGCGACGCCGCGTGAAGGAAGAAGTATCTCGGTATGTAAACTTCTATCAGCAGGGAAGATAGTGACGGTACCTGACTAAGAAGCCCCGGCTAACTACGTGCCAGCAGCCGCGGTAATACGTAGGGGGCAAGCGTTATCCGGATTTACTGGGTGTAAAGGGAGCGTAGACGGTGTGGCAAGTCTGATGTGAAAGGCATGGGCTCAACCTGTGGACTGCATTGGAAACTGTCATACTTGAGTGCCGGAGG
+
GGGGGGGGGGGGGGGGGGGGGGGGGGGGGGGGGGGGGGEGGGGGGGGFGEFFGGGGGGGGCFGFGGGGGGGGGGGGGGGFGFGFGGGGFFGFGGGGGGGGGGEGGGGGGGGGGGGGGGGGGGGGGGGGGCFGGGGGGGGGGGGFGGGGGGGGGGGGGGGGGGEGGGGGGGDGGGGGGGDGGGGGGGFG>FFFGGGGGGGGGGGGEEGGEEGGGFGFC>CCCFCFFGGG55DGGGGFF376?FFFFFFC?4C<7?4?GF939@G>F>=>A4<B<04<2)(439B
@DE18INS60510:318:000000000-B6LD3:1:1101:14801:2392 1:N:0:AAGAGGCACTATTAAG
TGGGGAATATTGCACAATGGGGGAAACCCTGATGCAGCGACGCCGCGTGAGCGAAGAAGTATTTCGGTATGTAAAGCTCTATCAGCAGGGAAGAAGAAATGACGGTACCTGACTAAGAAGCACCGGCTAAATACGTGCCAGCAGCCGCGGTAATACGTATGGTGCAAGCGTTATCCGGATTTACTGGGTGTAAAGGGAGCGCAGGCGGAAGGCTAAGTCTGATGTGAAAGCCCGGGGCTCAACCCCGGTACTGCATTGGAAACTGGTCATCTAGAGTGTCGGA
+
GGGGGGGGGGGGGGGGGGGGGGGGGGGGGGGGGGGGGGGGGGGGGGGGGGGGGGGGGGGG,?FGGGEFGFGGGGGGGGGGGGGGGGGGGGGGGGGGGGGGGGGGGGGGGGGGGGGGGGGGGGGGGGGGGGGGGGGGGGGGGGGGGGGGGGGGGGGGGGF9FGFEFGEFGGGGG7FGGGGGGGFGGGGGFGEGGGGGGGDGGCEGEGGGGGGGGGFGGGGFFGGFFGGFFGGGGGGFFF3F?=@FGDEGB7CF>?4FGFFFGFGCF:B4)6>)<<9?9<A9690
@DE18INS60510:318:000000000-B6LD3:1:1101:24176:2394 1:N:0:AAGAGGCACTATTAAG
TAGGGAATTTTCGGCAATGGGGGAAACCCTGACCGAGCAACGCCGCGTGAAGGAAGAAGGTTTTCGGATTGTAAACTTCTGTTATAAAGGAAGAACGGCGGCTACAGGAAATGGTAGCCGAGTGACGGTACTGTATTGGAAAGCCACGGCTAACTACGTGCCAGCAGCCGCGGTAATACGTAGGTGGCAAGCGTTATCCGGAATTATTGGGCGTAAAGAGGGAGCAGGCGGCAGCAAGGGTCTGTGGTGAGAGCCTGAAGCTTAACTTCAGTAAGCCATAGAA
+
GGGGGGGGGGGGEDGEDGGFGGGGGGGCGGGGFGGGG@FG@CGGGGG:FFGGGGGGGGGF>:FFFFDCFFGCFFGGGGG9FGFG<GGCEGGFGGGCCFGEDGECGGGGGFGFFFGFFFGCEGGGGGGGDGCA,<F?@CCEGGGGCCGEGGEDGG7FDGFCCF?EFFGGGG5C>:CCFGEG+CFEFGCFFFDGG8EC5F7EDCE8799E:FE5E/C5EFFGGGGGGGFDEGCCGDDFFFFGFF7?:??DFGGGGFFFGGBBD:DDBA*44@AA2)<2:?<??9=
@DE18INS60510:318:000000000-B6LD3:1:1101:23135:2428 1:N:0:AAGAGGCACTATTAAG
TGGGGAATCTTCCGCAATGGACGAAAGTCTGACGGAGCAACGCCGCGTGAGTGATGAAGGATTTCGGTCTGTAAAGCTCTGTTGTTTATGACGAACGTGCAGTGTGTGAACAATGCATTGCAATGACGGTAGTAAACGAGGAAGCCACGGCTAACTACGTGCCAGCAGCCGCGGTAATACGTAGGTGGCGAGCGTTGTCCGGAATTATTGGGCGTAAAGAGCATGTAGGCGGCTTAATAAGTCGAGCGTGAAAATGCGGGGCTCAACCCCGGATGGCGCTGGA
+
GGGGGGGGGGGGGGGGGGGGGGGGGGGGGGGGGGGGGGGGGGGGGGGGGGGFFGFGGGGGEGGGGGGGGGGGGGGGGGGGGGGGGGGGFFFGGGGGGGGGGGFGGGGGGGGGGGGGGGGGGGGGGGGGGGGGGGGGGGGG:BFAGGGGGGGGGGGGGGGFCGD9FGGGFGGGEGGGGGGFGGGGGGGGGGGGGGGGGGGGGGEEFGGGCGGGGGEGGGGGGGGFFCGFFFGGGDD@FBG7=6=@CE@D5CDFGFF=FC69CB)/6>F?BF6(413<?;0;93<
@DE18INS60510:318:000000000-B6LD3:1:1101:7431:2438 1:N:0:AAGAGGCACTTTTAAG
TGGGGAATATTGCACAATGGGGGAAACCCTGATGCAGCGACGCCGCGTGAGCGAAGAAGTATTTCGGTATGTAAAGCTCTATCAGCAGGGAAGAAGAAATGACGGTACCTGACTAAGAAGCACCGGCTAAATACGTGCCAGCAGCCGCGGTAATACGTATGGTGCAAGCGTTATCCGGATCTACTGGGTGTAAAGGGAGCGCAGGCGGTACGGCAAGTCTGATGTGAAAGCCCGGGGCTCAACCCCGGTACTGCATTGGAAACTGTCGGACTAGAGTGTCGGA
+
EFGGGGGGGGGFGGGGDEFFGGGGEGGGEFGFFFGFGFFEGFE@FEGCF:ECFFFGGGGGGFFDFFGBCFG,@FGGGGGGF;FGGFGE:CCFFCFFFGGFGGGGGGGGGFFFGBFFGGG<CF8CEEGGGGGFEFGFC;CFGGGGG*28:C8?ECFEFC?CFGCCC8@FFC*;?CEG;:;**2@:+<CF*A:E@+:CEFC8C*:?EGG>?E=CEGGEGG**2:AD<:CF:FC59DGFFE57=@?FG*77<7C*:=??###########################
@DE18INS60510:318:000000000-B6LD3:1:1101:23062:2438 1:N:0:AAGAGGCACTATTAAG
TGGGGAATATTGCACAATGGGGGAAACCCTGATGCAGCGACGCCGCGTGAGCGAAGAAGTATTTCGGTATGTAAAGCTCTATCAGCAGGGAAGAAAATGACGGTACCTGACTAAGAAGCCCCGGCTAACTACGTGCCAGCAGCCGCGGTAATACGTAGGGGGCAAGCGTTATCCGGATTTACTGGGTGTAAAGGGAGCGTAGACGGCATGGCAAGCCAGATGTGAAAGCCCGGGGCTCAACCCCGGGACTGCATTTGGAACTGTCAGGCTAGAGTGTCGGAGA
+
GGGGGGGGGGGGGGGGFGGGGGGGGGGGGGGGGGGGGGGGGGGGDGGGGGGGGGFGGGGGFGGGGGGGGGGGGGGGGFGFGGGGGGGGF@FGGGGGGGGGGGGGGGGGGGGGGGGCGGGGGGGGGGGGGGGGGGGGGGGGDGGGGGGGGG@FFGGGGGGGGGGGGGGGGDGGGGGGDGG?FGGGGGCCEGGGGGGGGGECEDGGGGGDGGGGF?F>FGG5CFC7FGGGGGFGGGDDFFGFFF.7<EF3>*7C7=B=>C7<F4CCFFF<FF:?<4>954?6693
@DE18INS60510:318:000000000-B6LD3:1:1101:17861:2443 1:N:0:AAGAGGCACTATTAAG
TGGGGAATATTGCGCAATGGGGGAAACCCTGACGCAGCAACGCCGCGTGATTGAAGAAGGCCCTCGGGTTGTAAAGATCTTTAATCAGGGACGAAAAATGACGGTACCTGAAGAATAAGCTCCGGCTAACTACGTGCCAGCAGCCGCGGTAATACGTAGGGAGCAAGCGTTATCCGGATTTACTGGGTGTAAAGGGCGCGCAGGCGGGCCGGCAAGTTGGGAGTGAAATCCCGGGGCTTAACCCCGGAACTGCTTTCAAAACTGCTGGTCTTGAGTGATGGAG
+
GGGGGGGGGGGGGEGGGGGGGGGGGGGGGGGGGGGGGGGGGGGGGGGGGGGGGGGGGGGGGGGGGGGGGGGGGGGGGCFFGGGGGGGGGGGGFGGGGGGGGGGGGGGGGGGGGGGGGGGGGGGGGGGGGGGGGGGGGFGGGGGGGGGGGGGGGGGGFGGGGGGGGGGGGGGGGGGGGGGEFFGGGGGCEGGGGGGGGGGGGGGGGGGGGGGGEGGGFGGGG<CCFGGGGGFFGGGFF:5<B?F:DGFDFGFGG?FFGGB<GFFG?<F>:F<AAABABA#####
@DE18INS60510:318:000000000-B6LD3:1:1101:7542:2467 1:N:0:AAGAGGCACTATTAAG
TGGGGAATATTGCACAATGGGCGCAAGCCTGATGCAGCCATGCCGCGTGTATGAAGAAGGCCTTCGGGTTGTAAAGTACTTTCAGCGGGGTGGAAGGGAGTAAAGTTAATACCTTTGCTCATTGACGTTACCCGCAGAAGAAGCACCGGCTAACTCCGTGCCAGCAGCCGCGGTAATACGGAGGGTGCAAGCGTTAATCGGAATTACTGGGCGTAAAGCGCACGCAGGCGGTTTGTTAAGTCAGATGTGAAAGCACCGGGCTCAACCTGGGCACTGCATCTGA
+
FEGFGGGGGGGGCAFGGFEGFGFFGGGFGFFGGGGGGCCFFGFCEFGGFECEFEC<FG,EFGGFGGGGGFFF<EFFGG<C<,FFC?FGGG+@F+,E=FCFFGFFG9CFFGGDG9F<FF<<,,=FFDF8>F+@8FE7C>@DCFFGC7>@*>FFCGGDCEFGGDFC:,6<:CEEGE18,2?EC8*CECEGGGG>EGDGF?FFCE8CFGGCGFFFGG*:CCGG<DGDCD=D*>D5C39F:BGC@=*=7:6:=FF7*7)0*/7335F=42>:::<18?0()449<<?
@DE18INS60510:318:000000000-B6LD3:1:1101:14997:2472 1:N:0:AAGAGGCACTATTAAG
TGGGGAATATTGCACAATGGGGGAAACCCTGATGCAGCGACGCCGCGTGGAGGAAGAAGGTTTTCGGATTGTAAACTCCTGTTGTTGAGGAAGATAATGACGGTACTCAACAAGGAAGTGACGGCTAACTACGTGCCAGCAGCCGCGGTAAAACGTAGGTCACAAGCGTTGTCCGGAATTACTGGGTGTAAAGGGAGCGCAGGCGGGAGAACAAGTTGGAAGTGAAATCCATGGGCTCAACCCATGAACTGCTTTCAAAACTGTTTTTCTTGAGTAGTGCAGA
+
GGGGGGGGGGGGGGGGGGGGGGGGGGGFGGGGGGGGGGGGGGGEGGFCFGEFGGGGGGGGFGGGGGGGGGGGGGGGGGGGGGGGGGGGFGGGGGGGGGGGGGGGGGGGGGGGGGGCGGGGGGGGGGGGGGGGGGGGGGGGGGGGGGGGGGGGGGGGGGGGGGDFGGFGGGGGGGGGGGGGGGGGGGGGGGG9CFGCEGE*:EGGGGECEEGGGFFF7CFGFGGGGGGFGGGGGGG4<)*9<FD>FCBFFCG47@F4CG>DDFG7*6FBF?A>A?)6AD?DBAF
@DE18INS60510:318:000000000-B6LD3:1:1101:22867:2473 1:N:0:AAGAGGCACTATTAAG
TGGGGAATATTGCACAATGGGCGAAAGCCTGATGCAGCGACGCCGCGTGAGTGAAGAAGTATTTCGGTATGTAAAGCTCTATCAGCAGGGAAGAAAATGACGGTACCTGACTAAGAAGCCCCGGCTAACTACGTGCCAGCAGCCGCGGTAATACGTAGGGGGCAAGCGTTATCCGGATTTACTGGGTGTAAAGGGAGCGTAGACGGCGAAGCAAGTCTGAAGTGAAAACCCAGGGCTCAACCCTGGGACTGCTTTGGAAACTGTTTTGCTAGAGTGTCGGAGA
+
FGGGGGEGFGGGGGGGGGGGGGFFGGGGGGGGGGGGGGGGGGGGGGGFGDGFGGDFGGGGF9EFFGGFGGGFGGGFGGFGGFGGGGGGGGGGGGGGGGGGFEGGFGGGGGCGFFG9FEGGGGGGGGCEGGGGGGGGGGGGGGGGGGGDFEGGGGGGGGDDGFEGGGGGEEGGFFGDEEDGFGFFGC*CCEEGGGEF>>E8?EGGGCEG>ECEGGG7+27:F6C*CFGGF59<F*7BFFG=)7<59CFGFFFG**9BF46<58C096?################
@DE18INS60510:318:000000000-B6LD3:1:1101:21110:2530 1:N:0:AAGAGGCACTATTAAG
TGGGGAATATTGCACAATGGGGGAAACCCTGATGCAGCGACGCCGCGTGAGCGAAGAAGTATTTCGGTATGTAAAGCTCTATCAGCAGGGAAGAAAATGACGGTACCTGACTAAGAAGCACCGGCTAAATACGTGCCAGCAGCCGCGGTAATACGTATGGTGCAAGCGTTATCCGGATTTACTGGGTGTAAAGGGAGCGTAGACGGTTGTGTAAGTCTGATGTGAAAGCCCGGGGCTCAACCCCGGGACTGCATTGGAAACTATGTAACTAGAGTGTCGGAGA
+
GGGGGGGGGGGGGGGGGGGGGGGGGGGGGGGGGGGGGGCEGGGGGGGGGGGGGGGGGGGGGGGGGGGGGGGGGGGGGFGGGGGGGGGGGGGGGGGGGGGGGGGGGGGGGGGGGDFGGGGGGGGGGGGGGGGGGGGGGGGGGGGGGGDDGGCFGGGCFGGGGGGGGGGGGGGGGGGGCGEFFFGGGGEEGGGGGGGGGGGGGGGGGGGGGGEGGGGGGGGGGGGGGGGGFFGGGDGF37FD?@F>DCDCEGGGFFFFGC>AG6C7=A@6A?9AAFAB>BFFB>>
@DE18INS60510:318:000000000-B6LD3:1:1101:10084:2538 1:N:0:AAGAGGCACTATTAAG
TGGGGAATATTGCACAATGGGGGAAACCCTGATGCAGCGACGCCGCGTGAGCGAAGAAGTATTTCGGTATGTAAAGCTCTATCAGCAGGGAAGAAAATGACGGTACCTGACTAAGAAGCACCGGCTAAATACGTGCCAGCAGCCGCGGTAATACGTATGGTGCAAGCGTTATCCGGATTTACTGGGTGTAAAGGGAGCGTAGACGGTTGTGTAAGTCTGATGTGAAAGCCCGGGGCTCAACCCCGGGACTGCATTGGAAACTATGTAACTAGAGTGTCGGAGA
+
GGGECFFGFGGGGGGGG9FGCEFECFFEGGFGFDDGFFFGCCFFGGGFGGGGGGGGGGGCFGGGGGGCBDG<EGGFDEGFFFGGGGGG<>D@BFFGGCFGGGGFEEFGGFFFGGFG<FGGCGGDB@FFFFGGGBFFGFFFGGGGG*>>FFGFFFFFGGFGGGFFBCFGCF8*CFGGFC>CFGGFFGCGCGGGGGGGGGGEGGDEEEC>E;::CCGGGFGDFG77<7:FF6CDDG33:@FG?5>3CC5CD*99:?6*7*67C@#####################
@DE18INS60510:318:000000000-B6LD3:1:1101:23301:2566 1:N:0:AAGAGGCACTATTAAG
TGGGGAATATTGCACAATGGGGGAAACCCTGATGCAGCGACGCCGCGTGAAGGAAGAAGTATCTCGGTATGTAAACTTCTATCAGCAGGGAAGATAGTGACGGTACCTGACTAAGAAGCCCCGGCTAACTACGTGCCAGCAGCCGCGGTAATACGTAGGGGGCAAGCGTTATCCGGATTTACTGGGTGTAAAGGGAGCGTAGACGGTGTGGCAAGTCTGATGTGAAAGGCATGGGCTCAACCTGTGGACTGCATTGGAAACTGTCATACGTGAGTGCCGGAGG
+
GGGGGGGGGGGGGGGGGGGGGGGGGGGFGGGGGGGGGGGGGGGGGGGGGGGGGGGGGGGGAFGGFGGEEGGFFGGGGGGGGGGGGGGGGGGGGGGGGGGGGEGGGGGGGGGFGGGGGGGGGGGGGGGGGGGGGGGGGGGGGGGGGGGGCGFFGGFFFFGGGGGGGGGEBCEFFGGGDEEGFEBFFGFE>GGDGGGCEECCGGGGGGCCCEGGD6C<C*?CGGCFEF9FGGGGGGGF@@CCFF)<FGFFF4DD:FFFGCAF4BCC6:44)),46?<B493341:
@DE18INS60510:318:000000000-B6LD3:1:1101:17097:2634 1:N:0:AAGAGGCACTATTAAG
TGGGGAATATTGCACAATGGGGGAAACCCTGATGCAGCGACGCCGCGCGAGCGATGAAGTATTTCGGTATGTAAAGCTCTATCAGCAGGGAAGAAAATGACGGTACCTGACTAAGAAGCCCCGGCTAACTACGTGCCAGCAGCCGCGGTAATACGTAGGGGGCAAGCGTTATCCGGATTTACTGGGTGTAAAGGGAGCGTAGACGGCATGGCAAGCCAGATGTGAAAGCCCGGGGCTCAACCCCGGGACTGCATTTGGAACTGTCAGGCTAGAGTGTCGGAGA
+
GGGGGGGGGGGGGGGGGGGGGGGGGFGCGGGGGGGGGGGGGGGGGGGGGGGGGGGGGGGGFFGGGFGGGGGGGGGGGDGFGGGGGGGFGGGGGGGGGGGCGGGGGGGD9FGFFGGGGGGGGGCGGGEFGGGGGGGGGGGGFFFFGGEGGGGCGGGFFGGGGGGGGGGGGGGGGGEGCEGDGGGGGGGGGGG7FGGGGGGGGGGGGGGEEGGGFFFGGGGGCFFGCCFGGFGCDDDE8:C0<@D>)7>DBDGFF6FF*::AG@D:@<?<<>76?##########
@DE18INS60510:318:000000000-B6LD3:1:1101:10243:2660 1:N:0:AAGAGGCACTATTAAG
TGGGGAATATTGCACAATGGGGGAAACCCTGATGCAGCGACGCCGCGTGAGTGAAGAAGTATTTCGGTATGTAAAGCTCTATCAGCAGGGAAGAAAATGACGGTACCTGACTAAGAAGCCCCGGCTAACTACGTGCCAGCAGCCGCGGTAATACGTAGGGGGCAAGCGTTATCCGGATTTACTGGGTGTAAAGGGAGCGTAGACGGCCACGCACGTCTGAAGTGACAGCCCGGGGCTCACCCGCGGGCCTGCTTTCGACACTGTTTTGCTAGAGTGCTGGAGA
+
GFGF@C:F=FGAFGGCCFGGFCCEGDF<FGGEEEFFGGGGGGGGGCDFEFGGFGGGEGGFGGGGGGEGFGGGFGEDFFGGGGGGGDFF<>CCCFFFGGFGFCGGCGFGGGGGDF:CGGGFEFCGGGEBFGGGDGFFFGGGDGGGGDGCGDEF+AFFCFGGGGGEFEEE?>8AFGG5/?EG+<CCFGGGEFC9C+;CEE=CE8*<:;C***2:8*>7FGC7:0+2<*A*:CGC<)C<8>=7>FD########################################
@DE18INS60510:318:000000000-B6LD3:1:1101:12839:2706 1:N:0:AAGAGGCACTATTAAG
TGGGGAATATTGCACAATGGGGGAAACCCTGATGCAGCGACGCCGCGTGAGCGAAGAAGTATTTCGGTATGTAAAGCTCTATCAGCAGGGAAGAAGAAATGACGGTACCTGACTAAGAAGCACCGGCTAAATACGTGCCAGCAGCCGCGGTAATACGTATGGTGCAAGCGTTATCCGGATTTACTGGGTGTAAAGGGAGCGCAGGCGGTACGGCAAGTCTGATGTGAAAGCCCGGGGCTCAACCCCGGTACTGCATTGGAAACTGTCGGACTAGAGTGTCGGA
+
GGGGGGGGGGGGGGGGGGGGGGGGGGGGGGGGGGGGGGGGGGGGGGGGGGGGGGGGGGGGGGGGGGGGGGGGGGGGGGGGGFGGGGGGGGGGGGGGGGGGGGGGGGGGGGGGGGGGGGGGGCFGGGGGGGGGGGGGGGGGGGGGGGGGGGGDGGGGGGGGGGGGGGFGGGGGGFGGGG>EGDFGGGGGGEE9FFGGGFGGGEGGGGGGGGGGGGGGGGGGC>GGFGGGGGGGGGGFED<F*64>GGFGFGGGGFFFFG?<F=C7F9@?BDF>FF9?AA<<?B8
@DE18INS60510:318:000000000-B6LD3:1:1101:20389:2757 1:N:0:AAGAGGCACTATTAAG
TGGGGAATATTGCACAATGGGGGAAACCCTGATGCAGCGACGCCGCGTGAGCGAAGAAGTATTTCGGTATGTAAAGCTCTATCAGCAGGGAAGAAAATGACGGTACCTGACTAAGAAGCACCGGCTAAATACGTGCCAGCAGCCGCGGTAATACGTATGGTGCAAGCGTTATCCGGATTTACTGGGTGTAAAGGGAGCGTAGACGGTTGTGTAAGTCCGATGTGAAAGCCCGGGGCTCAACCCCGGGACTGCATTGGAAACTATGTAACTAGAGTGTCGGAGA
+
GGGGGGGGGGGGGGGGGGGGGGGGGGGGGGGGGGGGGGGGGGGGGGGGGGGGGGGGGGGGGGGFGGGGGFGGGGGGGGGGGGFGGGGGGGGGGGGGGGGGGGGGGGGGGGGGGGGGGGGGGGGGGGGGGGGGGGGGGGGGGGGGGGGGGGGGGGGCFFFGGGGGGGGGGGGGGGGCFGDGGGGGGGBGEC9FGGGGGGGEGGGGGGECGEEGGFFGFGGGGGEC@CGGGCFGGGGFFFGFFFFEGGFGF<F:7FF@GFF7FFGGFFFAFFAAFF646ABB>>@
@DE18INS60510:318:000000000-B6LD3:1:1101:24424:2795 1:N:0:AAGAGGCACTATTAAG
TGGGGAATATTGCACAATGGGCGCAAGCCTGATGCAGCCATGCCGCGTGTATGAAGAAGGCCTTCGGGTTGTAAAGTACTTTCAGCGGGGAGGAAGGGTGTAAAGTTAATACCTTTGCTCATTGACGTTACCCGCAGAAGAAGCACCGGCTAACTCCGTGCCAGCAGCCGCGGTAATACGGAGGGTGCAAGCGTTAATCGGAATTACTGGGCGTAAAGCGCACGCAGGCGGTTTGTTAAGTCAGATGTGAAATCCCCGGGCTCAACCTGGGAACTGCATCTGA
+
GFGFGGGGGGGFGFGGGFFGGGFGGGG?FFGGGGGGGGGGGGGGGGGFGGGGGGFGGGGGGGGGGGGGGGGGGGGGGGGGGGGGGGGGGEGGGGGGGGGGGFDEGGGGGGAFGGFDFDEFFFGGGGGGGFGGGGGGGGGGGGGGGGGGG>FGGGGGF@FGGGGGFFGGGGGGGGG7EGGGGGGGGGGGGG7CGEGGGGGGGEEGF<EGFGGGGGGCGFCDGGED5CGCEGGGGGGFFFFGF?BFG?6FF=CDGFFF<D;(>DFGFFFF<F0:::72?######
@DE18INS60510:318:000000000-B6LD3:1:1101:17175:2801 1:N:0:AAGAGGCACTATTAAG
TGGGGAATATTGCACAATGGGCGCAAGCCTGATGCAGCCATGCCGCGTGTATGAAGAAGGCCTTCGGGTTGTAAAGTACTTTCAGCGGGGAGGAAGGGAGTAAAGTTAATACCTTTGCTCATTGACGTTACCCGCAGAAGAAGCACCGGCTAACTCCGTGCCAGCAGCCGCGGTAATACGGAGGGTGCAAGCGTTAATCGGAATTACTGGGCGTACAGCGCACGCAGGCGGTTTGTCACGTCAGATGTGAACTCCCCGGGCTCAACCTGGGAACTGCATCTGA
+
GGGGGGEGFGGEGFFGGGGGFFFGGGGGGGGGGGGGGGGGGGGGGGGGGGGGGG9FGGCGGGGGGGGGGGFFFGGGF?C<CFGGGFGGEGGFGG8FGGGGGGFGGGGGGGGGGGGGGGGGGGGGGGGEFGCGGGG@EGGGGGGGFGGGGFCEGGGGGGGGGGGGGGGGGGGGCCGGGGGGGEGGEGEGG?FGGGGGGGGGEEGCGFGF9CCFGGG5C7CDGGGGGDGGGGGGGGGF*9*9<F>:C+=7FFF*2=4>593(55CC*277<;304:?2)449<4F
@DE18INS60510:318:000000000-B6LD3:1:1101:21812:2836 1:N:0:AAGAGGCACTATTAAG
TGGGGAATATTGGGCAATGGGCGCAAGCCTGACCCAGCAACGCCGCGTGAAGGAAGAAGGCTTTCGGGTTGTAAACTTCTTTTGTCAGGGAAGATGAACAGACTGTACCTGACGAATAAGCCACGGCTAACTACGTGCCAGCAGCCGCGGTAATACGTAGGTGGCAAGCGTTGTCCGGATTTACTGGGTGTAAAGGGCGTGTAGGCGGGATTGCAAGTCAGGCGTGAAAACCAGGGGCTCAACCTCTGGCCTGCGTTTGAAACTGTAGTTCTTGAGTACTGGA
+
GGGGGGGGGGGGGGFGFGGGFGGGGDGGGGGGGGGGGGGGGGGGGGGGGGCEGGGGGGGGGGGGGGGGGGGGGGGGGGGGGGGGGGGFGFGGGGGGGGGGGGGGGFGGGGGGGGGGGGGGGGGGGGGGGGGGGGGFGDFGGGGGGGDGGGFGGCFGGGGGGGGGDFGGGGGGGGGGEGGGGDGGGGGGGGGGGGGGGEGGGGGGFFGEGEG6=FGGGFGGGFGGGGGG7ECDGGC@5>DCFF@><C?6?FGGGFBB>C8AC67:9AFF<@A4:AAFF<><DBF
@DE18INS60510:318:000000000-B6LD3:1:1101:22625:2889 1:N:0:AAGAGGCACTATTAAG
TAGGGAATTTTCGGCAATGGGGGAAACCCTGACCGAGCAACGCCGCGTGAGTGATGAAGGATTTCAGTCTGTAAAGCTCTGTTGTTTATGACGAACGTGCAGTGTGTGAACAATCAATTGCAATGACGGTAGTAAACGGAGAAGCCACGGCTAACTACGTGCCAGCAGCCGCGGTAATACGTAGGTGGCGAGCGTTGTCCGGAATTATTGGGCGTAAAGAGCATGTAGGCGGCTTAATAAGTCGAGCGTGAAAATGCGGGTCCCAACCCCGCATGTGCTGGGC
+
GCGGEGFGGGGGCCF@CGGGGGGFFGGFGGGGGGGGCFGFGGGGGEGGGCFEC<CEEGGGDGGGDGFFEFFC??,EFGGGGGGGGGFG<<BFGGGGGGGGFGGGGFGCFGGGGG,58<B,,8:,CFAFCFGDDFCGGE+++8@FGFFFG>FFGDFCFFG<CGG,,B@EGGGGGGFED95?FEEG7CCGGCGDCE8C*AEFCC**2CFCGC6CE7/:C*>2CDFG?DCF?+9<DC<6*9**9@F@C:59)1>*:*=FDG#########################
@DE18INS60510:318:000000000-B6LD3:1:1101:20726:2908 1:N:0:AAGAGGCACTATTAAG
TGGGGAATATTGCACAATGGGCGCAAGCCTGATGCAGCCATGCCGCGTGTATGAAGAAGGCCTTCGGGTTGTAAAGTACTTTCAGCGGGGAGGAAGGGAGTAAAGTTAATACCTTTGCTCATTGACGTTACCCGCAGAAGAAGCACCGGCTAACTCCGTGCCAGCAGCCGCGGTAATACGGAGGGTGCAAGCGTTAATCGGAATTACTGGGCGTAAAGCGCACGCAGGCGGTTTGTTAAGTCAGATGTGAAATCCCCGGGCTCAACCTGGGAACTGCATCTGA
+
GGGGGGGGGGGGGGGGGGGGGGGGGGGFGGGGGGGGGGGGGGGGGGGGGFGGGGGGGGGGGGGFGGGGGCFGGGGGGGGCCGGGGGGGDGGGG7FDGGGGGGGGGFGFGGGGGGGFFGGGGCGGGGGECGEGGGGGGGGGGGGGGCFGGGEEGGGCFGFGGGGGGGGFGEGGGEGGGGGGGGGGGGGCFDFFE?EEGE7CEGGGGFGC@6=EGGG=CFGGGGGDEDGGGGC>77CF:FFD/9?FFEB>BGG7C4FFGG9FDDFFFBF?B>?(462?BFAA46F
@DE18INS60510:318:000000000-B6LD3:1:1101:21242:2908 1:N:0:AAGAGGCACTATTAAG
TGGGGAATATTGCACAATGGGGGAAACCCTGATGCAGCGACGCCGCGTGAGCGAAGAAGTATTTCGGTATGTAAAGCTCTATCAGCAGGGAAGAAAATGACGGTACCTGACTAAGAAGCCCCGGCTAACTACGTGCCAGCAGCCGCGGTAATACGTAGGGGGCAAGCGTTATCCGGATTTACTGGGTGTAAAGGGAGCGTAGACGGCGAAGCAAGTCTGAAGTGAAAACCCAGGGCTCAACCCTGGGACTGCTTTGGAAACTGTTTTGCTAGAGTGTCGGAGA
+
GGGGGGGGGGGGGGGGGGGGGGGGGGGGGGGGGGGGGGGGGGGGGGGGGGGGGGFGGGGFGGGGGGGGGCFGGGGGGGGGGGGGGGGGGGGGGGGGGGGGGGGGGGGGGGGGGGGGGGGFGGGGDGGGGGGGGGGGGGGGGGGGGGDGG7FGGGGFFGGGGGGFGGGGGGGGGGGG<>EGFGGGGGGGGGGGGGGGGGGG58AFGGGGGGGGGGGGGGGGCGCCCF7CFEGGFGGEFFGF?@BFGGFC@DGDCFF9FF)4D*0*=AF?BFFF?79A:>?>69>
@DE18INS60510:318:000000000-B6LD3:1:1101:18322:2915 1:N:0:AAGAGGCACTATTAAG
TGGGGAATATTGCACAATGGGGGGAAACCCTGATGCAGCGACGCCGCGTGAGCGAAGAAGTATTTCGGTATGTAAAGCTCTATCAGCAGGGAAGAAAATGACGGTACCTGACTAAGAAGCACCGGCTAAATACGTGCCAGCAGCCGCGGTAATACGTATGGTGCAAGCGTTATCCGGATTTACTGGGTGTAAAGGGTGCGTAGGTGGTATGGCAAGTCAGAAGTGAAAACCCAGGGCTTAACTCTGGGACTGCTTTTGAAACTGTCAGACTGGAGTGCAGGAG
+
GGGGGGGGGGGGGGGGGGGGGGGGGGGGGGGGGGGGGGGGGGGGGGGGGGGGGGGGGGGGGGGGGGGGGGGECFGGGGFGGGGGGGGFGGGGGGGGGGGGGGGGGGGGGGGGGGGGGGGGGGGGGGGGGGGGGGFGGGGGGGGGGGGEDGGGGGGGCGGGGGGGGGGGGGG>CGGGGGGGGGGGGGGFGEGGGGGGGGGGGGGGGGGCFFGGGGFGGGGGGFGGFGGGGGCDGGGEFFFFFFFF7?@D@FGFGFFF6D?AFFGGFFFFFF?BBB:><A>AFB3
@DE18INS60510:318:000000000-B6LD3:1:1101:20606:2938 1:N:0:AAGAGGCACTATTAAG
TGGGGAATATTGCACAATGGGGGAAACCCTGATGCAGCGACGCCGCGTGAGCGAAGAAGTATTTCGGTATGTAAAGCTCTATCAGCAGGGAAGAAAATGACGGTACCTGACTAAGAAGCACCGGCTAAATACGTGCCGGCAGCCGCGGTAATACGTATGGTGCAAGCGTTATCCGGATTTACTGGGCGTAAAGCGCACGCAGGCGGTTAGTTAAGTCAGATGTGAAATCCCCGGGCTCAACCTGGGAACTGCATCTGATACTGGCAAGCTTGAGTCTCGTAGA
+
GGGGGGGGGGGGGGGGGGGGGGGGGGGGGGGGGGGGGGGGGGGGGGGGGGGGGGGGGGGGGGGGGGGGGGGGGGGGGGGGGGGGGGGGGGGGGGGGGGGGGGGGGGGGGGGGGGGGGGGGGGGGGGGGGGGGGGGGGGGGGGGGGGGGGGGGGGGCGGGGGFDGGGGGGGGGGGGGGGGGGGGGGGGGGGGGGGGDGGGDCGGGGGGGGGFDFGGFFGDFFGGGG>?FFGFFGGGFDFGGFFFFCF49FCFFG??FGG<ACBCF@?FBF@DFFF42))48:?F
@DE18INS60510:318:000000000-B6LD3:1:1101:17673:2952 1:N:0:AAGAGGCACTATTAAG
TGGGGAATATTGCACAATGGGCGCAAGCCTGATGCAGCCATGCCGCGTGTATGAAGAAGGCCTTCGGGTTGTAAAGTACTTTCAGCGGGGAGGAAGGGAGTAAAGTTAATACCTTTGCTCATTGACGTTACCCGCAGAAGAAGCACCGGCTAACTCCGTGCCAGCAGCCGCGGTAATACGGAGGGTGCAAGCGTTAATCGGAATTACTGGGCGTAAAGCGCACGCAGGCGGTTTGTTAAGTCAGATGTGAAATCCCCGGGCTCAACCTGGGAACTGCATCTGA
+
GGGGGGFGGGGGGGGGGGGGGGGGGGGFGGGGGGGGGGGGGGGFGGEFFGGGGGGGGGGGGGGGGGGGFGGGGGGGGEECEFGGFFDDEEGGGGGGGEGGGGGGGGGGGGGGGFFGGGGGGFDDGGGGGGGGGGGGGGGGGGGGGGGGFGGGGGGGGGGGGGGGGGGGGEGGGGGGGFGGGEGGGGGECGCGGEGGGGGGEGGGGGGGGF=FGGDCFGGGGGGGGGGGGGGCDDDFFFFG?FFFGGFF4CCGGFFFGD19G>C6=?F?BFFF?B?DBF4AAA4
@DE18INS60510:318:000000000-B6LD3:1:1101:24410:2970 1:N:0:AAGAGGCACTATTAAG
TGGGGAATATTGCACAATGGGCGCAAGCCTGATGCAGCCATGCCGCGTGTATGAAGAAGGCCTTCGGGTTGTAAAGTACTTTCAGCGGGGAGGAAGGGTGTAAAGTTAATACCTTTGCTCATTGACGTTACCCGCAGAAGAAGCACCGGCTAACTCCGTGCCAGCAGCCGCGGTAATACGGAGGGTGCAAGCGTTAATCGGAATTACTGGGCGTAAAGCGCACGCGGGCGGTTTGTTAAGTCAGATGTGAAATCCCCGGGCTCAACCTGGGAACTGCATCTGA
+
GGGGGGGGGGGGGGGGGGGGGGGGGGGGGGGGGGGGGGGGGGGGGGGGGGGGGGGGGGGGGGGGGGGGGGGGGGGGGGGFCGGGGGGGGGGGGEGGGGGGGGGGGGGGGGGGGFGGGGGGGGGGGGGFGGGGGGGGGGGGGGGGGGFGGGGGGGGGGGGGGGGGGGGGFGGGGGGGFGGGGGGGGGGGGGGGGGGGGGGGGGGGDGGFGGGGGGGGFGGGGGGGGGGGGGGCG3CF?FFGFFFFGG@GFFG*>69@GDF>G>FGFFF7:FB?:BBDF<BA24@
@DE18INS60510:318:000000000-B6LD3:1:1101:10736:2996 1:N:0:AAGAGGCACTATTAAG
TGGGGAATCTTCCGCAATGGACGAAAGTCTGACGGAGCAACGCCGCGTGAGTGATGAAGGATTTCGGTCTGTAAAGCTCTGTTGTTTATGACGAACGTGCAGTGTGTGAACAATGCATTGCAATGACGGTAGTAAACGAGGAAGCCACGGCTAACTACGTGCCAGCAGCCGCGGTAATACGTAGGTGGCGAGCGTTGTCCGGAATTATTGGGCGTAAAGAGCATGTAGGCGGCTTAATAAGTCGAGCGTGAAAATGCGGGGCTCAACCCCGTATGGCGCTGGA
+
GGGFFGFFGGGGGGGGGGGGFGGGGGGGGGGGGEFGGGGGGGGFGGGGGGGCFGGGGGGGGGGGFGFFGGFDFGBFGGGGGGGGGFFE?FFGFGGGGGGGGGFGGGGGGGGGGGGGGGGGGGGGGFGGGGDG>FGGGGGGGGGGGGGGG@EEGGGFFGGGGGGGGCCCCFGGDGGGGCGGGEGGGCGFFGGCCGCC58FGGGGGGCEFFGGGGEEEGGGGGGF=FDGGGGGGGDCFFFFFBFFFGGFG>DGGD*8BGDFFDDC3935:?B>(47?FFFF;BFF
@DE18INS60510:318:000000000-B6LD3:1:1101:17730:3001 1:N:0:AAGAGGCACTATTAAG
TGGGGAATATTGCACAATGGGGGAAACCCTGATGCAGCGACGCCGCGTGAGCGAAGAAGTATTTCGGTATGTAAAGCTCTATCAGCAGGGAAGAAGAAATGACGGTACCTGACTAAGAAGCACCGGCTAAATACGTACCAGCAGCCGCGGTAATACGTATGGTGCAAGCGTTATCCGGATTTACTGGGTGTAAAGGGAGCGCAGGCGGTACGGCAAGTCTGATGTGAAAGCCCGGGGCTCAACCCCGGTACTGCATTGGAAACTGTCGGACTAGAGTGTAGGA
+
GGGGGGGGGGGGGGGGGGGGGGGGGGGGGGGGGFGGGGGGGGGGGGGGGGGGGGGGGGGGGDFGFGGGGGGFGGGGGGGGGGGGGGGGGGGGGGGGGGGGGGGGGGGGGGGGGGGGGGGGGGFGGGGEGGGGGGGGGGFGGGGGGGGGGGGGGGGGFFGGGGGGGGGGGGGGGGGGEEDEEGGGGFGGEEGGGGGGGGGGGGGGGGGGGGGGGGGGGGGGGGGGFFCF7CCFGDGFFFDGFFFFGGEGFGG7FFFFFGFB>FG7@AFFFFFFFFF?AFFFFAF
@DE18INS60510:318:000000000-B6LD3:1:1101:17519:3076 1:N:0:AAGAGGCACTATTAAG
TGGGGAATATTGCACAATGGGCGCAAGCCTGATGCAGCCATGCCGCGTGTATGAAGAAGGCCTTCGGGTTGTAAAGTACTTTCAGCGGGGAGGAAGGGAGTAAAGTTAATACCTTTGCTCATTGACGTTACCCGCAGAAGAAGCACCGGCTAACTCCGTGCCAGCAGCCGCGGTAATACGGAGGGTGCAAGCGTTAATCGGAATTACTGGGCGTAAAGCGCACGCAGGCGGTTTGTTAAGTCAGATGTGAAATCCCCGGGCTCAACCTGGGAACTGCATCTGA
+
GGGGGGGGFGGGGGGGGGGGGGGGGGGGGGGGGGGGGGGGGGGGGGGGGGGGGGGGGGGGGGGGGGGGGGGFFGGGG?ECEFGGGGGGGGGGGGGGGGGGGGGGGGGGGGGGGGGGGGGGGGGGGGGGGGGGGGGGGDGFCFGGGGGGGGGGGGGGGGGFGGGFGGGGGGDCEGGEFFDGGGDGGGGGGGGGGGGGGGFGGGGGGGGGGFGFGGGECFGCDGGGGGGGGGG3)*95FFGGFF44?C@CFDDGG?F?FGFFD>CGFBF??><B??:<<A<><AF
@DE18INS60510:318:000000000-B6LD3:1:1101:18979:3097 1:N:0:AAGAGGCACTATTAAG
TGGGGAATCTTCCGCAATGGACGAAAGTCTGACGGAGCAACGCCGCGTGAGTGATGAAGGATTTCGGTCTGTAAAGCTCTGTTGTTTATGACGAACGTGCAGTGTGTGAACAATGCATTGCAATGACGGTAGTAAACGAGGAAGCCACGGCTAACTACGTGCCAGCAGCCGCGGTAATACGTAGGTGGCGAGCGTTGTCCGGAATTATTGGGCGTAAAGAGCATGTAGGCGGCTTAATAAGTCGAGCGTGAAAATGCGGGGCTCAACCCCGTATGGCGCTGGA
+
GGGGGGGGGGGGGGGGGGGGGGFFCEFFGGGGGGGGGGGGGGGGGGGGGGGFFGFGGGGG=FFGGGG:F=FFGGGFGGGGGGGGGGGGGGGGGGGGGGGGGGGGGGGGGGGGGGGGGGGFGGGGGGFGGGGGFGFGGGDG@FGGGGGGGGGGGGGGGFGFGGGGFGGGGGGGGGGGGGGGGFFGECFGGGDEGEGGGCFFCE>EC6FCF7C5EC7CEGGCCDGGGGGFFGGGGG:@FFD>=88BGGBGBG3F*96FDDB>C@D3*<?################
@DE18INS60510:318:000000000-B6LD3:1:1101:11013:3132 1:N:0:AAGAGGCACTATTAAG
TGGGGAATATTGCACAATGGGGGAAACCCTGATGCAGCGACGCCGCGTGAGTGAAGAAGTATCTCGGTATGTAAAGCTCTATCAGCAGGGAAGAAAATGACGGTACCTGACTAAGAAGCCCCGGCTAACTACGTGCCAGCAGCCGCGGTAATACGTAGGGGGCAAGCGTTATCCGGAATTACTGGGTGTAAAGGGTGCGTAGGTGGTATGGCAAGTCAGAAGTGAAAACCCAGGGCTTAACTCTGGGACTGCTGTTGAAACTGTCAGACTAGAGTGCAGGAGA
+
GGGFGGFFGGGGFGGGGCFGGGGGGGGGGGGGGFFGGFDGGGGEEGGFGEEGGGFGGGGGGEF?EFGCGGFCFG@FFFGFFFGGGGGGGEGFFFGGGGGGGGGGGGGGGGGGGGGGGGCFFGGGDGGGGGGGFFGGGGGGGGGGGGGGGGGGFGFFGGGGGGGGFDFGCEECFFGGEGFFG?9CFGCEEGGGGFE**;?;>CGEGG?@EGFCGDG9CFGGFGFGGDGGFADGGGGE:4CG4@@4>CFF>*9*?)97CF5<:6FD6)9>FFBFF?<<2)533?5
@DE18INS60510:318:000000000-B6LD3:1:1101:14085:3150 1:N:0:AAGAGGCACTATTAAG
TGGGGAATATTGCACAATGGGGGGAACCCTGATGCAGCGACGCCGCGTGAGTGAAGAAGCATCTCGGTATGTAAAGCTCTATCAGCAGGGAAGAAAATGACGGTACCTGACTAAGAAGCCCCGGCTAACTACGTGCCAGCAGCCGCGGTAATACGTAGGGGGCAAGCGTTATCCGGAATTACTGGGTGTAAAGGGTGCGTAGGTGGTATGGCAAGTCAGAAGTGAAAACCCAGGGCTTAACTCTGGGACTGCTTTTGAAACTGTCAGACTAGAGTGCAGGAGA
+
GGGGGGGGGGGFGGGGGGFGGGGGGGGGGGGGGGGGGGGGGGGGCFG>CEFGGGGGGGGG>DFDFGGGGGF9<FGCGFFFGGGGGGGGGGFFGGGGGGGGGGGGGGGGFGGFGGFFFGCCFGGGGCGGGGGGGGGGGGFGGGGGGGGGEGGGGGGGFFGGGGGGGGFGGEGGGCGGGGGGGGCCGGEGGGGGGFC;8C:;EEC<CCCFFGFFGFFGFFFGGFFGCFEDCG3DG:CB)<FGFFBFFFFGFFGG:6@FGGA9>6CF4<FBF@BFF>AFFFFB:?F
@DE18INS60510:318:000000000-B6LD3:1:1101:11607:3183 1:N:0:AAGAGGCACTATTAAG
TGGGGAATATTGCACAATGGGGGAAACCCTGATGCAGCGACGCCGCGTGAGCGAAGAAGTATTTCGGTATGTAAAGCTCTATCAGCAGGGAAGAAAATGACGGTACCTGACTAAGAAGCACCGGCTAAATACGTGCCAGCAGCCGCGGTAATACGTATGGTGCAAGCGTTATCCGGATTTACTGGGTGTAAAGGGAGCGTAGACGGTTGTGTAAGTCTGATGTGAAAGCCCGTGGCTCAACCCCGGGACTGCATTGGACACTATGTAACTAGAGTGTCGGATA
+
GGGGGGGGGGGFGGGFFFGGGGGGGGGFEGGGGGGGGGFGGGGGGGGGGGGGGGGGGGGGGGGGGGGGFFEFGGFFFGGGGGGEGGFGDEGGGGGCEDFGGGGGGGGGGGGGGGGG<DG@FGEEGD7F=CCGGGGGGGGGGFGGGGGGGGGGFFFFFCGGGGGGGGGDC@:FFGGCC>CCFG9<CBCGEFG,<;EFB8EC5/897CE*CEGGGGG7AFDCC>?CAFEFGCFD)>)77<F=<<DDGDED:DFDF*9FF74:4)7*0-1))947ADA<AFFFF##
@DE18INS60510:318:000000000-B6LD3:1:1101:19256:3184 1:N:0:AAGAGGCACTATTAAG
TGGGGAATATTGCACAATGGGCGGAAGCCTGATGCAGCGACGCCGCGTGAGTGAAGAAGTATCTCGGTATGTAAAGCTCTATCAGCAGGGAAGAAAATGACGGTACCTGACTAAGAAGCCCCGGCTAACTACGTGCCAGCAGCCGCGGTAATACGTAGGGGGCAAGCGTTATCCGGATTTACTGGGTGTAAAGGGAGCGTAGACGGCGACGCAAGTCTGGAGTGAAAGCCCGGGGCCCAACCCCGGGACTGCTTTGGAAACTGTGCTGCTGGAGTGCAGGAGA
+
GGGGGGGGGGGGGGGGGGGGGGGGGGGGGGGGGGGGGGFGGGGGGGGFGGGGGGGGGGGGFFGCGGGGGGGGGGGGGGGGGGGGGGGGGGGGGGGGGGGGGGGGGGGGGGGGGGGGGGGGGGGGGGGGGGGGGGGGGGGGGGGGGGGGGDGGGGG:FFGGGGGGGGGGEGGFGGGGGGEGGGGGGGEE8FGGGGGGGGGGGG89CGGGGEGGE5E397>CFGEFFFCFG=<DGGGF5@DF@3<@DEED>*>CC46?FC>A<6DGFA=><68>??FFF2::?:@
@DE18INS60510:318:000000000-B6LD3:1:1101:17735:3198 1:N:0:AAGAGGCACTATTAAG
TGGGGAATATTGCACAATGGGGGAAACCCTGATGCAGCGACGCCGCGTGAGTGAAGAAGTATCTCGGTATGTAAAGCTCTATCAGCAGGGAAGAAAATGACGGTACCGGACTAAGAAGCCCCGGCTAACTACGTGCTAGCAGCCGCGGTAATACGTAGGGGGCAAGCGTTATCCGGAATTACTGGGTGTAAAGGGTGCGTAGGTGGTATGGCAAGTCAGAAGTGAAAACCCAGGGCTTAACTCTGGGACTGCTTTTGAAACTGTCAGACTGGAGTGCAGGAGA
+
GGGGGGGGGGGGGGGGFGGGGGGEGGGFGGGGGGGGGFEGGGGGGGGGGDGGGGGGGGGGGGGGGGGGGGGGGGGGGGGGGGGGGGGGFGGGGGGGGGGGGGGGGGGGGGGGGGGGGGGFGGGGGGGGGGGGGGFFFGGGGGGGGGGGGGGGGGFCCGGGGGGGGGGEEEGCGGGGEGGGGGGGDGF>8CFGGGGGGGGCEGGCFFGGGGGGGGGGDGGGG:9DGF?>FGGGCGC>>FGGFFFFGGFGFFDFCF4@C<<>GFC:@>=A:6??FF?:)45?<:4
@DE18INS60510:318:000000000-B6LD3:1:1101:21544:3251 1:N:0:AAGAGGCACTATTAAG
TGGGGAATATTGCACAATGGGCGAAAGCCTGATGCAGCGACGCCGCGTGAGTGAAGAAGTATTTCGGTATGTAAAGCTCTATCAGCAGGGAAGAAAATGACGGTACCTGACTAAGAAGCCCCGGCTAACTACGTGCCAGCAGCCGCGGTAATACGTAGGGGGCAAGCGTTATCCGGATTTACTGGGTGTAAAGGGAGCGTAGACGGTAAAGCAAGTCTGAAGTGAAAGCCCGCGGCTCAACTGCGGGACTGCTTTGGAAACTGTTTAACTGGAGTGTCGGAGA
+
GGGGGGGGGGGGGGGGGGGGGGGGGGGGGGGGGGGGGGFGGGGGGGGGGGGGGGGGGGGGGGGGGGGGGGGGGGGGGGGGGGGGGGGGGGGGGGGGGGGGGGGGGGGGGGGGGGFGGGGGGCGGGGGCGGGGGGGGGGGGGGGGGGGGFGGGGGFFGGGGGGGGGGGGGGGGGGGEECEGGGGGFGFGGGGFGFGGGGGGDEDGGGGGGGGGGGGGFGGGFGGGGDFCCFGGGGCEDFGGFFFFGGF3BDGGFFFFGGB7<?D7*<BDBFFFFFFFB4?;>BE
@DE18INS60510:318:000000000-B6LD3:1:1101:17105:3261 1:N:0:AAGAGGCACTATTAAG
TGGGGAATCTTCCGCAATGGACGAAAGTCTGACGGAGCAACGCCGCGTGAGTGATGAAGGATTTCGGTCTGTAAAGCTCTGTTGTTTATGACGAACGTGCAGTGTGTGAACAATGCATTGCAATGACGGTAGTAAACGAGGAAGTCACGGCTAACTACGTGCCAGCAGCCGCGGTAATACGTAGGTGGCGAGCGTTGTCCGGAATTATTGGGCGTAAAGAGCAGGGAGGCGGCTTAATAAGTCGAGCGTGAAAATGCGGGGCTAAACCCCGTATGGCGCTGGA
+
GGGGGGGGGGCGGFGGFEGGGGGGGGGBFGGGGGGGGGGGGGGFEFGFGEGFFFGGGGGGGGGFGGGF7FFGGGGECFFGGGGGGGFF;FFGGGGGGFFGCFFGFGGGGGGGGGG@FGGGGG:FGGGGEFGGGGGGGGGGGGGFFGGGGGGGGGGFFCEFFFGFCCFGGGGDGGGEGGGGGCGFE7CCC8C>8>/;8/03AE>EC<CGC?FGG>EGGGGCC4+**)/9CEDG)5<9BBGCFF?E7773)19C7@#############################
@DE18INS60510:318:000000000-B6LD3:1:1101:21284:3262 1:N:0:AAGAGGCACTATTAAG
TGGGGAATATTGCACAATGGGCGCAAGCCTGATGCAGCCATGCCGCGTGTATGAAGAAGGCCTTCGGGTTGTAAAGTACTTTCAGCGGGGAGGAAGGGAGTAAAGTTAATACCTTTGCTCATTGACGTTACCTGCACAAGAAGCCCCGGCTAACTCCGTGCCAGCCGCCGCGGTAATACGGAGGGTGCAAGCGTTCATCGGAATTACTGGGCGTAAAGCGCACGCAGGCGGTTTGTTAAGTCAGATGTGAAATCTCCGGGCCCAACCTGGGAACTGCATCTGA
+
GGGGGGGGEFGAFCFCFGGG<FF>FGG+DGGGDG?FFGFE,FFGGGGGG+,CFF@FFGGGF=,DFFGDCCGGGGGG@=FG=FA9@9CEGGGGGGGCG*<CFFF9,>CCF<FA<F9,2,<:,<?,,<<1FF80,0:F++;:8CC:*;58CC/*<:+308;58E7<*/8CCC8/:828<:+1;*/CEGGDC7<:*/;*0<EFCCEGFC9C+<==8>:CGGF)17*9=D5C5:C9C557?/::=**=DGF***:>C?09FD>>9)9>FB#################
@DE18INS60510:318:000000000-B6LD3:1:1101:16659:3294 1:N:0:AAGAGGCACTATTAAG
TGGGGAATATTGCACAATGGGGGAAACCCTGATGCAGCGACGCCGCGTGAGCGAAGAAGTATTTCGGTATGTAAAGCTCTATCAGCAGGGAAGAAGAAATGACGGTACCTGACTAAGAAGCACCGGCTAAATACGTGCCAGCAGCCGCGGTAATACGTATGGTGCAAGCGTTATCCGGATTTACTGGGTGTAAAGGGAGCGCAGGCGGAAGGCTAAGTCTGATGTGAAAGCCCGGGGCTCAACCCCGGTACTGCATTGGAAACTGGTCATCTAGAGTGTCGGA
+
FGGGGGGGGGGGGGGGGGGGGGGGGGFGGGFFGGGGGFEGGGGGGGG:CCCGGGGGGGGECEGGGGG?EFFEGGGGGEGE?CFFGGF8CCBDFGGGGGGGGGFGGGGGGGGFGGGGGGGGGGFEFGGCFGGGGGGGGG@FGFGGGGGDFG*CFGGGG:::?F?FFFDECFCEGFEGGGG5AEFGDFGG;E*<@9CECGEGECGGGCEDEGE=CFFGGCDFFDCG<FGGGGGFC59:5>DFFF47<577@GD>FFFF*7)4C=**151):6<):5<DFB#####
@DE18INS60510:318:000000000-B6LD3:1:1101:9023:3306 1:N:0:AAGAGGCACTATTAAG
TGGGGAATCTTCCGCAATGGACGAAAGTCTGACGGAGCAACGCCGCGTGAGTGATGAAGGATTTCGGTCTGTAAAGCTCTGTTGTTTATGACGAACGTGCAGTGTGTGAACAATGCATTGCAATGACGGTAGTAAACGAGGAAGCCGCGGCTAACTACGTGCCAGCAGCCGCGGTAATACGTAGGGAGCGAGCGTTATCCGGATTTACTGGGTGTAAAGGGCGTGTAGGCGGGGAAGCAAGTCAGATGTGAAAACCAGTGGCGCAACCACTGGCCCGCACTTG
+
CFFECCFGE@F9FCD:7CG<C8CFE,@FGG9EG6C:@FGG<@CGG7@@F7C,C,5<??FE8FEGG?CFFGGGFGGGGF<FGGG9FF,,,<CFEGGEEB=FDFFGGEGGGGGGFG9=,@AF9FCAF,CFFGGEFGFGGGDGECFB<ECGECC*6,>>FCCFGGGGCC:E>CEDCEFG*2C985?CGCF>8***:C::>FFC85*/*<CC+:7CC::<?DCGGD=):CEGGGCCDG37B4*27/9B>96D8:::FF77CC#########################
@DE18INS60510:318:000000000-B6LD3:1:1101:25107:3310 1:N:0:AAGAGGCACTATTAAG
TGGGGAATCTTCCGCAATGGACGAAAGTCTGACGGAGCAACGCCGCGTGAGTGATGAAGGATTTCGGTCTGTAAAGCTCTGTTGTTTATGACGAACGTGCAGTGTGTGAACAATGCATTGCAATGACGGTAGTAAACGAGGAAGCCACGGCTAACTACGTGCCAGCAGCCGCGGTAATACGTAGGTGGCGAGCGTTGTCCGGAATTATTGGGCGTAGAGAGCATGTAGGCGGCTTAATAAGTCGAGCGTGAAAATGCGGGGCTCAACCCCGTATGGCGCTGGA
+
GGGGGGGGGGGGGGGGGFGGGGG@CFFFGGGGGGGGGGGGGGGGGGGGGGGGGGGGFFGGGGGGGGGGGGGGGGGGGGGGGGGGGGGGFGGGGGGGGGGGGGGGGGGGGGGGGGGGGGGGGGGGGGGGGGGGGGGFGGGGGGGGGGGGGGGGGGGGGGGGGGGGGGGGGGGGGGGGDGGGGGGGGGFGGGDGGGGGGGGGGGGGGCGGFFGGGGEGGDFGGGGGGGGGGGGGGDGF*9*?FFFEGGFG5*937B??CG>;G@CFF<F::BFFFB?FF>F>>BF
@DE18INS60510:318:000000000-B6LD3:1:1101:7906:3319 1:N:0:AAGAGGCACTATTAAG
CGGGGAATCTTCCGCAATGGACGCAAGTCTGACGGAGCAACGCCGCGTGAGTGATGAAGGATTTCGGTCTGTAAAGCTCTGTTGTTTATGACGAACGTGCAGTGTGTGAACAATGAATTGCAATTACGGTAGTAAACGAGGAAGCCACTGCTAACTACGTGCCAGCAGCCCCGTTAATACGTAGGTATCGAGCGTTTTCCGGAATTATTGGCCTTAAAGAGAATGTAGCCGTCTTAATAAGTCGAGCTTGAAAATGCGGGCCTCAACCCCTGATGTCTCAGGA
+
F@CFCGEFGGGDF7BFEGFCGGG7F@F9CEEF9F+BCG7F<FGGEGGG++4CA9,F?FEF85,?E8CF+B,CFFFF9EFGAEEE??4,,EDD@FE38FC@D9C=FADBCF,>DGA3<FF9F=><,<EF+@<FFGGG,***@@:>FC,@,@ACFGGGEACF,<FFFGCB87*=C:4*4?CGC+?E*?+53*;*48E**2<CG58**2<EC7?+0+3??D#################################################################
@DE18INS60510:318:000000000-B6LD3:1:1101:25092:3324 1:N:0:AAGAGGCACTATTAAG
TGGGGAATCTTCCGCAATGGACGAAAGTCTGACGGAGCAACGCCGCGTGAGTGATGAAGGATTTCGGTCTGTAAAGCTCTGTTGTTTATGACGAACGTGCAGTGTGTGAACAATGCATTGCAATGACGGTAGTAAACGAGGAAGCCACGGCTAACTACGTGCCAGCAGCCGCGGTAATACGTAGGTGGCGAGCGTTGTCCGGAATTATTGGGCGTAGAGAGCATGTAGGCGGCTTAATAAGTCGAGCGTGAAAATGCGGGGCTCAACCCCGTATGGCGCTGGA
+
GGGGGGGGGGGGGGGFGGGGGGGGGGGFGGGGGGGGGGGGGGGGGGGCGGEGGGGGGGGGGGGGGFGCFEGGFGGGGGGGGGGGGGGFGGGFGGGGGGGGGFGGGGGGGGGGGGGGGGGFGGGGGGGGGGEFFGGGGGGGGGGFGGGGGGGEEGGGGGGGGGC9C*2<CGGDGGGGGGGGGGF8CGGGGEDGGG>ECEFGGGDGFDFGCF+5CE5EDGGGGGGC?FF7<ECDGCDFFF7CFFFFGGE9)37FGFFFFC13>B#####################
@DE18INS60510:318:000000000-B6LD3:1:1101:22390:3333 1:N:0:AAGAGGCACTATTAAG
TGGGGAATCTTCCGCAATGGACGAAAGTCTGACGGAGCAACGCCGCGTGAGTGGTGAAGGATTTCGGTCTGTAAAGCTCTGTTGTTTATGACGAACGTGCAGTGTGTGAACAATGCATTGCAATGACGGTAGTAAACGAGGAAGCCACGGCTAACTACGTGCCAGCAGCCGCGGTAATACGTAGGTGGCGAGCGTTGTCCGGAATTATTGGGCGTAAAGAGCATGTAGGCGGCTTAATAAGTCGAGCGTGAAAATGCGGGGCTCAACCCCGTATGGCGCTTGA
+
GGGGGGGGGGGGGGGGGGGGGGGGGGFFGGGGGGGGGGGGGGGGGGGGGGGFFFFGDGGGGGGGGGGGGGGGGGGGGGGGGGGGGGGG<FFGGGGGGGGGGGGGGGGGGGGGFGGGGGGGGGGGGGGGGGGGGGGGGGGGGGGGGFGGGGGEGGGGGGGEGGGGGGGGGGDGGDGG5CGGFGGGGGGGGGGGGGGGGGGGGEC5=FFFFGGGGGEGGGGGCFGFFFFGGFCDGGGFFFG77FF:>E>D3C35C6FFCDFFGF)**8:1:D9134?BBBF####
@DE18INS60510:318:000000000-B6LD3:1:1101:18179:3343 1:N:0:AAGAGGCACTATTAAG
TGGGGAATATTGCACAATGGGGGAAACCCTGATGCAGCGACGCCGCGTGAGCGAAGAAGTATTTCGGTATGTAAAGCTCTATCAGCAGGGAAGAAAATGACGGTACCTGACTAAGAAGCACCGGCTAAATACGTGCCAGCAGCCGCGGTAATACGTATGGTGCAAGCGTTATCCGGATTTACTGGGTGTAAAGGGAGCGTAGACGGATGGGCAAGTCTGATGTGAAAACCCGGGGCTCAACCCCGGGACTGCATTGGAAACTGTTCATCTAGAGTGCTGGAGA
+
GGGGGGGGGGGGGGGGGGGGGGGEFGGGGGGGGGGGGGGGGGGGGGGGGGGGGGGGGGGGGFGGGGGGGGGFGGGGGGGGGFGGGGGGGGGGGGGGGGGGGGGGGGGGGGGFGGGGGGGGGGGGGDGGCFGGGGGGGGGGGGGGGGGGGGGGGGGFGFGGGGGGGGGGGGEFFGEGA8EGGG7?CFAEEGGGGGGGGGGGGGGGGGCGGGGGGCFCGFGFFGGGGG9CFEGGGCDBF>FGFFBFD>B3><D4C==7FGDFGFGGFFFFF46<4?FBA<ABB:F
@DE18INS60510:318:000000000-B6LD3:1:1101:20829:3396 1:N:0:AAGAGGCACTATTAAG
TGGGGAATATTGCACAATGGGCGCAAGCCTGATGCAGCCATGCCGCGTGTATGAAGAAGGCCTTCGGGTTGTAAAGTACTTTCAGCGGGGAGGAAGGGAGTAAAGTTAATACCTTTGCTCATTGACGTTACCCGCAGAAGAAGCACCGGCTAACTCCGTGCCAGCAGCCGCGGTAATACGGAGGGTGCGAGCGTTAATCGGAATTACTGGGCGTAAAGCGCACGCAGGCGGTTCGTTAAGTCAGATGTGAACTCCCCGGGCTCAACCTGGGAACTGCATCTGA
+
GGGGGGGGGGGGGGGGFGGGGGGGGGGGGGGGGGGGGGGGGGGGGGGGGGGGGFGGGGGGGGGGGGGGGGGFGGGGGGGFGGGGGGGGGEFGGGGGGGGGGGGGGGGGGGGGGEGGAEGFGGGGGGGFGFGGGGGGGGFGGGGGGG>FGGGGGGGGGGGGGGGGGGGGGGGGGGGGGGGGGGG>EGEGGGGGGCEEFFGGDGGFGGGGDGGGGGECGGCDGGDDGGGGGEGCC*9>:FFGFFFF*39*0>D*:@@:DC015.>7??F(4FB:?BBFFA.5><F
@DE18INS60510:318:000000000-B6LD3:1:1101:22612:3407 1:N:0:AAGAGGCACTATTAAG
TAGGGAATCTTCGGCAATGGACGAAAGTCTGACCGAGCAACGCCGCGTGAGTGAAGAAGGTTTTCGGATCGTAAAGCTCTGTTGTAAGAGAAGAACGAGTGTGAGAGTGGAAAGTTCACACTGTGACGGTAACTTACCAGAAAGGGACGGCTAACTACGTGCCAGTAGCCGCGGTAATACGTAGGTCCCGAGCGTTATCCGGATTTATTGGGCGTAAAGCGAGCGCAGGCGGTTAGATAAGTCTGAAGTTAAAGGCTGTGGCTTAACCATAGTACGCTTTGGA
+
GGGGGGGGGGGGGFGGFGGGGGGGGGGFFGFFEFCEGGGGFGGEEGGFGDDFFCCFCFFGFGFDFCFE<FFF:<FGGAEFGGGGF;FBA>F<FGGF@CE=B@CCEFGFFF9FBCB,<<FFG8FGGGEFGEFGGGGGG,,?58CFFDGFEEEGDFG7EFCGFCF?F+0AFGGGGDE8CCE9FFC*8ACFFCEGGGGG*8<EGC:8C@CF@:?5@E*>E/?CDGGGGD=C=CDC75D5/*:0?FBFGFFCFGF*:*9)258?5>7F4.72,=)5>4.8;B0:AB4
@DE18INS60510:318:000000000-B6LD3:1:1101:16861:3475 1:N:0:AAGAGGCACTATTAAG
TGGGGAATATTGCACAATGGGGGAAACCCTGATGCAGCGACGCCGCGTGAGCGAAGAAGTATTTCGGTATGTAAAGCTCTATCAGCAGGGAAGAAGAAATGACGGTACCTGACTAAGAAGCACCGGCTAAATACGTGCCAGCAGCCGCGGTAATACGTATGGTGCAAGCGTTATCCGGATTTACTGGGTGTAAAGGGAGCGCAGGCGGAAGGCTAAGTCTGATGTGAAAGCCCGGGGCTCAACCCCGGTACTGCATTGGAAACTGGTCATCTAGAGTGTCGGA
+
GGGGGGGGGGGGGGGGGGGGGGGGGGFGGGGGGGGGGGDGCFGGGGGGGGDFGGGGGGGGGGGGGGGFEFGFCFGGGGGAEFGFGFGGGGCCGFGGEEGGGGFGGGGEFGEFGDFGDFGCCGADCEEEFF9FFFFFFGDFFGGGGGGGECFDFGFGGBC<EGGGGGGGFEEDGFFFEEE8EFCC+CFGC==FF9BCEFCCEDEGDGGEDGE==<EGGFD77:9DEGGGGGGGCDDBFD75F7?5D55D;DG>FF46:FBFG?CFFF94>F#############
@DE18INS60510:318:000000000-B6LD3:1:1101:23501:3477 1:N:0:AAGAGGCACTATTAAG
TGGGGAATATTGCACAATGGGCGAAAGCCTGATGCAGCGACGCCGCGTGAGTGAAGAAGTATTTCGGTATGTAAAGCTCTATCAGCAGGGAAGAAAATGACGGTACCTGACTAAGAAGCCCCGGCTAACTACGTGCCAGCAGCCGCGGTAATACGTAGGGGGCAAGCGTTATCCGGATTTACTGGGTGTAAAGGGAGCGTAGACGGCGAAGCAAGTCTGAAGTGAAAACCCAGGGCTCAACCCTGGGACTGCTTTGGAAACTGTGTCGCTAGAGTGTCGGAGA
+
GGGGGGGGGGGGGGGGGGGGGGGGGGGGGGGGGGGGGGGGGGGGGGGFEGGGGGFGGGFFCGGGGGGFGGGGGGGGGGGGGGGGGGGGGGGGGGGFGGGGGGGGGGGGGGGGGGGGGGGGGGGEGEGGGFGGGGGGGGGGGGGGGGGGF@CCEGG?FGGGGGGGGGGEEFEGGGGGGEGFFFGGGGBE:EGGGGGGEEEGGGGGEEGGGG=EGGGC9?::DFECFGFFD=3CFGG3)<CC7>E4>CF50*99:**77F9AGFFF*<FBB@?>72ABAF:6;9B
@DE18INS60510:318:000000000-B6LD3:1:1101:8290:3507 1:N:0:AAGAGGCACTATTAAG
TGGGGAATATTGCACAATGGGGGAAACCCTGATGCAGCGACGCCGCGTGAAGGAAGAAGTATCTCGGTATGTAAACTTCTATCAGCAGGGAAGAAAATGACGGTACCTGACTAAGAAGCCCCGGCTAACTACGTGCCAGCAGCCGCGGTAATACGTAGGGGGCAAGCGTTATCCGGATTTACTGGGTGTAAAGGGAGCGTAGACGGAGCAGCAAGTCTGATGTGAAAGGCGGGGGCTCAACCCCCGGACTGCATTGGAAACTGTTGATCTTGAGTACCGGAGA
+
CFFGGGEGGGGFGGGGGFFGGGGGGGGFEGGGGGFAFGGG:FGGGGGGGGGCFGGGGGGEGGGFGGGGGGGGGGGGGGGEFEGGGGFFFGGGGGGFGGGGGGGGGGGGGGGDGGGFGGGGGGFGGGGGGGGGDFGGFGFFG<FGGGGDGEFGGGGGGGGGGGGGFGGG8FGF9F7C:3*2?FFGGG8EECCFFGEG5EE5EEGGGGEGDGGGGFGGG7FFFGC>FFGG5*>)9/75:>GFF)07DE:DECGGGF4@GC2<F?GG=A7)6759.).6<A?>09>
@DE18INS60510:318:000000000-B6LD3:1:1101:23644:3530 1:N:0:AAGAGGCACTATTAAG
TGGGGAATATTGCACAATGGGGGAAACCCTGATGCAGCGACGCCGCGTGAGCGAAGAAGTATTTCGGTATGTAAAGCTCTATCAGCAGGGAAGAAGAAACGACGGTACCTGACTAAGAAGCACCGGCTAAATACGTGCCAGCAGCCGCGGTAATACGTATGGTGCAAGCGTTATCCGGATTTACTGGGTGTAAAGGGAGCGCAGGCGGTACGGCAAGTCTGATGTGAAAGCCCGGGGCTCAACCCCGGTACTGCATTGGAAACTGTCGGACTAGAGTGGCGGA
+
GGGGGGGGGGGGGGGGFGGGGGGGGGGGGGGGGGGGGFEFGGGGGGGGGGGFGGGGFGGFFFGCFGGBFGGFGGGGGGGGGGGGGFGGGGGGGGGGGGGGGGGGGGGGFAFGGGGGGGGGDGGGGEGGGGGGGGGGGGFGGCFCFGGGEGGGGCFGGFGFFGCFDFFGFE8CF7FCCBCG*9FFGGFG:C*<EFFGGGE?EGD>EGGGGGGGGGGGGCCGFGGG9CCDGGGDFDGFE>DDFF@FCCBD>3DCG49?79:<FFC7@##################
@DE18INS60510:318:000000000-B6LD3:1:1101:22582:3535 1:N:0:AAGAGGCACTATTAAG
TGGGGAATATTGCACAATGGGGGAAACCCTGATGCAGCGACGCCGCGTGAGCGAAGAAGTATTTCGGTATGTAAAGCTCTATCAGCAGGGAAGAAAATGACGGTACCTGACTAAGAAGCACCGGCTAAATACGTGCCAGCAGCCGCGGTAATACGTAAGGGGCAAGCGTTATCCGGAATTACTGGGTGTAAAGGGTGCGTAGGTGGTATGGCAAGTCAGAAGTGAAAACCCAGGGCTTAACTCTGGGACTGCTTTTGAAACTGTCAGACTGGAGTGCAGGAGA
+
GGGGGGGGGGGGGGGGGGGGGGGGGGGGGGGGGGGGGGGGGGGGGGGGGGGGGGGGGGGGGGGGGGGFGGGGGGGGGGGGGGGGGGGGGGGGGGGGGGGGGGGGGGGGGGGGGGGGGGGGGGGGGGGGGFGGGGGGGGGGGGGGGGGGGG:FGGGFGGGGGGGGGGGGGGGGFGGGEGFGGGGGGFFGGF9FGGGGGGGGGGGGGGGGGGGGGFGGGGGGDGGGGGFGFEGGGG<>F5FGFFF4CGFGFCGGGFF4>DDFGFGGFF?DFF??FFFFFAA<6<F
@DE18INS60510:318:000000000-B6LD3:1:1101:21357:3539 1:N:0:AAGAGGCACTATTAAG
TGGGGAATATTGCACAATGGGCGCAAGCCTGATGCAGCCATGCCGCGTGTATGAAGAAGGCCTTCGGGTTGTAAAGTACTTTCAGCGGGGAGGAAGGGAGTAAAGTTAATACCTTTGCTCATTGACGTTACCCGCAGAAGAAGCACCGGCTAACTCCGTGCCAGCAGCCGCGGTAATACGGAGGGTGCAGGCGTTAATCGGAATTACTGGGCGTAAAGCGCACGCAGGCGGTTTGTTAAGTCAGATGTGAACTCCCCGGGCTCAACCTGGGAACTGCATCTGC
+
GGGGGGGGGGGGGGGGEAFGGGGGGGGGGGGGGFGGGGGGGGGGGGGGGGGGGGGGGGGCFGGGGGGGEEGGGGGGGGGGGGGGGGDGEGCGGFGGGE7CFCFGGGGGEFGGGGGFGGFGGFGGGGGGGGGGGGGGGGGGGGFGGGFGEGGG8EGGGGGGDGGGGFGGGGGGGE>EGGGGGDGG8EGGGG6EGGGG5FGGGGEGGGFE7@EEGCE*CFF<DGGDEGGGGGD>DCD>FFD7==F?FF?F@7:**9)7CC9>C:FGF?@3:>:1::?########
@DE18INS60510:318:000000000-B6LD3:1:1101:16914:3585 1:N:0:AAGAGGCACTATTAAG
TGGGGAATATTGGGCAATGGGCGCAAGCCTGACCCAGCAACGCCGCGTGAAGGAAGAAGGCTTTCGGGTTGTAAACTTCTTTTATGAGGGACGAAGGAAGTGACGGTACCTCATGAATAAGCTCCGGCTAACTACGTGCCAGCAGCCGCGGTAATACGTAGGGAGCGAGCGTTATCCGGATTTACTGGGTGTAAAGGGCGTGTAGGCGGGGAAGCAAGTCAGATGTGAAAACCAGTGGCTCAACCACTGGCCTGCATTTGAAACTGTTTTTCTTGAGTGATGG
+
GGGGGGGGGGGGGGGGGGGGGGGGGGGGGGGGGGGGGGGGGGGGGGGGGGGGGGGGGGGGGGGGGGGGGGGGGGGGGGGGGGGGGGFCFEGFGGGGGGGGGGGGGGGGGGGGGGGGGGGGGGGGGGGDFGGGGGGGGGGGGGGGGGGGGGGGGGGGGGGGGGGGGGGGGGGGGGGGGGGGGGGGFGGGGGGEGEGGGGDGGGEFFGGGGGGGGGFECC:DFGCFFGGGFFGGGGGFFFDG@?FFGGFGFF4CFFFFGCAAC6CFF<F56?6>AAAFF4>BAFF
@DE18INS60510:318:000000000-B6LD3:1:1101:16348:3587 1:N:0:AAGAGGCACTATTAAG
TGGGGAATATTGCACAATGGGCGAAAGCCTGATGCAGCGACGCCGCGTGAGTGAAGAAGTATTTCGGTATGTAAAGCTCTATCAGCAGGGAAGAAAATGACGGTACCTGACTAAGAAGCCCCGGCTAACTACGTGCCAGCAGCCGCGGTAATACGTAGGGGGCAAGCGTTATCCGGATTTACTGGGTGTAAAGGGAGCGTAGACGGCGAGGCAAGTCTGAAGTGAAAACCCAGGGCTCAACCCTGGGACTGCTTTGGAAACTGTTTTGCTAGAGTGTCGGAGA
+
GGGGGGGGGGGGGGGGGGGGGGGGGGGGGGGGGGGGGGGGGGGGGGGGGGGGFGFGGGGGGGGGFGGGGGGGGGGFGGGGGGGGFGGGFGGGGGGFGFGGGGGGGGGGGGGGG?FGGGGGGGGGGGGGGGGGGGGGGGGGGGGGGGGCEGCGGGGFCFEGGGGGGGFGGGGGGGGGGGGGGGGGGGFGEFFCFCCFEEGGDEDCGGGGECEEGCFFGFFDC6CGFGGGGE3CGDC>5@FFF>BFGGFC@5FGG=FBFGDAGF:CB<4:<=<<??A<>BFFB07
@DE18INS60510:318:000000000-B6LD3:1:1101:19753:3650 1:N:0:AAGAGGCACTATTAAG
TGGGGAATATTGGACAATGGGCGAAAGCCTGATCCAGCGACGCCGCGTGAGTGAAGAAGTATTTCGGTATGTAAAGCTCTATCAGCAGGGAAGAAAATGACGGTACCTGACTAAGAAGCCCCGGCTAACTACGTGCCAGCAGCCGCGGTAATACGTAGGGGGCAAGCGTTATCCGGATTTACTGGGTGTAATGGGAGCGTAGACGGTTAAGCAAGTCTGAAGTGAAAGCCCGGGGCTCAACCCCGGTACTGCTTTGGAAACTGTTTGACTTGAGTGCAGGAGA
+
GGGGGGGGGGGGGGGGGGGGGGGGGGGGGGGGGGGGGGGGGGGGGGGGGEFGGGGGGGGGGGGGGGGGG<FGGGGGGGGGGGGGGGGGGGGGGGGGGGGGGGGGGGGGGGGGGGGGGGGGGGGGGGEGGGGGGGGGGGGGGGGGGGGGGGGGGGGGGGGGGGGGGGGGGGGGGGGGGGEFGGGGGGGGGGGGGGGGGGGGGCEGGGEGDGGGGGGGGGGGGGGGG7FGGCFGGGGFEFGFF@EFGGFGFFGG=FFFGGFFGFGCFFFFF?BFFFBFAB>??B>
@DE18INS60510:318:000000000-B6LD3:1:1101:18789:3652 1:N:0:AAGAGGCACTATTAAG
TGGGGAATATTGCACAATGGGGGAAACCCTGATGCAGCGACGCCGCGTGGAGGAAGAAGGTCTTCGGATTGTAAACTCCTGTTGTTGAGGAAGATAATGACGGTACTCAACAAGGAAGTGACGGCTAACTACGTGCCAGCAGCCGCGGTAAAACGTAGGTCACAAGCGTTGTCCGGAATTACTGGGTGGAAAGGGAGCGCAGGCGGGAGAACAAGTTGGAAGTGAAATCCATGGGCTCAACCCATGAACTGCTTTCAAAACTGTTTTTCTTGAGTAGTGCAGA
+
GGGGGGGGGGGFGGGGGGGGGGGGGGGGGGGGGFGGGGGGDGGGGGGGGGGGGGGGGGGG8FDCFGGGDGGGGGGGGGGGGFGGEFGGGGGGGGGGGGGGGGGGGFFGGGDGGGFFFGGFGFCFGGGGGGGGGGGGGGGGGGGGGGGGCFGGGGGGGGGFGGGFGFGGECEEGCCEDGGGGGGFFF:E*39CFGGGGEGDEECE::E8CEGGGFF7<CFCFGGGGGGGFCFFGGF@F7CF?4>D4C4>6DDG*9=**:<B9):77:)(,=<<AB4A#######
@DE18INS60510:318:000000000-B6LD3:1:1101:11246:3657 1:N:0:AAGAGGCACTATTAAG
TGGGGAATATTGCACAATGGGCGCAAGCCTGATGCAGCCATGCCGCGTGTATGAAGAAGGCCTTCGGGTTGTAAAGTACTTTCAGCGGGGAGGAAGGGAGTAAAGTTAATACCTTTGCTCATTGACGTTACCCGCAGAAGAAGCACCGGCTAACTCCGTGCCAGCAGCCGCGGTAATACGGAGGGTGCAAGCGTTAATCGGAATTACTGGGCGTAAAGCGCACGCAGGCTGTTTGTTAAGTCAGATGTGAAATCCCCGGGCTCAACATGGGAACTGCATCTGA
+
FCGCFFFGFFGFGFGGGFGGGGFFGGDGGGGGFFGGGGGGG8CDFCCFGGGGGG,CFGFCDEGGGGGGGGGGGGGGGDFFGGGAEFEGFEFGGGGFGGGGGG9FCFGGCGFGGGGFGGGG9>FGGGGGGFGFGGGDGGC:<FFFFDCEECGDGGDFGEGCGGFFFFGG,=EC*=CEFCF7BCCCCCEGGGFC>CEGG?+*;>EFCGCFC+:5?>1AFCF)97:7EDC<C*9>=>DFFFGF?7@@>FFF*::::4))7C(()7<=9:*((048??2?B######
@DE18INS60510:318:000000000-B6LD3:1:1101:14765:3674 1:N:0:AAGAGGCACTATTAAG
TGGGGAATATTGCACAATGGGCGCAAGCCTGATGCAGCCATGCCGCGTGTATGAAGAAGGCCTTCGGGTTGTAAAGTACTTTCAGCGGGGAGGAAGGGAGTAAAGTTAATACCTTTGCTCATTGACGTTACCCGCAGAAGAAGCACCGGCTAACTCCGTGCCAGCAGCCGCGGTAATACGGAGGGTGCAAGCGTTAATCGGAATTACTGGGCGTAAAGCGCACGCAGGCGGTTTGTTAAGTCAGATGTGAAATCCCCGGGCTCAACCTGGGAACTGCACCTGA
+
GGGGGGGGGGGGGGGGGGGGGGGGGGGGGGGGGGGGGGGGGGGGGGGGGGGGGGGGGGGGGGGGGGGGGGGGGGGGGGGGGGGGGGGGGGGGGGGGGGGGGGGGGGGGGGGGGGGGGGGFGGGGGGGGDFGGGGGFGGGGGGGGGGGGGGGGGGGGGGGGGGGGGGCFGCGGD5EEFGFGGGGGGGGGGGFCEEGGFDCFGG5CC7CFGGGGGGGGGGGGGGGGD373:EDDCDGF:BGGFFFBFGFFFGGFGFFF<D96D:DFFFFFFF0:::7?2)880:F
@DE18INS60510:318:000000000-B6LD3:1:1101:19189:3680 1:N:0:AAGAGGCACTATTAAG
TGGGGAATATTGCACAATGGGGGAAACCCTGATGCAGCGACGCCGCGTGAGCGAAGAAGTATTTCGGTATGTAAAGCTCTATCAGCAGGGAAGAAAATGACGGTACCTGACTAAGAAGCACCGGCTAAATACGTGCCAGCAGCCGCGGTAATACGTATGGTGCAAGCGTTATCCGGATTTACTGGGTGTAAAGGGAGCGTAGACGGTTGTGTAAGTCTGATGTGAAAGCCCGGGGCTCAACCCCGGGACTGCATTGGAAACTATGTAACTAGAGTGTCGGAGA
+
GGGFGGGGCEFGGGFFFGGCE:FGGFGFGGGGGGCGGGCGGCFCGDGGGGG?FGFEGGCD=CFFFGGGGGGFGGGGGCFGGGGGCFGGF7CFCGEFG;FEGGCFGGFGGGGGFGGCGDGFGGGCEGGGGGGGGGGEFGGFFGGGGEEEEEG?CCGFG7EGGGGGCGGEEGC@C@E8;EEGC9<CFFCEEG79FFEGGD=:EE>FC;CGG8:EECEFFGC:FG7:C7:FGF<55C)7)5C=:F@BGEBC>FGFF6@FGGFAF/2:9<7>A=AB6).-.:?069D
@DE18INS60510:318:000000000-B6LD3:1:1101:14000:3712 1:N:0:AAGAGGCACTATTAAG
TGGGGAATATTGCACAGTGGGCGAAAGCCTGATGCAGCGACGCCGCGTGAGTGAAGAAGTATTTCGGTATGTAAAGCTCTATCAGCAGGGAAGAAAATGACGGTACCTGACTAAGAAGCCCCGGCTAACTACGTGCCAGCAGCCGCGGTAATACGTAGGGGGCAAGCGTTATCCGGATTTACTGGGTGTAAAGGGAGCGTAGACGGTAAAGCAAGTCTGAAGTGAAAGCCCGCGGCTCAACTGCGGGACTGCTTTGGAAACTGTTTAACTGGAGTGTCGGAGA
+
GGGGGGGGGGGGGGGGGGGGGGGGGGGGGGGFGGGGGGGGGGGGGGGGGGGGGGGGGGGG9FGGGGGGGGGGGGGGGGGGGGGGGGGGGGCFGGGGGGGGGGDGFGGGGGGGGGGGGGGGGGGGGGGGGGGGGGGGGGGGGGGGGGGGGGDGGGGGGGGGGGGGGGFGGGGGFFGGEEGGGGGG?FFEEDG+<FGGGGGGGGEFGGGFGGGGFEFFCGFCFG9FGGGFFGFCGGG3.<CFFFF?<EEGE55C7@FFGGFFG6C>?AFFFFFFFFFB9A?>777
@DE18INS60510:318:000000000-B6LD3:1:1101:13682:3743 1:N:0:AAGAGGCACTATTAAG
TGGGGAATCTTCCGCAATGGACGAAAGTCTGACGGAGCAACGCCGCGTGAGTGATGAAGGATTTCGGTCTGTAAAGCTCTGTTGTTTATGACGAACGTGCAGTGTGTGAACAATGCATTGCAATGACGGTAGTAAACGAGGAAGCCACGGCTAACTACGTGCCAGCAGCCGCGGTAATACGTAGGTGGCGAGCGTTGTCCGGAATTATTGGGCGTAAAGAGCATGTAGGCGGCTTAATAAGTCGAGCGTGAAAATGCGGGGCTCAACCCCGTATGGCGCTGGA
+
GGGGGGGGGGGGGGGGGGGGGGGGGGGGGGGGGGGGGGGGGGGEGGG@FFCFGGGFGGGGGGGGGGGFGGGGGGGGGGGGGGGGGGGG9EFGGGGGGGGGGGGGGGGGGGGGGGGGGGFGGGGGGGGGGGGGGGGGGGGGGGGFGEGGGGGGGGGGGGGGGGGGGGGGGGGGGGGEGGGGGCGGGG9FFECFCGECCEFFEG>CFFGGGGGGGGCGGGGGGGG=FFGGCFDCC357FFGGFFFDGGDD>DGF7@=FDD>FG@D3?>5(8)4892:?BFFFF##
@DE18INS60510:318:000000000-B6LD3:1:1101:22976:3755 1:N:0:AAGAGGCACTATTAAG
TGGGGAATATTGCACAATGGGGGAAACCCTGATGCAGCGACGCCGCGTGAGCGAAGAAGTATTTCGGTATGTAAAGCTCTATCAGCAGGGAAGAAAATGACGGTACCTGACTAAGAAGCACCGGCTAAATACGTGCCAGCAGCCGCGGTAATACGTATGGTGCAAGCGTTATCCGGATTTACTGGGTGTAAAGGGAGCGTAGACGGTTGTGTAAGTCTGATGTGAAAGCCCGGGGCTCAACCCCGGGACTGCATTGGAAACTATGTAACTAGAGTGTCGGAGA
+
GGGGGGGGGGGGGGGGGGGGGGGFGGGGGGGGGGGGGG@FGGGGGGGGGGGFFGGGGGGG9FGGGGGEFGGGGGGGGFGGGGGGGGBFGGGGGGGGGGFFGFGGGGGGGG@FFGFGGGGFGGCGEEGFGGGGGGGGGGGGGGFGGGGGGGGGGGGFF9FFFGGC99CEGGEFGGGGCCEFFFFGGGGGGGFEFCCCGEEEGEEGEECGCCE*93<FE:DCDGGG7F97F:7)9CGFFFGCF>37/5</.7FGC*8@47<AG47**-*5:44392AAABBB9;3
@DE18INS60510:318:000000000-B6LD3:1:1101:17159:3776 1:N:0:AAGAGGCACTATTAAG
TGGGGAATATTGCACAATGGGCGCAAGCCTGATGCAGCCATGCCGCGTGTATGAAGAAGGCCTTCGGGTTGTAAAGTACTTTCAGCGGGGAGGAAGGGAGTAAAGTTAATACCTTTGCTCATTGACGTTACCCGCAGAAGAAGCACCGGCTAACTCCGTGCCAGCAGCCGCGGTAATACGGAGGGTGCAAGCGTTAATCGGAATTACTGGGCGTAAAGCGCACGCAGGCGGTTTGTTAAGTCAGATGTGAAATCCCCGGGCTCAACCTGGGAACTGCATCTGA
+
GDGGEGFGGGGCF<FGFGGFEFGGGGGGGGGGGGGGGGGGGGGFGGGGGGGGGGGGGGGGGGGGGGGGFEFGFGGGGCF?<CFFGGEFEDGGGGGGGGGGGFGGGGGFGGFGFGGGGGGGGGGGFGGGGGEGGGG7FGGGFFGGGG7CGGGEGGGGGGGCGGGFGFFFFGGGGGFGGGGGGGGEEEEGEFGGGGGGDGGGGGGGGGGGE?5EGEGDFGGGGGGGGGGGGED7C397FFGFFB?FGG?F?>7CDB?@<DFFGBDGFBF??FF:::?272)<<A?
@DE18INS60510:318:000000000-B6LD3:1:1101:17782:3795 1:N:0:AAGAGGCACTATTAAG
TGGGGAATCTTCCGCAATGGACGGAAGTCTGACGGAGCAACGCCGCGTGAGTGATGAAGGATTTCGGTCTGTAAAGCTCTGTTGTTTATGACGAACGTGCAGTGTGTGAACAATGCATTGCAATGACGGTAGTAAACGAGGAAGCCACGGCTAACTACGTGCCAGCAGCCGCGGTAATACGTAGGTGGCGAGCGTTGTCCGGAATTATTGGGCGTAAAGAGCATGTAGGCGGCTTAATAAGTCGAGCGTGAAAATGCGGGGCTCAACCCCGTCTGGCGCTGGA
+
GFGGFGGGFGGGFFGEGGGGGGGGCFFEFGGGGGGGGGFFGGG>EGGGGGGGGGGGFCFFGFGGFGGGGEFFFGGGFGGGGGFGFGGGEEGGGGGGGGGGGGGGGFGGGGGGGGDFGEGGGFGGGGGGGGGGGGGFGDCFGGFGGGGFFCGGGGGGGGGBEGGGGGDGGFEEGGGGFGGFCGCFEF9EFDEEG>EGGEFFGC5CFG?FGFFGGEGGGGFGGG64C:FGGGGD3<5?FFG>BFFDDCDC@DDD*99?F##########################
@DE18INS60510:318:000000000-B6LD3:1:1101:9171:3800 1:N:0:AAGAGGCACTATTAAG
TGGGGAATATTGCACAATGGGCGCAAGCCTGATGCAGCCATGCCGCGTGTATGAAGAAGGCCTTCGGGTTGTAAAGTACTTTCAGCGGGGAGGAAGGGAGTAAAGTTAATACCTTTGCTCATTGACGTTACCCGCAGAAGAAGCACCGGCTAACTCCGTGCCAGCAGCCGCGGTAATACGGAGGGTGCAAGCGTTAATCGGAATTACTGGGCGTAAAGCGCACGCAGGCGGTTTGTTAAGTCAGATGTGAAATCCCCGGGCTCAACCTGGGAACTGCATCTGA
+
FGGEFFFGGGGGGGGGGGFGGGFGGGGFGGGGGGGGGGGGGGGFGGGGGGGGGGGGGGGGGGGGGGGGFEGGGGBFGGG9=EFGGGGGDGGGGCFGGGGGGGGGGGGGGGGGGGGFGGGGGGGGGGGFGGGGGGGGGGGGGGGGGGFEGGGGGGGGGGGGGGGGGGGGFGGGGEGE?FGGGGGGGGGGGGGDGECEEF?FECGCFGGGFFGGGGGGGD=DCDEGC3*>EGGD739<@FFFF?FF=+9:FCFC>F?F37>05:CGFFF:BFF<4428<AB####
@DE18INS60510:318:000000000-B6LD3:1:1101:14186:3815 1:N:0:AAGAGGCACTATTAAG
TGGGGAATATTGCACAATGGGCGCAAGCCTGATGCAGCCATGCCGCGTGTATGAAGAAGGCCTTCGGGTTGTAAAGTACTTTCAGCGGGGAGGAAGGGAGTAAAGTTAATACCTATGCTCATTGACGTTACCCGCAGAAGAAGCACCGGCTAACTCCGTGCCAGCAGCCGCGGTAATACGGAGGGTGCAAGCGTTAATCGGAATTACTGGGCGTAAAGCGCACGCAGGCGGTTTGTTAAGTCAGATGTGAAATCCCCGGGCTCAACCTGGGAACTGCATCTGA
+
GGGGGGGGGGGGGGGGGGGGGGGGGGGGGGGGGGGGGGGGGGGFEGGGGGGGFGGGGGGGGGG@EGGGGGGGGGGGGGGGGGGGGGGGGGGGGGGGGGGGEGGGFGGGGGGGGCFGGGDGGGGGGGGGCFEGGGGGGGGGGGGGGGGGGDGGGFFCFGG5CGGGGGGGFGGGGGEGFFGGGEE>GGEGFGGGGD5EFEFGDCEG6CFGGGGFGGGGGGGGGGGG5CEGGED9C*9079FGBB=FCCB*9CF77@@@GG>B3)>C=1F0<FF?>62<>F#####
@DE18INS60510:318:000000000-B6LD3:1:1101:9182:3816 1:N:0:AAGAGGCACTATTAAG
TGGGGAATATTGCACAATGGGCGCAAGCCTGATGCAGCCATGCCGCGTGTATGAAGAAGGCCTTCGGGTTGTAAAGTACTTTCAGCGGGGAGGAAGGGAGTAAAGTTAATACCTTTGCTCATTGACGTTACCCGCAGAAGAAGCACCGGCTAACTCCGTGCCAGCAGCCGCGGTAATACGGAGGGTGCAAGCGTTAATCGGAATTACTGGGCGTAAAGCGCACGCAGGCGGTTTGTTAAGTCAGATGTGAAAGCCCCGGGCTCAACCTGGGAACTGCATCTGA
+
GGGFFGEGGGGGGGGGGFGGGGGGGGGGGGGGGFGGGEFFFGGF@EFFGFFGGGGGGGGG8FCGFFGGAFF<DFAFGFFE3@;DFGGGGGGGGFGFEFGGGFGGG@GFGDFGDECCFGCGFGGGGGG*=FCCFGEGEEC6<EGGFCFGGGDGGG?FFGGGEGGGGGGF5CGGE8EE7FCFGGGGEAEC8CEDGE5?89CCEDEG6AC0ACFFEEGDGGDGGGGG5DGDGEG9<<9<56C796==*+9:**::*7)8CC;BC><FF?4:8F1?###########
@DE18INS60510:318:000000000-B6LD3:1:1101:18145:3821 1:N:0:AAGAGGCACTATTAAG
TGGGGAATATTGCACAATGGGGGAAACCCTGATGCAGCGACGCCGCGTGAGCGAAGAAGTATTTCGGTATGTAAAGCTCTATCAGCAGGGAAGAAGAAATGACGGTACCTGACTAAGAAGCACCGGCTAAATACGTGCCAGCAGCCGCGGTAATACGTATGGTGCAAGCGTTATCCGGATTTACTGGGTGTAAAGGGAGCGCAGGCGGTACGGCAAGTCTGATGTGAAAGCCCGGGGCTCAACCCCGGTACTGCATTGGAAACTGTCGGACTAGAGTGTCGGA
+
GGGGGGGGGGGGGGGGFFFGGGGGGGGEEGGGGGGGGGGGGGGGGGGEGGGGGGGGGGGGGGGGGGGGGGGGGGGGGGGGGGGGGGGGGGGGGGGGGGGGGGGGGGGGGGGGGGGGGGGGGGFGGEEFGFFGGGGGGGGGGGGGGGGGCGGGGGGGGGGGGGGGGGGGGGGGGFGGGGCGEFCGGFGGCEECFGGGGDGGGGGGCEGGEEGGGGGGGFFDCFGGGGGGE?C7CDG)>@3CFF?FCEEGEDGCCBF4CD>7C?FCB:?BFFB;?>ABFF<>B9@
@DE18INS60510:318:000000000-B6LD3:1:1101:19930:3834 1:N:0:AAGAGGCACTATTAAG
TGGGGAATATTGCACAATGGGGGAAACCCTGATGCAGCGACGCCGCGTGAGCGAAGAAGTATTTCGGTATGTAAAGCTCTATCAGCAGGGAAGAAGAAATGACGGTACCTGACTAAGAAGCACCGGCTAAATACGTGCCAGCAGCCGCGGTAATACGTATGGTGCAAGCGTTATCCGGATTTACTGGGTGTAAAGGGAGCGCAGGCGGTACGGCAAGTCTGATGTGAAAGCCCGGGGCTCAACCCCGGTACTGCATTGGAAACTGTCGGACTAGAGTGTCGGA
+
GGGGGGGGGGGGGGGGFFGGGGGGGGGGGGGGGGGGGGEGGGGGGGGGGGGGGGGGGGGGFGGGGGGGFFGFGGGGGGGGGGGGFGGGGGGGGGGGGGGGGGGGGGGGGGGGGGGGGGGGGGGGGGGGGGGGGGGGGGGGGFFGGGGGGGGGGGGGGFGCFGGGGGGGGGGEDEGGGGGGGGGGGFFFFEEGFGGGGGGGGGGGGGGGGGGGGGGGFGGCCCFFACGG+0CGGG:BE>99FFFFGGDDBCGFGFF?FD:?GFGGFFFFFFFF??ABFFDFFFF
@DE18INS60510:318:000000000-B6LD3:1:1101:16292:3850 1:N:0:AAGAGGCACTATTAAG
TGGGGAATATTGCACAATGGGGGAAACCCTGATGCAGCGACGCCGCGTGGAGGAAGAAGGTCTTCGGATTGTAAACTCCTGTCCCAGGGGACGATAATGACGGTACCCTGGGAGGAAGCACCGGCTAACTACGTGCCAGCAGCCGCGGTAAAACGTAGGGTGCAAGCGTTGTCCGGAATTACTGGGTGTAAAGGGAGCGCAGGCGGATTGGCAAGTTGGGAGTGAGATCTATGGGCTCAACCCATAAATTGCTTTCAAAACTGTCAGTCTTGAGTGGTGTAGA
+
GGGGGGGGGGGGGGGGGGGGGGGGGGGGGGGGGGGGGGGGGGGDCGGGGGGGGGGGGGGGGGGGGGGGGGGGGGGGGFGGGGGGGGGGGGGGGEGGGGGGGGGGGGGGGGGGGEGGGGGGGGGGGGGGGGGGGGGGGGGGGGGGGGGGGGGGGGGGGGGGGGGGGGGGGGGGGGGGGGG@FGGGGGCEGF7CFGGGGGGGGGGGGGGGGGGGGGGGFG77<DEFGGGGGGGGGGGFFFGGFFEFGFFG?GFFFFFFGGF<C@GFFBFF<=A4<?FB:48:BAF
@DE18INS60510:318:000000000-B6LD3:1:1101:19932:3852 1:N:0:AAGAGGCACTATTAAG
TGGGGAATATTGCACAATGGGGGAAACCCTGATGCAGCGACGCCGCGTGAGCGAAGAAGTATTTCGGTATGTAAAGCTCTATCAGCAGGGAAGAAGAAATGACGGTACCTGACTAAGAAGCACCGGCTAAATACGTGCCAGCAGCCGCGGTAATACGTATGGTGCAAGCGTTATCCGGATTTACTGGGTGTAAAGGGAGCGCAGGCGGTACGGCAAGTCTGATGTGAAAGCCCGGGGCTCAACCCCGGTACTGCATTGGAAACTGTCGGGCTAGAGTGTCGGA
+
GGGGGGGGDFGGGGGGGGGGGGGGGGGGGGGGGGGGGGFGGGGGGGGGGGGGGGGGEGGGGGFGGGEGGCCEGGGFG9FFGGGGGGGGGGGGGFGGGGGGGGGDGGGGGGGGGFGGGGGGGFGGGGGGDGGGGGGGGGGGGGGGGGGGEGCGGFGCFF9:FFFGGGGGGGEGGGGGGGGGGGGGGGGGE5:F7@EFCCEDE5>EGGGDE=CC8E5=CGGDGDE:@FGGGGF4DGGE>@53*9F>DEEDEGD7:F=FCCB7CFGG?4F?###############
@DE18INS60510:318:000000000-B6LD3:1:1101:15818:3865 1:N:0:AAGAGGCACTATTAAG
TGGGGAATATTGCACAATGGGGGAAACCCTGATGCAGCGACGCCGCGTGAGCGAGGAAGTATTTCGGTATGTAAAGCTCTATCAGCAGGGAAGAAGAAATGACGGTACCTGACTAAGAAGCACCGGCTAAATACGTGCCAGCAGCCGCGGTAATACGTATGGTGCAAGCGTTATCCGGATTTACTGGGTGTAAAGGGAGCGCAGGCGATACGGCAAGTCTGATGTGAAAGCCCGGGGCTCAACCCCGGTACTGCATTGGAAACTGTCGGACTAGAGTGTCGGA
+
GGGGGGGGGGGGGGGGFGGGGGGGGGGGGGGGGGGGGGGGGGGGGGGGGGGGGGGGGGFGGGGGGGGCEGGGGFGFFGGGGGGGGGGGGGGGGGGGGGGGGGGGGGGGGGGGGGGGGGGGGGGGGGGGGGGGGGGGGGGGGGGGGGGGGGGGGGGGGGFGFGGGGGGF>FEGGFFGGGCCEFGG7FGGGGECFGGGGGGGDGGGGGG5**CFGGGGGCGGGGGGFGGG?7FFG75>E>399FFFGGFG5DDFGFF=FG?>G6D*=588;>>1:?#########
@DE18INS60510:318:000000000-B6LD3:1:1101:20151:3920 1:N:0:AAGAGGCACTATTAAG
TGGGGAATATTGCACAATGGGGGAAACCCTGATGCAGCGACGCCGCGTGGAGGAAGAAGGTCTTCGGATTGTAAACTCCTGTTGTTGAGGAAGATAATGACGGTGCTCAACAAGGAAGTGACGGCTAACTACGTGCCAGCAGCCGCGGTAAAACGTAGGTCACAAGCGTTGTCCGGAATTACTGGGTGTAAAGGGAGCGCAGGCGGGAGAACAAGTTGGAAGTGAAATCCATGGGCTCAACCCATGAACTGCTTGCAAAACTGTTTTTCTTGAGTAGTGCAGA
+
GGGGGGGGGGGGGGGGGCFGGGGGGGGGGGGGGGGGGGGGGGGGGGGGGGEGGGFGGGGGGGGGGGGFGGGGGGGGGGGFGGGGGGGGCFGGFGGGGGGGGGGGGGGGGGGGGGGGGGGGGGGGGGGGGGGGGGGGGGGGGGGGGGGGGGGGFGGFGGGGGGGGGGGGCCEEGGGGDGGGGGGGGGGGGFGFGGGGGGGGCGGGGGGGGGCG66C2CDGFFFFGGGGGGCDGFFFF>FGGF4BEGGF*9CDFGF*7CFFFG4C:@A@?B*6>>FFADF:99AB
@DE18INS60510:318:000000000-B6LD3:1:1101:16031:3930 1:N:0:AAGAGGCACTATTAAG
TGGGGAATATTGCACAATGGGCGAAAGCCTGATGCAGCGACGCCGCGTGAGTGAAGAAGTATTTCGGTATGTAAAGCTCTATCAGCAGGGAAGAAAATGACGGTACCTGACTAAGAAGCCCCGGCTAACTACGTGCCAGCAGCCGCTGTAATACGTAGGGGGCAAGCGTTATCCGGATTTACTGGGTGTAAAGGGAGCGTAGACGGCGAAGCAAGTCTGAAGTGAAAACCCAGGGCTCAACCCTGGGACTGCTTTGGAAACTGTTTTGCTAGAGTGTCGGAGA
+
GGGGGGGGGGGGGGGGGGGGGGGGGGGGGGGGGGGGGGEGGGGGEGGFGGGGGGGGGGGGCGGGGGDGGGGGGGGGGGGGGFGGGGGGGGGGGGGGGGGGGGGGGGGGGGGGGGGGGGGGGGGGGGGGGGGGGGGGGGGGGGGGGGGGEGGGGGGFGGGGGGGGGGCEGGEFGGGGGGGGGG9FFGGGGGGGGGGGGGGGGGCFGGGGEEGCEFGFGDCG7DGGGGGGGG5CFGGEFFGGFFEFGGFCFFGGG?FFGGFFC4D>6<FF24:A2>4A>9?F06>
@DE18INS60510:318:000000000-B6LD3:1:1101:9902:3931 1:N:0:AAGAGGCACTATTAAG
TGGGGAATATTGCACAATGGGGGAAACCCTGATGCAGCGACGCCGCGTGAGCGAAGAAGTATTTCGGTATGTAAAGCTCTATCAGCAGGGAAGAAAATGACGGTACCTGGCTAAGAAGCACCGGCTAAATACGTGCCAGCAGCCGCGGTAATACGTATGGTGCAAGCGTTATCCGGATTTACTGGGTGTAAAGGGAGCGTAGACGGTTGTGTAAGTCTGATGTGAAAGCCCGGGGCTCAACCCCGGGACTGCATTGGAAACTATGTAACTAGAGTGTCGGAGA
+
FFGEE@FF<CEFFGGCCFGGGGGGGGG@CGGGGFAFFGEEGGGGGGG>FCGDBFFGGGGGGG,<FFGBEFGFGFFGGGGGGFFFFFFG?@FGEFFGFGGDGGGGGEFC<EGDGGGGGGGGGFGGGGCFCFCFGFGGGGFFGGGGGGGGGGG@;<F?:CFGGF9CGFFEEE8EFGGEFEGGGGGGCF:CGGGCFFGG8EEGGGDGEGGGGECFGCFGGFFG=CCFG:?FGGFCC95>7FGGF@BFGGEGFGGFGFFFGDBA<FFC=68<AFA############
@DE18INS60510:318:000000000-B6LD3:1:1101:25667:3932 1:N:0:AAGAGGCACTATTAAG
TGGGGAATATTGCACAATGGGGGAAACCCTGATGCAGCGACGCCGCGTGAGCGAAGAAGTATTTCGGTATGTAAAGCTCTATCAGCAGGGAAGAAAATGACGGTACCTGACTAAGAAGCACCGGCTAAATACGTGCCAGCAGCCGCGGTAATACGTATGGTGCAAGCGTTATCCGGATTTACTGGGTGTAAAGGGAGCGTAGACGGTTGTGTAAGTCTGATGTGAAAGCCCGGGGCTCAACCCCGGGACTGCATTGGAAACTATGTAACTAGAGTGTCGGAGA
+
GGGGGGGGGGGGGGGGGGGGGGGGGGGGGGGGGGGGGGGGGGGGGGGGGGGGGGGGGGGGGGGGGGGGGGGGGGGGGGGGGGGGGGGGGGGGGFGGGGGGGGGGGGGGGGGGGGGGFGGGGGGGGGGGGGGGGGFGGGGGGGGGGGGGGGGGGGGFFCFGGFFFGGGGGGGGGGGGGEGGGGGGGFCECFCGFCGGGGGGGGEGEGGGGGGCCCGEGGGC77FFFGFGGGGDGGGFFFFGF7>@CGF375DGFFFFGFAFGF:7FFFDAF#############
@DE18INS60510:318:000000000-B6LD3:1:1101:19228:3941 1:N:0:AAGAGGCACTATTAAG
TGGGGAATATTGCACAATGGGCGCAAGCCTGATGCAGCCATGCCGCGTGTATGAGGAAGGCCTTCGGGTTGTAAAGTACTTTCAGCGGGGAGGAAGGGAGTAAAGTTAATACCTTTGCTCATTGACGTTACCCGCAGAAGAAGCACCGGCTAACTCCGTGCCAGCAGCCGCGGTAATACGGAGGGTGCAAGCGTTAATCGGAATTACTGGGCGTAAAGCGCACGCAGGCGGTTTGTTAAGTCAGATGTGAAATCCCCGGGCTCAACCTGGGAACTGCATCTGA
+
GGGGGGGGGGGGGGGGGGGFGGGGGGGGGGGGGGGGGGGGGGGGGGGGDFGGGGGGGGGGGGGGGGGGGFGGGGGGGGGFFGGGGGGGGGGGGGGGGGGGGGGGGGGFGGGGGGGGGGGGGGGFGGGGGGGGGGGGGGGGGGGGFFGCFGGGGGGGGGGGGGGGGGGGGGGGGGGGGGGGDGGGGGGGGGFFGDG5C?CFDEEGGGGGGC558EGGFFGGDCCDD<EGGGG97CD>4@>7=FF6*<=0/:>7DFFF3C6;G7CC4:F??>BFBF?2<ABA<DF
@DE18INS60510:318:000000000-B6LD3:1:1101:18466:3961 1:N:0:AAGAGGCACTATTAAG
TGGGGAATATTGCACAATGGGGGAAACCCTGATGCAGCGACGCCGCGTGAGCGAAGAAGTATTTCGGTATGTAAAGCTCTATCAGCAGGGAAGAAAATGACGGTACCTGACTAAGAAGCACCGGCTAAATACGTGCCAGCAGCCGCGGTAATACGTATGGTGCAAGCGTTATCCGGATTTACTGGGTGTAAAGGGAGCGTAGACGGTTGTGTAAGTCTGATGTGAAAGCCCGGGGCTCAACCCCGGGACTGCATTGGAAACTATGTAACTAGAGTGTCGGAGA
+
GGGGGGGGGGGGGGGGGGGGGGGGGGGGGGGGGGGGGGGGGGGGGGGGGGGGGGGGGGGGGGGGGGGFGGGGGGGGGGGFGGGGGGGGGGGGGGGGGGGGGGGGGGGGGGGGGGGGGGGGGGGGGGGGGGGGGGGGGGGGGGGGGGGGGGGGGGGGGFGGGGGGGGGGGGGFGGGGGGGGG9FGGGFGEGGGGGGGDGGGEECFGGGGGEGCGGGCFFFGGFGGFGGGGGGGGGGF:FFFFFFFGGFGFGG4C?F?FD23DFGFF>?AFF:AA2<>4A:>9>>
@DE18INS60510:318:000000000-B6LD3:1:1101:22522:3964 1:N:0:AAGAGGCACTATTAAG
TGGGGAATATTGCACAATGGGGGAAACCCTGATGCAGCGACGCCGCGTGAGCGAAGAAGTATTTCGGTATGTAAAGCTCTATCAGCAGGGAGGAAAATGACGGTACCTGACTAAGAAGCACCGGCTAAATACGTGCCAGCAGCCGCGGTAATACGTATGGTGCAAGCGTTATCCGGATTTACTGGGTGTAAAGGGAGCGTAGACGGTTGTGTAAGTCTGATGTGAAAGCCCGGGGCTCAACCCCGGGACTGCATTGGAAACTATGTAACTAGAGTGTCGGAGA
+
GGGGGGGGGGGFGGGGGGGGGGGGGGGFGGGGGGGFAFFGGGGGGGGGDGGFGGGGGGGGGGGGGGGGGGGGGGGGGGGGGGGGGGEFFGGEFGGGGGGGGFGGGGGGGGGGGGGGFGGGGGGGGGGGCGGGGGGGGGGFGGGGGGDGGGGGGGGFFGGGGFGFGGGGGGGFGGGGGGGGFGGGGGFEGGGGGGGGGGGGGGGGGGGGGGGFFFFGFGGGCGGGECGFG=CD53>3@FGDFFF>DGFDDCFGGFFFCG<8C=FGFF?DFFFFA<4><D?F0>B
@DE18INS60510:318:000000000-B6LD3:1:1101:17097:4033 1:N:0:AAGAGGCACTATTAAG
TGGGGAATATTGGGCAATGGGCGCAAGCCTGACCCAGCAACGCCGCGTGAAGGAAGAAGGCTTTCGGGTTGTAAACTTCTTTTGTCGGGGACGAAACAAATGACGGTACCCGACGAATAAGCCACGGCTAACTACGTGCCAGCAGTCGCGGTAATACGTAGGTGGCAAGCGTTATCCGGATTTACTGGGTGTAAAGGGCGTGTAGGCGGGATTGCAAGTCAGATGTGAAAACTGGGGGCTCAACCTCCAGCCTGCATTTGAAACTGTAGTTCTTGAGTGCTGG
+
GGGGGGGGGGGGGGGGGGGGGGGGGGGGGGGGGGGFGGGGGGGGGGGGGGGGGGGGGGFGGGGGGGGGGGGGGGGGGGGGGGGGGGGGGGGGGGGGGGGGGGGGGGGGGGGGGGGGGGFGFGGGGGGGGGGGGGGGGGGGGGGFGFGGGD>>EGG?CFGGGGGGGGGGGGGGGGGGGGGGGGGGGGGGGFGGGGGGFGGG5CEEFGGEGGEGGFGFGGGGGGGFGCGGGGGGGGGFFFGGFFFFG7@C>CGFGFF?G7<A:=*274@>DFB<BAABFAAA><F
@DE18INS60510:318:000000000-B6LD3:1:1101:23887:4046 1:N:0:AAGAGGCACTATTAAG
TGGGGAATATTGCACAATGGGCGAAAGCCTGATGCAGCGACGCCGCGTGAGTGAAGAAGTATTTCGGTATGTAAAGCTCTATCAGCAGGGAAGAAAATGACGGTACCTGACTAAGAAGCCCCGGCTAACTACGTGCCAGCAGCCGCGGTAATACGTAAGGGGCAAGCGTTATCCGGATTTACTGGGTGTAAAGGGAGCGTAGACGGCGAAGCAAGTCTGAAGTGAAAACCCAGGGCTCAACCCTGGGACTGCTTTGGAAACTGTTTTGCTAGAGTGTCGGAGG
+
GGGGGGGGGGGGGGGGGGGGGGGGGGGFGGGGGGGGGGGGGGGGGGGFEGGGGGGGGGGGACECFFCFGGGGGGGGGGGGGGGGGGGGGGGGGGGFGGGGGGDGGGGGGGGGGGGGGGGGGGGGGGGGGGGGGG8:F<FGGGGGGGGEFG7FGGGGF>FGGGGFGGGG8FEGGGGGCGDGGGGGGGCEGGGGGGGGGGGGGGGGGGGGDGGD+<FFFGDGCF76?>EGGCDDDFGEF:FGFF>FGGFFFFDD7?FFGC4AGFD:@BFFFF248<AD>A:F###
@DE18INS60510:318:000000000-B6LD3:1:1101:24345:4053 1:N:0:AAGAGGCACTATTAAG
TGGGGAGTATTGAGCAATGGGCGCAAGCCTGACCCAGCAACGCCGCGTGAAGGAAGAAGGCTTTCGGGTTGTAAACTTCTTTTGTCAGGGACGAAACAAATGACGGTACCTGACGAATAAGCCACGGCTAACTACGTGCCAGCAGCCGCGGTAATACGTAGGTGGCAAGCGTTATCCGGATTTACTGGGTGTAAAGGGCGTGTAGGCGGGACTGCAAGTCAGGTGTGAAAACCAGGGGCTCAACCTCTGGCCTGCATTTGAAACTGTAGTTCTTGAGTGCTGG
+
GGGGGGGGGGGGGGGGGGGGGGGGGGGGGGGGGGGGGGGGGGGGGGGEGGGGGGGGGGGGGCGGGGGGGGGGGGGGGGGGGGGGFGGGGGGGGGGGGGGGGGGGGGGGGGGFGGGGGGGGGGFGGGGGGGGGGGGGGGGGGGGGGGGGDEGGGGGGGGGGGGGGCFEFGGGGGGGGGEGGGGGGGGGGGGGCFGG?FEGDGGGFGDGEGGGCFGGGGGGGG=FD6:EGGGGFGGG>D@GGFFFFGFFG?D4CGF>5:C>A>=C>*4@>>?-49AAA04246>F
@DE18INS60510:318:000000000-B6LD3:1:1101:17493:4080 1:N:0:AAGAGGCACTATTAAG
TGGGGAATATTGCACAATGGGGGAAACCCTGATGCAGCGACGCCGCGTGAGCGAAGAAGTATTTCGGTATGTAAAGCTCTATCAGCAGGGAAGAAAATGACGGTACCTGACTAAGAAGCACCGGCTAAATACGTGCCAGCAGCCGCGGTAATACGTAGGGGGCAAGCGTTATCCGGATTTACTGGGTGTAAAGGGAGTGTAGACGGCGAAGCAAGTCTGAAGTGAAAACCCAGGGCTCAACCCTGGGACTGCTTTGGAAACTGTTTTGCTAGAGTGTCGGAGA
+
GGGGGGGGGGGEFGGGGGGGGGGGGGGGGGGGGGGGGGGGGGGF7FFGGGEGGGGGGGGGGGGGGGGGGGGGGGGGGFGGGGGGGGGGGGGGGGGGGGFGGGGGGGGG9FFFGGGGGGGGGGGGGGGGGGGGGGGGGGGGGFGGGGGGGGGGGGGFGGGGGGDECFGGGGGGGGGDCEGGGGGGGGGGGGGGGGGGGCCGGDFGGEE5EGGEGFGGGGGGGGGGGGGGGDGD4DDE@FFGFFFFGFF4>C5*:9@672<BG*CFF2?0<FA<2<><AFFB>>;
@DE18INS60510:318:000000000-B6LD3:1:1101:25497:4087 1:N:0:AAGAGGCACTATTAAG
TGGGGAATATTGGGCAATGGACGCAAGTCTGACCCAGCAACGCCGCGTGAAGGAAGAAGGCTTTCGGGTTGTAAACTTCTTTTGTCAGGGAAGAGTAGAAGACGGTACCTGACGAATAAGCCACGGCTAACTACGTGCCAGCAGCCGCGGTAATACGTAGGTGGCAAGCGTTGTCCGGATTTACTGGGTGTAAAGGGCGTGCAGCCGGGCCGGCAAGTCAGATGTGAAATCTGGAGGCTTAACCTCCAAACTGCATTTTAAACTGTAGGTCTTGAGTACCGGA
+
GGGGGGGGGGGGGGGGGGGGGGFEGGGGGGGGFFGGGFFGGGGGGGGGGGGGGGGGGGGGGFGGGGGGGGGGGGGGGGGGGGGGFGCFFEGFDGGGGGGGGGGGGFGDGGGGGCGCFG@FGFGGGGGDGGGGGGGGF8@70AFGGGDGEGGEGGGGGGGGGGGGGG+*ACEGDCGGCEEGGGGGGGGGGGGCFCE?8EGG85F?EG85C8EGGDGGFFCFGGCFFG9C?EGGGGDF)7CFFF=B>:F4;>5F>FFFGF))*9:DF5462@AAAFF?AF<<<>3
@DE18INS60510:318:000000000-B6LD3:1:1101:21756:4111 1:N:0:AAGAGGCACTATTAAG
TGGGGAATATTGCACAATGGGCGCAAGCCTGATGCAGCCATGCCGCGTGTATGAAGAAGGCCTTCGGGTTGTAAAGTACTTTCAGCGGGGAGGAAGGGAGTAAAGTTAATACCTTTGCTCATTGACGTTACCCGCAGAAGAAGCACCGGCTAACTCCGTGCCAGCAGCCGCGGCAATACGGAGGGTGCAAGCGTTAATCGGAATTACTGGGCGTAAAGCGCACGCAGGCGGTTTGTTAAGTCAGATGTGAAATCCCCGGGCTCAACCTGGGAACTGCATCTGA
+
GGGGGGGGGGGGGGGGGGGGGGFGGGGGGGGGGGGGGGGGGGGGGGGGGGGGGGGGGGGGGGGGGGGGGGGGGGGGGGGFGGGGGGGGGGGGGGGFGGGGGGGGGGGGGFGGGGGFGGGGGGGGGGGGGGGFGGG@FGGGGGGGGGGEGGGGGGGGGGGGGGGGGGGGGGGGGGGGGGGGGGGGGGGGGGGGGGGGGCGGGGGGGGGGGGGGE5EGGGGGGGGGGGGCEGGDG3D>FFGGFFFF>EFC*?D:CFFFGD;9CEGGFF@?BFFF?B:2?BAFFFF
@DE18INS60510:318:000000000-B6LD3:1:1101:19405:4112 1:N:0:AAGAGGCACTATTAAG
TGGGGAATATTGCACAATGGACGCAAGTCTGACCCAGCAACGCCGCGTGAAGGAAGAAGGCTTTCGGGTTGTAAACTTCTTTTGTCAGGGAAGAGTAGAAGACGGTACCTGACGAATAAGCCACGGCTAACTACGTGCCAGCAGCCGCGGTAATACGTAGGTGGCAAGCGTTGTCCGGATTTACTGGGTGTAAAGGGCGTGCAGCCGGGCCGGCAAGTCAGATGTGAAATCTGGAGGCTTAACCTCCAAACTGCATTTGAAACTGTAGGTCTTGAGTACCGGA
+
GGGGGGGGGGGGGGGGGGGGGGGGGGGGGGGGGGGGGGGGGGGGGGGGGGGGGGGGGGGGGGGGGGGGGGGGGGGGGGGGGFFGGGGGGGGGGGGGGGGGGGGGGGGGGGGGGGGGGGGGGGGGGGGGGGGGGGGGGGGGGGGGGGGGGGGGGGGGGGGGGGGGGGGGGGGGGGCGGGEEGFGGFGGGCEEGGGGGGGGGGGGGGGGEGG=EGDEEGGGGGGGG:FFGGGFGGGGFEEGGFFFFGGFGFFGFGFFFG7:<DFFCFFFFFFFF<>AFFFFBFFE
@DE18INS60510:318:000000000-B6LD3:1:1101:21454:4120 1:N:0:AAGAGGCACTATTAAG
TGGGGAATATTGCACAATGGGGGAAACCCTGATGCAGCGACGCCGCGTGAGCGAAGAAGTATTTCGGTATGTAAAGCTCTATCAGCAGGGAAGAAGATGACGGTACCTGACTAAGAAGCACCGGCTAAATACGTGCCAGCAGCCGCGGTAATACGTATGGTGCAAGCGTTATCCGGATTTACTGGGTGTAAAGGGAGCGTAGACGGTTGTGTAAGTCTGATGTGAAAGCCCGGGGCTCAACCCCGGGACTGCATTGGAAACTATGTAACTAGAGTGTCGGAGA
+
GGGGGGGGGGGFGGGGGGGGGGGGGGGGGGGGGGGGGGGGGGGGGGGGGGGGGGGGGGGGGGGGGGGGGFGGGGGGGGGGGGGGGGGGGGGGGGGGGGGGGGGGGGGGGGGGG?EGGGGGGGGGGGGGGGGGFGGGGGGGF@GGGGGGGGGGGGGGGGGGGGGGGGGGGGGGGGGGGGGFDGGGGGCGEGGGFGGGGGGGEGEGEE=EEEGGGGGGG7:DFGGGGGFFFEGGGDGBDFGGFFFFGGF:BFCGG=FFGG2<D*>FFFFFFFADFFFFFFFB>>B
@DE18INS60510:318:000000000-B6LD3:1:1101:11853:4122 1:N:0:AAGAGGCACTATTAAG
TGGGGAATATTGCACAATGGGCGCAAGCCTGATGCAGCCATGCCGCGTGTATGAAGAAGGCCTTCGGGTTGTAAAGTACTTTCAGCGGGGAGGAAGGGAGTAAAGTTAATACCTTTGCTCATTGACGTTACCCGCAGAAGAAGCACCGGCTAACTCCGTGCCAGCAGCCGCGGTAATAAGGCGGGTGCAAGCGTTACTCTGAATTCCTGGGCGTAAAGCGCATGCAGGCGGTTTGTTAAGTCAGATGTGAAATCCCCGGGCTCAACCTGGGAACTGCATCGGT
+
ACFFGGGGGFCF<FFFCCEFEFCCFF7DCEFGGAFGGGFFF8FEGGE@BFGA<FGCEFEECEF8C7=7=CFGGFFFFAFFEFFGEFFFFGGGDEGGCFDEGGGGGFFFGCAF8,E,CFGG@FGGFGDFGGFGGGGGGEFGGGGG7F>FG7CFFCCE,>FFFDCFFFC,:CECF<FE:9+?:*C8*/:>FGGGEG>5*2++39+3A++<9?C585CG57:DC</>?##########################################################
@DE18INS60510:318:000000000-B6LD3:1:1101:5897:4174 1:N:0:AAGAGGCACTATTAAG
TGGGGAATATTGGACAATGGGCGAAAGCCTGATCCAGCGACGCCGCGTGAGTGAAGAAGTATTTCGGTATGTAAAGCTCTATCAGCAGGGAAGAAAATGACGGTACCTGACTAAGAAGCCCCGGCTAACTACGTGCCAGCAGCCGCGGTAATACGTAGGGGGCAAGCGTTATCAGGATTTACTGGGTGTAAAGGGAGCGTAGAAGGTTAAGCAAGTCTGAAGTGAAAGCCCGGGGCTCAACCCCGGTACTGCTTTGGAACCTGTTTGACTTGCGTGCAGGAGA
+
FGGCGEFGGGGFGEFGGGGGFGGFFDGGGGGGGGGFGGGGCGGECFGGGGCFECCFCGGG,FFGF:F>,D@FF=FGGGD>FFGGGGGEFGFGGGG8FFFGFGGFGGFDFGFFG:FCEGCC7FFGGGG@E><CGFFCGGGFFG>CEGG*18A9CFGC6CEEEGEGF5:CC>*:<+<+<@99EGFFFCFGGGCGGF**/*:*2:A+<8AFFFGGGCG?9CFG7=FGGG?>F*77<DC:5)9657))1>@<>GGFF6*96*6(*07CF2)6<?>A###########
@DE18INS60510:318:000000000-B6LD3:1:1101:21010:4175 1:N:0:AAGAGGCACTATTAAG
TGGGGAATCTTCCGCAATGGACGAAAGTCTGACGGAGCAACGCCGCGTGAGTGATGAAGGATTTCGGTCTGTAAAGCTCTGTTGTTTATGACGAACGTGCAGTGTGTGAACAATGCATTGCAATGACGGTAGTAAACGAGGAAGCCACGGCTAACTACGTGCCAGCAGCCGCGGTAATACGTAGGTGGCGAGCGTTGTCCGGAATTATTGGGCGTAAAGAGCATGTAGGCGGCTTAATAAGTCGAGCGTGAAAATGCGGGGCGCAACACCGTATGGCGCTGGA
+
GGGGGGGGGGGGGGGGGGGGGGGGGGGBFFGGGGGGGGGGDGGGGGGFGGGFFGFGGGGGFGGGGGGFGGGGGGGGGGGGGGGGGGFG,@DFGGGGGGGGGGFGGGGGGGGGGGGGGGGGGGFFFGGGGGGEGGFGGCCEGDG6CFFGGGGGGGGFGGGFCFGGGG?FFGECCEEGEFFGC<FGGFFCFCCEGG5858@FGGGGC8??FGGGGE5559DFFFF4?:CFG6DG:D)<?*>7B=4;37:DBGGGC@F=?704DE)9@B;((.3.4(4<FFF####
@DE18INS60510:318:000000000-B6LD3:1:1101:16933:4178 1:N:0:AAGAGGCACTATTAAG
TGGGGAATCTTCCGCAATGGACGAAAGTCTGACGGAGCAACGCCGCGTGAGTGATGAAGGATTTCGGTCTGTAAAGCTCTGTTGTTTATGACGAACGTGCAGTGTGTGAACAATGCATTGCAATGACGGTAGTAAACGAGGAAGCCACGGCTAACTACGTGCCAGCAGCCGCGGTAATACGTAGGTGGCGAGCGTTGTCCGGAATCATTGGGCGTAAAGAGCATGTAGGCGGCTTAATAAGTCGAGCGTGAAAATGCGGGGCCCAACCCCGTATGGCGCTGGA
+
GGGGGGGGGGGGGGGGGGGGGGGGGGGGGGGGFGGGGGGGGGGEGGGGGGGGGGGGGGGGGGGGGGGGGGGGGGGGGGGGGGGGGGGFFGFGGGGGGGGGGGGGGGGGGGGGGGGGGGGGGGGGGGGGGGGGGGGGGGGGGGGGGFGGGGGGGGGGGFGGGGGGGGGGGGGGGGGGGGGGGGGFGFGGGGBEGGGGGGDGGGGCFGGGGGGGGGGGGGGFGGGGG:EGGGDDD5CF?FGGFFFE3=DG:DGFGF4FGGF>30)7>6>?FB>(7?FFFFF>>;F
@DE18INS60510:318:000000000-B6LD3:1:1101:22390:4186 1:N:0:AAGAGGCACTATTAAG
TGGGGAATATTGCACAATGGGGGGAACCCTGATGCAGCGACGCCGCGTGAGTGAAGAAGTATCTCGGTATGTAAAGCTCTATCAGCAGGGAAGAAAATGACGGTACCTGACTAAGAAGCCCCGGCTAACTACGTGCCAGCAGCCGCGGTAATACGTAGGGGGCAAGCGTTATCCGGAATTACTGGGTGTAAAGGGTGCGTAGGTGGTATGGCAAGTCAGAAGTGAAAACCCAGGGCTTAACTCTGGGACCGCTTTTGAAACTGTCAGACTAGAGTGCAGGAGA
+
FEGFGEGGGGCFGGFGFGCFCEEDDE<FCF8DFGGGG<FG:BFGGGGE:7CFAAEGGGGD,3@,@FF>BEG=3@CEA,D9>FF;=F;DGECFCCFGGFFFGGGGGECFCC<F;CCC<FFFF@<FGEGFG@:?F<,**7:*BFB<C5*/?>8FC?CCCFE>E5?*;C5EG>*/3+1*;>CFGDEFGF8?:CCCC?8CC*/;E58@F5;C9+:CF6CGGCG*?F07+2<::C5C***.8>6C?F6FF<>FFGDDGB#############################
@DE18INS60510:318:000000000-B6LD3:1:1101:23119:4190 1:N:0:AAGAGGCACTATTAAC
TGGGGAATATTGCACAATGGGGGAAACCCTGATGCAGCGACGCCGCGTGAAGGAAGAAGTATCTCGGTATGTAAACTTCTATCAGCAGGGAAGATAATGACGGTACCTGACTAAGAAGCCCCGGCTAACTACGTGCCAGCAGCCGCGGTAATACGTAGGGGGCAAGCGTTATCCGGATTTACTGGGTGTAAAGGGAGCGTAGACGGCGCAGCAAGTCTGATGTGAAAGGCAGGGGCTTAACCCCTGGACTGCATTGGAAACTGCTGTGCTTGAGTGCCGGAGG
+
GGGGGGGGGGGGGGGGGGGGGGGGGGGGGGGGGGGGGGGGGGGGGGGGGGGGGGGGGGGGFFGEFGDFGGGGGGGGGGGGGGGGGGGGGGGDFGGGGGGGGGGGGGGGGGGGGGGGGGGGGGGGGGGGGGGGGFGGGGGFGGGFGGGGGGEFGGFEGGGGGGGGGGFGEFCFGGGEGGGGGGGGGGFEEGFGGGGGGGGGGGGGGGGDEEEGFFFGGCFGGFCGGGFGGFGGGGGFEFGFFF>:C=>5F=5<F4=FF=<2>*CCFF=3A=A??FFFFAFFBB>
@DE18INS60510:318:000000000-B6LD3:1:1101:9296:4201 1:N:0:AAGAGGCACTATTAAG
TGGGGAATATTGCACAATGGGGGAAACCCTGATGCAGCAACGCCGCGTGAAGGAAGACGGATTTCGGAATGTAAACTTCTATCAATAGGGACGAAGAAAGTGACTGTACTGAAATAAGAAGCCCCGGCTAACTACGTGCCACCAGCCGCGGAAATACGTAGGGGGCAAGCGTTATCCGGATTTACTGGGTGTAAAGGGTGAGTAGCCGGCATGGCAAGCAAGAGGTGAAAGCCCGAGGCTTAACCTCGGGATTGCATGGTAAACGGCTAAGCTAGAGGACAGG
+
GGGEFGFFGGGGG9FFEFGEFGGFGGGFGGGGGFGGGG8FGGGGGGGGGE7,DFGGG8F++@BEFGG++@FFGGC3,@FFGGGG9;FF@FG*=CCGGFG,83,,,33<F,<:,,,?9::22,=:<F711CF2,:@*;0C89+1;;C*/:CD*:*+<+800;>5E>*C88*;E;5*<AA*/*202+0<EC;ECEGDDC5****+3A70CE5**;65C0**062**20*CF97FF/>7@3)*)9?FF+0953>C###############################
@DE18INS60510:318:000000000-B6LD3:1:1101:19138:4205 1:N:0:AAGAGGCACTATTAAG
TGGGGAATATTGCACAATGGGGGAAACCCTGATGCAGCGACGCCGCGTGAGCGAAGAAGTATTTCGGTATGTAAAGCTCTATCAGCAGGGAAGAAAATGACGGTACCTGACTAAGAAGCACCGGCTAAATACGTGCCAGCAGCCGCGGTAATACGTATGGTGCAAGCGTTATCCGGATTTACTGGGTGTAAAGGGAGCGTAGACGGTTGTGTAAGTCTGATGTGAAAGCCCGGGGCTCAACCCCGGGACTGCATTGGAAACTATGTAACTAGAGTGTCGGAGA
+
GGGGGGGGGGGGGGGGGFGGGGGGGGGGGGGGGGGGGGGGGGGEEGGGGGGGGGGGGGGFGGGGGGGFGGGDFGGGGGGFGGGGCCFFGGGGGGGGGGGFFGEGCGGGGGGGGGGGGGGGGGGGGGGGGGGGGGCFFGGGDFGGGGGGGGGGGDFFEGFGGGGGGGGGGGGGGGGGGGGGGGFFDGGGGG9FFFEFGGGGEEE:EEE>EGGG7<9CFFCDFG?DCD9DGGGGGGGE)>FCFFD3DG3<B455CFF4CFF29@7CFAB<>4<AA<BF<AFFFB3
@DE18INS60510:318:000000000-B6LD3:1:1101:9861:4206 1:N:0:AAGAGGCACTATTAAG
TGGGGAATATTGCACAATGGGGGAAACCCTGATGCAGCGACGCCGCGTGAGCGAAGAAGTATTTCGGTATGTAAAGCTCTATCAGCAGGGAAGAAGAAATGACGGTACCTGACTAAGAAGCACCGGCTAAATACGTGCCAGCAGCCGCGGTAATACGTATGGTGCAAGCGTTATCCGGATTTACTGGGTGTAAAGGGAGCGCAGGCGGAAGGCTAAGTCTGATGTGAAAGCCCGGGGCTCAACCCCGGTACTGCATTGGAAACTGGTCATCTAGAGTGTCGGA
+
GGGFGGGGGGGGGGGGGGGGGGGGGGGGGGGGGFGGGGGGGGGGGGGGGGGGGGGGGGGGGGGGGGGFGGGFGGFFGGGGGGGGGGGGDCCGFFFFGGGGGGGGGGGGGGGGGGFGGGGGGGGGGGGGEGFGGGGGGGGGGGGGGFGGGGGGCGGGGGGDGGGGFGCCFGGGGFFGGGGGGG7FGGGGGGE7CFGFEFGGGGGGGDGGGGGGGFGGGGGFG>CGFGGGGGF4CG3;>:CC*9@>DEBDBDGGGFFFFGF?>FGGF??<DFB4::9?2<<AB>@
@DE18INS60510:318:000000000-B6LD3:1:1101:23860:4214 1:N:0:AAGAGGCACTATTAAG
TGGGGAATCTTCCGCAATGGACGAAAGTCTGACGGAGCAACGCCGCGTGAGTGATGAAGGATTTCGGTCTGTAAAGCTCTGTTGTTTATGACGGACGTGCAGTGTGTGAACAATGCATTGCAATGACGGTAGTAAACGAGGAAGCCACGGCTAACTACGTGCCAGCAGCCGCGGTAATACGTAGGTGGCGAGCGTTGTCCGGAATTATTGGGCGTAAAGAGCATGTAGGCGGCTTAATAAGTCGAGCGTGAAAATGCGGGGCTCAACCCCGTATGGCGCTGGA
+
GGGGGGGGGGGGGGGGGGGGGGFEGGGFFGGGGGGGGGGGGGGGGGGEGGGGGGCGGGGG?CAFFGCGGGGGGGGGGGGGGGGGGGGFGFGGEGGGGGDGGGGGGGGGGGGGGGGGGGGGGGGGGGGGGDGGGGGGGGGGGGGGGGGGGGGGGGGGGGGGGGGGGG*;CFGGG5?:CGGGGFGGG+:EGGDDDEGGGGGC;E>C58CEEGGGFG7EGFGFCCG=7C?CGFGD7))7@=F>68@EDGFD>DGFCFF=FDFFD@CGF>:?FFFFFF?F#######
@DE18INS60510:318:000000000-B6LD3:1:1101:7414:4233 1:N:0:AAGAGGCACTATTAAG
TGGGGGATATTGCACAATGGAGGAAACTCTGATGCAGCGACGCCGCGTGAGTGAAGAAGTATTTCGGTATGTAAAGCTCTATCAGCAGGGAAGAAAATGACGGTACCTGACTAAGAAGCCCCGGCTAACTACGTGCCAGCAGCCGCGGTAATACGTAGGGGGCAAGCGTTATCCGGATTTACTGGGTGTAAAGGGAGCGTAGACGGCGACGCAAGTCTGAAGTGAAATACCCGGGCTCAACCTGGGAACTGCTTTGGAAACTGTGTTGCTGGAGTGCTGGAGG
+
-FFFGGFFGGGGGGGGGGGGGGGGGGGGGGGGGGGFGGGGGFGGFGGGGGGGGGFGGGGFGGGGGGGEGGGGGGGGGGGAF9FGGGGGFGGGGGGGGGGGGGGGGGFGGGGGGGGGGGGGGGGGGGGGGGGGGGGGGFFCDEGGGGGG<FFFDFGGGGGGGGGGCFGGGFGGGGGGEGG:?CGGGFFGGGGFGGGGD>C8CCE?EGGG5::*?5CC:*7:CGGGGGGFFGC<DGGF356FFFFF45:F>*7CFB6=DGFFG4CDFA?BFF<???#########
@DE18INS60510:318:000000000-B6LD3:1:1101:12491:4233 1:N:0:AAGAGGCACTATTAAG
TGGGGAATATTGCACAATGGGGGAAACCCTGATGCAGCGACGCCGCGTGAGCGAAGAAGTATTTCGGTATGTAAAGCTCTATCAGCAGGAAGAAAATGACGGTACCTGACTAAGAAGCACCGGCTAAATACGTGCCAGCAGCCGCGGTAATACGTATGGTGCAAGCGTTATCCGGATTTACTGGGTGTAAAGGGAGCGTAGACGGTTGTGTAAGTCTGATGTGAAAGCCCGGGGCTCAACCCCGGGACTGCATTGGAAACTATGTAACTAGAGTGTCGGAGAG
+
GGGGGGGGGGGGGGGGGGGGGGGGGGGGGGGGGGGGGGEFGGGEGGGGGGGGGGGGGGGGGGGGFGGFGGGGGGGGGGGGGGGGGGGGGGGGGGGGGGGGGGGGGGGGGGGGGGGGGGGGGGGGGGGGGGGGGGGGGGGGGGGGGGGGGGGGGGGGGGGGGFGGGGGGGGGGGGGGGDGGGGGGGGGCGGFGGGGGGGGGGGGGGGEC8;CFEFFGGGGGGGFFGFGGGGGGGGGFFFGF>E:BCGFGFGGFFFFFGFA7DFGGF<FB<FFDFAB<A:97;0>
@DE18INS60510:318:000000000-B6LD3:1:1101:16997:4241 1:N:0:AAGAGGCACTATTAAG
TGGGGAATCTTCCGCAATGGACGAAAGTCTGACGGAGCAACGCCGCGTGAGTGATGAAGGATTTCGGTCTGTAAAGCTCTGTTGTTTATGACGAACGTGCAGTGTGTGAACAATGCATTGCAATGACGGTAGTAAACGAGGAAGCCACGGCTAACTACGTGCCAGCAGCCGCGGTAATACGTAGGTGGCGAGCGTTGTCCGGAATTATTGGGCGTAAAGAGCATGTAGGCGGCTTAATAAGTCGAGCGGGAAAATGCGGGGCTCAACCCCGTATGGCGCTGGA
+
GGGGGGGGGGGGGGGGGGGGGGGGGGGFGGGGGGGGGGGGGGGGGGGFGGGGGGGGGGGFGGGGGGGGGGGGGGGGGGGGGGGGGGGFFFGGGGGGGGFGGGGGGGGGGGGGGGGGGGGGGGFGGGGGGGGGGGGGGGGGGGGGGGGGGDGGGGGGGGGGGGGGGGGGGGGGGGGGGGFGGGGGEFFFGGGGGGGGGGGGGGGGFGGGGGGGGEEGGGFFGGGGGGGGGGGGDG3@F?FGF?FFGEBD)9DGGFFFGGFFGF)1=<F1<B;:BBFFFFF6>FF
@DE18INS60510:318:000000000-B6LD3:1:1101:6476:4249 1:N:0:AAGAGGCACTATTAAG
TGGGGAATATTGCACGATGGGGGAAACCCTGATGCAGCGACGCCGCGTGAGCGAAGAAGTATTTCGGTATGTAAAGCTCTATCAGCAGGGAAGAAAATGACGGTACCTGACTAAGAAGCACCGGCTAAATACGTGCCAGCAGCCGCGGTAATACGTATGGTGCAAGCGTTATCCGGATTTACTGGGTGTAAAGGGAGCGTAGACGGTTGTGTAAGTCTGATGTGAAAGCCCGGGGCTCAACCCCGGGACTGCATTGGAAACTATGTAACTAGAGTGTCGGAGA
+
=CFFFFFGGGGFCFDGC@FCA@FGGGFEFGGGGFFGGGGCEFG::CC6=FCF7FFE7EFGFFGFGGGGGGCGFGFDFFG9AFGGGGGGGCFCGCFFGGGGGGGGGGGGGGGGGGGGGGGGGGGGGGGGFGGFGGFGGFGGGGGF7FCFGDCFGFG?FC<FFFGGG?CE@EEGG:FG:B8>B9FF@F9BE?FFCFGGGGGG>E5CECCEE;E6C9EFGGFCCGGGG0AC6:DDGGGF>>CG@FFEDEED@<<9:6@?GGD27*?>F<6<BFAA2<><AA?B6>3
@DE18INS60510:318:000000000-B6LD3:1:1101:6791:4267 1:N:0:AAGAGGCACTATTAAG
TGGGGAATATTGCACAATGGGGGAAACCCTGATGCAGCGACGCCGCGTGAGCGAAGAAGTATTTCGGTATGTAAAGCTCTATCAGCAGGGAAGAAAATGACGGTACCTGACTAAGAAGCACCGGCTAAATACGTGCCAGCAGCCGCGGTAATACGTATGGTGCAAGCGTTATCCGGATTTACTGGGTGTAAAGGGAGCGTAGACGGTTGTGTAAGTCTGATGTGAAAGCCCGGGGCTCAACCCCGGGACTGCATTGGAAACTATGTAACTAGAGTGTCGGAGA
+
EGGFGGGGFGGFFGGGGGGGGGGGGGGFGGGG<DFDGFCF@FGFGGGFGGGFGGFGGFGA<BFEFGG:BFG<DFGGGFGFGFGGGGGFGGBEFGFGGFGGGGGGGGFGGGGCGGGFDGDFFCGDEEGFGGGGGF?CGFGDFGFGGGGF:CGGFFFFG=FGBGFFGGCEEGBBCCGGGEEGGGFFCG3=CFGGGFGFEEEGGGC+AE8EG=CCF:AC9>CDFD9:@CCFFFFCGGDF)77D?@B3D7>C;FC7:*/9F=BA*=>:@2=><?ABA##########
@DE18INS60510:318:000000000-B6LD3:1:1101:7828:4268 1:N:0:AAGAGGCACTATTAAG
TGGGGAATATTGCACAATGGGCGAAAGCCTGATGCAGCGACGCCGCGTGAGTGAAGAAGTATTTCGGTATGTAAAGCTCTATCAGCAGGGAAGAAAATGACGGTACCTGACTAAGAAGCACCGGCTAAATACGTGCCAGCAGCCGCGGTAATACGTATGGTGCAAGCGTTAACCGGATATCCTGGGGGGAAAGGGAGCGTAGACGGTTGTGTAAGTCTGATGTGAAAGCGCGGGGCTCAACCCCGGGACTGCCTTGGAAACCATGGAACTAGAGTGGCGGGGA
+
;FFGFEEGD<C,EFEF@CFGGFFGGGE@C,@@ECEFG@CCFEFGECF6FCFE<CF??FEE9FF9FGDGCF<EFFGEGGFGF,9BA<?E@C7FEGCGG95<?=EEFDGFGC@?,FCDD3<FGG:FF:FGGGGGGB<:@CF+5,8@>C:CFEG;D,1?<<BF@,2,?91**<;*2?<E73*5++,?CF*8*8CD*@EFEC=85**<5C/;>5*0+<E++2*07:AF9CCFC######################################################
@DE18INS60510:318:000000000-B6LD3:1:1101:16747:4275 1:N:0:AAGAGGCACTATTAAG
TGGGGAATATTGCACAATGGGGGAAACCCTGATGCAGCGACGCCGCGTGAGCGAAGAAGTATTTCGGTATGTAAAGCTCTATCAGCAGGGAAGAAAATGACGGTACCTGACTAAGAAGCCCCGGCTAACTACGTGCCAGCAGCCGCGGTAATACGTAGGGGGCAAGCGTTATCCGGATTTACTGGGTGTAAAGGGAGCGTAGACGGAATGGCAAGTCTGATGTGAAAGGCCGGGGCTCAACCCCGGGACTGCATTGGAAACTGTCAATCTAGAGTACCGGAGG
+
GGGGGGGGGGGGGGGGGGGGGGGEGGGFGGGGGGGGGGGGGGGGGGGFGGGGGGGGGGGGGFGGGGGEEGGGGGGGGGGGGGGGGGFCFEGGGGGGGGGGGGGGGGGGGGGGGGGGGGGFFGGGGGGGGGGGGGGGGGGGGGGGGGGGGGGGGGGFGFGGGGGGG>FGGCCGGGGGECGGGGGGGG@EDE<:CCC8EGGCEEGGGCECFFFFE?E::CFGGGGGEFGG5FFDGG5)7@GGFF@DD57C@GGGG4BFCD>29@GGFFFAFF<<4<<AA):>B>@
@DE18INS60510:318:000000000-B6LD3:1:1101:24126:4285 1:N:0:AAGAGGCACTATTAAG
CCGCGGTAAACCGTAGGTCACAAGCGTTGTCCGGAATTACTGGGTGTAAAGGGAGCGCAGGCGGGAGAACAAGTTGGAAGTGAAATCCATGGGCTCAACCCATGAACTGCTTTCAAAACTGTTTTTCTTGAGTAGTGCAGAGGTAGGCGGAATTCCCGGTGTAGCGGTGGAATGCGTAGATATCGGGAGGAACACCAGTGGCGAAGGCGGCCTACTGGGCACCAACTGACGCTGAGGCTCGAAAGTGTGGGTAGCAAACAGGATTAGATACCCTGGTAGTCCA
+
GGGGGGGGGGAFFGGGGGGGGGGGGGGGGGGGGGGGGGGGGGGGGGGGGGGGGGGGGGGGGGGGGGGGGGGGGGGGGGGGGGGGGGGGGGFGGGGGGGGGGGGGGGGGGGGGGGGGGGGGGGGGGGGGGGGGGGGGGGGGGGGGGGGGGGGGGGGGGGGGGDGGGGGGGCGGGGGGGGGGGGGGGGGGGDGGGGGGGGGGGGGGGGGGGGGGGGGGGGGGGGGGGGGGGGGGDCDFFF5DFFFBDC?F75DG>@FFFCBFGFGGFFFDAF2:BF?F:DA<ABF
@DE18INS60510:318:000000000-B6LD3:1:1101:7138:4323 1:N:0:AAGAGGCACTATTAAG
TGGGGAATATTGCACAATGGGGGAAACCCTGATGCAGCGACGCCGCGTGAGCGAAGAAGTATTTCGGTATGTAAAGCTCTATCAGCAGGGAAGAAAATGACGGTACCTGACTAAGAAGCACCGGCTAAATACGTGCCAGCAGCCGCGGTAATACGTATGGTGCAAGCGTTATCCGGATTTACTGGGTGTAAAGGGAGCGTAGACGGTTGTGTAAGTCTGATGTGAAAGCCCGGGGCTCAACCCCGGGACTGCATTGGAAACTATGTAACTAGAGTGTCGGAGA
+
CFFFEGCF<FGGGGGFDGGGGGGEGDGGEGGGGGGGGGEEGFGGGGGGGGGFGDFFGGGGCFGAGGGGFGGGGGGGGGFGGDCFGFFGFCGFFFGGGGG9<F7FGGGGGGGGCFGGGGGGGGGG>CGFDGGGGGDGGFCFFGFGGGGGGGGGGGGGGGGGGGFFFCGGGGGGGGGGEDCFFFGCGC8EGFGGGG5CC>EEEEEGDGGEEECGGGGGFGG7C:C7<FGFFDDGG5DF@@GGFF3@C77955CF>FFFGG))*10:FFF94=A############
@DE18INS60510:318:000000000-B6LD3:1:1101:14938:4329 1:N:0:AAGAGGCACTATTAAG
TGGGGAATATTGCACAATGGGGGAAACCCTGATGCAGCGACGCCGCGTGAGCGAAGAAGTATTTCGGTATGTAAAGCTCTATCAGCAGGGAAGAAGAAATGACGGTACCTGACTAAGAAGCACCGGCTAAATACGTGCCAGCAGCCGCGGTAATACGTATGGTGCAAGCGTTATCCGGATTTACTGGGTGTAAAGGGAGCGCAGGCGGTACGGCAAGTCTGATGTGAAAGCCCGGGGCTCAACCCCGGTACTGCATTGGAAACTGTCGGACTAGAGTGTCGGA
+
GGGGGGGGGGGGGGGGGFGGGGGGGGGGGGGGGGGGGGGGGGGGGGGGGGGGGGGGGGGGDGGGGGGEGCFFGGGGGGGGGGGGGGGGFGGGGGGGGGGGGGGGGGGGGGGGGGGGGGGGGGGGGGGGGGGGGGGGGGGGGGGGGGGGGGGGGGGGGFGGFGCGGGGGGGGGGGGGGGGGGGGGGGGGFGGGGGGGGGGGGEGGGGGGGGDGGGGGGGGCFGGGGFGGFFGFDGGFDEGGFFFFC5<D>CD7CFBFGGFFF?F>F2=?FDFB??A49AAD?>>
@DE18INS60510:318:000000000-B6LD3:1:1101:22398:4341 1:N:0:AAGAGGCACTATTAAG
TGGGGGATATTGCACAATGGAGGAAACTCTGATGCAGCGACGCCGCGTGAGTGAAGAAGTATTTCGGTATGTAAAGCTCTATCAGCAGGGAAGAAGATGACGGTACCTGACTAAGAAGCCCCGGCTAACTACGTGCCAGCAGCCGCGGTAATACGTAGGGGGCAAGCGTTATCCGGATTTACTGGGTGTAAAGGGAGCGTAGACGGCGACGCAAGTCTGAAGTGAAATACCCGGGCTCAACCTGGGAACTGCTTTGGAAACTGTGTTGCTAGAGTGCTGGAGA
+
GGGGGGGGGGGGGGGGGGGGGGGGGGGFFGGGGGGGGGGGGGGGGGGGGGGGGGGGGGGGGGGGGGGGGGGGGGGGGGGGGGGGGGGGGGGGGGGGGGGGGGGGGGGGGGGGGGGGGGGFGGGGGGGGGGGGGGGGGGGGGGGGGGGGGGGGGGGGGGGGGDGGGGGGGGGGGGGGEGGGGGGGGFCEEGGGGGGGGGGGGGGGGGDGGGECEGGEGGGCFFFGGGGGFGFFDGGFF@GGFFFFGGFGF46DFF=FFGFFG4>FFFFFFFAD2<>A>AFFF:9
@DE18INS60510:318:000000000-B6LD3:1:1101:18465:4356 1:N:0:AAGAGGCACTATTAAG
TGGGGGATATTGCACAATGGAGGAAACTCTGATGCAGCGACGCCGCGTGAGTGAAGAAGTATTTCGGTATGTAAAGCTCTATCAGCAGGGAAGAAAATGACGGTACCTGACTAAGAAGCCCCGGCTAACTACGTGCCAGCAGCCGCGGTAATACGTAGGGGGCAAGCGTTATCCGGATTTACTGGGTGTAAAGGGAGCGTAGACGGCGACGCAAGTCTGAAGTGAAATACCCGGGCTCAACCTGGGAACTGCTTTGGAAACTGTGTTGCTAGAGTGCTGGAGA
+
GGGGGGGGGGGGGGGGGGGGGGEGGGGFGGGGGGGGGGGGGGGGGGGGGGGGGGGGGGGGFFGGGGGGGGGFGGGGGGGFGCGGGGGGGGGGGGGGGGGGGGGGGGGFGGGFGGGGGGGFGGGGGGGGGGGGGGGGGGGGGGGGGFGGGGGGGGFFGGGFGGEGGGGGGGGGGGGGGGGCGGGGFFFGEFFGGGGGGGGGGGGGGGGGGGGGGDGFGFFGFC?DFGF7EFFFDGGE>FGGFF?FGGFGFGGF>?F=C<<<FFF>F9FFF?A<<BAA>9ABFBF
@DE18INS60510:318:000000000-B6LD3:1:1101:18546:4362 1:N:0:AAGAGGCACTATTATG
TGGGGAATATTGCACAATGGGCGCAAGCCTGATGCAGCCATGCCGCGTGTATGAAGAAGGCCTTCGGGTTGTAAAGTACTTTCAGCGGGGAGGAAGGGAGTAAAGTTAATACCTTTGCTCATTGACGTTACCCGCAGAAGAAGCACCGGCTAACTCCGTGCCAGCAGCCGCGGTAATACGGAGGGTGCAAGCGTTAATCGGAATTACTGGGCGTAAAGCGCACGCAGGCGGTTTGTTAAGTCAGATGTGAAATCCCCGGGCTCAACCTGGGAACTGCATCTGA
+
GGGGEGFGGGGGGGGGGGGFGGGGGGGBFGFFGGGFFGGGGGGGGGGGGGGGGGGGGGGGGGGGGGGGGGGBFGGGG;@<@EFGGGGGGGGGGGFGGGFGGGGGGGGFGGGGCFGGGFEEGGGGGG>CFFGCGGGEGGGCFF?GGGGGGGGGGGGGGGFGGFGGGGGGGCEGEE?CCDFGGGCCGGGGGG:CGGGGFGGGEECEEFFFCCCFGCEEFDFGDDGGGGGGGGGDD*9>4=FFFFFFDFFGFGG=CF@?>D46D)*9?BFBFF?F?<?BBA4A###
@DE18INS60510:318:000000000-B6LD3:1:1101:12725:4396 1:N:0:AAGAGGCACTATTAAG
TGGGGAATCTTCCGCAATGGACGAAAGTCTGACGGAGCAACGCCGCGTGAGTGATGAAGGATTTCGGTCTGTAAAGCTCTGTTGTTTATGACGAACGTGCAGTGTGTGAACAATGCATTGCAATGACGGTAGTAAACGAGGAAGCCACGGCTAACTACGTGCCAGCAGCCGCGGTAATACGTAGGTGGCGAGCGTTGTCCGGAATTATTGGGCGTAAAGAGCATGTAGGCGGCTTAATAAGTCGAGCGTGAAAATGCGGGGCTCAACCCCGTATGGCGCTGGA
+
FGGGGGEGGGGGFFGFGGGGGGGGEEFCCFGGGGEGGGGGGGGGGDEFGGEGGGGDGGGGGGGGGGGFGGGGFGGGGGFGGGGEFGDEFGGGGGGGGGGGCGFGGGGGGGGGFGFEGGDFEGGGGCFGGGGGGGGGGGGCEGGGFGGF7FGGEGGGGGGGGFEEGGFGGGGGGGGGGGGGGGGGGGGGGG>EGGGGGCCFGGEGGFFCFFG>FEGGGGFDGGGGF>EGGFGG55C?FFGFFB=DDGEG>GGGGF44FD>>CEGGFF53(7443:?:?>F9BB4
@DE18INS60510:318:000000000-B6LD3:1:1101:7686:4404 1:N:0:AAGAGGCACTATTAAG
TGGGGAATCTTCCGCAATGGACGAAAGTCTGACGGAGCAACGCCGCGTGAGTGATGAAGGATTTCGGTCTGTAAAGCTCTGTTGTTTATGACGAACGTGCAGTGTGTGAACAATGCATTGCAATGACGGTAGTAACCGAGGAAGCCACGGCTATCTACGTGCCAGCAGCCGCGGTAATACGTAGATGGAGAGCGTTGTCCGGATTTATTGGGCGTAAAGAGCATGTAGTCGGCTTAATAAGTCGAGCGTGAAAATGAGGAGCTCAAGTCCGAATGGCGCTGGA
+
C<EFEFCG<FFFFGECEGFFG@FEEFFFF?<,8=FEGGFGDFGF>=F+<+@<3F@FGG9FFGGGGGG8@BCF9FGCFGGGGFGGCG:;,@CGFFCEGGG@FCCFGGGGGDGC:CECC9AC,<F<FFFCE<<*CFFEGGECCC8CCEEGE*?*;+++<<C88@*<FEFFFF58?E**;+<+/001*+3<*02/*/:;8*++;EC**3039@+*/11>C7DC5CCF?:CD30/)1>56@BF>*09>D557)//97@F?=C?########################
@DE18INS60510:318:000000000-B6LD3:1:1101:21450:4421 1:N:0:AAGAGGCACTATTAAG
TGGGGAATATTGCACAATGGGGGAAACCCTGATGCAGCGACGCCGCGTGAGCGAAGAAGTATTTCGGTATGTAAAGCTCTATCAGCAGGGAAGAAAATGACGGTACCTGACTAAGAAGAACCGGCTAAATACGTGCCAGCAGCCGCGGTAATACGTGTGGTGCAAGCGTTATCCGGATTTACTGGGTGTAAAGGGAGCGTAGACGGTTGTGTAAGTCTGATGTGAAAGCCCGGGGCTCAACCCCGGGACTGCATTGGAAACTATGTAACTAGAGTGTCGGAGA
+
GGGFGGGGGGGGGGGGGGGGGGGGGGGFGGGGGGGGGGGGFGGGGGGGGGGGEGDGGGGGGGGGGGGFGGGFGGGGGEGGGGGGGGGGGGDFGGGGGGGGGGGGGGGGGGGGGGGGGGGGGGGGGGGGGGGGGGGGGGGGGGGGGGGGGGGGGGGG,?FFGGFGGGGGGCEGGGGGGGGGGGFGGGFGCGGGGGGGGGGGGGEFEGEGGGGGFCGFGGGGGGGGGFG=FECDGCGFBFGGFFFFD5@GFFFGGFFFGGFFF6C>BDF<A6AA)8:A<DF>993
@DE18INS60510:318:000000000-B6LD3:1:1101:13624:4441 1:N:0:AAGAGGCACTATTAAG
TGGGGAATATTGCGCAATGGGGGCAACCCTGACGCAGCAACGCCGCGTGATTGATGAAGGTCTTCGGATTGTAAAAATCTTTAATCAGGGACGAAACAAATGACGGTACCTGAAGAATAAGCTCCGGCTAACTACGTGCCAGCAGCCGCGGTAATACGTAGGGAGCAAGCGTTATCCGGATTTACTGGGTGTAAAGGGCGTGTAGGCGGGCTTGCAAGTTGGAAGTGAAATCTCGGGGCTTAACCCCGTAACTGCTTTCAAAACTGCGAGTCTTGAGTGATGG
+
GGGGGGGGFGGGGGGGEGGGGGGGGGGGGGGGGGGGGGGGGGGGFDFGGG?FGGGGGGFGGGGGGGGEEGGGGGGGGGGGGGGGGGGGGGGGGGGGGGGGGGGGGGGGBFGGGGGGGGGGGGGGGGGGGGGGGGGGGGGGGGGGFFGGDDEFDECGGFFGGGGGGGGGGGGGEGCGGGGGECFGGFGGG;CEGGGGGGGGEGCCGCGGGGGG=EGGGGDCFD?FG4CGGGGF7CGF5<CDFFFFGG>C7CGGGFFFGG<AGFDGFFFFFF00))6..6A>45?
@DE18INS60510:318:000000000-B6LD3:1:1101:10626:4472 1:N:0:AAGAGGCACTATTAAG
TGGGGAATATTGCACAGTGGGGGAAACCCTGATGCAGCGACGCCGCGTGAGCGAAGAAGTATTTCGGTATGTAAAGCTCTATCAGCAGGGAAGAAAATGACGGTACCTGACTAAGAAGCACCGGCTAAATACGTGCCAGCAGCCGCGGTAATACGTATGGTGCAAGCGTTATCCGGATTTACTGGGTGTAAAGGGAGCGTAGACGGTTGTGTAAGTCTGATGTGAAAGCCCGGGGCTCAACCCCGGGACTGCATTGGAAACTAGGTAACTAGAGTGTCGGAGA
+
FGGE@FEFGGGGGGGGGGGGGGGFGGGGGGFGGGGGGGCGGGGGEGGGGGGGGEGGGGGGGFGFGGGGGGGAFFEFGGGFGFGGGGFGCFFGFGGGGGGFGGGGGGGGDGGGGGGGGGGGGGGGGGGGGGGGGGGGGGGFGFGGGDGGGGGGGGF<FFFGGGGGGFGGGGGGGGGGGGDGGGFCGGCECFGFGFGGGGGEEEEGGGE>CCEGFCFCFGFC>DGGGGGGGAFDDCDF@FGGF4BEDGEGF459>4*9FFABD4C*/6@>?F<B###########
@DE18INS60510:318:000000000-B6LD3:1:1101:11580:4487 1:N:0:AAGAGGCACTATTAAG
TGGGGAATATTGCACAATGGGGGAAACCCTGATGCAGCGACGCCGCGTGGAGGAAGAAGGTCTTCGGATTGTAAACTCCTGTTGTTGAGGAAGATAATGACGGTACTCAACAAGGAAGTGACGGCTAACTACGTGCCAGCAGCCGCGGTAAAACGTAGGTCACAAGCGTTGTCCGGAATTACTGGGTGTAAAGGGAGCGCAGGCGGGAGAACAAGTTGGAAGTGAAATCCATGGGCTCAACCAATGAACTGCTTTCAAAACTGTTTTTCTTGAGTAGTGCAGA
+
GGGGGGGGGGGGGGGGGGGGGGGGGGGGGGGGGGFGGGGGGGGGGGGGGGGGGGGGGGGGGGGGGGGGGGGGGGGGGGGGGGGGGGGGGGFGGGGGGGGGGGGGGGGGGGGFGGGGGGGGGGGGGGGGGGGGGGGGGGGGGGGGGGGGGGGGGGGGGGGGGGGGGGGGGGGGGGGGGGGGGGGGGGGGCCCBCGGGCEGGECGGGGG>8CFCCCFAFGFGGGGGGFGGGGGGGCCFF@CDFF@@FEFFFFGGGFFFGG<4FFFF=AF1>F9A<?ADFFBAADF
@DE18INS60510:318:000000000-B6LD3:1:1101:22003:4503 1:N:0:AAGAGGCACTATTAAG
TGGGGAATCTTCCGCAATGGACGAAAGTCTGACGGAGCAACGCCGCGTGAGTGATGAAGGATTTCGGTCTGTAAAGCTCTGTTGTTTATGACGAACGTGCAGTGTGTGAACAATGCATTGCAATGACGGTAGTAAACGAGGAAGCCACGGCTAACTACGTGCCAGCAGCCGCGGTAATACGTAGGTGGCGAGCGTTGTCCGGAATTATTGGGCGTAAAGAGCATGTAGGCGGCTTAATAAGTCGAGCGTGAAAACCCAGGGCTCAACCCTGGGACTGCTTTGG
+
GGGGGGGGGGGGGGGGGGGGGGFEGGGFFGGGGGGGGGGGGGGGGGGGGGGGGGFGGGGGGGGGGGGGGGFFGGGGGGGGGGGGGGGGFGFGGGGGGGGGGGGGGGGGGGGGGGGGGGGGGGGGGGGGGGGGGGGGGGGGDEGGGGGGGGGGGGGGGFGGGGGGGGGGGGGGGGGEGGGGG?FFGGGGFGGGGGGGGGGGGGGGGGGGGGGGGGGGGGFGGGGGGGGGFGDDD<DFFFGGFFFFGGFGDGG<FFFFGGFFDD55@FFFFFFFB?:1:B>D<DF
@DE18INS60510:318:000000000-B6LD3:1:1101:25619:4511 1:N:0:AAGAGGCACTATTAAG
TGGGGAATATTGCACAATGGGGGAAACCCTGATGCAGCGACGCCGCGTGAGCGAAGAAGTATTTCGGTATGTAAAGCTCTATCAGCAGGGAAGAAGAAATGACGGTACCTGACTAAGAAGCACCGGCTAAATACGTGCCAGCAGCCGCGGTAATACGTATGGTGCATGCGTTATCCGGATTTACTGGGTGTAAAGGGAGCGCAGGCGGAAGGCTAAGTCTGATGTGAAAGCCCGGGGCTCAACCCCGGTACTGCATTGGAAACTGGTCATCTAGGGTGTCGGA
+
GGGGGGGGGGGGGGGGGGGGGGGEEGGGGDGFGGFGGGGGGGGGGGGGGFCBFG@CFGGGGFGGGGEGGGGCFGGGGFGFFGGGGGGGFGFG@FGGFGGGFGGGGGGG9FGGGGGGGG@CGGGGGGGDEGGGFGGGGF:FF>FFFGGGGGGGGGGGG@EGG>@EFG+<FCGECFGGGDC>AFGGGGGGFD/AE7CCCCEGGEGECGGGCEEDFFCFCGDGCCFGGGGF:FGCCC<@@FGGF?FFGGFGFGG7FFF?77>2F9CGF?@A<?B############
@DE18INS60510:318:000000000-B6LD3:1:1101:11403:4521 1:N:0:AAGAGGCACTATTAAG
TGGGGAATATTGCACAATGGGGGAAACCCTGATGCAGCGACGCCGCGTGAGCGAAGAAGTATTTCGGTATGTAAAGCTCTATCAGCAGGGAAGAAAATGACGGTACCTGACTAAGAAGCACCGGCTAAATACGTGCCAGCAGCCGCGGTAATACGTATGGTGCAAGCGTTATCCGGATTTACGGGGTGTAAAGGGAGCGCAGGCGGTACGGCAAGTCTGATGTGAAAGCCCGGGGCTCAACCCCGGTACTGCATTGGAAACTGTCGGACAAGACTGTCGGAGG
+
EGGGGGGFGGGGGGFGDFBFGGG:EFFGGGGGFAFFGFGGGGGGGGGGDDCCGG:CFGGFF9FFFGGFGGG;;FGGGEGGGFGGGGGGGGGFGFGGGGGGG@G@FGGGGFFG@GFFGGGG>FGGD>EFGGGGFFFCFGGGFGFEEEEE>EGGGGGFG78;<E?CFGGGGCEGGGGGGGGGGG88:5*:*<++<9EFECEC>EEGG*:**2>EC5=CGGC>*:C7FFCDFG79)9)855CG557.9:BGF:C77696<C>F4@#####################
@DE18INS60510:318:000000000-B6LD3:1:1101:24453:4532 1:N:0:AAGAGGCACTATTAAG
TGGGGAATATTGCACAATGGGCGCAAGTCTGACGGAGCAACGCCGCGTGAGTGATGAAGGATTTCGGTCTGTAAAGCTCTGTTGTTTATGACGAACGTGCAGTGTGTGAACAATGCATTGCAATGACGGTAGTAAACGAGGAAGCCACGGCTAACTACGTGCCAGCAGCCGCGGTAATACGTAGGTGGCGAGCGTTGTCCGGAATTATTGGGCGTAAAGAGCATGTAGGCGGCTTAATAAGTCGAGCGTGAAGATGCGGGGCTCAACCCCGTATGGCGCTGGA
+
GGGGGGGGGGGGGGGGGGGGGGGGGGEFGGGGGGGGGGGGGGGGGGGGGGGFGGGGGGGGGGGGGGGGGGGGGGGGGGGGGGGGGGGGGGGFEGGGGGEGGGGGGGGGGGGGFGGGGGGFGGGG9BFGGGGGFGGGGGGGGGGGGGGGGGGGGGGGGGGGGDGGGGC6FGGGGGGG5CFGGGGGGGGGGGG5EEEEGGGGG>8>=F9FGEEGGGEGGGGFGFGGFGGGGGGGGDDFFFGGFFFBGGFG;3C<D?==FG>0<>CFF>FFBEF?17?FFFF>;>5
@DE18INS60510:318:000000000-B6LD3:1:1101:15044:4559 1:N:0:AAGAGGCACTATTAAG
TGGGGAATATTGGACAATGGGCGAAAGCCTGATCCAGCGACGCCGCGTGAGTGAAGAAGTATTTCGGTATGTAAAGCTCTATCAGCAGGGAAGAAAATGACGGTACCTGACTAAGAAGCCCCGGCTAACTACGTGCCAGCAGCCGCGGTAATACGTAGGGGGCAAGCGTTATCCGGATTTACTGGGTGTAAAGGGAGCGTAGACGGTTAAGCAAGTCTGAAGTGAAAGCCCGGGGCTCAACCCCGGTACTGCTTTGGAAACTGTTTGACTTGAGGGCAGGAGA
+
GCGGGGGGGGCEDFFGGGGGGFFDEEGGGGGGGGGGGGGGFGGGGGG:F:CFGGGGGGGGC99EFF@FFGGFCGFGGGGGEFFGFGGGDFFFGFGGGFGFGGDGGGFGGGFGGGFCFFFGFCGDCGGGF9DG@FCCFGF7FDF7FCEEF@FGF9DF9CFDGGCGGGCEEGEGGGGG7CE@9+,5>CCEEFCFFFD5CGECEG>CEEE>EFF?C?FEG7CD772>EGGGG6FD5C3B3>FFFF>>DGFGF*::C?*9<CAD0**:?<FFA493<:(1:?FB080
@DE18INS60510:318:000000000-B6LD3:1:1101:19340:4574 1:N:0:AAGAGGCACTATTAAG
TGGGGAATATTGCACAATGGGCGCAAGCCTGATGCAGCCATGCCGCGTGTATGAAGAAGGCCTTCGGGTTGTAAAGTACTTTCAGCGGGGAGGAAGGGAGTAAAGTTAATACCTTTGCTCATTGACGTTACCCGCAGAAGAAGCACCGGCTAACTCCGTGCCAGCAGCCGCGGTAATACGGAGGGTGCAAGCGTTAATCGGAATTACTGGGCGTAAAGCGCACGCAGGCGGTTGGTTAAGTCAGATGTGAAATCCCCGGGCTCAACCTGGGAACTGCATCTGA
+
GGGGGGGGGGGGGGGGFGGGGGGGGGGGGGGGGGGGGGGGGGGGGGGGGEGGGGGGGGGGGGGFGGGGGGGGGGGGGGGGGGGGGGGGEGGGGGGGGGGGGGGGGGGGGGGGGGEFGGGGGGGGGGGGGGGGGGGGGGGFGGGGGGGGGGDGGGGGGGGGGGGGGGGGGGGGGGGGGGGGGECEGGEGFGFGGGEGGGFGGGGGGGGGGGGGGEGGGGGGGDGGDGGGGGGGG)CB)9CFFFFFGGFFFFGFFFFFGG9B57C=F<F:?FF85:?724<AAAB
@DE18INS60510:318:000000000-B6LD3:1:1101:10163:4575 1:N:0:AAGAGGCACTATTAAG
TGGGGAATATTGCACAATGGGCGCAAGCCTGATGCAGCCATGCCGCGTGTATGAAGAAGGCCTTCGGGTTGTAAAGTACTTTCAGCGGGGAGGAAGGGAGTAAAGTTAATACCTTTGCTCATTGACGTTACCGCAGAAGAAACACCGGCTAACTCCGTGCCAGCAGCCGCGGTAATACGGAGGGTGCAAGCGTTAATCGGAATTACTGGGCGTAAAGCGCACGCAGGCGGTTTGTTAAGTCAGATGTGAAATCCCCGGGCTCAACCTGGGAACTGCATCTGAT
+
FGGGGGGGGGGGGGGGCCEGGFGEEGGFGGGGGFEFFCEEGGFCFFGFGGFGFGGFGFFGCGEEFGGGFDEGGF?CFEEE<<FEGGGGDGGGGEFFFGGGGGGGGGFFGGCFFF<<FFGFFDGGGGG=DFGGF@FGGGGGGFEFFFGGGGGGCFEFG:FGGFGEEGGFC7CEFCCCGGGGGGGGGGGFGG5CECED<<ECEGF?CC7@FGGG8=GE?CD<DDGGGCEDGE933920@6CCFFFFDG6DFFD:>?68CC>;DFCF54)4<:7??##########
@DE18INS60510:318:000000000-B6LD3:1:1101:19686:4600 1:N:0:AAGAGGCACTATTAAG
TGGGGAATATTGCACAATGGGGGAAACCCTGATGCAGCGACGCCGCGTGAGCGAAGAAGTATTTCGGTATGTAAAGCTCTATCAGCAGGGAAGAAGAAATGACGGTACCTGACTAAGAAGCACCGGCTAAATACGTGCCAGCAGCCGCGGTAATACGTATGGTGCAAGCGTTATCCGGATTTACTGGGTGTAAAGGGAGCGCAGGCGGTACGGCAAGTCTGATGTGAAAGCCCGGGGCTCAACCCCGGTACTGCATTGGAAACTGTCGGACTAGAGTGTCGGA
+
GGGGGGGGGGGGGGGGGGGGGGGGGGGGGGGGGGGGGGGGGGGGGGGGGGGGGGGGGGGGGGGGGGGGFFGGGGGGGGGGGGGGGGGGFGGGGGGGGGGGGGGGGGGGGGGGGGGGGGGGGGFGGEGGEGGGGGGGGGGGGGGGGGEGGGGGGGGCGFGFGGGGGGGGGGGGGGGGGGGGGGGGGGGGFGC?GFGGGGGGGGGGGGGGGGGGGGGGG7C7CGGF9CGGGGGFGGGFFFGGFFFFGGEGFGGGGFFFGG?FGFD7@>FF1)49?(4<ADFFFF>
@DE18INS60510:318:000000000-B6LD3:1:1101:10380:4620 1:N:0:AAGAGGCACTATTAAG
TGGGGAATCTTCCGCAATGGACGAAAGTCTGACGGAGCAACGCCGCGTGAGTGATGAAGGATTTCGGTCTGTAAAGCTCTGTTGTTTAGGACGAACGTGCAGTGTGTGAACAATGCATTGCAATGACGGTAGTAAACGAGGAAGCCACGGCTAACTACGTGCCAGCAGCCGCGGTAATACGTAGGTGGCGAGCGTTGTCCGGAATTATTGGGCGTAAAGAGCATGTAGGCGGCTGAATAAGTCGAGCGTGAAAATGCGGGGCTCAACCCCGTATGGCGCTGGA
+
GGGFGGGGGGGGGGGEEGGGGGGFGGGFGGFGFCFGGFGGGGGGGGG@FEEEFFDFGGGGGGGGGGGCCFEBFFEFGGGGGGGGEGDE,BFGFFEGGGGGGGGGGGGGGGGGGGGGGGGGGGGFGGGGGGGGFGGGGGGGGGFGFGGGGGGGGGGFGGGCGGGGG7@FFGDGGGCGGFFGGFGFEFFGGGGGGGCCEEGFGEDGCCFGGGGGFC7CCFGFGCFGFFFFGGGC3C)7?4CGFFBEGGEG8DGGGFFFGGF9)73/64571724-17?FFB9>F>
@DE18INS60510:318:000000000-B6LD3:1:1101:25975:4644 1:N:0:AAGAGGCACTATTAAG
TGGGGAATATTGCACAATGGGGGAAACCCTGATGCAGCGACGCCGCGTGGAGGAAGAAGGTCTTCGGATTGTAAACTCCTGTTGTTGAGGAAGATAATGACGGTACTCAACAAGGAAGTGACAGCTAACTACGTGCCAGCAGCCGCGGTAAAACGTAGGTCACAAGCGTTGTCCGGAATTACTGGGTGTAAAGGGAGCGCAGGCGGGAGAACAAGTTGGAAGTGAAATCCATGGGCTCAACCCATGAACTGCTTTCAAAACTGTTTTTCTTGAGTAGTGCAGA
+
GGGGGGGGGGGGGGGGGGGGGGGGGGGGGGGGGGGGGGGGGGGGGGGGGGGGGGGGGGGGFFGGGGGGGGGGGGGGGGGFGGGGGGGGFGGGGGGGGGGGGGGGGGGGGGGGGGGGGGGGGGGGGGGGGGGGGGGFGGGGGGGGGGGGGGGGGGGGGGGG7ECFFGGEEEEGGGGGGGGGGGGGGGGGGGEFFGGGGGGGEGGGGGGGGGGGGFF??DGGGFGG77CGGGGGGFF:@3FGFFEFFFFGFGGFGFFFGGF<CFFFFAF:BFFF<BDFAD:BFF?
@DE18INS60510:318:000000000-B6LD3:1:1101:7624:4657 1:N:0:AAGAGGCACTATTAAG
TGGGGAATATTGCACAATGGGCGCAAGCCTGATGCAGCCATGCCGCGTGTATGAAGAAGGCCTTCGGGTTGTAAAGTACTTTCAGCGGGGAGGAAGGGAGTAAAGTTAATACCTTTGCTCATTGACGTTACCCGCAGAAGAAGCACCGGCTAACTCCGTGCCAGCAGCCGCGGTAATACGGAGGGTGCAAGCGTTAATCGGAATTACTGGGCGTAAAGCGCACGCAGGCGGTTTGTTAAGTCAGATGTGAAATCCCCGGGCTCAACCTGGGAACTGCATCTGA
+
:CFFCGGGGGGGCFGFC<EFCFFFGFGDFFGGGFGGGGGGGGG8:FEFEFFFCFFGGFFGGGGGGGGG<:FFCGFFGGGFGCFGGGDCF@:FFGGGGGGGGGGGDFFGGGCFGG9F9FGFFGGGCFEG7C8CCEEEGGCGFGG+:C5CEGGDGGF<CGFGEGG6CFG6FECEGD5CAEFCCECEEGEGCFCFGCEEGC?FGGGGG7CFCEEFGGE=FGFDGGGGEDGGCCC>D<CFFFCFFFFFGFFG=CFGG=6)1)2;<DGF?:F03F135:7?FFA####
@DE18INS60510:318:000000000-B6LD3:1:1101:11737:4664 1:N:0:AAGAGGCACTATTAAG
TAGGGAATATTGCACAATGGGGGAAACCCTGATGCAGCGACGCCGCGTGAAGGAAGAAGTATCTCGGTATGTAAACTTCTATCAGCGGGGAAGACAATGACGGTACCTGACTAAGAAGCCCCGGCTAACTACGTGCCAGCAGCCGCGGTAATACGTAGGGGGCAAGCGTTATCCGGATTTACTGGGTGTAAAGGGAGCGTAGACGGACGGGCAAGTCTGCAGTGAAAGGCAGGGGCTCAACCCCTGGACTGCTTTGGAAACTGTCCATCTAGAGTGCCGGAGA
+
GGGGFGGGGGGGGGGGGFGGGGGGGGGGGGGGGGGGGGGGGGGGGGGGGGGGGGGGGGGGGGGGFFGGGGGGAFGGFGGGGGGGGGGGGGGGEGGGGGGGGGGGGGGGGGGGGGGGGGGFGGGGGGGGGGFGGGFGGGGGGDGGGGGGGGDGGGGCGGEEGEGGGGGGGDGGGGGGGGGGGGGGGGGGEFFFGGGGGGGCGGGGGGGGGGDGGGGGGGF*:CFGGGGGEGFD)7<EFFGC?FE<FGFFFGGGGFFFGG2<C7DGF?=)6BDBAF<AAAFB>>F
@DE18INS60510:318:000000000-B6LD3:1:1101:18411:4701 1:N:0:AAGAGGCACTATTAAG
TGGGGAATATTGCGCAATGGGGGAAACCCTGACGCAGCAACGCCGCGTGATTGAAGAAGGCCTTCGGGTTGTAAAGATCTTTAATTGGGGACGAAAAATGACGGTACCCGAAGAATAAGCTCCGGCTAACTACGTGCCAGCAGCCGCGGTAATACGTAGGGAGCAAGCGTTATCCGGATTTACTGGGTGTAAAGGGCGAGTAGGCGGGCTGGCAAGTTGGGAGTGAAATCCCGGGGCTTAACCCCGGAACTGCTTTCAAAACTGCTGGTCTTGAGTGATGGAG
+
FGGGGGGGFGGGGGGGGCFFCEFGGG@FGGGGGDEGGGGGGGG@FGGFGGFFFGFGFGGG<FGEGGGD<FFGFGGGGGGCDEGGGGGGFGGGGGGGGGGGGGGGGGCFGCEFGGCCGGGGCGGGCEGEGG@FGGGCFGGFGGGGGGGGGGGGGFGG<CFFEGGCFGGGGEEGGGGGEGGG9CGGGGGCC8FGGGGGGGGGGFGFGGGEG=ED5007<:CFGGDGGFE>?<C9DCG>DB*CF4=0CEBD@GGGF?F=0:A4FFF>=4?:<B)469?9A2<9?0F
@DE18INS60510:318:000000000-B6LD3:1:1101:12192:4704 1:N:0:AAGAGGCACTATTAAG
TGGGGAATATTGCACAATGGGCGCAAGCCTGATGCAGCCATGCCGCGTGTATGAAGAAGGCCTTCGGGTTGTAAAGTACTTTCAGCGGGGAGGAAGGGAGTAAAGTTAATACCTTTGCTCATTGACGTTACCCGCAGAAGAAGCACCGGCTAACTCCGTGCCAGCAGCCGCGGTAATACGGAGGGTGCAAGCGTTAATCGGAATTACTGGGCGTAAAGCGCACGCAGGCGGTTTGTTAAGTCAGATGTGAAATCCCCGGGCTCAACCTGGGAACTGCATCTGA
+
FFGGGGGGGFGGGGGGGEFFGGGDFGGGGGGGGGGGGGGFGGGGGGGCCFGG9FGGFFGGGG8CFFGGGEE4CEFGGGFEFFFFGFGGGGCFGGGGGGGGGGGGGGGGFGFGFGGAFGGGGGGGGGGGGFGDFCFGGGGGGGGGGGGECECFGGGGGGCFEFGGGGF6;CEEGBCGFFCFGGGGGEGGFG?CE:EEFCF@*A5@ECF7<F**?5=EGF=DD<5DC5CC:ED9)77);?C70@B7*<40/:C:7B)/7<>0/55*925:<5(38B7??######
@DE18INS60510:318:000000000-B6LD3:1:1101:26046:4707 1:N:0:AAGAGGCACTATTAAG
TGGGGAATCTTCCGCAATGGACGAAAGTCTGACGGAGCAACGCCGCGTGAGTGATGAAGGATTTCGGTCTGTAAAGCTCTGTTGTTTATGACGAACGTGCAGTGTGTGAACAATGCATTGCAATGACGGTAGTAAACGAGGAAGCCACGGCTAACTACGTGCCAGCAGCCGCGGTAATACGTAGGTGGCGAGCGTTGTCCGGAATTATTGGGCGTAAAGAGCATGTAGGCGGCTTAATAAGTCGAGCGTGAAAATGCGGGGCTCAACCCCGTATGGCGCTGGA
+
GGGGGGGGGGGGGGGGGGGGGGGGGGFFFGGGGGGGGGGGGGGGGGGGGGGGGGGGGGGGGGGGGGECGGGGGGGGGGGGGGGGGGGFFGGFGGGGGGGGGGGGGGGEGG?FGGGGGFGGGGGGGFGGGGGGGGGGGGGGEFFGGGGGGGGGGGGGGGGGGGGGGC8,DFGGGGGECGGGGEGGGGGGGGGGGG@AEEGGGGGGCCFGFFGGFEEGGGGGGGGGGGGGGGGGD7D:@FGGFFFBGE>DBGGGDFFFGG>-C>>96<?B?>>?;1?:?######
@DE18INS60510:318:000000000-B6LD3:1:1101:15976:4720 1:N:0:AAGAGGCACTATTAAG
TGGGGAATATTGCACAATGGGCGAAAGCCTGATGCAGCGACGCCGCGTGAGTGAAGAAGTATTTCGGTATGTAAAGCTCTATCAGCAGGGAAGAAAATGACGGTACCTGACTAAGAAGCCCCGGCTAACTACGTGCCAGCAGCCGCGGTAATACGTAGGGGGCAAGCGTTATCCGGAATTACTGGGTGTAAAGGGGGAGTAGGCGGCATGGCAAGTAAGATGTGAAAGCCCGAGGCTTAACTTCGGGATTGCATTTTAAACTGCTAAGCTAGAGTACAGGAGA
+
GFGGGGDGGGGGGGGGGGGGGGGGGGGFGGGGGGGGGFEGGGGGGGGCEGGGGGGGGGGGFAFGGGGGGGGFCGGGGGGGGFGGGDGFFEFGGGGGGGGGGGGGGGGGGGGFGGGGGGGGGDFGGGGGGFGGGGGGGGGGGGGGGGGGEFGFFGGFGGGGGGG7:8CEBEBCGGGGGGGGGF9BFGGGCCFGGGG*?CEEFGGGEGGGGGGGDC5<FGGFCFFGGGGGGC3>DGGEF:FFF?FFGGFG>GCFGFFFCCBACFGC8<F?7*67?><AFFFFF6@
@DE18INS60510:318:000000000-B6LD3:1:1101:8270:4733 1:N:0:AAGAGGCACTATTAAG
TGGGGAATATTGCACAATGGGGGAAACCCTGATGCAGCGACGCCGCGTGAGCGAAGAAGTATTTCGGTATGTAAAGCTCTATCAGCAGGGAAGAAGAAATGACGGTACCTGACTAAGAAGCACCGGCTAAATACGTGCCAGCAGCCGCGGTAATACGTATGGTGCAAGCGTTATCCGGATTTACTGGGTGTAAAGGGAGCGCAGGCGGTACGGCAAGTCTGATGTGAAAGCCCGGGGCTCAACCCCGGTACTGCATTGGAAACTGGCGGACTAGAGAGTCGGA
+
CFFFFGFGGGGGGGFGDGGGFCG@CEFG@F@<FGG9F@EG:FEGGGGG@CC,CFF=FGGF,<C@<BFEFGEFC@EFA?FEFGGEF8EBFG7EFFGGGGGGGGGGGGGGGGGGC<F<FFB@FGGGGCEGEFGGGCGGGC<BFFFCEGGDCGGGGFGGGGF;FG9FF<CG*FCGCG:BC8:88CGG9FGGGEEGD;CGCE;CEEGCEGGCEECEC5ECFFGGGGFGFGFFCC*55CCDBEG3@F4)9EEG573:F=7976:<*9CD?##################
@DE18INS60510:318:000000000-B6LD3:1:1101:21053:4748 1:N:0:AAGAGGCACTATTAAG
TGGGGAATATTGCACAATGGGGGAAACCCTGATGCAGCGACGCCGCGTGAGCGAAGAAGTATTTCGGTATGTAAAGCTCTATCAGCAGGGAAGAAAATGACGGTACCTGACTAAGAAGCACCGGCTAAATACGTGCCAGCAGCCGCGGTAATACGTATGGTGCAAGCGTTATCCGGATTTACTGGGTGTAAAGGGAGCGTAGACGGTTGTGTAAGTCTGATGTGAAAGCCCGGGGCTCAACCCCGGGACTGCATTGGAAACTATGTAACTAGAGTGTCGGAGA
+
GGGGGGGGGGGGGGGGGGGGGGGGGGGGGGGGGGGGGGGGGGGGGGGGGGGGGGFGGGGGGGGGGGGFGGGGGGGGGGGCGGGGGGGGGGGGGGGGGGGGGGGGGGGGGGGGFGFFGGGGGGGGDEEFDGGGGGGGGGGGGGGGGGGGEGGGGGGFFFFGGGGGGGGGGDEGGGDEEGGFGGGGGGCEEGGGGGGFGGGGGGCEEECCE=EGGGGEGGGGGG<DGGGGGGGGGGG>35FGFFFFGGFGF4FGG?=FGGFA<?GFFFFAF49A>?B<:<?F###
@DE18INS60510:318:000000000-B6LD3:1:1101:17289:4750 1:N:0:AAGAGGCACTATTAAG
TGGGGAATCTTCCGCAATGGACGAAAGTCTGACGGAGCAACGCCGCGTGAGTGATGAAGGATTTCGGTTTGTAAAGCTCTGTTGTTTATGACGAACGTGCAGTGTGTGAACAATGCATTGCAATGACGGTAGTAAACGAGGAAGCCACGGCTAACTACGTGCCAGCAGCCGCGGTAATACGTAGGTGGCGAGCGTTGTCCGGAATTATTGGGCGTAAAGAGCATGTAGGCGGCTTAATAAGTCGAGCGTGAAAATGCGGGGCTCAACCCCGTATGGCGCTGGA
+
GGGGGGGGGGGFGBFEFGGGGGFFFGGGGGGDGGGGGGGGFFGGGGGEGGGGGGGGGGGGGGGGGGGGGGGGGGGGFFFGFGFGFB@F9FFBFFGGGGGGGGGGGGGGGGGGGGGDGGGGGFGGCGGGDFFGGGGGGGGGGEFGGGGGGCGGGGGFGGGGGGFGGG:8@EEEGGEGGGEGGGGGGGFFDE>EGGGG>EGGGGG5FGFFGGGGGGEGGGGFGGFGCGGGGF5DGD<?FFGC4=FEGDBDDGGGGFFBGDB>7BD7?<F(404,1:BF#######
@DE18INS60510:318:000000000-B6LD3:1:1101:11750:4756 1:N:0:AAGAGGCACTATTAAG
TGGGGAATATTGCACAATGGGCGCAAGCCTGATGCAGCCATGCCGCGTGTATGAAGAAGGCCTTCGGGTTGTAAAGTACTTTCAGCGGGGAGGAAGGGAGTAAAGTTAATACCTTTGCTCATTGACGTTACCCGCAGAAGAAGCCCCGGCTAACTACGTGCCAGCAGCCGCGGTAATACGTAGGGGGCAAGCGTTATCCGGATTTACTGGGTGTAAAGGGAGCGTAGACGGCATGGCAAGCCAGATGTGAAAGCCCGGGGCTCAACTCCGGGACTGCATTTGG
+
GGGGGGGGGGGGGGGGGGGGGFGGGGGGGGGGGGGGGGFGGGGGGGGGGFGGGGGGGGGGGGGGGGGFGGGGGGGCGGGGDFGGCCGCEGGGGGDFF7FFGGFGGDGGGGAFGFCFFGGGGDGGGFGFDFCFFC:@EGGGFFDFCGGGDGGGGGFGGGF<FF;7EFGFG:8@C*<:FFD@3::CGGCEEFFCEEGD>FFGEECE<CC?EDEAC><9CFGDGGGDEDCCFGGGD3F>FFFFFFFFF+8:6CD7*5<FD)24CBCC?B*-55(79;BFFA#####
@DE18INS60510:318:000000000-B6LD3:1:1101:5892:4797 1:N:0:AAGAGGCACTATTAAG
TGGGGAATATTGCACAATGGGCGCAAGCCTGATGCAGCCATGCCGCGTGTATGAAGAAGGCCTTCGGGTTGTAAAGTACTTTCAGCGGGGAGGAAGGGAGTAAAGTTAATACCTTTGCTCATTGACGTTACCCGCAGAAGAAGCACCGGCTAACTCCGTGCCAGCAGCCGCGGTAATACGGAGGGTGCAAGCGGTAATCGGAAGTACTGGGAGTAAAGCGCACGCAGGCGGTTTGTTAAGTCAGATGTGAAATCCCAGGGCGCAACCTGTGAACTGCATCTGA
+
CECFEGFFGGG9FCGGGGGGGFFFGGGGGGGGGFGAFFFFCFGEFFGGG,CFGGGGGGGGGGGGGGGGG@F=?EEFFFF5,BEGFGGGFGGGDEGGCGFCFFGGC,AFFFFFG=<FFC9DGBFGFGC=7>@FFGGGGGFCCFFGG7@C>@EGGGGGGGGGGGGGGFF<4FEGG*=C<FFF;=C:8C>ECFGFE*CEC:+;8EC*+<C?CCFC=CCDCFFGD5EG5C5CG=57)*18)97:87?=C+129:CD>9)9*211C)7774F(./.469A??B<4)6B
@DE18INS60510:318:000000000-B6LD3:1:1101:19061:4799 1:N:0:AAGAGGCACTATTAAG
TGGGGAATATTGGGCAATGGGCGCAAGCCTGACCCAGCAACGCCGCGTGAAGGAAGAAGGCTTTCGGGTTGTAAACTTCTTTTGTCGGGGACGAAACAAATGACGGTACCCGACGAATAAGCCACGGCTAACTACGTGCCAGCAGCCGCGGTAATACGTAGGTGGCAAGCGTTATCCGGATTTACTGGGTGTAAAGGGCGTGTAGGCGGGATTGCAAGTCAGATGTGAAAACTGGGGGCTCAACCTCCAGCCTGCATTTGAAACTGTAGTTCTTGAGTGCTGG
+
GGGGGGGGGGGGGGGGGGGGGGGGGGGGGGGGGGGGGGGGGGGGGGGGGGGGGGGGGGGGGGGGGGGGGGGGGGGGGGGFGGGGGGGGGGGGGGGGGGGGGGGEGGGGFFFGDEGGGGGGGGCGGGGGGGGGGGGGGGFGGGGGGGGGGGGGGGGGGGFGGGFGGGGGGGGGGG5FGGGGGGGGGGGGGGGGGGGGGGGGEGGGGGGGGGGGD>CFGGGGGGFGGGGGGGGGGGGFDDGGFFFFGGFGFFGFFFF?7*2<7?FF@<?9496<<ABA?>))6AF
@DE18INS60510:318:000000000-B6LD3:1:1101:10660:4857 1:N:0:AAGAGGCACTATTAAG
TGGGGAATATTGCACAATGGGGGAAACCCTGATGCAGCGACGCCGCGTGAGTGAAGAAGTATCTCGGTATGTAAAGCTCTATCAGCAGGGAAGAAAATGACGGTACCTGACTAGGAAGCCCCGGCTAACTACGTGCCAGCAGCCGCGGTAATACGTAGGGGGCAAGCGTTATCCGGAATTACTGGGTGTAAAGGGTGCGTAGGTGGTATGGCAAGTCAGAAGTGAAAGCCCAGGGCTCAACCCTGGGACTGCTTTGGAAACTGTTTTGCTAGAGTGTCGGAGA
+
GGGFFGGFGGGGGGGGGGGGGGGGGGGGGGGGGGGGGGGGGGGGGGGGDGGGGGEFFGGFGFGFGGGGGGGFGGEFGFGGGFGFGFGGGGGFFFGGGGGGGGGGGGGGGGGGGGGGGGGGGGGGGGGGGGGGGGGGGGGGGGGGGGGGGGDFGGGGGGGGGGGGGGGGEGGGGGGGGGGCGGGGGGGGGGGGGGGGGGG;CGG9CFGGGGGGGGGFGGGGGGGGGGGGGGGFGFGD@FGGFFFFGGFGF>FFCFF?CFBDG=C:6::?DFDBBDFFDFFFFF5
@DE18INS60510:318:000000000-B6LD3:1:1101:14189:4857 1:N:0:AAGAGGCACTATTAAG
TGGGGAATATTGCACAATGGGCGAAAGCCTGATGCAGCGACGCCGCGTGAGTGAAGAAGTATCCCGGTATGTAAAGCTCTATCAGCAGGGAAGAAGAAATGACGGTACCTGACTAAGAAGCACCGGCTAAATACGTGCCAGCAGCCGCGGTAATACGTATGGTGCAAGCGTTATCCGGATTTACTGGGTGTAAAGGGAGCGCAGGCGGAAGGCTAAGTCTGATGTGAAAGCCCGGGGCTCAACCCCGGTACTGCATTGGAAACTGGTAATCTAGAGTGTCGGA
+
GFGGGGGGGG9FAEFGDFGGGGGGGGGGFGGGGFGFFG:CFGGEGGGFDGGEFFFEDFFGFCGCFF7CFGFGGGFGGFGECFFEGGGGFGGGGGGGGGGGGGFGGEG7FCGGFAFCBFGFGGCGGGGGFFGGGGGGGGGGGGFGGCEGGG<CFEGGGBF9BFGCE7EFGECGGFEGGGGEEGCG:FFG8C8<CEEEGDCEG5CGEGGD*:7>FGGGCDCG::0:2CDGGFFCCC<BFF9DFF@8DEBD57CCFFF=FG7)CFG7/79)669<>AADFFFBFF#
@DE18INS60510:318:000000000-B6LD3:1:1101:6064:4878 1:N:0:AAGAGGCACTATTAAG
GGGGGAATATTGCACAATGGGCGCAAGCCTGATGCAGCCATGCCGCGTGTATGAAGAAGGCCTGCGGGTTGTAAAGTACTTTCAGCGGGGAGGAAGGGAGTAAAGTTAATACCTTTGCTCATTGACGTTACCCGCAGAAGAAGCACCGGCTAACTCCGTGCCAGCAGCCGCGGTAATACGGAGGGTGCAAGCGTTAATCGGAATTACTGGGCGTAAAGCGCACGCAGGCGGTTGGTTAAGTCAGATGTGAAATCCCCGGGCTCAACCTGGGAACTGCATCGGA
+
-@FCFGEDC-EFGFGAACACD8F7FCBBB44E5E95?9,BEEGBCBF@CB,EFFDAFFGGGFFGG==CFFFCB=F9DFD;,,@FFF@>FD@EGGF:FECFGGGFGCCCFGGAF,28:FCF@FCGG9<F<=;EGG*:ECEFGFGFFF5EC5?EGG7CEGFGGGGEFG@F>CEEC*:1+<CFEGGDE*8*A:+*/;;C8<FEEGGE+<C79@CF=CGE5>FG)9CC*)29CGDG###################################################
@DE18INS60510:318:000000000-B6LD3:1:1101:8972:4893 1:N:0:AAGAGGCACTATTAAG
TGGGGAATATTGCACAATGGGGGAAACCCTGATGCAGCGACGCCGCGTGAGCGAAGAAGTATTTCGGTATGTAAAGCTCTATCAGCAGGGAAGAAGAAATGACGGTACCTGACTAAGAAGCACCGGCTAAATACGTGCCAGCAGCCGCGGTAATACGTATGGTGCAAGCGTTATCCGGATTTACTGGGTGTAAAGGGAGCGCAGGCGGTACGGCAAGTCTGATGTGAAAGCCCGGGGCTCAACCCCGGTACTGCATTGGAAACTGTCGGACTAGGGGGTCGGA
+
GCGF>FFGGDGGGGGGGDFGGGGGGGGGGGGGGGGGGEEF@FGGGGECFEEFFEEGGGGFCEDFAFG7>>F3<FEFFFFFFDGEFCFG@FFGFFFFFGG?FFGGGGGGGCFGGCC?CFFGGGFGGGGCCGGEE9FFGFGGGGGGGGGCEGCEG7CCFCC@FGFG7CGGFG>>E5C?EEGC59<:<<@8*;/<?CEFGDE5C8:EGEEE5CCCEEGGG>C7?70:9?CF9?D5>CG>D>5C6?F>D57C)95:?*9*29>2CFF####################
@DE18INS60510:318:000000000-B6LD3:1:1101:5109:4897 1:N:0:AAGAGGCACTATTAAG
TGGGGAATCTTCCGCAATGGACGAAAGTCTGACGGAGCAACGCCGCGTGAGTGATGAAGGATTTCGGTCTGTAAAGCTCTGTTGTTTATGACGAACGTGCAGTGTGTGAACAATGCATTGCAATGACGGTAGTAAACGAGGAAGCCACGGCTAACTACGTGCCAGCAGCCGCGGTAGTACGTAGGTGGCGAGCGTTGTCCGGAATTATTGGGCGTAAAGAGCATGTAGGCGGCTTAATAAGTCGAGCGTGAAAATGCGGGGCTCAACCCCGTATGGCGCTGGA
+
CDFFGGGGGGGGGGGGGGGGGGGGGG@CF<,CFGDFGGGGGGGGGGEF=BFEFF9<FGCEFG9DFFE:FGFFFFFFFFF?E,CFEFFAA9EFCFGGCGDCFFFGF<:EFG?FGGGGGGGFGGGGFEGGGGFGFGGGGGGGGCFGGGFGGGCBFGGFFGGFG7FFGFGFGGGD<<=ECF?CGEF88+:;6:CGEGECCCECE5C>*<CF7@9*;>5CEGGGFFF0@FFGD+)95C)9?=:7=BFDDEBC5C3DDB?BGG2(/75DF<@:?E>(-22713<691F
@DE18INS60510:318:000000000-B6LD3:1:1101:18906:4900 1:N:0:AAGAGGCACTATTAAG
TGGGGAATATTGCACAATGGGCGCAAGCCTGATGCAGCCATGCCGCGTGTATGAAGAAGGCCTTCGGGTTGTAAAGTACTTTCAGCGGGGAGGAAGGGAGTAAAGTTAATACCTTTGCTCATTGACGTTACCCGCAGAAGAAGCACCGGCTAACTCCGTGCCAGCAGCCGCGGTAATACGGAGGGTGCAAGCGTTAATCGGAATTACTGGGCGTAAGGCGCACGCAGGCGGTTTGTTAAGTCAGATGTGAAATCCCCGGGCTCAACCTGGGAACTGCATCTGA
+
FGGGFEGGGGGGFGGGFGGGGGGGGGGDGGFFGGGGGGGGGGGGGGGGGGGGGGFGFGGGGGGGGGGGGEGEGGGGGGGFGGGGGGGGDEFGGGGF@FGGGGGGGGGGGGGGGGFBFFGGF9FFGGGFGGGFGGGGGGGGGGGGGGCEFGGGGGGGGGGFCCEFFGGGGGGGGGGGGGGFEEDGGGCGEFFGGGGGGGGGGG8FGGGGGFGEGGGGFFFGDCEDGGGDCCD<5>>>?FFFFFFFGF@C4>FFGFFFGC09<)9C?:@B:F?<43:?>A#####
@DE18INS60510:318:000000000-B6LD3:1:1101:22676:4915 1:N:0:AAGAGGCACTATTAAG
TGGGGAATATTGCACAATGGGGGAAACCCTGATGCAGCGACGCCGCGTGAGCGAAGAAGTATTTCGGTATGTAAAGCTCTATCAGCAGGGAAGAAAATGACGGTACCTGACTAAGAAGCACCGGCTAAATACGTGCCAGCAGCCGCGGTAATACGTATGGTGCAAGCGTTATCCGGATTTACTGGGTGTAAAGGGAGCGTAGACGGTTGTGTAAGTCTGATGTGAAAGCCCGGGGCTCAACCCCGGGACTGCATTGGAAACTATGTAACTATAGTGTCGGATA
+
GEGFEGCGFGGGGGGGGCFFGGGGGGFFFGGGEGDGGGGGGGDDEGGGGGGGCE7CECGDFFFC,FFGGGGFGGGGFGGGGGGGGG@ECFFEF:FEFGGGCGEGGGFGGGGGF9FDEFGGGFGGECEGGCGGGGF>FGGGFGGGGE8CEGC@FGGCCGC8AE?CC<C>A888:EGG*/;CFC99@FCGE7:EGGECE5?EEGE7CG*8CEGFGGGEF=FFGG?F7C9:7757C<DB>>DGFF>@CCECBF**:6?FC##########################
@DE18INS60510:318:000000000-B6LD3:1:1101:22731:4917 1:N:0:AAGAGGCACTATTAAG
TGGGGAATATTGGGCAATGGGCGCAAGCCTGACCCAGCAACGCCGCGTGAAGGAAGAAGGCTTTCGGGTTGTAAACTTCTTTTGTCGGGGACGAAACAAATGACGGTACCTGACGAATAAGCCACGGCTAACTACGTGCCAGCAGCCGCGGTAATACGTAGGTGGCAAGCGTTATCCGGATTTACTGGGTGTAAAGGGCGTGTAGGCGGGATTGCAAGTCAGATGTGAAAACTGGGGGCTCAACCTCCAGCCTGCATTTGAAACTGTAGTTCTTGAGTGCTGG
+
GGGGGGGGGGGGGGGGGGGCGGGGGGGGGGGGGGGGGFGGGGGGGGGGGGFGGGGGFGFGGDGGGGGGGGGGGGGGGGGGGGGGGGGGGGGGGGGDGGGGGGGGGGGGGGGGGGGCEGGGGGGGGGGGGGGGGGGGGGGGGGGGGGGGGGGGG7@FGG@FGGFFFCCEGGDGGGFGGGDGDG9FGGDGGGGGCCFGGGGGGGDFCGGGDGDGFFGG?CFGGGFC?:7:<E>FGGF>EEG>>?=FCCFGFDCDGFF?*:):7FFGB>FA<*64:5>A74>45)?
@DE18INS60510:318:000000000-B6LD3:1:1101:10300:4946 1:N:0:AAGAGGCACTATTAAG
TGGGGGATATTGCACAATGGGGGAAACCCTGATGCAGCGACGCCGCGTGAGCGAAGAAGTATTTCGGTATGTAAAGCTCTATCAGCAGGGAAGAAAATGACGGTACCTGACTAAGAAGCACCGGCTAAATACGTGCCAGCAGCCGCGGTAATACGTATGGTGCAAGCGTTATCCGGATTTACTGGGTGTAAAGGGAGCGTAGACGGTTGTGTAAGTCTGATGTGAAAGCCCGGGGCTCAACCCCGGGACTGCATTGGAAACTATGTAACTAGAGTGTCGGAGA
+
GGGFFGEFGGGGGGGGGGGGGGGGGGGGGGGGGGGGGGGGGGGGGGGGGGGGGGFGGGGFGEFGGGGGGGFFFGBFE?FFFFGGGGGGGGGGGFGGGFGGGGGGGGGGGGGGGGGGGGGGGGGGGGGGGGGGGFGGGGGGGGGGGGGGGGGCFGGFGGGGGGGGGGGGGGGGGGGGGCCFFGGGGGGGGGGFGGGGGGGGG8CGCEE>GEGGG9FEGGGF>F?DFGGGGFGGDCGEBFFGFFEEGGFGFGGGGFFFGGFAFFGG@AFFFBA<AB<>>A?BB##
@DE18INS60510:318:000000000-B6LD3:1:1101:24578:4962 1:N:0:AAGAGGCACTATTAAG
TGGGGAATATTGCACAATGGGGGAAACCCTGATGCAGCGACGCCGCGTGAGTGAAGAAGTATCTCGGTATGTAAAGCTCTATCAGCGGGGAAGAAAATGACGGTACCTGACTAAGAAGCCCCGGCTAAATACGTGCCAGCAGCCGCGGTAATACGTATGGTGCAAGCGTTATCCGGATTTACTGGGTGTAAAGGGAGCGCAGGCGGAAGGCTAAGTCTGATGTGAAAGCCCGGGGCTCAACCCCGGTACTGCATTGGAAACTGGTCATCTAGAGTGTCGGAGG
+
GGGGGD;FFGDFFFGGGGGGFC@FCGGGGG<FGGGGFGGGGGEG@FGG+CEFFFGFGGGGFFG?CFGG8FEFF<?FFFGGEGGGEF7CCFGGGGGFFGGFGGG+DFGGGGGGGGGCFFGGGEGGDFG8BBCEFF,@FGFFGFFGCE:CF@<FGGGGGGGGG,<F9CFEGGECCFG@*CC99F@FGFGGGC7CFFCC>EEGGGDEG5CEDDFG@+?FEFDGC707CCCFCFGGGD37BFG=?)85DDFGEF70*1*1CC55<@**16=<A?AA<<<<4>:>09>
@DE18INS60510:318:000000000-B6LD3:1:1101:7417:4980 1:N:0:AAGAGGCACTATTAAG
TGGGGAATATTGCACAATGGGCGAAAGCCTGATGCAGCGACGCCGCGTGAGTGAAGAAGTATTTCGGTATGTAAAGCTCTATCAGCAGGGAAGAAAATGACGGTACCTGACTACGAAGCCCCGGCTAACTACGTGCCAGCAGCCGCGGTAATACGGAGGGGGCAAGCGTTATCCGGATTTACTGGGTGTAAAGGGAGCGTAGACGGTTGTGTAAGTCTGATGTGAAAGCCCGGGGCTCAACCCCGGGACTGCATTGGAAACTGTGTAACTAGAGTGTCGGCGA
+
@FFFFGGGGGGGGGGCFFFGGGGGGGGGGGGGGGGEFGGGGGGFEGGGGGGGGGEEFGGGGGFGGGG?FFGGGGGGGGGGGGDFFGFEFGFEFGGGFCFEF:@=FFFFGGGGG,BECEC,@BFGGEF?FFGGGG,DC?,>C7:F*<CF<F@F9,:*=FFE@FD5C*@E/;C*<CGGG5EGF9FGGGFG5CFCCF5EGGEECECCCGEEGGEC++<AC*:*:CEFGFCF6C5D5CD)).97@5>5)1595>>**9@FCFABGF*:@<9<AF#############
@DE18INS60510:318:000000000-B6LD3:1:1101:23021:4982 1:N:0:AAGAGGCACTATTAAG
TGGGGAATATTGCACAATGGGGGAAACCCTGATGCAGCGACGCCGCGTGAGCGAAGAAGTATTTCGGTATGTAAAGCTCTATCAGCAGGGAAGAAAATGACGGTACCTGACTAAGAAGCACCGGCTAAATACGTGCCAGCAGCCGCGGTAATACGTATGGTGCAAGCGTTATCCGGATTTACTGGGTGTAAAGGGAGCGTAGGCGGTTGTGTAAGTCTGATGTGAAAGCCCGGGGCTCAACCCCGGGACTGCATTGGAAACTATGTAACTAGAGTGTCGGAGA
+
GGGGGGGGGGGGGGGGGFG?GGGGGGGGGGGGGGGGGGEGDGGGGGGGGGCFEGEGGGGF99FGGGGGGGGGGGGGGAFGEGGGGGFGGGGFFGGGDFCFFBBCD@FF?FFGFFGGGGGFGDFG:<CFFGGGGGGD7EFFGFFGGGEGGEGCGGGFF,<FFGD,2<CE1CC@:><E@8CGGGGGGC8CGGF:FGGGGEGEEC?EED?EGGGGGECF+7CF7><C:FFGG677CDGFFFGC<F;53CB37CFG=/9=F6A)9FG>FBFAB4<AF>AF#######
@DE18INS60510:318:000000000-B6LD3:1:1101:7426:4999 1:N:0:AAGAGGCACTATTAAG
TGGGGAATATTGCACAATGGGCGAAAGCCTGATGCAGCGACGCCGCGTGAGTGAAGAAGTATTTCGGTATGTAAAGCTCTATCAGCAGGGAAGAAAATGACGGTACCTGACTAAGAAGCCCCGGCTAACTACGTGCCAGCAGCCGCGGTAATACGTAGGGGGCAAGCGTTATCCGGATTTACTGGGTGTAAAGGGAGCGTAGACGGTTGTGTAAGTCTGATTTGAAAGCCCGGGGCTCAACCCCGGGACTGCATTGGAAACTATGTCACTAGCGTGTCGGAGA
+
;C<FF7FGGAF9FEG<C-@CCF@FEGG8FF,@FFGGGGGGC7B>:CB@4:=EFG9FEEBFF9C?EDFFC<DG<<?AF?<FF9FF,EF<F>D>FFFFE9DGGDFF>3DFCC>FEFF<B,<FGGEF@*@D,,@FEG87FC,@F7:7FE<:*4<FCG:>F714CC*:*=E8E*8;2<88>>CFCFFC?82**3<C:@88CEGC>8*<EEE*::EGF7+<7C#################################################################
@DE18INS60510:318:000000000-B6LD3:1:1101:16835:5000 1:N:0:AAGAGGCACTATTAAG
TGGGGAATCTTCCGCAATGGACGAAAGTCTGACGGAGCAACGCCGCGTGAGTGAAGAAGTATTTCGGTATGTAAAGCTCTATCAGCAGGGAAGAAAATGACGGTACCTGACTAAGAAGCCCCGGCTAACTACGTGCCAGCAGCCGCGGTAATACGTAGGGGGCAAGCGTTATCCGGATTTACTGGGTGTAAAGGGAGCGTAGACGGTAAAGCAAGTCTGGAGTGAAAGCCCGGGGCCCAACCCCGGGACTGCTTTGGAAACTGTGCTGCTGGAGTGCAGGAGA
+
GGGGGGGGGGGGGEGGGGGGGGGGGGGGGGGGGGGGGGGGGGGGGGGFGDEFFGGGGGGGFFFGGGGFFGGGGGGGGGGGGFGGGGGFGGGGGGGGGGGGGGGGGGGGGGGGGGGGGGGGGGGGGGGGGGGGGGGGGGGGGGGGGGGGBEFFGGFFGGGGGGDGGFFEEGDGGGGGGGGGGGEGGGFG5CGGGGGGGGGGGGGGGGGGEFEFFGGACFCFGGGGGGCGGGFCDGGF5>DFEDFFGGFGFGGGF4=96D<AC?C7@AFADF?F?BFFFFF?F:>
@DE18INS60510:318:000000000-B6LD3:1:1101:23622:5029 1:N:0:AAGAGGCACTATTAAG
TGGGGAATATTGCACAATGGGGGAAACCCTGATGCAGCGACGCCGCGTGAGCGAAGAAGTATTTCGGTATGTAAAGCTCTATCAGCAGGGAAGAAGAAATGACGGTACCTGACTAAGAAGCACCGGCTAAATACGTGCCAGCAGCCGCGGTAATACGTATGGTGCAAGCGTTATCCGGATTTACTGGGTGTAAAGGGAGCGCAGGCGGAAGGCTAAGTCTGATGTGAAAGCCCGGGGCTCAACCCCGGTACTGCATTGGAAACTGGTCATCTAGAGCGTCGGA
+
GGGGGGGGGGGGGGGGGGGGGGGGGGGGGGGGGGGGGFGGGGG>FGGGGGEEFEFGGGGGAFFGGFFBFFFEDFGGGGGAE?AFGGGGGGGGGCEFGGCGGGFGDEDEGGFGGGGGGGGGGGGGEDGGFFG9FFGFGG@FGGGGGGGGGG7FG?92CCC<FFFFGFGGGGCECF9CCEE58@<C9@CF;E:EFFEC>CE:?CGDDGG5EEGGGDFGG777CFFCCDGC:C409CC>>EDG4=7@3*09;C>FD??42922CFF####################
@DE18INS60510:318:000000000-B6LD3:1:1101:24796:5044 1:N:0:AAGAGGCACTATTAAG
TGGGGAATATTGCACAATGGGCGCAAGCCTGATGCAGCCATGCCGCGTGTATGAAGAAGGCCTTCGGGTTGTAAAGTACTTTCAGCGGGGAGGAAGGGAGTAAAGTTAATACCTTTGCTCATTGACGTTACCCGCAGAAGAAGCACCGGCTAACTCCGTGCCAGCAGCCGCGGTAATACGGAGGGTGCAAGCGTTAATCGGAATTACTGGGCGTAAAGCGCACGCAGGCGGTTTGTTAAGTCAGATGTGAAATCCCCGGGCTCAACCTGGGAACTGCATCCGA
+
GGGGGGGGGGGGGGGGGFFFFGFGGGGGDGGGGGGGGFGGGGGGGGGGGGGGGGGGGGGGGGGGGGGGFGGEGGGGGGGGGGGGGGGGGGGGGFGGGGGGGGDGGFGGGGGGGGGGFFGGGGGGGGGGFGGGGGGGGGGGGGGFGGGGGGGGGGGGGGGGGGGGGGGGGGGGGGGGF9FGGGGDGGGDC9<*CGGGGDFG>EEGFFGGGGGGGEECAFGGGGEDGGGC5CD97CDFFF>FFFFFDGBD=CFGGF6?379;5)7*??FF1F?BB<:<4A#####
@DE18INS60510:318:000000000-B6LD3:1:1101:16817:5050 1:N:0:AAGAGGCACTATTAAG
TGGGGAATCTTCCGCAATGGACGAAAGTCTGACGGAGCAACGCCGCGTGAGCGATGAAGGATTTCGGTCTGTAAAGCTCTGTTGTTTATGACGAACGTGCAGTGTGTGAACAATGCATTGCAATGACGGTAGTAAACGAGGAAGCCACGGCTAACTACGTGCCAGCAGCCGCGGTAATACGTAGGTGGCGAGCGTTGTCCGGAATTATTGGGCGTAAAGAGCATGTAGGCGGCTTAATAAGTCGAGCGTGAAAATGCGGGGCTCAACCCCGTATGGCGCTGGA
+
GGGGGGGGGGGGGGGGGGGGGGGFGGGEGGGGGGGGGGGGGGGGGGGGGGGGGGGGGGGFFFGGGGGGGGGGGGGGGGGGGGGGGGGA5@FFGGGGGGGGGGGGGGGGGGGGGGGGGGGGGGGGGGGGGGGGGGGGGGGGGGGGGGGGDGGGGGGGGGGGGGGGGGGGGGGGGGEGGGGGG9FCGGGGFGGGGGCGGGGGEECGGFGFFGGGGGEGGGGGGGDFFGGGDGGGGGGF4?CC@BF@GGFG>DD3FFFF=D9>GFCFFFFFF>9(4:?0(9?F>;F
@DE18INS60510:318:000000000-B6LD3:1:1101:25204:5058 1:N:0:AAGAGGCACTATTAAG
TGGGGAATCTTCCGCAATGGACGAAAGTCTGACGGAGCAACGCCGCGTGAGTGATGAAGGATTTCGGTCTGTAAAGCTCTGTTGTTTATGACGAACGTGCAGTGTGTGAACAATGCATTGCAATGACGGTAGTAAACGAGGAAGCCACGGCTAACTACGTGCCAGCAGCCGCGGTAATACGTAGGTGGCGAGCGTTGTCCGGAATTATTGGGCGTAAAGAGCATGTAGGCGGCTTAATAAGTCGAGCGTGAAAATGCGGGGCTCAACCCCGTATGGCGCTGGA
+
GGGGGGGGGGGGGGGGGGGGGGGGGGFFGGGGGGGGGGGGGGGGGGGGGGGFCGGGGGGGGGGGGFGGGGGGGGGGGGGGGGGGGGGGGGGGGGGGGGGGGGGGGGGGGGGGGGGGGGGGGGGGGGGGGGGGGGGGGGGGGGGGGFFGGGGGDGGGGGGGGGGGGGDGGGGGGGGGEGGGGFFGGGGGFDGGGGGGGGGFGGEGGF?FGGGGGE*CGGGFGGGGGCEGGFGG3)7@?6::===59E>G>DGG76=FGGF>DDG3@<F?F59:;BBF?F#####
@DE18INS60510:318:000000000-B6LD3:1:1101:13112:5127 1:N:0:AAGAGGCACTATTAAG
TGGGGGATATTGCACAATGGAGGAAACTCTGATGCAGCGACGCCGCGTGAGTGAAGAAGTATTTCGGTATGTAAAGCTCTATCAGCAGGGAAGAAAATGACGGTACCTGACTAAGAAGCCCCGGCTAACTACGTGCCAGCAGCCGCGGTAATACGTAGGGGGCAAGCGGTATCCGGATTTACTGGGTGTAAAGGGAGCGTAGACGGCGACGCCAGTCTGAAGTGAAATACCCGGGCTCAACCTGGGAACTGCTTTGGAAACTGTGTTGCTAGAGTGCTGGAGA
+
FFGGEGGG<FGFGGG@<CFGCGGG,CFGGGFGDCCFGG7@FEGGGDC8=,C5:CFFFFFGFF,,C8:FDFGEGFF9FGGGD,B<EFAF<:FFGGGGGFFCFCEGFGGF,?<,C>FFDC8FGG@GEC@FGD>FEFCFGACFFCDFGG7F1<FFFDB7:<FGGGE@EGFE*=C=BCCGE;8BFGDGGGFEEFGEGCEFEDEC>>8FGEE5C8::*:=7?>CDCCFGGGF7ECFCDGGF)>=FFF6.**59<CCC7?46FCA>FFG*6<F?BF5:2><AA<4??FF
@DE18INS60510:318:000000000-B6LD3:1:1101:11263:5169 1:N:0:AAGAGGCACTATTAAG
TGGGGAATCTTCCGCAATGGACGAAAGTCTGACGGAGCAACGCCGCGTGAGTGATGAAGGATTTCGGTCTGTAAAGCTCTGTTGTTTATGACGAACGTGCAGTGTGTGAACAATGCATTGCAATGACGGTAGTAAACGAGGAAGCCACGGTTAACTACGTGCCGGCAGCCGCGGTAATACGTAGGTGGCGAGCGTTGTCCGGAATTATTGGGCGTAAAGAGCATGTAGGCGGCTTAATAAGTCGAGCGTGAAAATGCGGGGCTCAACCCCGGAGGGCGCTGGA
+
GGGEFGGGGGGGGGGGGGGGGGF@FFGEFGGGGGGGGGGGGGGGGGGCGGGD<FFGGGGDFGGGGGGGGGGGGGGGGGGGGGGGGGGGCGGGGGGGGGGGGGGGGGGGGGGGGGGGGGGFGGEGGGGGGGGDFGGGGGGGGECGGGGGGGGGGGGGGGGGGGGGGGGGGGGGGGEGGGGGGGGGDGGGGGGGGGGGGG?FGGEGGGGG?GGGGECEEGFGDGFGGGGGFGGGDGG?FFGCFBFFGC>G8DD<F?6FFGFFD5<9?<F:B##############
@DE18INS60510:318:000000000-B6LD3:1:1101:12460:5190 1:N:0:AAGAGGCACTATTAAG
TGGGGAATATTGCACAATGGGCGAAAGCCTGATGCAGCGACGCCGCGTGAGTGAAGAAGTATTTCGGTATGTAAAGCTCTATCAGCAGGGAAGAAAATGACGGTACCTGACTAAGAAGCCCCGGCTAAATACGTGCCAGCAGCCGCGGTAATACGTATGGTGCAAGCGTTATCCGGATTTACTGGGTGTAAAGGGAGCGTAGACGGTTGTGTAAGTCTGATGTGAAAGCCCGGGGCTCAACCCCGGGACTGCATTGGAAACTATGTAACTAGAGTGTCGGAGG
+
GGGGGGGGGGGGGGGGGGGGGGGGGGGGGGGGGGGGGGGGGGGGGGGGGGGFGGGGGGGGGGGGGGGEGGGGGGGGGGGGGFGGGGGGGGGFGGGGGGGGGGGGGGGGGGGGGGGGGGGGGGGGGDGGGGGGGGGGGGGGGGGGGGGGGGGGGGG@FFFFGGGGGGGGCEEGGGGGGGGGGGGGGGCGEF?FFGGGGGGGGGGGGGCCGEGFGGG9FFFC7>CFF>CGGGGGGGG:>FFGFF>BGGE<DFGGG4BFGDB259>C=A=>AFA############
@DE18INS60510:318:000000000-B6LD3:1:1101:25824:5198 1:N:0:AAGAGGCACTATTAAG
TGGGGAATCTTCCGCAATGGACGAAAGTCTGACGGAGCAACGCCGCGTGAGTGATGAAGGATTTCGGTCTGTAAAGCTCTGTTGTTTATGACGAACGTGCAATGTGTGAACAATGCATTGCAATGACGGTAGTAAACGAGGAAGCCACGGCTAACTACGTGCCAGCAGCCGCGGTAATACGTAGGTGGCGAGCGTTGTCCGGAATTATTGGGCGGAAAGAGCATGTAGGCGGCTTAATAGGTCGAGCGTGAAAATGCGGGGCTCAACCCCGTATGGCGCTGGA
+
GGGGGDCGEGGGGGGEEGGFGGGGFGEGGGGGGGGGGGGGGGGGGGGGGEGGGGGDGGFFFGFGGFGGGGGGGGGGGGGGGGGGGCGGGGFFGGGGFDFGFGGFGFGGGGGGGGGDEGGCDCGGGFAFFEGGFFFGGCGFFEFFGFFGD7E7>FGDCGCFB*DEGGGGGDGEGGCGG+BFGCFGDCCCF:CC*==C8;CCG>*::8CC?CFGGC*:E<F<<FGGGGGGG?CGDDC@F4DCFFFB77)98559*9@6:D;15B35F3.(,)480::?F>:FF07
@DE18INS60510:318:000000000-B6LD3:1:1101:11104:5199 1:N:0:AAGAGGCACTATTAAG
TGGGGAATATTGCACAATGGGGGAAACCCTGATGCAGCGACGCCGCGTGAGCGAAGAAGTATTTCGGTATGTAAAGCTCTATCAGCAGGGAAGAAGAAATGACGGTACCTGACTAAGAAGCACCGGCTAAATACGTGCCAGCAGCCGCGGTAATACGTATGGTGCAAGCGTTATCCGGATTTACTGGGTGTAAAGGGAGCGCAGGCGGAAGGCTAAGTCTGATGTGAAAGCCCGGGGCTCAACCCCGGTACTGCATTGGAAACTGGTCATCTAGAGTGTCGGA
+
GGGFGGGGGGGGGGGGGGGGGGGGGGGGGGGGGFFFGGGGGGGGGGGFGEGGGGCFGGGGFFG9FGGFGGG@FGCFFGGBFFGFGGGGGGGGFFGGGGGDGGGGGGGEGGGGGFGGGGGGGGGGGGGCGGGFGFGGGGGGGGGGGFGGGGGGGDCFGFGFGGGGGGGGGGGGGGGGGGGGGGGGGGFGFEGFGFGGGGGGGGEGDGGGGGGGGCGGGFFGGFGG<FGGGGGGGGGFFFGGFFF>DGBGBD:DFFFFGGFBGFFFB:9:A?A2:AFFAFAA<BD
@DE18INS60510:318:000000000-B6LD3:1:1101:11388:5215 1:N:0:AAGAGGCACTATTAAG
TGGGGAATATTGCACAATGGGGGAAACCCTGATGCAGCGACGCCGCGTGAGTGAAGAAGTATTTCGGTATGTAAAGCTCTATCAGCAGGGAAGAAGAAAGACGGTACCTGACTAAGAGGCCCCGGCTAACTACGTGCCAGCAGCCGCGGTAATACGTAGGGGGCAAGCGTTATCCGGATTTACTGGGTGTAAAGGGAGCGTAGACGGCGATGCAAGTCTGAAGTGAAAGCCCAGGGCTCAACCCTGGGACTGCTTTGGAAACTGTGTTGCTAGAGTGCTGGAG
+
GGGGGGGGGGGGGGGGGGGGGGGGGGGGGGGGGGGGGGGGGGGGGGGGGGGGGGGGGGGGGGGGGGGGGGGGGGGGGGGGGGGGGGGGGGGGGGGGGGGGGGGGGGGGGGGGGGGGGGGGGGGGGGGGGGGGGGGGGGGGGGGGGGGGGGGGGGGGFFGGGGGGGGGGGEEGGGGGGGGGGGGGGGGFGGGGGGGGFGGGGGGGGGGGGGGGGGGGGFGGGGGGGGCGGFFGGGGFF>FG?FFBGGFCFGGGGFFFGG?AGFGG=:B??FFFF?BAFF<A?BF
@DE18INS60510:318:000000000-B6LD3:1:1101:13179:5224 1:N:0:AAGAGGCACTATTAAG
TGGGGAATATTGCACAATGGGGGAAACCCTGATGCAGCGACGCCGCGTGGAGGAAGAAGGTCTTCGGATTGTAAACTCCTGTTGTTGAGGAAGATAATGACGGTACTCAACAAGGAAGTGACGGCTAACTACGTGCCAGCAGCCGCGGTAAAACGTAGGTCACAAGCGTTGTCCGGAATTACTGGGTGTAAAGGGAGCGCAGGCGGGGGAACAAGTTGGAAGTGAAATCCATGGGCTCAACCCATGAACTGCTTTCAAAACTGTTTTTCTTGAGTAGTGCAGA
+
FGGGGGGGGGGGGGGGGGGGGGGGGGGGGGGGGGGGGGGGGGGGGGGGGGGGGGGGGGFGEGGGGGGEGGGGGGGGGGGEGGGGGGGGFFFGGGGGGGGGGGDGGGGFGGGGG8FGGGGGGGGGGGGGGGGGGGGGGGGGGGGGGGGGGGGGGGGCGGGGGD7>9CGGGGGGGGGGGGGGGGGGGGFEGFF?GGGGGGDGGEGGGG=EGGEGFGGF7>FGGGGGGGDGGGFGGFDF>FGFFFBEGC=FFD=FGFFFGGFAGFC:=AF?BF2A>?AAFF79ADF
@DE18INS60510:318:000000000-B6LD3:1:1101:18471:5234 1:N:0:AAGAGGCACTATTAAG
TGGGGAATATTGCACAATGGGGGAAACCCTGATGCAGCGACGCCGCGTGAGCGAAGAAGTATTTCGGTATGTAAAGCTCTATCAGCAGGGAAGAAGAAATGACGGTACCTGACTAAGAAGCACCGGCTAAATACGTGCCAGCAGCCGCGGTAATACGTATGGTGCAAGCGTTATCCGGATTTACTGGGTGTAAAGGGAGCGCAGGCGGAAGGCTAAGTCTGATGTGAAAGCCCGGGGCTCAACCCCGGTACTGCATTGGAAACTGGTCATCTAGAGTGTCGGA
+
GGGGGGGGGGGGGGGGGGGGGGGGGGGGGGGGGGGGGGGGGGGFGGGGGGGGGGGGGGGGGGGGGGGGGGGFGGGGGGGGGGGGGGGGGGGGGGGGGGGGGGGGGGGGGGGGGGGGGGGGGGGGGGGGGGGGGGGGGGGGGGGGGGGGGGGGGGGGGGGGGGGGGGGGGGGGGGGGGGGGGGGGGGGGGGGGGGGGGGGGGGGGGGGGGGGGGFGGGGGGGGGGGGGGFFGFGCDE@FGGFFFFGGEGFGGGGFFFFGFFGFGGFFBABBDABDF<AB4:BFF
@DE18INS60510:318:000000000-B6LD3:1:1101:13798:5234 1:N:0:AAGAGGCACTATTAAG
TGGGGAATATTGGACAATGGGCGAAAGCCTGATCCAGCGACGCCGCGTGAGTGAAGAAGTATTTCGGTATGTAAAGCTCTATCAGCAGGGAAGAAAATGACGGTACCTGACTAAGAAGCCCCGGCTAACTACGTGCCAGCAGCCGCGGTAATACGTAGGGGGCAAGCGTTATCCGGATTTACTGGGTGTAAAGGGAGCGTAGACGGTTAAGCAAGTCTGAAGTGAAAGCCCGGGGCTCAACCCCGGTACTGCTTTGGAAACTGTTTGACTTGAGTGCAGGAGA
+
GGFGGGGGGGGGGGGGGGGGGGGGGGGGGGGGGGGGGGFGCGGGDGGFGGGGGGGGGGGG9AGGFGDFGGGGGGGGGGGGGGGGGGGGGGGGGGGGGGGGGGCFGGGGGGGGGGGGGGGGGGGGGGGGGGGGGGGGGFFGGGGGGGGGGGGGGGGFCEEGGGGGFGGGEGEGGGGGGGGGGGGGGGGGGGGFGCGFGGGGGGGGGGGDD<FGGFGGGGGG7FGGGGGGGG5CDGGFFFF*77@>DEEDF7FFGF=BGGBAFFGGFAFFA?:AAFFF2:A?B?F
@DE18INS60510:318:000000000-B6LD3:1:1101:15259:5238 1:N:0:AAGAGGCACTATTAAG
TGGGGAATATTGCACAATGGGGGAAACCCTGATGCAGCGACGCCGCGTGAGCGAAGAAGTATTTCGGTATGTAAAGCTCTATCAGCAGGGAAGAAGAAATGACGGTACCTGACTAAGAAGCACCGGCTAAATACGTGCCAGCAGCCGCGGTAATACGTATGGTGCAAGCGTTATCCGGATCTACTGGGTGTAAAGGGAGCGCAGGCGGAAGGCTAAGTCTGATGTGAAAGCCCGGGGCTCAACCCCGGTACTGCATTGGAAACTGGTCATCTAGAGTGTCGGA
+
GGGGGGGGGGGGGGGGGGGGGGGGGGGGGGGGGGGGGGDGEGGGGGGGGGGGGGGGGGGGDFGGGGGFGGGGGGFGGGGGGGGGGGGGGGGGGGGGGGGGGGGGGGGGGGGGGGGGGGGGGGGGGGGGGGGGGGGFCGGGGGGGGGGGGGFGGGGGGDGFGGGGGGGGGGGDEGGGGGGGGGGGGGGGGGGGCFFGEGGGGDGGGGGGGCECCFGGGGGGGGGGGGGGFGGFGGGFFFCF@FFFGGFGFGDGGFBFGG:8>FFGFF4>A=A4:>BBA99A?##
@DE18INS60510:318:000000000-B6LD3:1:1101:13170:5239 1:N:0:AAGAGGCACTATTAAG
TGGGGAATATTGCACAATGGGGGAAACCCTGATGCAGCGACGCCGCGTGGAGGAAGAAGGTCTTCGGATTGTAAACTCCTGTTGTTGAGGAAGATAATGACGGTACTCAACAAGGAAGTGACGGCTAACTACGTGCCAGCAGCCGCGGTAAAACGTAGGTCACAAGCGTTGTCCGGAATTACTGGGTGTAAAGGGAGCGCAGGCGGGGGAACAAGTTGGAAGTGAAATCCATGGGCTCAACCCATGAACTGCTTTCAAAACTGTTGTTCTTGAGTAGTGCAGA
+
GGGGGGGGGGGGGGGGGGGGGGGGGGGGGGGGGGGGGGGGGGGGGGGGGGGEGGGGGGGGGGGGGGGEGGGGGGGGGGGGGGGGGGGGGGGGGGGGGGGGGGGGGGGGGGGGGGGGGGGGGGGGGGGGGGGGGGGGGGGGGGGGGGGGEGGGGGGGGGGGGGGGGGFGGEGGGGGGGGGGGGCDGGGDGGGGGGGGGGGGGGGGGGGGDGGCFFGFFGFGFGDG?FCFGGGGFGGFFFFFFFFFGDFGFGGGGFFFGF>2FFGFF)70-9A<ABA26922<<9
@DE18INS60510:318:000000000-B6LD3:1:1101:13815:5245 1:N:0:AAGAGGCACTATTAAG
TGGGGAATATTGGACAATGGGCGAAAGCCTGATCCAGCGACGCCGCGTGAGTGAAGAAGTATTTCGGTATGTAAAGCTCTATCAGCAGGGAAGAAAATGACGGTACCTGACTAAGAAGCCCCGGCTAACTACGTGCCAGCAGCCGCGGTAATACGTAGGGGGCAAGCGTTATCCGGATTTACTGGGTGTAAAGGGAGCGTAGACGGTTAAGCAAGTCTGAAGTGAAAGCCCGGGGCTCAACCCCGGTACTGCTTTGGAAACTGTTTGACTTGAGTGCAGGAGA
+
GGGGGGGGGGGGGGGGGGGGGGGGGGGGGGGGGGGGGGEGGGGGCGGGGGGGGGGGGGGG9FGGGGGGGGGGGGGGGGGGGGGGGGGGGGGGGGGGGGGGGGGGGGGGGGGGGGGGGGGGGGGGGGGGGGGGCFDGGGGGGGGGGGCEG>AGGGGCGGGGGGGGFGGGGGGGGGGGDGDGGGGGGGCEEFGGGFEGGGGGDGGGEGE*8EGGGGGGGCCCCFGG<7<CG=CDDGGB>>GFF5>>3:)15:C7CF4B4C4A46CC6<FAFB<B>:>><A280?#
@DE18INS60510:318:000000000-B6LD3:1:1101:25819:5255 1:N:0:AAGAGGCACTATTAAG
TGGGGAATCTTCCGCAATGGACGAAAGTCTGACGGAGCAACGCCGCGTGAGTGATGAAGGATTTCGGTCTGTAAAGCTCTGTTGTTTATGACGAACGTGCAGTGTGTGAACAATGCATTGCAATGACGGTAGTAAACGAGGAAGCCACGGCTAACTACGTGCCAGCAGCCGCGGTAATACGTAGGTGGCGAGCGTTGTCCGGAATTATTGGGCGTAAAGAGCATGTAGGCGGCTTAATAAGTCGAGCGTGAAAATGCGGGGCTCAACCCCGTATGGCGCTGGA
+
GGGGGGGGGGGGGGGGGGGGGGGGGGFFFGGGGGGGGGGGGGGGGGGFGGGGGGGGGGGGGGGGGGGGGGGGGGGGGGGGGGGGGGGGGGGGGGGGGGGGGGGGGGGGGGGGGGGGGGGGGGGGGGGGGGGGGGGGGGGGGGGGGGGGGGGGGGGGGGGGGGGGGFCFGGGGGGGGGGGGFFGGGGGGGGGGDGEGGGGGGGGGGGGGGGGGGGGGGGGGGGGGGGGGCEGDD<CFFFGGFFFFGGFG>GGCF6BFGGFFGEGCFFFFFB7<>FFF?>BFF>F
@DE18INS60510:318:000000000-B6LD3:1:1101:18722:5274 1:N:0:AAGAGGCACTATTAAG
TGGGGAATATTGCACAATGGGCGCAAGCCTGATGCAGCCATGCCGCGTGTATGAAGAAGGCCTTCGGGTTGTAAAGTACTTTCAGCGGGGAGGAAGGGTGTAAAGTTAATACCTTTGCTCATTGACGTTACCCGCAGAAGAAGCACCGGCTAACTCCGTGCCAGCAGCCGCGGTAATACGGAGGGTGCAAGCGTTAATCGGAATTACTGGGCGTAAAGCGCACGCAGGCGGTTTGTTAAGTCAGATGTGAAATCCCCGGGCTCAACCTGGGAACTGCATCTGA
+
GGGGGGGGGGGGGGGGEGGGGGGGGGGGGGGGGGGGGGGGGGGGEDGGGGGGGGFGGGGGGGGGGGGGGGGGGGGGGCEC<EFGFGGGEGGGGGGGGGGGGGGGGGGGGGGGGGGGGGGGGGGGGGGGGGGGGGGGGGGGFGGGGGGGGGGGGGGGGGGGGGFGDGGGFGGGFEGGGGGGGDEEGEGGGGGGGGGEGGGGGGDGGGGGGGGGGGGGGGGGGGGGGDGGGGGD:7C)77FCBFFFDAFFFGGFGFFFGGFFG>FGFFF0<FB?:4)8<BFAAAF
@DE18INS60510:318:000000000-B6LD3:1:1101:11684:5313 1:N:0:AAGAGGCACTATTAAG
TGGGGAATATTGCACAATGGGCGAAAGCCTGATGCAGCGACGCCGCGTGAGTGAAGAAGTATTTCGGTATGTAAAGCTCTATCAGCAGGGAAGAAAATGACGGTACCTGACTAAGAAGCCCCGGCTAACTACGTGCCAGCAGCCGCGGTAATACGTAGGGGGCAAGCGTTATCCGGATTTACTGGGTGTAAAGGGAGCGTAGACGGTAAAGCAAGTCTGAAGTGAAAGCCCGCGGCTCAACTGCGGGACTGCTTTGGAAACTGTTTAACTGGAGTGCCGGAGA
+
GGGGGGGGGGGFGGGGGGGGFGGGGEGFGGFGGFGGGGGEGEG7CGGFGGEFGGFC<FGFGGGGGGGFFGGGGGGGGGGGFFGGFGFGFGGGGCFCGGGFGGGGGGGGFGCCA>FAFGGGGGGGGGGFGGGGGGCGGFGGGFFGGGGGGDCGGGG<AFGGG7CCG@F>8CCFGGGGG>CFCFGGFGFGGGG9EFGGGGGGGGGGGGGGEFGGG7FFFGGFGCFGGGEGGGGDGGDE)7CGFF?F7C>CEFGG:68?FFF75=FFBAF2<?AFB?F########
@DE18INS60510:318:000000000-B6LD3:1:1101:15611:5315 1:N:0:AAGAGGCACTATTAAG
TGGGGAATATTGCACAATGGGGGAAACCCTGATGCAGCGACGCCGCGTGAGCGAAGAAGTATTTCGGTACGTAAAGCTCTATCAGCAGGGAAGAAAATGACGGTACCTGACTAAGAAGCACCGGCTAAATACGTGCCAGCAGCCGCGGTAATACGTATGGTGCAAGCGTTATCCGGATTTACTGGGTGTAAAGGGAGCGTAGACGGTTGTGTAAGTCTGATGTGAAAGCCCGGGGCTCACCCCCGGGACTGCATTGGAAACTATGTAACTAGAGTGTCGGAGA
+
GGGGGGGGGGGGGGGGGGGGGGGGGGGGGGGGGGGGGGCFDGGGEGGGGGGGGGGGGGGGAFGGGGGGGGGGGGGGGGGGGGGGGGGGGGGGGGGGGGGGGGGGGGGGGGGGGGDDGGGGGGGGGGGGGGGGGGGGGGGGGGGGGGGGGGGGGGGGGGGGGGGGGGFGGGGGGGGEEGGGGGGGGGGGGGGGGGGGGGGGGECCEGGGGGGGGCEFCFFGGGGGGGFGGGGGGDDBB@F*7>EFDGE:BFGGGF?FGFFAGFD*@<6>ABAD27.<AB?69>B
@DE18INS60510:318:000000000-B6LD3:1:1101:14142:5329 1:N:0:AAGAGGCACTATTAAG
TGGGGAATATTGCACAATGGGCGCAAGCCTGATGCAGCCATGCCGCGTGTATGAAGAAGGCCTTCGGGTTGTAAAGTACTTTCAGCGGGGAGGAAGGGAGTAAAGTTAATACCTTTGCTCATTGACGTTACCCGCAGAAGAAGCACCGGCTAACTCCGTGCCAGCAGCCGCGGTAATACGGAGGGTGCAAGCGTTAATCGGAATTACTGGGCGTAAAGCGCACGCAGGCGGTTTGTTAAGTCAGATGTGAAATCCCCGGGCTCAACCTGGGAACTGCATCTGA
+
GFGGGGGGFGGGGGGGFGGGFDGGGGGFGFFFGGGGGGGGGGGGGGGGEGFFGGGGGGGGGF@GGGDGGGGGGGGGFFGGGGGGGGGGGFEGGGGGGGGGGGGGGGGGGGGGGFGGGGGGGGGGGGGGGGGGGGGGGGGGFFGGGGGGGEFFGGCFCGCCGGGGGGGGGGGGGGG>CCGGGGGGGGGGGFGGGGGCGGGGGG*AFGGGGF5FEE=EGGGGGGGGGGE)*:C9D7C>?FGGFFFFFGF?FGFFFF?FFD9(C3C4FB4::F#############
@DE18INS60510:318:000000000-B6LD3:1:1101:21324:5334 1:N:0:AAGAGGCACTATTAAG
TGGGGAATATTGCACAATGGGGGAAACCCTGATGCAGCGACGCCGCGTGAGCGAAGAAGTCTTTCGGTATGTAAAGCTCTATCAGCAGGGAAGAAAATGACGGTACCTGACTAAGAAGCACCGGCTAAATACGTGCCAGCAGCCGCGGTAATACGTATGGTGCAAGCGTTATCCGGATTTACTGGGTGTAAAGGGAGCGTAGACGGTTGTGTAAGTCTGATGTGCAAGCCCGGGGCTCAACCCCGGGACTGCATTGGAAACTATGTAACTAGAGTGTCGGAGA
+
FGGGGEGGDGGGGGGG<AEFGDFGGGG8CEFDEFEGFGFGGGGGGGGEGGGGGGGEECDB,C@FC=FG8=<CFG<EEEAFCFGCGGFGGGGGECFGGGGCGGCCF>DFFGGGFDDA9,=8<>>FF@+FA9FCE>>D:>BGFFGFC77F>C@FFGF<BC7F<:<<FF78:FG7<FFE48ECC9<FDFGGGF9<CFDGC>8E;C:<:=EE>8C6<CFC9C>CCC?C+03:C*>DD5DDFFF*0.<37:57;C*9:8@629<AFFFGFA=<<?:A###########
@DE18INS60510:318:000000000-B6LD3:1:1101:14706:5335 1:N:0:AAGAGGCACTATTAAG
TGGGGAATATTGCACAATGGGGGAAACCCTGATGCAGCGACGCCGCGTGAGCGAAGAAGTATTTCGGTATGTAAAGCTCTATCAGCAGGGAAGAAAATGACGGTACCTGACTAAGAAGCACCGGCTAAATACGTGCCAGCAGCCGCGGTAATACGTATGGTGCAAGCGTTATCCGGATTTACTGGGTGTAAAGGGAGCGTAGACGGTTGTGTAAGTCTGATGTGAAAGCCCGGGGCTCAACCCCGGGACTGCATTGGAAACTATGTAACTAGAGTGTCGGAGA
+
GGGGGGGGGGGGGGGGGGGGGGGGGGGGGGGGGGGGGGGGGGGGCEGFGGGGGGGGGGGGAFGGGGGGGGGFGGGGGGGGGGGGGGGGGGGGGGGGGGGGGGGGGGGGGGGGGGGGGGGGGGGGGGGGGGGGGGGGGGGGGGGGGGGGGGGGGGGFGGGGGFGGGGGGCGGGGGGGGGGGGGGGGGGGEGGGGFGGGGGGGGGGGGGCGGGGGGGGGFGGGGGGFGGGGC<DGGG:>:D6FFF>GGF<D<GC7?6FFFAFGFC*9>FFA=ADFF<AABFF915
@DE18INS60510:318:000000000-B6LD3:1:1101:22746:5343 1:N:0:AAGAGGCACTATTAAG
TGGGGAATATTGCACAATGGGGGAAACCCTGATGCAGCGACGCCGCGTGAGCGAAGAAGTATTTCGGTATGTAAAGCTCTATCAGCAGGGAAGAAGAAATGACGGTACCTGACTAAGAAGCACCGGCTAAATACGTGCCAGCGGCCGCGGTAATACGTATGGTGCAAGCGTTATCCGGATTTACTGGGTGTAAAGGGAGCGCAGGCGGTACGGCAAGTCTGATGTGAAAGCCCGGGGCTCAACCCCGGTACTGCATTGGAAACTGTCGGAGTAGAGTGTCGGA
+
GGGG>FGGGGGFGGGGFGGGGDGFGGGGGGGGGGGGGGFGGGGGGGGFGGGGGGGGGGGGGGGGGGGGGGGFGGGGGFGGGGGGGGFGGGGGGGGGFFGGGGGGGGGGEFFGGGGGGGFGGGGGGGGGDGGGGGGGGGGG?FGDCCGGEEGGEGGGG<FFGG99CCEGGG>EGFGGDGGGECGGGGFFCC:F?EFGCCECGDCGGGCEGGDGGGGCGGGCGGFGGGGGCC<*>CCDB@G*=@?>D=BDB3D=DF68*9:3:7CF?##################
@DE18INS60510:318:000000000-B6LD3:1:1101:24205:5365 1:N:0:AAGAGGCACTATTAAG
TGGGGAATATTGCACAATGGGCGCAAGCCTGATGCAGCCATGCCGCGTGTATGAAGAAGGCCTTCGGGTTGTAAAGTACTTTCAGCGGGGAGGAAGGGAGTAAAGTTAATACCTTTGCTCATTGACGTTACCCGCAGAAGAAGCACCGGCTAACTCCGTGCCAGCAGCCGCGGTAATACGGAGGGTGCAAGCGTTAATCGGAATTACTGGGCGTAAAGCGCACGCAGGCGGTTTGTTAAGTCAGATGTGAAATCCCCGGGCTCAACCTGGGGACTGCATCTGA
+
GGGGGGGGGGGDGGGGGFGGGGGGEGGGGGGGGGGGGGGGGGGGGGGFFGGGGGGGGGGGGGGGGGGGGGGGGGGGGFGFFGGGFGGGGGGGGGFFGEGGGGGGGGGGGGGGGGGGGFEGGGGFGFGGGGGGGGGGGGGGGGGGGGFEDGEGFGGFFGGGGGGGGGGFFEEEGDDEGGGGDEGG5??CFGFFGGGDC@EFGGEGGFD7EG55CEEECGGG3DCDEGGGGGGCD*>FFF7FFF4=FE?GFGGGG=6FFGBBCDFFFBFFFF:B?1:6239A>A=
@DE18INS60510:318:000000000-B6LD3:1:1101:12757:5376 1:N:0:AAGAGGCACTATTAAG
TGGGGAATATTGCACAATGGGGGAAACCCTGATGCAGCGACGCCGCGTGAAGGAAGAAGTATCTCGGTATGTAAACTTCTATCAGCAGGGAAGAAAATGACGGTACCTGACTAAGAAGCCCCGGCTAACTACGTGCCAGCAGCCGCGGTAATACGTAGGGGGCAAGCGTTATCCGGATTTACTGGGTGTAAAGGGAGCGTAGACGGCATGGCAAGTCTGAAGTGAAAACCCAGGGCTCAACCCTGGGACTGCTTTGGAAACTGTCAAGCTAGAGTGCAGGAGA
+
GGGGGGGGFGGGGGGGGGGGGGGGGGGGGGGGGGGGGFGGGGGGGGGGGDGGGGGGGGGGGFFEEFFGGGGGEFGGGGGGGFGGGGGGGGFGGGGGGGGGGEGGGGGGGGGAFFFFGGGDGDGGGGGFFGGGGGGGFGGGGGGGGGGGEEGGGGGGGGGGGGGGCCGG78CGGCEGCEGGGGFGGGGGGGD+AGGFEGDEGGEGGGDEGGGGGFGGGGGGGGGDFC+?FEGGGG:D>FGG?FFFGGFGFGGGGF?*9>:7F?FGFF?<>?A?<8AA<BFB??F
@DE18INS60510:318:000000000-B6LD3:1:1101:4437:5376 1:N:0:AAGAGGCACTATTAAG
TGGGGAATATTGCACAATGGGCGCAAGCCTGATGCAGCCATGCCGCGTGTATGAAGAAGGCCTTCGGGTTGTAAAGTACTTTCAGCGGGGAGGAAGGGAGTAAAGTTAATACCTTTGCTCATTGACGTTACCCGCAGAAGAAGCACCGGCTAACTCCGTGCCAGCAGCCGCGGTAATACGGAGGGTGCAAGCGTTAATCGGAATTACTGGGCGTAAAGCGCACGCAGGCGGTTTGTTAAGTCAGATGTGAAATCCCCGGGCTCAACCTGGGAACTGCATCTGC
+
CEGGEGGC9EGGGGGGGFFGGEF7FFE<DFGGGFGFEFCFGGGGGCGGGG8FFFGFGFGFCGCFGGGG=FFCFGFFGGAFB@AEGGGGGDGGGCEGEGCBF8,@F@9AFF<DFC<CCFFFDF9;==C*3DFFGGGDFCF,,6FF7<<:@FEGC:CFGGEFGFF,89CFFEEGC:*?+<9CEEE58?EE8FGEGEGGCFF8EGE>?C<0AEGG5EGC/C75CCED5DGG=EC)7*/8;*2C?6FF*<@:@FC################################
@DE18INS60510:318:000000000-B6LD3:1:1101:7828:5402 1:N:0:AAGAGGCACTATTAAG
TGGGGAATATTGCACAATGGGCGCAAGCCTGATGCAGCCATGCCGCGTGTATGAAGAAGGCCTTCGGGTTGTAAAGTACTTTCAGCGGGGAGGAAGGGAGTAAAGTTAATACCTTTGCTCATTGACGTTACCCGCAGAAGAAGCACCGGCTAACTCCGTGCCAGCAGCCGCGGTAATACGGAGGGTGCAAGCGTTAATCGGAATTACTGGGCGTAAAGCGCACGCAGGCGGTTTGTTAAGTCAGATGTGAAATCCCTGGGCTCAACCTGGGAACTGCATCTGA
+
CFFGGEGG@@FFFGGCAFC<EFGGGCF<DECEGFGGGGGGGGCFGCFFGGGGFGGFGE,<=<E=FFGDFFGGGFCAFFFGGGGGGGGGE>CFCCEFGCDCFGFGGGGGGGGGDF@==F,7<FFGGGGGD>F,8@FGEFGGGGGFGGCEC>FGF2>FEFGCFCFFGEEGGGGE>FF*?CE7BEGG7;8CF:<CEGD?89<C;A5C?99FCC*:::E5:DC<DGC7*5C5EECDCDDF57C*7=6=796CFCCD>@)9*906*<FFFFF:7F60:0??224:>AF
@DE18INS60510:318:000000000-B6LD3:1:1101:24647:5407 1:N:0:AAGAGGCACTATTAAG
TGGGGAATATTGCACAATGGGCGCAAGCCTGATGCAGCCATGCCGCGTGTATGAAGAAGGCCTTCGGGTTGTAAAGTACTTTCAGCGGGGAGGAAGGGAGTAAAGTTAATACCTTTGCTCATTGACGTTACCCGCAGAAGAAGCACCGGCTAACTCCGTGCCAGCAGCCGCGGTAATACGGAGGGTGCAAGCGTTAATCGGAATTACTGGGCGTAAAGCGCACGCAGGCGGTTTGTTAAGTCAGATGTGAAATCCCCGGGCTCAACCTGGGAACTGCATCTGA
+
GGGGGGDGGGGGGGGGGCFGGGGGGGGGGGGGGGGGFGGGGGGGGGGCFGGGGGGGGGGGGGGGGGGGFGGGGGGGGGGFFGGGGGGGGGGGGGG8FGGGGGGGGGFGGGGGFCFGGGFGGFGGGGGGFGGFGEGGGGGFGGGGGGGGGGGGGGGGGGGGGFC7EFFGEGGGGGGEGGGDGEGGGEGGGGGGGGGEGGFGGGGGGGGGGGCFGGGGGGCDCD=DG<=DGE319*><?FDGF=F?C+12/*:DGFFF*94>D37*??@07>:B?:>>)<)64<B
@DE18INS60510:318:000000000-B6LD3:1:1101:17497:5414 1:N:0:AAGAGGCACTATTAAG
TGGGGAATATTGCACAATGGGCGCAAGCCTGATGCAGCCATGCCGCGTGTATGAAGAAGGCCTTCGGGTTGTAAAGTACTTTCAGCGGGGAGGAAGGGAGTAAAGTTAATACCTTTGCTCATTGACGTTACCCGCAGAAGAAGCACCGGCTAACTCCGTGCCAGCAGCCGCGGTAATACGGAGGGTGCAAGCGTTAATCGGAATTACTGGGCGTAAAGCGCACGCAGGCGGTTTGTTAAGTCAGATGTGAAATCCCCGGGCTCAACCTGGGAACTGCATCTGA
+
GGGGGGGGGGGGGGGGFGGGGGGGGGGGGGGGGGGGGGGGGGGGGGGGGGGGGGFGGGGGGGGGGGGGGGFEFGGGGAECCFGGGGGGGGGGGGGGGGGGGGGGGGGGGGGGGGGGGGGGGGGGGGGDGGGGGGGGGGGGGGGGGGGGGGGGGGGGGGGGGFGGGGGGGGGGGGGGGGGGGGGGGGGGGGFGGGGGGGGGGGDGGGGGG<FFEEG*:>FDGGGDGGGGGGGDDCDF4BFGF?FFF<@CBGGGFFFFFD27DB56?0F?FFBFF??FF<AB###
@DE18INS60510:318:000000000-B6LD3:1:1101:6854:5439 1:N:0:AAGAGGCACTATTAAG
TGGGGAATATTGCACAATGGGCGCAAGCCTGATGCAGCCATGCCGCGTGTATGAAGAAGGCCTTCGGGTTGTAAAGTACTTTCAGCGGGGAGGAAGGGAGTAAAGTTAATACCTTTGCTCATTGACGTTACCCGCAGAAGAAGCACCGGCTAACTCCGTGCCAGCAGCCGCGGTAATACGGAGGGTGCAAGCGTTAATCGGAATTACTTGGCGTAAAGCGCACGCAGGCGGTTTGTTAAGTCAGATGTGAAATCCCCGGGCTCAACCTGGGAACTGCATCTGA
+
GEFFCCFGGGGFFFFCFFGEFGFEFEDFGGGGGGGGGGCFCFGGGGGGGEGFFG,<<FFGFFEGFEG7CCFGFGGGGGGFFFGGGGDEF@CGCEGFEDFGFG9<FBFFGGGGFGCDFGGGGGF9BFG+@FGFFGGDGGGGGFCFGGGEGCF*>CFF7FFGFGCGCFFFFGDE7FCEDCCG>EC8EEE>C?+;EG5C5CF>8*:C?EFC+:6CCE*:/*:5CD:DGGEDG*CD3CD576C>*1**039:FGC0>=6@<C03C;*09(742>:(5:?F#######
@DE18INS60510:318:000000000-B6LD3:1:1101:13497:5444 1:N:0:AAGAGGCACTATTAAG
TGGGGAATATTGCACAATGGGGGAAACCCTGATGCAGCGACGCCGCGTGAGCGAAGAAGTATTTCGGTATGTAAAGCTCTATCAGCAGGGAAGAAGAAATGACGGTACCTGACTAAGAAGCACCGGCTAAATACGTGCCAGCAGCCGCGGTAATACGTATGGTGCAAGCGTTATCCGGATTTACTGGGTGTAAAGGGAGCGCAGGCGGTACGGCAAGTCTGATGTGAAAGCCCGGGGCTCAACCCCGGTACTGCATTGGAAACTGTCGGACTAGAGTGTCGGA
+
GGGGGGGGGGGGGGGGGGGGGGGGGGGFGGGGGGGGGGGGGGGGGGGGGGGGGGGGGGGGGGGGGFGGGGGGGGGFGGFGGGGGFGGGGGGGGDGGGGGGFGGGGGGGEGGFGGGGGGGGGGGGEGGGEGGFGGGGGGG;FGEDFGEGDGGGEF@CGFG9FGGFGGGGGGEEGGGGEDEGGGGGGGGGFC?+<@CGEFGGGGGGGGGG>GGGDGCGGGGFC*CGFGCGGFFGGGGBDBGG?FFFDE@G>GGGFFFFFG?FG=***6B<63>04:<?#######
@DE18INS60510:318:000000000-B6LD3:1:1101:6870:5447 1:N:0:AAGAGGCACTATTAAG
TGGGGAATATTGCACAATGGGCGCAAGCCTGATGCAGCCATGCCGCGTGTATGAAGAAGGCCTTCGGGTTGTAAAGTACTTTCAGCGGGGAGGAAGGGAGTAAAGTTAATACCTTTGCTCATTGACGTTACCCGCAGAAGAAGCACCGGCTAACTCCGTGCCAGCAGCCGCGGTAATACGGAGGGTGCAAGCGTTAATCGGAATTACTGGGCGTAAAGCGCACGCAGGCGGTTTGGTAAGTCAGATGTGAAATCCCCGGGCCCAACCTGGGAACTGCATCTGA
+
CEEFGGGFFGGDF<F<<CEFEFGCCG@,FCC8EFGGFF<FEGGGGG:F@FFFGG<AEFCCEGGGGFE+:BFCGGFGGGGF<EFGGGDG>CCEEE<?:F,>FGF,C<C9F<@DF=F==FGGGGGFGGGC@F@FFGGGG:FF,>CFFF7FCFCEGGGGGEGG7FGGFFG>:F7CFFDE9?GG88<ECEGG:FGCC;CEE<+ACCEGGFGGCEG5E=EG:CCC3>>DGGGGGGDC9<D)7@*9**9=>CF06C:FFB@:<D>>3)937?),4410.:?FB<24><F
@DE18INS60510:318:000000000-B6LD3:1:1101:8684:5465 1:N:0:AAGAGGCACTATTAAG
TGGGGAATATTGCACAATGGGCGAAAGCCTGATGCAGCGACGCCGCGTGAGTGAAGAAGTATTTCGGTATGTAAAGCTCTATCAGCAGGGAAGAAAATGACGGTACCTGACTAAGAAGCCCCGGCTAACTACGTGCCAGCAGCCGCTGTAATACGTAGGGGGCAAGCGTTATCCGGAATTACTGGGTGTAAAGGGAGCGTAGGCGGCACGCCAAGCCAGATGTGAAAGCCCGAGGCTTAACCTCGCGGATTGCATTTGGAACTGGCGAGCTAGAGTACAGGAG
+
EFFECFECE@FGGGGGGCFGGGFEGGGGGGGGGGGGGFGGGFGFGGE@FEEFFGFGGGGEEE@FFGGCFFF?DGEFGEFDGFGFGGGGFGGGFFGGGGGGGGGGFGFEFGFGGGGGGGGGGGGGGGGFGGGGGGGGGGGGGGFGGGFGGGGGGGGFFGGGGGGEGGGGGGGGGGGGGGGGGG?FGF@E5CGFCCEGGGG8CCGGGGGGEGGGGGGGGGGGFCFGCGGGGGFDGGGE)<FGFF655EBD>C<FG6B?7D<7CFFGFFFFFD0<><D9AABABFF
@DE18INS60510:318:000000000-B6LD3:1:1101:14819:5516 1:N:0:AAGAGGCACTATTAAG
TGGGGAATCTTCCGCAATGGACGAAAGTCTGACGGGGCAACGCCGCGTGAGTGATGAAGGATTTCGGTCTGTAAAGCTCTGTTGTTTATGACGAACGTGCAGTGTGTGAACAATGCATTGCAATGACGGTAGTAAACGAGGAAGCCACGGCTAACTACGTGCCAGCAGCCGCGGTAATACGTAGGTGGCGAGCGTTGTCCGGAATTATTGGGCGTAAAGAGCATGTAGGCGGCTTAATAAGTCGAGCGTGAAAATGCGGGGCTCAACCCCGTATGGCGCTGGA
+
GGGGGGGGGGGGGGGGGGGGGGGGGGGGGGGGGGGGGGGGGGGGGGGFGCFFGGGGGGGG<FGGGGGGGGGGGGGGGGGGGGGGGGGGGGFGGGGGGGGGGGGGGGGGGGGGGGGGGGGGGGGGGFGGGEFGGGGGGGGGGGGGGGGGGGGGGGGGGGGFGGGGGGGGFGGGGGGGGGGGGGGGGGGFGDGGGGGGGGGGGGEGCGFG7EFGGG5EEFGGGGGGGGGGGGGGGD3:FFGDFFFBGDFG>GGGGF?BGGF;GFC9?8?<FB;4902??669;67
@DE18INS60510:318:000000000-B6LD3:1:1101:21551:5529 1:N:0:AAGAGGCACTATTAAG
TGGGGAATATTGCACAATGGGGGAAACCCTGATGCAGCGACGCCGCGTGAGCGAAGAAGTATTTCGGTATGTAAAGCTCTATCAGCAGGGAAGAAAATGACGGTACCTGACTAAGAAGCACCGGCTAAATACGTGCCAGCAGCCGCGGTAATACGTATGGTGCAAGCGTTATCCGGATTTACTGGGTGTAAAGGGAGCGTAGACGGTTGTGTAAGTCTGATGTGAAAGCCCGGGGCTCAACCCCGGGACTGCATTGGAAACTATGTAACTAGAGTGTCGGAGA
+
GGGGGGGGGGGGGGGGGGGGGGGGGGGGGGGGGGGGGGGGGGGGGGGGGGGGGGGGGGGGFGGGGGGGGGGGGGGGGFGFFFGGGGGGGGGGGGGGGGGGGGGGGGGFGGGGGGGGGGGGGGGGGGGGGGGGGGFGGGGGGFGGGGGGGGGGGFGFC@FGG:@FGGGGGGGGGGGGGGGGGGGGFGGDGGGGGGGFEEGGGECGGEECGGD7EFF?ECGFFDG7FGFGFGGGDDC3>FFDFFFEGGFGF:45:@BFFFABF?FFF<FFAF9AFBFAAABF9;7
@DE18INS60510:318:000000000-B6LD3:1:1101:10801:5572 1:N:0:AAGAGGCACTATTAAG
TGGGGGATATTGCACAATGGAGGAAACTCTGATGCAGCGACGCCGCGTGAGTGAAGAAGTATTTCGGTATGTAAAGCTCTATCAGCAGGGAAGAAAATGACGGTACCTGACTAAGAAGCCCCGGCTAACTACGTGCCAGCAGCCGCGGTAATACGTAGGGGGCAAGCGTTATCCGGATTTACTGGGTGTAAAGGGAGCGTAGACGGCGAAGCAAGTCTGAAGTGAAAACCCAGGGCTCAACCCTGGGACTGCTTTGGAAACTGTTTTGCTAGAGTGTCGGAGA
+
GGGFFGFFGGGGGGGGGFGGGGGGGGGGGGGGGGGGGGGGGGGGGGGFGGGGGGGGGGGGGFFGGGGGGGGGGGEFFGGGFFGGGGGGFGGGGGGGGGGGGGGGGGGGGGGGGGGGGGGGGGGGGGGGGGGGGFGGGGGGGGGGGGGGEEGGGGGGGGGCCGGGGGGGGFGGGGGGGCEFFGGGGGCGGGGGGGGGGGGGGGGGGGGGGGGGGGGGGGGGGGFFGGGGGGGDG5C>;FGGFFE>FF@C@FCF>?FFGGFBGFFD*458?FBAFD:<<BF;6>E
@DE18INS60510:318:000000000-B6LD3:1:1101:24179:5581 1:N:0:AAGAGGCACTATTAAG
TGGGGAATATTGTACAATGGGGGAAACCCTGATGCAGCGACGCCGCGTGGAGGAAGAAGGTCTTCGGATTGTAAACTCCTGTTGTTGAGGAAGATAATGACGGTACTCAACAAGGAAGTGACGGCTAACTACGTGCCAGCAGCCGCGGTAAAACGTAGGTCACCAGCGTTGTCCGGAATTACTGGGTGTAAAGGGAGCGCAGGCGGGAGAACAAGTTGGAAGTGAAATCCATGGGCTCAACCCATGAACTGCTTTCAAAACTGTTTTTCTTGAGTAGTGCAGA
+
GGGGGGGGGGGGGGGGGGGGGGGGGGGGGGGGGGGGGGGGGGGGGGGGGGGGGGGGGGGGGGGGGGGGGGGGGGGGGGGGGGGGGGGGGGGGGGGGGGGGGGGGGGGGGGGGGGGGGGGGGGGGDGGGGGGGGGCGGGGGGGGGGGGGGGGGGGGGGGGGGGG9:FGGGGCECGGGGGGGGGGGGGGGGGFGGGGGGDGGGGGGGG*:EGGGG6CACGGGD<FGGGGCGGGGGGGF@FGGFFFBGCFCFGGGGFFFGF<BGFFG=AFFFFF<AFA4:>(<DA@
@DE18INS60510:318:000000000-B6LD3:1:1101:23180:5589 1:N:0:AAGAGGCACTATTAAG
TGGGGAATCTTCCGCAATGGACGAAAGTCTGACGGAGCAACGCCGCGTGAGTGATGAAGGATTTCGGTCTGTAAAGCTCTGTTGTTTATGACGAACGTGCAGTGTGTGAACAATGCATTGCAATGACGGTAGTAAACGAGGAAGCCACGGCTAACTACGTGCCAGCAGCCGCGGTAATACGTAGGTGGCGAGCGTTGTCCGGAATTATTGGGCGTAAAGAGCATGTAGGCGGCTTAATAAGTCGAGCGTGAAAATGCGGGGCTCAACCCCGTATGGCGCTGGA
+
GGGGGGGGGGGGGGGGGGGGGGGFG>EFGGGGGGGGGGGGGGGGGGGFGGGFFFGGGGGG<FGGGGGFGGGGGGGGGGGGGGGGGGGFFFGFGGGGGGGGGGGGGGGGGGGGGGGGGGGGGGGGGGGGDGGGG@FGGGGGGGGGGGGGGGGGGGGGGGGGGGGGGGGGGGGDEGGGGGGDGCGGGGGFGGGGGE>>CEGGGGGE5CFGF7FGGGGGGGFDFFGGFGGGGGGGC<D4?FGGFFFFGGFG5CDF>9FFGGFBCE)9=??:(<>?1?BF:>F9>FF
@DE18INS60510:318:000000000-B6LD3:1:1101:19063:5594 1:N:0:AAGAGGCACTATTAAG
TGGGGAATATTGCACAATGGGGGAAACCCTGATGCAGCAACGCCGCGTGAAGGAAGACGGTTTTCGGATTGTAAACTTCTATCAATAGGGACGAAGAAAGTGACTGTACCTAAATAAGAAGCCCCGGCTAACTACGTGCCAGCAGCCGCGGTAATACGTAGGGGGCAAGCGTTATCCGGAATTACTGGGTGTAAAGGGTGAGTAGGCGGCATGGCAAGTAAGATGTGAAAGCCCGAGGCTTAACCTCGGGATTGCATTTTAAACTGCTAAGCTAGAGTACAGG
+
GGGGGGFGGGGGGGGGGGGGGGGFGGGGGGGGGGGGGGGGGGGGGGGGGGGGGGGGGGGGFGGGGGGGGGGGGGGGGGGGGGGGGGGGGGGGGGGGGGGGGGGGGGGGGGGGGGGGGGGGFGCGGGGGGGGGGGGDGGGGGGGGGGGGGGGGGGGGGGGGGGGGGGGGGGGGGG>CFGGEGGGGGGGGGCGCFGFGGGFGGGGGGGGGGGGGGGGGGGGGGGGGGGFGFGGG:FGFFFG<FFFFGGFGFDDGGFFF=F>AGFFGFFFFFF?FBFFFFABFFFF
@DE18INS60510:318:000000000-B6LD3:1:1101:23165:5600 1:N:0:AAGAGGCACTATTAAG
TGGGGAATCTTCCGCAATGGACGAAAGTCTGACGGAGCAACGCCGCGTGAGTGATGAAGGATTTCGGTCTGTAAAGCTCTGTTGTTTATGACGAACGTGCAGTGTGTGAACAATGCATTGCAATGACGGTAGTAAACGAGGAAGCCACGGCTAACTACGTGCCAGCAGCCGCGGTAATACGTAGGTGGCGAGCGTTGTCCGGAATTATTGGGCGTAAAGAGCATGTAGGCGGCTTAATAAGTCGAGCGTGAAAATGCGGGGCTCAACCCCGTATGGCGCTGGA
+
GGGGGGGGGGGGGGGGGGGGGGGFGGGFFGGGGGGGGGGGGGGFGGGGGGGGGGFGGGGGCFGGGGGGGGGGGGGGGGGGGGGGGG8ACFGFGGGGGGGGGGGGGGGGGGGGGGGGGGGGGGGGGGGGGGFGGGGGGGGGGGGGGGGGGGGGGGGGGGG8FGFGGGGGGGGGGGGGGGGGGFGGGGGGGGGGGGGEGGGGGGGGGGFGFDFGGG5=GG>CFGGGGGGGGGDGGG)9@=GGFFFFGGFGFGGGGFFFCD>BGF:>=7FFBF>29?BF?9:7B;;
@DE18INS60510:318:000000000-B6LD3:1:1101:14183:5602 1:N:0:AAGAGGCACTATTAAG
TGGGGAATATTGCACAATGGGGGAAACCCTGATGCAGCGACGCCGCGTGAGCGAAGAAGTATTTCGGTATGTAAAGCTCTATCAGCAGGGAAGAAAATGACGGTACCTGACTAAGAAGCACCGGCTAAATACGTGCCAGCAGCCGCGGTAATACGTATGGTGCAAGCGTTATCCGGATTTACTGGGTGTAAAGGGAACGTAGACGGATGGGCAAGTCTGATGTGAAAACCCGGGGCTCAACCCCGGGACCGCATTGGAAACTGTTCATCTAGAGTGCTGGACA
+
GGGGGGGGGGFGGGGDDCG<EFGGGGGGGG,EFGGGGGGGCGGGEGGGGGDCC:EEGEFF;FFGGGGGGGGFFGDGGFFGGGGG9FGGFCFCFGF:CGCGDCG:FGGGGGGGGEFDFGGGGGGGGGGGGGGGGGGGGGFGGGGGGGGGC>EGGGG?FGFFGGGGGGGGGEGGGGEGCCGGFG@FFGGGGFCGFGCFGGGGG8*3:E58CGFC85FAF7*2CF+:FFGFGG*>GD<@>FFGFFF:DEF)7*>D5.7*>FB>GFG*89BBF*)6:2)6<<AF###
@DE18INS60510:318:000000000-B6LD3:1:1101:15944:5606 1:N:0:AAGAGGCACTATTAAG
TGGGGAATATTGCACAATGGGCGCAAGCCTGATGCAGCCATGCCGCGTGTATGAAGAAGGCCTTCGGGTTGTAAAGTACTTTCAGCGGGGAGGAAGGGAGTAAAGTTAATACCTTTGCTCATTGACGTTACCCGCAGAAGAAGCACCGGCTAACTCCGTGCCAGCAGCCGCGGTAATACGGAGGGTGCAAGCGTTAATCGGAATTACTGGGCGTAAAGCGCACGCAGGCGGTTTGTTAAGTCAGATGTGAAATCCCCGGGCTCAACCTGGGAACTGCATCGGA
+
GGGGGGGGGGGFGGGGGGGGGGGGGGGGGGGGFFGGGFGGGGGGCFGGGGGFGGGGGGGGGGGGGGGGF@FFFGGGEFGGGGGGGGGGGGGGGGGGGGGGGGGGGGGGGGGFGGGGGGGGGGGFGGGFGGGGGGGGGGGGGGGFGFGGEGCFGGGG?FGGGGGGGGGGGEEEGGGGGGGGCEGGGCGGGGFGGEGGE++/CE5CGFG7:FGF5EGGGGGGGGEGEGGDGGG)97907=FGBFFFGFFGFGF:>FF?<9;>GDGGFFF>BFFF::FFB######
@DE18INS60510:318:000000000-B6LD3:1:1101:15962:5610 1:N:0:AAGAGGCACTATTAAG
TGGGGAATATTGCACAATGGGCGCAAGCCTGATGCAGCCATGCCGCGTGTATGAAGAAGGCCTTCGGGTTGTAAAGTACTTTCAGCGGGGAGGAAGGGAGTAAAGTTAATACCTTTGCTCATTGACGTTACCCGCAGAAGAAGCACCGGCTAACTCCGTGCCAGCAGCCGCGGTAATACGGAGGGTGCAAGCGTTAATCGGAATTACTGGGCGTAAAGCGCACGCAGGCGGTTTGTTAAGTCAGATGTGACATCCCCGGGGTCAACCTGGGAACTGCATCTGA
+
GGGGGDEFFFFFGGGGFGGGGGGGGGGGGGGGGGGGGGGGGGGGGGGFGGFGFGGGGGGGGGGGGGEG@FEGGGGCFFGGGGGGGGGGGGGGGGFGDEGGGFAFGFGGGGGGGGE<FFCFG9FFGGGGCDFGGGGEGGCEGGGGGFGGGGGGGGF>FGGCEFGGGGFGGGGDGFGD<CCEEEDGGGGGGGFGG8EC8<EFEDGG?FGF?85AEC5CF>FGDGGG537)2/9)9*9>?FG>B?F=*+9:=C*2:??><C#########################
@DE18INS60510:318:000000000-B6LD3:1:1101:11470:5617 1:N:0:AAGAGGCACTATTAAG
TGGGGAATCTTCCGCAATGGACGAAAGTCTGACGGAGCAACGCCGCGTGAGTGATGAAGGATTTCGGTCTGTAAAGCTCTGTTGTTTATGACGAACGTGCAGTGTGTGAACAATGCATTGCAATGACGGTAGTAAACGAGGAAGCCACGGCTAACTACGTGCCAGCAGCCGCGGTAATACGTAGGTGGCGAGCGTTGTCCGGAATTATTGGGCGTAAAGAGCATGTAGGCGGCTTAATAAGTCGAGCGTGAAAATGCGGGGCTCAACCCCGGATGGCGCTGGA
+
GGGGGGGGGGGGGGGGGGGGGGGGGGGFGGGGCFGGGGGGGGG@FEFBCEE9DFGFFGGGGGD:FGGFFGGFFGGGGGGGGGFGGGFDCFFGGGGDGFFGFFGGGGGGGGGGGGFDCFGGGG?CGGGGGGGGCFGGGG7ECEGGGFFEDECGGGGCCGGGGGGGGGG6C8CEGCEGDFGGCEGGGGGCFE:*:CEGGGFCEGG8*+<997?CCE=CCC7:FGGFFFFC9CCDD)9@F4:**/77CEBD@D#################################
@DE18INS60510:318:000000000-B6LD3:1:1101:25706:5643 1:N:0:AAGAGGCACTATTAAG
TGGGGAATATTGCACAATGGGGGAAACCCTGATGCAGCGACGCCGCGTGAGCGAAGAAGTATTTCGGTATGTAAAGCTCTATCAGCAGGGAAGAAAATGACGGTACCTGACTAAGAAGCACCGGCTAATACGTGCCAGCAGCCGCGGTAATACATATGGTGCAAGCGTTATCCGGATTTACTGGGTGTAAAGGGAGCGTAGACGGTTGTGTAAGTCTGATGTGAAAGCCCGGGGCTCAGCCCCGGGACTGCATTGGAAACTATGTAACTAGAGTGTCGGAGAG
+
GGGGGGGGGGGGGGGGGGGGGGGGGGFGGGGGGGGGGGGGGGGGGGGGEGGGGGGGGGGGDCFGGFGGGGGGGGGGGGGFGGGGFGGGGGGGDGGGGGGGGGEGGGFGGGGGGGGGGGGGGGGGGGGGGGGGGGGFGFGFFGGGGGGDCEGGGGGGGGGGGGGCFGG>EEGGFEGGGGDFDGCCGGGGGG?C?E8EGDECEGGGG:8CEGGC@E??FGGGGGGGGGFGE5CGDDDEFF4407@FGGFGFDGFFFFFCF7:*9DFBBF<26<A?:A########
@DE18INS60510:318:000000000-B6LD3:1:1101:16403:5664 1:N:0:AAGAGGCACTATTAAG
TGGGGAATATTGCACAATGGGTGAAAGCCTGATGCAGCGACGCCGCGTGAGTGAAGAAGTATTTCGGTATGTAAAGCTCTATCAGCAGGGAAGAAAATGACGGTACCTGACTAAGAAGCCCCGGCTAACTACGTGCCAGCAGCCGCGGTAATACGTAGGGGGCAAGCGTTATCCGGATTTACTGGGTGTAAAGGGAGCGTAGACGGCGAAGCAAGTCTGAAGTGAAAACCCAGGGCTCAACCCTGGGACTGCTTTGGAAACTGTTTTGCTAGAGTGTCGGAGA
+
GGGGGGGG@FGEFDFGGGGGGFFGGGGFFGGGGGGGGGDEGEGGGGGGGGGGGGFGGGGGGGGGGGGGGGGGGGGGGGGGFGGG<EB4DFG@FFF<FGGGGG+BDCFD?FGFGDGCG,83F=>:<>+@FGGGFCDCGGGGGG7ECFF<=<FFF9FGG<F:F:FGECCE=*:;CC*7FGE+:<<CCFGG8CG??F>C8CCC8ECCEEEGECEC++0<AC?C*9?CCCG*0AC5/C357<CGF:B49F3*0*75?7@=6C45*9CC9).329):27AF#######
@DE18INS60510:318:000000000-B6LD3:1:1101:13478:5674 1:N:0:AAGAGGCACTATTAAG
TGGGGAATATTGCACAATGGGCGCAAGCCTGATGCAGCCATGCCGCGTGTATGAAGAAGGCCTTCGGGTTGTAAAGTACTTTCAGCGGGGAGGAAGGGAGTAAAGTTAATACCTTTGCTCATTGACGTTACCCGCAGAAGAAGCACCGGCTAACTCCGTGCCAGCAGCCGCGGTAATACGGAGGGTGCAAGCGTTAATCGGAATTACTGGGCGTAAAGCGCACGCAGGCGGTTTGTTAAGTCAGATGTGAAATCCCCGGGCTCAACCTGGGAACTGCATCTGA
+
GGGGGGGGGGGGGGGGGGGGGGGEGEGGGGGGGGGGGGGGGGGGGGGGGGGGGGGGGGGGGGGGFGGGGGGGGGGGGGGGGGGGGGGGGGGGGGGGGGGGGGGGGGGGGGGGGGGGGGGGGGGGGGGGGGGGGGGGGGGGGGGGGGGGGGGGGGGGGGGGGGGGGGGGGGGGGGGCGGGGD8??CEGGGGGGGGGGGGGFCEEGGGGGGGCFGGGGDGGGGGGDGGDDGGDCGDGF4BCFFFFFGGFGFFGCFFFFGGF9357==?FF?FBF>:>?FADFFA?
@DE18INS60510:318:000000000-B6LD3:1:1101:13016:5685 1:N:0:AAGAGGCACTATTAAG
TGGGGAATTTTGCGCAATGGGGGAAACCCTGACGCAGCAACGCCGCGTGCGGGACGACGGCCTTCGGGTTGTAAACCGCTTTCAGCAGGGAAGAAATTCGACGGTACCTGCAGAAGAAGCTCCGGCTAACTACGTGCCAGCAGCCGCGGTAATACGTAGGGAGCGAGCGTTATCCGGATTCATTGGGCGTAAAGAGCGCGTAGGCGGCCTCTCAAGCGGGATCTCTAATCCGAGGGCTCAACCCCCGGCCGGATCCCGAACTGGGAGGCTCGAGTTCGGTAGA
+
GGGGGGGGGGGGGGGGGGGGGGGGGGGGGGGGFGGGGGGGGGGGGGGGGGGGGGGGGGGDDGGGGGGFFGGGGGGGGGGGCFGGGGGGGGGGGGFGDGGG9AE>EFGGGGGGGGGCFGFG@F:EEGGGGGFECCGDGFGFGGGGGGGGCEGGGGGGF6FGGFCECCEGCEEECFFGEEGGGGGGGGDGCCECEGGGGGGGGCE>CED8CE=CCGCFGGGGGGFFGGGGGGGGGGGFD>FG4?@><*09@GGGG>7<<<<2DFDF5()4:FB>9<71>?>1(:@
@DE18INS60510:318:000000000-B6LD3:1:1101:14326:5696 1:N:0:AAGAGGCACTATTAAG
TGGGGAATATTGCACAATGGGCGCAAGCCTGATGCAGCCATGCCGCGTGTATGAAGAAGGCCTTCGGGTTGTAAAGTACTTTCAGCGGGGAGGAAGGGAGTAAAGTTAATACCTTTGCTCATTGACGTTACCCGCAGAAGAAGCACCGGCTAACTCCGTGCCAGCAGCCGCGGTAATACGGAGGGTGCAAGCGTTAATCGGAATAACTGGGCGTAAAGCGCACGCAGGCGGTTTGTTAAGTCAGATGTGAAATCCCCGGGCTCAACCTGGGAACTGCATCTGA
+
GGGGGGGGGGGGGGGGGGFGGGGGGGGGGGGGGGGGGGGGGGGGGGGFGGGGGGFGGGFGGGGGGG@EFFGGGGGGGGGGGGGGGGGGGDGGGGGGGGGGGCFFFAFGFCFGGDGGGGGGGGGFDFGGGGGGGGGDFDFGGGGGGGFGGGGGFGGGGGGGGGGGFGFGGGG:5:8>CFGGDEEGEGEGGFFGEED*/2CFDDGFGFGFFGFGEG5>CFGGGGGGGGGGEDD/77>F?FCGFFFFGGF>BGGFGF@FGG62C5DC=:F>BF:??B?F?AAA):@
@DE18INS60510:318:000000000-B6LD3:1:1101:16544:5705 1:N:0:AAGAGGCACTATTAAG
TGGGGAATATTGCACAATGGGGGAAACCTTGATGCAGCGGCGCCGCGTGAAGGAAGAAGTATCTCGGTATGTAAACTTCTATCAGCAGGGAAGATAATGACGGTACCTGACTAAGAAGCCCCGGCTAACTACGTGCCAGCAGCCGCGGTAATACGTAGGGGGCAAGCGTTATCCGGATTTACTGGGTGTAAAGGGAGCGTAGACGGCGCAGCAAGTCTGATGTGAAAGGCAGTGGCTTAACCCCTGGACTGCATTGGAAACTGCTGTGCTTGAGTGCCGGAGG
+
FFFFGGGGFGGGGGGGGGGGFGGGGGGGGGGGGGGFFFCCEGGFFGGGGGGFGGGGGGGGGGGGFGGFGGGGGGGGGGGGGGGGGGGGFEFGGGGGGGGCCGEGGGGGGGDGCFGFGGG>FGGDGGGFGGGFGGGGGGFGFFFGGGGG>:EGGCFCFGGEGD5ECFFCGEGFDFCECEE6ECGGCFA88C?9CFGC>CE>E*;9EEGEGECEGGFCFCCF7:F>?C975F4C*053)7DCFF@F350C>4><C*9*274256*7*4*826<?<DB2A29>>6>
@DE18INS60510:318:000000000-B6LD3:1:1101:14341:5708 1:N:0:AAGAGGCACTATTAAG
TGGGGAATATTGCACAATGGGCGCAAGCCTGATGCAGCCATGCCGCGTGTATGAAGAAGGCCTTCGGGTTGTAAAGTACTTTCAGCGGGGAGGAAGGGAGTAAAGTTAATACCTTTGCTCATTGACGTTACCCGCAGAAGAAGCACCGGCTAACTCCGTGCCAGCAGCCGCGGTAATACGGAGGGTGCAAGCGTTAATCGGAATAACTGGGCGTAAAGCGCACGCAGGCGGTTTGTTAAGTCAGATGTGAAATCCCCGGGCTCAACCTGGGAACTGCATCTGA
+
GGGGGGGGGGGFGGGGGGGGGGGGGGGGGGGGGGGGGGGGGGGGGGGGGGGGGGGGGGGGGGGGGGGGGGGGGGGGGGGGGGGGGGGGGGGGGGGGGGGGGGGGGGGGGGGGGGGGGGGGGGGGGGGGGGGGGGGGGGGGGGGGGGGGGGGGGGGGGGGGGGGGGGGGGGGEGEGGGGGGGGGGGGGGGGGGGGGG>FGGGGGGGGGGGGGGGGDGGGGGGGDGGGGGDGGDG3CFFFFFF?4=GFFC=FF>DFFFGGFFG@GGF?F3?FF::1:DBFB>AFF
@DE18INS60510:318:000000000-B6LD3:1:1101:24505:5709 1:N:0:AAGAGGCACTATTAAG
TGGGGAATCTTCCGCAATGGACGAAAGTCTGACGGAGCAACGCCGCGTGAGTGATGAAGGATTTCGGTCTGTAAAGCTCTGTTGTATATGACGAACGTGCAGTGTGTGAACAATGCATTGCAATGACGGTAGTAAACGAGGAAGCCACGGCTAACTACGTGCCAGCAGCCGCGGTAATACGTAGGTGGCGAGCGTTGTCCGGAATTATTGGGCGTAAAGAGCATGTAGGTGGCTTAATAAGTCGAGCGTGAAAATGCGGGGCTCAACCCCGTATGGCGCTGGA
+
GGGGGGGGGGGGGGGGGGGGGGGGGGGGGGGGGGCGGGDFFGGGGGGFGGDGGGGGGGGGFGGGGFGGGGGFGGGFG@CFGGGGGGGGGCFFCGGGGGGGGGGGGGGGGGGGGGGGGGGGGGFGGGGGGGGGGGGGGGGGGGFFGFGGGGGGGGGGGGGGGGD?FFECEGGGGCGGGGGGFFGGEGGGFEEGGGC5*;FGGCE8C?FGG9FGGC5CDGGFCFFGCFGGDGGGGFFFFFGFFFFBGG5CBGCF7@FFFGF6<D#####################
@DE18INS60510:318:000000000-B6LD3:1:1101:13322:5709 1:N:0:AAGAGGCACTATTAAG
TGGGGAATATTGCACAATGGGGGAAACCCTGATGCAGCGACGCCGCGTGAGCGAAGAAGTATTTCGGTATGTAAAGCTCTATCAGCAGGGAAGAAGAAATGGCGGTACCTGACTAAGAAGCACCGGCTAAATACGTGCCAGCAGCCGCGGTAATACGTATGGTGCAAGCGTTATCCGGATTTACTGGGTGTAAAGGGAGCGCAGGCGGAAGGCTAAGTCTGATGTGAAAGCCCGGGGCTCAACCCCGGTACTGCATTGGAAACTGGTCATCTAGAGTGTCGGA
+
GGGGGGGGGGGGGGGGGGGGGGGGGGGGGGGGGGGGGGGGGGGGGGGGGGGGGGGGGGGGGGGGGGGGGGGGGGGGGGGGGGGGGGGGGGGGGGGGGGGGGGGGGGGGGGGGGGFGGGGGGFDFGGGGGGGGGGGGGGGGGGGCGGGGGGGGGGGGGFFGEFGFGGGGGGGEGFGGGGGGGFFGGGFGGGGFGGGGDFGGGGEGDGG5>EGGGGF?EF:CF>CFFCGGCCFGFGD>:DGGFFFFG5:D>DGGGF?BFFBFCFGGFFFAF@<B44>?AFBBF>E
@DE18INS60510:318:000000000-B6LD3:1:1101:5945:5728 1:N:0:AAGAGGCACTATTAAG
TGGGGAATATTGCACAATGGGCGCAAGCCTGATGCAGCCATGCCGCGTGTATGAAGAAGGCCTTCGGGTTGTAAAGTACTTTCAGCGGGGAGGAAGGGAGTAAAGTTAATACCCTTGCTCATTGACGTTACCCGCAGAAGAAGCACCGGCTAACTCCGTGCCGGCAGCCGCGGCAATACGGAGGGTGCAAGCGGTAATCGGAATTACTGGGCGTAAAGCGCACGAAGGCGGTTTGTTAAGTCAGATGTGAAATCCCCGGGCTATACCTGGGAACTGCATCTGA
+
@AFFGDEGFDCE<FGE@FFFGFGDGGGFFE8FGFFGGFGGGGGGGGGFGGFEGGGGGGGFFG?=FCGG@+C+@<EFEFEB9BFDGGGGDGGGD+DC@C?FEGGGGGGGGGGECCE<@@>F<F;FFFCFCFGGGGCGGGGDGCAC:<<FF>CEFGG<CC:C7<1<*:CEFGGGE*:E89+;8*:*8;E88EF>E*;CC<CCDECFGGFEFGFG=EEE5F7CDD>D*1CCFCG97*9>4*:DF*7=::@7*7>7>666<DB########################
@DE18INS60510:318:000000000-B6LD3:1:1101:5056:5734 1:N:0:AAGAGGCACTATTAAG
TGGGGAATATTGGGCAATGGGCGCAAGCCTGACCCAGCAACGCCGCGTGAAGGAAGAAGGCTTTCGGGTTGTAAACTTCTTGTGTCGGGGACGAAACAAATGACGGTACCTGACGAATAAGCCACGGCTAACTACGTGCCAGCAGCCGCGGTAATACGTAGGTGGCAAGCGGTATCCGGATTTACTGGGTGTAAAGGGCGGGTAGGCGGGAGTGCAAGTCAGATGGGAAAACTGGGGGCTCAACCTCCAGCCTGCATTTGAAACTGAAGTTCTTGAGGGCTGG
+
<EFFGGDGGGGGFAFFGDEFGGGEGGGGG?FGE,C@FCCF9@FFGGGGGEG9EGFFGGGGG,,<CEDDF=F7EFFGFFG@<FFE<FFE>FGCEGGGBDFF?B<?BCCFED,E>FG@C,>FFGFFFEEEGGEFF,,F:FFF;D>CGG7FEGG*=*2CFG:<FE,CFGFGG>E*<:1>,=:C**+230<A8*;2<9CGGGGE*/1:ECGGG8:*1:+<9C**2:<7@*AG65*94>C@35)90965C6./5>7<CFFF7F#########################
@DE18INS60510:318:000000000-B6LD3:1:1101:22367:5746 1:N:0:AAGAGGCACTATTAAG
TGAGGAATATTGCACAATGGGCGCAAGCCTGATGCAGCCATGCCGCGTGTATGAAGAAGGCCTTCGGGTTGTAAAGTACTTTCAGCGGGGAGGAAGGGAGTAAAGTTAATACCTTTGCTCATTGACGTTACCCGCAGAAGAAGCACCGGCTAACTCCGTGCCAGCAGCCGCGGTAATACGGAGGGTGCAAGCGTTAATCGGAATTACTGGGCGTAAAGCGCACGCAGGCGGTTTGTTAAGTCAGATGTGAAATCCCCGGGCTCAACCTGGGAACTGCATCTGA
+
GGGGGGGGGGGGGGGGGGGGGGGGGGGGGGGGGGGGGGGGGGGGGGGGGGGGGGFGGGDGGGGGGGGGFGGGGGGGGGGGGGGGGGGGGGGGGGFGGGGGGGFGGGGGGGGGGFGFGGGGGGGGGGGGFGGGGGGGGGGGGGGGGGGGGGGGGGGGGGGGGGGGGGGGDEGGGGGGFGCG>EGGGGGGGFFGGEGC;9FFG8EGGGGGG?FGGCGEGC7DGG5DGGGDGE797*958=>GFBB479=D**:*066)1929<)3C?::((;1:?B:>8A#####
@DE18INS60510:318:000000000-B6LD3:1:1101:9117:5764 1:N:0:AAGAGGCACTATTAAG
TGGGGAATATTGCACAATGGGCGCAAGCCTGATGCAGCCATGCCGCGTGTATGAAGAAGGCCTTCGGGTTGTAAAGTACTTTCAGCGGGGAGGAAGGGAGTAAAGTTAATACCTTTGCTCATTGACGTTACCCGCAGAAGAAGCACCGGCTAACTCCGTGCCAGCAGCCGCGGTAATACGGAGGGTGCAAGCGTTAATCGGAATTACTGGGCGTAAAGCGCACGCAGGCGGTGTGTTAAGTCAGATGTGAAATCCCCGGGCTCAACCGGGGAACTGCATCTGA
+
GFGGDEFCGGGGGFGGGGGGGGGGGGGGGGGGGGGGGGGGGGGGGGG@BFCFGGGGGGGGGGGGFGGGEGEFFGAFFEFCFAEGGGEFDGGGEFEF:EGGGFGGGGGGFGGGGC9FFGFFGGGGGGGFFEFGGGGGGGFGGGGGGG@>CGCFGCFGGCGGGGGGCFGG7FEGGFDEFGCFGGGEGGEDFCFFCACEGGGGE>ECFFG?ECFGEGGGGGGGDDGGGGDDGGG7)1777@FGFF?FGC?:@GF=>F/6>59;)09CFBF(4>BB3?#########
@DE18INS60510:318:000000000-B6LD3:1:1101:20536:5768 1:N:0:AAGAGGCACTATTAAG
TGGGGAATATTGCACAATGGGCGCAAGCCTGATGCAGCCATGCCGCGTGTATGAAGAAGGCCTTCGGGTTGTAAAGTACTTTCAGCGGGGAGGAAGGGAGTAAAGTTAATACCTTTGCTCATTGACGTTACCCGCAGAAGAAGCACCGGCTAACTCCGTGCCAGCAGCCGCGGTAATACGGAGGGTGCAAGCGTTAATCGGAATTACTGGGCGTATAGCGCACGCAGGCGGTTTGTTAAGTCAGATGTGAAATCCCCGGGCTCAACCTGGGAACTGCATCTGA
+
GGGGGGGGGGGGGGGGGGGGGGGGGGGGGGGGGGGGGGGGGGGGGGGGGGGFGGGGGGGGGGGGGGGGGGGGGGGGGGGGGGGGGGGGGGGGGGGGGGGGGGGGGGGGGGGGGGGGGGFGGGGGGGGGGGGGGGGGGGGGGGGGGGGGGGGGGGGGGGGGGGGGGGGGGGGGGGDGGGGGGGGGGGGGGGGGDEGGFGGGGGGGGGGGGGGGG5EGFGGGGGGGGGGGGGGGGCDF:FGGFFFFGGFGFGGDCFFFFG>>D@FGFFF:?F?B:<??FA<A>FF
@DE18INS60510:318:000000000-B6LD3:1:1101:15687:5771 1:N:0:AAGAGGCACTATTAAG
TGGGGAATATTGCACAATGGGGGAAACCCTGATGCAGCGACGCCGCGTGAGCGAAGAAGTATTTCGGTATGTAAAGCTCTATCAGCAGGGAAGAAGAAATGACGGTACCTGACTAAGAAGCACCGGCTAAATACGTGCCAGCAGCCGCGGTAATACGTATGGTGCAAGCGTTATCCGGATTTACTGGGTGTAAAGGGAGCGCAGGCGGAAGGCTAAGTCTGATGTGAAAGCCCGGGGCTCAACCCCGGTTCTGCATTGGAAACTGGTCATCTAGAGTGTCGGA
+
CAEFGGGGGGFGGGFFEGCGF7FEGGGGD@EFAEFCFDEGFGCEEGCC+4=,8@@>FCFF,<A@F<C=<4=5ABF9<BF,5C<FFFBFFC7FFFAGGGFG9EAECCFFC<?BBFDA=BEFFE8DE+<3>BCFFFCF<F7CCFF7<3*@<BFFG<<=@FGCC:FF9E;9C:;7<<:CF>CGGG9EGE6228:C;;EF**;CCE5*>EEEEEGCFCF+0*::>7?:A7EGCFCCG)C>E37*9@:5717<.)/:C47FGD?DG=F*=0@AA6)).4:?F<AA:67
@DE18INS60510:318:000000000-B6LD3:1:1101:14898:5783 1:N:0:AAGAGGCACTATTAAG
TAGGGAATTTTCGTCAATGGGGGAAACCCTGAACGAGCAATGCCGCGTGAGTGAAGAAGGTCTTCGGATCGTAAAGCTCTGTTGTAAGTGAAGAACGGCTCATAGAGGAAATGCTATGGGAGTGACGGTAGCTTACCAGAAAGCCACGGCTAACTACGTGCCAGCAGCCGCGGTAATACGTAGGTGGCAAGCGTTATCCGGAATCATTGGGCGTAAAGGGTGCGTAGGTGGCGTACTAAGTCTGTAGTAAAAGGCAATGGCTCAACCATTGTAAGCTATGGAA
+
GAFGGGGGGGGGGGGGGGGGGGGGGGGGGGGGGGGGGGGGGGGDGGGEGGGGGGGGGGGGGGGGGGGGGGGGGGGGGGGGGGGGGGFGFGGGGGGGGGGGGGGGGGGGGGGGGGCFGGGGCGGGGGGGGGGGGGGGGGGGGFGGGGFGGEEGGGGGGGGGGGGGGG7FGF7CGEEGGGFF:CFGGFGGGGGGGGDEFGGGGGDGDGFGFGGFD*/:EF7CFGGDECEGGGGGG5D@>FCFBFFFGGFGFGGDGEFFGF?B4)CFF?FFF6>AFFBB2<2472F
@DE18INS60510:318:000000000-B6LD3:1:1101:8493:5799 1:N:0:AAGAGGCACTATTAAG
TGGGGAATATTGCACAATGGGCGCAAGCCTGATGCAGCCATGCCGCGTGTATGAAGAAGGCCTTCGGGTTGTAAAGTACTTTCAGCGGGGAGGAAGGGAGTAAATTTAATACCTTTGCTCATTGACGTTACCCGCAGAAGAAGCACCGGCTAACTCCGTGCCAGCAGCCGAGGAAATACGGAGGGTGCAAGCGGTAATCGGAATGACTGGGCGTAAAGCGCACGCAGGCGGTTTGTTAAGTCAGATGGGAAATCCCCGGGCTCAACCTGGGAACTGCTCTGGA
+
FF8=:7+E,CFE<EFFFEG8B<FGECF<FFGGGGGGGCDFGGFF>FFFGFFG<FF9DFDAFCBFGECGFGG@CCCFGGGF;F9ECGBF@<FEGE8B<FGCGGGG,CFGGGFFFC,BC@GGGG:CCGG1<C/AEGC8CC::EFG+@C*CCEGE:A@7?;CFGFCFAFF>FG5CC*;:7CGF?CCGG8EGGF?*;*2:E+<;CG>E6@EGF@EG8*:CG::D7<5>5<CCGEC)//7<FFGG?F44C<@449FG:@#############################
@DE18INS60510:318:000000000-B6LD3:1:1101:17136:5804 1:N:0:AAGAGGCACTATTAAG
TGGGGAATATTGCACAATGGGGGAAACCCTGATGCAGCGACGCCGCGTGAGTGAAGAAGTATCTCGGTATGTAAAGCTCTATCAGCAGGGAAGAAAATGACGGTACCTGACTAAGAAGCCCCGGCTAACTACGTGCCAGCAGCCGCGGTAATACGTAGGGGGCAAGCGTTATCCGGAATTACTGGGTGTAAAGGGTGCGTAGGTGGTATGGCAAGTCAGAAGTGAAAACCCAGGGCTTAACTCTGGGACTGCTTTTGAAACTGTCAGACTGGAGTGCAGGAGA
+
GGGGGGGGGGGGGGGGGGGGGGGGGGFGGGGGGGGFGGGGGGGGGGGGGGGFGGGGGGGGGGGGGGGGGGGGGGGGGCGGGGGGGGGGGEGGEGGGGGFGGGCFFGGGGFFFGGFGGGGF7FCCECGGGGGG5F6CFGGGGGGGEGCC>CCCFGGGGFEEC>EGGFGDG5EDEF58?EGGGGFGCG88*<?CFFD6CA8C8ECG6CEF7FFG6<CECDFG76C49>7>:*9*C*>:>:F7940/:645545<C6BFFD<AFFGDF<4A?##############
@DE18INS60510:318:000000000-B6LD3:1:1101:18087:5809 1:N:0:AAGAGGCACTATTAAG
TGGGGAATCTTCCGCAATGGACGAAAGTCTGACGGAGCAACGCCGCGTGAGTGATGAAGGATTTCGGTCTGTAAAGCTCTGTTGTTTATGACGAACGTGCAGTGTGTGAACAATGCATTGCAATGACGGTAGTAAACGAGGAAGCCACGGCTAACTACGTGCCAGCAGCCGCGGTAATACGTAGGTGGCGAGCGTTGTCCGGAATTATTGGGCGTAAAGAGCATGTAGGCGGCTTAATAAGTCGAGCGTGAAAATGCGGGGCTCAACCCCGTATGGCGCGGGA
+
GGGGGGGGGGGGGGGGGGGGGGGGGGGFGGGGGGGGGGGGGGGGGGGGGGGGGGGGGGGGGGGGGFGGGGGGGGGGGGGGGGGGFGGGFGGGGGGGGGDGGGGGGGGGGGGGGGGGGGGGGGGGGEGGGGGGGGGGGGGGGGGGGGGGGGGGGGGGGGGGGGGGGGGGGGGGGGGGGGGCFCGGDC9FFGGGGGCEGEGGGGGGGFGG?FFFGGCGEFGFGFFFG7EDFC<DC7D@FFGGF4=>DEFC0<3FF@?FCD;BGF3>6?)8:E>617?########
@DE18INS60510:318:000000000-B6LD3:1:1101:9359:5824 1:N:0:AAGAGGCACTATTAAG
TAGGGAATATTGCACAATGGGGGAAACCCTGATGCAGCGACGCCGCGTGAAGGAAGAAGTATCTCGGTATGTAAACTTCTATCAGCAGGGAAGACAATGACGGTACCTGACTGAGAAGCACCGGCTAAATACGTGCCAGCAGCCGCGGTAATACGTATGGTGCAAGCGTTATCCGGATTTACTGGGTGTAAAGGGAGCGTAGACGGTTGTGTAAGTCTGATGTGAAAGCCCGGGGCTCAACCCCGGGACTGCATTGGAAACTAGGTAACTAGAGTGGCGGAGA
+
GEGGGGGGFGGGGGGFGFGGGGGGGGGGGGGGGGFGGGGGGGGGGGGGGGGGGGGGGGGFGGFAFGGGGGGGGG@FGGGFGCGGGGGGFGGGGGGGGGGFGGGGGGGEGGGGGGFGGGGGGGGGGEGFGGGGGGFGGGGGGGGGGGGGGGGGGGG@CEFGGGGGGFDC>EEGFGGGGCCCGGFGGGFC?FFCFGGGGCEEGGGGGGEEEEEFGGF<F7CDGGGG77<CD=FCC<CE5>FF?FFFGGB3<7FF7*9@GF<749>*66FD?F#############
@DE18INS60510:318:000000000-B6LD3:1:1101:25664:5898 1:N:0:AAGAGGCACTATTAAG
TGGGGAATATTGCACAATGGGGGAAACCCTGATGCAGCGACGCCGCGTGAGCGAAGAAGTATTTCGGTATGTAAAGCTCTATCAGCAGGGAAGAAAATGACGGTACCTGACTAAGAAGCACCGGCTAAATACGTGCCAGCAGCCGCGGTAATACGTATGGTGCAAGCGTTATCCGGGTTTACTGGGTGTAAAGGGAGCGTAGACGGTTGTGTAAGTCTGATGTGAAAGCCCGGGGCTCAACCCCGGGACTGCATTGGAAATTATGTAACTAGAGTGTCGGAGA
+
GGGGGGGFCGGGGGGGGGGGGGGEEFGGGGGGGGGGGGGGGGGGGGGGGGGGGGGGGGGGGGGGGGGGGGGGGGGGGGGGGGGGGGGGGGGGEGGGGGGGGGGGGGGGGGGGGGGGGGGGGGGGGGGGGGGGGGCGGGGGGGGGGGEFFGFGGGGGGGGGGFGGGGGGGGGGGGGGGGDGGGGGGGGGEF:CEFGGGGGGGGGGGGEGGGGGGGFGGGGGGGGGGGGGGAFGG<DD3FGFFF>DGGED>GFFC@FFGFBBFFGGFFFFB=4>2<<24416;1;
@DE18INS60510:318:000000000-B6LD3:1:1101:23018:5939 1:N:0:AAGAGGCACTATTAAG
TGGGGAATATTGCACGATGGGGGAAACCCTGATGCAGCGACGCCGCGTGAGCGATGAAGTATTTCGGTATGTAAAGCTCTATCAGCAGGGAAGAAAATGACGGTACCTGACTAAGAAGCCCCGGCTAACTACGTGCCAGCAGCCGCGGTAATACGTAGGGGGCAAGCGTTATCCGGATTTACTGGGTGTAAAGGGAGCGTAGACGGCATGGCAAGCCAGATGTGAAAGCCCGGGGCTCAACCCCGGGACTGCATTTGGAACTGTCAGGCTAGAGTGTCGGAGA
+
GGGFGGGGGGGBFCGFCFFEFGEGGGFFFGGGGGGGGGGGGGGGGGGGGGGGGGGGGGGGCFGGGGGGGGGGGGGGGFGGGDGGFGFGGGGGGGGGGGGGGGDGGGGGGGGGGGCGGGFDGGGGGDGGGFGGGGCFGGGGCFGGGGGGGCCGGGGFGGGGGGGGGGGGGEGGGGGGGGGGGGGF?F?EEFFGGGGGGDGGGGGG5EEGGGD5@FGCGFCFGFCFGGGCGGFGGD33>>GCFFEF)=DDBCFG7FFF7*:2FFFFFF6<B##############
@DE18INS60510:318:000000000-B6LD3:1:1101:13241:5942 1:N:0:AAGAGGCACTATTAAG
TGGGGAATATTGCACAATGGGGGAAACCCTGATGCAGCGACGCCGCGTGAGTGATGAAGTATTTCGGTATGTAAAGCTCTACCAGCAGGGAAGAAAATGACGGTACCTGACTAAGAAGCCCCGGCTAACTACGTGCCAGCAGCCGCGGTAATACGTAGGGGGCAAGCGTTATCCGGATTTACTGGGTGTAAAGGGAGCGTAGACGGCATGGCAAGCCAGATGTGAAAGCCCGGGGCTCAACCCCGGGACTGCATTTGGAACTGTCAGGCTAGAGTGTCGGAGA
+
GGGGGGGGGGGGGGGGGGGFFGGGGGGFGGGGGGGGGGGGGGGGGGGFGGEFGGGGGGGGGGGGGGGGGGGGGGGGGGGGGGGGGGGGFGGFGGGGGGGGGGGGGGGGGGGGGGGGGGGGGGGGGGGGGGGGGG@FGFFGGGGGGGGGGGGGGGGCGGGGGGGEFFGGEGGGGGGGDDCFGGGGFGGDEGG?FGGGGEGGGGGGGGGEGGGGGGGGF:C<FFFGGGFF6FGGGDGE8@06@FFFGCD3>DGG>F*7CF(<F4C:=9F??>B?###########
@DE18INS60510:318:000000000-B6LD3:1:1101:17547:5947 1:N:0:AAGAGGCACTATTAAG
TGGGGAATATTGCACAATGGGCGCAAGCCTGATGCAGCCATGCCGTGTGTATGAAGAAGGCCTTCGGGTTGTAAAGTACTTTCAGCGGGGAGGAAGGGAGTAAAGTTAATACCTTTGCTCATTGACGTTACCCGCAGAAGAAGCACCGGCTAACTCCGTGCCAGCAGCCGCGGTAATACGGAGGGTGCAAGCGTTAATCGGAATTACTGGGCGTAAAGCGCACGCAGGCGGTTTGTTAAGTCAGATGTGAAATCCCCGGGCTCAACCTGGGAACTGCATCTGA
+
GGGGGGGGGGGFGGGGGGGGGGGGGGGGGGGGGGGGGGGGGGGGGGGGGGGGGGGGGGGGGGGGGGGGGGGGGGGGF=@<@FGGGGGGGGGGGGGGGGGGGGGGGGGGGGGGGGGGGGGGGGGGGGGGGGGGGGGGEGGGGGGGGGGGGGGGGGGGGGGGGGGGGGGGGGGGDEGGGGGGGGGGGGDGGGGGGGGGGGGGGGDGGGGGEF7FEEGGGGGCC3:DGGGGGGGGCDGFFF>786@FG+7??FFGGFFFGDFFG)/7?BF?FFFF7?F<2A4>49?
@DE18INS60510:318:000000000-B6LD3:1:1101:7249:5956 1:N:0:AAGAGGCACTATTAAG
TGGGGAATATTGCACAATGGGCGCAAGCCTGATGCAGCCATGCCGCGTGTATGAAGAAGGCCTTCGGGTTGTAAAGTACTTTCAGCGGGGAGGAAGGGTGTAAAGTTAATACCTTTGCTCATTGACGTTACCCGCAGAAGAAGCACCGGCTAACTCCGTGCCAGCAGCCGCGGTAATACGGAGGGTGCGAGCGTTAATCGGAATTACTGGGCGTAAAGCGCACGCAGGCGGTTTGTTAAGTCAGATGTGAAATCCCCGGGCTCAACCTGGGAACTGCATCTGA
+
GGGGGGGGGGGGGGGGCGGGGGGGGGGGGGGGGGGDGGGGGGFGGGGFGGGGGGFGGGGGGGGGGGGGCEGGGGGGGGFFFEFGGGGGGGGGGGGGGGGGGGGGGGGGGGGGGGGGGGGGCFGGGGGGGGGGGGGGGGGGGGGGGGGEECGGGGGGGGGGGGGGGGGGFGGGGGGGFGGGGGGGGGGGGGGGGEGEGFGGGGGCFGG+<EGGGGGGCDFG3DDGGGGGGGDCG39F:=*:@FFFF+97@>FFCFF)19>0C@GGFF4:?FBBBB:>>B9AA<B
@DE18INS60510:318:000000000-B6LD3:1:1101:16326:5960 1:N:0:AAGAGGCACTATTAAG
TGGGGGATATTGCACAATGGAGGAAACTCTGATGCAGCGACGCCGCGTGAGTGAAGAAGTATTTCGGTATGTAAAGCTCTATCAGCAGGGAAGAAAATGACGGTACCTGACTAAGAAGCCCCGGCTAACTACGTGCCAGCAGCCGCGGTAATACGTAGGGGGCAAGCGTTATCCGGATTTACTGGGTGTAAAGGGAGCGTAGACGGCGACGCAAGTCTGAAGTGAAATACCCGGGCTCAACCTGGGAACTGCTTTGGAAACTGTGTTGCTGGAGTGCTGGAGA
+
GEGGGGFGFGGGGGGGGGGGGGFGGGGGGGGGGGGGGGGGGGGG+FFFGGGGGGGGGGGGGGGGGGGGGGGGGGGGGGGGGGGGGGFGGGGGGGGGGGFGGGGGGGGGGGGGGGGGGGGGGGGGGGGGGGGGGGGGGGGGGGGGGGGGEGGGGGGFGGGGGGGGGGGEGGGGGGGGDGGGGGGGGGGGGGFGGGGGGGGGGD5CGDGGGGGGEGGFGGGGCF<=FGGG7FDDDCCD5>GGFFF>C*87>DCFG6FFFGFACBFF=4?BFFA?????FA<??17
@DE18INS60510:318:000000000-B6LD3:1:1101:20654:5963 1:N:0:AAGAGGCACTATTAAG
TGGGGAATATTGGACAATGGGCGAAAGCCTGATCCAGCGACGCCGCGTGAGTGAAGAAGTATTTCGGTATGTAAAGCTCTATCAGCAGGGAAGAAAATGACGGTACCTGACTAAGAAGCCCCGGCTAACTACGTGCCAGCAGCCGCGGTAATACGTAGGGGGCAAGCGTTATCCGGATTTACTGGGTGTAAAGGGAGCGTAGACGGTTAAGCAAGTCTGAAGTGAAAGCCCGGGGCTCAACCCCGGTACTGCTTTGGAAACTGTTTGACTTGAGTGCAGGAGA
+
GGGGGGGGGGGGGCFFFFGGFGCCFGGGGGGGGGGGGGFGGGGFFGEGGDDFGGGGGGGGCFFGGGGGF:FFGGGGGGGGGGGGGGGGGEGGGGGGGGGGGGGGGGGGGGGGGGGG@FGFGGGGGGGGGGGGGFGGGGGGDCGFGGDGEGGGGGGEGGGGGGGGGGGGEG5@FGGGEECGGGGGGGGGGGGEGGGGGGGGGGGGGG?>EFGGGGGFGGGGGGGGGGGGGFFGGG3@>FGG:7BFGGDDF=7C>@F4C4A5FBDCF<?DFFFB<?:A)):?BFF
@DE18INS60510:318:000000000-B6LD3:1:1101:16699:5974 1:N:0:AAGAGGCACTATTAAG
TGGGGAATATTGCACAATGGGCGCAAGCCTGATGCAGCCATGCCGCGTGTATGAAGAAGGCCTTCGGGTTGTAAAGTACTTTCAGCGGGGAGGAAGGGAGTAAAGTTAATACCTTTGCTCATTGACGTTACCCGCAGAAGAAGCACCGGCTAACTCCGTGCCAGCAGCCGCGGTAATACGGAGGGTGCAAGCGTTAATCGGAATTACTGGGCGTAAAGCGCACGCAGGCGGTTTGTTAAGTCAGATGTGAAATCCCCGGGCTCAACCTGGGAACTGCATCTGA
+
GGGGGGGGGGGGGGGGGGGGGGGGGGGGGGGGGGGGGGGGGGGGGGGGGGGGGGGGGGGGGGGGGGGGGGGGGGGGG?CCCFGGGGGGGGGGGGGGGGGGGGGGGGGGGGGGGGGGGGGGGGGGGGGGGGGGGGGGGGGGGGGGGGGGGGGGGGGGGGGGGGGGGGGGGGGGGGGGGGGGGGGEGEGGGGGGGCEGGGGGGGGGGGGGFGGGGGGGGGGGGGEGDCGDEGC9CDGFFFGGFFFFGEBGFGGFFBFFFDFBDEGFFFFFFFB:?<B?>B<AFF?
@DE18INS60510:318:000000000-B6LD3:1:1101:19951:5983 1:N:0:AAGAGGCACTATTAAG
TGGGGAATATTGCACAATGGGGGAAACCCTGATGCAGCGACGCCGCGTGGAGGAAGAAGGTCTTCGGATTGTAAACTCCTGTTGTTGGGGAAGATAATGACGGTACCCAACAAGGAAGTGACGGCTAACTACGTGCCAGCAGCCGCGGTAAAACGTAGGTCACAAGCGTTGTCCGGAATTACTGGGTGTAAAGGGAGCGCAGGCGGGAGAACAAGTTGGAAGTGAAATCCATGGGCTCAACCCATGAACTGCTTTCAAAACTGTTTTTCTTGAGTAGTGCAGA
+
GGGGGGGGGGGGGGGGFGGGGGGGGGGGGGGGGGGGGGFGGGGGGGGGGGGGGGGGGGGGGGGGGGGGGGGFGGGGGGGGGGGGGGGGGGGGGGGGGGGGGGGGGGGGGGGGGGGGGGGGGGGGGGGGGGGGGGGGGGGGGGGGGGGGGGGGGGGGGGGGGGGGGGGGGGGGGGGGGGGGGGGGGGGGGGGGGGGGDEGGGGGGGGGEGGFGFGGA7?GGGGGGCFFDFCFGGGGFFFGGFFFFGGFGF7C7FF4@GGBFGFDFBAF??4ADFFFFFFFFAFF
@DE18INS60510:318:000000000-B6LD3:1:1101:8795:5991 1:N:0:AAGAGGCACTATTAAG
TGGGGGATATTGCACAATGGAGGAAACTCTGATGCAGCGACGCCGCGTGAGTGAAGAAGTATTTCGGTATGTAAAGCTCTATCAGCAGGGAAGAAAATGACGGTACCTGACTAAGAAGCCCCGGCTAACTACGTGCCAGCAGCCGCGGTGATACGTAGGGGGCAAGCGTTATCCGGATTTACTGGGTGTAAAGGGAGTGTAGACGGCGACGCAAGTCTGAAGTGAAATACCCGGGCTCAACCTGGGAACTGCTTTGGAAACTGTGTTGCTGGAGTGCTGGAGA
+
GGFGGGDGGGGGGGGGFGGGGGGGGGGGGGFGGGGGGGECGCGGGGGFGDFGGGGGGFFFE9FCFGGGGGGGGG?A9CF,B<EFFGFGGGGGFGGFFGFGGGGGGGGFGGGFGGGGGGGDGCGDGFEFGGGGGFGGFFGFGCGDFGGGGGGGGGGFFFDGGGGGGGGG@FCFFCEDGG5C?FFGGG:BGGGGGFEGGEFFGGFGDGCGGGGGGGGEFGGCGFF4EGFCGF<FDCDF857CF>FFCC5C>6CG7@FBF64<F?DC?>?B944?67>:)<A0:??
@DE18INS60510:318:000000000-B6LD3:1:1101:7430:6007 1:N:0:AAGAGGCACTATCAAG
TGGGGAATCTTCCGCAATGGACGACAGTCTGACGGAGCACCGCCGCGTGAGTGATGCCGGATTTCGGTCTGTAAAGCTCTGTTGTCTATGACGAACGTGCTGTGTGTGAACACTGCATTGCAATGACGTTAGTAAACGAGGAAGCCACGGTTACCTACGTGCCCGCAGCCGCGGTAATACGTAGGTGGCGAGCGTAGTCCGGAATCATTGGGCGTAAAGAGCATGTAGGCGGCTTATTAAGTCGAGCGTGAAAAGGCGGGGCTCAACACCGTACTGCCATGGA
+
FCFC7FFGGFGCFCGFBFA,,B+++++5CF,,,+8++@+,,3@BCCFG:7:DC<@,,33>*8@FFFE++>,@FGF@<:F;,@@:F,@B9FF9*8<<CF1<*2<?C8FFGF9C,<:,,2<<F,2?<9<***2;:<FGC##################################################################################################################################################
@DE18INS60510:318:000000000-B6LD3:1:1101:7414:6016 1:N:0:AAGAGGCACTATTAAG
TGGGGAATCTTCCGCAATGGACGAAAGCCTGACGGAGCAACGCCGCGTGAGTGATGAAGGACTTCGGTCTGTAAAGTTCTGTTGTTTATGACGAACGTGCAGTGTGTGAACAATGCATTGCAATGACGGTAGTAAACGAGGAAGCCACGGCTAACTACGTGCCAGCAGCCGCGGTAATACGTAGGTGGCGAGCGTTGTCCGGAATGATTGGGCGTAAAGAGAATGTAGGCGGCGTAATAAGTCGAGCGTGAAAATGAGGGGCTTAACTCCGTATGGCGCTGGA
+
EGGGGGGGEFF<FFEGCFGFEDBFEEC,BFFE4C7FFGBAFBFGGGGGGC73EA@DA=FGC,DFFGG8@<FGGGF;,,@FFFGGGGGG,FGFFD:<*8CCCG:,32C<FGGGGGGFG9FGGG@2::FECGGC<,,<FD5?8:@E;FG8//::;2+<CCEGG5CGFCCF8/:88:*/;<@0200AE0<CGEEC8?**/*3ACC#################################################################################
@DE18INS60510:318:000000000-B6LD3:1:1101:8784:6032 1:N:0:AAGAGGCACTATTAAG
TGGGGAATATTGCACAATGGGGGAAACCCTGATGCAGCAACGCCGCGTGAAGGAAGAAGGTTTTCGGATCGTAAACTTCTATCAACAGGGACGAAGAAAGTGACGGTACCTGAATAAGAAGCCCCGGCTAACTACGTGCCAGCAGCCGCGGTAATACGTAGGGGGCAAGCGTTATCCGGAATTACTGGGTGTAAAGGGAGTGTAGGCGGCACGCCAAGCCAGATGTGAAAGCCCGAGGCTTAACCTCGCGGATTGCATTTGGAACTGGCGAGCTAGAGTACAG
+
GGGGGDGGGGGFGGGFDFDAFDGD,CFFFFGCFFG9FFF<FCGFCGGGGCDGFFGC@8EEEFF@FGGG7FFDFG=FFFF9ABFGGFGGDGGGFFF7:FGGEGGFGEGFGGFFGGEGGGGGGGGFCFC@CFFG?FFGGFGGGGGFFEFFG>E4CFCBFGFFCGGGDC@FGFDCCE@9CGEGGEDGE?FGGG?:<FFGCGEECFCCGGDGE5EEEDGEGGGFCFFFCC?>CCGGFGD337<F:)9@F+77;DGG35FFFG<):6FFFF???D9>F>A?25<<DA4
@DE18INS60510:318:000000000-B6LD3:1:1101:14270:6033 1:N:0:AAGAGGCACTATTAAG
TGGGGAATCTTCCGCAATGGACGAAAGTCTGACGGAGCAACGCCGCGTGAGTGATGAAGGATTTCGGTCTGTAAAGCTCTGTTGTTTATGACGAACGTGCAGTGTGTGAACAATGCATTGCAATGACGGTAGTAAACGAGGAAGCCACGGCTAACTACGTGCCAGCAGCCGCGGTAATACGTAGGTGGCGAGCGTTGTCCGGAATTATTGGGCGTAAAGAGCATGTAGGCGGCTTAATAAGTCGAGCGTGAAAATGCGGGGCTCAACCCCGTATGGCGCTGGA
+
GGGGGGGGGGGGGEFEGGGGGGGGGGGGGGGGGGGGGGGGGGGGGGGGGGGGGGGGGGGG@GGGGGGGGGGGGGGGGGGGGGGGGGGGFGGGGGGGGGGGGGGGGGGGGGGGGFGGGGGGGGDGGGGGGCFGGGGGGGGGGGGGGGGGGGGGGGGGGGGGGGGGGGGGGCGCEGGGEFGGGCGGGFGGGGGGGGEEGGGGGGGGGGGGGGGGGGGGGGGGGGGGGGGGGGGGGDDFF?GFFFFFGG>D>DDGDFFFGG>BGF>CF<FFFFF:>7?B6>FFFF>
@DE18INS60510:318:000000000-B6LD3:1:1101:26883:6050 1:N:0:AAGAGGCACTATTAAG
TGGGGAATATTGCACAATGGGCGCAAGCCTGATGCAGCCATGCCGCGTGTATGAAGAAGGCCTTCGGGTTGTAAAGTACTTTCCGCGGGGAGGAAGGGAGTAAAGTTAATACCTTTGCTCATTGACGTTACCCGCAGAAGAAGCACCGGCTAACTCCGTGCCAGCAGCCGCGGTAATACGGAGGGTGCAAGCGTTAATCGGAATTACTGGGCGTAAAGCGCACGCAGGCGGTTTGTTAAGTCAGATGTGAAATCCCCGGGCTCAACCTGGGAACTGCATCTGA
+
GGGGGG;FGGGGGGGG?EFGFEEGGEGGGGGFGFGGGGGGGGGGFGGGGGGGGGGGGG?FFGGGGGGGGDFG<FFEF<FGGGGGGGGGGGGGGGGGGGGGGGFGGGGCGGCGGGGGGGGGFCGGGGGGGGGGGEGGEEGGGGGGDGGGGGGGGG@CCFGFDFGGGG7FGFGGEFGGGGGFEDEE5EGGGFFGGGGGGGGGDGCC?FGGFCGGGGGCC>DCGDGGGGDGGGGDDCDFFFGGF??F7:=DF>DGGFFFGD9>GEGG??4?BF6,.4:?FFFFFF?
@DE18INS60510:318:000000000-B6LD3:1:1101:14554:6052 1:N:0:AAGAGGCACTATTAAG
TGGGGAATATTGCACAATGGGCGCAAGCCTGATGCAGCCATGCCGCGTGTATGAAGAAGGCCTTCGGGTTGTAAAGTACTTTCAGCGGGGAGGAAGGGAGTAAAGTTAATACCTTTGCTCATTGACGTTACCCGCAGAAGAAGCACCAGCTAACTCCGTGCCAGCAGCCGCGGTAATACGGAGGGTGCAAGCGTTAATCGGAATTACTGGGCGTAAAGCGCACGCAGGCGGTTTGTTAAGTCAGATGTGAAATCCCCGGGCTCAACCTGGGAGCTGCATCTGA
+
GGGGGGGGGGGGGGGGGGGGGGGGGGGGGGGGGGGGGGGGGGGGGGGGGGGGGGGGGGGGGGGGGGGGGGGGGGGGGGGGGGGGGGGGGGGGGGGGGGGGGGGGGGGGGGGGGGGGGGGGGGGGGGGGGGGGGGGGGGGGGGGGGGGGGGGGGGGGGGGGGGGGGGGGGGGGGGGEBFGGGGGGGGGGGGGGGGEEGGGGGGGGGGGGGFGGGGGGGGGGGGGGGGGGGGGD7DD7F=FD?BFFCFFFFGGCG?FFGGFFGBGGFBFFFFF16>FF?FFFFFF
@DE18INS60510:318:000000000-B6LD3:1:1101:27229:6080 1:N:0:AAGAGGCACTATTAAG
TGGGGAATCTTCCGCAATGGACGAAAGTCTGACGGAGCAACGCCGCGTGAGCGATGAAGGATTTCGGTCTGTAAAGCTCTGTTGTTTATGACGAACGTGCAGTGTGTGAACAATGCATTGCAATGACGGTAGTAAACGAGGAAGCCACGGCTAACTACGTGCCAGCAGCCGCGGTAATACGTAGGTGGCGAGCGTTGTCCGGAATTATTGGGCGTAAAGAGCATGTAGGCGGCTTAATAAGTCGAGCGTGAAAATGCGGGGCTCAACCCCGTATGGCGCTGGA
+
GGGGGGGGGGGGGGGGGGGFGGGGGGFFGGGGGGGGGGGGGGGCFEGGGGGGGGGGGGGGFGGGGGGGDFFFFGGFGGGFGGGGGGGGGGGGGGGGGGGGCAFGGGGGGGGFGGGGGGGGGGGGGG9FGGFGGGGGGGGGCEGGGGGGGGGGGGGGC<CGGGFGGG88A;CGGG>EGGGGGGGGCGGDGGCC>EEGGGGGGGEE5CCFGGGDFECEGGFCCGGGGFCFCCDDGGGFFFGGFFFFG5BG:DD*:9@FCD>>D3C364?21B>?9?#########
@DE18INS60510:318:000000000-B6LD3:1:1101:22145:6094 1:N:0:AAGAGGCACTATTAAG
TGGGGAATATTGGGCAATGGGCGCAAGCCTGACCCAGCAACGCCGCGTGAAGGAAGAAGGCTTTCGGGTTGTAAACTTCTTTTGTCGGGGACGAAACAAATGACGGTACCTGACGAATAAGCCACGGCTAACTACGTGCCAGCAGCCGCGGTAATACGTAGGTGGCAAGCGTTATCCGGATTTACTGGGTGTAAAGGGCGTGTAGGCGGGATTGCAAGTCAGATGTGAAAACTGGGGGCTCAACCTCCAGCCTGCATTTGAAACTGTAGTTCTTGAGTGCTGG
+
GGGGGGGGGGGGGGGGGGGGFGGGGGGGGGGGGGGGGGGGGGGGGGGGGGGGGGGGGGFGGGGGGGGGGGGGGGGGGGGGGGGGGGGGGGGGGGGGGGGGGGGGGGGGEGGGGGGGGGGGGGGGGGGGGGGGGGGGGFFGGGGGGGGGGGGEFEGGFGFGGGGGGGGGGGGGEGFGGEGGGGGGGFGGGGGGGGGFGGGGGGGGGGGGGGGG?ECGGGGGGGGGG>FGFGGGGGGFEBGD>FFFGGFGFFGGGFFF7><>FFGGFFFFDF<4:<24,6AFAFF
@DE18INS60510:318:000000000-B6LD3:1:1101:4133:6106 1:N:0:AAGAGGCACTATTAAG
TGGGGAATATTGCACAATGGGGGAAACCCTGATGCAGCGACGCCGCGTGAGCGAAGAAGTATTTCGGTATGTAAAGCTCTATCAGCAGGGAAGAAGAAATGACGGTACCTGACTAAGAAGCACCGGCTAAATACGTGCCAGCAGCCGCGGTAAGACGTATGGTGCAAGCGTTATCCGGATTTACTGGGAGTAAAGGGAGCGCAGGCGGTACGGCAAGTCTGATGTGAAAGCCCGGGGCTCAACCCCGGTACTGCATTGGAAACTGTCGGACTAGAGTGTCGGA
+
<FFFGGGGGGGGGGFFFGGGGGGGGGFGGGFCFGGGGFFG@FGFFGGG7+8,F+@:F?BFAFGAFFG:<FGGGGGGFAEECEGG,,CDFCFCFGGF@DFGFCFFGEGGGGFFGG,8DACF,@@CE:F@BF,,<,>?FCFFC@,>F34*=<FCG,7?<=E9<:>AFF;?FDB7<:F9B5C>CFF++<CF*222<<<CC>E>58>>558*/::1C*:C=:DCC>9C0:CC7EC9<DD;3><FF?@<C5<C)9/::6B?FGF)*/9*9.9:>B(,8>BD9<AA###
@DE18INS60510:318:000000000-B6LD3:1:1101:22628:6106 1:N:0:AAGAGGCACTATTAAG
TGGGGAATATTGCACAATGGGCGGAAGCCTGATGCAGCGACGCCGCGTGAGTGAAGAAGTATCTCGGTATGTAAAGCTCTATCAGCAGGGAAGAAAATGACGGTACCTGACTAAGAAGCCCCGGCTAACTACGTGCCAGCAGCCGCGGTAATACGTAGGGGGCAAGCGTTATCCGGATTTACTGGGTGTAAAGGGAGCGTAGACGGCGACGCAAGTCTGGAGTGAAAGCCCGGGGCCCAACCCCGGGACTGCTTTGGAAACTGTGGTGCTGGAGTGCAGGAGA
+
GFGGGGGGGGGEGGGGGGGGGGGGGGEGGGGGGGGGGGGGGGGGFGGGGGGGGGGGGGGGGGGFGGGGGGGGGGGGGGGFGGGGGGGGGGGGGGGGGGGGGGGGGGGGGGGGGGGGGGGGGGGGGGGGGGGGGGGGGGGGGGGGGGGGGGEGGGGGFGGGGGGGGGGGGGGGGGGGEGGGGGGGGGFGEFFGCFGGGGGGGGGGGGGGGGGGGGECFGCCGGGGGGGGGGGGGGGFBBGGFE>BGGEGE4CFF?FFGGF<FFFGFBFBBFFFFFFBA<<:<?#
@DE18INS60510:318:000000000-B6LD3:1:1101:12430:6110 1:N:0:AAGAGGCACTATTAAG
TGGGGAATATTGCACAATGGGGGAAACCCTGATGCAGCGACGCCGCGTGAGCGAAGAAGTATTTCGGTATGTAAAGCTCTATCAGCAGGGAAGAAGAAATGACGGTACCTGACTAAGAAGCACCGGCTAAATACGTGCCAGCAGCCGCGGTAATACGTATGGTGCAAGCGTTATCCGGATTTACTGGGTGTAAAGGGAGCGCAGGCGGAAGGCTAAGTCTGATGTGAAAGCCCGGGGCTCAACCCCGGTACTGCATTGGCAACTGGTCATCTAGAGTGTCGGA
+
GGGFGGGGGGGFGGGFFFEGFGDGGGGCFG<<FFGFFGEGGGDECEBFBEEGE=@FGGGGEGGFFGGFEDFEFGFDGFGGGGGFEFGFGEGFGGGGGEFFGGGGEGGGGGGGGGDFGGGGGEFGGGGGGFFGGGGG7FGGFFGGDFFDEGFBFGGGFGGGGGGFGC;EGGEGGFGGGGGGDGGGGGGG9EGGGGGGDGGGGDEGGGGGCEGGFFGFFGGFGGFFGGGGGG5FFGG>>DDGFF:F3E@DDDGFFFFFFGB(9=CFFFFAFFF26<47<<244>3
@DE18INS60510:318:000000000-B6LD3:1:1101:19488:6131 1:N:0:AAGAGGCACTATTAAG
TGGGGAATATTGCACAATGGGCGCAAGCCTGATGCAGCCATGCCGCGTGTATGAAGAAGGCCTTCGGGTTGTAAAGTACTTTCAGCGGGGAGGAAGGGAGTAAAGTTAATACCTTTGCTCATTGACGTTACCCGCAGAAGAAGCACCGGCTAACTCCGTGCCAGCAGCCGCGGTAATACGGAGGGTGCAAGCGTTAATCGGAATTACTGGGCGTAAAGCGCACGCAGGCGGTTTGTTAAGTCAGATGTGAAATCCCCGGGCTCAACCTGGGAACTGCATCTGA
+
GGGGGGGGGGGGGGGGEGGGGFGGGGGFGGDFGGGGGGGGGGGGGGGGGGGGGGGGGDFGGGGGGGGGGGGFGGGGGGGGGGGGGGGEDFGGGFGGGGGGGGCCFGGGGGGGGGFDGCEGGGGGGGGFGGGGGFGGGGG@FGGGGFGEGGGDFGGGGGGGGGGGGGGGGGGGGC*BFGCGGGGGGEEDFCCCGECEGCFDEGGGGGGFG?5EGEEG*:FDDGGG=<EGG5C7537)5=CCF?=BFC=:9CGFGF?;FC>FD3FFF:>:<FFFB????DF24>F
@DE18INS60510:318:000000000-B6LD3:1:1101:8428:6149 1:N:0:AAGAGGCACTATTAAG
TGGGGAATATTGCACAATGGGGGAAACCCTGATGCAGCGACGCCGCGTGAAGGAAGAAGTATCTCGGTATGTAAACTTCTATCAGCAGGGAAGATAGTGACGGTACCTGACTCAGAAGCCCCGGCTAACTACGTGCCAGCAGCCGCGGTAATACGTAGGGGGCAAGCGTTATCCGGATTTACTGGGTGTAAAGGGAGCGTAGACGGTGTGGCAAGTCTGATGTGAAAGGCATGGGCTCAACCTGTGGACTGCATTGGAAACTGTCATACTTGAGTGCCGGAGG
+
GGGGGGGGFGGGGGGGGGGGGGGGGGGDGGGFFGFGGG@GGGGGDBFGCCFGDEFGCCGGFGGGGFGGGGGG9EGGGGGFCGGGFFGGGGGGGDG<EFGFGCCFBFGGGGGG9=FFGGFFDCG:EGEFFGAFGG8FGGGGFGGFGG*>>FCF9FFGGGGGDFCFFGFEEEEGGGGG*C>GFGFGGCE5EF9EGGGGGCG*?CEFE8CFGC5CA9FGGGGGDGGFGC?>=E447CD:F3=6559@GFFF?FFGGFFFGGF<7=D:*:46.*)624)3>DFFFFF
@DE18INS60510:318:000000000-B6LD3:1:1101:20532:6162 1:N:0:AAGAGGCACTATTAAG
TGGGGAATATTGCACAATGGGGGAAACCCTGATGCAGCGACGCCGCGTGAGCGAAGAAGTATTTCGGTATGTAAAGCTCTATCAGCAGGGAAGAAAATGACGGTACCTGACTAAGAAGCACCGGCTAAATACGTGCCAGCAGCCGCGGTAATACGTATGGTGCAAGCGTTATCCGGATTTACTGGGTGTAAAGGGAGCGTAGACGGTTGTGTAAGTCTGATGTGAAAGCCCGGGGCTCAACCCCGGGACTGCATTGGAAACTATGTAACTAGAGTGTCGGAGA
+
GGGGGGGGGGGGGGGGFGGGGGGGGG?FGGGGFGGGGGGGGGGGGGGGEGGGGDEGGGGGGGGGGGGFF1DCDFCFDCFGDCGGGGGGGGGGGGGGFFGDGGEGGEGGGGGGCCFGGGGGFGGGGGEGCFGGGGGGGGGGGGGGGGGGEDGGFGGGGGGGG7CGGEGEEGEFGGGGGGGGGGGGGGGGGGF7CFGFGGGGGGGFCCECEGEGD?FGGGGGGGGG?*ADFA9595DB5>C*7:DEG*<<>DFG7B4*6D9<FFG77>4.:*-42<><<B:B>BD
@DE18INS60510:318:000000000-B6LD3:1:1101:16502:6172 1:N:0:AAGAGGCACTATTAAG
TGGGGAATATTGCACAATGGGGGAAACCCTGATGCAGCGACGCCGCGTGAGTGAAGAAGTATTTCGGTATGTAAAGCTCTATCAGCAGGGAAGAAAATGACGGTACCTGACTAAGTAGCCCCGGCTAACTACGTGCCAGCAGCCGCGGTAATACGTAGGGGGCAAGCGTTATCCGGATTTACTGGGTGTAAAGGGAGCGTAGACGGCGAAGCAAGTCTGAAGTGAAAACCCAGGGCTCAACCCTGGGACTGCTTTGGAAACTGTTTTGCTAGAGTGTCGGAGA
+
GGGGGGGGGGGGGGGGGGGGGGGGGGGGGGGGGGGGGGGGGGGGGGGGGGGGGGGGGGGGGGGGGGGGGGGGGGGDGGGGGGGGGGGGGGGGGGGGGGGGGGGGGGFGFGGGGGGGGGGGGGGGGGGGGGGGGGGGGGGGGGGGGDGGGGGGGGGGFGGGGGGGGGGGGGGGGGGGGGGGGGGGGGGGEGFGGGGGGGGGGGGGGGGGGGGGGGGCFGGGGGGGGGGGGEGD4DG>5<FFFFF>FGFFFGGFFFFFFDFFG4FGFBFF<FDF7>AFAFFFBFF
@DE18INS60510:318:000000000-B6LD3:1:1101:23066:6191 1:N:0:AAGAGGCACTATTAAG
TGGGGAATATTGCACAATGGGGGAAACCTTGATGCAGCGACGCCGCGTGAAGGAAGAAGTATCCCGGTATGTAAACTTCTATCAGCAGGGAAGATAATGACGGTACCTGACTAAGAAGCCCCGGCTAACTACGTGCCAGCAGCCGCGGTAATACGTAGGGGGCAAGCGTTATCCGGATTTACTGGGTGTAAAGGGAGCGTAGACGGCGCAGCAAGTCTGATGTGAAAGGCAGGGGCTTAACCCCTGGCCTGCATTGGAAACTGCTGTGCTTGAGTGCCGGAGG
+
GFGGGGGGGGGGGGGGGGGGGGGGGGGGGGGGGGGGGGCFFGGGEGGGGGGGGGGGGGCGGGGGGGGGGGGG9FGGGGGFGGGGGGBFGGC<FFFGFGCFGGGGGGGGGGGGGGGGGGGFGGCEFECAGG<F@F<FGGEFGGGGDGGGGGGGGGCGGGGGGGGGGDCCEECFGGCCFGGGCGGGFGCECC@<FGC88*:EGG*:CEEEGDEEF:CEGFFCDCCCCCCGCGCCD3D35)*:@F>EG=>*597F*9F*C624DB*777FFFFFF034).6>6>9E
@DE18INS60510:318:000000000-B6LD3:1:1101:6157:6215 1:N:0:AAGAGGCACTATTCAG
TGGGGAATATTGCACAATGGGCGCAAGCCTGATGCAGCCATGCCGCGTGTATGAAGAAGGCCTTCGGGTTGTAAAGTACTTTCAGCGGGGAGGAAGGGAGTAAAGTTAATACCTTTGCTCATTGACGTTACCCGCAGAAGAAGCACCGGCTAACTCCGTGCCAGCAGCCGCGGTAATACGGAGGGTGCAAGCGTTAATCGGAATTACTGGGCGTAAAGCGCACGCAGGCGGTTTGTTAAGTCAGATGTGAAATCCCCAGGCCCAACCTGGGAACTGCATCTGA
+
FGGGGGGCFFGGGGGGFFGGF<FFGG:7DFGFGGGGGFEFEGGGGGGGECFGDFGGGGCGCFGGGGGEGGDGF<F;E;FFGGF;DFF@FGGGDG8:7:FGFCF9C<F9CF,CF<@FFGGGDCF@,?C<C:CCC*C8/*+0<:0C+;C51?88@CEEFECEGG9:;0*;:*?*:2:8FC:FE*:C>**1+<+;C8>CC?CFD**;E+2<+<CC:CE*/:CDDG=DG<EDE53>DC<@)*2:F===:9@C###################################
@DE18INS60510:318:000000000-B6LD3:1:1101:6169:6228 1:N:0:AAGAGGCACTATTCAG
TGGGGAATATTGCACAATGGGCGCAAGCCTGATGCAGCCATGCCGCGTGTATGAAGAAGGCCTTCGGTTTGTAAAGTACTTTCAGCGGGGAGGAATGTCGTAACGTTAATACCTTTGCTCATTGACTTTACCCGCATAAGAACCCCCGGCTAACTCCGTTCCATCACCCGCGGTAATACGGCGGGTCCAATCGTTAACCGGACTTCCTGGTCGTAACGCGCACTCAGTCGGTTTGTTAAGTCAGTTTTGAAATCCCCAGCCTCACCCTTGGAACTTCATCTGC
+
F9F@FCFGFGGFFGFCEAFB,B+@4>:=FFEFFGGGFFCFEGGGGGGG:FGFFFDGCFDFGGGFG3@3CE:FCFCCFFGF9EG,,@33>@C:7<C@,,,2=<C*<<<:12,?<FFG?B<F,CF:,<<F2?AFG5C####################################################################################################################################################
@DE18INS60510:318:000000000-B6LD3:1:1101:17998:6242 1:N:0:AAGAGGCACTATTAAG
TGGGGAATATTGCACAATGGGGGAAACCCTGATGCAGCGACGCCGCGTGAGCGAAGAAGTATTTCGGTATGTAAAGCTCTATCAGCAGGGAAGAAAATGACGGTACCTGACTAAGAAGCACCGGCTAAATACGTGCCAGCAGCCGCGGTAATACGTATGGTGTAAGCGTTATCCGGATTTACTGGGTGTAAAGGGAGCGTAGACGGTTGTGTAAGTCTGATGTGAAAGCCCGGGGCTCAACCCCGGGACTGCATTGGAAACTATGTAACTAGAGTGTCGGCGT
+
GGGGGGGGGGGGGGGGGGGGGGGGGGGGGGGGGGGGGGGGGGGGGGGGGGGGGGGGGGGGGGGGGGGGGGGGGGGGGGGGGGGGGGGGGGGGGGGGGGGGGGGGGGGGGGGGGGGGGGGGGGGGGGGGGGGGGGGGGGGGGGGGGGGGGGGGGGGFGGGGGGFFCGGGGGGGGGGGEGGGGGGGGGGGGGG,BFGFGGGGDCCGGEGGGEGGGFFFFFFCG=EGGG?>EFGGGCDBEF4CFFFFGGE3BFGGFFBFGG9AFFGGFFFAD?ABBFBADF?####
@DE18INS60510:318:000000000-B6LD3:1:1101:21752:6279 1:N:0:AAGAGGCACTATTAAG
TGGGGAATATTGCACAATGGGGGAAACCCTGATGCAGCGACGCCGCGTGAGCGAAGAAGTATTTCGGTATGTAAAGCTCTATCAGCAGGGAAGAAAATGACGGTACCTGACTAAGAAGCACCGGCTAAATACGTGCCAGCAGCCGCGGTAATACGTATGGTGCAAGCGTTATCCGGATTTACTGGGTGTAAAGGGAGCGTAGACGGTTGTGTAAGTCTGATGTGAAAGCCCGGGGCTCAACCCCGGGCCTGCATTGGAAACTATGTAACTAGAGTGTCGGAGA
+
GGGGEGGGGGGGGGGGGGGGGGGGGGGGGGGGGGGGGGFGGGGGGGGGGGGGGGGGGFFGGGGGGGDGFGGGFGGFGGGGFGGFGGFGGGGGGGGGFGCCGEGGFGGGGGGGGGGF:CCFGGCCGGGGGGGGGGFFGGGGGGFCGGEDGGGGGGGGGGFGGGG8C<FGGGGGGGEDDEGGFGGGCGGCGG:FFGGG*CEGCE8CEGGG5ECGGDFFFFCDFFFGG*CCFECDDDC@EFG6@FF>DCE)<DDF<FFFCF9BFF7F=5*6<B<<>BF########
@DE18INS60510:318:000000000-B6LD3:1:1101:13900:6291 1:N:0:AAGAGGCACTATTAAG
TGGGGAATATTGCACAATGGGGGAAACCCTGATGCAGCGACGCCGCGTGAGCGAAGAAGTATTTCGGTATGTAAAGCTCTATCAGCAGGGAAGAAGAAATGACGGTACCTGACTAAGAAGCCCCGGCTAACTACGTGCCAGCAGCCGCGGTAATACGTAGGGGGCAAGCGTTATCCGGATTTACTGGGTGTAAAGGGAGCGTAGACGGCGAAGCAAGTCTGAAGTGAAAACCCAGGGCTCAACCCTGGGACTGCTTTGGAAACTGTTTTGCTAGAGTGTCGGA
+
GGGGEFGGGGGFGGGGFFFFGDFFEGGGGGGGGGGGGGEFGGGGEGGGEGGGGGFGEFDFCCFEFGEGGGGGFGCFGGGGGGGGGGCFFFCFGGGGGFCGGGGGGGGGGF:CGGGGFGFGGFGGGGGEECGGGGGGFGFFGGGCFGGGGGECGFEGGGFGDEGGG8CGGGGEGFEEGD?EGGDFGGGFECGG7EGGC5CGGEECEGGGG=E5EC?F6D7CGGDF<49CC:2>DDCF>@5D?FF8C67CFGGGGF=FDD:>CFGDF>FA?:?>>A),6<F<<B:
@DE18INS60510:318:000000000-B6LD3:1:1101:8904:6300 1:N:0:AAGAGGCACTATTAAG
TGGGGAATATTGCACAATGGGGGAAACCCTGATGCAGCGACGCCGCGTGAGCGAAGAAGTATTTCGGTATGTAAAGCTCTATCAGCAGGGAAGAAGAAATGACGGTACCTGACTAAGAAGCACCGGCTAAATACGTGCCAGCAGCCGCGGTAATACGTATGGTGCAAGCGTTATCCGGATTTACTGGGTGTACAGGGAGCGCAGGCGGAAGGCTAAGTCTGATGTGAAAGCCCGGGGCTCAACCCCGGTACTGCATTGGAAACTGGTCATCTAGAGTTTCGGA
+
GGGGGGGGCGGGGGGGGGGGGGGGEGGGGGGGGGGGGFGDGGGGGGGGGGGGGEGGGGGGGGGGGGGGGGGGGGCFGGGGGGGGGGGGGED@FFDFEGDGFGGGGGFGGGFDFGCFFDFFGCFGGGGGGFCFBG@FGGGGGGGGGGDGGGGEEGGGGGGGGGGGFCGGGGGGGGGGDG*;EF,BGFFGGGGG+4BFGCCGGGGGGGEG>8EGGGG6CGDGGFGGGGG>9EFDFGGFEFCF=F@FGGFGE3DGGFF?GGFFCF7D???B44>>AA#########
@DE18INS60510:318:000000000-B6LD3:1:1101:5915:6313 1:N:0:AAGAGGCACTATTAAG
TGGGGAATATTGCACAATGGGCGCAAGCCTGATGCAGCCATGCCGCGTGTATGAAGAAGGCCTTCGGGTTGTAAAGTACTTTCAGCGGGGAGGAAGGGAGTAAAGTTAATACCTTTGCTCATTGACGTTACCCGCAGAAGAAGCACCGGCTAACTCCGTGCCAGCAGCCGCGGTAATACGGAGGGTGCAAGCGTTAATCGGAATTACTGGGCGTAAAGCGCACGCAGGCGGTTTGTTAAGTCAGATGTGAAATCCCCGGGCTCAACCTGGGAACTGCATCTGA
+
FGGGGGGGGGGGGGGGGGGGGGGGGGGGGGGGGGGAFFFFFGGGGGGFGGGGGGGGGGGGGGGGGGCGGGGG9<FGGGGFFGGGGGEGGGGGGGGGGGGGGGDFGGGGGGGGGGFFGGGFGGGGGGGGGGGGGEGDGEFGGGGGGGGDFGGGGGGFFFGGEFGGGGGGCGGGGEEEFFFGGGGGGGGGGFGGGECEGGGGGGGGFGGGGGFFGG*7:FFDGDED8CEGGGC7C<DFFF*:@=?FC<@CFGGGGF??5C>B3)9F*8@?7>???6?<BF#####
@DE18INS60510:318:000000000-B6LD3:1:1101:16219:6316 1:N:0:AAGAGGCACTATTAAG
TGGGGAATATTGCACAATGGGCGCAAGCCTGATGCAGCCATGCCGCGTGTATGAAGAAGGCCTTCGGGTTGTAAAGTACTTTCAGCGGGGAGGAAGGGAGTAAAGTTAATACCTTTGCTCATTGACGTTACCCGCAGAAGAAGCACCGGCTAACTCCGTGCCAGCAGCCGCGGTAATACGGAGGGTGCAAGCGTTAATCGGAATTACTGGGCGTAAAGCGCACGCAGGCGGTTTGTTAAGTCAGATGTGAAATCCCCGGGCTCAACCTGGGAACTGCATCTGA
+
GGGGGGGGGGGGGGGGGGGGGGGGGGGGGGGGGGGGGGGGGGGGGGGGGGGGGGGGGGGGGGGGGGGGGGGGGGGGGGGGGGGGGGGGGGGGGGGGGGGGGGGGGGGGGGGGGGGGGGGGGGGGGGGGGGGGGGGGGGGGGGGGGGGGGGGGGGGGGGGGGGGGGGGGGGGGGGDGFGGGGGGGGGGGGGGGGGGGGGGGGGGFGGGGFFGGEGGGG7CGGGGGGGGGGEDDGGDFFFGGFFFFGGFGFGFFFFFFGGFFG:CF?:FF7>?:7:BFF24AAB=
@DE18INS60510:318:000000000-B6LD3:1:1101:7893:6333 1:N:0:AAGAGGCACTATTAAG
TGGGGAATATTGCACAATGAGCGCAAGCCTGATGCAGCCATGCCGCGTGTATGAAGGAGGCCTTCGGGTTGTAAAGTACTTTCAGCGGGGAGGAAGGGAGTAAAGTTAATACCTTTGCTCATTGACGTTACCCGCAGAAGAAGCACCGTCTAACTCCGTGCCAGCAGCCGCGGTAATACGGAGGGTGCAAGCGTTAATCGGAATTACTGGGCGTAAAGCGCACGCAGGCTGTTTGTTAAGTCAGATGTGAACTCCCCGGGCTCAACCTGGGAACCGCATCTGA
+
CFGGGE@FDEG@FGGDEFGGGGGGG>E8F;CFGEDFFGFGGGGGGEGGGGEGGGGFGGGECFEGGFECGF>FE9EFGGFGGGGGGFGGGGCG>EGG7C<FFCCAAFGA?FFFFC@E9=<F9FFG9F:3D,@FFGD:C*@@FFGF<FF@,>FD,D;DEE:*>D<FGF7FGCCC@FE7CCFFGDDEDGGGGCGFCEEC8CF8**2;<C?CG6=CC:E/ADDCD5:DG3*9E*97*:CFFF?78@FFGCBD40**2@FF3C(-9BF####################
@DE18INS60510:318:000000000-B6LD3:1:1101:11999:6333 1:N:0:AAGAGGCACTATTAAG
TGGGGAATATTGCACAATGGGGGAAACCCTGATGCAGCGACGCCGCGTGAGTGAAGAAGTATCTCGGTATGTAAAGCTCTATCAGCAGGGAAGAAAATGACGGTACCTGACTAAGAAGCCCCGGCTAACTACGTGCCAGCAGCCGCGGTAATACGTAGGGGGCAAGCGTTATCCGGAATTACTGGGTGTAAAGGGTGCGTAGGTGGTATGGCAAGTCAGAAGTGAAAACCCAGGGCTTAACTCTGGGACTGCTTTTGAAACTGTCAGACTGGAGTGCAGGAGA
+
GGG?EGGGGGGFGGGGDGGGGGCFGGGGGGGGGGGGGGGGGGGGGGGGGGGGGGFGGGGG,EFCGFGG?FFFGGGGGGGGGGGGCFEFGGEE@FFGGGDGGEGGFGGGGGGGGC,A<FFGGG>FGG:FFG<FGG@FFFGGAFFGDGGEG7FGGGGGGGGE7:FGCCFGGG7FGGGEGGGGFGGGGCFDGGCCFFDG8EEGGG>FGGGGGGGGGGFCFGFG7FGGC79>CCCC>357>FCFF6==C?@F8>CFGFFF=DA2>BGGF<F4:FFB:7:1>2486?>
@DE18INS60510:318:000000000-B6LD3:1:1101:10901:6346 1:N:0:AAGAGGCACTATTAAG
TGGGGAATATTGCACAATGGGGGAAACCCTGATGCAGCGACGCCGCGTGAGCGAAGAAGTATTTCGGTATGTAAAGCTCCATCAGCAGGGAAGAAAATGACGGTACCTGACTAAGAAGCACCGGCTAAATACGTGCCAGCAGCCGCGGTAATACGTATGGTGCAAGCGTTATCCGGATTTACTGGGTGTAACGGGAGCGTAGACGGTTGTGTAAGTCTGATGTGAAAGCCCGGGGCTCAGCCCCGGGACTGCATTGGAAACTATGTAACTAGAGTGTCGGAGA
+
GGGGGGGGGGGGGGGG@FGGGGGGGGGGGGGGGGGGGGDFGGGEGGGGDGGGDGGGGGGGGFGGGGDGCFFGFGFGGGGGEFFGDGGGGG<EEGGGFGGGGGDFGGGGFGGGGGGG,BFFGGEGGGGGFGGGGG<FGCFGGCGGGGFDGCEGCFGGGGCFFFFF,BFGGG7FGGGG@EGFGGGGF5EGGGF9BCGDGGCGGECFGDCEGGEFF+?FGGGCFGGFFCC:CFG3CGD;>FCGFFFFGC>DBGGGDFFFG4<AG=FCFB*6>@BAFFFF>B:>6>@
@DE18INS60510:318:000000000-B6LD3:1:1101:13685:6349 1:N:0:AAGAGGCACTATTAAG
TGGGGAATATTGCACAATGGGGGAAACCCTGATGCAGCGACGCCGCGTGAGCGAAGAAGTATTTCGGTATGTAAAGCTCTATCAGCAGGGAAGAAAATGACGGTACCTGACTAAGAAGCACCGGCTAAATACGTGCCAGCAGCCGCGGTAATACGTATGGTGCAAGCGTTATCCGGATTTACTGGGTGTAAAGGGAGCGTAGACGGTTGTGTAAGTCTGATGTGAAAGCCCGGGGCTCAACCCCGGGACTGCATTGGAAACTATGTAACTAGAGTGTCGGAGA
+
GGGGGGGGGGGGGGGGFGGGGGGGGGGGGGGGGGGGGGGGGGGGGGGGGGGGGGGGGGGGFCFGGGGFEGGGGGGGGGGGGGGGGGFGGGGGGGGGGGGGGGGGGGGGGGGGGGFG9FFGGGGGGGGGGGGGGGGGGGGGGGGGGGEEGCFGGGGFGGGGGGGGGGGGGGG@FGGEGGGGFGGGFFF>C??FGGGGGGGG>>5CGGGGGGGGGFGGGGGGGDGDEDFFGGGGCDDF>FFFFFFFDEF<BFGGF496D7<5CFDFFA@>B?<7<?<24:4;;B>
@DE18INS60510:318:000000000-B6LD3:1:1101:21751:6350 1:N:0:AAGAGGCACTATTAAG
TGGGGAATATTGCACAATGGGGGAAACCCTGATGCAGCGACGCCGCGTGAGCGAAGAAGTATTTCGGTATGTAAAGCTCTATCAGCAGGGAAGAAAATGACGGTACCTGACTAAGAAGCACCGGCTAAATACGTGCCAGCAGCCGCGGTAATACGTATGGTGCAAGCGTTATCCGGATTTACTGGGTGTAAAGGGCGTGTAGGCGGGATTGCAAGTCAGATGTGAAAACTGGGGCTCAACCTCCAGCCTGCATTTGAAACTGTAGTTCTTGAGTGCTGGAGAG
+
GGGGGGGGGGGFGGGGGGGGGGGGGGGGGGGGGGGGGGGGGGGGGGGGGGGGGGGGGGGGGGGGGGGGGGGGGGGGGGGGGGGGGGFGGGGGGGGGGGGGGGGGGGGGGGGGGGGGGGGGGGGGGGGGGGGGGGGGGGGGFFGGGGGGGEGGGGGGGGGGGDGGGGGGGGGGGGGGGGGGGGGGGGGGGGFGGGDEEGGGGGGGGGGEGGGGGGGGGFFDGGGGG7EFGFGGGGDEFFGGFFFFGGFGFGGGGFFFGGFFGFDGFFFFFBFFFFFA>D?:BFF
@DE18INS60510:318:000000000-B6LD3:1:1101:7876:6365 1:N:0:AAGAGGCACTATTAAG
TGGGGAATATTGCACAATGGGGGAAACCCTGATGCAGCGACGCCGCGTGAGCGAAGAAGTATTTCGGTATGTAAAGCTCTATCAGCAGGGAAGAAGAAATGACGGTACCTGACTAAGAAGCACCGGCTAAATACGTGCCAGCAGCCGCGGTAATACGTATGGTGCAAGCGTTATCCGGATTTACTGGGTGTAAAGGGAGCGCAGGCGGTACGGCAAGTCTGATGTGAAAGCCCGGGGCTCAACCCCGGTACTGCATTGGAAACTGTCGGACTAGAGTGTCGGA
+
FGGGGGGGGGGGGGGGGFGGGGGGGGGGGGGGGGGGGGGGGGGGGEGGGGGFEGGGGGGAFFGGGGGGF@<FEGGGGGGGGGGGGGGFG:FGGGGFGGGGDEFEEGGGGGGGGGGGGA9FGGGGGGEFGFGGGGGGGGG9FGFGGFGCEGGGFGGGGGGGGGGGGDGGGGGGGGFFEDEC>FGGGGGGFGEDCGFG5FCE8E8:EGEEEGGGG5CEGGGFFFFFGGCGC+72CD<<5:37=FFFGG:DD<CFGF4FFC??76C78:=-(.7>B748<ADAFB>
@DE18INS60510:318:000000000-B6LD3:1:1101:9608:6381 1:N:0:AAGAGGCACTATTAAG
TGGGGAATATTGCACAATGGGCGCAAGCCTGATGCAGCCATGCCGCGTGTATGAAGAAGGCCTTCGGGTTGTAAAGTACTTTCAGCGGGGAGGAAGGGAGTAAAGTTAATACCTTTGCTCATTGACGTTACCCGCAGAAGAAGCACCGGCTAACTCCGTGCCAGCAGCCGCGGTAATACGGAGGGTGCAAGCGTTAATCGGAATTACTGGGCGTAAAGCGCACGCAGGCGGTTTGTTAAGTCAGATGTGAAATCCCCGGGCTCAACCTGGGAACTGCATCTGA
+
GGGGGGGGGGGGGGGGGGGGGGGGGGGGGGGGGGGGGGGGGGGGGGGFGGGGGGGGGGGGGGGGGGGGGGGGGGGGFGGFGGGGGGGGGGGGGGGGGGGGGGFGCGGGGGGGGGGGGGGGGGGEGGGGGGGGGGGGGGGGGFGGGGGGGGECFGGGGGGGGGCFGFGGGGGDGGGGGGGGGGEGGEEEGGFGGGGGGGGFC>EGGGFF?6CFGEE=E:FGGGGGGGEGGGGD<D<F7=7CFFFFG+=FB7*:CFF4<<9BC>FD?7>3:>1:>FBFFDD2<<F
@DE18INS60510:318:000000000-B6LD3:1:1101:14580:6390 1:N:0:AAGAGGCACTATTAAG
TGGGGAATATTGCACAATGGGGGAAACCCTGATGCAGCAACGCCGCGTGAAGGAAGACGGTTTTCGGATTGTAAACTTCTATCAATAGGGACGAAGAAAGTGACTGTACCTAAATAAGAAGCCCCGGCTAACTACGTGCCAGCAGCCGCGGTAATACGTAGGGGGCAAGCGTTATCCGGAATTACTGGGTGTAAAGGGTGAGTAGGCGGCATGGCAAGTAAGATGTGAAAGCCCGAGGCTTAACCTCGGGATTGCATTTTAAACTGCTAAGCTAGAGTACAGG
+
GGGGGGGGGGGGGGGGGGGGGGGGGGGGGGGGGGGGGGGGGGGGGGGGGGGGGGGGGGGGGGGGGGGGGGGGGGGGGGGGGGGGGGGGGGGGGGGGGGGGGGGGGGGGGGGGGGGGGGGGFGGGGGGGGGGGGGGGGGGGGGGGGGGGGGGGGGGGGGGFGGGGGGGDGGGGGGGGGGGGGGGCGCFGGFCEGGGFFGGEGFGGGGGGGGGGGFCCCFFGGGGDFGGGGGDFFFGFFFGGFFFFGFFGFGGGGFF4>F>BGFGGF<=AFFFFFFFBFFAAFFF
@DE18INS60510:318:000000000-B6LD3:1:1101:25986:6391 1:N:0:GAGAGGCACTATTAAG
TGGGGGATATTGCACAATGGAGGAAACTCTGATGCAGCGACGCCGCGTGAGTGAAGAAGTATTTCGGTATGTAAAGCTCTATCAGCAGGGAAGAAAATGACGGTACCTGACTAAGAAGCCCCGGCTAACTACGTGCCAGCAGCCGCGGTAATACGTAGGGGGCAAGCGTTATCCGGATTTACTGGGTGTAAAGGGAGCGTAGACGGCGACGCAAGTCCGAAGTGAAATACCCGGGCTCAACCTGGGAACTGCTTTGGAAACTGTGTTGCTAGAGTGCTGGAGA
+
GGGGGGFGGGGGGGGGGGGGGGGGGGGGGGGGGGGGGGGGGGGGGGGFGGGGGGFFGGFGGGFGGGGEGFGGGGGGGGGGGGGFGGFFGG?GGGGGGFGGGGGGGGGGGGGGGGGF<FGGGGGGGGGGGGGGGGGGGGGG<FGGGGGGEGCDFGGFGGGGGGGG7CGGG<EGGGGGCEGGFFFGGG<EEGGCEFGGDEGG5::FECGGEGGGGGGFGF7>CDGGGGGGGGGGCC3>@FGCFFFFGGFGF:=6:?FFFF>7CFG>@956>45A<<AAFFDB?:4
@DE18INS60510:318:000000000-B6LD3:1:1101:16899:6391 1:N:0:AAGAGGCACTATTAAG
TGGGGAATCTTCCGCAATGGACGAAAGTCTGACGGAGCAACGCCGCGTGAGTGATGACGGCCTTCGTTGTAAAGCTCTGTTAATCGGGACGAAAGGCCTTCTTGCGAATAGTTAGAAGGATTGACGGTACCGGAATAGAAAGCCACGGCTAACTACGTGCCAGCAGCCGCGGTAATACGTAGGTGGCAAGCGTTGTCCGGAATTATTGGGCGTAAAGCGCGCGCAGGCGGATTGGTCAGTCTGTCTTAAAAGTTCGGGGCTTAACCCCGTGATGGGATGGAAA
+
GGGGGGGGGGGGGGGGGGGGGGG6FGGFGGGGGGGGGGGGGGGGEGGDCFGGGGGGGGEGGGGGGGGGGGGGGGGGGGFGGGGGGGGGGGGDGGEGGGGGGGGCFGFEGGFGGGGGGGGGGGFGGGGGGGGGGGGGGGGGGGGGGGGGGGGGGGGGGGGGGGGGGGGGGGGGGGGGGGGGGFGGFGGFGGGGGGDGGGGDE5FGGGGGCGFDGGGG?CDDGGGGGGGGGGC3CFFFF=FGFFFFGFFGFGDFGFFFGD9;DFFF=BF?>@?0<9<BFF????F
@DE18INS60510:318:000000000-B6LD3:1:1101:14958:6420 1:N:0:AAGAGGCACTATTAAG
TGGGGGATATTGCACAATGGAGGAAACTCTGATGCAGCGACGCCGCGTGAGTGGAGAAGTATTTCGGTATGTAAAGCTCTATCAGCAGGGAAGAAAATGACGGTACCTGACTAAGAAGCCCCGGCTAACTACGTGCCAGCAGCCGCGGTAATACGTAGGGGGCAAGCGTTATCCGGCTTTACTGGGTGTAAAGGGAGCGTAGACGGCGACGCAAGTCTGAAGTGAAATACCCGGGCTCAACCTGGGCACTGCTTTGGAAACTGTGTTGCTGTAGTGCTGGAGA
+
GDGGCGGGGGGFGFGGFFGGEGGGGGGFGGGFGGGGFF@EGGGGGGGFFGGEF7EEEGGGCFEFFFGGGGGGGGFFFAFFDFGGGGEFFEFGDGGFFFGGGGEGGGGGGGGGGFCFFFFFGG7BFFEGGGFGGGCGCFFFCFGFGGCEGGFFGGGF9FE7@FGE>F8EEC*BFFC8*:BGGGGGFGGGGGACFFGG5CGG>CCFEGG>8EDEGGGGGC>776FGC>7CAC4<))7557==FF:FGG4CBCFGGFFFFFD>G8CGF<FFFFF4<<A:AD#####
@DE18INS60510:318:000000000-B6LD3:1:1101:20663:6423 1:N:0:AAGAGGCACTATTAAG
TGGGGAATATTGCACAATGGGGGAAACCCTGATGCAGCGACGCCGCGTGAGCGAAGAAGTATTTCGGTATGTAAAGCTCTATCAGCAGGAAAGAAAATGACGATACCCGACTAAGAAGCCCCGGCTAACTACGTGCCAGCAGCCGCGGTAATACGTAGGGGGCAAGCGTTATCCGGATTTACTGGGTGTAAAGGGAGCGTAGACGGAGCAGCAAGTCTGATGTGAAAGGCGGGGGCTCAACCCCCGGACTGCATTGGAAACTGTTGATCTTGAGTACCGGAGA
+
GGGGGGGGGGGGGGGGGGGGGGGGGGGGGGGGGGGGGGGGGGGGGGGGGGGGGGGGGGGGGGGGGGGGGGGGGGGGGGGGGGGGGGGGGFGEFGGGGGGGGGGGGGGGGGGGGGGGGGGGGGGGGGGGGGGGGGCGGGGGGGGGGGGDFGG@FGGFGGGGGGGGGGGGGGGGGGGGGGGGGGGGGGGGGGFCFGGGGGDEEC>FCEGEGGGGFEFGFGGFGGGD?FGGFG)>3CGFFF6CFFFFGGFDEGGGGFF4CFBFGB7?FFFFFF94).644ABF2>>
@DE18INS60510:318:000000000-B6LD3:1:1101:23808:6428 1:N:0:AAGAGGCACTATTAAG
TGGGGAATCTTCCGCAATGGACGAAAGTCTGACGGAGCAACGCCGCGTGAGTGATGAAGGATTTCGGTCTGTAAAGCTCTGTTGTTTATGACGAACGTGCAGTGTGTGAACAATGCATTGCAATGACGGTAGTAAACGAGGAAGCCACGGCTAACTACGTGCCAGCAGCCGCGGTAATACGTAGGTGGCGAGCGTTATCCGGAATTACTGGGTGTAAAGGGTGCGTAGGTGGTATGGCAAGTCAGAAGTGAAAACCCAGGGCTTAACTCTGGGACTGCTTTTG
+
GGGGEGGGGGG9CFGCCGGC@FFGEGGGFGFGGGGCGGGGGGGGGGGF@FG@DGGGFFGFFGGGGFGG+C@FGGGG93FFFGGGE@FFCGGFGGGGGGGGGGCFFGGGGGGGGGGGGFGGGGFCCFCDFFFFFGGGFGEE:EFGFG6;?*?GGEGGGGGGGGFG6@:8E8:EGEEGCCECGGCECGGCCEEEGGEEGGGFGGGGFFGGFGGGGEEFGG7FGG*9EDGGD?CFCF7/47FF>866DCBGFG*::@FD393(*777?D=669<377<3?FA<9<?
@DE18INS60510:318:000000000-B6LD3:1:1101:14856:6437 1:N:0:AAGAGGCACTATTAAG
TGGGGAATATTGCACAATGGGGGAAACCCTGATGCAGCGACGCCGCGTGGAGGAAGAAGGTCTTCGGATTGTAAACTCCTGTTGTTGAGGAAGATAATGACGGTACTCAACAAGGAAGTGACGGCTAAATACGTGCCAGCAGCCGCGGTAATACGTATGGTGCAAGCGTTATCCGGATTTACTGGGTGTAAAGGGAGCGCAGGCGGAAGGCTAAGTCTGATGTGAAAGCCCGGGGCACAACCCCGGTACTGCATTGGAAACTGGTCATCTAGAGTGTCGGAGG
+
GGGGGGGGGGGGGGGGGGGGGGGGGGGGGGGGGGGGGGGGGGGGGGGGGGGGGGGGGGGGGGGGGGGEGGGGGGGGGGGGGGGGGGGGGGGFGGGGGGGGGGGGGGGGGCGGGGGGGGGGGG>FGGGGFGGGGGGGGGGGGGGGGGGGGGGGGGGGGGGGGGGGFGGGGGGGGGGGGGGGGGGGGGGGGGGGGGGGDEGGGGGGGGGGGGGGGGGGGGGGGGGGGC+CGC3D5CGE@EFGFEFFGGFDDGGGGFFFGGF<FBGGFFFFFFFAFFB<:AFF>FF
@DE18INS60510:318:000000000-B6LD3:1:1101:18253:6440 1:N:0:AAGAGGCACTATTAAG
TGGGGAATATTGCACAATGGGGGAAACCCTGATGCAGCGACGCCGCGTGAGCGAAGAAGTATTTCGGTATGTAAAGCTCTATCAGCAGGGAAGAAAATGACGGTACCTGACTAAGAAGCACCGGCTAAATACGTGCCAGCAGCCGCGGTAATACGTATGGTGCAAGCGTTATCCGGATTTACTGGGTGTAAAGGGAGCGTAGACGGTTGTGTAAGTCTGATGTGAAAGCCCGGGGCTCAACCCCGGGACTGCATTGGAAACTATGTAACTAGAGTGTCGGAGA
+
GEGGGGGGGGGGGGGGGGGGGGECCGGGGCFGGGGGGGDGGGGFGGGGGGGFGGGGGGFGGFFFFFGGGGGGGGGGGGGFGFGFGGGFGGGGGGGGGGFGGGGGGGGGGGGGGGGGFGGGGGGCECGGGGFGCGGGGGGGGGGGGGDFFBFGGDFC:FEFGFGGFGGDGCGGGGGDF8EGGGG?FGGGGGFEFFGGGGEGGGEGEGAEC8*:CCFFGGFFGDGG?GGDGFGGDCDBDFGGFFFF<5:5@C4C78@FF=A<GFCF?<6AFF5<>F#########
@DE18INS60510:318:000000000-B6LD3:1:1101:23965:6445 1:N:0:AAGAGGCACTATTAAG
TGGGGAATATTGCACAATGGGCGAAAGCCCGATGCAGCGACGCCGCGTGAGTGAAGAAGTATTTCGGTATGTAAAGCTCTATCAGCAGGGAAGAAAATGACGGTACCTGACTAAGAAGCCCCGGCTAACTACGTGCCAGCAGCCGCGGTAATACGTATGGTGCAAGCGTTATCCGGATTTACTGGGTGTAAAGGGAGCGTAGACGGTTGTGTAAGTCTGATGTGAAAGCCCGGGGCTCAACCCCGGGACTGCATTGGAAACTATGTAACTAGAGTGTCGGAGA
+
GFGGGECGGGGGGGGGFGGFGGGGGGGGGGCFGGGGGGCGGGGGGGGEGDEGGGGGGGGGGGGGGGGGGGFFGGGGGGGGGGGGGGGGGFGGFEGGFGGGGGGGGEGGFFGG9ACGGFGGGGGGGGGGGDCFECFGFGGGGGGGGGGGGEGGGGFG:9CFGGGGGGGGEGGGGGGG5ECCFFFFGGFGGGGFGGGGDGGGGDGGGEEGEEGGCFG9FGGGGGGGFGGG?C5CDDGFEFGC5>BEGGFGFGGGGF??GGFFFFGGFFFAAF>D>BFB#######
@DE18INS60510:318:000000000-B6LD3:1:1101:13257:6453 1:N:0:AAGAGGCACTATTAAG
TGGGGAATCTTCCGCAATGGACGAAAGTCTGACGGAGCAACGCCGCGTGAGTGATGAAGGACTTCGGTCTGTAAAGCTCTGTTGTTTATGACGAACGTGCAGTGTGTGAACAATGCATTGCAATGACGGTAGTAAACGAGGAAGCCACGGCTAACTACGTGCCAGCAGCCGCGGTAATACGTAGGTGGCGAGCGTTGTCCGGAATTATTGGGCGTAAAGAGCATGTAGGCGGCTTAATAAGTCGAGCGTGAAAATGCGGGGCTCAACCCCGTATGGCGCTGGA
+
GGGGGGGGGGGGG:CFEGGGGGGEEGGFGGGGGGGGGGGGGGGGGGGGGGGGGGGGGGFC8FFGGGDGGGFGGGFGGEGFGGGGGGGGGGGGGGGGGGGGGGGGGGGGGGGGGGFFFFGBFGGG9>FGGFGGGGGGGGGGDGGGGGGGG7FGGGGGGFEG,FEF8C7EFGGGGGGGGGGGGGBFDGFGGGDGGEGGEGGGG*28ECFGCGF*;EGGD3?CFFGGCF77CE33C39)=FFG?FF:DEF:>DCG7==*:C((1797@253<>>F###########
@DE18INS60510:318:000000000-B6LD3:1:1101:24838:6465 1:N:0:AAGAGGCACTATTAAG
TGGGGAATATTGCACAATGGGGGAAACCCTGATGCAGCGACGCCGCGTGAGCGAAGAAGTATTTCGGTATGTAAAGCTCTATCAGCAGGGAAGAAGAAGTGACGGTACCTGACTAAGAAGCACCGACTAAATACGTGCCAGCAGCCGCGGTAATACGTATGGTGCAAGCGTTATCCGGATTTACTGGGTGTAAAGGGAGCGCAGGCGGTACGGCAAGTCTGATGTGAAAGCCCGGGGCTCAACCCCGGTACTGCATTGGAAACTGTCGGACTAGAGTGTCGGA
+
GGGGGGGGFGGGGGGGGGGGGGGGGGGGGGGGGGGGGGCFGGGGGGGGGGGGGGGGGGCGFFGGGGGFGGGGGGGGGGGGGGGGGGGGGGGGGGGGGGGGGGGGGGGGGFGGGGGGGGGGGGGCBBFEGGGGGGGGDGGGGGGGGGGGCCGGDGGGGGGGGGGGGGGGFGGGGDGGGDEGGGGGGGGGGGGGGGGGCFEGGCEEGGGGGGGGGGG550:DGGGGEGG>FGFCFGG>DECF?@:@GGF:DD5FGF4=CC?,CFGC=AFBF@FF?:4<42):?F5
@DE18INS60510:318:000000000-B6LD3:1:1101:13654:6495 1:N:0:AAGAGGCACTATTAAG
TGGGGAATATTGCACAATGGGGGAAACCCTGATGCAGCGACGCCGCGTGAGCGAAGAAGTATTTCGGTATGTAAAGCTCTATCAGCAGGGAAGAAGAAATGACGGTACCTGACTAAGAAGCACCGGCTAAATACGTGCCAGCAGCCGCGGTAATACGTATGGTGCAAGCGTTATCCGGATTTACTGGGTGTAAAGGGAGCGCAGGCGGAAGGCTAAGTCTGATGTGAAAGCCCGGGGCTCAACCCCGGTACTGCATTGGAAACTGGCCATCTAGAGTGTCGGA
+
GGGGGGGGGGGFGGGGGGGGGGGGGGGFGGGFGGGGGGGGGGGGGGGGGGGGGGGGGGDG,CFGGGGGGGGGGGCBFFGGGGGGGGGGGGGFGGGGFFGGGGGGGGGGGGGFGGGFF9B<FGGGGGGGGGFGGGGGGGGGGGCCGGCGGDGEGFGGGGFGFGGGGGGGGDGE7FGGDECECCFFGGGFFGG?FGGFGGGG>EGEEGGGGGG=DGGGFGGGGGGGGGFGCFGFGGGEFFGGFFFFGGFDEDGFFFFFCGFF=4<F9:F0764A4<)8<>A9?9B
@DE18INS60510:318:000000000-B6LD3:1:1101:18324:6496 1:N:0:AAGAGGCACTATTAAG
TGGGGAATATTGGGCAATGGGCGCAAGCCTGACCCAGCAACGCCGCGTGAAGGAAGAAGGCTTTCGGGTTGTAAACTTCTTTTGTCGGGGACGAAACAAATGACGGTACCTGACGAATAAGCCACGGCTAACTACGTGCCAGCAGCCGCGGTAATACGTAGGTGGCAAGCGTTATCCGGATTTACTGGGTGTAAAGGGCGTGTAGGCGGGATTGCAAGTCAGATGTGAAAACTGGGGGCTCAACCTCCAGCCTGCATTTGAAACTGTAGTTCTTGAGTGCTGG
+
GGGGGGGGGGGFGGGGGGGGFGCGEFGGGGGGGGGGGGGGGDG@GGGGGGGGGGGGGGGFGGGGGGGEGGGGFGGGGGGGGGGGGG>EGGGGGGCFGGGGGGGGGGGGGFGGGGGGGGGGGGCFGGGGGGGGGGGGGGGGGGGGGCFEGGD?EGFFGFFC58FGCFGGCFCCCEEFGEGCGGGCEFCFGC>EFGEGG5CEGGGGGGGGGGDEFEF9FGGGGG+??DCF9CCDG7CF)7C)07=?FCFFFGG35>F?::A>*0CGFAFFBFB)64>2)6>BA<F
@DE18INS60510:318:000000000-B6LD3:1:1101:5936:6527 1:N:0:AAGAGGCACTATTAAG
TGGGGAATCTTCCGCAATGGCCGAAAGTCTGACGGAGCAACGCCGCGTGAGTGATGAAGGATTTCGGTCTGTAAAGCTCTGTTGTTTATGACGAACGTGCAGTGTGTGAACAATTCATTGCAATGACGGTAGTAAACGAGGAAGCCACGGCTAACTACGTGCCAGCAGCCGCGGTAATACGTAGGTGGCGAGCGTTGTCCGGAATTATTGGGCGTAAAGAGCATGTAGGAGGCTTAATAAGTCGAGCGTGAAAATGCGTGGCTCCACCCCGTATGGCGCTGGA
+
FFGGGGGGGGGGFGGGEGFGGGGF@C@CFFGGGGGGGGGDACGFGGGFC@CFFGCGGGGGGGGGGGGC:FG<CFGGGGFGGGFFEFGGCFE?FEFEEFFGFFGCEFAFGGGE8,EEDA<D?FEGGGFFFGGGFGGGGG:FGGGGFEGFFGGEGGGGGFF>FFGCFF7>8>CECGFECGFFG9?FD9<CCGGG*CE*CEGGGC5/:+<7CFGGDE=5:<FCCDGFFF9FC+9C5<F4FFFGBFFFDE)93C<F>@*1*C(:5:70)(7,,>>06?07:BFF###
@DE18INS60510:318:000000000-B6LD3:1:1101:25979:6546 1:N:0:AAGAGGCACTATTAAG
TGAGGAATCTTCCGCAATGGACGAAAGTCTGACGGAGCAACGCCGCGTGAGTGATGAAGGATTTCGGTCTGTAAAGCTCTGTTGTTTATGACGAACGTGCAGTGTGTGAACAATGCATTGCAATGACGGTAGTAAACGAGGAAGCCACGGCTAACTACGTGCCAGCAGCCGCGGTAATACGTAGGTGGCGAGCGTTGTCCGGAATTATTGGGCGTAAAGAGCATGTAGGCGGCTTAATAAGTCGAGCGTGAAAATGCGGGGCTCAACCCCGTATGGCGCTGGA
+
GGGGGGGGGGGGGGGGGDGGFGFFGGG@FGGGGGGGGGGGGGGGGGGFGGGGGGGGGGGGDCFFGGGGGGGGGGGGGGGGGGGGEGGGGGGGGGGGGGGGGGGGGGGGGGGGGGGGGGGGGGGGGCGGGEGGEGGGGGFEGEGFFGGGGGGGEGGGGGGGGGGGGFGGGGGGGGGGEFGGGFGGGGGCFGGGCE8EGGGGGG>GFF+CFGGGGG5CEGG7C:E=FFGGGGGGCDC6F?FCFFFFGG>D3DDCD=FFGG>FGF3*67)4159?2<FB<BF;F>7
@DE18INS60510:318:000000000-B6LD3:1:1101:5045:6548 1:N:0:AAGAGGCACTATTAAG
TGGGGAATATTGCACAATGGGGGAAACCCTGATGCAGCGACGCCGCGTGAGCGAAGAAGTATTTCGGTATGTAAAGCTCTATCAGCAGGGAAGAAAATGACGGTACCTGACTAAGAAGCACCGGCTAAATACGTGCCAGCAGCCGCGGTAATACGTATGGTGCAAGCGTTATCCGGATTTACTGGGTGTAAAGGGAGCGTAGACGGTTGGGTAAGTCTGATGTGAAAGCCCGGGGCTCAACCCCGGGACTGCATTGGAAACTATGTAACTAGAGTGTCGGAGA
+
A@FFFGFGF9-FDGGDE5FFGGDGCFFEFFFF,A,B?EFGDEDFEEG+@CF?>FEFEG:DFGGGGEF:F7F,CFGFGGFBF9<ABFGGFFG:FFGGGGGGGEECFFCCGG@9<FF9FGGGGFGGDCCFCGGF><88*<FE6C*C?G>E?CECEGF<C9FFF9<@E?C>8EE;FGGGEE5C9:CCCG6C:CFCCCE>CEE*;8C7:CCCC5==EEF+CD>FDCCFGGGF62CGCD37)<FGFF3<3*)>7*9>>49?FC#########################
@DE18INS60510:318:000000000-B6LD3:1:1101:26954:6553 1:N:0:AAGAGGCACTATTAAG
TGGGGAATATTGCACAATGGGCGCAAGCCTGATGCAGCCATGCCGCGTGTATGAAGAAGGCCTTCGGGTTGTAAAGTACTTTCAGCGGGGAGGAAGGGAGTAAAGTTAATACCTTTGCTCATTGACGTTACCCGCAGAAGAAGCACCGGCTAACTCCGTGCCAGCAGCCGCGGTAATACGGAGGGTGCAAGCGTTAATCGGAATTACTGGGCGTAAAGCGCACGCAGGCGGTTTGTTAAGGCAGATGTGAAATCCCCGGGCTCAACCTGGGAACTGCATCTGA
+
GGGGGGGGFGGGGGGGGFGGGGFFGGGGGGGGGGGGGGGGGGGGGGGDGGFGGGGGGGGGGGGGGGGGGGGGGGGGGGGGFGGGGGGGGGGGGGGGGGGGGGGGGGGGGGGGGGCFGDFFGGGGGGGFDFGGGGGGGCGFGGGGGGGDGGGGGGGFGGGGGGGFFGGGGGDGCEGDFGGDGCEEGEGDGGGGGGGE5C7FGC8E?GGGGGG5CEGGGGG3DGGGGGGDGGGGGGDF:6FD*7>>DF?:=FGGGF497D>>D@DF?<540782::2>?ABFBD4
@DE18INS60510:318:000000000-B6LD3:1:1101:23541:6592 1:N:0:AAGAGGCACTATTAAG
TGGGGAATATTGCACAATGGGGGAAACCCTGATGCAGCGACGCCGCGTGAGCGAAGAAGTATTTCGGTATGTAAAGCTCTATCAGCAGGGAAGAAAATGACGGTACCTGACTAAGAAGCACCGGCTAAATACGTGCCAGCAGCCGCGGTAATACGTATGGTGCAAGCGTTATCCGGATTTACTGGGTGTAAAGGGAGCGTAGACGGTTGTGTAAGTCTGATGTGAAAGCCCGGGGCTCAACCCCGGGACTGCATTGGAAACTATGTAACTAGAGTGTCGGAGA
+
GGGGGGGGGGGGGGGGGGGGGGGGGGGGGGGGGGGGGGGGGGGGGGGGGGGGGGGGGGGGGGGGGGGGGGGGGGGGGGGGGFGGGGFGGGGGGGGGGGGGGGGGGGGGGGGGGGGGGGGGGGGGGGGGGGGGGGGGGGGGGGGGGGGGGGGGFGGFGFGGGGGGGGGGEEGGGFGGGGGGGGGGGGGGGGCGGGDFGDGGGGE?EEEEGGEGGEFGCFGGGGGGGF9FFFGGDGGFEFGGFF3<DEDDFGGGGFFFGGFFGFGGFABBDFFAFFBFFFFF6>>
@DE18INS60510:318:000000000-B6LD3:1:1101:27522:6607 1:N:0:AAGAGGCACTATTAAG
TGGGGAATATTGCACAATGGGCGCAAGCCTGATGCAGCCATGCCGCGTGTATGAAGAAGGCCTTCGGGTTGTAAAGTACTTTCAGCGGGGAGGAAGGGAGTAAAGTTAATACCTTTGCTCATTGACGTTACCCGCAGAAGAAGCACCGGCTAACTCCGTGCCAGCAGCCGCGGTAATACGGAGGGTGCAAGCGTTAATCGGAATTACTGGGCGTAAAGCGCACGCAGGCGGTTTGTTAAGTCAGATGTGAAATCCCCGGGCTCAACCTGGGAACTGCATCTTA
+
GGGGGGGGGGGGGGGGGGGGGGGGGGGFGGGGGGGGGGGGGGGGGGGFGGGGGGGGGGGGGGGGGGGGGGGGGGGGGGGGGGGGGGGGGGGGGGGGGGGGGGGGGGGGGGGGGGGGGGGGGGGGGGGGGGGGGGGGGGGGGGGGGGGDGGGGGGGGGGFGGGGGGGGGCGGGFGGEGGGGGGGGGGGGGGFGGGGGGGGGGGGGGFFEFGGGGGGGGGGGGGGDEGGGEGGD37>FFFGFFFFFGGF:FFGC7=6@GD;;C75C=7F7?>BFFFFF?A<BA9@
@DE18INS60510:318:000000000-B6LD3:1:1101:8342:6625 1:N:0:AAGAGGCACTATTAAG
TGGGGAATATTGCACAATGGGCGAAAGCCTGATGCAGCGACGCCGCGTGAGTGAAGAAGTATTTCGGTATGTAAAGCTCTATCAGCAGGGAAGAAAATGACGGTACCTGACTAAGAAGCCCCGGCTAACTACGTGCCAGCAGCCGCGGTAATACGTAGGGGGCAAGCGTTATCCGGATTTACTGGGTGTAAAGGGAGCGTAGACGGCGAAGCAAGTCTGAAGTGAAAACCCAGGGCTCAACCCTGGGACTGCTTTGGAAACCGTTTTGCTAGAGTGTCGGAGA
+
CE@FGEGFGDF?EFGGCDCFFGE@:FE<FFF,E?EGGG:FFEGEECF@B7@FGF9CECFFF9FFGGGGFG:FFGFGG@CFGCCF@CFCF7:FECFC3?CCGGGGGGGGFCGG9FCFFFCEGGGD>EGCFCGGGE6CCC8FGFCFD>8CEGGGCCFFCFG*8>?E*;8CCGGGGGEE5CG+<EGGGGEG8997AFGGDGGGG5?FGEEG5:=C<CFCCFFGC=CCC>CCFCD3>39DF>CD@@F@GDFGFFGGG9=?D*)4<)95>:BFFFFBFFFF<220;18
@DE18INS60510:318:000000000-B6LD3:1:1101:11677:6625 1:N:0:AAGAGGCACTATTAAG
TGGGGAATATTGCACAATGGGGGAAACCCTGATGCAGCGACGCCGCGTGAGCGAAGAAGTATTTCGGTATGTAAAGCTCTATCAGCAGGGAAGAAAATGACGGTACCTGACTAAGAAGCACCGGCTAAATACGTGCCAGCAGCCGCGGTAATACGTATGGTGCAAGCGTTATCCGGATTTACTGGGTGTAAAGGGAGCGTAGACGGTTGTGTAAGTCTGATGTGAAAGCCCGGGGCTCAACCCCGGGACTGCATTGGAAACTATGTAACTAGAGTGTCGGAGA
+
GGGGGGGGGGGGGGGGGGGGGGGGGFGFGGGGGGGGGGGGGGGGGGGGGDEGEGGGGGFGDFGGGGGGGGFGGGGGGGGGGGGGFGFGGDF=FGGGFGGGGGDGGGGGGFGGGGGGGGGGGGGGGGGGGGGGGGGGGGGGGGGGGGGGGEGGGGGGGGGGGGGGGGGGGGCCGGGD<EEGFGGGGGFGGG9@FFG>EEEGGECGGGEGGDEGCF?CFFGGGGGGGCGCEDDDDCD@EFGGFFFFGGFG>CGGDFFFGGFFGFGGFFFAFF4448<4:AFFF0<
@DE18INS60510:318:000000000-B6LD3:1:1101:13149:6634 1:N:0:AAGAGGCACTATTAAG
TGGGGAATCTTCCGCAATGGACGAAAGTCTGACGGAGCAACGCCGCGTGAGTGATGAAGGATTTCGGTCTGTAAAGCTCTGTTGTTTATGACGAACGTGCAGTGTGTGAACAATGCATTGCAATGACGGTAGTAAACGAGGAAGCCACGGCTAACTACGTGCCAGCAGCCGCGGTAATACGTAGGTGGCGAGCGTTATCCGGAATTATTGGGCGTAAAGAGCATGTAGGCGGCTTAATAAGTCGAGCGTGAAAATGCGGGGCTCAACCCCGTATGGCGCTGGA
+
GGGGGGGGGGGGGGFEFGGGGGGGGGGGGGGGGEGGGGGGGGGGGDGGGGGFGGGGGGFGFGGGGGEGGGGGFGFFGGGGGGGGGGGGGGGGGGGGGGGGGGGGGGGFGGGGGGGGGFGEGCGGGGGGGGGDGGFGGGGGGGGGGGGGGDGGGGGGGGGG6FGGGFGFGGGGGGGG89:FGEFFGGG5FEGGGGGGCGGGGEGEGGGGGGCFGGGGGGGG4CCCEFC*:FGCDDCFFFG7BFFFGGFG@DG7DFFFGGF(<>5CFBF715986?7:?BFFFF:
@DE18INS60510:318:000000000-B6LD3:1:1101:24640:6641 1:N:0:AAGAGGCACTATTAAG
TGGGGAATATTGCACAATGGGCGGAAGCCTGATGCAGCGACGCCGCGTGAGTGAAGAAGTATCTCGGTATGTAAAGCTCCATCAGCAGGGAAGAAAATGACGGTACCTGACTAAGAAGCCCCGGCTAACTACGTGCCAGCAGCCGCGGTAATACGTAGGGGGCAAGCGTTATCCGGATTTACTGGGTGTAAAGGGAGCGTAGACGGCGACGCAAGTCTGGAGTGAAAGCCCGGGGCCCAACCCCGGGACTGCTTTGGAAACCGTGCTGCTGGAGTGCAGGAGA
+
GGGGGGGGGGGGGGGGGGGGGGGGGGGEFGGGGGGGGGEFGGGGGGGGGGGGGGFFFGGGAFFFGGGGGGGGGGGGGGGGGGGGGGGGGGGGGGGGGGGGGGGGGGGGGGGGGEFGGGGGGGDEGGGGGGGGGCFGGFGGGDGGGGGGG:FF;BFFFGDEGGDGGFGGEGGGGGGGEGGFGGGGGFFGGGGGGGDDGGDCGEEGGGGGGGGGGGEC7DDGGFGFFGF>F:7DDG3@<BDGFFFFGGFDDGFG7*@FGC-4D)9*8:FB?F3:?B:BF######
@DE18INS60510:318:000000000-B6LD3:1:1101:16505:6644 1:N:0:AAGAGGCACTATTAAG
TGGGGAATATTGCACAATGGGCGCAAGCCTGATGCAGCCATGCCGCGTGTATGAAGAAGGCCTTCGGGTTGTAAAGTACTTTCAGCGGGGAGGAAGGGAGTAAAGTTAATACCTTTGCTCATTGACGTTACCCGCAGAAGAAGCACCGGCTAACTCCGTGCCAGCAGCCGCGGTAATACGGAGGGTGCAAGCGTTAATCGGAATTACTGGGCGTAAAGCGCACGCAGGCGGTTTGTTAAGTCAGATGTGAAATCCCCGGGCTCAACCTGGGAACTGCATCTGC
+
GGGGGGGGGGGGGGGGGGGGGGGGGGGGGGGGGGGGGGGGGGGGGGGGGGGGGGGGGGFGGGGGGGGGGGGGGGGGGGGGGGGGGGDEGGGGGGGGGGGGGGGGGGGGGGGGGGGGGGGGGGGGGGGGGGGGGGGGGGGGGGGGGGGGGGGGGGGGFGGGGGGGGGGGGGGGGGGGGGGGGGGGGGGGGGFFGGGGGGGGEEGGGFGF@?FFGGGGFGGGGGGGCCG3CEG<DDGFF4DGFFFFGDF7*0?*CFFFGGF>GEGFFFFFFFFFBFFF<<<FAA#
@DE18INS60510:318:000000000-B6LD3:1:1101:21974:6644 1:N:0:AAGAGGCACTATTAAG
TGGGGGATATTGCACAATGGAGGAAACTCTGATGCAGCGACGCCGCGTGAGTGAAGAAGTATTTCGGTATGTAAAGCTCTATCAGCAGGGAAGAAAATGACGGTACCTGACTAAGAAGCCCCGGCTAACTACGTGCCAGCAGCCGCGGTAATACGTAGGGGGCAAGCGTTATCCGGATTTACTGGGTGTAAAGGGAGCGTAGACGGCGACGCAAGTCTGAAGTGAAATACCCGGGCTCAACCTGGGAACTGCTTTGGAAACTGTGTTGCTGGAGTGCTGGAGA
+
GGGGGGGGGGGGGGGGGGGGGGGGGGGGGGGGGGGGGGGGGGGGGGGGGGGGGGGGGGGGGGGGGGGGGGGGGGGGGGGGGGGGGGGGGGGGEGGGGGGGGGGGGGGGGGGGGGFGGGGGGGGDGGGFGGGGGGGGGGGGGGGGGGGC8CEGGGGFGGGGGGDGDGGGGGGGGGGG5CEGGGGGGFE>8C?CGG>>>EGGDGEGGGGGGGGGGEGF7CCCFGGGFFGGGGGGD)9@BF4CF@FFGGF4@CGGGFFFFGB)9=:7@4FBFFFB6::044:?BB6
@DE18INS60510:318:000000000-B6LD3:1:1101:4142:6647 1:N:0:AAGAGGCACTATTAAG
TGGGGAATCTTCCGCAATGGACGAAAGTCTGACGGAGCAACGCCGCGTGAGTGATGAAGGATCTCGGTCTGTAAAGCTCTTTTGTTTATGACGAACGTGCAGTGTGTGAACAATGCATTGCAATGACGGTAGTAAACGAGGAAGCCACGGCTAACTACGTGCCAGCCGCCGCGGTAATACGTAGGTGGCGAGCGTTGTCCGGAATTATTGGGCGTAAAGATCATGTAGGCGGCTTAATAAGTCGCGCGTGACAATGCGGGGCTCACCCCCGTATGGCGATGGA
+
<FGGGE@F<@F<EEE::CF@EGGFG,8FEFC<EEGFEG,CFFGGGGG4@+C?EFFEEF9B=F,A@FCFBFFFF9A8FF,C,<CB:EE,@@,E7FFFGGDFFCGFGFGFCCFG,FC3,@@F<E,=E9F++@+*>B;9>BFG>7>FEF:CB*>7<,<,7,=FC7F,:**1*:*:FE1*4<A+@C@C50+8;51C5EGEEE7+;?//58:C7@E*A>E*/***026:+C:C??#####################################################
@DE18INS60510:318:000000000-B6LD3:1:1101:23701:6647 1:N:0:AAGAGGCACTATTAAG
TGGGGAATCTTCCGCAATGGACGAAAGTCTGACGGAGCAACGCCGCGTGAGTGATGAAGGATTTCGGTCTGTAAAGCTCTGTTGTTTATGACGAACGTGCAGTGTGTGAACAATGCATTGCAATGACGGTAGTAAACGAGGAAGCCACGGCTAACTACGTGCCAGCAGCCGCGGTAATACGTAGGTGGCGAGCGTTGTCCGGAATTATTGGGCGTAATGAGCATGTAGGCGGCTTTATAAGTCGAGCGTGAAAATGCGGGGCTTAACCCCGTATGGCGCGGGA
+
GGFGGGGGGGGGGGGC@FFF9CCCFFFFGGGFFEGGGG@FECEFCEC@C??5CEFFDFEFEFAEFGG=FFEGFGGGGFFGGGGGGCEFGDF<FGGE=3DFBDFECFFG<3FD>FFDFEGGGEBFFGGCF@FEFGECE<*3F7,:<>:::>BFE<FGG7F=7<1;:1?8+4*:FE*1=++BFBF:ECGGGEGC>E8CGGGGDE**5+CG<CC*;:7=:*:*27C400<7:?CD))))1/*:FFFEG:5DDGC5:=?7DDBF#######################
@DE18INS60510:318:000000000-B6LD3:1:1101:16400:6651 1:N:0:AAGAGGCACTATTAAG
TGGGGAATATTGCACAATGGGCGAAAGCCTGATGCAGCGACGCCGCGTGAGTGAAGAAGTATTTCGGTATGTAAAGCTCTATCAGCAGGGAAGAAAATGACGGTACCTGACTAAGAAGCCCCGGCTAACTACGTGCCAGCAGCCGCGGTAATACGTAGGGGGCAAGCGTTATCCGGATTTACTGGGTGTAAAGGGAGCGTAGACGGCGATGCAAGTCTGAAGTGAAAGCCCAGGGCTCAACCCTGGGACTGCTTTGGAAACTGTGTTGCTAGAGTGCTGGAGA
+
GGGGGGFGGGGGGGGGGGGGGGGGGGGGGGGGGGGGGGGGGGGGGGGGGGGGGGGGGGGGGGGGGGGGGGGGGGGGGGGGGGGGGGGGGGGGGGGGGGGGGGGGFGGGGGGGGGGGGGGGGGGGGGGGGGGGGGGGGGGGGGGGGGGGGGGGGGGGGGGGGGGGGGGGGGGGGGGGGGGGGGGGGGGGGGGGFGGGGGGGGGEGGEGGGGGGGGGGGGGGDDGGGGDCGGGGGGGFFFGFFFFFGGFGFFGGFFFFGGF2FFGGFFFFFFFF2>BFFFFFFF?
@DE18INS60510:318:000000000-B6LD3:1:1101:17609:6666 1:N:0:AAGAGGCACTATTAAG
TGGGGAATATTGCACAATGGGGGAAACCCTGATGCAGCGACGCCGCGTGAGTGAAGAAGTATCTCGGTATGTAAAGCTCTATCAGCAGGGAAGAAAATGACGGTACCTGACTAAGAAGCCCCGGCTAACTACGTGCCAGCAGCCGCGGTAATACGTAGGGGGCAAGCGTTATCCGGAATTACTGGGTGTAAAGGGTGCGTAGGTGGTATGGCAAGTCAGAAGTGAAAACCCAGTGCTTAACTCTGGGACTGCTTTTGAAACTGTCAGACTTGAGTGCAGGAGA
+
GGGGGGEGGGGGGGGFFGGGGGGGGGGEGGFGGGGGGGGGGGGGGDGEGEGGGGGFFG8FFGGGGGGGGGGGFGGCGFCF9FFEGGFGGGFFFGGFGGGGGGGFGGFGGGGGGGGGGGGFFDGGGGGGGGGGDB:FGGGGDFGCEGFGEFDGGGGFFGGCDCFCF7CGGGGGGGG5E*;FCEFCCFGGCCC7@9EC8>CGGG5FGFEFGGGGF97<9>FFG*ACCCFGGCD<F*2*99FGFFFF:F)987CFCF@FFCA2>?#####################
@DE18INS60510:318:000000000-B6LD3:1:1101:6539:6680 1:N:0:AAGAGGCACTATTAAG
TGGGGGATATTGCACAATGGAGGAAACTCTGATGCAGCGACGCCGCGTGAGTGAAGAAGTATTTCGGTATGTAAAGCTCTATCAGCAGGGAAGAAAATGACGGTACCTGACTAAGAAGCCCCGGCTAACTACGTGCCAGCAGCCGCGGTAATACGTAGGGGGCAAGCGTTATCCGGATTTACTGGGTGTAAAGGGAGCGTCGACGGCGACGCCAGTCTGAAGTGAAATACCCGGGCTCACCCTGGGAACTGCTTTGGAAACTGTGTTGCTGGAGTGCTGGAGA
+
FGGGGGF7EEGFGGGFFGGGFGDGGGGGGGGGGGGGGGFGGGGGGGGGEGEFFGFGGGGGGGCFFFGG73FFFFGGGGFFFFGGGGGFEGGGEFGE8FGGGGGGGGGGG:EG,FF?FGGGGGGGGGG@FFGGGG68FGFGCGGGGG58*::?FGGC6CE>CEC*2CFCGGCFFGGG5CC?FGGGGGEGC9CCGGG*;8:E*::CGGGGD=EG8>EFG>F77=:*:>9CC7>4CD9<>FF*57:FD5)*8<6CD49?G:)->FGCFFF?A?)(.37:<AA?(4@
@DE18INS60510:318:000000000-B6LD3:1:1101:13326:6680 1:N:0:AAGAGGCACTATTAAG
TGGGGAATATTGCACAATGGGGGAAACCCTGACGCAGCGACGCCGCGTGAGTGAAGAAGTATCTCGGTATGTAAAGCTCTATCAGCAGGGAAGAAAATGACGGTACCTGACTAAGAAGCCCCGGCTAACTACGTGCCAGCAGCCGCGGTAATACGTAGGGGGCAAGCGTTATCCGGAATTACTGGGTGTAAAGGGTGTGTAGGTGGTATGGCAAGTCAGAAGTGAAAACCCAGGGCTTAACTCTGGGACTGCTTTTGAAACTGTCAGACTGGAGTGCAGGAGA
+
GGGGGG7EFFGGGGG<CFGFGGGGGGGCFG?CFEEGGG7CGGGGGCFFE@FEFFGGGGFG9FGAEF74BDFGGG<EFEGFCF<FCGGFFGGFGGGGGGGGGGGGGGCFGGGGGF8F9FF<FGGFFGGGGGCEFG8CGGGGGG>FGGGG:1CFCCFGGCG:CFDC8BFEG:=CFFG7<CGGFGGFGGEGGG?FFCGGCEEE?CFGGGGGFFCGC?7CEGGDG7CFFGC7?C*>73*7;FGDF?67*?)*8C<C>?FF>D><:=>FF##################
@DE18INS60510:318:000000000-B6LD3:1:1101:6560:6681 1:N:0:AAGAGGCACTATTAAG
TGGGGGATATTGCACAATGGAGGAAACTCTGATGCAGCGACGCCGCGTGAGTGAAGAAGTATTTCGGTATGTAAAGCTCTATCAGCAGGGAAGAAAATGACGGTACCTGACTAAGAAGCCCCGGCTAACTACGTGCCAGCAGCCGCGGTAATACGTAGGGGGCAAGCGTTATCCGGATTTACTGGGTGTAAAGGGAGCGTAGACGGCGACGCAAGTCTGAAGTGAAATACCCGGGCTCAACCTGGGAACTGCTTTGGAAACTGTGTTGCTAGAGTGCTGGAGA
+
FFGGGGGGGGGGGGGGGGGGGGGGGGGGGGGGGGGFGGGGFGGGGGGGDFGGGGGGGGGFF@BAEFGCGGGGGGGGGGGGGGGGGGGEFGGGGGGGGGGGGGGGFGGFGGGGGGGGGGGGGGGGGGGGGGGFGGGGGGGGG>FGGGGGGGGFFFCAFFGGGGGGGGGGGGGGGGGG*/8+<CCFFGFGGG7CFGGG>5?ECEGGGECCGGGGGCEECGFGGF?FFGGDGGG4<C<:@FCGFF4>FGFGFGCFF=499C:<F=**/653AF#############
@DE18INS60510:318:000000000-B6LD3:1:1101:16535:6684 1:N:0:AAGAGGCACTATTAAG
TGGGGAATATTGCACAATGGGCGCAAGCCTGATGCAGCCATGCCGCGTGTATGAAGAAGGCCTTCGGGTTGTAAAGTACTTTCAGCGGGGAGGAAGGGAGTAAAGTTAATACCTTTGCTCATTGACGTTACCCGCAGAAGAAGCACCGGCTAACTCCGTGCCAGCAGCCGCGGTAATACGGAGGGTGCAAGCGTTAATCGGAATTACTGGGCGTAAAGCGCACGCAGGCGGTTTGTTAAGTCAGATGTGAAATCCCCGGGCTCAACCTGGGAACTGCATCTGA
+
GGFGGGGGFGGFGGGGGGGGGGGGGGGGGGGGGGGGGFE@FGGGGGGGGEGGGGGGGG8EFGGGGGGGGGGGGGGFFGGFFGFGDDC:CCEGGGGGGGGGGGGADFGC9FGGGGGGFGGGGGGFGGGEGGGFCFGC7E@F,>7FFGGGGGGCGGGFFGGGGGGGGGGCFEGEGFGGGGGGCEFD8CGGGG?GGGGDFGGEEECGG+CG7?CEEEECFGGGGGGGCDEDGEGGDD7>?@7CFFFFFGFGFCC7FF4?9D9>G)9D/:F:44?(528?F>AA<AF
@DE18INS60510:318:000000000-B6LD3:1:1101:17340:6694 1:N:0:AAGAGGCACTATTAAG
TGGGGAATATTGCACAATGGGCGAAAGCCTGATGCAGCGACGCCGCGTGAGTGAAGAAGTATTTCGGTATGTAAAGCTCTATCAGCAGGGAAGAAAATGACGGTACCTGACTAAGAAGCCCCGGCTAACTACGTGCCAGCAGCCGCGGTAATACGTAGGGGGCAAGCGTTATCCGGATTTACTGGGTGTAAAGGGAGCGTAGACGGTAAAGCAAGTCTGAAGTGAAAGCCCGCGGCTCAACTGCGGGACTGCTTTGGAAACTGTTTAGCTGGAGTGTCGGAGA
+
GGGGCGGGGGGGGGGGGGGGGGGGGGGGGGGGGGGGGGDGGGGGGGGGGGGGGGGGGGCGGGGGGGEGGGGGGGGGGGGGGGGGGGFGGGFGGGGGGGGGGGGFGGGGGGGGGGFFGGGGGGGGGGGFGGGGGGGGGGGGGGGGGGGGGGGGGGGGGGGGGGGGGFGGGGGGGGGGGGGGGGGGGGGCEFE<FDEGGGGGCGGGGGGFGGGGGGDFGGGGGDGGGGGFGFGGGGG@DFGCFFFFGGDDBFGFFFFFFFA2CFGGFFFFAFA?(142>A#####
@DE18INS60510:318:000000000-B6LD3:1:1101:14642:6709 1:N:0:AAGAGGCACTATTAAG
TGGGGAATATTGCACAATGGGGGAAACCCTGATGCAGCGACGCCGCGTGAGCGATGAAGTATTTCGGTATGTAAAGCTCTATCAGCAGGGAAGAAAATGACGGTACCTGACTAAGAAGCCCCGGCTGACTACGTGCCAGCAGCCGCGGTAATACGTAGGGGGCAAGCGTTGTCCGGATTTACTGGGTGTAAAGGGAGCGTAGACGGCATGGCAAGCCAGATGTGAAAGCCCGGGGCTCAACCCCGGGACTGCATTTGGAACTGTCAGGCTAGAGTGTCGGAGA
+
GGGGGGGGGGGGGGGGGGGGGGGGGGGGGGGGGGGGGGGGGGGGGGGGGGFGGGGGGGEFFGGGGGGGGGGGGGGGGGGGGGGGGGGGGGGGGGGGGGGGGGGGGGGGGGGGGGCGGGGGGGFGGDGGGGGGGGGGGGDGGGGGGGGGGGGGGGGGGGGGGGGGGGGGGGDGFGGGGGGGGGGGGGEEGG9@FGGG5EGGGGGGGGGEEGGEFGGGGFDCGGGGFGFGGFFG3DGFFFGGFFBFGGFDEGCC*@FFFGFFGFGGFFFFFFF?27ABFFFFFFF
@DE18INS60510:318:000000000-B6LD3:1:1101:9565:6721 1:N:0:AAGAGGCACTATTAAG
TGGGGAATATTGCACAATGGGGGAAACCATGATGCAGCGACGCCGCGTGAGCGAAGAAGTATTTCGGTATGTAAAGCTCTATCAGCAGGGAAGAAAATGACGGTACCTGACTAAGAAGCACCGGCTAAATACGTGCCAGCAGCCGCGGTAATACGTATGGTGCAAGCGTTATCCGGATTTACTGGGTGTAAAGGGAGCGTAGACGGTTGTGTAAGTCTGATGTGAAAGCCCGGGGCTCAACCCCGGGACTGCATTGGAAACTATGTAACTCAAGTGTCGGAGA
+
GGGGGGGGGGGGGGGGGGGGGGGGGGGGFGGGGGGGGGDDFGGGGGGGCFGGGGGGGGGGGGGGGGGGFFGGGGGGGGGGGGGGGGGGGGGFDGGGGG<BFGDGDGGGCFGGGGGFGGDGGGGDGGGFGGGGGGBFGGGGFGGGGGGGGGEGGGGGFGGGGGGGG+:BGGGGGGDG>EGGCGGGCFGGGGFFFGG>CE8CCE8FGGGEEG=FG9CGCDFCF>FFCGDCGCGDGCD@>FDFFFFFDGFG>FFG79F?CC2>GFCG7>FFBF#############
@DE18INS60510:318:000000000-B6LD3:1:1101:26259:6727 1:N:0:AAGAGGCACTATTAAG
TGGGGAATATTGCACAATGGGGGAAACCCTGATGCAGCGACGCCGCGTGAGCGAAGAAGTATTTCGGGTTGTAAACTTCTTTTGTCGGGGACGAAACAAATGACGGTACCTGACGAATAAGCCATGGCTAACTACGTGCCAGCAGCCGCGGTAATACGTAGGTGGCAAGCGTTATCCGGATTTACTGGGTGTAAAGGGCGTGTAGGCGGGATTGCAAGTCAGATGTGAAAACTGGGGGCTCAACCTCCAGCCTGCATTTGAAACTGTAGTTCTTGAGTGCTGG
+
GGGGEGGGGGGGGGFGFFGGGGGGGGGGGGGGGGDGFGFFFGGFGGGGGGGGEGCGDGFF@EFEGGGGGGGEGDGGGGGGGGGGGGGGFGDCGGGDGGGGGGGGGGGGGGFFFGGGGGGGGGFGGGFGGGGGGGGGC6EGGGCFGGGGDGG>EGGGGGGGGDFGGGGGFGGCEEGGGGEGDDGGGGGGGGGGGFDGGGGGEEGGFFGGEGGCACFFFGGGGGCF9:FFF::C:>FF@>GGFFFFGFFGFCC7DFF@GGFAGF*:8<@<AFBAAFFF:ABA>4@
@DE18INS60510:318:000000000-B6LD3:1:1101:19393:6756 1:N:0:AAGAGGCACTATTAAG
TGGGGAATATTGCACAATGGGGGAAACCCTGATGCAGCGACGCCGCGTGAGCGAAGAAGTATTTCGGTATGTAAAGCTCTATCAGCAGGGGAGAAAATGACGGTACCTGACTAAGAAGCACCGGCTAAATACGTGCCAGCAGCCGCGGTAATACGTATGGTGCAAGCGTTATCCGGATTTACTGGGTGTAAAGGGAGCGTAGACGGTTGTGTAAGTCTGATGTGAAAGCCCGGGGCTCAACCCCGGGACTGCATTGGAAACTATGTAACTAGAGCGTCGGAGA
+
GGGGGGGGGGGGGGGGFGGGGGGGGGGGGGGGGGGGGGGGGGGGGGGGGGGGGGGGGGGGGGGGGGGGGGGGGGGGGGGGGGGGFGGFGGGGGGGCGGGGGGGGGGGGGGGGGGFGGGGGGGGGGGGGGGGGGG8FGGGGGGGGGGDGGGGGGGGGGGGGGFGGGGGGGGGGGGGGGGGGGGGGGGGGGFCGGGCDGGDGGGGGGGEGDGGGFC9EGGC>G>FD@FFGGCFGG3<@E@=DFFFFGCD:>GFGCFF4C>2)>FGFFF99BF>A<?D07:1;;B5
@DE18INS60510:318:000000000-B6LD3:1:1101:16127:6785 1:N:0:AAGAGGCACTATTAAG
TGGGGAATATTGCACAATGGGCGAAAGCCTGATGCAGCGACGCCGCGTGAGTGAAGAAGTACTTCGGTATGTAAAGCTCTATCAGCAGGGAAGAAAATGACGGTACCTGACTAAGAAGCCCCGGCTAACTACGTGCCAGCAGCCGCGGTAATACGTAGGGGGCAAGCGTTATCCGGATTTACTGGGTGTAAAGGGAGCGTAGACGGCACAGCAAGTCTGATGTGAAAGGCGGGGGCTTAACCCCTGGACTGCATTGGAAACTGCTGTGCTTGAGTGCCGGAGG
+
GGGGGGGGGGGGGGGGFGGGGGGGGGGCGGGGGGGGGGEGGGGGGGGGGEGGGGFFGGGGGGGGGGGGGGGGGGGGGGGGGFFGGGGGGGGGGGGGGGGGGGGGGGGGGGGGGGGGGGGFGGGGGGGGGGGGGGGGGGGGGGGGGGGGCEGGFGG<FGGGGGGGGGGCECGGGGGGEEGGGFGGGGFGGGGGGGGFEGGGGG>FGGGGGGGGGGFCGGGFGCGGGDED5=3<<DD>DFGGF?FEGGF4@GGGGFFFFCADFF7FBBF>DFFB(26<<A>9;BE
@DE18INS60510:318:000000000-B6LD3:1:1101:22938:6788 1:N:0:AAGAGGCACTATTAAG
TGGGGAATATTGCACAATGGGCGCAAGCCTGATGCAGCCATGCCGCGTGTATGAAGAAGGCCTTCGGGTTGTAAAGTACTTTCAGCGGGGAGGAAGGGAGTAAAGTTAATACCTTTGCTCATTGACGTTACCCGCAGAAGAAGCACCGGCTAACTCCGTGCCAGCAGCCGCGGTAATACGGAGGGTGCAAGCGTTAATCGGAATTACTGGGCGTAAAGCGCACGCAGGCGGTTTGTTAAGTCAGATGTGAAATCCCCGGGCTCAACCTGGGAACTGCATCTGA
+
GGGGGGGGFGGFGGGGGGGGGGGGGGGGGGGGGGGGGGGGGGGGGGGGGGGGGGGGGGGGGGGGGGGGGGGGGGGGGGGGGGGGGGGGGGGGGGGGGGGGGDGGGGGGGGFGGGGGGGGGGGGGGGGGFGGGGGGGGGGGFE7BFGGGGGGEGGGGGGGGGGGGG?FGGGGEGGDGGGGGGGGGGGGGGGEFEEG5FGG8EGCEG7FGCGDFEGEGGGGGGGGGGGGGGCDDGGDFFB77@?FF*A@D?>CDFFF6CGF9DDF4=:FBF>?############
@DE18INS60510:318:000000000-B6LD3:1:1101:26618:6792 1:N:0:AAGAGGCACTATTAAG
TGGGGAATATTGCACAATGGGGGAAACCCCGATGCAGCGACGCCGCGTGAGCGAAGAAGTATTTCGGTATGTAAAGCTCTATCAGCAGGGAAGAAGAAATGACGGTACCTGACTAAGAAGCACCGGCTAAATACGTGCCAGCAGCCGCGGTAATACGTATGGTGCAAGCGTTATCCGGATTTACTGGGTGTAAAGGGAGCGCAGGCGGAAGGCTAAGTCTGATGTGAAAGCCCGGGGCTCAACCCCGGTACTGCATTGGAAACTGGTCATCTAGAGTGTCGGA
+
GGGGGGGGGGGGGGGGGGGGGGGGGGGGGGEGGGGGGGGGGGGGGGGGGGGGGGGGGGGGFGGGGGGGGGGGGGGGGGGGDFGGGGGGGGGGGGFGGGGGGGGGGGGCGGGGGGGEGAFBFFGGGGGDGGGGGGGGGGGGGGGGGGGGGGGGGGG9FFGGGFFGGGFG>EEGGGGFEDEEGFGGGGFFGGGG@FFFEGGGGDECGGGG5CCEGFGGGGGGF7:CGGFGFCC5CDGFDB1CF*057C>GDDDFC=?F==??F=FFFFFFAFF<2A)44<AFB>>
@DE18INS60510:318:000000000-B6LD3:1:1101:26919:6810 1:N:0:AAGAGGCACTATTAAG
TGGGGAATATTGCACAATGGGGGAAACCCTGATGCAGCGACGCCGCGTGAGCGATGAAGTATTTCGGTATGTAAAGCTCTATCAGCAGGGAAGAAAATGACGGTACCTGACTAAGAAGCCCCGGCTAACTACGTGCCAGCAGCCGCGGTAATACGTAGGGGGCAAGCGTTATCCGGATTTACTGGGTGTAAAGGGAGCGTAGACGGCATGGCAAGCCAGATGTGAAAGCCCGGGGCTCAACCCCGGGCCTGCATTTGGAACTGTCAGGCTAGAGTGTCGGAGA
+
GGGGGGGGGGGGGGGGGGGGGGGGGGGGGGGGGGGGGGGGGGGGGGGGGGGGGGGGGGGGGGGGGGGGGGGGGGGGGGGGGGGGGGGGGGGGGGGGGGGGGGGGGGGGGGGGGGGGGGGGGGGGGGGGGGGGGGGGGGGGGGGGGGGGGGGGGGGGGGEGGGGGFGGGGGGGGGGGCEGG?GGGGGGGGGF?EGGGGDEEGG?FGDGGGGGFGGGGGGGG=FGGGFGGGFGGGGGFDFFG@@DBDEE))9FF4BFFFG0<<FF>FFFB<FB?###########
@DE18INS60510:318:000000000-B6LD3:1:1101:16583:6818 1:N:0:AAGAGGCACTATTAAG
TGGGGAATATTGCACAATGGGGGAAACCTTGATGCAGCGACGCCGCGTGAAGGAAGAAGTATCTCGGTATGTAAACTTCTATCAGCAGGGAAGATAATGACGGTACCTGACTAAGAAGCCCCGGCTAACTACGTGCCAGCAGCCGCGGTAATACGTAGGGGGCAAGCGTTATCCGGATTTACTGGGTGTAAAGGGAGCGTAGACGGCGCAGCAAGTCTGATGTGAAAGGCAGGGGCTTAACCCCTGGACTGCATTGGAACCTGCTGTGCTTGAGTGCCGGAGG
+
GGGGGGFGGGGGGGGFFGFCFGGGGGG@FGGGGGGGGGFGGGGGGGGGGGGEGGFGGGGEFGGGGGGGGGGGGGGGGGGGGGGGGFFGGDFFCCAFFGGGGGDFEGGGC@FGGCF9FFEFFGECFGGEGGGGCF@CCGFGFFFGGGGGGG7FEFGFFGGDGGGGCFGGGGGFGGGE7EGGGFFGDFGCEF9@C7EGG>EGGGCCE=EGGGGGGFFC7:DFGDGCFF+:574C5)))<FG76FFB35:*57<F7FBF>FA(5;<<?77(6@#############
@DE18INS60510:318:000000000-B6LD3:1:1101:24535:6828 1:N:0:AAGAGGCACTATTAAG
TGGGGAATCTCCCGCAATGGACGAAAGTCTGACGGAGCAACGCCGCGTGAGTGATGAAGGATTTCGGTCTGTAAAGCTCTGTTGTTTATGACGAACGTGCAGTGTGTGAACAATGCATTGCAATGACGGTAGTAAACGAGGAAGCCACGGCTAACTACGTGCCAGCAGCCGCGGTAATACGTAGGTGGCGAGCGTTGTCCGGAATTATTGGGCGTAAAGAGCATGTAGGCGGCTTAATAAGTCGAGCGTGAAAATGCGGGGCTCAACCCCGTATGGCGCTGGA
+
GGGGGGGGGGGGGGGGGGGGGGGGGGG@FGGGGGGGGGGGGGGGGGGFFGGFFGFGGGGGFFGGGGGGGDGGGGGGGGGGGGGGGGGGGGGGGGGGGGGGGGGGGGGGGGGGGGGGGGGGGGGGGFGGGGGGGGGGGGGGGGGFGGGGGGGGGGGGGFGGGGGGGGFGGDGCFEFGGGGCGFGGG@FGFEEGGGCGGGFGGGC8FCGGG7A7CCGDE<D>GGGGGGGGCFDDGG3<@FFGFFFEGGFGFG<DC4*?FD9BGF5FF7?7?##############
@DE18INS60510:318:000000000-B6LD3:1:1101:15584:6834 1:N:0:AAGAGGCACTATTAAG
TGGGGAATCTTCCGCAATGGACGAAAGTCTGACGGAGCAACGCCGCGTGAGTGATGAAGGATTTCGGTCTGTAAAGCTCTGTTGTTTATGACGAACGTGCAGTGTGTGAACAATGCATTGCAATGACGGTAGTAAACGAGGAAGCCACGGCTAACTACGTGCCAGCAGCCGCGGTAATACGTAGGTGGCGAGCGTTGTCCGGAATTATTGGGCGTAAAGAGCATGTAGGCGGCTTAATAAGTCGAGCGTGAAAATGCGGGCCTCCACCCCGTATGGCGCTGGA
+
GGGGGGGGGGGGGCFFGGGGGGGGGGGGGGGGGGGGGGGGGGGGGGGGGGGEFGGGGGGGGGGGGGGGGGGGGGGDFGGGCFGGGGFFGGGGGGGGGGGGGGGGGGGGGGGGGGGGGGGFGFGGFFGGGGGDGGGGGGGGGGGGGGGGGGGGGGGGFGGGGGGGGGGGGGGGGGGGGFGGGGGGDGFGGGDGGGGGCGGGGDGGGGGGGDD=EEGGGCF7>CGFFGFGGGGDGDD:@@CFB==>CE@G@<DFD?FFGGBF)0/0).<?FDF?F7:?FBB9>FF
@DE18INS60510:318:000000000-B6LD3:1:1101:6747:6840 1:N:0:AAGAGGCACTATTAAG
TGGGGAATATTGCACAATGGGCGGAAGCCTGATGCAGCGACGCCGCGTGAGTGAAGAAGTATCTCGGTATGTAAAGCTCTATCAGCAGGGAAGAAAATGACGGTACCTGACTAAGAAGCCCCGGCTAACTACGTGCCAGCAGCCGCGGTAATACGTAGGGGGCAAGCGTTATCCGGATTTACTGGGTGTAAAGGGAGCGTAGACGGCGACGCAAGTCTGGAGTGAAAGCCCGGGGCCCAACCCCGGGACTGCTTTGGAAACTGTGCTGCTGGAGTGCAGGAGA
+
6EFGGGGGGGGA<@FFCFGGGGGGEGGGGGGGGGGDGCBEFEGGGGGGGGEFCFCGCFG9FF<@FFGBF@DFFGGGCFF<?CEE9FDFCFDFGGFCFGGGGGGGFGGGGDGGGCFFFGCCGGGGGDGGGGGGGFGGGGGGGGGGEGCCFCGGGGGGGGGGGDGGFGGEG>8>FGGGGGGF?FGGGGGGGGGGFGEFGGGCEEEGEEG>:CEE85:?CDGCCFFFFGGGG=<DC><5>DGGFEFF:C)9>7DG:FF466<)9@CG=9FA??:>B?70A2><??>
@DE18INS60510:318:000000000-B6LD3:1:1101:6541:6855 1:N:0:AAGAGGCACTATTAAG
TGGGGAATATTGCACAATGGGGGAAACCCTGATGCAGCGACGCCGCGTGAGTGAAGAAGTATCTCGGTATGTAAAGCTCTATCAGCAGGGAAGAAAATGACGGTACCTGACTAAGAAGCCCCGGCTAACTACGTGCCAGCAGCCGCGGTAATACGTAGGGGGCAGGCGTTATCCGGAATTACTGGGTGTAAAGGGTGCGTAGGTGGTATGGCAAGTAAGCAGTGAAAACCCAGTGCTTAACTCTGGGACTGCTTTTGAAACTGTCAGACTGGATTGCAGGAGC
+
=FGFEGEFGGGGGFGDEAFGDGCFFFG,BEFFGGCDF<CC+FEGGGGEGCGGCE<FCCACEFG,FEGE8FDEFGGFFBFGGGGGFGGGFC+AFFGGFGFGGBFGGEFFGFGGF9F9CF?FGG7EG7EFD3FFGGFGGFGF<DCG77EBFFEC,,@?FG>FGEGGGGD8:=**CAFECEGGFGFCFFF>EF?9C+8;8*:**2;:0CGGGCEFE9:C+:7*2>?FFF7>C=CD4**9B4F:9@@?:7@C57C4:6*9C*<)CFGG46@################
@DE18INS60510:318:000000000-B6LD3:1:1101:14878:6858 1:N:0:AAGAGGCACTATTAAG
TGGGGAATATTGCACAATGGGGGAAACCCTGATGCAGCGACGCCGCGTGAGCGAAGAAGTATTTCGGTATGTAAAGCTCTATCAGCAGGGAAGAAGAAATGACGGTACCTGACTAAGAAGCACCGGCTAAATACGTGCCAGCAGCCGCGGTAATACGTATGGTGCAAGCGTTATCCGGATTTACTGGGTGTAAAGGGAGCGCAGGCGGTACGGCAAGTCTGATGTGAAAGCCCGGGGCTCAACCCCGGTACTGCATTGGAAACTGTCGGACTAGCGTGTCGGA
+
GGGGGGGGGGGGGGGGGGGGGGCGEGGFGGGGGGGGGGGGGGGGGGGGGGGGGGGGGGGGFGGGGFGGGGDFGCF<DGGGGGGGGGGGGCF8CGFGGGGGGFGGDGGGGGGGGGGGGGGGGGGGGDGGGGGGGGGGGGGGGGGGGGGGGGGGGGGGFFGGGFG9FCCFGDGGDGGGC88?EFGGFGGGGGGGDCFGCFGGGDGEGGGGGEGGGC5E=DGGGGDGGGEG?FG9<D<@D@DGFFF>D57DD57FFFB?*04<GFCCFFF:>:13:B#########
@DE18INS60510:318:000000000-B6LD3:1:1101:27811:6863 1:N:0:AAGAGGCACTATTAAG
TGGGGAATATTGCACAATGGGGGAAACCCTGATGCAGCGACGCCGCGTGGAGGAAGAAGGTCTTCGGATTGTAAACTCCTGTTGTTGAGGAAGATAATGACGGTACTCAACAAGGAAGTGACGGCTAACTACGTGCCAGCAGCCGCGGTAAAACGTAGGTCACAAGCGTTGTCCGGAATTACTGGGTGTGAAGGGAGCGCAGGCGGGAGAACAAGTTGGAAGTGAAATCCATGGGCTCAACCCATGAACTGCTTTCAAAACTGTTTTTCTTGAGTAGTGCAGA
+
GGGGGGGGGGGGGGGGGGGGGGGGGGGFGGGGGGGGGGEGGGGGGGGGGGEFGGGGGGGGGGGGGGGEGGGGGGFGGGGGGEGGGGGFFGGGGGGGGGBFFEGGGGGCFGGGG8CE<>FGGCFEGG:<FCFGGF8DGFGGFCCGGGGEG@FDEFEGFGGFGGGGF8@EEGDEGGEGGEFFFCCFGGGGGGGFBCCC?EGE8CC*:CEGGCCCG6FF+:CCGGGGAD77FFCFD4CF>FC4:>55C6?*=>CFG6=*:>AD*9:21<;:0B9:)44:<B(6A>F
@DE18INS60510:318:000000000-B6LD3:1:1101:22347:6867 1:N:0:AAGAGGCACTATTAAG
TGGGGAATATTGCACAATGGGGGAAACCCTGATGCAGCGACGCCGCGTGAGCGAAGAAGTATTTCGGTATGTAAAGCTCTATCAGCAGGGAAGAAAATGACGGTACCTGACTAAGAAGCACCGGCTAAATACGTGCCAGCAGCCGCGGTAATACGTATGGTGCAAGCGTTATCCGGATTTACTGGGTGTAAAGGGAGCGTAGACGGTTGTGTAAGTCTGATGTGAAAGCCCGGGGCTCAACCCCGGGACTGCATTGGAAACTATGTAACTAGAGTGTCGGAGA
+
GGGGCGFGGGGFGGGGGGGGGGGGGGFEEGGGGGGGGGGGGGGG:FEGGGGGGGGGGGGGGGGGGCCFEGGGGGGDCCFFGGGGGGFGGGGGGGGGGGGFGGGFGGFEE:FGGGGGGGGGGGCGGGGGGFGGGGGGGGGGGFGGGGCCGG*CGGGFFGCCGCGF79FGGGG@F?EE>EEGFFGG?FGDEG+<EGC8CCCCCCEGEGGGGEGGFCFGGGG7FDFG7CF7C*9DD)CBD@4CFF>ECGFGDGGG7@?/7C4>F?#####################
@DE18INS60510:318:000000000-B6LD3:1:1101:16417:6870 1:N:0:AAGAGGCACTATTAAG
TGGGGAATATTGCACAATGGGCGCAAGCCTGATGCAGCCATGCCGCGTGTATGAAGAAGGCCTTCGGGTTGTAAAGTACTTTCAGCGGGGAGGAAGGGAGTAAAGTTAATACCTTTGCTCATTGACGTTACCCGCAGAAGAAGCACCGGCTAACTCCGTGCCAGCAGCCGCGGTAATACGGAGGGTGCAAGCGTTAATCGGAATTACTGGGCGTAAAGCGCACGCAGGCGGTTTGTTAAGTCAGATGTGAAATCCCCGGGCTCAACCTGGGAACTGCCTCTGA
+
GFGGGGGGGGGGGGGGFGGGGGGGGGGGC@FGFFGGGGGGGGGGDGGGGGGGFGFGGGGGGGGGFGGGFGGEDFGGGGGGGGGGGGDCFE@FGEGGGDDGGGFFGGGGGGGGGGGGFGGGFGFFGGDFFGGGGGG7CFCFB7FGGGFGCFGCFGFFFGCFGFFGCEGFGD>CFGEGG?GFG>FGDGGGFGGGGGCG59E8EE*8CFGG+0CFGCG=FFGDGGCDCDEDECGCDGG7;4::BFF=>F47*CFFGFFF5D9>C.907:F:2<2(5:?B#######
@DE18INS60510:318:000000000-B6LD3:1:1101:25621:6887 1:N:0:AAGAGGCACTATTAAG
TGGGGAATATTGCACAATGGGCGCAAGCCTGATGCAGCCATGCCGCGTGTATGAAGAAGGCCTTCGGGTTGTAAAGTACTTTCAGCGGGGAGGAAGGGAGTAAAGTTAATACCTTTGCTCATTGACGTTACCCGCAGAAGAAGCACCGGCTAACTCCGTGCCAGCAGCCGCGGTAATACGGAGGGTGCAAGCGTTAATCGGAATTACTGGGCGTAAAGCGCACGCAGGCGGTTTGTTAAGTCAGATGTGAAATCCCCGGGCTCAACCTGGGAACTGCATCTGA
+
GFGGGGFFGGGGGGGGFGGGGGEGGGGGGGGGGGGGGGGGGGGGGGGGGGGGGGGGGGGGGGGGGGGGGGGGGGGGGGGGGGGGGGCEGGFFFFFGGGCFFGGGGGGGGGGGFGGGFGCGFCFGGGGGFGGGCGGC*:FEGGGGFG8EGGGGFGFGGGGGGGGGGGGGGGGGGGDCEGGFECGGGEGCFGFGCEGGGGGFGGGGGGGGGGGGGGG7CGGGDGGGDCEDEEGCDCGFFFFF6***:CFG4DGGGFF?GGB>3)/9?:FBF>807:0)4A)6>A#
@DE18INS60510:318:000000000-B6LD3:1:1101:25413:6911 1:N:0:AAGAGGCACTATTAAG
TGGGGAATATTGGGCAATGGACGCAAGTCTGACCCAGCAACGCCGCGTGAAGGAAGAAGGCTTTCGGGTTGTAAACTTCTTTTGTCAGGGAAGAGTAGAAGACGGTACCTGACGAATAAGCCACGGCTAACTACGTGCCAGCAGCCGCGGTAATACGTAGGTGGCAAGCGTTGTCCGGATTTACTGGGTGTAAAGGGCGTGCAGCCGGGCCGGCAAGTCAGATGTGAAATCTGGAGGCTTAACCTCCAAACTGCATTTGAAACTGTAGGTCTTGAGTACCGGA
+
GGGGGGGGGGGGGGGGGGGGGGGGGGGGGGGGGGGGGGGGGGGFGGGGGGGGGGGGGGGGGFGFGGGGGGGGGGGGGGGGGGGGGGGGGGGGFGGGGGGGGGGGGGGGGGGGGGGGGGGGGGGGGGGGGGGGGGGGGGGGGGGGGGGGGGGGGGGGGGGGGGGGGGGGGGGGGGGGGGGDGGGGGGGGGGEGGFGGGGGGC5@FG8EGGG5EGGGGGGGGGG7FFCGGC9FF>CCFDFGFFFF?FF:FFGGC:FBFF=9>F?F7@506>@ADFABFBFB)8>B
@DE18INS60510:318:000000000-B6LD3:1:1101:7824:6943 1:N:0:AAGAGGCACTATTAAG
TGGGGAATATTGCACAATGGGGGAAACCCTGATGCAGCGACGCCGCGTGAGCGAAGAAGTATTTCGGTATGTAAAGCTCTATCAGCAGGGAAGAAAATGGCGGTACCTGACTAAGAAGCACCGGCTAAATACGTGCCAGCAGCCGCGGTAATACGTATGGTGCAAGCGTTATCCGGATTTACTGGGTGTAAAGGGAGCGCAGGCGGTACGGCAAGTCTGATGTGAAAGCCCGGGGCTCAACCCCGGTACTGCATTGGAAACTGTCGGACTAGAGTGTCGGAGA
+
FGGGGGGGGGGGGGGGFGGGGGGGGGGFGGGGG9EEGGCGGGGGGGGCCECFGGGGGGGGFGFGGGGGGEGGGGGGGGGGGGGGGGFEFEGGGGGGGGFGGGGGGGGGGGGGGGGGGCFGGGGGGGGGGGGGGGGGGGGGGGGDEGGGGDFCGGGGG;FGGGGGCGFEEFCFGGGGGGCEFGGGGGCGGEFCFFGGGCGGGGGGEGE5EEEDDGG?FGG7CDGGGGF7EECGGGGB@FFG@FFFGGFDFGG=0*9?GGFFF?FDFFF################
@DE18INS60510:318:000000000-B6LD3:1:1101:9119:6944 1:N:0:AAGAGGCACTATTAAG
TGGGGAATCTTCCGCAATGGACGAAAGTCTGACGGAGCAACGCCGCGTGAGTGATGAAGGATTTCGGTCTGTAAAGCTCTGTTGTTTATGACGAACGTGCAGTGTGTGAACAATGCATTGCTATGACGGTAGTAAACGAGGAAGCCACGGCTAACTACGTGCCAGCAGCCGCGGTAATACGTAGGTGGCGAGCGTTGTCCGGAATTATTGGGCGTAAAGAGCATGTAGGCGGCTTAATAAGTCGAGCGTGAAAATGCGGGGCTCAACCCCGTATGGCGCTGGA
+
GGGGGGGGGGGGGGGGGGGGGGGF@FDFGGGGGGGGGGGGGGGGGGGGGGGGGGGGGGGGGGGGGGDGGGFGFGAFGGGGGGGGGGGGGDGGGGGGGGFGGGGGGGGGGGGGGGGGGGGFGGGGFGGGGEGGGGFGGGGGGCFGGGGGGDGGCFFFGGGGEGGGFFFGGGGGEGGGGGFGGGGGGGGGGGGGGGGGGGGGGG*?FGFGG9?GGGGGGFGGGGGGGGGGDGGGGGGFFF7FFFFFGGEGFC7FC=F?GG96CEGGFFF?FF;2(4:?FF00>6F
@DE18INS60510:318:000000000-B6LD3:1:1101:25434:6947 1:N:0:AAGAGGCACTATTAAG
TGGGGAATATTGCACAATGGGGGAAACCCTGATGCAGCGACGCCGCGTGAGCGAAGAAGTATTTCGGTATGTAAAGCTCTATCAGCAGGGAAGAAAATGACGGTACCTGACTAAGAAGCACCGGCTAAATACGTGCCAGCAGCCGCGGTAATACGTATGGTGCAAGCGCTATCCGGATTTACTGGGTGTAAAGGGAGCGTAGACGGTTGTGTAAGTCTGATGTGAAAGCCCGGGGCTCAACCCCGGGACTGCATTGGAAACTATGTAACTAGAGTGTCGGAGA
+
GGGGGGGGGGGGGGGGGGGGGGGGGGGGGGGGGGGGGGGGGGGFGGGGGGGGGGFGGGFGEFFGGGGGGGGGGGGGGFGGGGGGGGGGGGGGGGGGGGGGGGGGGGGGGGGGGGGGGGGGGGGGGGGGGGGGGGGGGGGGGGGGGGGGGGGGGGGGGFGGGGGGGGGGGGGGGGGGGGGGGGGGGGGGEGCFFGGGGGGGG58CGGEGGGGGGDGGGGGGGGFFGGGGGGGGGGGFFFCG@FFFGCBC>FGGG=?FGGF>F?FGFFFFFFFFFFFFFFF>690
@DE18INS60510:318:000000000-B6LD3:1:1101:12909:6962 1:N:0:AAGAGGCACTATTAAG
TGGGGGATATTGCACAATGGAGGAAACTCTGATGCAGCGACGCCGCGTGAGTGAAGAAGTATTTCGGTATGTAAAGCTCTATCAGCAGGGAAGAAAATGACGGTACCTGACTAAGAAGCCCCGGCTAACTACGTGCCAGCAGCCGCGGTAATACGTAGGGGGCAAGCGTTATCCGGATTTACTGGGTGTAAAGGGAGCGTAGACGGCGACGCAAGTCTGAAGTGAAATACCCGGGCTCAACCTGGGAACTGCTTTGGAAACTGTGTTGCTGGAGTGCTGGAGA
+
GGGGGGGGGGGGGGGGGGGGGGGEGGGGFGDGGGGGGGDGFEGGGGGGGCCGGFGGGGGGGGGGEGGEGFFGF;CFGGGGGGGGFGCFGDGEGGFFFGGGGG7FFEGGGGGG@CG@C@FGGGEGGGGFDFGGGG,CCFFGGGGFGGGGGGGG9FCFCFECGEDEFFGGGGGGG9E8C>8EEFGGG*0;C?@FGGGFEEGGG>EGDEGGGGGGGEGGGGGFGDGGGCGGFGGF7CC>5>G4<>6FDC>GFF=FGFFFDG)47@***6?:<BA?<7:?FFF?FF@
@DE18INS60510:318:000000000-B6LD3:1:1101:6009:6971 1:N:0:AAGAGGCACTATTAAG
TGGGGAATATTGCACAATGGGGGAAACCCTGATGCAGCGACGCCGCGTGAGCGATGAAGTATTTCGGTATGTAAAGCTCTATCAGCAGGGAAGAAAATGACGGTACCTGACTAAGAAGCCCCGGCTAACTACGTGCCAGCAGCCGCGGTAATACGTAGGAGGCAAGCGTTATCCGGATTTACTGGGTGTAAAGGGAGCGTAGACGGCATGGCAAGCCCGATGTGAAAGCCCGGGGCTCAACCACGGGACTGCATTTTGAACTGCCAGGCTAGAGTGTCGGATA
+
FFGGGGGGGDGFEGGFCFFG@CCFFGGD@,;EGF9CCE@F@FGEGCGCF:F<CG<FFEF<E<FFEGGCFGEDFFEF9BEFF<CEF8,B7FFGD?EEFCDECFFCDFA<FFFBEAAFF<EG<CE7FGGGGFF,C<FDF<,F7:DF<FGFFE*@FC*7,=C9:CE7:@CEEC8CGGDCECE@9CF9CGG**>;F+?BB5/:CE*;CCECEG8C########################################################################
@DE18INS60510:318:000000000-B6LD3:1:1101:23771:6986 1:N:0:AAGAGGCACTATTAAG
TGGGGAATATTGGGCAATGGGCGCAAGCCTGACCCAACAACGCCGCGTGAAGGAAGAAGGCTTTCGGGTTGTAAACTTCTTTTGTCAGGGAAGATGAACAGACTGTACCTGACGAATAAGCCACGGCTAACTACGTGCCAGCAGCCGCGGTAATACGTAGGTGGCAAGCGTTGTCCGGATTTACTGGGTGTAAAGGGCGTGTAGGCGGGATTGCAAGTCAGGCGTGAAAACCAGGGTCTCAACCTCTGGCCTGCGTTTGAAACTGTAGTTCCTGAGTACTGGA
+
GGGGGGGGGGGGGGGGGGGGGGGGGGGGGGGGGGGGGGGGGGGFGGGGGGGGGGGGGGGGGGGGGGGGGGGGGGGGGGGGGGGGGGGGGGGGGGGGGGGGGGGGGGGGGGGGGGGGGGGGGGGGGGGCEGGGGGGGFGGGGGGGGGGGGFBEGGGGGFGGGCFGGG9>E@EGGGGGDGDEGEGGGGG5*;:CCFGC>ECCEGGGGGGGGGGGGGGFFGGGGFFCG<ED?CGC4*9@7<5>?F@>FFFF4CF=5FDEDD?4CFFFF<*6<F<AAF284<>).:?
@DE18INS60510:318:000000000-B6LD3:1:1101:25260:6993 1:N:0:AAGAGGCACTATTAAG
TGGGGAATCTTCCGCAATGGACGAAAGTCTGACGGAGCAACGCCGCGTGAGTGATGAAGGATTTCGGTCTGTAAAGCTCTGTTGTTTATGACGAACGTGCAGTGTGTGAACAATGCATTGCAATGACGGTAGTAGACGAGGAAGCCACGGATAACTACGTCCCAGCAGCCGCGGTAATACGTAGGTGGCGAGCGTAGCCCGGACTTGTTGGGCGTAAAGAGCATGTAGGCGGCTTAATAAGTCGTGCGTGAAAATGCGGAGCTCTACCCCGTATGGCTCTGGA
+
GGGGGGGGDGGBF+CFGGGG<,@FGG75CFGG9F:FFG=FGGGGGGGGGC:,@F<FGGFGD<FGGGG+3CFGGGG;A:FGGGGGGGC9<FGFCC7*4@@C*@<C3<82CFGGGGG:FFGGF,2<,,,**=F<,8,7?*4/**0;*C0;//*/A:0@F6CG**;E@>8E>8E5*:8*;<+<8+2;C:<C8*C5:?#########################################################################################
@DE18INS60510:318:000000000-B6LD3:1:1101:23876:7003 1:N:0:AAGAGGCACTATTAAG
TGGGGAATATTGCACAATGGGGGAAACCCTGATGCAGCGACGCCGCGTGAAGGAAGAAGTATCTCGGTATGTAAACTTCTATCAGCAGGGAAGATAGTGACGGTACCTGACTAAGAAGCCCCGGCTGACTACGTGCCAGCAGCCGCGGTAATACGTAGGGGGCAAGCGTTATCCGGATTTACTGGGTGTAAAGGGAGCGTAGACGGTAAAGCAAGTCTGAAGTGAAAGCCCGCGGCTCAACTGCGGGACTGCTTTGGAAACTGTTTAACTGGAGTGTCGGAGA
+
GGGGGGGGGGGGGGGGGGGGGGGGGGGGGGGGGGGGGGGGGGGGGGGGGGGGGGGGGGGGGGGGGGGGGGGGGGGGGGGGGGGGGGEGGGGGGGGGGGGGGGGGGGGGGGGGGGGGGGGGGGGGGGGGGGGGGGGGGGGGGGGGGGGGGGGGGGGGGGGGGGGGGGGGGGGGGGGGGGGGGGGGGGFEGGG?FGEGGGGGGGGGGGGFGGGGGGGGGGGFGGGGGGGCFCGDGDDEDE6CFFFFGGFGEGCFF?FFGGA777DFFAFBFFFFFFFF>FFFFFE
@DE18INS60510:318:000000000-B6LD3:1:1101:21311:7031 1:N:0:AAGAGGCACTATTAAG
TGGGGAATATTGCACAATGGGGGAAACCCTGATGCAGCGACGCCGCGTGAGCGAAGAAGTATTTCGGTATGTAAAGCTCTATCAGCAGGGAAGAAGAAATGACGGTACCTGACTAAGAAGCACCGGCTAAATACGTGCCAGCAGCCGCGGTAATACGTATGGTGCAAGCGTTATCCGGATTTACTGGGTGTAAAGGGAGCGCAGGCGGTACGGCAAGTCTGATGTGCAAGCCCGGGGCTCAACCCCGGTACTGCATTGGAAACTGTCGGACTAGAGTGTCGGA
+
GGGGGGGGGGGGGGFGFGGGGGGEEGGGGGGGGFGGGGGGGGGGGGGGGG:FGEGGGGGGGGGGGFGGGGGGGGGFFGGGDGGGCFFEGGG,FFDGGFCFFFFGEF7=FFGGGG9FEFAFFFGG7FFGGGFGGGGGFGGFCFCEGGGGG*1FFGFGGGGFGFCBFC;9BFEECFGG7B:ECGCFGG?CCGG:FGGGGGGCGGGGGGG5EEG=EC*55:>CC7FDC7+::+9FGDGFDF5D4*<F<E@GF<DGGF=6:D0<>6<C?4=(439;202)6><B0;7
@DE18INS60510:318:000000000-B6LD3:1:1101:16844:7037 1:N:0:AAGAGGCACTATTAAG
TGGGGAATCTTCCGCAATGGACGAAAGTCTGACGGAGCAACGCCGCGTGAGTGATGAAGGATTTCGGTCTGTAAAGCTCTGTTGTTTATGACGAACGTGCAGTGTGTGAACAATGCATTGCAATGACGGTAGTAAACGAGGAAGCCACGGCTAACTACGTGCCAGCAGCCGCGGTAATACGTAGGTGGCGAGCGTTGTCCGGAATTATTGGGCGTAAAGAGCATGTAGGCGGCTTAATAAGTCGAGCGTGAAAATGCGGGGCTCAACCCCGTATGGCGCTGGA
+
GGGGGGGGGGGGGGGGGGGGGGGGGCFFGGGGGGGGGGGGGGGGGGGGGGGGGGGGGGGGGGGGGGGGGGGGGGGGGGGGGGGGGGGGGGGGGGGGGGFGGGGGGGGGGGGGGGGGGGGGGGGGGGGGGGGGGGGGGGGGGGGGGGGGGGGGGGGGGGGGGGGGEGGGGGGGGGGGGGFGGGGGCFFGGDEGGGGGGGGGGGEGEFGGGGF5FEGGG3>DGGGGGF?>EGDDDDDFF?F>FFFDGGDGEDGDCFFFGG6>D>GFF>FB<@F<07(2<>FBFF@
@DE18INS60510:318:000000000-B6LD3:1:1101:24143:7040 1:N:0:AAGAGGCACTATTAAG
TGGGGAATATTGCACAATGGGGGAAACCCTGATGCAGCGACGCCGCGTGAGCGAAGAAGTATTTCGGTATGTAAAGCTCTATCAGCAGGGAAGAAAATGACGGTACCTGACTAAGAAGCACCGGCTAAATACGCGCCAGCAGCCGCGGTAATACGTATGGTGCAAGCGTTATCCGGATTTACTGGGTGTAAAGGGAGCGTAGACGGTTGTGTAAGTCTGATGTGAAAGCCCGGGGCTCAACCCCGGGACTGCATTGGAAACTATGTAACTAGAGTGTCGGAGA
+
GGGGGGGGGGGGGGGGGGGGGGGGGGGGGGGGGGGGGGGGGGGGGGGGGGGGGGGGGGGGEFGGGGGGGGGGGGGGGGGGGGGGGGGGGGGGGGGGGGGGGGGGGGGGGGGGGGGGGGGGGGGGGGGGGGGGGGGGGGGGGGGGGGGGGGGGGGGGGFGGGGGGGGGGGGGGGGGGGGGGGGGGGGGGEFGGGGGGDGGGGGGGGGGGGEGGGGGGGGGGGGGGGGCGGGGGGGGFFFDGFFFFGGEDDFFFFFFFFFAAGFGGF47:AFDBA?FB<B<>>BF
@DE18INS60510:318:000000000-B6LD3:1:1101:10678:7042 1:N:0:AAGAGGCACTATTATG
TGGGGAATATTGCACAATGGGGGAAACCCTGATGCAGCGACGCCGCGTGAGCGAAGAGGTATTTCGGTATGTAAAGCTCTATCAGCAGGGAAGAAAATGACGGTACCTGACTAAGAAGCACCGGCTAAATACGTGCCAGCAGCCGCGGTAATACGTATGGTGCAAGCGTTATCCGGATTTACTGGGTGTAAAGGGAGCGTAGACGGTTGTGTAAGTCTGATGTGAAAGCCCGGGGCTCAACCCCGGGACTGCATTGGAAACTATGTAACTAGAGCGTCGGAGC
+
FFGGGGGGGCE9@6EF9FFFGGGGEFFGGGGCF<FEG@:FGEGGCEEF=FE@=FC:F88BFDFFGFEC<F@FFGCGGFG,C<EF9F<E4:4BFC<A,CEGE@@FCEGGFFGGFCA9,B3=FFF7FCGGGGGGEF,DFA:FGCFFGG7:FECDCGGGGGGGG?F7,,=BEFGGGGGC*=EG?FGCGF<;EFCA9CE*BE=ECE59:8;:?EGC?9FGG77:DCFC9:+7CGD7C)15;:=7;@@E375CECFG>FB6DF)878:>@A*6<FAA###########
@DE18INS60510:318:000000000-B6LD3:1:1101:12325:7062 1:N:0:AAGAGGCACTATTAAG
TGGGGAATATTGCACAATGGGGGAAACCCTGATGCAGCGACGCCGCGTGAAGGAAGAAGTATCTCGGTATGTAAACTTCTATCAGCAGGGAAGATAGTGACGGTACCTGACTAAGAAGCCCCGGCTAACTACGTGCCAGCAGCCGCGGTAATACGTAGGGGGCAAGCGTTATCCGGATTTACTGGGTGTAAAGGGAGCGTAGACGGTGTGGCAAGTCTGATGTGAAAGGCATGGGCTCAACCTGTGGACTGCATTGGAAACTGTCATACTTGAGTGCCGGAGG
+
GFGGGGGGGGGGGGGGGGGGGGGGGGGGGGGGGGGGGGGGGGGGGGGGGGGGGGGGGGGGCFGGGGGGGGGGGGGGGGGGFGGGGGGGGGGGGGGGGGGGGGGGGGGGGGGGGGC<FGGGGGGGGGGGGGCGGG6CGGGGGGGGGGGGGGGGGGGFCGGGEGGGEEGGGGGGGGGG5EEGGGGGGGGDGGFGGGD>EEGGGGGGCGEFGGGGGGGGGGGGGGGGGG9CCGFGGG3@@FGFFFFFGGFGFGGGGFFFFGFFFFGGFFFFFFFA<)684<9BF>E
@DE18INS60510:318:000000000-B6LD3:1:1101:15354:7068 1:N:0:AAGAGGCACTATTAAG
TGGGGGATATTGCACAATGGAGGAAACTCTGATGCAGCGACGCCGCGTGAGTGAAGAAGTATTTCGGTATGTAAAGCTCTATCAGCAGGGAAGAAAATGACGGTACCTGACTAAGAAGCCCCGGCTAACTACGTGCCAGCAGCCGCGGTAATACGTAGGGGGCAAGCGTTATCCGGATTTACTGGGTGTAAAGGGAGCGTAGACGGCGACGCAAGTCTGAAGTGAAATACCCGGGCTCAACCTGGGAACTGCTTTGGAAACTGTGTTGCTAGAGTGCTGGAGA
+
GGGGGGGGGGGGGGGGGGGGDGGGGGGGGGGGGGGGGGGGGGGGGGGGGGGGGGGGGGGGGGGGGFGGGGGGGGGCGGGGGGGGFGFGGGGGGGGGGGGGGGGGFGGGGGGGGGFFGCFGGGFGGGGGGGGGGGGGGGGGGGGGGGGGGGGGGGGGGGGGGGGGGGGGGGGGGGGGEEEGFGGGGFGGGGGC:CEG>EEGEE>GEDGGGGGGD=EGGGGG77EGGFCFFGGGD3C>EFGGFFFFGFFG>DFGFFFFGFBFGFFG?AFFFFFB<?>)4AABFBF
@DE18INS60510:318:000000000-B6LD3:1:1101:10937:7071 1:N:0:AAGAGGCACTATTAAG
TGGGGAATATTGCACAATGGGGGAAACCCTGATGCAGCGACGCCGCGTGAGCGAAGAAGTATTTCGGTATGTAAAGCTCTATCAGCAGGGAAGAAAATGACGGTACCTGACTAAGAAGCCCCGGCTAACTACGTGCCAGCAGCCGCGGTAATACGTAGGGGGCAAGCGTTATCCGGATTTACTGGGTGTAAAGGGAGCGTAGACGGCGAAGCAAGTCTGAAGTGAAAACCCAGGGCTCAACCCTGGGACTGCTTTGGAAACTGTTTTGCTAGAGTGTCGGAGA
+
GGGGGGGGGGGGGGGGGGGGGGGGGGGGGGGGGGGGGGGGGGGGGGGGGGGGGGGEGGGGGGGGGGGGGGGGGGGGGGGGGGGGGGGGGGGGDGGGFGGGGGGGGGGGGGGGGGGGGGGGGGGGGGGGGGGGGGGGGGGGGGGGGGGGGGEGGGGGGGGGGGGGGFGGGGGDFFGGGGGGGGGGGGGGGGGGGGGFEGGGGGGGGGGGGGGGGGGGGGGFGGGGGGGDDGDDDFGBFFGFFFFFFGF4@FGGC6FFFFFFGFGGFAF?FFFF7?FFA2:;227
@DE18INS60510:318:000000000-B6LD3:1:1101:13559:7074 1:N:0:AAGAGGCACTATTAAG
TAGGGAATTTTCGGCAATGGGGGAAACCCTGACCGAGCAACGCCGCGTGAAGGAAGAAGGTTTTCGGATTGTAAACTTCTGTTATAAAGGAAGAACGGCGGCTACAGGAAATGGTAGCCGAGTGACGGTACTTTATTAGAAAGCCACGGCTAACTACGTGCCAGCAGCCGCGGTAATACGTAGGTGGCAAGCGTTATCCGGAATTATTGGGCGTAAAGAGGGAGCAGGCGGCAGCAAGGGTCTGTGGTGAAAGCCTGAAGCTTAACTTCAGTAAGCCATAGAA
+
GGGGGGGGGGGFF+@CCGGGGEGGGGGCFGGFGGGGEFEGGGGGGGGGGGGGGGGGGGFGEFGGGGGCFG<EFGFGGEFGGGGGG,CFGFG<FGGGGGGGGGGGGGGFC@:FFFFCFGGE>BFCGGGGGGGGGGGDCF@CGGFFFFGCCFEFFGG9FGGGGGFGGGFEGDGEEEGGGGGGEEFGC6:CFGCGGEEC>CGDCEGGD:GGCFCGGECCGCCFGGGGGFGCG57DDCGFFFGGFFFFGDFGFCDCD?F@>CB2>)::?<@<A8>B2<9<:7<4:AF
@DE18INS60510:318:000000000-B6LD3:1:1101:10888:7085 1:N:0:AAGAGGCACTATTAAG
TGGGGAATATTGCACAATGGGGGAAACCCTGATGCAGCGACGCCGCGTGAGCGATGAAGTATTTCGGTATGTAAAGCTCTATCAGCAGGGAAGAAAATGACGGTACCTGACTAAGAAGCCCCGGCTAACTACGTGCCAGCAGCCGCGGTAATACGTAGGGGGCACGCGTTATCCGGATTTACTGGGTGTAACGGGAGCGTAGACGGCATGGCAAGCCAGATGTGAAAGCCCGGTGCTCAACCCCGGGACTGCATTTGGAACTGTCAGGCTAGAGTGTCGGAGA
+
GGGGGGGGGGGGGGGGGGGGGCFFGG@FGGGGGGGGGGFF@FGGGGGGGDC<FGEFGGGFG9FFGGGC<FDFGGGGAAFGFGGGGGCDGGGDFGGEFFFGFCFFFCC??,,8A=58<>BFGC+FEEGFB>,@@>,>BFDFGFGGGGCFF**@FFF<,<*=<:C7*=C>8F*8C<<C*=/<@FFGGF;/:CC+;*2AE5:C?:C9:8E8EGGG@9:7FFFC7CCCFDCFD6CC3)9>FFGF?F37D5@C>79**1*1:726FFC:@##################
@DE18INS60510:318:000000000-B6LD3:1:1101:17281:7092 1:N:0:AAGAGGCACTATTAAG
TGGGGAATCTTCCGCAATGGACGAAAGTCTGACGGAGCAACGCCGCGTGAGTGATGAAGGATTTCGGTCTGTAAAGCTCTGTTGTTTATGACGAACGTGCAGTGTGTGAACAATGCATTGCAATGACGGTAGTAAACGAGGAAGCCACGGCTAACTACGTGCCAGCAGCCGCGGTAATACGTAGGTGGCGAGCGTTGTCCGGAATTATTGGGCGTAAAGAGCATGTAGGCGGCTTAATAAGTCGAGCGTGAAAATGCGGGGCTCAACCCCGTATGGCGTTGGA
+
GGGGGGGGGGGGGGGGGGGGGGGGGGGFGGGGGGGGGGGGGGGGGGGGGGGGGGGGGGGGGGGGGGGGGGGGGGGGGGGFGGGGDFGFGCCGGGEGGGGGGGGEGGGGGGGGGGGGGGGGGGGG:FCEGGGGGGGGGGGEGCE6EGGGGGGGGGGGGGEG6ECGFGGGGGGGGGGGEFCGGGGGGGGGGGGGGGGG5EGGGCCCFGGGGFFFFGGGG3CGGGCCEFC7?FDGDD56FBG*=FFFGDFGFG:FF49FFD;9CB<FFBFFF>BF9?#########
@DE18INS60510:318:000000000-B6LD3:1:1101:25723:7108 1:N:0:AAGAGGCACTATTAAG
TGGGGAATATTGCACAATGGGGGAAACCCTGATGCAGCGACGCCGCGTGAGCGAAGAAGTATTTCGGTATGTAAAGCTCTATCAGCAGGGAAGAAAATGACGGTACCTGACTAAGAAGCACCGGCTAAATACGTGCCAGCAGCCGCGGTAATACGTATGGTGCAAGCGTTATCCGGATTTACTGGGTGTAAAGGGAGCGTAGACGGTTGTGTAAGTCTGATGTGAAAGCCCGGGGCTCAACCCCGGGACTGCATTGGAAACTATGTAACTAGAGTGTCGGAGA
+
GGGGGGFGGGGGGGGGGFGGGGGGGGGEGGGGGGGGGGGGGGGGGGGGGGGGGGGGGGGG@FFGGGGGGGGGGGGGGGGGGGGGGGGGGGGGGGGGGGGEGGGGGGGGGGGGGGGGGGGGGGGGGDGGGGGGGGGGGGGGGGGGGGCFGGGGGGGGGGGGGGGGGGGGEGGGGFGGGGGGGGGGGGGGEGGFGGGGGGGGGGCGGE?EGGGGGGG?FGGGGGFD?CFGG6CDG3DF>@CC?FDEDGEC3DGGDFFFGGFF977C@BBAFF<AAFFF<<?FBF>
@DE18INS60510:318:000000000-B6LD3:1:1101:24393:7113 1:N:0:AAGAGGCACTATTAAG
TGGGGAATATTGCACAATGGGGGAAACCCTGATGCAGCGACGCCGCGTGAGCGAAGAAGTATTTCGGTATGTAAAGCTCTATCAGCAGGGAAGAAAATGACGGTACCTGACTAAGAAGCACCGGCTAAATACGTGCCAGCAGCCGCGGTAATACGTAGGGGGCAAGCGTTATCCGGAATTACTGGGTGTAAAGGGTGCGTAGGTGGTATGGCAAGTCAGAAGTCAAAACCCAGGGCTTAACTCTGGGACTGCTTTTGAAACTGTCAGACTGGAGTGCAGGAGA
+
GGGGGGGGGGGGGGGGGGGGGGGGGGGGGGGGGGGGGGEGGGGGGGGGGGGGGGGGGGGGFBGGGGECFGGGGGGGGGGGFGGGGGGGGGGGFGGGGGGGGGGFGGGGGGGGGGGGGGGGGGGGGGGGGFGGGGGGGGGGGGGGGGGGGGGGGGGCGGGEGGGGFGGGGDDGGGGGGGGGGGFFGFGGEGGGGGGGGGG5CGGCEFGGGGGGGGGGGGGGDFGGDDFFGGDGGGGB:56CFFFBFDF<>GGGGFFFGGFAGFDCFAFAFFBF<:>?DBF?1:>
@DE18INS60510:318:000000000-B6LD3:1:1101:27823:7134 1:N:0:AAGAGGCACTATTAAG
TGGGGAATATTGCACAATAGGCGAAAGCCTGATGCAGCGACGCCGCGTGAGTGAAGAAGTATTTCGGTATGTAAAGCTCTATCAGCAGGGAAGAAAATGACGGTACCTGACTAAGAAGCCCCGGCTAACTACGTGCCAGCAGCCGCGGTAATACGTAGGGGGCAAGCGTTATCCGGATTTACTGGGTGTAAAGGGAGCGTAGACGGCGAAGCAAGTCTGAAGTGAAAACCCAGGGCTCAACCCTGGGACTGCTTTGGAAACTGTTTTGCTAGAGTGTCGGAGA
+
GGGGGGGGGGGGGGGGGGGGGGGGGGGGGGGGGGGGGGEGGGGGGGGFGGGGGGGGGGGGGGGGGGGCGGGGGGGGGGGGGGGGGGGGGGGGGGGGGGGGGGGGGGGGGGGGGGGGGGGGGGGGGGGGGGGGGGGGGGGGGGGGGGGGFEG9FFFDFGGGGGGGGGGGGGE>FGGGGGGGGGGGGGFGGGGGGGGGDGGGGCEGEGCGEEEE8FECFGGGGFGGGGGFFACDCFD)))7DF>5:CFFC><GCF?FFGF9)*9CFBFFB?FAB<?:A#######
@DE18INS60510:318:000000000-B6LD3:1:1101:8962:7141 1:N:0:AAGAGGCACTATTAAG
TGGGGAATATTGCACAATGGGCGAAAGCCTGATGCAGCGACGCCGCGTGAGTGAAGAAGTATTTCGGTATGTAAAGCTCTATCAGCAGGGAAGAAAATGACGGTACCTGACTAAGAAGCCCCGGCTAACTACGTGCCAGCAGCCGCGGTAATACGTAGGGGGCAAGCGTTATCCGGATTTACTGGGTGTAAAGGGAGCGTAGACGGCGAAGCAAGTCTGAAGTGAAAACCCAGGGCTCAACCCTGGGACTGCTTTGGAAACTGTTTTGCTAGAGTGTCGGAGA
+
GGGGGGGGFGGGFEFE=FGGGGGGGGG@FGGFGGFGGFFCCFEEGGGGGEFCFF<FGFGFD@FGFGGGGGGGGCFFGFGGGGGGGGGCC@7FEGGFGGGGGGGGFFFFDFGGG9,<BFGGGGGGGGDGGGFFGGFFDGGG6CGFEGGGDGEGCGG:?FG>EEGEF5EECCCF7EEEEE>FFGGGDF*CEF+:@EE>EGGGGG*<:AC58CEG6C6FGGFC7FG=FGFDGGCCF<DF@FGGFF@:5=>58C5FFFF4CFA2CFFC?AF046<43)446>:B073
@DE18INS60510:318:000000000-B6LD3:1:1101:17374:7152 1:N:0:AAGAGGCACTATTAAG
TGGGGGATATTGCACAATGGAGGAGACTCTGATGCAGCGACGCCGCGTGAGTGAAGAAGTATTTCGGTATGTAAAGCTCTATCAGCAGGGAAGAAAATGACGGTACCTGACTAAGAAGCCCCGGCTAACTACGTGCCAGCAGCCGCGGTAATACGTAGGGGGCAAGCGTTATCCGGATTTACTGGGTGTAAAGGGAGCGTAGACGGCGACGCAAGTCTGAAGTGAAATACCCGGGCTCAACCTGGGAACTGCTTTGGAAACTGTGTTGCTGGAGTGCTGGAGA
+
GGGGGGGGGGGGGGGGGGGGGGGGGGGGGGGGGEGGGGGGGGGGGGGGGGGGGGGGGGGGGGGGGGGGGGGGFGGGGGGGFGGGGGFFGEGGGGGGGGGGGG7CFGGGCGGGGGGGGGGGGGG7FGGGGGGGGGCGGGGGGGGG5CCDEGGGGGGGGGGGDGGGGCGGGGGGGGDEEGGGGGGF6EGGGGGCFFGG*:EGGCCFGGGGGGGGGGDFGF*>*9FDEG?F+096)7CDDF9FFFFF4>76>FF=GFFFGF27FF>C=<F6AFF############
@DE18INS60510:318:000000000-B6LD3:1:1101:14817:7171 1:N:0:AAGAGGCACTATTAAG
TGGGGAATATTGCACAATGGGCGCAAGCCTGATGCAGCCATGCCGCGTGTATGAAGAAGGCCTTCGGGTTGTAAAGTACTTTCAGCGGGGAGGAAGGGAGTAAAGTTAATACCTTTGCTCATTGACGTTACCCGCAGAAGAAGCACCGGCTAACCCCGTGCCAGCAGCCGCGGTAATACGGAGGGTGCAAGCGTTAATCGGAATTACTGGGCGTAAAGCGCACGCAGGCGGTTTGTTAAGTCAGATGTGAAATCCCCGGGCCCAACCTGGGAACTGCATCTGA
+
GGGGEGCFFGGFGGGFGDF@CFCFGFEFFGGFFGGGGGGGGGGGGEEGDGGGGGDGGGFGGGGGGFC@FFGFGFGGGGGGFGGFEFE7C7FCEDGE7+>FBF<CEFGAFGGGGGGGG9>F;CFEGGDC@FGGGGGGEC7FC:DFEGC@@FFEGGGGEGGGGGFFGGFECCGGGEGD9<FG>>?E*2;C6C?EE8CG*AE>5>*CFCFG?8*:?CGG5CGCDGGGGC7DGEDDGDD@FFF*98@60CFFFDFCGF4FFD(2<5CCF:B?FF((3343?2<<427
@DE18INS60510:318:000000000-B6LD3:1:1101:24940:7171 1:N:0:AAGAGGCACTATTAAG
TGGGGAATATTGCACAATGGGCGCAAGCCTGATGCAGCCATGCCGCGTGTATGAAGAAGGCCTTCGGGTTGTAAAGTACTTTCAGCGGGGAGGAAGGGAGTAAAGTTAATACCTTTGCTCATTGACGTTACCCGCAGAAGAAGCACCGGCTAACTCCGTGCCAGCAGCCGCGGTAATACGGAGGGTGCAAGCGTTAATCGGAATTACTGGGCGTAAAGCGCACGCAGGCGGTTTGTTAAGTCAGATGTGAAATCCCCGGGCTCAACCTGGGAACGGCATCTGA
+
GGGGGGGGGGGGGGGGGGGGGGGGGGGGGGGGGGGGGGGGGGGGGGGGGGGGGGEGGGFGGGGGGGGGGGGGGGGGGGGFGGGGGGGGGGDGGGGGGGGGGFGGGGGGGGGGGGGGGGGFGGGGGGGGGGGGGGGGGGGGGGGGGGGGGGGGGGGGGGGFGGGGGGFFGGGGGGGGGGGFGGGGGGGGGGGGGGG8FFFGGGGGGGFGFDDFCEGGFGG:DDEGGDEGGGG5D35>@F>:F4FFF7=CFGGCCFF?GD69G35C*8FFFFB############
@DE18INS60510:318:000000000-B6LD3:1:1101:26403:7174 1:N:0:AAGAGGCACTATTAAG
TGGGGAATATTGCACAATGGGCGCAAGCCTGATGCAGCCATGCCGCGTGTATGAAGAAGGCCTTCGGGTTGTAAAGTACTTTCAGCGGGGAGGAAGGGAGTAAAGTTAATACCTTTGCTCATTGACGTTACCCGCAGAAGAAGCACCGGCTAACTCCGTGCCAGCAGCCGCGGTAATACGGAGGGTGCAAGCGTTAATCGGAATTACTGGGCGTAAAGCGCACGCAGGCGGTTTGTTAAGTCAGATGTGAAATCCCCGGGCTCAACCTGGGAACTGCATCTGA
+
GGGGGGGGGGGGGGGGGEFGGGGGGGGGGGGGGGGGGGGGGGGGGGGGGGGGGGGGGGFGGGGGGGGGGGGGGGGGGGGFGGGGGGGGGGGGGGGFGGGGGGCGGCFGGGGGFGGGGGGGGGGGGGGGGGGGGGGGGGGGGGGGGGGGGGGGGGGGGGGGGGGGGGGGGGGGEGGGGGGFGEEEGEGGGGGGGGGG5CFGDG*CFGGGFGFECECEGGGGGDGGGGGGGGG5<CCFFFCG?FFFGGFGFGGG7@@FGGFFGBGGFFFF?5:8?F?<?DAF2<B
@DE18INS60510:318:000000000-B6LD3:1:1101:14083:7174 1:N:0:AAGAGGCACTATTAAG
TGGGGAATATTGCACAATGGGCGCAAGCCTGATGCAGCCATGCCGCGTGTATGAAGAAGGCCTTCGGGTTGTAAAGTACTTTCAGCGGGGAGGAAGGGAGTAAAGTTAATACCTTTGCTCATTGACGTTACCCGCAGAAGAAGCACCGGCTAACTCCGTGCCAGCAGCCGCGGTAATACGGAGGGTGCAAGCGTTAATCGGAATTACTGGGCGTAAAGCGCACGCAGGCGGTTTGTTAAGTCAGATGTGAAATCCCCGGGCTCAACCTGGGAACTGCATCTGA
+
GGGGGGFGGGGGGGGGFFFGGGGGGGGGGGGGGGGGGGGGGGGGGGGGGGGGGGGGGGGGGGGGGGGGGGGGGGGGFGGGGGGGFGEDFGGGGGCGGDFGGFGFGGGGGFFGGGGGCFGGGGGGFFGEGGGGGGGGDGGGG@EFGGGGGGGGGGGGGGGGGGGGGGGGGGGGGGGDE@GGGEEGGGGGGG7FGGGGFGGFGGCEGFGGGGCEGGGGGGGGGGGGGDGGGGGCGGGFFFFFFFFF7CFFFFFFGF?FGGF9DEFGFFFFFFFFBFFFFFAFAAF
@DE18INS60510:318:000000000-B6LD3:1:1101:17090:7188 1:N:0:AAGAGGCACTATTAAG
TGGGGAATATTGCACAATGGGGGAAACCCTGATGCAGCGACGCCGCGTGAGCGAAGAAGTATTTCGGTATGTAAAGCTCTATCAGCAGGGAAGAAAATGACGGTACCTGACTAAGAAGCACCGGCTAAATACGTGCCAGCAGCCGCGGTAATACGTATGGTGCAAGCGTTATCCGGATTTACTGGGTGTAAAGGGAGCGTAGACGGTTGTGTAAGTCTGATGCGAAAGCCCGGGGCTCAACCCCGGGACTGCATTGGAAACTCTGTAACTAGAGTGTCGGCGA
+
GGGGGGGGGGGGGGGGDGGGGGGGGGGGGGGGGGGGGGGGGGGGGGGGGGGGGGGGGGGGGGGGGFGGFGGGGGGGGGGGFGGGGGDGGGGGGGGGGFGGGGGGGGGFDGGGGGGGFGGGGGGGGGGGGGGGGGGGGGGGGGGGCFGGGDGGGGGGGGGGGCFGFFFGGGGGGGGGFEGGGGGGGGGGGGG@@FGGGGGGDEEFEGGGGG5C@F?EGG=*?>FDCG=):EGGGGG@BF4=F:@EDGFGDGDC>FFFF*)->7*:?B?2<?4<2<AA<A?####
@DE18INS60510:318:000000000-B6LD3:1:1101:24937:7189 1:N:0:AAGAGGCACTATTAAG
TGGGGAATATTGCACAATGGGCGCAAGCCTGATGCAGCCATGCCGCGTGTATGAAGAAGGCCTTCGGGTTGTAAAGTACTTTCAGCGGGGAGGAAGGGAGTAAAGTTAATACCTTTGCTCATTGACGTTACCCGCAGAAGAAGCACCGGCTAACTCCGTGCCAGCAGCCGCGGTAATACGGAGGGTGCAAGCGTTAATCGGAATTACTGGGCGTAAAGCGCACGCAGGCGGTTTGTTAAGTCAGATGTGAAATCCCCGGGCTCAACCTGGGAACTGCATCTGA
+
GGGGGGGGGGGGGGGGGGF@FGFGGGGGGGGGGGGGGGGGGGGGGGGFGGGGGGGGGGGGFFGGGGGGGGGGGGGGGFGGGGGGGGGGGGGGGEFGGGGDFGFGGGGGGGGGGFFGFFGGDGGGFGGGGGGGGGGGEGGGGFGGGGGGGGGGGGGGGGFGGGGGGGGGGGGGGGG7FECFGGGGGGGGGGGGGEGGGGGGGG>FFCCGGGGGDECGFCGGCDGGG<7CGEG59DCF;B7C7??F797C?7D7C@FFGG9;C:CFFBF:<F?(40:?<24AA##
@DE18INS60510:318:000000000-B6LD3:1:1101:15620:7206 1:N:0:AAGAGGCACTATTAAG
TGGGGAATATTGCACAATGGGGGAAACCCTGATGCAGCGACGCCGCGTGAGTGAAGAAGTATTTCGGTATGTAAAGCTCTATCAGCAGGGAAGAAGAAAGACGGTACCTGACTAAGAAGCTCCGGCTAACTACGTGCCAGCAGCCGCGGTAATACGTAGGGGGCAAGCGTTATCCGGATTTACTGGGTGTAAAGGGAGCGTAGACGGCGATGCAAGTCTGAAGTGAAAGCCCAGGGCTCAACCCTGGGACTGCTTTGGAAACTGTGTTGCTAGAGTGCTGGAG
+
GGGGGGGGFGGFGGGGFGFEGGGCFFGFGFGFGCGGGG7FEGGGGGGGDDEFGGFGEGGG,FGGGC:FFFGGGGGGGGGGGGGGGGFGGDFDGGGGGGGGDGGDFFFFGCGGGGGCF?,<>FG7CGGDGFGFGGGGGGFGGCGGGGGGEGCEGDFGGFFECCEGGGGFE8CC8CGCE5CEG?EGGG8FCE7999C5**C?EGGCFCEGGGGGG7AGGGGFFGFCCF7>FG:FF4*<>FGGFFFFGGFG)977CF@?FC:<C?FGFFFFF=9<A)4<AA#####
@DE18INS60510:318:000000000-B6LD3:1:1101:10921:7209 1:N:0:AAGAGGCACTATTAAG
TGGGGAATATTGCACAATGGGCGCAAGCCTGATGCAGCCATGCCGCGTGTATGAAGAAGGCCTTCGGGTTGTAAAGTACTTTCAGCGGGGAGGAAGGGTGTAAAGTTAATACCTTTGCTCATTGACGTTACCCGCAGAAGAAGCACCGGCTAACTCCGTGCCAGCAGCCGCGGTAATACGGAGGGTGCAAGCGTTAATCGGAATTACTGGGCGTAAAGCGCACGCAGGCGGTTTGTTAAGTCAGATGTGAAATCCCCGGGCTCAACCTGGGAACCGCATCTGA
+
GGGGGGGGGGGGGGGGDGGGGGGGGGGFGGGGGGGGGGDGGGGGGGGGGGFGGGGGGGGGGGGGGGG7FGDGGGCGGGGGFAFGGGGDGDCCGGGGE7FFGGFGFGFGCGGGGGGGAFGGFGGFFGCFGGGGGGGGGGFEFCGGGGGC@FGGFGGCFEGCGGDFGGGGGGGEDGGGF;FG5CGGGEGGGFDGCEGGFFF*CC*1C@FF7CF5EEEGCGGDGGGGGGG3C*79DDC5FFGFF==F*<@*6>>CDFF47C>F)0CC6<FF0>604:BF#######
@DE18INS60510:318:000000000-B6LD3:1:1101:14789:7212 1:N:0:AAGAGGCACTATTAAG
TGGGGAATATTGCACAATGGGGGAAACCCTGATGCAGCAACGCCGCGTGAAGGAAGAAGGTTTTCGGATCGTAAACTTCTATCAACAGGGACGAAGAAAGTGACGGTACCTGAATAAGAAGCCCCGGCTAACTACGTGCCAGCAGCCGCGGTAATACGTAGGGGGCAAGCGTTATCCGGAATTACTGGGTGTAAAGGGAGCGTAGGCGGCACGCCAAGCCAGATGTGAAAGCCCGAGGCTTAACCTCGCGGATTGCATTTGGAACTGGCGAGCTAGAGTACAG
+
GGGGGGGGGGGGGGGGGGGGGGGGGGGGGGGGGGGGGGGGGGGGGGGGGGGGGGGGGGGGGGGGGGGGGGGGGGGGGGGGGGGGGGGGGGGGGGGGGG8DFGGGGGGGGGGGGFGGFGGGGGGGGGGGGGDGGGGGGFGGGGGGFGGGGGGGDGGGGGGGFGGGGCGCFGCGGGGGGGECEGG7EGGFFGGGFFGGGGGCEEGGGGGGGGGGGGGGGFGG:CFF?CFG7ED<FGGFDFGGFFFFG9@GFGDCGFFF>:<BFFG>F?FBFE09B>AF<?AAF>F
@DE18INS60510:318:000000000-B6LD3:1:1101:6473:7215 1:N:0:AAGAGGCACTATTAAG
TGGGGAATATTGCACAATGGGCGAAAGCCTGATGCAGCGACGCCGCGTGAGTGAAGAAGTATTTCGGTATGTAAAGCTCTATCAGCAGGGAAGAAAATGACGGTACCTGACTAAGAAGCCCCGGCTATCTACGTGCCAGCAGCCGCGGTAATACGTAGGGGGCGAGCGTTATCCGGATTTACTGGGTGTAAAGGGAGCGTAGACGGCGAAGCAAGTCTGAAGGGAAAACCAAGGGCTCAACCCTGGGACTGCTTTGGAAACTGTTTTGCTAGAGCTTCGGAGA
+
EFGGGGGGGGGGGGGGD9FFGGGGGGGGFGGGGGGGGG>FGGGGGGEGGGGFGGGGGGGGGEFGGGG?E@FGGGGGGGGGFFFGFGGGFGGGGGGGGGGGGGGGGGGDDFGGGGGGGGGFGGGGGGGGG9FGGGFFGGGFFGGGGGGGGDFGGGGGGGGGG<7?/**2?8/;C<EDG5E++<CGFG0CCCG+A9C;8:8E8*C<=8::E8CCF6F<<*:7C*+/:C5CG:/99C*575FDFFD4CEFFFC5*?96?C444*9>FF952<B#############
@DE18INS60510:318:000000000-B6LD3:1:1101:9160:7222 1:N:0:AAGAGGCACTATTAAG
TGGGGAATCTTCCGCAATGGACGAAAGTCTGACGGAGCAACGCCGCGTGAGTGATGAAGGATTTCGGTCTGTAAAGCTCTGTTGTTTATGACGAACGTGCAGTGTGTGAACAATGCATTGCAATGACGGTAGTAAACGAGGAAGCCACGGCTAACTACGTGCCAGCAGCCGCGGTAATACGTAGGTGGCGAGCGTTGTCCGGAATTATTGGGCGTAAAGAGCATGTAGGCGGCTTAATAAGTCGAGCGTGAAAATGTGGGGCTCAACCCCGTATGGCGCTGGA
+
GGGGGGGGGGGGGDFGGGGGGGGGGGGEGGGGGGGGGGGGGGGGGGGGEFGGGGGGGGGGGGGGGGGGGGGGGGGGGGGGGGGGGGGGGGGGGGGGGGGGGGGGGGGGGGGGGGGGGGG@GGGGGGGGGGGGGGGGGGGGGDGGGGGGGGGGGGGGGGGGGGGGFGGGGGGGGGGGGGGGGGFGGGGGGGGGGGGGGGGGGGCGGFDGGGGGGGGGGGGGGGGGGGGFGGGGGGG?FFFDFFFEGGFGFGDGC@FFGGF:DB<F@BF0:B>:6?FF?>?09>>
@DE18INS60510:318:000000000-B6LD3:1:1101:11073:7231 1:N:0:AAGAGGCACTATTAAG
TGGGGGAATCTTCCGCAATGGACGAAAGTCTGACGGAGCAACGCCGCGTGAGTGATGAAGGATTTCGGTCTGTAAAGCTCTGTTGTTTATGACGAACGTGCAGTGTGTGAACAATGCATTGCAATGACGGTAGTAAACGAGGAAGCCACGGCTAACTACGTGCCAGCAGCCGCGGTAATACGTAGGTGGCGAGCGTTGTCCGGAATTATTGGGCGTAAAGAGCATGTAGGCTGCTTAATAAGTCGAGCGTGAAAATGCGGGGCTCAACCCCGGATGGCGCTGG
+
FGGGGCFCFGFGGGGDFCFGGGGGE:FCGGAFGGFGGEGG<FGGGEGGGG7CFFFGGGGA8,,CFFFCFCFEB?EDFF5EFGGGGEF=FCFFGEEG++B+3=FFFGGG,D<ABFFGG<FGGAFGFGAAFCFGGAGGGGGGGE:FGGFGFGEGGGFFGGGGFGDGFFGGD,BECEF8CCFGGGGFGGGFGGGCG:C::51AF5>EECE@@FFFGFG*:9<F7DGD6CCFGGC4CDGFF4DF=BF=G5DG>)7CF?4BGF>;D>C####################
@DE18INS60510:318:000000000-B6LD3:1:1101:7845:7232 1:N:0:AAGAGGCACTATTAAG
TGGGGAATATTGCACAATGGGCGCAAGCCTGATGCAGCCATGCCGCGTGTATGAAGAAGGCCTTCGGGTTGTAAAGTACTTTCAGCGGGGAGGAAGGGTGTAAAGTTAATACCTTTGCTCATTGACGTTACCCGCAGAAGAAGCACCGGCTAACTCCGTGCCAGCAGCCGCGGTAATACGGAGGGTGCAAGCGTTAATCGGAATTACTGGGCGTAAAGCGCACGCAGGCGGTTTGTTAAGTCAGATGTGAAATCCCCGGGCTCAACCTGGTAACTGCATCTGA
+
EFGGGGGGGGGGDDGFFFFFGGGGGGGCFGGGGGGGGGGGGGGGGGGGGGGFFFAFFGGGGGGGGGGGFGGEEGGGGGGGGGGE3FCFGGEGGGFGGGFCFFC:FGGGGGFGGGFCFGGGFGGGFFGGGFGGGGGGCECCECCFGGGGDEGGGGFGGGGGGGGFG8:8EGGEGGG87CGFGGGE5EGEGFGEGGEGGFGCGGEGFGGFG65>*:EC57>DGGGGG55DGEG9DCD)5@7>BF=FC?@>4*::F=FF*7(3305*63>2::(-6<AB2<AF9AF
@DE18INS60510:318:000000000-B6LD3:1:1101:4762:7264 1:N:0:AAGAGGCACTATTAAG
TGGGGAATCTTCCGCAATGGACGAAAGTCTGACGGAGCAACGCCGCGTGAGTGATGAAGGATTTCGGACTGTAAAGCTCTGTTGTTGATGACGAACGTGCAGTGAGTGAACAATGCATTGCAATGACGGTAGTAAACGAGGAAGCCACGACTAACTACGTGCCAGAAGCTGCGGTAATACGTAGGTGGCGAGCGTTGTCCGGAATTATTGGCCGTAAAGAGCATGTAGGCGGCTTAATAAGTCGAGCGCGACAATGCGGGGCTCAATCCCGTCTGGCCCTGGG
+
FGGGGGGG9CFEFEFGGGGGC6@CFGE6FFGG<F:FEGCFFGGGGGGGGD7CFF,CFFGGC,CFGGG+++BEEFG,5,BEAGCGFG,@9FEACG7+4BFDBFFC,5C?FGGGGEG,CFFGGGFG<,C:3CF7B@,7EC<++@<5<BBCEFG:CC:FGFFFC:FGF,4?,,68C@**<=4,162=C9:FGCECDGCCE10;CE5**+0+<FG++21:C3;775+0+:EG+A<D###################################################
@DE18INS60510:318:000000000-B6LD3:1:1101:4784:7276 1:N:0:AAGAGGCACTATTAAG
TGGGGAATCTTCCGCAATGGACGAAAGTCTGACGGAGCAACGCCGCGTGAGTGATGAAGGATTTCGGTCTGTAAAGCTCTGTTGTTTATGACGAACGTGCAGTGTGTGAACAATGCATTGCAATGACGGTAGTAAACGAGGAAGCCACGACTAACTACGTGCCAGCAGCCGCGGTAATACGTAGGTGGCGAGCGTTGTCCGGAATTATTGGGCGTAAATCGCATGTAGGCGGCTTAATAAGTCGAGCGTGAAAATGCGGCTCTCAACCCCGGAGGGCGCTGGA
+
CFCE@F@FFGGGGGGGDGEFEFGEGCCEEF,EFF:@CGGEFDEFEEF=FDCCFC<??ECEAEFFGF788=E?FGGAFFFGCFFF,BDE9F?FEE>F@F7CFCGDBFE,CFDGG9<FG<BFGGDF,?D7+@DCF<A,>@F++833@FF7*>FFECFFG@@C,*6F,*DFF,:C1=CC@;>C>>,*=C95C:****:>?*+38CE*C8C:CEG########################################################################
@DE18INS60510:318:000000000-B6LD3:1:1101:6404:7284 1:N:0:AAGAGGCACTATTAAG
TGGGGAATATTGCACAATGGGGGAAACCCTGATGCAGCGACGCCGCGTGAGTGAAGAAGTATTTCGGTATGTAAAGCTCTATCAGCAGGGAAGAAGAAAGACGGTACCTGACTAAGAAGCCCCGGCTAACTACGTGCCAGCAGCCGCGGTAATACGTAGGGGGCAAGCGTTATCCGGATTTACTGGGTGTAAAGGGAGCGTAGACGGCGATGCAAGTCTGAAGTGAAAGCCCAGGGCTCAACCCTGGGACTGCTTTGGAAACTGTGTTGCTAGAGTGCTGGAG
+
EAFGGGGGGGG@CFGGGGGGGEDGGGGGGGGGGGGGGGGGGGGGGGGGGGGGGGGGGCGGGCFGGGGGGCGGGGGGGGGGFGGGGGGGGEGFGGDFGGGGGGGGGFGGFFGDFGFFGGFGGGGGGGGGFGGGGDGGCFGFGG<CGCGGGGGGCEGG:CCGCECFGFFFGCCGGGFGG>>ECFFGGGGFGGGG7@FEFGGGGGG*<CEEEDEEGCCF?7DFGDFGGFGGGGGF<C<735CDFFFFGGFDFGGCC??FGFBBC@DC=AFFF=)-6)5624AA76@
@DE18INS60510:318:000000000-B6LD3:1:1101:11533:7288 1:N:0:AAGAGGCACTATTAAG
TGGGGAATCTTCCTCAATGGACGAAAGTCTGACGGAGCAACGCCTCGTGAGTGATGAAGGCTTTCGGTCTGTAAAGCTCTGTTGTTTATGACGAACGTGCAGTGTGTGAACAATTCATTGCAATGACGGTAGTAAACGAGGAAGCCACGGCTAACTACGTTCCAGCAGCCTCGGTAATACGTAGGTGGCGAGCGTTGTCCGGCTTTATTGGGCGTAAAGCGCATGTAGGCGGCTTAATAAGTCGAGCGTGAAAATGCGGGTCTCAACCCTGTATGTCGCTGGA
+
FGG?GE7FFCDC6,C<FGGG9FF@@CCEEG9<C@F,6@DFGGGG,FFGEG=CEFGCFGCF,CFGG7+B+BFFGC,9CFFEFFFFG8=FF,5BFCFFFG++D,CFDDFG,BD<,C,CAFFA<ECFC9>F7F<:CD<DF@FC7<@<FFFFC*CF>FFFC<:>32>;,?E,:C,=B7F:*;<,;B:CCE9CEE>**BEG8EFCE>**:EFFGF+/*2:E>C7*19:C8C+*<?>)/C599=*:/@F)955<@<5*20@############################
@DE18INS60510:318:000000000-B6LD3:1:1101:11545:7305 1:N:0:AAGAGGCACTATTAAG
TGGGGAATCTTCCGCAATGGACGAAAGTCTGACGGAGCAACGCCGCGTGAGTGATGAAGGATTTCGGTCTGTAAAGCTCTGTTGTTTATGACGAACGTGCAGTGTGTGAACAATGCATTGCAATGACGGTAGTAAACGAGGAAGCCACGGCTAACTACGTTCCAGCAGCCGCGGTACTACGTAGGTGGCGAGCGTTGTCCGTAATTATTGGTCGTAAAGAGCATGTAGGCGGCTTAATAAGTCGAGCGTGAAAATGCGGGGCTCACCCCCGTATGGCGCTGGC
+
GFGGGGFGGGGGG,BF:FGFFGGG7F@FGDFGGGG:FFF<FEGE@GGGGGCECFGFBFED<FEFGF+FCF=FFGD9CDFG9FFCFEAEA?BFCE@F=BB=FAFGGAGGDGGC@FGGFFFAGC,@,@FFCFF:FF,;@F::*@3>DDDGCCEEEGGGGFEG7B2@,B7:FGGG@@*:*?9@C=?C*AF5C:58:EEE*;FGC*/;::@C9<F9CEG5EC*7*9<6::+*0C)><<<FB=7*9FFB5C>509C################################
@DE18INS60510:318:000000000-B6LD3:1:1101:21073:7310 1:N:0:AAGAGGCACTATTAAG
TGGGGAATCTTCCGCAATGGACGAAAGTCTGACGGAGCAACGCCGCGTGAGTGATGAAGGATTTCGGTCTGTAAAGCTCTGTTGTTTATGACGAACGTGCAGTGTGTGAACAATGCATTGCAATGACGGTAGTAAACGAGGAAGCCACGGCTAACTACGTGCCAGCAGCCGCGGTAATACGTAGGTGGCGAGCGTTGTCCGGAATTATTGGGCGTAAAGAGCATGTAGGCGGCTTAATAAGTCTAGCGTGAAAATGCGGGGCTCAACCCCGTATGGCGCTGGA
+
GGGGGGGGGGGGGEFECFGGGGGGGGGFFGGGGGGGGGGGGGGGGGGGGGGGGGGGGGGGGGGGGGGGGGGGEGGGGGGGGGGGFGGGGGGGGGGGGGGGGGGGGGGGGGGGGGGGGGGGGGGG:FGGGGGGGGGGGGGGDGGGGGGGGGGGDFGGGGGGCFGGGFF>FGGGGGGGGGGGGGGGGGFGGGGEEGGGGGGGGD;EGGGGGCFFGEGGGGGFGF?DGGGGCGGGGGGFFFFFFFFF7?FGFGGG=?F6CDFB759C?BFBB@BFFF7<F9:>F>4
@DE18INS60510:318:000000000-B6LD3:1:1101:16199:7349 1:N:0:AAGAGGCACTATTAAG
TGGGGAATATTGCACAATGGGGGAAACCCTGATGCAGCGACGCCGCGTGAGCGAAGAAGTATTTCGGTATGTAAAGCTCTATCAGCAGGGAAGAAAATGACGGTACCTGACTAAGAAGCACCGGCTAAATACGTGCCAGCAGCCGCGGTAATACGTATGGTGCAAGCGTTATCCGGATTTACTGGGTGTAAAGGGAGCGTAGACGGTTGTGTAAGTCTGATGTGAAAGCCCGGGGCTCAACCCCGGGACTGCATTGGAAACTATGTAACTAGAGTGTCGGAGA
+
GGGGGGGGGGGGGGGGGGGGGGGGGGGGGGGGGGGGGGGGGGGGGGGGGGGGGGGGGGFGGGGGGGGGGGGGGGGGGGGGGGGGGGFGGGGGGGGGGGGGGGGGGGGGGGGGGGGGGGGGGGGGGGGGGGGGGGGGGGGGGGGGGGGGGGGGGGGGGGGGGGGGGGGGGGGGGGGGGGGGGGGGGGGGGGGGGGGGGGGGGGEFGGGDGGEGG7??GGGFF7CFGG97ACFGDDGDFFGFFFFFGG>D@CFF*@FFG=A>GFGFFFFBFFBF<?B><ABB9>D
@DE18INS60510:318:000000000-B6LD3:1:1101:11515:7370 1:N:0:AAGAGGCACTATTAAG
TGGGGAATATTGCACAATGGGCGCAAGCCTGATGCAGCCATGCCGCGTGTATGAAGAAGGCCTTCGGGTTGTAAAGTACTTTCAGCGGGGAGGAAGGGAGTAAAGTTAATACCTTTGCTCATTGACGTTACCCGCAGAAGAAGCACCGGCTAACTCCGTGCCAGCAGCCGCGGTAATACGGAGGGTGCAAGCGTTAATCGGAATTACTGGGCGTAAAGCGCACGCAGGCGGTTTGTTAAGTCAGATGTGAAATCCCCGGGCTCAACCTGGGAACTGCATCTGA
+
GGGGGGGGGGGGGGGGGGGGGGGGGGGGGGGGGGGGGGGGGGGGGGGGGGGGGGGGGGGGGGGGGGGGGGGGGGDCFFGGGGGGGGGDGGGGGGGGGGGGGGGGGGGGGGGGGGGGGGGGCGGCFGGGGGGGGGGGGGGGGGGGGGGGGGGDCFGGGGGGGGGGGGGGGGGGGECGGGGGGGGGGGGGGGGGGGGGGGGFGGDFF?FG@EFGGGGGGGGGGGGGGGGGGGGGDDGFFF7CFFFFGGFG*:D7CFFFGGFFG5FGFFFFFFF?:?F<?BBA<AF
@DE18INS60510:318:000000000-B6LD3:1:1101:25776:7379 1:N:0:AAGAGGCACTATTAAG
TGGGGAATATTGCACAATGGGCGCAAGCCTGATGCAGCCATGCCGCGTGTATGAAGAAGGCCTTCGGGTTGTAAAGTACTTTCAGCGGGGAGGAAGGGAGTAAAGTTAATACCTTTGCTCATTGACGTTACCCGCAGAAGAAGCACCGGCTAACTCCGTGCCAGCAGCCGCGGTAATACGGAGGGTGCAAGCGTTAATCGGAATTACTGGGCGTAAAGCGCACGCAGGCGGTTTGCTAAGTCAGATGTGAAATCCCCGGGCTCAACCTGGGAACTGCATCTGA
+
GGGGGGGGGGGGGGGGGGGGGGGGGGGGGGGGGGGGGGGGGGGGGGGGGGGGGGGGGGGGGGGGGGGGGGGGGGGGGGGGGGGGGGGGGGGGGGGGGGGGGGGGGGGGGGGGGGGGGGGGGGGGGGGFGGGGGGGGGGGGGGGGGGGGGGGGGGGFGGGGGGGGGGGGGCGGGGGGGGGGGGGGGGGGGGGGGGGGGGGFCEGCGFGGCEGGGGGCGGGGGGGGGGGDGGDDGGGFFFGGFFFFGGFCFFC:CFF@GGB;5;7CFBFF<F:F?6?BFF94<<F
@DE18INS60510:318:000000000-B6LD3:1:1101:18724:7384 1:N:0:AAGAGGCACTATTAAG
TGGGGAATATTGCACAATGGGGGAAACCCTGATGCAGCGACGCCGCGTGAGTGAAGAAGTATTTCGGTATGTAAAGCTCTATCAGCAGGGAAGAAGAAAGACGGTACCTGACTAAGAAGCCCCGGCTAACTACGTGCCAGCAGCCGCGGTAATACGTAGGGGGCAAGCGTTATCCGGATTTACTGGGTGTAAAGGGAGCGTAGACGGCGATGCAAGTCTGAAGTGAAAGCCCAGGGCTCAACCCTGGGACTGCTTTGGAGACTGTGTTGCTAGAGTGCTGGAG
+
GFGGGGGGGGGFFGGFFGGGCGGGGGGGGGGGGGGGGFEGGGGGFGCGGGGGGGGGGGGGGGGGGGGGGGGGGGGGGEGGFGGA98BFE7F@CFGFFFGGGGGGGGGGGGF8FFGGGGCGGECEEGEGGGGFGGGGGGG7FFFGFCEGGFCE@FFGG?F>FCEGC8CFEGE8FFGEGGDGGFCGG6>;;?F+<E7E8EEEEG:>7CEEEEG=C:EG:CFC7>EFGCFDEFCC4C<B>)9C??FFGGFG4CC7FFFFGG0(9:DDFBF064A4<2<<ABB<?07
@DE18INS60510:318:000000000-B6LD3:1:1101:23959:7392 1:N:0:AAGAGGCACTATTAAG
TGGGGAATATTGCACAATGGGCGCAAGCCTGATGCAGCCATGCCGCGTGTATGAAGAAGGCCTTCGGGTTGTAAAGTACTTTCAGCGGGGAGGAAGGGAGTAAAGTTAATACCTTTGCTCATTGACGTTACCCGCAGAAGAAGCACCGGCTAACTCCGTGCCAGCAGCCGCGGTAATACGGAGGGTGCAAGCGTTAATCGGAATTACTGGGCGTAAAGCGCACGCAGGCGGTTTGTTAAGTCAGATGTGAAATCCCCGGGCTCAACCTGGGAACTGCATCTGA
+
GGGGGGGGGGGGGGGGGGGFCFEGGGGGGDGGGGGGGGGGGGGGGGGGGGGGGGDGGGGGGGGGGGGGGGGGFGGFGGGGGGGGGGGGGGGCGFGGGEGGGCG?FGGGGFGGGGGGGGGGGGGFGGGEGGGGGGGEGEGGDGGGGGGGGGGCFGGGGGGGGGGGGGGGFDGGGEGGGGGGGGGGGGGGGGGGGGGGGGGGD>CFGGGGGCFFGCCEGFFDGDE<EGGDGGDDCCDFFFFG66@F7CBFFG>CGF@FC)39D)9=??F:BFF??##########
@DE18INS60510:318:000000000-B6LD3:1:1101:19624:7434 1:N:0:AAGAGGCACTATTAAG
TGGGGAATCTTCCGCAATGGACGAAAGTCTGACGGAGCAACGCCGCGTGAGTGATGAAGGATTTCGGTCTGTAAAGCTCTGTTGTTTATGACGAACGTGCAGTGTGTGAACAATGCATTGCAATGACGGTAGTAAACGAGGAAGCCACGGCTAACTACGTGCCAGCAGCCGCGGTAATACGTAGGTGGCGAGCGTTGTCCGGAATTATTGGGCGTAAAGAGCATGTAGGCGGCTTAATAAGTCGAGCGTGAAAATTCGGGGCTCAACCCCGTATGGCGCTGGA
+
GGGGGGGGGGGGGEFFFGGGGGGGGGGGGGGGGGGGGGGFGGGGGGGGGGGGGGGGGGGGGGGGGGGEGGGGCFGGGGGGGGGGGGGGGFGGGGGGDGFGGGGGGGGGGGGGGGFGCGFGGAFGFGGGDGGEGGGGGGGGDCGFGGGGGEEGGGGGGGGGCGGGGGFGGGGDGGGEEE7CCGFFDGGGGG*?EGGGCEFGGCCGFGGGGCCCFDCCGGGFF:<DCGGGFGGC39DF46:7=?=:DG5DBCDC:4*)*936/7CFFFFBFFB69:B########
@DE18INS60510:318:000000000-B6LD3:1:1101:7453:7438 1:N:0:AAGAGGCACTATTAAG
TGGGGAATATTGCACAATGGGGGAAACCCTGATGCAGCGACGCCGCGTGAGCGAAGAAGTATTTCGGTATGTAAAGCTCTATCAGCAGGGAAGAAAATGACGGTACCTGACTAAGAAGCACCGGCTAAATACGTGCCAGCAGCCGCGGTAATACGTATGGTGCAAGCGTTATCCGGATTTACTGGGTGTAAAGGGAGCGTAGACGGTTGTGTAAGTCTGATGTGAAAGCCCGGGGCTCAACCCCGGGACTGCATTGGAAACTCTGTAACTAGAGTGTCGGATA
+
6CFFGGCE@FFGGGGGGEFGGGGFDGG,CFFGGGGGGFEEGGGGGGGGGDEFEEGGGGGGAFGGGEGGGFGGGGGGGGGGGGGGGGFFGGGGGFGFGGGGGGGGGGGGGGGGGGGGGGGGGGGGGGGFGGGGGGGGFGGGFCFGGGGGGGGGGGGGGGGGGFGGGGGGGGGGGFGGG8EFFFGGGG0AEGFFGGGGGCEGG>ED5CE?EEGGGGFGGFGGGGGG?>ECFA5DDC)<@3=FFF:DDGBCEGGC*@?7F4247?*:8AFFFFA292<A4>?####
@DE18INS60510:318:000000000-B6LD3:1:1101:10026:7438 1:N:0:AAGAGGCACTATTAAG
TGGGGAATATTGCACAATGGGCGAAAGCCTGATGCAGCGACGCCGCGTGAGTGAAGAAGTATTTCGGTATGTAAAGCTCTATCAGCAGGGAAGAAAATGACGGTACCTGACTAAGAAGCCCCGGCTAACTACGTTCCAGCAGCCGCGGTAATACGTAGGGGGCAAGCGTTATCCGGATTTACTGGGTGTAAAGGGAGCGTAGACGGCGAAGCAAGTCTGAAGTGAAAACCCAGTGCTCAACCCTGGGACTGCTTTGGAAACTGTTTTGCTAGATTGTCGGAGA
+
GGGGGGGGGGGGGDFGGGGGG8F@7C@FGGGGGGGGGGCBC7FGGGGGCFGGGF,<CEFGGGGGGEGGGGGGF9FGGGGGGGGAEFEFGD@CFFFGGGCFGGDF7BEF?DGFFGG9,3FGG>CEFEECFFFGGG,@E99FC7FGGG*>CCGG9FFGGGEEGDGGCCFCEGEGGC:8<;CFEG@CEEB8E+9++<E**:8CEC:FEEGECEECF?FGGGGG7CGGCFCGFGGGG*7@7FFC:7BFGCF47C*2CBFBGC))0902*6F:?F#############
@DE18INS60510:318:000000000-B6LD3:1:1101:22067:7456 1:N:0:AAGAGGCACTATTAAG
TGGGGAATATTGCACAATGGGGGAAACCCTGATGCAGCGACGCCGCGTGAAGGAAGAAGTATCTCGGTATGTAAACTTCTATCAGCAGGGAAGATAGTGACGGTACCTGACTAAGAAGCCCCGGCTAACTACGTGCCAGCAGCCGCGGTAATACGTAGGGGGCAAGCGTTATCCGGATTTACTGGGTGTAAAGGGAGCGTAGACGGTGTGGCAAGTCTGATGTGAAAGGCATGGGCTCAACCTGTGGACTGCATTGGAAACTGTCATACTTGAGTGCCGGAGG
+
GGGGGGGGGGGGGGGGGGGGGGGGGGGCFGGGGGGGGGFGGGGGGGGGGGGFGGGGFFGGGFGGGGGGGGGGFGGGGGGGGGGGGGGGGGG@FGGGFFEFGGGGGGGGGGGGGGCGGGGGGGDEGFGGGGGGGGFFGGFGFFGGGGG*/1?GFGDCFGGDGGGGFGGGGGGGGGGG8CGGGGGGFECGGG7@FGGGGEEGG8EFGGEFGGGGGFCFGGGF7:FGFGGFFGFGG43@FFFGF>FFG6?2?FFF*9@6C=)4FF7:@4BAFF>2<>9)4>>B>BE
@DE18INS60510:318:000000000-B6LD3:1:1101:19775:7460 1:N:0:AAGAGGCACTATTAAG
TGGGGAATATTGCACAATGGGGGAAACCCTGATGCAGCGACGCCGCGTGAGCGAAGAAGTATTTCGGTATGTAAAGCTCTATCAGCAGGGAAGAAGAAATGACGGTACCTGACTAAGAAGCACCGGCTAAATACGTGCCAGCAGCCGCGGTAATACGTATGGTGCAAGCGTTATCCGGATTTACTGGGTGTAAAGGGAGCGCAGGCGGAAGGCTAAGTCTGATGTGAAAGCCCGGGGCTCAACCCCGGTACTGCATTGGAAACTGGTCATCTAGAGTGTCGGA
+
GGGGGGGGGGGGGGGGGGGGGGGGGGGGGGGGGGGGGGDGGGGGGGGGGEGGGEGGDGGGGGGGGGGGGGGGGGGFGGGGGGGGGG;FGD7FEGDFGGGFGGGGGGGGGGE@FGFFG9BEFFGGGEEGGFFGGFFE8FFE6FCFGGDEG5CG>FGGGGFFGGGEE6<@FEEG*;CGCE5CCE:CGG6@@=E7FFFCEC=ECEEGG::?E=EEFFGGCGGGCCFFGGGGFGGFGG)<5>GFFFFFGG:D@DGGGFFFFD?2>*>>15B<FFBF)5<26>AAF90
@DE18INS60510:318:000000000-B6LD3:1:1101:15811:7482 1:N:0:AAGAGGCACTATTAAG
TGGGGAATATTGCACAATGGGGGAAACCCTGATGCAGCGACGCCGCGTGAGTGAAGAAGTATCTCGGTATGTAAAGCTCTATCAGCAGGGAAGAAAATGACGGTACCTGACTAAGAAGCCCCGGCTAACTACGTGCCAGCAGCCGCGGTAATACGTAGGGGGCAAGCGTTATCCGGAATTACTGGGTGTAAAGGGTGCGTAGGTGGTATGGCAAGTCAGAAGTGAAAACCCAGGGCTTAACTCTGGGACTGCTTTTGAAACTGTCAGACTAGAGTGCAGGAGA
+
GFGGGGGGGGGGGGGGGFGGGGGGGGGGGGGGGGGGGGGGGGGGGGGGGGGGGGGGGGGGGGGGGGGGGGGGGGGGGGGGGCFGGGGGGGGFGGGGGGGGGGGGGGGGGGGFGGFGGGGGGGC:FEGGGGGGGGGGGGCFCGGGGGGDGEEGFGFEFFGDCGGGGFGEG>EFGGG7FDFF9CFGFGFEC<7ACGEGGGGCEE5:FFC@FGCGGFGFFGFG7C7CFGDGDGDDFGGEFFGFF66=FE455CC4C?FFGDAAGF*2*:@>::<?<7>2<<AFFBF
@DE18INS60510:318:000000000-B6LD3:1:1101:26271:7485 1:N:0:AAGAGGCACTATAAAG
TGGGGAATCTTCCGCAATGGACGAAAGTCTGACGGAGCAACGCCGCGTGAGTGATGAAGGATTTCGGTCTGTAAAGCTCTGTTGTTTATGACGAACGTGCAGTGTTTGAACAATGCATTGCAATGACGTTAGTAAACGAGGAAGCCACGGCTAACCACGTCCCAGCAGCCGCGGTAATACGTAGGTGGCGAGCGTTGTCCGGAAATCTTGGGCGAAAAGAGCATGTAGCCGGCTGAATAAGTCGGGCGTGAAAATGCGGGGCTAAACCCCGCATGGCGCTGGA
+
GGGGGGGGFGGCFGGGGGGG96@@BFC,CFGGGG7FGG@F<FFGGGGGGG7FFG,FFGGGG9FGGGG7+BFGGGGGFGGGBG<F4E:B,CE,BFG7F84+=?:BF,EAF,,?D,,A5?FFF,5C=,3+++:8CD9F,>FG+C,,@FE@C######################################################################################################################################
@DE18INS60510:318:000000000-B6LD3:1:1101:20989:7500 1:N:0:AAGAGGCACTATTAAG
TGGGGAATCTTCCGCAATGGACGAAAGTCTGACGGAGCAACGCCGCGTGAGTGATGAAGGATTTCGGTCTGTAAAGCTCTGTTGTTTATGACGAACGTGCAGTGTGTGAACAATGCATTGCAATGACGGTAGTAAACGAGGAAGCCACGGCTAACTACGTGCCAGCAGCCGCGGTAATACGTAGGTGGCGAGCGTTGTCCGGAATTATTGGGCGTAAAGAGCATGTAGGCGGCTTAATAAGTCGAGCGTGAAAATGCGGGGCTCAACCCCGTATGGCGCTGGA
+
GGGGGGGGGGGGG>FFGGGGGGGGGGGGGGGGGGGGGGGGGGGGGGGGGGGGGGGGGGGGGGGGGGGGGGGGFGGFGGGGGGGFGGGGGGGGGEGGGGEGGGGGGGGGGGGGGGGGGGGAFFGGDDGEFGGGGGGGGGGGGCGGGGGGG:FGEGGGGGGGFGGGGGGGGFEGGGGEGGGGGGGGGGDDGGGGGGGGGGGGGGGCFFGGGG?FFGGGGGFDGGGG7FFGGGGGGGGF?6DCFFFFD=BGD5CCF*9*?C>>9BGGF?FFF>>B;?F?F>:>>95
@DE18INS60510:318:000000000-B6LD3:1:1101:10176:7504 1:N:0:AAGAGGCACTATTAAG
TGGGGAATCTTCCGCAATGGACGAAAGTCTGACGGAGCAACGCCGCGTGAGTGATGAAGGATTTCGGTCTGTAAAGCTCTGTTGTTTATGACGAACGTGCAGTGTGTGAACAATGCATTGCAATGACGGTAGTAAACGAGGAAGCCACGGCTAACTACGTGCCAGCAGCCGCGGTAATACGTAGGTGGCGAGCGTTGTCCGGAATTACTGGGCGTAAAGAGCATGTAGGCGGCTTAATAAGTCGAGCGTGAAAATGCGGGGCTCAACCCCGTATGGCGCTGGA
+
GGGGGGGGGGGGGEFGGGGGGGGFGGG<FGGGGGGGGGGGGGGGEEGFEGGGGGGGGGGGGGGGGGGGGGGGGGGGGGGGGGGGGGGGGGGGGGGGGGGGGGGGGGGGGGGGGGGGGGGGGGGGEFGGGGGGGGGGGGGGDGGGGGGGGDGGDFGGGGGGGGGF6FGGGGGGGDGGGGGGGGFGGGFGGDCGGGGGGGGGGGGCFGFGGGGGGGGGGGGFGGFGGGGGGGGGGDG4=@FFFFFFDEFGF*<<FFFFGG6>CEGGF7F?FFBF>?F?BFFFFFF
@DE18INS60510:318:000000000-B6LD3:1:1101:18817:7509 1:N:0:AAGAGGCACTATTAAG
TGGGGAACCTTCCGCAATGGACGAAAGTCTGACGGAGCAACGCCGCGTGAGTGATGAAGGATTTCGGTCTGTAAAGCTCTGTTGTTTATGACGAACGTGCAGTGTGTGAACAATGCATTGCAATGACGGTAGTAAACGAGGAAGCCACGGCTAACTACGTGCCAGCAGCCGCGGTAATACGTAGGTGGCGAGCGTTGTCCGGAATTATTGGGCGTAAAGAGCATGTAGGCGGCTTAATAAGTCGAGCGTGAAAATGCGGGGCTCAACCCCGTATGGCGCTGGA
+
GGGGGGGGGGGGGGGGGGGGFGGGGGGEFGGGGGGGGGGGGGGGGGGGGGGGGGGGGGGGGGGGGGGGGGGGGGGFGGGGGGGGGGGGGFEGGGGGGGGGGGGGGGGGGGGGGGGGGGGGGGGGFCFGDGGEGGDGGDEG7FFFGGFGGFGGGFEGGGGGGGGGGGGGGGGGGGGCFGGGGGGGGGDFGGCFGGGGGGGGGC>EFF?FGGFCFGGGGGFFFGDGGFGGFGGDGGGFFF:7=FFDGGFG@3CDFFFFGGF>DDGC6<FFFFFF9??BFFFFBFF
@DE18INS60510:318:000000000-B6LD3:1:1101:16905:7511 1:N:0:AAGAGGCACTATTAAG
TGGGGAATATTGCACAATGGGGGAAACCCTGATGCAGCGACGCCGCGTGAGCGAAGAAGTATTTCGGTATGTAAAGCTCTATCAGCAGGGAAGAAAATGACGGTACCTGACTAAGAAGCCCCGGCTAACTACGTGCCAGCAGCCGCGGTAATACGTAGGGGGCAAGCGTTATCCGGATTTACTGGGTGTAAAGGGAGCGTAGACGGTAAAGCAAGTCTGAAGTGAAAGCCCGCGGCTCAACTGCGGGACTGCTTTGGAAACTGTTTAACTGGAGTGTCGGAGC
+
GGFGGGGGGGGGGGGGGGGGGGGGGGGGGGGGGGGGGGBFGGGGGGGGGEFGGGGGGGFGGGGGGGBGGGGGGGGDFGGGGGGGGGCFFGGGGGFGFFGGGG@FFGGGCFGGGFFFGGGGGGGDGGGGGFGGGGFGGGFGGGGGGGCGGGGGGGGGGGGECEGGGDFGGGGGGGGEGGGGFGGGFFGGGGGGGCGFEE5CEECFGGGGGGCFGGGGFGFGDGGGCC:CGGGGGGCBEFFGFFFFGEFGBGGGGFFFF06<FFGCFFFFFFF>:3?FFDBB###
@DE18INS60510:318:000000000-B6LD3:1:1101:22160:7519 1:N:0:AAGAGGCACTATTAAG
TGGGGAATCTTCCGCAATGGACGAAAGTCTGACGGAGCAACGCCGCGTGAGTGATGAAGGATTTCGGTCTGTAAAGCTCTGTTGTTTATGACGAACGTGCAGTGTGTGAACAATGCATTGCAATGACGGTAGTAAACGAGGAAGCCACGGCTAACTACGTGCCAGCAGCCGCGGTAATACGTAGGTGGCGAGCGTTGTCCGGAATTATTGGGCGTAAAGAGCATGTAGGCGGCTTAATAAGTCGAGCGTGAAAATGCGGGGCTCAACCCCGTATGGCGCTGGA
+
GEFEGGGGGGGGGGGGGGGGFGGFGGFGGGGFGGGEGGGGGEGGGGGGGGGGGGGGGGEGFGFGGGGGDGGFGGGGGGGGGGGGGGGGGGGGDGGGGGFGGGGGGFGFAFGGGGGGGFGGGFGFEFGGGGGDGG;FGGGE@FGGGGGGGCFE77FFFFGG7FG@FGEGGGEEGGEC7EFGGGGGDFFGGG5EGGGGG8C@E>;8CFEGG99*AC55C*:?FGC=@FGF7CDDDG3)94:DFFF5C:>D:*5*>?B*:379375C67F0:>>B###########
@DE18INS60510:318:000000000-B6LD3:1:1101:23734:7520 1:N:0:AAGAGGCACTATTAAG
TGGGGAATATTGCACAATGGGCGCAAGCCTGATGCAGCCATGCCGCGTGTATGAAGAAGGCCTTCGGGTTGTAAAGTACTTTCAGCGGGGAGGAAGGGTGTAAAGTTAATACCTTTGCTCATTGACGTTACCCGCAGAAGAAGCACCGGCTAACTCCGTGCCAGCAGCCGCGGTAATACGGAGGGTGCAAGCGTTAATCGGAATTACTGGGCGTAAAGCGCACGCAGGCGGTTTGTTAAGTCAGATGTGAAATCCCCGGGCTCAACCTGGGAACTGCATCTGA
+
GGGGGGGGGGGGGGGGGGGGGGGGGGGGGGGGGGGGGGGGGGGGGGGGGGGGGGFGGGGGGGGGGGGGGGGGGGGGGGGFGGGGGGGGGGGGGGFGGGGGGEFGGGGGGGGGGGGGGGGGFGGGGGGGGGGGGGGGGGGGGGGGGGGGGGGGGGGGGGGGGGGGGGGGGGGGGGGGGGGGGDGGGGGGGGGGGDEG5FGGGGCGGGGGGFGFGGGGGCFGGGGGGGGDDEDCDDCFFFCFFFFFGGFC=D:FGFF?FDBFGFGFFFFF?>?15?727>>A<4B
@DE18INS60510:318:000000000-B6LD3:1:1101:8416:7521 1:N:0:AAGAGGCACTATTAAG
TGGGGGATATTGCACAATGGAGGAAACTCTGATGCAGCGACGCCGCGTGAGTGAAGAAGTATTTCGGTATGTAAAGCTCTATCAGCAGGGAAGAAAATGACGGTACCTGACTAAGAAGCCCCGGCTAACTACGTGCCAGCAGCCGCGGTAATACGTAGGGGGCAAGCGTTATCCGGATTTACTGGGTGTAAAGGGAGCGTAGACGGCGACGCAAGTCTGAAGTGAAATACCCGGGCTCAACCTGGGAACTGCTTTGGAAACTGTGTTGCTGGAGTGCTGGAGA
+
GGGGGGGGGGGGGGGGGGGGGGGGGGGGGGGFGGGGGGGGGGGGGGGGGGGGGG<FFGGGGGGGGGGGG@FGGGGGGGGGGGGGDGGGGGGGGGFFFGGGGGGFGGGGGGGGGGGCGGGGGGGGGGGGGGGGGGCGGGGGGGGGGGDGEGFGGGGGGGGGDGGGGGGGGGGGGGGGGGGCFGGGGGGGGGGGGCG5CEEGGEEGGGGGGG=EEEEGGGGGGGGGGGGFFGGGCCDFFFGGFFFFGDFFFGGGFFFFGGBDG?FFFDFFB?DFF?F:DBFF?FF
@DE18INS60510:318:000000000-B6LD3:1:1101:17765:7548 1:N:0:AAGAGGCACTATTAAG
TAGGGAATTTTCGGCAATGGGGGAAACCCTGACCGAGCAACGCCGCGTGAAGGAAGAAGGTTTTCGGATTGTAAACTTCTGTTATAAAGGAAGAACGGCGGCTACAGGAAATGGTAGCCGAGTGACGGTACTTTATTAGAAAGCCACGGCTAACTACGTGCCAGCAGCCGCGGTAATACGTAGGTGGCAAGCGTTATCCGGAATTATTGGGCGTAAAGAGGGAGCAGGCGGCAGCAAGGGTCTGTGGTTAAAGCCTGAAGCTTAACTTCAGTAAGCCATAGAA
+
GGGGGGGGGGGGGGGGGGGGGGGGGGGGGGGGGGGGGGGGGGGGGGGGCGGGGGGGGGGGGGGGGGGGGGGGGGGGGGGGGGGGGGGCFFGFGGGGGEE:CGGGGGGGFGGFGGFFDGGGDGG<FGGGGGGGGGGGGGGGGGGFGGGGGFGGFGGGGGGEGGGFGGGGGCEEGGGGGGGFGGGGGCGGGGGGGGGGGGGGD5?FG?EGFCEEEGGGG7CG:3EGGGFCEEGGCGGFFFGGFF4?CF400*::DBF@CC??GFGF=<FFA*:<2.67?FF2)6B
@DE18INS60510:318:000000000-B6LD3:1:1101:27778:7573 1:N:0:AAGAGGCACTATTAAG
TGGGGAATCTTCCGCAATGGACGAAAGTCTGACGGAGCAACGCCGCGTGAATGATGAAGGATTTCGGTCTGTAAAGCTCTGTTGTTTATGACGAACGTGCAGTGTGTGAACAATGCATTGCAATGACGGTAGTAAACGAGGAAGCCACGGCTAACTACGTGCCAGCAGCCGCGGTAATACGTAGGTGGCGAGCGTTGTCCGGAATTATTGGGCGTAAAGAGCATGTAGGCGGCTTAATAAGTCGAGCGTGAAAATGCGGGGCTCGACCCCGTATGGCTCTGGA
+
GGGGGGEGGGGGGGGDGGGGGGFFGGFFGGGGFGGEGG7FGGGGGGGGGGGGGGGGFGGG?FFFGFGGCEGFGGFFGGGGFGGGGGGGG<FGCFGGGGGG@<EFGGFGGGGGGGGGCFEGGGGGGAFGGGGGGGFGGG>C7+@D<CCFBGGDFGGGFGEGG:FGGGCFGG:EGEFGCFCCGGFG*?CF6EECEEGGEEC:?C>5C8@FCFG5CCECE<DDGDGGFCC7?FGGGGG?6@:7BFFFGEEGFG3D>7BFDC;><DGG###################
@DE18INS60510:318:000000000-B6LD3:1:1101:18231:7578 1:N:0:AAGAGGCACTATTAAG
TGGGGAATCTTCCGCAATGGACGAAAGTCTGACGGAGCAACGCCGCGTGAGTGATGAAGGATTTCGGTCTGTAAAGCTCTGTTGTTTATGACGAACGTGCAGTGTGTGAACAATGCATTGCAATGACGGTAGTAAACGAGGAAGCCACGGCTAACTACGTGCCAGCAGCCGCGGTAATACGTAGGTGGCGAGCGTTGTCCGGAATTATTGGGCGTAAAGAGCATGTAGGCGACTTAATAAGTCGAGCGTGAAAATGCGGGGCTCAACCCCGTATGGCGCTGGA
+
GGGGGGGGGGGGGGGGFGGGGGGGGGGGGGGGGGGGGGGGGGGGGGGGGGGFGGGGGGGGGGGGGGDGGGGGGGFCGGGGAFGGEGGFGGGGGGGGGGGGGGGGGGGGGGGGGGGGGGGGGGGGGFFGGGGGGGGGGGGDGGF<FGGGEGGGGGGGGGGGGGGCGGGGGGGGGDFGGGFGGGGGGGGFGCCCEGGE8EGGDG5CGGGGFCGGGEGGGCG75DGGGGGFGFGDDGGFFFGF?FFBDC@C>75FC6@FGG(,5>GGFFFFFBFF0<?BBFF;9>F
@DE18INS60510:318:000000000-B6LD3:1:1101:13959:7582 1:N:0:AAGAGGCACTATTAAG
TGGGGAATATTGCACAATGGGCGCAAGCCTGATGCAGCCATGCCGCGTGTATGAAGAAGGCCTTCGGGTTGTAAAGTACTTTCAGCGGGGAGGAAGGGTGTAAAGTTAATACCTTTGCTCATTGACGTTACCCGCAGAAGAAGCACCGGCTAACTCCGTGCCAGCAGCCGCGGTAATACGGAGGGTGCAAGCGTTAATCGGAATTACTGGGCGTAAAGCGCACGCAGGCGGTTTGTTAAGTCAGATGTGAAATCCCCGGGCTCAACCTGGGAACTGCATCTGA
+
GGGGGGGGGGGFGGGGGGGGGGGGGGGGGGGGGGGGGGGGGGGGGGGGFGGGGGGGGGGGGGGGGGGGGGGGGGGGGGGGGGGGGGEGGGGGGGGGGGGGGFFFGGGGGGFGGGGG<FGGFGGCGGGGGGGGGEGGGGGGGEFGGGGGGGG>FGGGGGGFGGCFGC8FGBEGGGGGGGGDGGEGGGGGFGFGGGGGEFFFGE8FFFGGFCCFEGGGGFGDGGGGE3:DGDDCGGG:@4:FFFFFCFFG?CFFGFFFGD9;DBGF*2>?FFFF?FF<?<ADAA#
@DE18INS60510:318:000000000-B6LD3:1:1101:15891:7599 1:N:0:AAGAGGCACTATTAAG
TGGGGAATATTGCACAATGGGCGGAAGCCTGATGCAGCGACGCCGCGTGAGTGAAGAAGTATCTCGGTATGTAAAGCTCTATCAGCAGGGAAGAAAATGACGGTACCTGACTAAGAAGCCCCGGCTAACTACGTGCCAGCAGCCGCGGTAATACGTAGGGGGCAAGCGTTATCCGGATTTACTGGGTGTAAAGGGAGCGTAGACGGCGACGCAAGTCTGGAGTGAAAGCCCGGGGCCCAACCCCGGGACTGCTTTGGAAACTGTGCTGCTGGAGTGCAGGAGA
+
GGGGGGGGGGGGGGGGGGGGGGGGGGGGGGGGGGGGGGGGGGGGEGGGGGGGGGGGGGGGGGGFGGGGGGGGGGGGGGGGGGGGGGDGGGGGFGGGGGGGGGGGGGGGGGGGGGGGGGGGGGDEGGGGGGGGGGGGGGFGGFGGGGEGGGGGGGGGGGGGEGGGGFGGGGGGGGGGGGGGGGGGGGGGGGGGGGGGGGGGGEGGGGGGGGGGGGEFGGGGGGGG?F9CGGGGCDGEFFGGFFEEGGFDFGGGGFFFFFABGFGGFBFFFFF?:??FFFFFF:F
@DE18INS60510:318:000000000-B6LD3:1:1101:12156:7624 1:N:0:AAGAGGCACTATTAAG
TGGGGAATATTGCACAATGGGGGAAACCCTGATGCAGCGACGCCGCGTGAGCGAAGAAGTATTTCGGTATGTAAAGCTCTATCAGCAGGGAAGAAGAAATGACGGTACCTGACTAAGAAGCACCGGCTAAATACGTGCCAGCAGCCGCGGTAATACGTATGGTGCAAGCGTTATCCGGATTTACTGGGTGTAAAGGGAGCGCAGGCGGTACGGCAAGTCTGATGTGAAAGCCCGGGGCTCACCCCCGGTACTGCATTGGAACCTGTCGGACTAGAGTGTCGGA
+
GGGGGGGGGFGEGGGGDGGGGGGGGGGGGGGGGGGGGGFEGGGFEGGGEGGGGGGGGGGG,FFFGFCGGGFFGGGGFEGGCCFF9FFGGGGGGGGGGCCFCEGGGFEGGGF:FG@C<EGGGGGGEGEGGCEGEGCF8FFG6@*CFG>EEDEG5A9CFGEFCFFFG+A?@5EEEGGFEGGGGGGGGGGCFGGGGCFC>*?E5CEC5CECGDEG5CEEGGGGDCFCECG7+<FF3D3@)8DFF*5<C5>C>DGGCF4@*9?7769FFAFBB>99FF#########
@DE18INS60510:318:000000000-B6LD3:1:1101:18244:7626 1:N:0:AAGAGGCACTATTAAG
TGGGGAATATTGCACAATGGGCGAAAGCCTGATGCAGCGACGCCGCGTGAGTGAAGAAGTATTTCGGTATGTAAAGCTCTATCAGCAGGGAAGATAATGACGGTACCTGACTAAGAAGCCCCTGCTAACTACGTTCCAGCAGCCGCGGTAATACGTAGGGGGCAAGCGTTATCCGGCTTTACTGGGTGTAACGGGACCGTAGACTGCATGGCCAGTCTGACTTGAAAACCCAGGGCTCAACCCTGGGACTGCTTTGGAACCAGTCATGCTATAGTGCAGGAGA
+
C6ED@CGG@CEAAAE<F-;@C<F@7FFEEGGGGFFGGF+@FEGGDDG@>?C?C<,9,,:C<FEDD,@FGGGGGE9EFFGGFCF?@F,BA+D<FGG<EF<?A+:CF+BF,EDF,,5B,,B,BC++,,3CFG9<CF,@FFFDF,<7@<37FB*@;F7DCECC*>:F*=8**14CFG*8*:3C9FB@+3?;:C?,4:8C*;::*8*2++;7@@6*++2<CF7F>*<*0*026:CD***)0<D45>DF#######################################
@DE18INS60510:318:000000000-B6LD3:1:1101:24350:7636 1:N:0:AAGAGGCACTATTAAG
TGGGGAATATTGCACAATGGGCGAAAGCCTGATGCAGCGACGCCGCGTGAGTGAAGAAGTATTTCGGTATGTAAAGCTCTATCAGCAGGGAAGAAAATGACGGTACCTGACTAAGAAGCCCCGGCTAACTACGTGCCAGCAGCCGCGGTAATACGTAGGGGGCAAGCGTTATCCGGATTTACTGGGTGTAAAGGGAGCGTAGACGGCGAAGCAAGTCTGAAGTGAAAACCCAGGGCTCAACCCTGGGACTGCTTTGGAAACTGTTTTGCTAGAGTGTCGGAGA
+
GGGGGGGGGGGGGGGGGGGGGGGGGGGGGGGGGGGGGGCEGGGGGGGGGGGGGGGGGGGGFGGGGGGGGGGGGGGGGGGGGGGGGGGGGGGGGGGGGGGGGGGGGGGGGGGGGGGGGGGGFECGGGGGGGGGGGGGGGGGGFFGGGGGGG5CGGGGG*?CGGGGGGGGGGGGGGGGGGGGFGGGGGGGGGGGGGGGGGGGGGGGGGGGGEGGGFGGGGGGGGGG7CG7?EGDGGGFFFGGFFEFGFFFFCG:>B@?GGF7DFGDF2FFFF<AB<AFFB?####
@DE18INS60510:318:000000000-B6LD3:1:1101:9560:7639 1:N:0:AAGAGGCACTATTAAG
TGGGGAATATTGCACAATGGGGGAAACCCTGATGCAGCGACGCCGCGTGAGCGAAGAAGTATTTCGGTATGTAAAGCTCTATCAGCAGGGAAGAAGAAATGACGGTACCTGACTAAGAAGCACCGGCTAAATACGTGCCAGCAGCCGCGGTAATACGTATGGTGCAAGCGTTATCCGGATTTACTGGGTGTAAAGGGAGCGCAGGCGGTACGGCAAGTCTGATGTGAAAGCCCGGGGCTCAACCCCGGTACTGCATTGTAAACTGTCGGACTAGAGTGTCGGA
+
GGGGGGGGGGGGGGGGGGGGGGGGGGGGGGGGGGGGGGGGGGGGGGGG@FGGGGGGGGGGGGGGGGGGGGGGGGFGGGGGGGGGGGGGGGGGGGGGGGGGGGGGGGFGGGGCGGGGGGGGGGGGGDGEGGFGGGCG<FGGGGGGGGGFEDGGDFCFGEGGGGGDGGGCGGGGGGGG@EEGGG?FGGGGGGGGGG?F>FEGGGGGGGGGGD=CEEC:5>CFGGGGGGGCGFGGFCDE)79FF=?4DGFGDDGGGFFFCG)):*0:BBF?1>B9(3<?:<>A097
@DE18INS60510:318:000000000-B6LD3:1:1101:18262:7642 1:N:0:AAGAGGCACTATTAAG
TGGGGAATATTGCACAATGGGCGAAAGCCTGATGCAGCGACGCCGCGTGAGTGAAGAAGTATTTCGGTATGTAAAGCTCTATCAGCAGGGAAGATAATGACGGTACCTGACTAAGAAGCCCCGGCTAACTACGTGCCAGCAGCCGCGGTAATACGTAGGGGGCAAGCGTTATCCGTATTTACTGGGTGTAAAGGGAGCGTAGACGGCATGGCAAGTCTGAAGTGAAAACCCAGGTCTCAACCCTGGGACTGCTTTGGAAACTGTCAAGCTAGAGTGCAGGAGA
+
GGGGDGGGGGGGGGGGGGGGGGGGGGGGGGGGGGGGGGFGGGGGGGGFGFGGGGGGGGCGGGGGGGGGGGGGGGDCFGGGGGGGGGGGGGCGGGGFFGGGGGGG@FGGGGGGGGGGGGGGGGEEGGGGGG9FCGFGGGGG7FGGGG@7F7FFGGGGCGGGGEGGGFGGEEGGGGG1*3?FCFGGF>CEEFGGGGGG**:CCECFECE8C8CGC?*<CGGG>FGGFC7CFGDCGF*09=*:F<)0>F@479DFFF4?FD)3CFFG4)/54?A############
@DE18INS60510:318:000000000-B6LD3:1:1101:12151:7645 1:N:0:AAGAGGCACTATTAAG
TGGGGAATATTGCACAATGGGGGAAACCCTGATGCAGCGACGCCGCGTGAGCGAAGAAGTATTTCGGTATGTAAAGCTCTATCAGCAGGGAAGAAGAAATGACGGTACCTGACTAAGAAGCACCGGCTAAATACGTGCCAGCAGCCGCGGTAATACGTATGGTGCAAGCGTTATCCGGATTTACTGGGTGTAAAGGGAGCGCAGGCGGTACGGCAAGTCTGATGTGAAAGCCCGGGGCTCAACCCCGGTACTGCATTGGAAACTGTCGGACTAGAGTGTCGGA
+
GGGGGGGGDGGGGGGGEFGGGGGGGGGGGGGFGGGGGGGDGGGDDGGG<CGGDCFGGG8F,FGGGGEGGGGGGGFFGGGGGGGGGGGGGGGGGGFFFGGF@FGGGGGGGGGGGGGGGGFGGGGGGGGGGG9CGGFGGGFGGGFGGGGGGDGGCGFGGGGGGGGGGGGFGEGGDGGGEEGGGGGGGGGGGGGFFGGFECEEEGDGGGGCE5CEEGG=CFDGGFGGFGGDGFCCCDD3)8CC?=FFDGFDDGGGGF69>F??>?GF=>FFF>B>:7A<A######
@DE18INS60510:318:000000000-B6LD3:1:1101:7561:7683 1:N:0:AAGAGGCACTATTAAG
TGGGGAATATTGCACAATGGGGGCAACCCTGATGCAGCCATGCCGCGTGAGCGAAGAAGTATTTCGGTATGTAAAGCTCTTTCAGCGGGGAGGAAAATAGCGATACTAGTCTCTTTACCTATGGCTGATTCCGTCACAACAACCGCCGTCTAACGTCGGGGGCACGCCCTATCCGGATCTCCTGGGTGTAACGGTAGCGTGAATTATAAAGCAAGACTCGAGTGCAAGCCGGCTGCTAATTTGCGTGTGTGCTCTTGACACTCATTATCTGGACTGCATGTGC
+
FGGGGGGGGGGGGGGGFGGGG7F+@F,CFFGGGGGGGG<E@FGGGGGGG,,,@FGGGGGC,5CFFGGE,:FFGGGF9,BF,EEFFC+>CGG:FGG############################################################################################################################################################################################
@DE18INS60510:318:000000000-B6LD3:1:1101:15044:7685 1:N:0:AAGAGGCACTATTAAG
TGGGGAATATTGCACAATGGGGGAAACCCTGATGCAGCGACGCCGCGTGAGCGAAGAAGTATTTCGGTATGTAAAGCTCTATCAGCAGGGAAGAAAATGACGGTACCTGACTAAGAAGCACCGGCTAAATACGTGCCAGCAGCCGCGGTAATACGTATGGTGCAAGCGTTATCCGGATTTACTGGGTGTAAAGGGTGCGTAGGTGGTATGGCAAGTCAGAAGTGAAAACCCAGGGCTTAACTCTGGGACTGCTTTTGAAACTGTCAGACTAGAGTGCAGGAGA
+
GGGGGGGGGGGGGGGGGGGGGGGGGGGGGGGGGGGGGGFGGGGGGGGGGGGGGGGGGGGGDGGGGGGGGGCGGFGFGGGGFGGGFGFGGGGGEFGGGGGGGGEFFGGGGGGGGGFGC@FGGGCFFGGCGGFGGGCFGGGGGGGGGGGDGGGGGGGGGGGGGFGGCFGGGGCFGGGC7BEGFGGGGGGGGGFC@F*=CGGGEEEGGGG?FFFF89/<EFGGGGGGFGEFGGGGGCC5>:D:BFFBCFFFFGFGGFFFGGFAGFFFFFFAFFB0<DFA94AFF?:
@DE18INS60510:318:000000000-B6LD3:1:1101:7584:7694 1:N:0:AAGAGGCACTATTAAG
TGGGGAATATTTCACAATGGGGGAAACCCTGATGCAGCGACGCCGCGTGAGCGACGAAGTATTTCGGTATGTAAAGCTCTATCAGCAGGGAAGAAAATGACGGTACCTGACTAAGAAGCTCCGGCTAACTACGTGCCAGCAGCCGCGGTAATACGTAGGGGGCAAGCGTTATCCGTATTTACTGGGTGTAAAGGGAGCGTAGACGTTAAAGCAAGTCTGAAGTGAAAGCTCGCTGCTCAACTGCGGGACTGCTTTGGAAACTGTTTAACTGGAGTGTCGCAGA
+
F9FFGEEGGGG,CFGGFGGC8@C7FFE<CFGGGDGGGGDG@FGGGGGGFGC8FE+FGGGGGGCEG8@G?BFFGFG9E,EEGGDBB8<BF+BBCFCGGGAGGDEGGGGDFGFGFG8CF<DD>D+>7:B<FGGGEGGC>9,DCGGDCFD7F:=FFEG:FGG7CCGEFC*8CF7F:,F*<C?FGGGF8;FCCFC+0+;C*?CE5*C?78@CFGC7<66CE>>>F4C4C*+*:+97<*9<F=CGFF:@3=)7<5C***9**>)57=F>F<?):@#############
@DE18INS60510:318:000000000-B6LD3:1:1101:6505:7698 1:N:0:AAGAGGCACTATTAAG
TGGGGAATATTGCACAATGGGCGCAAGCCTGATGCAGCCATGCCGCGTGTATGAAGAAGGCCTTCGGGTTGTAAAGTACTTTCAGCGGGGAGGAAGGGTGTAAAGTTAATACCTTTGCTCATTGACGTTACCCGCAGAAGAAGCACCGGCTAACTCCGTGCCAGCAGCCGCGGTAATACGGAGGGTGCAAGCGTTAATCGGAATTACTGGGCGTAAAGCGCACGCAGGCGGTTTGTTAAGTCAGATGTGAAATCCCCGGGCTCAACCTGGGAACTGCATCTGA
+
FGGGGGGGGGGGGGGGFGGGGGGGGGGGGGGGGGGFGGGGFGGFEGGGGGGGGGGGGGGGCDFFGGGGGGEFFGGGGGGGGGGFGGGEFEGGGGGGGGGGGDECGGGGGGCFGGGGGGGGGGGGGGGGGFGCFGGGGDFGGGFGGGGGGGGGGGGGGGGGGGGGGGGGGGDGGGGGGFGFE>CGGGGGFFCEGEGGFFCGECCGGGGGGGGGGGGGGFGGGGGGGGGGGGD793DF4F7CFBFFGGFDFGGFGF:67C66DBCCFFFF?F<:?B:B7BFFFFF
@DE18INS60510:318:000000000-B6LD3:1:1101:19663:7704 1:N:0:AAGAGGCACTATTAAG
TGGGGAATATTGCACAATGGGCGCAAGCCTGATGCAGCCATGCCGCGTGTACGAAGAAGGCCTTCGGGTTGTAAAGTACTTTCAGCGGGGAGGAAGGGAGTAAAGTTAATACCTTTGCTCATTGACGTTACCCGCAGAAGAAGCACCGGCTAACTCCGTGCCAGCAGCCGCGGTAATACGGCGGGTGCAAGCGTTAATCGGAATTACTGGGCGTAAAGCGCACGCAGGCGGTTTGTTAAGTCAGATGTGAAATCCCCGGGCTCAACCTGGGAACTGCATCTGA
+
GGGGGGGGGGGGGGGGGGGGGGGGGGGGGGGGFFGGGGGGGGGGGGGGGGGGGCFDGGGGGGGGGGGGGGGG<FGFGGGGGGGGDGGGGGGGGFGGGDCEFFG9FGGEGGCGGGGGGGGGGGGACFGGGGGGGGGBCFFGCCGFGGGGGDFEAFGGGGGDGGGGGFGGGGGDGGGGG?CFG**:CED>CG?EEGGGDFGGGG>FGGGGDG5EGGGGCFGD3CGGGC5<7=CCDGGFF4>FFF??:FBGFFC7C=?@GD6>DDFF40>?BF?0?FB><B>9<<F
@DE18INS60510:318:000000000-B6LD3:1:1101:26786:7718 1:N:0:AAGAGGCACTATTAAG
TGGGGGATATTGCACAATGGAGGAAACTCTGATGCAGCGACGCCGCGTGAGTGAAGAAGTATTTCGGTATGTAAAGCTCTATCAGCAGGGAAGAAAATGACGGTACCTGACTAAGAAGCACCGGCTAAATACGTGCCAGCAGCCGCGGTAATACGTATGGTGCAAGCGTTATCCGGATTTACTGGGTGTAAAGGGAGCGTAGACGGTTGTGTAAGTCTGATGTGAAAGCCCGGGGCTCAACCCCGGGACTGCATTGGAAGCTATGTAACTAGAGTGTCGGAGA
+
GGGGGGGGFGGGGGGDEGGGGGGGGGGGGGGGGGGGGGFGEGGGGGGGGGGGGFFGGGGGGGGGGGGGGGGGGGFGFDGGGGGGGGGGGGGGGGGGGGGGGGCGGGGGGGGGGEGGGGGGGGGGGGGGGGGGGGGGGGGGGGGGGGGGGGGGFGGGGGGGGGGGGGGGGGGGGGG5EDGGGGGGGFCEGFGGGCGGGDCEGGGGGGGGGGGGGFGGGGGGGGGGGCFFCFFD:DGB@FFG?)7)5:>DBGGGGFFFGDBBF?>CFAF94FFA<>AFAAFF>F#
@DE18INS60510:318:000000000-B6LD3:1:1101:4850:7718 1:N:0:AAGAGGCACTATTAAG
TGGGGAATCTTCCGCAATGGACGAAAGTCTGACGGAGCAACGCCGCGTGAGTGATGAAGGATTTCGGTCTGTAAAGCTCTGTTGTTTATGACGAACGTGCAGTGTGTAAACAATGCATTGCAATGACGGTAGTAAACGAGGAAGCCACGGCTAACTACGTGCCAGCAGCCGCGGTAATACGTAGGTGGCGAGCGGTGTCCGGAATTATTGGGCGTAAAGAGCATGTAGGCGGCTTAATAAGTCGAGCGTGAAAATGCGGGGCTCAACCCCGGATGGCGCTGAA
+
CFGGGGCFGFGGDGGGFGGGGGFD@CFFGGFGFEDGG@FFEGGFGEE@FEFCFFFGGCFGGGGCGGC=CFFDFGGGGGGCBFFGGGGGGGGFGGGGGGFGDFGG?FGGGGFFGGGCFFG9EACAFGCGGGGGGGGGGGGGGGGGCFG7CFGFGGGA;:FFFGGGGGGEFGGDGGCEGGEGG9BECBFGGGGGED*1:E@CGGGEF6C+@FFGCCEEDC>FGCEFDGCF?CD)119@@6DGFFFFGD@C)9CF=**=*C93C3)19478?##############
@DE18INS60510:318:000000000-B6LD3:1:1101:5728:7721 1:N:0:AAGAGGCACTATTAAG
TGGGGAATATTGCACAATGGGCGAAAGCCTGATGCAGCGACGCCGCGTGAGTGAAGAAGTATTTCGGTATGTAAAGCTCTATCAGCAGGGAAGATAATGACGGTACCTGACTAAGGAGCACCGGCTAAATACGTGCCAGCAGCCGCGGTAATACGTATGGTGCAAGCGTTATCCGGATTTACTGGGTGTAAAGGGAGCGTAGACGGTTGTGTAAGTCTGATGTGAAAGCCCGGGGCTCAACCCCGGGACTGCATTGGAAACTATGTAACTAGAGTGTCGGAGA
+
CEGFGGGGGGGGFFGGGGGGGGGGGGGFFGFGGGGGGGGDCCGFGGGGGGEGGFGGGFGGGGGGGGGFFGGGGGGGGGGGGGFGFGGFGG7CFGGGGGGGGGGGFGGGGGGGGGGGGGGGGGGGGGGGGGGGGGGGGGGGGFGGGGGGEG>EEGFC6FGGGFCCGGFGGGCGGGGGGGGGGGGFFGFGGGGGGGGCE>EGGGCCCEEGGGGGDEGGGGC7FGFCCGGGG6CG3<53@FG45FDFGCD)7FGGFFFFDFD<<?**8<B24693<7>FAA:BFFD
@DE18INS60510:318:000000000-B6LD3:1:1101:8499:7734 1:N:0:AAGAGGCACTATTAAG
TGGGGAATATTGCACAATGGGGGAAACCCTGATGCAGCGACGCCGCGTGAAGGAAGAAGTATCTCGGTATGTAAACTTCTATCAGCAGGGAAGATAGTGACGGTACCTGACTAAGGAGCTCCGGCTAACTACGTGCCAGCAGCCGCGGTAATACGTAGGGGGCAAGCGTTATCCGGATTTACTGGGTGTAAAGGGAGCGTAGACGGTGTGGCAAGTCTGATGTGAAAGGCATGGGCTCAACCTGTGGACTGCATTGGAAACTGTCATACTTGAGTGCCGGAGG
+
GGGGGGGGFGGGGGGGGGGGGGGGGGGGGGGGGGGGGGGGGGGGEDGGGGGGGGFGDGGGGGGGGDFGGCGGGGGGGGGGGGGGGGGGFGGGGGGGGGGGGEDFGGGGEGGGGGGGGGGGGGGGGGGGGGGGGGGGGGGGGFGGGGGGGGGGGGGFGGDFEGGG88FGGDGGFGEGDEGGGGGGCGGCGFFGGGC5CEEG5E8CEGGGGGGGFCG?CFGGF:07AFGGFGFGG4CFFFG4?FFF?FFGFGGGGBBFGG2>GFD>6<FBBFF############
@DE18INS60510:318:000000000-B6LD3:1:1101:3435:7734 1:N:0:AAGAGGCCCTATTAAG
TGGGGGATATTGCACAATGGGCGCAAGCCTGATGCAGCCATGCCGCGTGTATGAAGAAGGTCTTCGGGTTGTAAAGTACTAACAGAGGGGAGGAAGGTAGTAAAGGAAATACATTTGCTCATAGACGTTACTTGAAGAAGAAGCCACGGCTAACTCCGTGCCCGCAGCCGCGGTTATACGGCGTGTGCACGCGTTATTCGGAATTAATTGGCGTAATGCGCATGCATGCGTTATGATGAGTCCGATGAGAAATCTCCGAGCTCAACATGAGAATTGTATCTGA
+
-EEE>C:F8F9EFFE?FAF8=9C+@F:+8BFGDE,FFD,D,FAFCDGECC8@DAF>,DFC333EF<CC@FE:F,@A;@;F,,83:,?1>*5*4=:C>,<,?99@@##################################################################################################################################################################################
@DE18INS60510:318:000000000-B6LD3:1:1101:14229:7750 1:N:0:AAGAGGCACTATTAAG
TGGGGAATCTTCCTCAATGGACGAAAGTCTGACGGAGCAACGCCGCGTGAGTGATGAAGGATTTCGGTCTGTAAAGCTCTGTTGTTTATGACGAACGTGCAGTGTGTGAACAATGCATTGCAATGACGGTAGTAAACGAGGAAGCCACGGCTAACTACGTGCCAGCAGCCGCGGTAATACGTAGGTGGCGAGCGTTGTCCGGAATTATTGGGCGTAAAGAGCATGTAGGCGGCTTAATAAGTCGAGCGTGAAAATGCGGGTCTCAACCCCGTACGGCGCTGGA
+
FGDFGGGGGGAGG,CFFGFGGGECCFEEGF@DFGDFGGEEGCFFEFFG:,BF,:CFGGEC,CAFFDGFGGFGGFGGC?FGCFGAEBEGFFAFGBFGGFGGFGGFGDGCEFFFEFAGGFGCGEGGDCFGC>FEFFDFGFCEEFFECGFGECF@<,FGFFFCDFFFFF7C8F:8F@F7FF9CFG,B7C+CFC*48CG1::EFG558CG+<F9+7@5*:/7FF*5+C@F+*<CDGCGG)6?*09@?########################################
@DE18INS60510:318:000000000-B6LD3:1:1101:21667:7794 1:N:0:AAGAGGCACTATTAAG
TGGGGAATATTGCACAATGGGCGAAAGCCTGATGCAGCGACGCCGCGTGAGTGAAGAAGTATTTCGGTATGTAAAGCTCTATCAGCAGGGAAGAAAATGACGGTACCTGACTAAGAAGCCCCGGCTAACTACGTGCCAGCAGCCGCGGTAATACGTAGGGGGCAAGCGTTATCCGTATTTACTGGGTGTAAAGGGAGCGTAGACGGCGAAGCAAGTCTGAAGTGAAAACCCAGGGCTCAACCCTGGGACTGCTTTGGAAACTGTTTTTCTAATGTTTCGGAGA
+
GGGGGGGGFGGGGGGGFGFFCGEGGGGGGGGGGGFGGGDGGGGGCFGGGGGGGGAFGGFGGGGGFGFGGGGGCGGGGGGGGGGGGGGGGGCGGGGFDGCGGGEF@FGGGGGGFFFG9:FFGGGGGGGCCFCFEGCGGC?F6CFFGGGGGDCGGGG9CFGGGGEGF>GDEGGGGGG**;CG7CFC?FG5GG77C+:8>C58*?8CEECCE=EGG?CCFFC:*0<CFFD*7E7C455:7FCFFFDFGFF4>F4C*@?FG4).***:?AF################
@DE18INS60510:318:000000000-B6LD3:1:1101:10412:7795 1:N:0:AAGAGGCACTATTAAG
TGGGGAATATTGCACAATGGGGGAAACCCTGATGCAGCGACGCCGCGTGAGTGAAGAAGTATTTCGGTATGTAAAGCTCTATCAGCAGGGAAGAAGAAAGACGGTACCTGACTAATAATCCCCGGCTAACTACGTGCCAGCAGCCGCGGTAATACGTAGGGGGCAAGCGTTATCCGGATTTACTGGGTGTAAAGGGAGCGTAGACGGCGATGCAAGTCTGAAGTGCAAGCCCAGGGCTCAACCCTGGGACTGCTTTGGAAACTGTGTTGCTAGAGTGCTGGAG
+
GGGGGDGGGFFAFGEFFGGFG>FEGGFGED<EGGGGGGEG:FEGGGGGEFEFEEEEGFGFFFGFGGGGGFCGE<FGAAFGGGGGGFFFFCDD>D=,B>DFCC:FGGGGG<,3FBF9<9,@FCGG7CG*DFFFGGG:EF,>*@FFFEGGDGCFEFF@:F:FGGGG88BF7F8EG?C8*>EG9FGGDGGG>E?+:@CEC>?E>CECGD*:*?ECG7CEFCFFGGCFC*<77*9DC7*)7796??>BGFFC4**1<FFF>F(.*7::@ABB0@AAD27B#######
@DE18INS60510:318:000000000-B6LD3:1:1101:15364:7807 1:N:0:AAGAGGCACTATTAAG
TGGGGAATATTGCACAATGGGGGAAACCCTGATGCAGCGACGCCGCGTGAGCGAAGAAGTATTTCGGTATGTAAAGCTCTATCAGCAGGGAAGAAAATGACGGTACCTGACTAAGAAGCCCCGGCTAACTACGTGCCAGCAGCCGCGGTAATACGTAGGGGGCAAGCGTTATCCGGATTTACTGGGTGTAAAGGGAGCGTAGACGGCGCAGCAAGTCTGAAGTGAAAACCAAGGGCTCAACCCTGGGACTGCTTTGGCAACTGTTTTGCTAGAGTTTCGGAGA
+
GGGGGGGGGGGGGGGGGDFCGGGG7FFCGGGGGGGGGGCGGGGG7FCF>CFGGDGG7F@FFGGGGGEFFGGFGGGGGFGGGGGGFF<,7FFGGCAGGGFCFF@G<FGCFEGGG9>==,DBFGECFGDCFCGGEG:FGGCFG@GGCDE@FEEFFGFGGGG7<@EED*ACEG*8@CE58;EGFGGG?FGDCFFFFFCFCEGGG5EGCCG**:*5;?EGFG77>4ECGG7CCE*7<*5<)76=F@BFC7F*7CD4:FFF:*,)>@FGF:F:?##############
@DE18INS60510:318:000000000-B6LD3:1:1101:11873:7833 1:N:0:AAGAGGCACTATTAAG
TGGGGAATATTGCACAATGGGGGAAACCCTGATGCAGCGACGCCGCGTGAGCGAAGAAGTATTTCGGTATGTAAAGCTCTATCAGCAGGGAAGAAAATGACGGTACCTGACTAAGAAGCACCGGCTAAATACGTGCCAGCAGCCGCGGTAATACGTATGGTGCAAGCGTTATCCGGATTTACTGGGTGTAAAGGGAGCGTAGACGGTTGTGTAAGTCTGATGTGAAAGCCCGGGGCTCAACCCCGGGACTGCATTGGAAACTATGTAACTAGAGTGTCGGAGA
+
GGGGGGGGGGGGGGGGGGGGGGGGGGGFGGFGGGGGGGEGGGGGGGGGGGGGGGGGGG8F,FFGGGGGCDFGGGEDGGGGFFGGFGFGGGGGGFGFDFGDGGDGGGGF9FGGCFFFCEFGGGGGGGCGFGEGGGFGGCGGGGGGDGGEGGEFCGGFGGFGGCGEFCFGGG5CGGG*;EGFGGGGFGGGGGCFFFG*;EGGC55:EEGGGGGGGGFGGGG7CFFCED?CFCDDDG3>@FGGFFFF3EED>DGG*=FFGFBBDF>F6>BBFF2>9>69AD0>>05
@DE18INS60510:318:000000000-B6LD3:1:1101:18642:7847 1:N:0:AAGAGGCACTATTAAG
TGGGGAATCTTCCGCAATGGACGAAAGTCTGACGGAGCAACGCCGCGTGAGTGATGAAGGATTTCGGTCTGTAAAGCTCTGTTGTTTATGACGAACGTGCAGTGTGTGAACAATGCATTGCAATGACGGTAGTAAACGAGGAAGCCACGGCTAACTACGTGCCAGCAGCCGCGGTAATACGTAGGTGGCAAGCGTTGTCCGGAATTATTGGGCGTAAAGCGCGCGCAGGCGGATTGGTCAGTCTGTCTTAAAAGTTCGGGGCTTAACCCCGTGATGGGATGGA
+
GGGGGGGGGGGGGGGGGGGGGGGGGGGGGGGGGGGGGGGGGGGGGGGGGGGGGGGGGGGGGGGGGGGGGGGGGGGGGGGGGGGGGGGGGGGGGGGGGGFGGGGCGGGGGGGGGGGGGGGFGGGGEGGGGGGGGGGGGCFCFGGGGGGGGGGGGGGGGGGGCGGFCFGGGGGGGGEGGFGGFGGGDGFFGGCEFGGG>EGGGGGDGGGGG797EEGEE*:F5D5>?DCDCEGGGGD4@FF74/8*:FFC67*728BFGD99D@GFF<444:>FF?B2<?(.4?5
@DE18INS60510:318:000000000-B6LD3:1:1101:10034:7865 1:N:0:AAGAGGCACTATTAAG
TGGGGAATATTGCACAATGGGGGAAACCCTGATGCAGCGACGCCGCGTGAGCGAAGAAGTATTTCGGTATGTAAAGCTCTATCAGCAGGGAAGAAAATGACGGTACCTGACTAAGAAGCACCGGCTAAATACGTGCCAGCAGCCGCGGTAATACGTATGGTGCAAGCGTTATCCGGATTTACTGGGTGTAAAGGGAGCGTAGACGGTTGTGTAAGTCTGATGTGAAAGCCCGGGTCTCAACCCCGGGACTGTATTGGAGACTATGTAACTAGAGTGTCTGAGC
+
GGGGGGCGGGGGGAEG<FGGGGGGGGGGGFEGGGGGGG:FGDGGGGGG+BFEGGE:FGCGE9FFGFCCGFEFFFFGGGGGGGGF<FBEFC7FGGGG8FC9FF7>DGGF9FFGGGG9<DFGGG7FEGGGDGGGGF,DF9>FA@FECFGGGEFG9CFGCGDGG,C@BFFGGGGEG?FE7CEGGDC<C8FGGGFFEDC*8CCGGGGGGDEE8ACF?CFGGGG=>GFF<CG:F:C535)8@FC*.<>37CD)7<4C*0@4C48(*10:9AF2>F<><?<<<A#####
@DE18INS60510:318:000000000-B6LD3:1:1101:7095:7874 1:N:0:AAGAGGCACTATTAAG
TGGGGAATATTGCACAATGGGGGAAACCCTGATGCAGCGACGCCGCGTGAGCGAAGAATTATTTCGGTATGTAAAGCTCTATCAGCAGGGAAGAAAATGACGGTACCTGACTAAGAAGCACCGGCTAAATACGTGCCAGCAGCCGCGGTAATACGTATGGTGCAAGCGTTATCCGGATTTACTGGGTGTCAAGGGAGCGTAGACGGTTGTGTAATTCTGTTGTGAAAGCCCGGGGCTCAACCCCGGGACTGCATTGGAAACTATTTAACTAGAGTTTCGGAGA
+
?FGGGG7F<FFDF<FGE<FGGGGGDCGG@FG8FFFDD=F7FFECCDGFF>BCGGFFGF,@>FGFFGC>FD8DFGGGFF:;D9;FFC;<FC7CEFC8:CF,<:7FFGFGGGDFCCGG9F@2CFCFFG*<@FFFGGFGECCF*;C>EGG5CECEFGC++0;*<CCGEF>8EGGCGFGGDEGF++CGD***2+33<6?*A8CGGDCCCEE*8/::0++++2:*****<*<7CFCCG3)877**)7B:CC@####################################
@DE18INS60510:318:000000000-B6LD3:1:1101:17867:7886 1:N:0:AAGAGGCACTATTAAG
TGGGGAATATTGCACAATGGGGGAAACCCTGATGCAGCGACGCCGCGTGAGCGAGGAAGTATTTCGGTATGTAAAGCTCTATCAGCAGGGAAGAAGAAATGACGGTACCTGACTAAGAAGCACCGGCTAAATACGTGCCAGCAGCCGCGGTAATACGTATGGTGCAAGCGTTATCCGGATTTACTGGGTGTAAAGGTAGCGCAGGCGGTACGGCAAGTCTGATGTGAAAGCCCGGGGCTCAACCCCGGTACTGCATTGGAAACTGTCGGACTAGAGTGTCGGA
+
GFGGGGGGFGGGGGGGGGGGGGGGGGGGGGGGGGGGGGGEGGGGCFGGGGGGGGGGGGGGGFGGGGGGGGGGGGGGGFGGGGGGGGGGGGCEFGGGGGGGGGGEGGGGGGGGGGGGFGGGGGGGFEGGGGFGGGGGGGG@7B@FGGGGGGGEEGGGGGGGGGGCGGGBGGGGEFGGDCCGGGEGGGGGCECC7EFF+9+<?CCCEGGGGECEECEEFGGDGGGGGGGCCCF<CDDE>EGGFFFFGGBD@DGFGFFFCF:):BF>FDF6;>9>02A########
@DE18INS60510:318:000000000-B6LD3:1:1101:14913:7888 1:N:0:AAGAGGCACTATTAAG
TGGGGAATATTGCACAATGGGGGAAACCCTGATGCAGCGACGCCGCGTGAAGGAAGAAGTATCTCGGTATGTAAACTTCTATCAGCAGGGAAGATAGTGACGGTACCTGACTAAGAAGCCCCGGCTAACTACGTGCCAGCAGCCGCGGTAATACGTAGGGGGCAAGCGTTATCCGGATTTACTGGGTGTAAAGGGAGCGTAGACGGCGCAGCAAGTCTGATGTGAAAGGCAGGGGCTTAACCCCTGGACTGCATTGGAAACTGCTGTGCTTGAGTGCCGGAGG
+
GGGGGGGGGGGGGGGGGGGGGGGGEGGGGGGGGGGGGGGGGGGGGGGGGGGGGGGGGGGGGGGGGGGGGGGGGGGGGGGGGGGGGGGGGGGGGGGGGGGGGGGGGGGGGGGGGGGGGFGGGGGGGGGGGGGGGGGGGGGGGGGGGGGGGGGGGGGGGGGGGGGGCCGGGGGGGGGGGGGGGGGGFGGGGGFGGGGGDGGGCCCFGGGGGGGEGCGFGGGGGGGGGF7:AFGGGGGBFFGDFFFFGGFGFGGGGFFFGG>7GFGGFFFFFFF??:>DDF6>1>E
@DE18INS60510:318:000000000-B6LD3:1:1101:7103:7893 1:N:0:AAGAGGCACTATTAAG
TGGGGAATATTGCACAATGGGGGAAACCCTGATGCAGCGACGCCGCGTGAGCGAAGAAGTATTTCGGTATGTAAAGCTCTATCAGCAGGGAAGAAAATGACGGTACCTGACTAAGAAGCACCGGCTAAATACGTGCCAGCAGCCGCGGAAATACGTAGGGTGCAAGCGTTATCGGGATTGACGGGGTGTAAAGGGAGCGTAGACGGTGGTGTAAGTCTGATGTGAAAGCCCGGGGCTCAACCCCGGGACTGCATTGGAAACGATGTAACTAGAGTGTCGGAGA
+
9FFGEGCB=FED9FDFF-CFFGGGGGGGGFGEFFG9A=CCCEGFE@FEC<><:C>CGF<,@@B;AFGCF*?DFFGFCCF;FFAF;D;CEFGBFGGGFDBFGGGFGGGFEG89FCFFFFFGFGGB<:;EC79@FGFGF?65@6688*:>*:8+A+203*;CC>E@928*C*CFG*:8>EF*2+*:EG*:?<++<CE8E5CC>8C+:5;**AF570939::7:C7CCF7>GG39>C5BF>F=@FD:77BG>*12:B*=*9>A*)/*046447.3<?AA#######
@DE18INS60510:318:000000000-B6LD3:1:1101:25874:7898 1:N:0:AAGAGGCACTATTAAG
TGGGGAATATTGCACAATGGGCGCAAGCCTGATGCAGCCATGCCGCGTGTATGAAGAAGGCCTTCGGGTTGTAAAGTACTTTCAGCGGGGAGGAAGGGAGTAAAGTTAATACCTTTGCTCATTGACGTTACCCGCAGAAGAAGCACCGGCTAACTCCGCGCCAGCAGCCGCGGTAATACGGAGGGTGCAAGCGTTAATCGGAATTACTGGGCGTAAAGCGCACGCAGGCGGTTTGTTAAGTCAGATGTGAAATCCCCGGGCTCAACCTGGGAACAGCATCTGA
+
GGFGGGGGGGGGGGGGGGGGGGFGGGGFFGGGGGGGFDGGGGGFGGGFEGFGGGFGGGGGFGGGGGGGGGGGGGGGGFGFGGGGGGGGEGEGGGGGGGGGGGCFFGGGGGGGCCFFFGFCFFFFGGGGGGGFGGGGGGFAFCFGGGGGDEGEFGC:C@CGGGEGGGGCF*8?5CCCGGGGDE5EGGGG?C:CEEEC5CFGEEGGFFFG?G5CGEC=CFD<CGGCCD*CEE57377FF=7CBF6?7?6>FCD**9)9C)(-CDGG###################
@DE18INS60510:318:000000000-B6LD3:1:1101:27681:7904 1:N:0:AAGAGGCACTATTAAG
TGGGGAATATTGCACAATGGGCGCAAGCCTGATGCAGCCATGCCGCGTGTATGAAGAAGGCCTTCGGGTTGTAAAGTACTTTCAGCGGGGAGGAAGGGAGTAAAGTTAATACCTTTGCTCATTGACGTTACCCGCAGAAGAAGCACCGGCTAACTCCGTGCCAGCAGCCGCGGTAATACGGAGGGTGCAAGCGTTAATCGGAATTACTGGGCGTAAAGCGCACGCAGGCGGTTTGTTAAGTCAGATGTGAAATCCCCGGGCTCAACCTGGGAACTGCATCTGA
+
GGGGGGGGGGGGGGGGGGGGGGGGGGGGGGGGGGGGGGGGGGGGGGGGGGGGGGGGGGGGGGGGGGGGGGGGGGGGGGGGGGGGGGGGGGGGGGGGGGGGGGGGGGGGGGGGGGGGGGGGGGGGGGGGGGGGGGGGGGGGGGGGGGGGGGGEGGGGGGGGGGGGGFFGFGGGGGGGGGGGGGGGGGGGGFGGGGGGGGGFGGGGG7FGGG=CCGGGGGGGGGGDGGDGGGGGGGGFFFCCFFFFGGFGFGF*C4??FGFBGFFFFFF:?FBBFF>?FAFFD<4
@DE18INS60510:318:000000000-B6LD3:1:1101:24004:7919 1:N:0:AAGAGGCACTATTAAG
TGGGGAATCTTCCGCAATGGACGAAAGTCTGACGGAGCAACGCCGCGTGAGTGATGAAGGATTTCGGTCTGTAAAGCTCTGTTGTTTATGACGAACGTGCAGTGTGTGAACAATGCATTGCAATGACGGTAGTAAACGAGGAAGCCACGGCTAACTACGTGCCAGCAGCCGCGGTAATACGTAGGTGGCGAGCGTTGTCCGGAATTATTGGGCGTAAAGAGCATGTAGGCGGCTTAATAAGTCGAGCGTGAAAATGCGGGGCTCAACCCCGTATGGCGCTGGA
+
GGGGGGGGGGGGGGGGGGGGGGGGGGGFGFGGGGGGGGGGGGGGGGGGGGGFGGFGGGGGFFFGGGGFFGGGGGGGGGGGGGGGGGGGGGGGGGGGGGGGGGGGGGGGGGGGGGGGGGGGGGGGGGGGGGGGGGGGGGGGGGGGGGGGGGGGGFGGGGGFGGGGGGGGGGGGGGGGGGGGGCFGGGGFGGGGGG:EG?CGGGG>5CCFFFGCGC5CGGGGGGGGGFGGGGGGGGG@FFDGF@FD>*<C37CFGBFF759>D@39?B4:?DFBFFFB?901>>5
@DE18INS60510:318:000000000-B6LD3:1:1101:25943:7920 1:N:0:AAGAGGCACTATTAAG
TGGGGAATCTTCCGCAATGGACGAAAGTCTGACGGAGCAACGCCGCGTGAGTGATGAAGGATTTCGGTCTGTAAAGCTCTGTTGTTTATGACGAACGTGCAGTGTGTGAACAATGCATTGCAATGACGGTAGTAAACGAGGAAGCCACGGCTAACTACGTGCCAGCAGCCGCGGTAATACGTAGGTGGCGAGCGTTGTCCGGAATTATTGGGCGTAAAGAGCATGTAGGCGGCTTAATAAGTCGAGCGTGAAAATGCGGGGCTCAACCCCGTATGGCGCGGGA
+
GGGGGGGGGGGGGEGGGGGFFGGCEGGFFGGGFGGGGEDGFGGGEGGFGGGGFCFFGGGGEEFGGGGG@FGGGGGGGFGECGGGGGGGDGFEFGGFGGGGGFGFGGGGGGGFGGGGEFGDGGGGGGFGEEGGGGGGGCEE>7FGFGGGGDGGEFGGEGGGGGGGFFGFGGCEE<CEGGCGGGGEEGGG>EEEGG7?CECG5E5:E8FEGFGGGE7=CCFFGGEGFGGGGGCG55C)/6:>F?FDGD>35CGFFFFFFD>>3>DFFF470)4,77:??6?>6>@
@DE18INS60510:318:000000000-B6LD3:1:1101:27059:7931 1:N:0:AAGAGGCACTATTAAG
TGGGGAATCTTCCGCAATGGACGAAAGTCTGACGGAGCAACGCCGCGTGAGTGATGAAGGATTTCGGTCTGTAAAGCTCTGTTGTTTATGACGAACGTGCAGTGTGTGAACAATGCATTGCAATGACGGTAGTAAACGAGGAAGCCACGGCTAACTACGTGCCAGCAGCCGCGGTAATACGTAGGTGGCGAGCGTTGTCCGGAATTATTGGGCGTAGAGAGCATGTAGGCGGCTTAATAAGTCGAGCGTGAAAATGCGGGGCTCAACCCCGTATGGCGCTGGA
+
GGGGGGGGGGGGGGGGGGGGGGGGDEFFFGGGGGGGGGGGGGGGGGGGGGGGGGGGGGGGGGGGGFFGGGGGGGGGGFGGGGGGGGGGGGGGGGGGGGGGEGGGGGGGGGGGGGGGGGGGGGFGGGGGGGGGGGGGGGGGGGGGGGGGGGGGGGGGFFGG7FGGFFGGGGGGGGGGGGGGGFCEEFGGGECGGGGEGGGGGG*8C6@FGFFCFECEGGGGGGG49CCFFGGGGGDFFFCGFFF)*>@GFGGGG?FFGGFFGB<96251:5960:27?>F0615
@DE18INS60510:318:000000000-B6LD3:1:1101:16853:7944 1:N:0:AAGAGGCACTATTAAG
TGGGGAATCTTCCGCAATGGACGAAAGTCTGACGGAGCAACGCCGCGTGAGTGATGAAGGATTTCGGTCTGTAAAGCTCTGTTGTTTATGACGAACGTGCAGTGTGTGAACAATGCATTGCAATGACGGTGGTAAACGAGGAAGCCACGGCTAACTACGTGCCAGCAGCCGCGGTAATACGTAGGTGGCGAGCGTTGTCCGGAATTATTGGGCGTAAAGAGCATGTAGGCGGCTTAATAAGTCGAGCGTGAAAATGCGGGGCTCAACCCCGTATGGCGCTGGA
+
GGGGGGGGGGGGGGGGGGGGGGGGGGGGGGGGGGGGGGGGGGGGGGGGGGGGGGGGGGGGGGGGGGEGGGGGGGGGGGGGGGGGGGGGGGGGGGGGGGFGGGGEGGGGGGGGGGCGGGGFGGGGFGGGGGGGGGGGGGGG5CFFGGGGGGGGGGGGGGGGGGGGGGGGGGGGGGGGGFFGGGFGDGGGGGGGGCGGEGGGGC8EGGGGGGGGGGGGGCGFGGGF+;+*AFGGGGGFF@*?BFFFGGFGFGGFC8BFGGB><7CFF<@7?BFF0???F######
@DE18INS60510:318:000000000-B6LD3:1:1101:26144:7955 1:N:0:AAGAGGCACTATTAAG
TGGGGAATATTGCACAATGGGGGAAACCCTGATGCAGCGACGCCGCGTGAGCGAAGAAGTATTTCGGTATGTAAAGCTCTATCAGCAGGGAAGAAAATGACGGTACCTGACTAAGAAGCACCGGCTAAATACGTGCCAGCAGCCGCGGTAATACGTATGGTGCAAGCGTTATCCGGATTTACTGGGTGTAAAGGGAGCGTAGACGGTTGTGTAAGTCTGATGTGAAAGCCCGGGGCTCAACCCCGGGACTGCATTGGAAACTATGTAACTAGAGTGTCGGAGA
+
GGGGGGGGGGGGGGGGGFGGGGGGGGGGGGGGGGGGGGFGGGGGGGGGGGGGGGGGGGGGEEFGGGGGGGGGGGGGGGGGGGGGGGGGGGGGGGGGGGGGGGGGGGFGGGGGGGGGGGGGGGGGGGGGGGGGGGGGGGGGGGGGGGGGGGGGGGGGGGGGGGGGGGGGGGGGGGGGGGGGGGGGGGGGGGGGGGGGGGGGGGGGGGGGGGGGGGGGGGGGGGGGGGGGGGGGGG:@EFGGFF@FGGFGFGGGGFFFG4<<FFGGFFF>>F>AFFFFFA:99>>
@DE18INS60510:318:000000000-B6LD3:1:1101:25478:7958 1:N:0:AAGAGGCACTATTAAG
TGGGGAATATTGCACAATGGGGGAAACCCTGATGCAGCGACGCCGCGTGAGCGAAGAAGTATTTCGGTATGTAAAGCTCTATCAGCAGGGAAGAAAATGACGGTACCTGACTAAGAAGCACCGGCTAAATACGTGCCAGCAGCCGCGGTAATACGTATGGTGCAAGCGTTATCCGGATTTACTGGGTGTAAAGGGAGCGTAGACGGTTGTGTAAGTCTGATGTGAAAGCCCGGGGCTCAACCCCGGGACTGCATTGGAAACTATGTAACTAGAGTGTCGGAGA
+
GGGGGGGGGGGGGGGGGGGGGGGGGGGGGGGGGGGGGGFGGGGGGGGGGGDGGGGGGGGGFFGGGGGGGGGGGGGGGGGGGGGGGGGGGGGGGGGGGGGGGGGGGGGGGGGGGGGGGGGGGGDGGGGGGGGGGGGGGGGGGGGGGGGGGGGGGGGGGGGGGGGGGGGGGDEFGGGGGGGGGGGGGGGGCGFFGGGGGGGGGGCGGGGGGGGGGFGGGGGF7CF7:FFGGFGGG3CEF>FFFFFFGGFGDGG4:@FFGGFDGFGG?<F<AFFBD<>AAA?F>>7
@DE18INS60510:318:000000000-B6LD3:1:1101:14145:7963 1:N:0:AAGAGGCACTATTAAG
TGGGGAATATTGCTCAATGGGGGGGACCCTGATGCAGCGACGCCGCGTGAGTGAAGAAGTATCTCGGTATGTAAAGCTCTATCAGCAGGGAAGAAACTGACGGTACCTGACTAATAAGCCCCGGCTAACTACGTGCCAGCAGCCGCGGTAATACGTAGGGGGCAATCGTTATCCGGATTTACTGTGTGTAAAGGGAGCTTAGACGGTAAAGCAAGTCTGAAGTGCAAGCCCGCGGCTCAACTGCGGGACTGCTTTGGAAACTGTTTAACTGGAGTGTCGGAAC
+
EEFG7CFD<EGCC,CECFEGFGDEBFG7>FFGGG@FC@FFGCCF@FGC@CG<F@FFGF?FCFGGFCGGGG6A,,<,<CFCFGGG?80;CC8*A>:;,<CFGEGGGGGG?EFE7E,AEFF:FGGC>EG6CG7C8@8C:C+:88:F5>/58::FCECCF8:?*:C>C+2:@/;CGGG5??EFEGFF:9F*;+++2+/C5:*+097CEE?8C7?A@<*A<FGG*CFC9C3**:575537>.9CFFFFGG3)0>**?FFBF<A)9/:*84=<B=<?B##########
@DE18INS60510:318:000000000-B6LD3:1:1101:26158:7966 1:N:0:AAGAGGCACTATTAAG
TGGGGAATATTGCACAATGGGGGAAACCCTGATGCAGCGACGCCGCGTGAGCGAAGAAGTATTTCGGTATGTAAAGCTCTATCAGCAGGGAAGAAAATGACGGTACCTGACTAAGAAGCACCGGCTAAATACGTGCCAGCAGCCGCGGTAATACGTATGGTGCAAGCGTTATCCGGATTTACTGGGTGTAAAGGGAGCGTAGACGGTTGTGTAAGTCTGATGTTAAAGCCCGGGGCTCCACCCCGGGACTGCATTGGAACCTATGTAACTAGAGTGTAGGAGA
+
GGGGGGGGFGGEGAFFGGFGFGGGGGGFGGGGGEGGGGGGDGGCGGGGGGDGGFEGGGGGFEFEGGGCGGGFGGGGGGGGGFGGGGGGGDGGGGGGGGGGGGGGGGGGGGGGGGGCFGGGGGGGGGGGGGGGGGGGGGGGGGGGDGGGGGGGDFFCGGFFGFEGGF7EGGGCCGGGEGEE9FGFGD68:?CFGGGGED8EGGGFEC*AE5:C+2A7?***:7E*:>GFDFGGGDDDEF*9FFEFD5:9BG*9*01?49A,/.2:?A1.:@#############
@DE18INS60510:318:000000000-B6LD3:1:1101:16584:7971 1:N:0:AAGAGGCACTATTAAG
TGGGGGATATTGCACAATGGAGGAAACTCTGATGCAGCGACGCCGCGTGAGTGAAGAAGTATTTCGGTATGTAAAGCTCTATCAGCAGGGAAGAAAATGACGGTACCTGACTAAGAAGCCCCGGCTAACTACGTGCCAGCAGCCGCGGTAATACGTAGGGGGCAAGCGTTATCCGGATTTACTGGGTGTAAAGGGAGCGTAGACGGCGACGCAAGTCTGAAGTGAATACCCGGGCTCAACCTGGGAACTGCTTTGGAAACTGTGTTGCTAGAGTGCTGGAGAG
+
GGGGGGFGGGGGGGGGGGGGGGGGGGGGGGGGGGGGGGDGGGGGGGGGGGGGGGGGGGGGGGGGGGGGGGGGGGGGCEGFGGFGFFGGGEGFGGGGGGGADG+BBFFFEEGGGFGFGGGGGGGFFGGFGG<FGGGGGGGGGFGGGGGGGD@FCF@FFGGGDGGGECFGGFGGFFGG@EGGCGFDFC:8CCFCFCGGGGEGGGGGE;=EEECECCCF7:FF>>CFGGFCFFFGGGDDFFGGFFFFGGFFFGGGGFFFG><<F4>DFBFABFD############
@DE18INS60510:318:000000000-B6LD3:1:1101:22824:7977 1:N:0:AAGAGGCACTATTAAG
TGGGGAATATTGCACAATGGGCGAAAGCCTGATGCAGCGACGCCGCGTGAGTGAAGAAGTATTTCGGTATGTAAAGCTCTATCAGCAGGGAAGAAAATGACGGTACCTGACTAAGAAGCCCCGGCTAACTACGTGCCAGCAGCCGCGGTAATACGTAGGGGGCAAGCGTTATCCGGATTTACTGGGTGTAAAGGGAGCGTAGACGGTAAAGCAAGTCTGAAGTGAAAGCCCGCGGCTCAACTGCGGGACTGCTTTGGAAACTGTTTAACTGGAGTGTCGGAGA
+
GGGGGGEGGGGGGGGFFGGGGGGGDGGFFGFGGGGGFF:FEGGGGGGGGGGFGGGFGGFFEGGGGFDEGFGFGGGGGGGGGGGGGGCFCFGFG8CC,FFFGGEFFFFGGGGGGGF@ACFCFEG:FGDCFG:0;CFG5F<F6@EFEGGDGEEC9E5038CEEGGGGCFGGCCF?FD55:EFGDFGCG:EEF9EC95;8::EGG>EEDC:*<?CCCG9C777:*<>F7+7C=5)C<C>E@GFF@4?3CB<>*/CFFB/CD>)C9*274?AFFA############
@DE18INS60510:318:000000000-B6LD3:1:1101:6885:7982 1:N:0:AAGAGGCACTATTAAG
TGGGGAATCTTCCGCAATGGACGAAAGTCTGACGGAGCAACGCCGCGTGAGTGATGAAGGATTTCGGTCTGTAAAGCTCTGTTGTTTATGACGAACGTGCAGTGTGTGAACAATGCATTGCAATGACGGTAGTAAACGAGGAAGCCACGGCTAACTACGTGCCAGCAGCCGCGGTAATACGTAGGTGGCGAGCGTTGTCCGGAATTATTGGGCGTAAAGAGCATGTAGGCGGCTTAATAAGTCGAGCGTGAAAATGCGGGGCCCAACCCCGTATGGCGCTGGA
+
CFGGGGGG9FGEFEGCCCGG@DGCGFB<FFGGFECFGGFG8FGGGGGFG:BFFGFEFFGGGGGGGGGE+?FGGGGG9AFFGGGGF88@AFGGGGGEG<DCGFEF<DGGGGFG8D,B<DFDFC,DD?FBFFDE,FFGFEGGFGGGFGGGEDDCF7B=;FFGGGCA@F8DF7@CCEFE*<+4C5?88BEFFEG<EEG;8EGGGGGCG@CFFFGGCE:CEDG7CF6*<CGGGDDG3D3<7/CD=67>*2575CDF>6*97C>FG:)).,>035936<???######
@DE18INS60510:318:000000000-B6LD3:1:1101:11177:7982 1:N:0:AAGAGGCACTATTAAG
TGGGGAATATTGCACAATGGGGGAAACCCTGATGCAGCGACGCCGCGTGAGCGAAGAAGTATTTCGGTATGTAAAGCTCTATCAGCAGGGAAGAAGAAATGACGGTACCTGACTAAGAAGCACCGGCTAAATACGTGCCAGCAGCCGCGGTAATACGTATGGTGCAAGCGTTATCCGGATTTACTGGGTGTAAAGGGAGCGCAGGCGGAAGGCTAAGTCTGATGTGAAAGCCCGGGGCTCAACCCCGGTACTGCATTGGAAACTGGTCATCTAGAGCGTCGGA
+
GGGGGGGGGGGGGGGGGGGGGGGGGGGDGGGGGGGGGGGGGGGGGGGGGGGGGGGGGGGG9FGGGGGFGGGGGGGCFGGGGGGGGGGFGGGCEGGGGGGGFGGGGGGGGGGGGGG@@CFCFGGGGGGGEG:CFGGGFGGGFGFGGGGGGGGG8CGGGGFGGGFEGCFFGGGGDGGGGGEGGGGGGGGGGGGGGFFGDFGGGGGDGGGGGDCEGFG6CFGGGGGGGGGCFGGGGDD>:BGGFF?><5@DDGGGGF?FCF>2C4CCF:FAAFAB<244ABFFBF5
@DE18INS60510:318:000000000-B6LD3:1:1101:12663:7986 1:N:0:AAGAGGCACTATTAAG
TAGGGAATTTTCGTCAATGGGGGAAACCCTGAACGAGCAATGCCGCGTGAGTGAAGAAGGTCTTCGGATCGTAAAGCTCTGTTGTCAGTGAAGAACGGCTCATAGAGGAAATGCTATGGGAGTGACGGTAGCTTACCAGAAAGCCACGGCTAACTACGTGCCAGCAGCCGCGGTAATACGTAGGTGGCAAGCGTTATCCGGAATCATTGGGCGTAAAGGGTGCGTAGGTGGCGTACTAAGTCTGTAGTAAAAGGCAATGGCTCAACCATTGTAAGCTATGGAA
+
GGGGGGGGGGGGGGGGGGGGGGGGGGGGGGGGGGGGGGGGGGGGGGGGGGGGGGGGGGGGGGGGGGGGGGGGGGGFGGGGGGGCG,DFGGGGGGGGGGGGGGGGGGGGGGGGGGGGGGGGGGGGGGGGGGEGGGFGGGGGGFCGGGGCDEGGGGGGGGGGGGGGGGGGGGGGGGGGGGGGGGGGGGGGGGDGGGGDGGGCECCFGCFGGGFGEEG=FFGGG<EGGGG<GGGGDC7BFF>F?FB?F:/0*:CFGFF>FD<:G?GGFBFFFFFFFF2<525<:AF
@DE18INS60510:318:000000000-B6LD3:1:1101:10027:7998 1:N:0:AAGAGGCACTATTAAG
TGGGGAATATTGCACAATGGGGGAAACCCTGATGCAGCGACGCCGCGTGAGCGAAGAAGTATTTCGGTATGTAAAGCTCTATCAGCAGGGAAGAAAATGACGGTACCTGACTAAGAAGCACCGGCTAAATACGTGCCAGCAGCCGCGGTAATACGTATGGTGCAAGCGTTATCCGGACTTACTGGGTGTAAAGGGAGCGTAGACGGTTGTGTAAGTCTGATGTGAAAGCCCGGGGCTCAACCCCGGGACTGCATTGGAAACTCTGTAACTAGAGTGTCGGAGC
+
GGGGGGGGGGGFGGGGGGGGGGGFEGGGGGFFGCGGGGGGGGGGGGGGGDGGGGGGGGGGGGGGGGGGGGCFGGGGFGGFFGGD<FFGGGGFGGGGGF?FGG7CFGGGFGGFFGGFFGGGG><FEECFFF,<*<;CGGFGGDGGCGGEGG5<9CGFCEGFF?GGGGGGGGC>FGGG5EEGCFGG6EFGGGGGF?EEGCCEGCCC:5;EGGGGG7CGCGGFF*<CEFCCFFG)99)8>FCFF>>37:5)5FFFFFB*9=>DGF*:@494<F47-<<AAF#####
@DE18INS60510:318:000000000-B6LD3:1:1101:11909:8002 1:N:0:AAGAGGCACTATTAAG
TGGGGAATATTGGGCAATGGGCGCAAGCCTGACCCAGCAACGCCGCGTGAAGGAAGAAGGCTTTCGGGTTGTAAACTTCTTTTGTCGGGGACGAAACAAATGACGGTACCTGACGAATAAGCCACGGCTAACTACGTGCCAGCAGCCGCGGTAATACGTAGGTGGCAAGCGTTATCCGGATTTACTGGGTGTAAAGGGCGTGTAGGCGGGATTGCAAGTCAGATGTGAAAACTGGGGGCTCAACCTCCAGCCTGCATTGGAAACTGTCGGACTAGAGTGTCGG
+
GGGGGGGGGGGGG8EFGGGGGGGGGGGGGGGGGGGGGGGGGGGGGGGGGGGGGGGGGGGGGGGGGEGGGGGEGGGGGGGGGGGGGGGDGGGGGGGGGGGGGGGGDEFGGGGGCGGGEFGGCFGGGGGGG>FGGGGGG:FGGGGGGGGGGGGGGGGGGGGGGGGGGGFFCFEGGDGGGGGDGGGFGGGGGGGGGGGGEDEEGGGGGFGEGGDGGGGGGGGGGGGGGGGGGCFCC7<4)7DCFFFFGGFGFDFGGFFFGGB?=6FGFFFF15(4;B?B3ABAF?E
@DE18INS60510:318:000000000-B6LD3:1:1101:10018:8014 1:N:0:AAGAGGCACTATTAAG
TGGGGAATATTGCACAATGGGGGAAACCCTGATGCAGCGACGCCGCGTGAGCGAAGAAGTATTTCGGTATGTAAAGCTCTATCAGCAGGGAAGAAAATGACGGTACCTGACTAAGAAGCACCGGCTAAATACGTGCCAGCAGCCGCGGTAATACGTATGGTGCAAGCGTTATCCGGACTTACTGGGTGTAAAGGGAGCGTAGACGGTTGTGTAAGTCTGATGTGAAAGCCCGGGGCTCAACCCCGGGACTGCCTTGGAAACTATGTAACTAGAGTGTCGGAGA
+
GGGGGGGGGGGGGGGGGGGGGGGGGGGGGGGGGGGGGGGGGGGGGGGGGGGGGGCEGFEGGGGGGGGGGGGGGGGGGGGGGFGGGGFFGGGFGGGF@CFGGGGGGGGGDGGGGGGGGGGGGGGGGGGGGGGGGGGGGGGGGGGGGGGGGGGGGGGGGGGGGFDCGGGGGGGGGGGGGGGGGGGGGGGGGGGFFGGGEGGGGEGGGEEGGEGGGF?EGFGGGGGGFGD>FGFDCDGDBFGGFFBFGGFCEGGG*9F:FDAAGFFFFF?AFFF7A?FAAD?>BB@
@DE18INS60510:318:000000000-B6LD3:1:1101:19537:8020 1:N:0:AAGAGGCACTATTAAG
TGGGGAATATTGCACAATGGGCGCAAGCCTGATGCAGCCATGCCGCGTGTATGAAGAAGGCCTTCGGGTTGTAAAGTACTTTCAGCGGGGAGGAAGGGAGTAAAGTTAATACCTTTGCTCATTGACGTTACCCGCAGAAGAAGCTCCGGCTAACTCCGTGCCAGCAGCCGCGGTAATACGGAGGGTGCAAGCGTTAATCGGAATTACTGGGCGTAAAGCGCACGCAGGCGGTTTGTTAAGTCAGATGTGAAATCCCCGGGCTCAACCTGGGGACTGCATCTGA
+
GGGGGGGGGGGGGGGGGGGGGGGGGGGGGGGGGGGGGGGGGGGGGGGGCGGGGGFGGGGGGGGGGGGGGGGGGGGGGGGGGGGGGGGGGD@FFFG<E@FGFFGGGGGGGGFGGGGGGGGGGGGGGGGGGGGGGGGGGGGGGGGGGGGGGGGFDGGGGGGFGGGGGGGGGGGEDG>EGFG>EGGGDG>EGFFGEGGEGGGFCE5CGFGGEFGGGGGCFGGGGCEDGDGC=EGDGGGFFFFFFFFFGGFG*CCDFFFFGG>635C=F?FFF@?28>?:FFFA4:7
@DE18INS60510:318:000000000-B6LD3:1:1101:25222:8026 1:N:0:AAGAGGCACTATTAAG
TGGGGAATCTTCCGCAATGGACGAAAGTCTGACGGAGCAACGCCGCGTGAGTGATGAAGGATTTCGGTCTGTAAAGCTCTGTTGTTTATGACGAACGTGCAGTGTGTGAACAATGCATTGCAATGACGGTAGTAAACGAGGAAGCCACGGCTAACTACGTGCCAGCAGCCGCGGTAATACGTAGGTGGCGAGCGTTGTCCGGAATTATTGGGCGTAAAGAGCATGTAGGCGGCTTAATAAGTCGAGCGTGAAAATGCGGGGCTCAACCCCGTATGGCGCTGGA
+
GGGGGGGGGGGGGGGGGGGGFGFECGGCFGGGGGGGGGGGGGGGEGEGGGGGFCGGGGGGGFGGGGGGGGGGGGGGGGGGGGGGGGGGGGGGGDGGGGGG@GGGGGGGGGGGCGGGGGGGGGGGGGFGGGGGGGGGGGGGGGGGGGGGGGGGGGGGGGGGGGGFCFF>FFGDDGGGGGGGGGGGGG?FFEEDGG@E>:FGGG>E=FCFGFGFGCCCGF77CF?CGGGGGGDDDGG)84*:9BF@GE@GDD**:9@6FGBF:B)19?F7?51,97?FB######
@DE18INS60510:318:000000000-B6LD3:1:1101:10678:8030 1:N:0:AAGAGGCACTATTAAG
TGGGGAATATTGCACAATGGGGGAAACCCTGATGCAGCGACGCCGCGTGAGCGAAGAAGTATTTCGGTATGTAAAGCTCTATCAGCAGGGAAGAAGAAATGACGGTACCTGACTAAGAAGCACCGGCTAAATACGTGCCAGCAGCCGCGGTAATACGTATGGTGCAAGCGTTATCCGGATTTACTGGGTGTAATGGGAGCGCAGGCGGAAGGCTAAGTCTGATGTGAACGCCCGGGTCTCAACCCCGGTACTGCATTGGAAACTGGTCATCTAGAGTGTCGGA
+
GGGGGGGGGGGGGGGGGGGGGCFFGG=FGGFFGGGGGG7FCFGGGGGG7<:<FGFEEGCGG;FGGGEGGGGGGGGG9<FGFGGGFGBFGGGCFGGGFGGGCFGEGGFEFG9<FG@:CCCFFCCFGDGE>F?EEFGE>CCF?@6CGGCEGEEGGF7F>ECCCEF7EC@9FECECFFG5:*;CFFGG+C5;CEEC+<@***::5C5=8/*2:E5CFGGGGGG7?FGCDFG+:D5)/95.;9>7*749EDGBGGCDF4/2=2<7*>FB(9<D4<996)5-6>B<9>
@DE18INS60510:318:000000000-B6LD3:1:1101:21111:8031 1:N:0:AAGAGGCACTATTAAG
TGGGGAATATTGCACAATGGGCGCAAGCCTGATGCAGCCATGCCGCGTGTATGAAGAAGGCCTTCGGGTTGTAAAGTACTTTCAGCGGGGAGGAAGGGAGTAAAGTTAATACCTTTGCTCATTGACGTTACCCGCAGAAGAAGCACCGGCTAACTCCGTGCCAGCAGCCGCGGTAATACGGAGGGTGCAAGCGTTAATCGGAATTACTGGGCGTAAAGCGCACGCAGGCGGTTTGTTAAGTCAGATGTGAAATCCCCGGGCTCAACCTGGGAACTGCATCTGA
+
GGGGGGGGGGGGGGGGGGGGGGGGGGDGGGGGGGGGGGGGGGGGGGGGGGGGGGGGGGGGGGGGGGGGGGGGFGGGFGGGGGGGFGGGGGDEGGFFDGGGGGFGGGGGGGCEGGGGGGGGGGGCFGDGFGGGGGG*:FCGGGGGGGGGGGGGGGGGGGGDGGG?FGFFGFGGEGGEGGGCG5:EGCCGGDCGEGGG8CG@CE:EG7CGCCGGGGEGG*:7C557E5=CECDD5CDFF*::BF?F*AFF=FC*?FF4CDB0DDGGFFF:B5?086:)4894<A6
@DE18INS60510:318:000000000-B6LD3:1:1101:6683:8033 1:N:0:AAGAGGCACTATTAAG
TGGGGAATATTGCACAATGGGGGAAACCCTGATGCAGCGACGCCGCGTGAGCGAAGAAGTATTTCGGTATGTAAAGCTCTATCAGCAGGGAAGAAGAAATGACGGTACCTGACTAAGAAGCACCGGCTAAATACGTGCCAGCAGCCGCGGTAATACGTATGGTGCAAGCGTTATCCGGATTTACTGGGTGTAAAGGGAGCGCAGGCGGAAGGCTAAGTCTGATGTGAAAGCCCGGGGCTCAACCCCGGTACTGCATTGGAAACTGGTCATCTAGAGTGTCGGA
+
CFGGGGGGGGGGGGGGFGGGGGGCGGGGGGGGGGGGGGGEDGGGGGGGGGGGGGGGDGGGGGGGGGGBF<FGGGGGGGGGGGGGGGFFGGGGGDFGGGGGGGGGGGGGGGGGGGGGGGGFGGGGGGGGGGGGCFGGGGGGGGGGGGGGGGGG@FFGGGGGGGGGGGGGGEGGGGGGDGD>EGGGGFGGEE?FGFGGGGGGGGGGGGGGGGECFGGDCFGGGGDC@>CGGGGGGGDEDFCGFFFFGEEGFGGGGF=**9:?GFG7BBFFFFFFFFFFFFFF?##
@DE18INS60510:318:000000000-B6LD3:1:1101:5916:8052 1:N:0:AAGAGGCACTATTAAG
TGGGGAATATTGCACAATGGGCGAAAGCCTGATGCAGCGACGCCGCGTGAGTGAAGAAGTATTTCGGTATGTAAAGCTCTATCAGCAGGGAAGAAAATGACGGTACCTGACTAAGAAGCCCCGGCTAACTACGTGCCAGCAGCCGCGGTAATACGTAGGGGGCAAGCGTTATCCGGATTTACTGGGTGTAAAGGGAGCGTAGACGGCGAAGCAAGTCTGAAGTGAAAACCCAGGGCTCAACCCTGGGACTGCTTTGGAAACTGTTTTGCTAGAGTGTCGGAGA
+
FFGGEE:ECFGFFGGEFGGGCFGDFGC8CE<FF@A<EE+>@BFGGGGFGEGD<FEGFGGF@FEFGGGG<FDF<FGGGGFG,<<@FGGGF77BFGGGCDFFFGCFGCFGGFGGGFGF=F,@+CCGGGGGGGGGGGGGG9CFFGGDC7CCF7B@;;CFFGGGFGFC8CCE:18@EGEGCEGFFFGFGGC8CFFF7:828:C/:?EGGG=EEGEC@?F9?FFGGG?CGFGDF5*/9<<>FF4C)8B)CCFGF##################################
@DE18INS60510:318:000000000-B6LD3:1:1101:10093:8065 1:N:0:AAGAGGCACTATTAAG
TGGGGAATATTGCACAATGGGGGAAACCCTGATGCCGCGACGCCGCGTGAGCGAAGAAGTATTTCGGTATGTAAAGCTCTATCAGCAGGGAAGAAGAGATGACGGTACCTGACTAAGAAGCACCGGCTAAATACGTGCCAGCAGCCGCGGTAATACGTATGGTGCAAGCGTTATCCGGATTTACTGGGTGTAAAGGGCGAGTAGGCGGGCTGGCAAGTTGGGAGTGAAATCCCGGGGCTTAACCCCGGAACTGCTTTCAAAACTGCTGGTCTTGAGTGATGGA
+
GGGGGGGGGGGGGGGGFGGGGGGGGGGGGGGGGGGGGGGGGGGGGGGGDGGGGGGGGGGGGGGGGGGGGGGGGGGGGGGGGGGGFGGFGGGGGGGFGGGGGFGGFGFGGGGGGGGGGGGGGGGGGGGGGGGGGGGGGGGGFGGGGGGGGGGG>FFGGGGGGFGCGGGGGGGGGGGGGGGGGGGGGGDDFCGGGGCFEGGG>GFGGGGGGGGGGGGCCGGGGGGGCCGG7FGGGGGF3DDF4=FFGGBCB3CGDFFFGG<<F*77@?F2?FAFFB9?FFA####
@DE18INS60510:318:000000000-B6LD3:1:1101:26542:8068 1:N:0:AAGAGGCACTATTAAG
TGGGGAATATTAGGCAATGGGCGCAAGCCTGACCCAGCAACGCCGCGTGAAGGAAGAAGGCTTTCGGGTTGTAAACTTCTTTTATGAGGGACGAAGGAAGTGACGGTACCTCATGAATAAGCTCCGGCTAACTACGTGCCAGCAGCCGCGGTAATACGTAGGGAGCGAGCGTTATCCGGATTTACTGGGTGTAAAGGGAGCGTAGACGGCGATGCAAGCCAGATGTGAAAGCCCGGGGCTCAACCCCGGGACTGCATTTGGAACTGCGTGGCTGGAGTGTCGG
+
GGGGGGGGGGGFGGGGGGGGGGGGGGGGGGGGGGGGGGGGGGGGGGGGGGGGGGGGGGGGGFGGGGGGGGGGGGGGGGGGGGGGGGFGGGGGGGGGGGGGGGGGGGGGGGGGGGGGGGGGFGGGGGGGGGGGGGGGGGGGGGGGGGGGGGGGGGGGGGGGGGGGGGGGGGGGGGGGGGGGGGGGGGGGGGGGGGGGGGGGGGGGG=7CGGGGGGGGGGGGGGGGGGGGGGGGGGGF@EGCFFFFFGFGEG7CGF:*?:ABF?DFFDFFFEBFBFF???FAA?E
@DE18INS60510:318:000000000-B6LD3:1:1101:21322:8079 1:N:0:AAGAGGCACTATTAAG
TGGGGAATATTGCACAATGGGCGCAAGCCTGATGCAGCCATGCCGCGTGTATGAAGAAGGCCTTCGGGTTGTAAAGTACTTTCAGCGGGGAGGAAGGGAGTAAAGTTAATACCTTTGCTCATTGACGTTACCCGCAGAAGAAGCACCGGCTAACTCCGTGCCAGCAGCCGCGGTAATACGGAGGGTGCAAGCGTTAATCGGAATTACTGGGCGTAAAGCGCACGCAGGCGGTTTGTTAAGTCAGATGTGAAATCCCCGGGCTCAACCTGGGAACTGCATCTGA
+
GGGGGGGGGGGAFGGFFGGDGGGGGGGGGGFGGFGGGGGGGGGGGGGGGEGGCFGGGGGGGGGGGGGDGGGGGDGFGGGGEGGGFGGDGGFEEEG?FGFFFFCFBFGGGGGGGGGGFGGGFGGADBFGGGGGGGGGGCBCGGFGGGG7@FGGGGGGGDGCFGF?FFFFG@ECEGCEGGGGECEG*;8EGG7CEGGDGGG8CECFE7FGFCGFGCCEFDGGGDEGGDECECD<<DGFF42?FFF?7FFGF7C7FF69<<90D5<FF:FB(<4??F?########
@DE18INS60510:318:000000000-B6LD3:1:1101:6684:8086 1:N:0:AAGAGGCACTATTAAG
TGGGGAATATTGCACAATGGGCGCAAGCCTGATGCAGCCATGCCGCGTGTATGAAGAAGGTCTTCGGGTTGTAAAGTACTTTCAGCGGGGAGGAAGGTAGTAAAGTTAATACCTTTGCTCATTGACGTTACCCGCAGAAGAAGCACCGGCTAACTCCGTGCCAGCAGCCGCGGTAATACGGAGGGTGCAAGCGTTAATCGGAATTACTGGGCGTAAAGCGCACGCAGGCGGTTTGTTAAGTCAGATGTGAAATCCCCGGGCTCAACCTGGGAACTGCATCTGA
+
CFFGG@BFF9EFGGGA9ECFG?FGDE@<<6ECFGGGECFGGGGGGGGBEGGGFF9A<DEG,C?EAFFGGGGGF<FFFGGGGGECGAFFFF7CCG,B:,3EFCFCGGGGDGGCFGADAF,>@FGGGGGGG7F93CFCFGCFGFGFFGGGEDGGFGEEA7FFG7F<F+CG@CGGGGGCCFGG*;C5EGGGGD<EEGGGGF9CGC;8CGCF@FFDEEGGGCGD:5:5CDED5EGGGD<<F=:FFF?FC77:9*:7:F90*)-0/<FFF:FF?)3<:??244A####
@DE18INS60510:318:000000000-B6LD3:1:1101:15551:8093 1:N:0:AAGAGGCACTATTAAG
TGGGGAATATTGCACAATGGGGGAAACCCTGATGCAGCGACGCCGCGTGAGCGAAGAAGTATTTCGGTATGTAAAGCTCTATCAGCAGGGAAGAAAATGACGGTACCTGACTAAGAAGCACCGGCTAAATACGTGCCAGCAGCCGCGGTAATACGTATGGTGCAAGCGTTATCCGGATTTACTGGGTGTAAAGGGAGCGTAGACGGTTGTGTAAGTCTGATGTGAAAGCCCGGGGCTCAACCCCGGGACTGCATTGGAAACTATGTAACTAGAGTGTCGGAGA
+
GGGGGGGGGGGGGGGGGGGGGGGGGGGGGGGGGGGGGGCEFGGGGGEGCGGCGGGGGGGG,FFFGGEGFGCFGFGFDGGGGGGGGGGGGDGGGGFGGGGGGGGGGGGGFCGGGFCFFGGFGGDGGCEGFGGGGGEGGG?FGGGGDGCGGGEGGGGFGGGGGGGGGDFEEEGGGGGD5CGGFGGGCGGGGFGGFGGG5E=E**:ACGGGGGCGCFG9EGF7>>GGG>77:AFGGC<BFFGGF@EFGGFGFGGGGF??GG24FFG=FBBBAF:AA?A).6<F;B3
@DE18INS60510:318:000000000-B6LD3:1:1101:5981:8099 1:N:0:AAGAGGCACTATTAAG
TGGGGAATCTTCCGCAATGGACGAAAGTCTGACGGAGCAACGCCGCGTGAGTGATGAAGGATTTCGGTCTGTAAAGCTCTGTTGTTTATGACGAACGTGCAGTGTGTGAACAATGCATTGCAATGACGGTAGTAAACGAGGAAGCAACGGCTAACTACGTGCCAGCATCCGCGGTAATACGTAGGTGGCGAGCGTTGTCCGGAATTATTGGGCGTAAAGCGCATGTAGGCGGCTTAATAAGTCGAGCGTGAAAATGCGGTGCTCAACCCCGTATGGCGCTGGA
+
@FGDGGECGGGGFFGFEGGGGGG@CFFCFFGGECBFGDFEGCE@@@=@F:=CFGGDG9FFC9FFGGGCF:EE9FDGEFGGGFGGFGGGCAC,?BCCGGEFFDGGFGFGGGFGGCGEFFF9<BBFDGAFG:FEGDEG,>>:>F@EG,@<FE*<BF@AF,F,F>*>>DF,;>C7*1CEECEF>CFC89+=F=5<EE8B>C9C;8*:A69F:7C**2CG=***/<C<*2AFFFCGG3<F*9C:6@B)*:DGBGGFF69?CGF,58***5?11)-801:7BBFF09:
@DE18INS60510:318:000000000-B6LD3:1:1101:21605:8112 1:N:0:AAGAGGCACTATTAAG
TGGGGAATATTGCACAATGGGCGAAAGCCTGATGCAGCGACGCCGCGTGAGTGAAGAAGTATTTCGGTATGTAAAGCTCTATCAGCAGGGAAGATAATGACGGTACCTGACTAAGAAGCCCCGGCTAACTTCGTGCCAGCAGCCGCGGTAATACGTAGGGGGCAAGCGTTATCCGGATTTACTGGGTGTAAAGGGAGCGTAGACGGCATGGCAAGTCTGAAGTGAAAACCCAGGGCTCAACCCTGGGACTGCTTTGGAAACTGTCAAGCTAGAGTGCAGGAGA
+
GGGGGGGGGGGGGGGGGGGGGGGGGGGGGGGGGGGGGGGGGGGGGGGGGGGGGGGGGGGGGGGGGGGGGGGGGGGGGGGGGGGGFGCGGGGGGGGGGGGGGGDFFGGGGFGGGCEFGGGGGGGFEGGAGGGGGGGGGGGGFCGGGGGGEGEGGGGGGGGGGGGG>8EGGGDGGGGGGEGGGGGGCGGGGGDGGFE>EEGGGEEGGCGEGGGGGGGGGFGFD6FGGFGGGGDGC3C>FFGFFFF>FFF4FGCDGF**>F<2F4:FFFF2<FAFF2<AF######
@DE18INS60510:318:000000000-B6LD3:1:1101:23063:8136 1:N:0:AAGAGGCACTATTAAG
TAGGGAATATTGCACAATGGGGGAAACCCTGATGCAGCGACGCCGCGTGAAGGAAGAAGTATCTCGGTATGTAAACTTCTATCAGCAGGGAAGACAATGACGGTACCTGACTAAGAAGCCCCGGCTAACTACGTGCCAGCAGCCGCGGTAATACGTAGGGGGCAAGCGTTATCCGGCTTTACTGGGTGTAAAGGGAGCGTAGACGGACGGGCAAGTCTGAAGTGAAAGGCAGGGGCTCAACCCCTGGACTGCTTTGGAAACTGTCCATCTAGAGTTCCGGAGA
+
GGGGGGGGGGGCGGGGGGGCGGGGGGGGGGGGGFGGGGGGGGGGGGGGGGGGGGGGGGGGGGGGGCCGGGFGGGGGGGGGGGGGGGFGGDFF@FGGGGCGGGGGFGGGGGGGGGFFEFGGGGGGGGGGGGGGGGFGGG8CC@CGGG>5>EGGGGGGGGG5EDGGGCGGGEGGGGGG*8?F<CGG?FGGGG7EEGEF>CEGGE5@CEGDE=EEGFGGGGCC7=CDC7C7CGGGGGGBEFGCFFFFGD>4>=FDGFF*9D4)7@CG?##################
@DE18INS60510:318:000000000-B6LD3:1:1101:28592:8136 1:N:0:AAGAGGCACTATTAAG
TGGGGAATATTGCACAATGGGCGCAAGCCTGATGCAGCCATGCCGCGTGTATGAAGAAGGCCTTCGGGTTGTAAAGTACTTTCAGCGGGGAGGAAGGGAGTAAAGTTAATACCTTTGCTCATTGACGTTACCCGCAGAAGAAGCACCGGCTAACTCCGTGCCAGCAGCCGCGGTAATACGGAGGGTGCAAGCGTTAATCGGAATTACTGGGCGTAAAGCGCACGCAGGCGGTTTGTTAAGTCAGATGTGAAATCCCCGGGCTCAACCTGGAACTGCAGCTGAT
+
GGGGGGGGGGGAFGGGGGGGGGGGGGGGGGGGGGGGGFGGGGGGGGGGGGFGGGGGGGFGGGGGGGGGGGGGFGGGGGGGGGGGGGGGGGCCFEFGGDGGFGFGGGGGGGGGGGGGFGGGGGGGGGGGGGGGGGGGGEGGGGGGGGGGGGGEGGGGGGGGGGGGGGGGGGGGGGGDCGGGGGCEGGGGGGFFGGGGGGGGGDCCG?GGFFGGGGGEGCFDGGGDGDGGDGGGGDDFFF*CFFFFGGFFFG7>DB?<FGF>G:DFF:FB7>:?FFFBF0787>F
@DE18INS60510:318:000000000-B6LD3:1:1101:6100:8136 1:N:0:AAGAGGCACTATTAAG
TGGGGAATATTGCACAATGGGCGAAAGCCTGATGCAGCGACGCCGCGTGAGTGAAGAAGTATTTCGGTATGTAAAGCTCTATCAGCAGGGAAGAAAATGACGGTACCTGACTAAGAAGCCCCGGCTAACTACGTGCCAGCAGCCGCGGTAATACGTAGGGTGCAAGCGTTATCCGGATTTACTGGGTGTAAAGGGAGCGTAGACGGCGAAGCAAGTCTGAAGTGAAAACCCAGGGCTCAACCCTGGGACTGCTTTGGAAACTGTTTTGCTAGAGTGTCGGCGA
+
;FFGGGGC<CCFFGGC@CFGGGGGEGG8EFGGFFFCFFFGGFGGGGGEG@FFGGGECFF,BFFGGGGGGGGGGFGGGGGG9<FCGGEFFGFGGCFGCGGGFGGFGGGEGGGG9FFDGGFGGGGGGGGGGGGGGGFFFGFGGGGGGGGGGDGFFGD?FFGGFGDF+;EEECGGGGDE<ECF7<FGGGGGEEFGGGGCE5:EEDEGGGGGGGC5CEFCGGF7>=FGCGFGC73CF35>@)797>@:FFFDFGGGDFFBG4<<*8:C4>F:??<A7?#########
@DE18INS60510:318:000000000-B6LD3:1:1101:10092:8139 1:N:0:AAGAGGCACTATTAAG
TGGGGAATATTGCACAATGGGCGCAAGCCTGATGCAGCCATGCCGCGTGTATGAAGAAGGCCTTCGGGTTGTAAAGTACTTTCAGCGGGGAGGAAGGGAGTAAAGTTAATACCTTTGCTCATTGACGTTACCCGCAGAAGAAGCACCGGCTAACTCCGTGCCAGCAGCCGCGGTAATACGGAGGGTGCAAGCGTTAATCGGAATTACTGGGCGTCAAGCGCACGCAGGCGGTTTGTTAAGTCAGATGTGAAATCCCCGGGCTCAACCTGGGAACTGCATCTGA
+
GGGGEEGGGGGGGGGEEGFEGFGDGGGGFEFFGGGGGGFGGGGGGGGGCGFGCCCFGGGCEFGGG7FGGGDGEGGGGGGGGGGFFFGGG@*C:FFCFG@:=F29FGGGGGFGGGGGGGGGDGGFFGEGGGGGGEEC85+++<8EFFF5CEEECFGGGGG>EF?F>FFCF8EGGGEGDGGGG>EGDEGGGGGGEGGCCCFG>E>CFCCFCCGCE=*5:DGCGDCDCDGDGGCDDDDFFFFGFFFFFGFG?CDGD=6?D)07C)1C*4F:(<-(3::3?DBFA<6
@DE18INS60510:318:000000000-B6LD3:1:1101:26943:8145 1:N:0:AAGAGGCACTATTAAG
TGGGGAATATTGCACAATGGGCGAAAGCCTGATGCAGCGACGCCGCGTGAAGGATGAAGTATTTCGGTATGTAAACTTCTATCAGCAGGGAAGAAAATGACGGTACCTGACTAAGAAGCCCCGGCTAACTACGTGCCAGCAGCCGCGGTAATACGTAGGGGGCAAGCGTTATCCGGATTTACTGGGTGTGAAGGGAGCGTAGACGGCTGTGCAAGTCTGAAGTGAAAGGCATGGGCTCAACCTGTTGACTGCTTTGGAAACTGTGCAGCTAGAGTGTCGGAGG
+
GGGGGGGGGGGGGGGGGGGGGGGGGGGGGGGGGGGGGGGGGGGGGGGGGGGGGGGGGGGGGGGGFGGGGGGGGGGGGGGGGGGGGGFEFGGGGGGGGGGGGGGGGGGGGGGGGGGGGGGGGGGGGGGGGGGGGGGGGGFGGGGGGGDGGGGGGGGFFGGGGGGGGCFGGDEFGGGGGGGGGGGGGGFGGGGGFGGC>CEGGDGGGGGGGGGGGGGGGGGGGGGFDFD7CGGGGGGFFFFDFFFF7+?C9CD<FFFFGGDFGBC:6)*6>?9?D>)6443911B
@DE18INS60510:318:000000000-B6LD3:1:1101:22831:8153 1:N:0:AAGAGGCACTATTAAG
TGGGGAATATTGCACAATGGGCGAAAGCCTGATGCAGCGACGCCGCGTGAGTGAAGAAGTATTTCGGTATGTAAAGCTCTATCAGCAGGGAAGAAAATGACGGTACCTGACTAAGAAGCCCCGGCTAACTACGTGCCAGCAGCCGCAGTAATACGTAGGGGGCAAGCGTTATCCGGATTTACTGGGTGTAAAGGGAGCGTAGACGGTAAAGCAAGTCTGAAGTGAAAGCCCGCGGCTCAACTGCGGGACTGCTTTGGAAACTTTTTAACTGGAGTGTCGGAGA
+
GGGGGGGGGGGGGGGGGGGGGGGGGGGGGGGGGGGGFGFGGEEFFGGGGGGGGGGGEGFGGGGFGGFF<F=FGGGDGAFGGGGGFFFGGGGGGGGFGFFFGGGGGGGGGGGG9FGGGGGGGGGDGGCFGFGGGGFFG9CFDGGGGGGEEFGFGGD<:FG@@:F7CCFEEG>FGGDCCGEGGCF@7CGGEGF9BFGCECCEEEDGGGGCGFGFGGFGGD7:CCF60?FCFFGDG<C>EFCFFFFFC5>)55*2:8?4<CAAF**2=272<FAF0:?########
@DE18INS60510:318:000000000-B6LD3:1:1101:12370:8157 1:N:0:AAGAGGCACTATTAAG
TGGGGAATATTGCACAATGGGCGCAAGCCTGATGCAGCCATGCCGCGTGTATGAAGAAGGCCTTCGGGTTGTAAAGTACTTTCAGCGGGGAGGAAGGGAGTAAAGTTAATACCTTTGCTCATTGACGTTACCCGCAGAAGAAGCACCGGCTAACTCCGTGCCAGCAGCCGCGGTAATACGGAGGGTGCAAGCGTTAATCGGAATTACTGGGCGTAAAGCGCACGCAGGCGGTTTGTTAAGTCAGATGTGAAATCCCCGGGCTCAACCTGGGAACTGCATCTGA
+
GGGGGGGGGGGGGGGGGGGGGGGGGGGGGGGGGGGGGGGGGGGGGGGGGGGGGGGGGGGGGGGGGGGGGGGGGGGGFFGGGGGGFGEGGGGGGGGGGDGGFGDGGGGGGGGGGGGGGGGGGGGFGGGGGGGGGGGGGGGFGFGGGGGGGGGGGGGGGGGFGGGGGGGGGGGDEGGGGGGGGEEGGGGGGGGGGGGGGGGDEGGGGGGGGGGFDEEGGGFDGGGGGGGGGGDDDGD>@FF>FFFFCGFGFGGCFFFFGGFBGDGGFBFFFFFF??F?<BBFADF
@DE18INS60510:318:000000000-B6LD3:1:1101:9104:8170 1:N:0:AAGAGGCACTATTAAG
TGGGGAATATTGCACAATGGGCGCAAGCCTGATGCAGCCATGCCGCGTGTATGAAGAAGGCCTTCGGGTTGTAAAGTACTTTCAGCGGGGAGGAAGGGAGTAAAGTTAATACCTTTGCTCATTGACGTTACCCGCAGAAGAAGCACCGGCTAACTCCGTGCCAGCAGCCGCGGTAATACGGAGGGTGCAAGCGTTAATCGGAATTACTGGGCGTAAAGCGCACGCAGGCGGTTTGTTAAGTCAGATGTGAAATCCCCGGGCTCAACCTGGGAACTGCATCTGA
+
GGGGGGGGGGGGGGGFFGGGGGGGGGGGGGGGGGGGGGGGGGGGGGGGGGGGGGGGGGGGGGGGGGGGGGGGGGGGGGGGGGGGGGGGGGFFGGGGGGGEFGGGGGGD@FFFFFGGGGGGFGGGGGGEGGGGGGDFGGGGGGGGGGGGGGGGGGCCFDFBFGFGFGGGGGGGGG7CFGGFC>FGGGGGGGGGGDGG>GF85ACFCCGGCCFCGGEGGGFGGDGDGCGCEEGDGGGFFF?CBF7F7<@GFFFFFFF?GC9(>>FGFBFB?:?0:?:2?BFFA9B
@DE18INS60510:318:000000000-B6LD3:1:1101:25236:8212 1:N:0:AAGAGGCACTATTAAG
TGGGGAATATTGCACAATGGGCGAAAGCCTGATGCAGCGACGCCGCGTGAGTGAAGAAGTATTTCGGTATGTAAAGCTCTATCAGCAGGGAAGAAAATGACGGTACCTGACTAAGAAGCCCCGGCTAACTACGTGCCAGCAGCCGCGGTAATACGTAGGGGGCAAGCGTTATCCGGATTTACTGGGTGTAAAGGGAGCGTAGACGGTAAAGCAAGTCTGAAGTGAAAGCCCGCGGCTCAACTGCGGGACTGCTTTGGAAACTGTTTAACTGGAGTGTCGGAGA
+
GGGGGGFGGGGGGGGGGGGGGGGGGGGGGGGGGGGGGGFGGGGGGGGGGGGGGGGGCGFGFFGGGGGGGGGGGGGGGGGGGGGGGGGGGGGGGGGGGGGGGGGGGGGGGGGGGGDFGGGGGGGGGGGGGGGGGGGGGGGGGGGFGGGGGGGGGGGCFGGGGGGGFGGGGGDGGGGGDGGGGGGGGGGGEGGGGGG:EGGGGGGGGGGGCEFGGFGGFGGGGGGGFFFGGFGGGGGFFFGF?=:FGEBCDCGDFFFFGD5<DFGGFFFFFFDFFF>FBAB>>BE
@DE18INS60510:318:000000000-B6LD3:1:1101:25166:8212 1:N:0:AAGAGGCACTATTAAG
TGGGGAATATTGCACAATGGGGGAAACCCTGATGCAGCGACGCCGCGTGAGCGAAGAAGTATTTCGGTATGTAAAGCTCTATCAGCAGGGAAGAAAATGACGGTACCTGACTAAGAAGCACCGGCTAAATACGTGCCAGCAGCCGCGGTAATACGTATGGTGCAAGCGTTATCCGGATTTACTGGGTGTAAAGGGAGCGTAGACGGTTGTGTAAGTCTGATGTGAAAGCCCGGGGCTCAACCCCGGGACTGCATTGGAAACTATGTAACTAGAGTGTCGGAGA
+
GGGGGGGGGGGGGGGGGGGGGGFGGGGGGGGGGGGGGGGGGGGGGGGGGGGGGGGGGGGGFFGGGGGGGGGGGGGGGGGGGGGGGGGGGGGGGGGGGGGGGGGGGGGGGGGGGGGGGGGGGGGGGGGGGGGGGGGGGGGGGGGGGGGGGGGGGGGGGGGGGGGGCFFGGGGGGGGGGGGGGGGGGGGGGGGFGGGGGGDGGGGGGGGGGGGGGGGGGGGGGGGGCGFGGFGGGDGFFFGGFFEFGEEGEGGGG=FFG=A>FF:>FF4>FF)82<AFAFF>>>B
@DE18INS60510:318:000000000-B6LD3:1:1101:16153:8212 1:N:0:AAGAGGCACTATTAAG
TGGGGAATATTGCACAATGGGGGAAACCCTGATGCAGCGACGCCGCGTGAGCGAAGAAGTATTTCGGTATGTAAAGCTCTATCAGCAGGGAAGAAGAAATGACGGTACCTGACTAAGAAGCACCGGCTAAATACGTGCCAGCAGCCGCGGTAATACGTATGGTGCAAGCGTTATCCGGATTTACTGGGTGTAAAGGGAGCGCAGGCGGAAGGCTAAGTCTGATGTGAAAGCCCGGGGCTCAACCCCGGTACTGCATTGGAAACTGGTCATCTAGAGTGTCGGA
+
GGGGGGGGGGGGGGGGGGGGGGGGGGGGGGGGGGGGGGGGGGGGGGGGGGGGGGGGGGGGGGGGGGDGGGGGFGGGGGGGGGGGFGGGGDGGGGGGGGGGGGGGGGGGGGGGGGGFCGFGGGGGGGGGGGGGGGGGGGGGGGGGGGGGGGGGGGGGGGGGGGGGGGGGGGGGGGGGGDCEDFFGGGGGGGGGGFFGGGGGGGDGGGGGGECCGGGFFGGGGGGGGGGFFGGGDCDBEFGGFFFFD=BDEGGG:?=FGGBBD*CFF:FFBFAB><23<<>FFF3
@DE18INS60510:318:000000000-B6LD3:1:1101:26046:8215 1:N:0:AAGAGGCACTATTAAG
TGGGGAATATTGCACAATGGGCGAAAGCCTGATGCAGCGACGCCGCGTGAGTGAAGAAGTATTTCGGTATGTAAAGCTCTATCAGCAGGGAAGATAATGACGGTACCTGACTAAGAAGCCCCGGCTAACTACGTGCCAGCAGCCGCGGTAATACGTAGGGGGCAAGCGTTATCCGGATTTACTGGGTGTAAAGGGAGCGTAGACGGTTGTGTAAGTCTGATGTGAAAGCCCGGGGCTCAACCCCGGGACTGCATTGGAAACTATGTAACTAGAGTGTCGGGGA
+
GGGGGGGGGGGGGGGGGGGGGGGGGGGDGGGGGGGGGFFGGGGEGGGGGGGGGGGGGGGGCCEFFGGFGFGGGGGGGGGGGGGGGGGGGGGGGGGGGGGGGGGGGGGGGGGGFGGGGGGFGGGGGGGGGGGGGGGGGFGFGGGGGDFGGGGFCGGGGGGGGGDGDGDEEGGGGGGG@EGGGGFGGGEGGGGGGGGECGGGGGEGGGGGEGEGGCF+2:>FCF9FFFGGGFCC<)9>38*>?:5>G=>))29*>?FFG4<>GBC>FB?AAF6>4<<A<AF####
@DE18INS60510:318:000000000-B6LD3:1:1101:20680:8241 1:N:0:AAGAGGCACTATTAAG
TGGGGAATATTGCACAATGGGGGAAACCCTGATGCAGCGACGCCGCGTGAAGGAAGAAGTATCTCGGTATGTAAACTTCTATCAGCAGGGAAGAAAATGAGGGTACCTGACTAAGAAACCCCGGCTAACTACGTGCCAGCAGCCGCGGTAATACGTAGGGGGCAAGCGTTATCCGGATTTACTGGGTGTAAAGGGAGAGTAGACGGAGCAGCAAGTCTGATGTGAAAGGCGGGGGCTCAACCCCCGGCCTGCATTGGAAACTGTTTATCTTTAGTACGGGAGA
+
GGGGGGEGFGGGGGGGGGGGGGEGGGGGGGGGGGGGGGGGGGGGGGGGGGGGGGGGGGGGGGGGGGGGGGGGGGGGGGGFFGGGGGGGGGGFFGG@FGGGGGGFFGGGCFGGFGGFGGGGGGGGGGDGGGGGGGGGGGGGGGGGGGGGGGGGGGGGGGGGGDDGGFGGGGGFGFGG7CGGGF@FGFG8EGG?FGGD>*/ACC7<CCC>88FGGFG?CGD>>:CDCDGF:FDDGGGDFF=CFFDFGGE)7*97*9*/7CA2<6?F###################
@DE18INS60510:318:000000000-B6LD3:1:1101:25665:8246 1:N:0:AAGAGGCACTATTAAG
TGGGGAATATTGCACAATGGGCGCAAGCCTGATGCAGCCATGCCGCGTGTATGAAGAAGGCCTTCGGGTTGTAAAGTACTTTCAGCGGGGAGGAAGGGTGTAAAGTTAATACCTTTGCTCATTGACGTTACCCGCAGAAGAAGCACCGGCTAACTCCGTGCCAGCAGCCGCGGTAATACGGAGGGTGCAAGCGTTAATCGGAATTACTGGGCGTAAAGCGCACGCAGGCGGTTTGTTAAGTCAGATGTGAAATCCCCGGGCTCAACCTGGGAACTGCATCTGA
+
GGGGGGGGGGGGGGGGGFDGGGGGGGGGGGGGGGGGGGGGGGGGGGGGGGGGGGGGGGGGGGGGGGGGGGGGGGGGGGGFFGGFGGEGGGGGGGGGGGGGGGGGGGGGGGGGGGGGGGGGFGGGGGGFGGGGGGGGGGGGGGGGGGGGGGGDFGFGGGGGGGGGGGGGGGGGGGGGGGGGGGGGGDGGGGGGGGDEGGGGGGGGGGGGFGGGGGDGGFGGGGGDGGGCGGGC5DGFFF7FFFFFF7@FFGFG7@F4959FG>GFF?FB?@?78:>?FB9>ABF
@DE18INS60510:318:000000000-B6LD3:1:1101:5110:8250 1:N:0:AAGAGGCACTATTAAG
TGGGGAATATTGCACAATGGGCGAAAGCCTGATGCAGCGACGCCGCGTGAGTGAAGAAGTATTTCGGTATGTAAAGCTCTATCAGCAGGGAAGAAAATGACGGTACCTGACTAAGAAGCCCCGGCTAACTACGTGCCAGCAGCCGCGGTAATACGTAGGGGGCAAGCGTTATCCGGATTTACTGGGTGTAAAGGGAGCGTAGACGGTAAAGCAAGTCTGAAGTGAAAGCCCGCGGCTCAACTGCGGGACTGCTTTGGAAACTGTGTAACTGGAGTGTCGGAGT
+
@EGGGGEFGGGD9CFGGGGGFGGGGGGGFFG@DFC<FFGGEGGCGGGFG@FFGGFGGGGCC9CFFGG=FGGFEGFGGGGFGDFGGGGGGGGGGGGGGGGGGGGGGGGGGGF9FFGFGG8>FFFGDEEGGGF8FFEFGFGGFCFGFGGEFEC@D9FFGGGGGGE@F@EDEEE7FGEDCGCFGC@FFF?ECFFEF<C;8>EGEGGGEDEGD:CGGEGF77>CCFCCFCGGG*>DGCD>DFGGFF?FC=:<BGGG7?47>*.)9*::*./)-9AF:??FA######
@DE18INS60510:318:000000000-B6LD3:1:1101:8234:8262 1:N:0:AAGAGGCACTATTAAG
TGGGGAATATTGCACAATGGGGGAAACCCTGATGCAGCGACGCCGCGTGGAGGAAGAAGGTCTTCGGATTGTAAACTCCTGTTGTTGAGGAAGATAATGACGGTACTCAACAAGGAAGTGACGGCTAACTACGTGCCAGCAGCCGCGGTAAAACGTAGGTCACAAGCGTTGTCCGGAATTACTGGGTGTAAAGGGAGCGCAGGCGGGAGAACAAGTTGGAAGTGAAATCCATGGGCTCAACCCATGAACTGCTTTCAAAACTGTTTTTCTTGAGTAGTGCAGA
+
FFGGGGGGGGGGGGGGGGGGGGGGDGGGGGGGGGGGFGGGGGGGGGGGGGGGGGGGGGGGGGGGGGG:FFGGFFGGGGGGGGGGGGGFGGGGGGGGGGGGGGGGGGGGGGGGFCFGGGGGGG@<FGEFGGGGGGAGGGGGGGGGGGGGGGGGGGGGGGGGGGGGGGGGGGGGGGGGGGGGGGGGGGFEGGGGFGDGGGGGGGGGGGG>EEGGFGGGGGGGGGGGGFFGGGGGGGGFFFGGFFFBGC?C7CFCFFFFCFAFGFGFFBFFFFAD9>AABAFA><4
@DE18INS60510:318:000000000-B6LD3:1:1101:28368:8272 1:N:0:AAGAGGCACTATTAAG
TGGGGAATATAGCACAATGGGCGCAAGCCTGATGCAGCCATGCCGCGTGTATGAAGAAGGCCTTCGGGTTGTAAAGTACTTTCAGCGGGGAGGAAGGGAGTAAAGTTAATTCCTTTGCTCATTGACGTTACCCGCAGAAGAAGCACCGGCTAACTCCGTGCCAGCAGCCGCGGTAATACGGAGGGTGCAAGCGTTAATCGGAATTACTGGGCGTAAAGCGCACGCAGGCGGTTTGTTAAGTCAGATGTGAAATCCCCGGTCTCAACCTGGGCACTGCCTCTGA
+
GGGGGGCFEFFGGGGFFGGGGGGGGGGCGGCFGGGGGGGGGGGGGGGFGGGGGGGGGGGGGFGGGGCGGFGFBFGGFGGGGGFGGGDDGGGEGDCFCE*<FGDGGGGGGGGGDGGGGGGAFGGGGGGGGEGGCEGEEGFGGGGGGGFGGGECEGGFGEFGGGGGGFGFFGGGGGGGGGGGGGGGC>EGGGFGEGDGFDEFGG*AGFGGGC5:CEEGGGGGGGGGGGGCCCC9</9<7=:7FFFF*<?C=GGGFF6?CGF(97::9?F2<FB64<<??######
@DE18INS60510:318:000000000-B6LD3:1:1101:8052:8315 1:N:0:AAGAGGCACTATTAAG
TGGGGAATATTGCACAATGGGGGAAACCCTGATGCAGCGACGCCGCGTGAGCGAAGAAGTATTTCGGTATGTAAAGCTCTATCAGCAGGGAAGAAAATGACGGTACCTGACTAAGAAGCCCCGGCTAACTACGTGCCAGCAGCCGCGGTAATACGTAGGGGGCAAGCGTTATCCGGATTTACTGGGTGTAAAGGGAGCGTAGACGGTTAAGCAAGTCTGAAGTGAAAGCCCGGGTCTCAACCCCGGTACTGCTTTGGAAACTGTTTGACTTGAGTGCAGGAGA
+
GGGGGGGGGGGEFGFF@EEFGGGGDGD<CGGFGGGGGGGGGGGEGGGFF@FGGEFF@FGGGGCGGGGGDGGGGGGFGGGGGFGGGGGGG7FGCGG8ECFGGDGGGGGGFGGGGGGF<AFGGGG+FFGCGCGGGG?FGGGGFFGGGGCEFCEGGGGC:FGFDEDGGGCEGGDFCFFG>G5FCFGGFFGEEFFFCFGDCECEEEGGGGEGGGGGFFCGFGGDCFGGGF?FGFCDG))8>FG7FFFFGE>DDCCFCFFFG4<)5@GGFAF<A?<B2:A<<AB:017
@DE18INS60510:318:000000000-B6LD3:1:1101:25760:8324 1:N:0:AAGAGGCACTATTAAG
TGGGGAATATTGCACAATGGGGGAAACCCTGATGCAGCGACGCCGCGTGAGTGAAGAAGTATCTCGGTATGTAAAGCTCTATCAGCAGGGAAGAAAATGACGGTACCTGACTAAGAAGCCCCGGCTAACTACGTGCCAGCAGCCGCGGTAATACGTAGGGGGCAAGCGTTATCCGGAATTACTGGGTGTAAAGGGTGCGTAGGTGGTATGGCAAGTCAGAAGTGAAAACCCAGGGCTTAACTCTGGGACTGCTTTTGAAACTGTCAGACTAGAGTGCAGGAGA
+
GGGGGGGGFGGGGGGFFEFGGGGGGGGCECFGGGGGGDCEGGEEGGGGGGGGGGGGGGGGCF?FFGGEFGGFGGGGGGGGGFGGGGGGGGGGGGGFGGGGGGGGGCFFBFECDFGGGGGGGGGGDFGGGGGGGGGGGGGGGGGGGGGGGDEGGGFCCGGGGGGGGGGGE7CEFGGGGGGFGF7CFGEGGGGFFGEGGGGEGGGCFGGGGGGGFFEFEGGGGGGGGFGCGE**>CC:477CF==FCA:55C>CCFFFGGA476DFF<FADF<?4>>A<9A03:;
@DE18INS60510:318:000000000-B6LD3:1:1101:26216:8345 1:N:0:AAGAGGCACTATTAAG
TGGGGAATATTGCACAATGGGGGAAACCCTGATGCAGCGACGCCGTGTGAGCGATGAAGTATTTCGGTATGTAAAGCTCTATCAGCAGGGAAGAAAATGACGGTACCTGACTAAGAAGCCCCGGCTAACTACGTGCCAGCAGCCGCGGTAATACGTAGGGGGCAAGCGTTATCCGGATTTACTGGGTGTAAAGGGAGCGTAGACGGCATGGCAAGCCAGATGTGAAAGCCCGGGGCTCAACCCCGGGACTGCATTTGGAACTGTCAGGCTAGAGTGTCGGAGA
+
GGGGGGEGGGGGGGGGGGGGGGGFGGGFGGGGGGGGGGGGGGGGGGGGGGGGGGFGGGGGEFFFGGGGGGGGGGGGGGGFFFGGGGGGGGGGGGGGGGGGGGGGGEGGGGGGGGGGGGGDDGGGGGGGGGGGGGGGGFGGCCFGGGGGGGDFGGGFGGEFGGGGGGGCEGDFGGGE:BEFGGGGCF?EGGGGGGGGGGGGGEGGEEECGFGGGFGGGGFGGGFGGGGF6A757D5557=6@FBEGCBDFGGGDFFFCFFBC4=DFAFF?40:<>:46A?6>6>
@DE18INS60510:318:000000000-B6LD3:1:1101:6318:8352 1:N:0:AAGAGGCACTATTAAG
TGGGGAATATTGCACAATGGGGGAAACCCTGATGCAGCGACGCCGCGTGAGCGAAGAAGTATTTCGGTATGTAAAGCTCTATCAGCAGGGAAGAAAATGACGGTACCTGATTAAGAAGCACCGGCTAAATACGTGCCAGCAGCCGCGGTAATACGTATGGTGCAAGCGTTATCCGGATTTACTGGGTGTAAAGGGAGCGTAGACGGTTGTGTAAGTCTGATGTGAAAGCCCGGGGCTCAACCCCGGGACTGCATTGGAAACTATGTAACTAGAGTGTCGGAGA
+
FGGGGGGGGGGGGGFFFFGGGGGGGGGGGGGGGGGGGGGG@FGFGGGGGGGGGGFGGFGDGAFGGGGFGFGGGGGGGGGGFGGGGFDDGGGAFFGGGGGGGGEGGGGGGFCEGGFGGGGGGFGGGGGFGFCGGGFGCGGGGGGGGGGEGCFGGGGFG:FCFGCCFGGGGGGGGGGGEGGGGGGGGF;CEG7AEGG*:>CEGGC7CE=EG=EF77EFFC:>FFGGFG7CGCCDCDGFBFF6.85>GC>)8<FG7=FF:D<2CFGC?<BABF><BFFB>D?####
@DE18INS60510:318:000000000-B6LD3:1:1101:11694:8374 1:N:0:AAGAGGCACTATTAAG
TGGGGAATATTGGACAATGGGCGAAAGCCTGATCCAGCGACGCCGCGTGAGTGAAGAAGTATTTCGGTATGTAAAGCTCTATCAGCAGGGAAGAAAATGACGGTACCTGACTAAGAAGCCCCGGCTAACTACGTGCCAGCAGCCGCGGTAATACGTAGGGGGCAAGCGTTATCCGGATTTACTGGGTGTAAAGGGAGCGTAGACGGTTAAGCAAGTCTGAAGTGAAAGCCCGGGGCTCAACCCCGGTACTGCTTTGGAAACTGTTTGACTTGAGTGCAGGAGA
+
GGGGGGGGGGGGGGGGGGGGGGGGGGGGGGGGGGGGGGGGGGGGGGGGGGGGGGGGGGGGGGGGGGGGGGGGGGGGGGGGGGGGGGGGGGGGGGGGGGGGGGGGGGGGGGGGGGGGGGGGGGGGGGGGGGGGGG8FFGGGGGGGGGGGGEECBEGGFEGG7EGGFGCEGGDGGGGDEGGGGGGGGGFEEGDEGGGGGGGGGGCFGGGGGGGGG66CFFFCGFGGGGCCGFGGGD3<EFGCFFE><G@3>DGGGFFFGGADFFGGFBFBF?>D>BFBAFFFFB;
@DE18INS60510:318:000000000-B6LD3:1:1101:7931:8411 1:N:0:AAGAGGCACTATTAAG
TGGGGAATATTGCACAATGGGGGAAACCCTGATGCAGCGACGCCGCGTGAGCGAAGAAGTATTTCGGTATGTAAAGCTCTATCAGCAGGGAAGAAAATGACGGTACCTGACTAAGAAGCACCGGCTAAATACGTGCCAGCAGCCGCGGTAATACGTATGGTGCAAGCGTTATCCGGATTTACTGGGTGTAAAGGGAGCGTAGACGGTTGTGTAAGTCTGATGTGAAAGCCCGGGGCTCAACCCCGGGACTGCATTGGAAACTATGTAGCTAGAGTGTCGGAGA
+
GGGGGGGGGGGGGGGFFFGGGGGGGGG@CFCFGFGGGGEGGGGGGGGFGFGGGGGGGGGGFGDFGGGGGGGDGGGGGGGGGGGGGGFGGDGGGGGGGGGFGGGGGGGGGGFFGGGGGGGGGGGGEGEGGGGGGGGGGGGGGDGGGEDGGGGGFGGFFGGGGFFGCEGDGGGGGGGDGGGFGGFGGGGG?@EFFGGFC5CEE5AECECEGGGC7<CECFFGGGG*::CFFC379)5>BFGCFFFFCC>DBGGFCFFFCF>77B7CBFF9<F<>3<AA6<?####
@DE18INS60510:318:000000000-B6LD3:1:1101:12240:8413 1:N:0:AAGAGGCACTATTAAG
TGGGGAATCTTCCGCAATGGACGAAAGTCTGACGGAGCAACGCCGCGTGAGTGATGAAGGATTTCGGTCTGTAAAGCTCTGTTGTTTATGACGAACGTGCAGTGTGTGAACAATGCATTGCAATGACGGTAGTAAACGAGGAAGCCACGGCTAACTACGTGCCAGCAGCCGCGGTAATACGTAGGTGGCGAGCGTTGTCCGGAATTATTGGGCGTAAAGAGCATGTAGGCGGCTTAATAAGTCGAGCGTGAAAATGCGGGGCTCAACCCCGTATGGCGCTGGA
+
GGGFGGGGGGGGGEFCCFGGFGGGGCFGGGFEGGGGGGGGGGGGGGGGECFFGGGGGGGF8FGGGGCGGGCFGGDFFGGGGGGGGGGGGGGGGGGGGGDGGGGGGFFCGGGFDGGFFGGFFGGGF9AFGGF7CFFGGGGGGDGGGGGGFFGE7AFFCCCCFFGGGG8FGGGGGGGGCEFFGFGGGDGFGDGG@EEG>CCFGEEC=FCGDFFGFEECEDFGGFEFFCDGGGGGDGGFF4>:@FFFGCEGEDG3:?FF>D0()75F*5?::>B1(,(309?149F
@DE18INS60510:318:000000000-B6LD3:1:1101:25082:8438 1:N:0:AAGAGGCACTATTAAG
TGGGGAATATTGGGCAATGGACGCAAGTCTGACCCAGCAACGCCGCGTGAAGGAAGAAGGCTTTCGGGTTGTAAACTTCTTTTGTCAGGGAAGAGTAGAAGACGGTACCTGACGAATAAGCCACGGCTAACTACGTGCCAGCAGCCGCGGTAATACGTAGGTGGCAAGCGTTGTCCGGATTTACTGGGTGTAAAGGGCGTGCAGCCGGGCCGGCAAGTCAGATGTGAAATCTGGAGGCTTAACCTCCAAACTGCATTTGAAACTGTAGGTCTTGAGTACCGGA
+
GGGGGGGGGGGGGGGGGGGGFGGGGGGGGGGGGGGGGGGGGGGGFGGGGGGGGGGGGGGGGGGGGGGGGGGGFFGGGGGEFGGGGGGFGGG8FGEGGGGFGGFGFFGGGGGGGGGGGGGGGGGGG@FGGGGGGGGGGGGFGGGGGGGGGGGGGGGGFFFGGEGGFFGGFGGGGGGGGGGGGGGFCFGGFGGGGGGGGGGGDGGGGGGG5=CEEG5*AFFGGGGGFGC>FGCDF*7;3BGGFFFFGGFGFFFFCFFFGGBDGFGGFD?4<FFFFFFFF<4<?B>
@DE18INS60510:318:000000000-B6LD3:1:1101:28745:8441 1:N:0:AAGAGGCACTATTAAG
TGGGGAATATTGCACAATGGGGGAAACCCTGATGCAGCGACGCCGCGTGAGCGAAGAAGTATTTCGGTATGTAAAGCTCTATCAGCAGGGAAGAAGAAATGACGGTACCTGACTAAGAAGCACCGGCTAAATACGTGCCAGCAGCCGCGGTAATACGTATGGTGCAAGCGTTATCCGGATTTACTGGGTGTAAAGGGAGCGCAGGCGGTACGGCAAGTCTGATGTGAAAGCCCGGGGCTCAACCCCGGTACTGCATTGGAAACTGTCGGACGAGAGTGGCGGA
+
GGGGGGGGGGGGGGGGGGGGGGGGGGGGGGGGGGGGGGFGGGGGGGGGGGGGGGGGGGGGGGGGGGGGGGGGGGGGGGGGGGGGGGGGGGGGGGGGGGGGGGGGGGGGGGGGGGGGGDGGGGGGGGGGGGGGGGGGGGFGGFGGFGDFFFG@FFGGGCFFFFGGGGFGGGGGGGGGGGEG>FGF:@FG?ECFGGGFGCGEDCEGGDGGGGGCG=C:C7?7CFFGEFC7CCGFCDDE@73<FFF@D7BGFG<FCF?FFGFBGFF76<FF;>B############
@DE18INS60510:318:000000000-B6LD3:1:1101:16076:8442 1:N:0:AAGAGGCACTATTAAG
TAGGGAATATTGCACAATGGGGGAAACCCTGATGCAGCGACGCCGCGTGAAGGAAGAAGTATCTCGGTATGTAAACTCCTATCAGCAGGGAAGACAATGACGGTACCTGACTAAGAAGCCCCGGCTAACTACGTGCCAGCAGCCGCGGTAATACGTAGGGGGCAAGCGTTATCCGGATTTACTGGGTGTAAAGGGAGCGTAGACGGACGGGCAAGTCTGAAGTGAAAGGCAGGGGCTTAACCCCTGGACTGCTTTGGAAACTTTCCATCTAGAGTGCCGGAGA
+
GGGGGGGGGGGGGGGGGGGGGGGGGGGGGGGGGGGGGGGGGGGGGGGGGGGGGGGGGGGGGGGGGGGGGGGGGGGGGGGGGGGGDGFGFGGGGGGGGGGGGGGF:FGGGGGGGGDGGGGGGGGGGGGGGGGGGGGGGFFGGGGGGGCEEDGGGGGFGGGGDGGGGGGGGGGFGGG>;CEGGGGGGFGGGGGGGGGGGGGGGEGGGGGECCDEGGGGGGGGC>?DEGEGGGGD5<DDE>GFFFFB35>FFGGGGFB4CC>AF######################
@DE18INS60510:318:000000000-B6LD3:1:1101:8632:8452 1:N:0:AAGAGGCACTATTAAG
TGGGGAATATTGCACAATGGGGGAAACCCTGATGCAGCGACGCCGCGTGAGTGAAGAAGTATTTCGGTATGTAAAGCTCTATCAGCAGGGAAGAAAATGACGGTACCTGACTAAGAAGCCCCGGCTAACTACGTGCCAGCAGCCGCGGTAATACGTAGGGGGCAAGCGTTATCCGGATTTACTGGGTGTAAAGGGAGCGTAGACGGCGAAGCAGGTCTGAAGTGAAACCCCAGTGCTCAACCCTGGGACTGCGTTGGAAACTGTTTTGCTAGAGTGTCGGAGG
+
DGGGGGGGFFGDGGGGC9FFGEGGEGGGGGFGGGCGGGGCFGECFFGGGDGFGFGFFCFFGGGGCFDGGFFGGGGAFGGFGAFGGGGFFEGGGGGGGG,DDGGGGGGGFGGGGCEFDFGGCFFCFGGGCGGGGGFGDGFCEGGGGGEGG7C@,CFFCFECCEEG7*8CEGGGGGGGGGGGGGFGFGGGGG<EGCDEGGGGGC5FGE8*1:EGG**1A**27CFF<C<*::/9<*97B47CF>B:F5>9>GFG:7)7C7)35*22=A7:?@#############
@DE18INS60510:318:000000000-B6LD3:1:1101:10867:8456 1:N:0:AAGAGGCACTATTAAG
TGGGGAATATTGCACAATGGGGGAAACCCTGATGCAGCGACGCCGCGTGAGCGAAGAAGTATTTCGGTATGTAAAGCTCTATCAGCAGGGAAGAAAATGACGGTACCTGACTAAGAAGCCCCGGCTAACTACGTGCCAGCAGCCGCGGTAATACGTAGGGGGCAAGCGTTATCCGGATTTACTGGGTGTAAAGGGAGCGTAGACGGAATGGCAAGTCTGATGTGAAAGGCCGGGGCTCAACCCCGGGACTGCATTGGAAACTGTCAATCTAGAGTACCGGAGG
+
GGGGGGGGGGGGGGGGGGGGGGGGGGGGGGGGGGGGGGGGGGGGGGGGGGGGGGGGGGGGGGGGGGGGGGGGGGGGGGGGGGGGGGGGGGGGGGGGGGFGGGGGGGGGFGGGGGGGGGGGGGGGGGGGGGGGGG>FGGGG?CGGGGGGGGEFGGGGGGGGGEGDGGGGGGGGGGGDEEGGGGGGFGGGGGCEFFGCDEEGGGGGGGGGGGGGFFGGGGGGGGGFGG:7CCDGGGGFBFGGFFFFGGF5BCF:FFFFG*6AGFGFFFFFBF4:AFDA>A:>>>>
@DE18INS60510:318:000000000-B6LD3:1:1101:18567:8463 1:N:0:AAGAGGCACTATTAAG
TGGGGAATATTGCACAATGGGGGAAACCCTGATGCAGCGACGCCGCGTGAGCGAAGAAGTATTTCGGTACGTAAAGCTCTATCAGCAGGGAAGAAAATGACGGTACCTGACTAAGAAGCACCGGCTAACTACGTGCCAGCAGCCGCGGTAATACGTAGGGAGCGAGCGTTGTCCGGAATTACTGGGTGTAAAGGGAGCGTAGGCGGGGTCTCAAGTCGAATGTTAAATCTACCGGCTCAACTGGTAGCTGCGTTCGAAACTGGGGCTCTTGAGTGAAGTAGAG
+
GGGGGGGGGGGGGGGGGGGGGGGGGGGGGGGGGFGGGGGGGGGGGGGGGGGGGGGGGGFGGGGGGGGGGGGGGGGFGDGFGGGGGGGGGGGGGGGGGGFGGGGFGGGGGGGGGGFGGGGGGGGGGGGGGGGGGGGGGGGGGFGGGGGGGGGGGGGGGGGGGGGGDEGGGGGGGGGGGGGGGGGGGGGGGGG?FGGGGGGGGGGGGGGGGGGGGCFEGGGGFDGGGGCGGGGGGGGFFFGFFFF@GGFGF:<DDEFEGG?>GFFFE?5::BA2>B>BFD>ABF#
@DE18INS60510:318:000000000-B6LD3:1:1101:8639:8470 1:N:0:AAGAGGCACTATTAAG
TGGGGAATATTGCACAATGGGGGAAACCCTGATGCAGCGACGCCGCGTGAGTGAAGAAGTATTTCGGTATGTAAAGCTCTATCAGCAGGGAAGAAAATGACGGTACCTGACTAAGAAGCCCCGGCTAACTACGTGCCAGCAGCCGCGGTAATACGTAGGGGGCAAGCGTTATCCGGATTTACTGGGTGTAAAGGGAGCGTAGACGGCGAAGCAAGTCTGAAGTGAAAACCCAGGGCTCAACCCTGGGACTGCTTTGGAAACTGTTTTGCTAGAGTGTCGGAGA
+
GGGGGGGGGGGGGGGGGGGGGGGGGGGGGGGGGGGGGGGGGGGGGGGGGEGFAFGGGGFGGGGGGFCFFGEFGFFGGGGGGGGGGGGGGDFFFGGGGGGGGG7FFGGGFGGGGFFCG8FGGGEGGGGFGGCGGGFFGGGGG>FGGGGGGGGFCFFGGGDFDDGGFFGDGGGGGGG>EGGGFFGGFGGGGGFGEGD5:C/CEGGFGGC>EE7EEEGGGGGGFCGGFFGGGGGGGGGBFFFGFFFF:F)*8FCCFFFFGGB7FFGGFBF<<FFA<?<4:AFFB>:
@DE18INS60510:318:000000000-B6LD3:1:1101:14830:8470 1:N:0:AAGAGGCACTATTAAG
TGGGGAATATTGCACAATGGGCGCAAGCCTGATGCAGCCATGCCGCGTGTATGAAGAAGGCCTTCGTGTTGTAAAGTACTTTCAGCGGGGAGGAAGGGAGTAAAGTTAATACCTTTGCTCATTGACGTTACCCGCAGAAGAAGCACCGGCTAACTCCGTGCCAGCAGCCGCGGTAATACGGAGGGTGCAAGCGTTAATCGGAATTACTGGGCGTAAAGCGCACGCAGGCGGTTTGTTAAGTCAGATGTGAAATCCCCGGGCTCAACCTGGGAACTGCATCTGA
+
GGGGGGGGGGGGGGGGGGGGGGFGGGGGGGGGGGGGGGGGGGGGGGGGGGGGGGGGGGGGGGGGGGGFGGGGGGGGGGGGGGGGGGGGGGGGGGGGGGGGGGFGGGGGGGGGGGGGGGGGGGGGGGGGGGGGGGGGGG6FGCFGGGGDGGGGGGGGGGGGGGGGGGFGGGGGGGGGGGGGD:EGGEEEGGFFGGGG8CGGGGGGG7FGGGGGGGGGFGGGGDEGGGGDGGGCDDGFFBGGFFFFFFFFFGGGGFFFGDFFGFGGFFFBFFBF>???7A<A<29
@DE18INS60510:318:000000000-B6LD3:1:1101:21339:8484 1:N:0:AAGAGGCACTATTAAG
TGGGGAATATTGCACAATGGGGGAAACCCTGATGCAGCGACGCCGCGTGAGCGAAGAAGTATTTCGGTATGTAAAGCTCTATCAGCAGGGAAGAAGAAATGACGGTACCTGACTAAGAAGCACCGGCTAAACACGTGCCAGCAGCCGCGGTAATACGTATGGTGCAAGCGTTATCCGGATTTACTGGGTGTAAAGGGAGCGCAGGCGGTACGGCAAGTCTGATGTGAAAGCCCGGGGCTCAACCCCGGTACTGCATTGGAAACTGTCGGACTAGAGTGTCGGA
+
GGGGGGGGGGGGGGGGFGGGGGGGGGGGGGGGGGGGGGGGGGGGEFGGFGEGGDFGGGGGGGGGGGGGGGGGGGGGGGGFGGGGFGFB<CGGEGGGDCFGFGGGGGGGGGCFFGGGGFEFGGGGGGGGGGFGFGGGGGGGGGFFGGGGG:FFDGGGGGFF:FGFG+><CFGGGGGGFDCEEGGGGGGGGGGG9FFGDGGGGGGGDGGEGGECEGEGGGGGGCGGGGGFFDDGGDD@)>DG?FFFGEEGDGGGGB*=CF:?C6DF?<F?>>92??)2:AFBFF:
@DE18INS60510:318:000000000-B6LD3:1:1101:9788:8487 1:N:0:AAGAGGCACTATTAAG
TGGGGAATATTGCACAATGGGCGCAAGCCTGATGCAGCCATGCCGCGTGTATGAAGAAGGCCTTCGGGTTGTAAAGTACTTTCAGCGGGGAGGAAGGGAGTAAAGTTAATACCTTTGCTCATTGACGTTACCCGCAGAAGAAGCACCGGCTAACTCCGTGCCAGCAGCCGCGGTAATACGGAGGGTGCAAGCGTTAATCGGAATTACTGGGCGTAAAGCGCACGCAGGCGGCTTGTTAAGTCAGATGTGAAATCCCCGGGCTCAACCTGGGAACTGCATCTGA
+
GGGGGGGGGGGGGGGGFGGGGGGGGGGGGGGGGGGGGGGGGGGGGGGGGGGGGGGGGGGGGGGGGCGGGGGGGGGGFGGGGGGGFFCGGGGGGGGGGCGFGGCGGGGGGGGGGGGGFGGGGGGGGGGGGGGGGGGGGGGGGGGGGGGGGGGGGGGGGGGGGFFFGGGGGEGG>GGGGGGGGGDGCEGGGFGGDEGGGGGFEDGGG?FGGGFFEEEG=DGDGGGGGGGDGEG)9DGFFFGGF?6FGGFG4CCCGFF?FG00DEGG4:FFFF:7?BF<<<AF###
@DE18INS60510:318:000000000-B6LD3:1:1101:2840:8499 1:N:0:AAGAGGCACTATTAAG
TGGGGAATATTGCACAATGGGCGCAAGCCTGATGCAGCCATGCCGCGTGTATGAAGAAGGCCTTCGGGTTGTAAAGTACTTTCAGCGGGGAGGAAGGGAGTAAAGTTAATACCTTTGCTCATTGACGTTACCCGCAGAAGAAGCACCGGCTAAATCCGTGCCAGCAGCCGCGGTAATCCGGAGGGTGCAAGCGTTAATCGGAATTACTGGGCGTAAAGCGCACGCAGGCGTGTTGTTAAGGCAGATGTAAAATACACGGGCTCAACCTGGGAACTGCATCTGA
+
6C@F:FF?FC<C<@9C<FEA6<@C@+@C@FGGDDFGFFEFFEE,>CF@C=EEFACCAFGFEFFDG@77,?:F,C<?FAF?<,CEEG:FFCGED+3=:CDCGGFGFF<FFFC,>FC,@9>FGFGF;FCF@@3,3@B**>>F@FCGG@FGCEFCF,,<<F:<CFCFFF78:<B:8:88<++*2*:>*1A8:C9EGCE88+08*;/@6+<+38C5:C:5F7C9<DCDECC########################################################
@DE18INS60510:318:000000000-B6LD3:1:1101:23991:8501 1:N:0:AAGAGGCACTATTAAG
TGGGGAATATTGCACTATGGGCGCAAGCCTGATGCAGCCATGCCGCGTGTATGAAGAAGGCCTTCGGGTTGTAAAGTACTTTCAGCGGGGAGGAAGGGAGTAAAGTTAATACCTTTGCTCATTGACGTTACCCGCAGAAGAAGCACCGGCTAACTCCGTGCCAGCAGCCGCGGTAATACGGAGGGTGCAAGCGTTAATCGGAATTACTGGGCGTAGAGCGCACGCAGGCGGTTTGTTAAGTCAGATGTGAAATCCCCGGGCTCAACCTGGGAACTGCATCTGA
+
GGGGGGGGGGGGGGFGFGFDFGGGGGGGGGGGGGGGGGGGGGGGGGGGGGGGGGFGGGFGGGGGGGGGGGFGFGGGGGGGGGGGGGGGEGGGGGGDGEGGGGCFGGGGGGGGGGGG?FGGGDFGGGGFGGGGGGGGGGGFGFGGGGGGGGGGGGGFDGGFGGGFGGGGGGGGGECEGGGGDGECGCGGGGDFGGGDGFGGGGGFFECF7ECF=CE=CGGDGGGGGGGGGEGGG<<5FF7FFFFFFG4;6>:CF@FFGGFFG357?B>47F?:::?<?FADF<7
@DE18INS60510:318:000000000-B6LD3:1:1101:28125:8516 1:N:0:AAGAGGCACTATTAAG
TGGGGAATCTTCCGCAATGGACGAAAGTCTGACGGAGCAACGCCGCGTGAGTGATGAAGGATTTCGGTCTGTAAAGCTCTGTTGTTTATGACGAACGTGCAGTGTGTGAACAATGCATTGCAATGACGGTAGTAAACGAGGAAGCCACGGCTAACTACGTGCCAGCAGCCGCGGTAATACGTAGGTGGCGAGCGTTGTCCGGAATTATTGGGCGTAAAGAGCATGTAGGCGGCTTAATAAGTCGAGCGTGAAAATGCGGGGCTCAACCCCGTATGGCGCTGGA
+
GGGGGGGGGGGGGGGGGGGGGEFGGGGFFGGGGGGGGEGGGGCGGGGGGGGCGGGGFGGGGGGGGGGGGGGGGGGGGGGGGGGGGGGGGGGGGGGGGGGGFGGGGGGGGGGGGGGGGGGGGGGGGGGFGGGGGGGGGGGGEGGGFGGGGGGGGGGFGFGGGGGGGGGGGGGGGGEGGGGGGGGGGGGGGGGGGG5EGGGGEGGE56CGCFGGCEEEGGGGGGGGGGGGFFGGGGDFFFGGFFFDCEDG.>CC>=FFFGBF<>9CF>F:B)4:B<?B?F?6>FF
@DE18INS60510:318:000000000-B6LD3:1:1101:18597:8546 1:N:0:AAGAGGCACTATTAAG
TGGGGAATATTGCACAATGGGCGCAAGCCTGATGCAGCCATGCCGCGTGTATGAAGAAGGCCTTCGGGTTGTAAAGTACTTTCAGCGGGGAGGAAGGGAGTAAAGTTAATACCTTTGCTCATTGACGTTACCCGCAGAAGAAGCACCGGCTAACTCCGTGCCAGCAGCCGCGGTAATACGGAGGGTGCAAGCGTTAATCGGAATTACTGGGCGTAAAGCGCACGCAGGCGGTTTGTTAAGTCAGATGTGAAATCCCCGGGCTCAACCTGGGAACTGCATCTGA
+
GGGGGGGGGGGGGGGGGGGGFGFGGGGGGGGGGGGGGGGGGGGGGGGGGGGGGGGGGGGFGGGGGGGGGGGGGGGGGGGGGGGGGGGDFDGGGFGGGGGGGGGGGFGGGGGGGGGGGGGGDGCFFFGGGGGGGGGGGGGDGFGGGGGGGGGGGGGGGGGGGGGGGGGGGDGGDGFGGGGGGECEGGGGGG7CEGGGGGG8EE>CFCCFCE5CE=CGGFGCDGGDGCECEGGGGGGF@FF7*68?79BC6?FFDF<FGG>FG3CF4:F>(5<<:<:?FB<AA##
@DE18INS60510:318:000000000-B6LD3:1:1101:2519:8553 1:N:0:AAGAGGCACTATTAAG
TGGGGAATATTGCACAATGGGCGCAAGCCTGATGCAGCCATGCCGCGTATGAAGAAGGCCTTCGGGTTGTAAAGTACTTTCAGCGGGGAGGAAGGGAGTAAAGTTAATACCTTTGCTCATTGACGTTACCCGCAGAAGAAGCACCGGCTAACTCCGTGCCAGCAGCCGCGGTAATACGGAGGGTGCAAGCGTTAATCGGAATTACTGGGCGTAAAGCGCACGCAGGCGGTTGGTTAAGTCAGATGTGAAATCCCCGGGCTCACCCTGGGAACTGCATCTGATA
+
EFGGGGGGFAEFCCEFAEFGFGGEEEE<FG@<FFFCFFFGGGDECFG@FECA<FEEGGFCFDGFEGFF:FGG,CEFGG,C<FFFEG7C7>=CAEDDCCFFFCEF9FC,AFGGGGGG<DGGFGGGGFGGGFCFGEGFGF7BFG<FFGDFGECFF:CFGGC@<FFGG,;CEFGEGE9FFG5C>ED@C5EFFFGGGGGGGCGDE58CGC7<*;CEG=50+17CCC5CE<EGG5D799CF7B**7==6DC@*9DGG4)0;CD9(9@0*8:)4,.4::<?BAA2:<9F
@DE18INS60510:318:000000000-B6LD3:1:1101:21712:8554 1:N:0:AAGAGGCACTATTAAG
TGGGGAATATTGCACAATGGGCGCAAGCCTGATGCAGCCATGCCGCGTGTATGAAGAAGGCCTTCGGGTTGTAAAGTACTTTCAGCGGGGAGGAAGGGAGTAAAGTTAATACCTTTGCTCATTGACGTTACCCGCAGAAGAAGCACCGGCTAACTCCGTGCCAGCAGCCGCGGTAATACGGAGGGTGCAAGCGTTAATCGGAATTACTGGGCGTAAAGCGCACGCAGGCGGTTTGTTAAGTCAGATGTGAAATCCCCGGGCTCAACCTGGGAACTGCATCTGA
+
GGGGGGGGGGGGGGGGGGGGGGGGGGGGGGGGGGGGGGGGGGGGGGGGGGGGGGGGGGGGGGGGGGGGGGGEFGGGGGGGFGGGGGGGGGGGGGGGGGGGGGGGGGGGGFGGGGGGGGGGGGGGGGGGGGGGGGGGGGGGGGGGGGGGGGGGGGGGGGGFGGGGGFGGGGGEGGCGCGGGECGGDGGGGG?FGGGGGGGFCEEGGFGGFE=FGEGGGGGGGGGDEDEDGGD<DGGFFFGGFFFFGGFFFGGCGFFFDG>FG.>DFFFFFFBFFF?27A#####
@DE18INS60510:318:000000000-B6LD3:1:1101:14587:8564 1:N:0:AAGAGGCACTATTAAG
TGGGGAATATTGCACAATGGGCGAAAGCCTGATGCAGCGACGCCGCGTGAGTGAAGAAGTATTTCGGTATGTAAAGCTCTATCAGCAGGGAAGAAAATGACGGTACCTGACTAAGAAGCCCCGGCTAACTACGTGCCAGCAGCCGCGGTAATACGTAGGGGGCAAGCGTTATCCGGATTTACTGGGTGTAAAGGGAGCGTAGACGGTAAAGCAAGTCTGAAGTGAAAGCCCGCGGCTCAACTGCGGGACTGCTTTGGAAACTGTTTAACTGGAGTGTCGGAGA
+
GGGGGGGGGGGGGGGGGFGGGGGGGEGGGGGGGGGGGGGGGGGGGGGGGGGGGGGGGGGGGGGGGGGGGGGGGGGGGGGGGGGGGGGGGGFGGGGGGGGGGGGGGGGFGGGGGGFGGGGGGGGDGGGGGGGGGGGGGGGGGGGGGGGGGGGGGGGGGGGGDGGGGGFGGGGGGGGCFEGGGGGGDGFGGGF@GGGGCGGGGGGGGGGFCCEGGCGGGGGG7CGGFGGFGFFDGGGBBFGGFF:FGGEGFFGGGFFFC442FFGGF>FAAFF?:?BFA>?>B##
@DE18INS60510:318:000000000-B6LD3:1:1101:23254:8584 1:N:0:AAGAGGCACTATTAAG
TGGGGAATCTTCCGCAATGGACGAAAGTCTGACGGAGCAACGCCGCGTGAGTGATGAAGGATTTCGGTCTGTAAAGCTCTGTTGTTTATGACGAACGTGCAGTGTGTGAACAATGCATTGCAATGACGGTAGTAAACGAGGAAGCCACGGCTAACTACGTGCCAGCAGCCGCGGTAATACGTAGGTGGCGAGCGTTGTCCGGAATTATTGGGCGTAAAGAGCATGTAGGCGGCTTAATAAGTCGAGCGTGAAAATGCGGGGCTCAACCCCGTATGGCGCTGGA
+
GGGGGGGGGGGGGGGGGGGGGGGGGGGGGGGGGGDGGGGGGGGGFGGGGGGGGGGGGGGGGGGGGG>FGGGGGGGGGGGGGGGGGGGGGGGFGGGGGGGGEGGGFGFGGGGGGGGGGGGGGGGGFGGGGGGGGGGGFGGGCGGGGGGGGEGGGGGGGGGGFGGGGGGFGGGGGGGGGGGGGGGGGGGGGGGGGGGGGGFGGGG5FFGGGGG*;:EEGFGGGFGGGGGCGGGGGDC4BFGGBFFFGGFGEGGGGFFFFD>9D:)993<:2>;?(8<:BF<BFBF
@DE18INS60510:318:000000000-B6LD3:1:1101:20896:8608 1:N:0:AAGAGGCACTATTAAG
TGGGGAATATTGCACAATGGGCGCAAGCCTGATGCAGCCATGCCGCGCGTATGAAGAAGGCCTTCGGGTTGTAAAGTACTTTCAGCGGGGAGGAAGGGAGTAAAGTTAATACCTTTGCTCATTGACGTTACCCGCAGAAGAAGCACCGGCTAACTCCGTGCCAGCAGCCGCGGTAATACGGAGGGTGCAAGCGTTAATCGGAATTACTGGGCGTAAAGCGCACGCAGGCGGTTTGTTAAGTCAGATGTGAAATCCCCGGGCTCAACCTGGGAACTGCATCTGA
+
GGGGGGGGGGGGGGGGEGGGGGGGGGGGGGGGGGGGGFGGGGGGGGGGGGGGGGGGGGGGGGGGGGGGGGGGGGGGGGGGGGGGGGGGGGGGGGGGGGGGGGGGGGGGGGGGGGGGGGGGGGGFGGGGGGGGGGGGG7FGFGGGGGGGGGGGGGGGGGGGGGFGGGGGGGGGGGGGGGGGGEGGGGCGGGGGGGGDFGGGGGCFGGGGFGGGGGGGFGGGGGGGGGGDGGGDGGD:??*?FFFFGGFFFGFGGFFFGG>9G59=??5?BFF28:>7DF>9<<F
@DE18INS60510:318:000000000-B6LD3:1:1101:8719:8615 1:N:0:AAGAGGCACTATTAAG
TGGGGAATCTTCCGCAATGGACGAAAGTCTGACGGAGCAACGCCGCGTGAGTGATGAAGGATTTCGGTCTGTAAAGCTCTGTTGTTTATGACGAACGTGCAGTGTGTGAACAATGCATTGCAATGACGGTAGTAAACGAGGAAGCCACGGCTAACTACGTGCCAGCAGCCGCGGTAATACGTAGGTGGCGAGCGTTGTCCGGAATTATTGGGCGTAAAGAGCATGTAGGCGGCTTAATAAGTCGAGCGTGAAAATGCGGGGCTCAACCCCGTATGGCGCTGGA
+
FGGGGGGGGGGFGDFEEGGGGGGGEEGFGGGGGGGGGGFGGGGGGGGFGGGFFGGGGGGFFGGGGGGCGGGGGGGFGGGGGGGGGGGGGGGGGGGGGGGGGGGGGGGGGGGGGGGGGGGGGGGGGGGGGGGGGGGGGGGGGGGGGGGGGGGGGGGGGGGGGGGCGGGGGGGGGGGGGGGGGGGGGGGGGGGDGGEECGGFGGEGFDGGFD?FFEG=C3CF4FGGGGGGGGGGGGDFFFG>FFFFGGFGFCDF7=FFGGF>GFGFF7F<?@>29?FB#######
@DE18INS60510:318:000000000-B6LD3:1:1101:5031:8623 1:N:0:AAGAGGCACTATTAAG
TGGGGAATATTGCACAATGGGCGCAAGCCTGATGCAGCCATGCCGCGTGTATGAAGAAGGCCTTCGGGTTGTAAAGTACTTTCAGCGGGGAGGAAGGGAGTAAAGTTAATACCTTTGCTCATTGACGTTACCCGCAGAAGAAGCACCGGCTAACTCCGTGCCAGCAGCCGCGGTAATACGGAGGGTGCAAGCGTTAATCGGAATTACTGGGCGTAAAGCGCACGCAGGCGGTTAGTTAAGTCAGATGTGAAATCCCCGGGCTCACCCTGGGAACTGCATCTGA
+
9FFGFGGG,;;CFGGEEEFGGFCGGGG,C<8CFCEFF@EGCGGGGEGGGGFFDFFFGGGFCEFGGGGD<FFGGCFFGG9E?AFFGGG=CFGGGGGGF@FGGFGFGGFAAFFGFGG9=FFFGAFGGGCGGGGGGGGGGG?FFFFGGGCGDCCGGD9,FCG><FGGFGEGGGGGGCF7<9EEED*C8:88699>EGE88<7E>5CGG7@CC6=5CCGCFFDC55C<89*3C55))*0119**9@@=7CFF=F>::7?FG36(/5<D045:0F0(.()5<2:AAF8
@DE18INS60510:318:000000000-B6LD3:1:1101:13163:8629 1:N:0:AAGAGGCACTATTAAG
TGGGGAATATTGCACAATGGGGGAAACCCTGATGCAGCGACGCCGCGTGAGCAAAGAAGTATTTCGGTATGTAAAGCTCTATCAGCAGGGAAGAAAATGACGGTACCTGACTAAGAAGCACCGGCTAAATACGTGCCAGCAGCCGCGGTAATACGTATGGTGCAAGCGTTATCCGGATTTACTGGGTGTAAAGGGAGCGTAGACGGTTGTGTAAGTCTGATGTGAAAGCCCGGGGCTCAACCCCGGGACTGCATTGGAAACTATGTAACTAGAGTGTCGGAGA
+
GGGGGGGGGGGGGFGGEFFGGGGGGGGGGGGGGGGGGGGGGGGEEGGGGGGGGGGGGGGGDFGGGG@FDGAFGGGGGGGFGGGGGGGGGGGGGGGGGGGGGGGGGGGGGGFGGFFCFGGGGG:FGGGGFFGGDG>FGGGGGGGGGGGDGGGGGGGGFFGGGFGG7CGGGGEGGGGG8CGGGGGGGGGGGFGFGGGGGD8EGDEGEGGGGCCFGG9<FGFGGFGFGGFFGGFGDD:>@FG4?@EEGGF3:5CG7@F@9CBF<BGC?AFBAF5<)8<<BFFB91:
@DE18INS60510:318:000000000-B6LD3:1:1101:10398:8633 1:N:0:AAGAGGCACTATTAAG
TGGGGGATATTGCACAATGGAGGAAACTCTGATGCAGCGACGCCGCGTGAGTGAAGAAGTATTTCGGTATGTAAAGCTCTATCAGCAGGGAAGAAAATGACGGTACCTGACTAAGAAGCACCGGCTAAATACGTGCCAGCAGCCGCGGTAATACGTATGGTGCAAGCGTTATCCGGATTTACTGGGTGTAAAGGGAGCGTAGACGGTTGTGTAAGTCTGATGTGAAAGCCCGGGGCTCAACCCCGGGACTGCATTGGAAACTATGTAACTAGAGTGTCGGAGA
+
GGGGGGGGGGGGGGGGGGGGGGGGGGGGGGGGGGGGGGGGGGGFGGGGGGGGGGGGGGGGGGGGGGGFGGGGGGGGGGGGGGGGGGGGGGGGGGGGGGGGGGGGGGGGCGGGGGGGGGGGGGGGGGGGGGGGGGFGGGGGGGGGDGGGGGGGGGGGGGGGGFFFFGGGGDGGGGGGDGEFEGGGGGFGGGFFGGGGGGGGGGGGGGGGGGGGGFFGGGG=FGGGCGCFGCDGD39BFFGGFFDFGGFGDGGG>BFFGC47D?7C?AFFFFABF><A>A?F967
@DE18INS60510:318:000000000-B6LD3:1:1101:10232:8638 1:N:0:AAGAGGCACTATTAAG
TGGGGAATATTGCACAATGGGGGAAACCCTGATGCAGCGACGCCGCGTGAGCGAAGAAGTATTTCGGTATGTAAAGCTCTATCAGCAGGGAAGAAAATGACGGTACCTGACTAAGAAGCACCGGCTAAATACGTGCCAGCAGCCGCGGTAATACGTATGGTGCAAGCGTTATCCGGATTTACTGGGTGTAAAGGGAGCGTAGACGGTTGTGTAAGTCTGATGTGAAAGCCCGGGGCTCAACCCCGGGACTGCATTGGAAACTATGTAACTAGAGTGTCGGAGA
+
GGGGGGGGGGGGGGGGGGGGGGGGGGGGGGGGGGGGGGGGGGGGEGGGGGGGGGGGGGGGGGGGGGGGGGGGGGGGGGGGGGGGGGGGGGGGGGGGGGGGGGGGGGGGGGGGGGGGGFGGGGEGGGGGGGGGGGCGGGGGGGGGGGGGGGGGGGGGGGGGGFGGFFGGGGGGGGGGGGGGGGGGGGGGGGF?CGGFEGGGGGGGGGEGGGGGGGGGGGGGGGFGGGGGGEGGDGGEFFGGFF:BGGFGFGGGD?FFGGABGFCCFF=<FFAB>BFFAB:>>BF
@DE18INS60510:318:000000000-B6LD3:1:1101:9442:8644 1:N:0:AAGAGGCACTATTAAG
TGGGGAATCTTCCGCAATGGACGAAAGTCTGACGGAGCAACGCCGCGTGAGTGATGAAGGATTTCGGTCTGTAAAGCTCTGTTGTTTATGACGAACGTGCAGTGTGTGAACAATGCATTGCAATGACGGTAGTAAACGAGGAAGCCACGGCTAACTACGTGCCAGCAGCCGCGGTAATACGTAGGTTGCGAGCGTTGTCCGGAATTATTGGGCGTAAAGAGCATGTAGGCGGCTTCATAAGTCGAGCGTGAAAATGCGGTGCCCAACCCCGTATTGCGCTGGA
+
FGGGGGGGGGGGC:FGEFGGFGGD@E@6EFGFFGGDE7CFGGGEGGGGGDGGFDF?AFGGGEFFGGGGGGGGGGCGGFGGGGGGFFFFC<5C+CBECFFGGFGGGG@F9FBDGGGFGGGFGCFF@BFGGGGCGGGGG:*@CDFFGGFG>CGG7<CECCCGFFG@FGFBGGDDC@**<C9EF<,:5:+2;5C5C8EC/CC:?E>?F+:+<C6=FE**:*:7C4+9+?9DGFDC)1C)*92:6@B375><51**096*0)4(95*9?6@??E#############
@DE18INS60510:318:000000000-B6LD3:1:1101:27384:8655 1:N:0:AAGAGGCACTATTAAG
TGGGGAATATTGCACAATGGGGGAAACCCTGATGCAGCGACGCCGCGTGAGTGAAGAAGTATTTCGGTATGTAAAGCTCTATCAGCAGGGAAGAAAATGACGGTACCTGACTAAGAAGCCCCGGCTAACTACGTGCCAGCAGCCGCGGTAATACGTAGGGGGCAAGCGTTATCCGGATTTACTGGGTGTAAAGGGAGCGTAGACGGCGAAGCAAGTCTGAAGTGAAAACCCAGGGCTCAACCCTGGGACTGCTTTGGAAACTGTTTTGCTAGAGTGTCGGAGA
+
GGGGGGGGGGGGGGGGGGGGGGGGGGGGGGGGGGGGGGGGGGGGGGGGGGGGGGGGGGGGGGGGGGGGGGGGGGGGGGGGGGGGGGGGGGGGGGGGGGGGGGGGGGGGGGGGGGGGGGGGGGGGGGGGGGGGGGGGGGGGGGGGGGGGGGGGGGG@FFGGGGDEGGFGGGGGGGGGGDGGGGFGGG8CEFGGGGGGGDEGGGGGGGGGGGGGGGGGGGGGGGGGGGGGGEGGGGGF>>GFF@FFGGFCF4DGF?FBFFFFGFGCFFF?BFFFBFFFAFB9>>D
@DE18INS60510:318:000000000-B6LD3:1:1101:14753:8665 1:N:0:AAGAGGCACTATTAAG
TGGGGAATATTGCACAATGGGGGAAACCCTGATGCAGCGACGCCGCGTGAGCGAAGAAGTATTTCGGTATGTAAAGCTCTATCAGCAGGGAAGAAGAAATGACGGTACCTGACTAAGAAGCACCGGCTAAATACGTGCCAGCAGCCGCGGTAATACGTATGGTGCAAGCGTTATCCGGATTTACTGGGTGTAAAGGGAGCGCAGGCGGTACGGCAAGTCTGATGTGAAAGCCCGGGGCTCAACCCCGGTACTGCACTGGAAACTGTCGGACTAGAGTGTCGGA
+
GGGGGGGGGGGGGGGFFFGGGGGGGGGGGGGGGFGGGGCFGGGGGGGGGGGGGEGGEGGGGGGGGFGGCFGGGGGGGGGGGGGGFGFGGGFGGGGGGGGGGGFGGGGGGGGGGGGGGGGGGGGGGGGGGGGGGGGGGGGGCGGGGGGGGGGEGFGGGGGGGFGFGGGGGGGGCFGGGECEEGGGGGGGGGGF9+?+;CEEGDGGGGGGGGGDGE==5:FFGGGGFG7CFDGCFDDD@33C6?FFDC5>7DGGGFFFFFF(96FGFDFF>)-7B:A<:A:<:0>
@DE18INS60510:318:000000000-B6LD3:1:1101:10174:8666 1:N:0:AAGAGGCACTATTAAG
GGAATATTGCACAATGGGGGAAACCCTGATGCAGCGACGTCGCGTGAGTGAAGAAGTATTTCGGTATGTAAAGCTCTATCAGCAGGGAAGAAAATGACGGTACCTGACTAAGAAGCCCCGGCTAATACGTGCCAGCAGCCGCGGTAATACGTATGGTGCAAGCGTTATCCGGATTTACTGGGTGTAAAGGGAGCGTAGACGGTTGTGTAAGTCTGATGTGAAAGCCCGGGGCTCAACCCCGGGACTGCATTGGAAACTATGTAACTAGAGTGTCGGAGAGGTA
+
GGGGGGGGGGGGGGGGGGGGGGGGGGGFGGGGGGGGGGEFGGGGGGDCGGFEFFGGGGGGGGGGGGGGGGGCFGGGGGGGGGGGGFGCF>FGGGGGGGGGGGGGGGGGGGFFGFGC==FFFFGGGGGGGGGGGGGGFGFGGGGGGGDGGGGGGGGGGGGFGGGGGGGGGGGGCFGGFGGCFGGGGGGCFFGGGGGGGGDGGGBEGCEGGFFGFGFCFFFCFFCFG:FGGEGGGF*?:FDG>ED>DGFG*77CF=B4>D>AFFGGF<B<469>FA?061238?F
@DE18INS60510:318:000000000-B6LD3:1:1101:28182:8681 1:N:0:AAGAGGCACTATTAAG
TGGGGAATATTGCACAATGGGGGAAACCCTGATGCAGCGACGCCGCGTGAGCGAAGAAGTATTTCGGTATGTAAAGCTCTATCAGCAGGGAAGAAAATGACGGTACCTGACTAAGAAGCACCGGCTAAATACGTGCCAGCAGCCGCGGTAATACGTATGGTGCAAGCGTTATCCGGATTTACTGGGTGTAAAGGGAGCGTAGACGGTTGTGTAAGTCTGATGTGAAAGCCCGGGGCTCAACCCCGGGACTGCATTGGAAACTATGTAACTAGAGTGTCGGAGA
+
GGGGGGGGGGGGGGGGGGGGGGGDGGGGGGGGGGGGGFFGGGGGGGGGGGGGGGGGGGGGGGGGGGGFFGGGGGGGGGGGGGGGFGGGGGGGEGGGGGGGGGGGGGGGGGGGGGGGGFGGGGGGGGGGGGGGGGGGFGFGGGGGGGGGGGGFGGGFGGGGGFGGGGGGGGGCCCFGGGGGGGFGGGEGGGGGGGGGGGGGGGGGGGEEGGGGGCFFGFF>FGGGFFFFFCFGGCDD@>FDF@)7CEDDFC<C>4@@C><ACFF7B>?A>FFB<DBF6<?####
@DE18INS60510:318:000000000-B6LD3:1:1101:26108:8683 1:N:0:AAGAGGCACTATTAAG
TGGGGAATATTGCACAATGGGCGAAAGCCTGATGCAGCGACGCCGCGTGAGTGAAGAAGTATTTCGGTATGTAAAGCTCTATCAGCAGGGAAGAAAATGACGGTACCTGACTAAGAAGCCCCGGCTAACTACGTGCCAGCAGCCGCGGTAATACGTAGGGGGCAAGCGTTATCCGGATTTACTGGGTGTAAAGGGAGCGTAGACGGCGAAGCAAGTCTGAAGTGAAAACCCAGGGCTCAACCCTGGGACTGCTTTGGAAACTGTTCTGCTAGAGTGTCGGAGA
+
GGGGGGEGGGGFGGGGGGGGGGFFGGGGGGGGGGGGGGGGGGGGGGGGGGGGFGGGFGGGFFFGGGGFGGGGGGGGGFGGGGGGGGGGGGGGGGGGGGGGGGGGGGGGGGGGGGGGGGGGGGGGGGGGGGGGGGGGGGGGGGGGGGGGGGGGGGGGGFGFGGGGGGGGGGGGGGGDECEGGGGGGGGGGGGFGGGGGGGGGGGGGGGGGCEGGFGGGGGGGGGGEGGCFEDGGFGFFFGGFFFFGGF<FGGFFFFFGFAAGFCGFA=<>F<A??>B<9:09BE
@DE18INS60510:318:000000000-B6LD3:1:1101:21980:8700 1:N:0:AAGAGGCACTATTAAG
TGGGGAATATTGCACATGGGCGCAAGCCTGATGCAGCCATGCCGCGTGTATGAAGAAGGCCTTCGGGTTGTAAAGTACTTTCAGCGGGGAGGAAGGGAGTAAAGTTAATACCTTTGCTCATTGACGTTACCCGCAGAAGAAGCACCGGCTAACTCCGTGCCAGCAGCCGCGGTAATACGGAGGGTGCAAGCGTTAATCGGAATTACTGGGCGTAAAGCGCACGCAGGCGGTTTGTTAAGTCAGATGTGAAATCCCCGGGCTCAACCTGGGAACTGCATCTGAT
+
GGGGGGGGGGGGGGGGGGGGGGGGGGGGGGGGGGGGGGGGGGGGGGGGGGGGGGGGGGGGGGGGGGGGGGGGGGGGEGFFFGGGGGGGGFGE:FG>FGGEFGCFGGGGGGGGGGGGGGGGGGGCGGGGGGGGGGGGGGGGGGGGGGGGGG8CGFGGGGFGGGGGFFGGGGGGGGGEFFFGEDGDGEDFGFGGGG5EFGGGG5CFGGGGCFGDEGEFCGGGGGGGGGGGG=CGGGGFFFFFFFF4CFBCFCFDFFFFGGFFGFFFF?FBB33:BFFFFFFFFFF
@DE18INS60510:318:000000000-B6LD3:1:1101:20566:8706 1:N:0:AAGAGGCACTATTAAG
TGGGGAATATTGCACAATGGGCGAAAGCCTGATGCAGCGACGCCGCGTGAGTGAAGAAGTATTTCGGTATGTAAAGCTCTATCAGCAGGGATGAAAATGACGGTACCTGACTAAGAAGCCCCGGCTAACTACGTGCCAGCAGCCGCGGTAATACGTAGGGGGCAAGCGTTATCCGGATTTACTGGGTGTAACGGGAGCGTAGACGGCGAAGCAAGTCTGAAGTGAAAACCCAGGGCTCAACCCTGGGACTGCTTTGGAACCTGTTTTGCTAGAGTGTCGGAGA
+
FGGFDEGG9@F,EFGFCFEFGFCGGEG?FGCEEFFDEGFG7CGGGCGB@CGGEFEFGD<CEFD<CFFG<F=FFG9,C,?FFGGG<,?,DC@,BFFFGFGGFEC:FEFF9A=DE9,5:<,3DB@>FFC<FGGFFFG?<=7F<FF7CC*1>*1D@FG7D:B:*<<:C:*B@FE7FCE8CBC+5<CCBFG58>79CEC8/*/:85*</*:8>CEC6C6:<>:>:6CC9702**9<55/7FFFF5>@FFF:*0CCDD@@?<0).*09CFAF?F?#############
@DE18INS60510:318:000000000-B6LD3:1:1101:12208:8715 1:N:0:AAGAGGCACTATTAAG
TGGGGGATATTGCACAATGGAGGAAACTCTGATGCAGCGACGCCGCGTGAGTGAAGAAGTATTTCGGTATGTAAAGCTCTATCAGCAGGGAAGAAAATGACGGTACTTGACTAAGAAGCCCCGGCTAACTACGTGCCAGCAGCCGCGGTAATACGTAGGGGGCAAGCGTTATCCGGATTTACTGGGTGTAAAGGGAGCGTAGACGGCGACGCAAGTCTGAAGTGAAATACCCGGGCTCAACCTGGGAACTGCTTTGGAAACTGTGTTGCTAGAGTGCTGGAGA
+
GGGGGGGGGGGGGGGGGGGGGGGGGGGGGGGGGGGGGGGGGGGGGGGGGGGGGGGGGGGGCFGGGGGGGGGFFGGGGGGGGGGGGGGGGGGGGGGGGGGGGGDGFGGGGGGGGGGGGGGGGGGGGGGGGGGGGGCFGGGGGGGGGGGGGGGGGGGGGGGGGGGGEFGGGGGGGGGDGGGGGGGGGGGGGGFFGGGGEGGGGGGGGGGGGGGGCEGGGGGGGGGGGGGGFGGGDG)7>FG=FFFFGDFDFGGGGFFF:6<FGFGGFFFBFFAA28<2ADABF<:
@DE18INS60510:318:000000000-B6LD3:1:1101:6194:8734 1:N:0:AAGAGGCACTATTAAG
TGGGGAATATTGCACAATGGGGGAAACCCTGATGCAGCGACGCCGCGTGAAGGAAGAAGTATCTCGGTATGTAAACTTCTATCAGCAGGGAAGATAGTGACGGTACCTGACTAAGAAGCCCCGGCTAACTACGTGCCAGCAGCCGCGGTAATACGTAGGGGGCAAGCGTTATCCGGATTTACTGGGTGTAAAGGGAGCGTAGACGGTGTGGCAAGTCTGATGTGAAAGGCATGGGCTCAACCTGTGGACTGCATTGGAAACTGTCATACTTGAGTGCCGGAGG
+
FGGGGGGGGGGGGGGEAFGGGGDCEGGGEGGGGGFAFF@C@EGFF@FFGDFAFG<F<FG<FAFFGGGGF?AFFFGGGGGFCC?@FGGGFCFGEGGAEDFF?:FGFGGGGGGFEFG9<D<<FFGGGDGGGGCFEF?FGFFGGGGGGGD>F:ECEFFG?EGCFGGGCCGGEGGGGGGGEGG:9CFGGGGGGFCGFFGFG5?:8CGGGGEGGGGGC<=?FFG>CGCD?CFC>C<CC7DFFFCF?FFFGFFGFGGGFFFF:C5<5FGG?<FABF2)57>>>D>F###
@DE18INS60510:318:000000000-B6LD3:1:1101:12353:8749 1:N:0:AAGAGGCACTATTAAG
TGGGGAATATTGCACAATGGGGGAAACCCTGATGCAGCGACGCCGCGTGAAGGAAGAAGTATCTCGGTATGTAAACTTCTATCAGCAGGGAAGATAGTGACGGTACCTGACTAAGAAGCCCCGGCTAACTACGTGCCAGCAGCCGCGGTAATACGTAGGGGGCAAGCGTTATCCGGATTTACTGGGTGTAAAGGGAGCGTAGACGGTGTGGCAAGTCTGATGTGAAAGGCATGGGCTCAACCTGTGGACTGCATTGGAAACTGTCATACTTGAGTGCCGGAGG
+
GGGGGGGGGGGGGGGGGGGGGGGGGGGGGGGGGGGGGG>FGGGGGGGECFFDFFGGGGGGFFGFGFGGGGFGGGGGGGGGGCGGGGGGGDFFGGGGGGGGGGGGFGGGGGGGGGGGGGGGGGGGGGGGGGGGEGFGGGGGGGGGGGGGGGGGFGGGGGGGC>GGFGGGGGGGGGEE>GGGGGGGGGGGGGF?FGGGGGGGGGGGCEGFGGGGGGGGGGFGGGGGGFGFCGGF4D3@FFGC5>FFGGFDFGGGFFFFFC<AGFGF*)9<AFFFF0>AD>999>>
@DE18INS60510:318:000000000-B6LD3:1:1101:24125:8755 1:N:0:AAGAGGCACTATTAAG
TGGGGAATCTTCCGCAATGGACGAAAGTCTGACGGAGCAACGCCGCGTGAGTGATGAAGGATTTCGGTCTGTAAAGCTCTGTTGTTTATGACGAACGTGCAGTGTGTGAACAATGCATTGCAATGACGGTAGTAAACGAGGAAGCCACGGCTAACTACGTGCCAGCAGCCGCGGTAATACGTAGGTGGCAAGCGTTATCCGGATTTACTGGGTGTAAAGGGAGCGTAGACGGCGAAGCAAGTCTGAAGTGAAACCCCAGGGCTCAACCCTGGGACTGCTGTGG
+
GGGGGGGGGGGGGGGGGGGGGGGGGGGGGGGGGGGGGGGGGGGGGGGGGGGFGGGGGGFG?EFFGGGGGGGGGGGGGGGGGGGGGGGGGGGGGGGGGGGGGGGGGGGGGGGGGGGGGGGGGGGGFFGGGGGGGGGGGGGGGGGGGFGGGGGGGGGGGGGGGGGGGGGGGGGGGD<CFFGFG:FGGFGGGGGGGGGGGGGGGGGGGGGF+AED:AEFFGG*9**7EDGGGGGGGGGBBBCC@7F?FFFF7DGGG*)7*>??35>CF<581FFB13:1<BB####
@DE18INS60510:318:000000000-B6LD3:1:1101:9406:8764 1:N:0:AAGAGGCACTATTAAG
TGGGGAATATTGCACAATGGGCGCAAGCCTGATGCAGCCATGCCGCGTGTATGAAGAAGGCCTTCGGGTTGTAAAGTACTTTCAGCGGGGAGGAAGGGAGTAAAGTTAATACCTTTGCTCATTGACGTTACCCGCAGAAGAAGCACCGGCTAACTCCGTGCCAGCAGCCGCGGTAATACGGAGGGTGCAAGCGTTAATCGGAATTACTGGGCGTAAAGCGCACGCAGGCGGTTTGTTAAGTCAGATGTGAAATCCCCGGGCTCAACCTGGGAACTGCATCTGA
+
GGGGGGGGGGGGGGGGGGGGGGGGGGGGGGGGGGGGGGGGGGGGGGGGGGGCGGEFGGGGFGGGGGGGGGGGGGGGGGGGFGGGGGFEGGDGGGGGGEGGGGFFGGGGGGGGGGGGGGFGDGGGGGGGGEEGGGGGCGFGGGGGGGGGCEGEGGGGGGGGGGGGGGGG7CCGGBFGGGG8ECEB8EEGGGCGGEGDG?F5>8CEG7CF9?5>CEG5=CGDGGGDGGGGGGGDDGDFF6F7FF?FFGFD4>C7FF4?DD;(9;5C??F?0;(44?:D77<BFF?
@DE18INS60510:318:000000000-B6LD3:1:1101:25051:8775 1:N:0:AAGAGGCACTATTAAG
TGGGGGATATTGCACAATGGAGGAAACTCTGATGCAGCGACGCCGCGTGAGTGAAGAAGTATTTCGGTATGTAAAGCTCTATCAGCAGGGAAGAAAATGACGGTACCTGACTAAGAAGCCCCGGCTAACTACGTGCCAGCAGCCGCGGTAATACGTAGGGGGCAAGCGTTATCCGGATTTACTGGGTGTAAAGGGAGCGTAGACGGCGACGCAAATCTGAAGTGAAATACCCGGGCTCAACCTGGGAACTGCTTTGGAAACTGTGTTGCTGGAGTGCTGGAGA
+
GGGGGGFGGGGGGGGGGGGGFGGGGGGGGGGGGGGGGGEGGGGGGGGGGGGGGGGGGGGGFFFGGGGGGGGGGGGGGGGGGGGGGGGGGGGGGGGGGGGGGGGGGGGGGGGGGGGGGGGGGGGGGGGGGGGGGGGGGGGGGGGGGGGGGGGGGGGFGGGGGGGGGGGGGGGGGGGGGGGGGGGGGGGGEGGGGGGGGGGGGDEGGGGGGGGGGDGGGGGFFGGGGGGGGGGGGCDBEFG=F@?FGGFGFGFGCFFFGC<7FFGGFFFFB=AFFFFFFFFFFFF
@DE18INS60510:318:000000000-B6LD3:1:1101:11766:8778 1:N:0:AAGAGGCACTATTAAG
TGGGGAATATTGCACAATGGGGGAAACCCTGATGCAGCGACGCCGCGTGAGCGAAGAAGTATTTCGGTATGTAAAGCTCTATCAGCAGGGAAGGAAATGACGGTACCTGACTAAGAAGCACCGGCTAAATACGTGCCAGCAGCCGCGGTAATACGTATGGTGCAAGCGTTATCCGGATTTACTGGGTGTAAAGGGAGCGTAGACGGATGGGCAAGTCTGATGTGAAAACCCGGGGCTCAACCCCGGGACTGCATTGGAAACTGTTCATCTAGAGTGCTGGAGA
+
GGGGGGGGGGGGGGGGGGGGGGGGGGGGGGGGGGGGGGGGGGGGGGGGGGGGGGGGGGGG<FFGGGGGGGGGGGGGGGGGGGGGGGGGGGGGGGGGGGGGGDGEGGGGGGGGGGGGGGGGGGEGGGGGGGGGGG@FGGGGGGGGGGGGGGGGGGGGGGGGG?GGFGGGGGCGGGGEGDGGGGGGGGGEGGGGGGGGGGGGGGGGGGCCCFGGGGFGGGGGGGGGFG?CGEGGGGGDBFGCFFFFGG@DEGCF*9FF4=<>FFGGFFFFFFFFABFAAFFB?F@
@DE18INS60510:318:000000000-B6LD3:1:1101:14895:8779 1:N:0:AAGAGGCACTATTAAG
TGGGGAATATTGCACAATGGGGGAAACCCTGATGCAGCGACGCCGCGTGAAGGAAGAAGTATCTCGGTATGTAAACTTCTATCAGCAGGGAAGATAGTGACGGTACCTGACTAAGAAGCCCCGGCTAACTACGTGCCAGCGGCCGCGGTAATACGTAGGGGGCAAGCGTTATCCGGATTTACTGGGTGTAAAGGGAGCGTAGACGGTGTGGCAAGTCTGATGTGAGAGGCATGGGCTCAACCTGTGGACTGCATTGGAAACTGTCATACTTGAGTGCCGGAGG
+
GGGGGGGGGGGGGGGGGGGGGGGGGGGGGGGGGGGGGGFDGGGGGGGGGGGGGGGGGGGGFGGGFGGGGGGGGGGGGGGGGGGGGGGGGGGGGGGGGGGGGGGGGGGGGGGGGGFGGGGGGGGGGGGGGGGGGGGGGF?GCGGGGGGGGGGGGGGGGGGGGGGGGGGGGGGGGGGCEGGGFGGGGGGGGGEGGGGGGGGGGDGGGGGGGGGGGEEFFFGGGGGGGGGGEGGGGGGFF>FCF@FFGGFGFGGGGFFFGGFFGFGGFFFBFF<9A?FFFFFF>FD
@DE18INS60510:318:000000000-B6LD3:1:1101:20278:8797 1:N:0:AAGAGGCACTATTAAG
TGGGGAATATTGCACAATGGGCGAAAGCCTGATGCAGCGACGCCGCGTGAGTGAAGAAGTATTTCGGTATGTAAAGCTCTATCAGCAGGGAAGAAAATGACGGTACCTGACTAAGAAGCCCCGGCTAACTACGTGCCAGCAGCCGCGGTAATACGTAGGGGGCAAGCGTTATCCGGATTTACTGGGTGTAAAGGGAGCGTAGACGGCGAAGCAAGTCTGAAGTGAAAACCCAGGGCTCAACCCTGGGACTGCTTTGGAAACTGTCTTGCTAGAGTGTCGGAGA
+
GGGGGGGGCGGEGFGGFGGGGGGGEFGGGGGGGGGGGFGGGGGG7FGGGGDGFEFFGGGGFGFGGFGGGFGGFGGEEFGFGGGGGGFFFDBDFGGFGGGGGGGFGGGGGEGGFGCGGFGGGGGGGGGGGGFGEGGGGGGGG7FGGGCGGGCGGGGGGGGGGGGG@8EEGGCFGGGGEGGGGGGGGGGCEGGGGFGF5E=E>5CGGGG:8C5CF?CGGGGGGGEG77?CFEGDDFC>FF*7@FFFGGF<F<CFFFFFGD)5>FFDBAF)<FA############
@DE18INS60510:318:000000000-B6LD3:1:1101:9413:8829 1:N:0:AAGAGGCACTATTAAG
TGGGGAATATTGCACAATGGGCGAAAGCCTGATGCAGCGACGCCGCGTGAGTGAAGAAGTATTTCGGTATGTAAAGCTCTATCAGCAGGGAAGAAAATGACGGTACCTGACTAAGAAGCCCCGGCTAACTACGTGCCAGCAGCCGCGGTAATACGTAGGGGGCAAGCGTTATCCGGATTTACTGGGTGTAACGGGAGCGTAGACGGCGAAGCAAGTCTGAAGTGAAAACCCATGGCTCAACCCTGGGACTGCTTTGGAAACTGTTTTGCTAGAGTGTCGGAGA
+
FCFGGGGGGFGGFAEFCFFGGCFFECEGGGG?EEFGGFCEDEFEGGGFE78C<EFFGEFDFFE?FEFCD4EBF,AFFGGGGGGDC8:B+@7A?E=<ADBF,B>?=E<FA=3??FFCFC<FDG:FF:C<DFGG7F,+3><B,<FGDF@EE7BFAFGG,>C:<CFEFF*3C:*B<:<::BEFGGC;+:C8CFG7AEEE8?EE585@CE=8>GGGFFEC<CF7:7F7777:C/79**7;FFF6)8)89*)*8777:@F?GC5277::750.8B#############
@DE18INS60510:318:000000000-B6LD3:1:1101:24628:8837 1:N:0:AAGAGGCACTATTAAG
TGGGGAATATTGCACAATGGGCGCAAGCCTGATGCAGCCATGCCGCGTGTATGAAGAAGGCCTTCGGGTTGTAAAGTACTTTCAGCGGGGAGGAAGGGAGTAAAGTTAATACCTTTGCTCATTGACGTTACCCGCAGAAGAAGCACCGGCTAACTCCGTGCCAGCAGCCGCGGTAATACGGAGGGTGCAAGCGTTAATCGGAATTACTGGGCGTAAAGCGCACGCAGGCGGTTTGTTAAGTCAGATGTGAAATCCACGGGCACAACCTGGGCACTGCATCTGA
+
GGGGGGGGGGGFA,EFGGGGGGGGGGGGGGGGG9FGGGEGDFGGGGGGG@FGGGGGGGFGGDGGGGGGGGGGGGFDGGGGGGGFEFFGGGGCFEGEB7FCF<F<FFGG?F?FFDFF9BCDAFD=>>FCFGCFEFGFEF:>FFFGFGGGEGGEGGGCFGGFEGGGG8,:BFE8@<FE<C9C8=FC:EGD@+CFG8:*:@:C8C*1AECGGECEGD5/AC>5<<ECE<EGDEC/)17@?F7:7BF**:=GF:C7D6F47*49D)9*03;2<FF############
@DE18INS60510:318:000000000-B6LD3:1:1101:16486:8842 1:N:0:AAGAGGCACTATTAAG
TGGGGAATATAGCACAATGGGCGAAAGCCTGATGCAGCGACGCCGCGTGAGTGAAGAAGTATTTCGGTATGTAAAGCTCTATCAGCAGGGAAGAAAATGACGGTACCTGACTAAGAAGCCCCGGCTAACTACGTGCCAGCAGCCGCGGTAATACGTAGGGGGCAAGCGTTATCCGGATTTACTGGGTGTAAAGGGAGCGTAGACGGCGAAGCAAGTCTGAAGTGAAAACCCAGGGCTCAACCCTGGGACTGCTTTGGAAACTGTTTTGCTAGAGTGTCGGAGA
+
GGGGGGGGGGGGGGGGGGGGGGGGGGGGGGGGGGGGGGGGGGGGGGGGGGGGGGGGGGGGGGGGGGGGGGGGGGGGGGGGGFGGGGGGGGGGGGGGGGGGGGCFGGGGGGGGGGGGGGGGGGGGGGGGGGGGGGGGGGGGGGGGGGGGGGGGGGGGGGGGGEGGFGGGGGGGGGGGGGDGGGGGGGGGGGGGGGGGGGGGGGGGGGGGGGGEGGGGGGGGGFGGGGCCFGDDGGGEFFGGFF@@CFFGFGGGGFBFGFAFGB:CF<F?BF>A<?BDFFFB0;5
@DE18INS60510:318:000000000-B6LD3:1:1101:25859:8860 1:N:0:AAGAGGCACTATTAAG
TTGGGAATATTGCACAATGGGCGCAAGCCTGATGCAGCCATGCCGCGTGTATGAAGAAGGCCTTCGGGTTGTAAAGTACTTTCAGCGGGGAGGAAGGGAGTAAAGTTAATACCTTTGCTCATTGACGTTACCGCAGAAGAAGCACCGGCTAACTCCGTGCCAGCAGCCGCGGTAATACGGAGGGTGCAAGCGTTAATCGGAATTACTGGGCGTAAAGCGCACGCAGGCGGTTTGTTAAGTCAGATGTGAAATCCCCGGGCTCAACCTGGGAACTGCATCTGAT
+
GGGGGGGGGGGAFFGGFGGFGGGGGGGGGFGGGGGGGGEGGGGGEGGGGGGGEFFGGGDGCFGGDFGGGGGGGGGGGGGGGGGGFGCEGG7<CCCFD@FCFGGGGGGGGGGGGGCGDGGGGGGGGGG@FC<CGGEECECFFGGFGGGGGEEFGGG6E;CGGGGGGGGGGEEGGEEGCFCEEGGGGGGGCFGG5CEG?FFGGD5<CCCCFGGGCCEFGGGGGCE9EDGGG=DDGC9<@=GFFFF4>?@FFG=CCFFF376;DFF68?F################
@DE18INS60510:318:000000000-B6LD3:1:1101:8297:8871 1:N:0:AAGAGGCACTATTAAG
TGGGGGATATTGCACAATGGAGGAAACTCTGATGCAGCGACGCCGCGTGAGTGAAGAAGTATTTCGGTATGTAAAGCTCTATCAGCAGGGAAGAAAATGACGGTACCTGACTAAGAAGCCCCGGCTAACTACGTGCCAGCAGCCGCGGTAATACGTAGGGGGCAAGCGTTATCCGGATTTACTGGGTGTAAAGGGAGCGTAGACGGCGACGCAAGTCTGAAGTGAAATACCCGGGCTCAACCTGGGAACTGCTTTGGAAACTGTGTTGCTAGAGTGCTGGAGA
+
CGGGGGGGGGGAFFGFF<FGCFFGGGGGGGGGGGGGGGGGEFGFGGGB@BCFGGCFFFGEFFGGCGGGG*@FFFGGGGGCGCFGFGGFGEGGGGECFGGGGGGGGGGGFFGGGGGGGGGGGGGGGGGGGGGGGGGGGGGGGGGGGGCE?8CFGGG9+;CEGGDCFGGGGCEFFGGGGGDFCGFGDFA?EC?FFGG>E>EEEEGGGGCCGCEE=5C9EG=>FGGGG>A:CFGGDD3>BFCGF@FFGG@CFGGG==FFFGF)2=FFFF5697)-5>AABA470:6
@DE18INS60510:318:000000000-B6LD3:1:1101:14818:8884 1:N:0:AAGAGGCACTATTAAG
TGGGGAATATTGCACAATGGGCGAAAGCCTGATGCAGCGACGCCGCGTGAGTGAAGAAGTATTTCGGTATGTAAAGCTCTATCAGCAGGGAAGAAAATGACGGTACCTGACTAAGAAGCCCCGGCTAACTACGTGCCAGCAGCCGCGGTAATACGTAGGGGGCAAGCGTTATCCGGATTTACTGGGTGTAAAGGGAGCGTAGACGGCGAAGCAAGTCTGAAGTGAAAACCCAGGGCTCAACCCTGGGACTGCTTTGGAAACTGTTTTGCTAGAGTGTCGGAGA
+
GGGGGGGGGGGCGGGGGFGGGGGGGGGGGGGGGGGGGGGGGGGGGGGGGGGGGGFGGGGGFGGGGGGGGGGGGGGGGGGGGGGGGGGGGGGGGGGGGGGGGGGGFGGGGGGGGGGGEGGGGGGEGGGGGGGGGGGGGGGGGGGGGGGGGGGGGGGGGGGDEGGGGGGGGGGGGGGGGGGGGGGGGGGGGGGGGGGGGGGGGGGGGGGGGGGGGGGGFGGGGGGGGGEGGECD7FCDFFGGF>DFGGFGFFFGGFFFGGF<GFF>=AFFBFAAB2AA>DBFFBF
@DE18INS60510:318:000000000-B6LD3:1:1101:17248:8884 1:N:0:AAGAGGCACTATTAAG
TGGGGAATATTGCACAATGGGCGCAAGCCTGATGCAGCCATGCCGCGTGTATGAAGAAGGCCTTCGGGTTGTAAAGTACTTTCAGCGGGGAGGAAGGGAGTAAAGTTAATACCTTTGCTCATTGACGTTACCCGCAGAAGAAGCACCGGCTAACTCCGTGCCAGCAGCCGCGGTAATACGGAGGGTGCAAGCGTTAATCGGAATTACTGGGCGTAAAGCGCACGCAGGCGGTTTGTTAAGTCAGATGTGAAATCCCCGGGCTCAACCTGGGAACTGCATCTGA
+
GGGGGGGGGGGGGGGGGGGGGGGGGGGGGGGGGGGGGGGGGGGGGGGGGGGGGGGGGGFGGGGGGGGGGGGGGGGGGGGGGGGGGGGGGGGGGEGGGGGGGFFGGGGGFGGGGGGGGGGGGGGFFGEGGGGGGGGGDGGFGGGGGGGGGGGGGGGGGGGGGGGGGGGGGGGDEGCEGGGGGGGGGGGGGGGGGGGGCGGGEGEGGGGGE8FFGGGEE>FGGGGGGGGGGCGDGGDFF?7CF?FFFGFGFG7*>FF4FGB9D:DDFFFBF@B:>BB>BFAFBBF
@DE18INS60510:318:000000000-B6LD3:1:1101:20289:8888 1:N:0:AAGAGGCACTATTAAG
TGGGGAATCTTCCGCAATGGACGAAAGTCTGACGGAGCAACGCCGCGTGAGTGATGAAGGATTTAGGTCTGTAAAGCTCTGTTGTTTATGACGAACGTGCAGTGTGTGAACAATGCATTGCAATGACGGTAGTAAACGAGGAAGCCACGGCTAAATACGTGCCAGCAGCCGCGGTAATACGTATGGTGCAAGCGTTATCCGGATTTACTGGGTGTAAAGGGAGCGCAGGCGGTACGGCAAGTCTGATGTGAAAGCCCGGGGCTCAACCCCGGTACTGCATTGG
+
GGGGGGGGGGGGGGGGGGGGGGGGGGGGGGGGGGGGGGGGGGGGGGGGGGGGGGGGGGGGGGGGGGGGGGGGGGFFGGGGGGGGGGGGGGGGGGGGGGGGGGGGGGGGGGGGGGGGGGGGGGGGGGGGGGGGGGGGGGGGGGGGGGGGGGGGGGGGGGGG>EGGGGFFGGGGGGGGGGGGGGGGGGGGGGGGGGGGGGGGGGCEGDGGGGGGFEGGGGFGGGGGGGGGGGGGGGGF>DDDFFFFDCFGFCFFD?@5DGF03>CD4<F::5;0968AAB22>??
@DE18INS60510:318:000000000-B6LD3:1:1101:12440:8911 1:N:0:AAGAGGCACTATTAAG
TGGGAATATTGGGCAATGAGCGCAAGCCTGACCCAGCAACGCCGCGTGAAGGAAGAAGGCTTTCGGGTTGTAAACTTCTTTTGTCGGGGACGAAACAAATGACGGTACCTGACGAATAAGCCATGGCTAACTACGTGCCAGCAGCCGCGGTAATACGTAGGTGGCAAGCGTTATCCGGATTTACTGGGTGTAAAGGGCGTGTAGGCGGGATTGCAAGTCAGATGTGAAAACTGGGGTCTCAACCTCCAGCCTGCATCTGAAACTGTAGTTCTTGAGTGCTGGA
+
GGGGGGGGGGGGGGGGGGGGGGGGGGGGGGGGGGGGGGGGGGGGGGGGGGGGGGGGGGGGGGGGGGGGGGGGGGGGGGGGGGGGGG7FEGGGGGGGGFFGGGGGGGGGGGGGGGGGGGGGGGGGGGGGGGGGGGGGGGGGGGGGGGGGGGGGGGFGGGGGGGGGGGGGGGGGEGGGGGCEGCGGGGFGGGEGGCFFGGGGGGGGFGGGGCEGGFGGDGGGGGGGEGGGGGGGFGFE)75CFFF>7?FDFGDGFF5FC*)):97C4:BD<FFBFA>:BDFFAFF
@DE18INS60510:318:000000000-B6LD3:1:1101:16653:8919 1:N:0:AAGAGGCACTATTAAG
TGGGGAATCTTCCGCAATGGACGAAAGTCTGACGGAGCAACGCCGCGTGAGTGATGAAGGATTTCGGTCTGTAAAGCTCTGTTGTTTATGACGAACGTGCAGTGTGTGAACAATGCATTGCAATGACGGTAGTAAACGAGGAAGCCACGGCTAACTACGTGCCAGCAGCCGCGGTAATACGTAGGTGGCGAGCGTTGTCCGGAATTATTGGGCGTAAAGAGCATGTAGGCGGCTTAATAAGTCGAGCGTGAAAATGCGGGGCTCAACCCCGTATGGCGCTGGA
+
GGGGGGGGGGGGGGGGGGGGGGGGGGGGGGGGGGGGGGGGGGGGGGGFEGGGGGGGGGGGGGGGGGGGGGGGGGGGGGGGGGGGGGGGGGGGGGGGGGGGGGGFGGGGGGGGGGGGGGGGGGGG@FGGGGGGGGGGGGGDFDDGGGGGGGGGGGGGGGGGFGGGGGGGGGGGGGGGDGFGDGFGDGGGGGGGGCGECGGGGGEGFGFGGGFFFGGGG<FFGGGGGG7C??DGGGGFFFGFFFFFGGD5>DDGCFFBFGF>CFDC?BF?BFB?0:?B#######
@DE18INS60510:318:000000000-B6LD3:1:1101:14995:8940 1:N:0:AAGAGGCACTATTAAG
TGGGGGATCTTCCGCAATGGACGAAAGTCTGACGGAGCAACGCCGCGTGAGTGATGAAGGATTTCGGTCTGTAAAGCTCTGTTGTTTATGACGAACGTGCAGTGTGTGAACAATGCATTGCAATGACGGTAGTAAACGAGGAAGCCACGGCTAACTACGTGCCAGCAGCCGCGGTAATACGTAGGTGGCGAGCGTTGTCCGGAATTATTGGGCGTAAAGAGCATGTAGGCGGCTTAATAAGTCGAGCGTGAAAATGCGGGGCTCAACCCCGTACGGCGCTGGA
+
GGGGGDGGGGGGGDFFEGGGFGFCCFF<FFGFGGGGGGGGGEDGGGGEE:BFE9FGGFGGFGGGGGGGGGGGFGGGGFGGFGGGGFFFGGGGGGFGGGGG7FGGGFG8?AFFFGFGFDGGGGGGFEFGGGGGGGGGGGCEGGGDGFFFGGGGGCFFGGGGGGGGFFGGGFEGGCGDCCFGDGGGGGGGCE>CEGCCCEGGGGGGGGFGF7ACGEEGEGG77DFFED7C+A5CDG)667C7=BFE357CED37>*=FFGFF)87*/,7:?:6:9?F;>20191<
@DE18INS60510:318:000000000-B6LD3:1:1101:11703:8955 1:N:0:AAGAGGCACTATTAAG
TGGGGAATATTGCACAATGGGCGAAAGCCTGATGCAGCGACGCCGCGTGAGTGAAGAAGTATTTCGGTATGTAAAGCTCTATCAGCAGGGAAGATAATGACGGTACCTGACTAAGAAGCCCCGGCTAACTACGTGCCAGCAGCCGCGGTAATACGTAGGGGGCAAGCGTTATCCGGATTTACTGGGTGTAAAGGGAGCGTAGACGGCATGGCAAGTCTGAAGTGAACACCCAGGGCTCAACCCTGGGCCTGCTTTGGAAACTGTCAAGCTAGCGTGCAGGATA
+
GGGGGGGGGGGGGGGGGGGGGGGGGDGGGGFFGGGGGGGGGGGGGGGFGGGGGGGGGGFGEGGGGFFGFGCFGGGGGGGGGGGGGGE@EEGGEFFGGGGGGGGGFGGGFCGGFFG9FFGGGGG:FGEDFGGGGGCFGGGGCGFFGGGDGDEGFGGGCDEGDGGCC8EEGC@FGGGE<EGGDGGGDGCCGFC9C7E8*::E*:;CEGGDGECF6FCCGGGGGFGGFF+;EGDC*>C<F@DCFFFFGGF*8<DFFFBFFG92DFFFF<64>F<?(4:<?6AFF##
@DE18INS60510:318:000000000-B6LD3:1:1101:23694:8973 1:N:0:AAGAGGCACTATTAAG
TGGGGAATATTGCGCAATGGGGGAAACCCTGACGCAGCAACGCCGCGTGATTGAAGAAGGCCTTCGGGTTGTAAAGATCTTTAATTGGGGACGAAAAATGACGGTACCCGAAGAATAAGCTCCGGCTAACTACGTGCCAGCAGCCGCGGTAATACGTAGGGAGCAAGCGTTATCCGGATTTACTGGGTGTAAAGGGCGAGTAGGCGGGCTGGCAAGTTGGGAGTGAAATCCCGGGGCTTAACCCCGGAACTGCTTTCAAAACTGCTGGTCTTGAGTGATGGAG
+
GFGGGGGGGGGGGGGGGGGGGGGGGGGGGGGGGGGGGGFGGGGGGGGGGGGGFGGGGGGGGGGGGGG7FGGGGGGDFGGGGGGGGGGGGGGGGGGGGGGF9FGGGGGCFGFEGGGGGGGGGGFGGGGGGGGDFGGGGGFEGCAFGEGGGGGDF,:CFGGGGGBED86@CGG5*<<EE5EGGCCCFGGEGGGGGGGDEGGGGG9CGGGDCGGDECEFFFGGGG5>FGGCDFCGGG)<@3>CFFF@DEBC:D<CC7FFFD<)2)7>?DFB###############
@DE18INS60510:318:000000000-B6LD3:1:1101:12441:8976 1:N:0:AAGAGGCACTATTAAG
TGGGGAATATTGCACAATGGGGGAAACCCTGATGCAGCGACGCCGCGTGGAGGAAGAAGGTCTTCGGATTGTAAACTCCTGTTGTTGAGGAAGATAATGACGGTACTCAACAAGGAAGTGACGGCTAACTACGTGCCAGCAGCCGCGGTAAAACGTAGGTCACAAGCGTTGTCCGGAATTACTGGGTGTAAGGGAGCGCAGGCGGGGGAACAAGTTGGAAGTGAAATCCATGGGCTTAACCCATGAAATGCTTTTAAAACTGTTTTTCTTGAGTAGTGCAGAG
+
GGGGGGGGGGGGGGGGGGGGGGGGGGGGGGGGGGGGGGGGGGGGGGGFGGGGGGGGGGGGGGGGGGGGGGGGGGGGGGGGGGGGGGGGGGGGGGGGGGGGGGGGGGGGGGGGGGGGGGGGGGGGGGGGGGGGGGGGGGGGGGGGGGGGGGGGGGGGGGGGGGGGGGGGGGGGGGGGGGGGGGGGGGGGGGGFGG8C58//:5*17CEG8?5*;02++97FC##############################################################
@DE18INS60510:318:000000000-B6LD3:1:1101:4464:8982 1:N:0:AAGAGGCACTATTAAG
TGGGGAATATTGCACAATGGGCGCAAGCCTGATGCAGCCATGCCGCGTGTATGAAGAAGGCCTTCGGGTTGTAAAGTACTTTCAGCGGGGAGGAAGGGAGTAAAGTTAATACCTTTGCTCATTGACGTTACCCGCAGAAGAAGCACCGGCTAACTCCGTTCCAGCAGCCGCGGTAATACGGAGGGTGCAAGCGTTAATCGGAATTACTGGGCGTAAAGCGCACGCAGGCGGTTTGTTAAGTCAGATGTGAAATCCCCGGGCTCAACCTGGGAACCGCATCTGA
+
CFCFGGGGGGG9<5EEEEEEDG7:CGGGGG?FG?<BGD=FGGGGEEG@F:DEAECFCFGFGGGGGGGGGDG@FGGCFGGCCCB3,ECECGE<FEGCCCACFGEFFGGGGGGGGGGG:CFFGGGGGDE<CCEGGGG8EC6CGCCFGG*C?EGGFGGGGGG+;C?FGFCGGCEC88C>FEFC?EEGEGGDCF9FC8>C@CC@**/;6FFCCFGG8*>5EFGDDDCDGGGDG5DC5>3)8=C>FFFFD76**2**:@@4<CF()0*9??F:0)3723(7>9<>F>@
@DE18INS60510:318:000000000-B6LD3:1:1101:9872:8984 1:N:0:AAGAGGCACTATTAAG
TGGGGAATATTGCACAATGGGGGAAACCCTGATGCAGCGACGCCGCGTGAGCGAAGAAGTATTTCGGTATGTAAAGCTCTATCAGCAGGGAAGAAGAAATGACGGTACCTGACTAAGAAGCACCGGCTAAATACGTGCCAGCAGCCGCGGTAATACGTATGGTGCAAGCGTTATCCGGATTTACTGGGTGTAAAGGGAGCGTAGACGGTTGTGTAAGTCTGATGTGAAAGCCCGGGGCTCAACCCCGGGACTGCATTGGAAACTATGTAACTAGAGTGTCGGA
+
GGGGGGGGGGGGGGGGGGGCGGGGGGGGGGGGGGGGGGGGGGGGGGGGGGGGGGGGGGGGGGGGGFEGGGGGGGGGFGGGGGGGGGDGGGDFGGFGFFGGGGGGGFFGGGCGGGDGGGGFGGGGGGGGGGGGGGDGCGGEFFGGGGEGGEGGGGFGGGGGGGGGFGECFGGEGGGGGDEGGGFGGGGGGGGGGGEFEGDGGGGGGGG>EGGGGGGDFGCGGDGGCFFDFGGCFG3@3<9CF@FFGGFDBDGGGF4BFG:?*7DFFBFAAFFFA>)<ABBB?##
@DE18INS60510:318:000000000-B6LD3:1:1101:26076:9009 1:N:0:AAGAGGCACTATTAAG
TGGGGAATCTTCCGCAATGGACGAAAGTCTGACGGAGCAACGCCGCGTGAGTGATGAAGGATTTCGGTCTGTAAAGCTCTGTTGTTTATGACGAACGTGCAGTGTGTGAACAATGCATTGCAATGACGGTAGTAAACGAGGAAGCCACGGCTAACTACGTGCCAGCAGCCGCGGTAATACGTAGGTGGCGAGCGTTGTCCGGAATTATTGGGCGTAAAGAGCATGTAGGCGGCTTAATAAGTCGAGCGTGAAAATGCGGGGCTCAACCCCGTATGGCGCTGGA
+
GGGGGGGGGGGGGGGGGGGGGGGCFCCFGGGGGGGGGGGGGGGGGGG7FGGGFGGGFGCFFEGGGGGG7FEFEFGGG<FGGGGGGGGDFFFGGGGGGGFGGCFDFEFFFAFAFGGGGGGGGFFGGGCEFFGGGGGGGGGGGDGFGGGGG7E>FFGFGFFG>FGGGGFGG>CEEFCC<BCGGGFGGGGCFGC*CE8;EG7:5:CCCC+:FCDFGEGEGGF2<D6=ECEDFGGGCDC;?F*:=FB.*7@7)9<*C4@?GD#########################
@DE18INS60510:318:000000000-B6LD3:1:1101:20255:9021 1:N:0:AAGAGGCACTATTAAG
TGGGGAATATTGCACAATGGGCGAAAGCCTGATGCAGCGACGCCGCGTGAGTGAAGAAGTATTTCGGTATGTAAAGCTCTATCAGCAGGGAAGAAAATGACGGTACCTGTCTAAGAAGCCCCGGCTAACTACGTGCCAGCAGCCGCGGTAATACGTAGGGGGCAAGCGTTATCCGGATTTACTGGGTGTAAAGGGAGCGTAGACGGCGAAGCAAGTCTGAAGTGAAAACCCAGGGCTCAACCCTGGGACTGCTTTGGAAACTGTTTTGCTAGAGTGTCGGAGA
+
GGGGGGGGGGGGGGGGGGGGGGGGGGGGGGGGGGGGGGGGGGGGGGGGGGGGGGFGGGGGGGGGGGGGGGGGGGGGGGGGGGGGGGGGGGGGGGGGGGGGGGGGGGGGGGGGGGGGGGGGGGGGGGGGGGGGGGGGGGGGGGGGGGGGGEEGGGGEGGGDGGGGDFGGGGGGGGGGGDGGGGGGGGGGGGGGGGGGGGGGGGGGGGGGGGGGGGGGGGGDGGGGFGEGGGGGGGGEFFGGFFFFGGFGFGGGGFFFGGAAF=FGFFFFFFFFF7AAAFF>FFE
@DE18INS60510:318:000000000-B6LD3:1:1101:27124:9028 1:N:0:AAGAGGCACTCTTAAG
TGGGGAATATTGCACAATGGGGGAAACCCTGATGCAGCGACGCCGCGTGAGCGAAGAAGTATTTCGGTATGTAAAGCTCTATCAGCAGGGAAGAAGAAATGACGGTACCTGACTAAGAAGCACCGGCTAAATACGCGCCAGCAGCCGCGGTAATACGTATGGTGCAAGCGTCATCAGGATTTACTGGGTGTAAAGGGAGTGCAGGCGGTACGGCAAGTCTGATGCGAAAGACATGGGCTCAAGCGCGGTACTGCAGTGGGAACTGTCGGACTAGATCGTGTGA
+
GFC<FFGDGGGCFGGGEDFF@@CEEGF,C<BFFEGGFF:FC7FCF+>FBECFFGCCFFGGG9FF@,@FFF@,,@FCCFGFC@FFEGFGFC<:<CFFFFGDFGFGEGGF,?CE@CCFF9FG?AAFC48EEFG797@**/?:CC@8@C**2:C5>CC7@CCE:CF9EECF###################################################################################################################
@DE18INS60510:318:000000000-B6LD3:1:1101:27142:9028 1:N:0:AAGAGGCACTATTAAG
TGGGGAATATTGCACAATGGGGGAAACCCTGATGCAGCGACGCCGCGTGAGCGAAGAAGTATTTCGGTATGTAAAGCTCTATCAGCAGGGAAGAAGAAATGACGGTACCTGACTAAGAAGCACCGGCTAAATACGTGCCAGCAGCCGCGGTAATACGTATGGTGCAAGCGTTATCCGGATTTACTGGGTGTAAAGGGAGCGCAGGCGGTACGGCAAGTCTGATGTGAAAGCCCGGGGCTCAACCCCGGTACTGCATTGGAAACTGTCGGACTAGAGTGTCGGA
+
GGGGGGGGGGGGGGGGGFGGGGGGGGGGGGGGGGGGGGFGGGGGGGGGGGGGGGGGGGGGGGGGGGFFFFGGGGGGGGGGGGGGGGGGGGGGGGGGGFGGGGGGGGGGGGGGGGGGGGGGGGGGGGGGGGGGGGGGGGGGGGGGGGEGGGGGGDGGFFGGFGGGGGGGGDGGGGGGGGCGGGFGGGGGGGEGGGGGGGGDGGGGGGGGGGGGG5=ECFGDGDGGGGGFF?DCFD33;@CF4FFFGDBGFGGGFF4B7C?)>?GCFAFFFEF>BFAFFFFFF>D
@DE18INS60510:318:000000000-B6LD3:1:1101:21355:9029 1:N:0:AAGAGGCACTATTAAG
TGGGGGATATTGCACAATGGAGGAAACTCTGATGCAGCGACGCCGCGTGAGTGAAGAAGTATTTCGGTATGTAAAGCTCTATCAGCAGGGAAGAAAATGACGGTACCTGACTAAGAAGCCCCGGCTAACTACGTGCCAGCAGCCGCGGTAATACGTAGGGGGCAAGCGTTATCCGGATTTACTGGGTGTAAAGGGAGCGTAGACGGCGACGCAAGTCTGAAGTGAAATACCCGGGCTCAACCTGGGAACTGCTTTGGAAACTGTGTTGCTGTAGTGCTGGAGA
+
GGGGGGGFFGGGGGGGFGGGGGGGGGGGGGGGGGGGGGEEGGGGEGGGECGGGGGGGFGGGGGGGGDGGFGGGGFCFGGGFGGGGGCFFEFCGGGCFGFGGG*FFDGGFGGGAGCGGGGGGGGEEGCCFGFGGGEGGG6CCCFGEGEEGCECGGGCFGGGDGGGECFGGGDCFGEECCEGDF?CCCGGEGF?0CCFCC?EECEEGECGGEG5?55EFFDF>7FFG7+:?GGGGGGEFFGCFFFF4:F:FGFGGFFFGGB3FFGD*6F?AFF<24:0<B#####
@DE18INS60510:318:000000000-B6LD3:1:1101:26621:9038 1:N:0:AAGAGGCACTATTAAG
TGGGGAATATTGCACAATGGGCGAAAGCCTGATGCAGCGACGCCGCGTGAGTGAAGAAGTATTTCGGTATGTAAAGCTCTATCAGCAGGGAAGAAGAAATGACGGTACCTGACTAAGAAGCACCGGCTAAATACGTGCCAGCAGCCGCGGTAATACGTATGGCGCAAGCGTTATCCGGATTTACTGGGTGTAAAGGGAGCGCAGGCGGTACGGCAAGTCTGATGTGAAAGCCCGGGGCTCAACCCCGGTACTGCATTGGAAACTGTCGGACTAGAGTGTCGGA
+
GGGGGGGGGGGGGGGGGGGGGGGGGGGGGGGGGGGGGGGGGGGGGGGGGGGGGGGGGGGGGGGGGGGFGGGGGGGGGGGGGGGGGGGGGGGGGGGGGGGGGGGGGGGGGGGGGGGGGGGGGGGGGGGGGGGGGGGGGGGGGGGGGGGGGGGGGGGGGGGGGG>FEEGGGGGGGGGGGGDGGGGGGGGGGGGGGGGGEGGGGGDGGGGGGGGGDCGGGFGGFGGGGGGGGGGFGGGFEFGGFFFFGGFGFGGGGBFFGFDFFFDCFA?BFFFF0:A?-4<AF>3
@DE18INS60510:318:000000000-B6LD3:1:1101:20274:9043 1:N:0:AAGAGGCACTATTAAG
TGGGGAATATTGCACAATGGGCGAAAGCCTGATGCAGCGACGCCGCGTGAGTGAAGAAGTATTTCGGTATGTAAAGCTCTATCAGCAGGGAAGAAAATGACGGTACCTGACTAAGAAGCCCCGGCTAACTACGTGCCAGCAGCCGCGGTAATACGTAGGGGGCAAGCGTTATCCGGATTTACTGGGTGTAAAGGGAGCGTAGACGGCGAAGCAAGTCTGAAGTGAAAACCCAGGGCTCAACCCTGGGACTGCTTTGGAAACTGTTTTGCTAGAGTTTCGGAGA
+
GGGGGGGGGGGGGGGGGGGGGGGGGGGGGGGGGGGGGGGGGGGGGGGGGGGGGGGGGGGGGGGGGGGGGGGGGGFEGGGGGGGGGGGGGGGGGGGGGGGGGGGGGGGGGGGGGFDFGGGGGGGGGGDFGGGGFGCGGGGGGGGGGGDGG7EGGGGGGGGDCCF78CGGGGGGGGGGGGGGGGGGGGGC5<E+9:EGGGDGEGGGGGGGDGGGGFGGGGGG7FFCFGGGGD7>4<DFFFCDFFFFC=>9>FF:FBFFGC)4C?>CFDF(4BB227B########
@DE18INS60510:318:000000000-B6LD3:1:1101:11135:9056 1:N:0:AAGAGGCACTATTAAG
TGGGGAATATTGCACAATGGGCGCAAGCCTGATGCAGCCATGCCGCGTGTATGAAGAAGGCCTTCGGGTTGTAAAGTACTTTCAGCGGGGAGGAAGGGAGTAAAGTTAATACCTTTGCTCATTGACGTTACCCGCAGAAGAAGCACCGGCTAACTCCGTGCCAGCAGCCGCGGTAATACGGAGGGTGCAAGCGTTAATCGGAATTACTGGGCGTAAAGCGCACGCAGGCGGTTTGTTAAGTCAGATGTGAAATCCCCGGGCTCAACCTGGGAACTGCATCTGA
+
GGGGGGGGGGGGGGGGGGGGGGGGGGCDFGGGGGGGGGGGGGGGGGGGGGGFGGGGGGGGDGGGGGGGGGGGGGGGGGGGFGGGGGGGGGGGGGGGGGGGGGAFGGGGGGGGGGGGGGGGGGGGGGGGGGGGGGGGGGGFFDCGGGGGGGGGFGGGGGGGGGGGGGGGGGGGDGGEGGGGGEGGGGDGGGGGGGGG5FGFEEEFGGCFFFGGGGGGGGGGGGGGGGGCGGGDDDDF@4*:@FFF7?@FF*CFGFFFGC9>D>FGF7F?FF6:?0:,47<B2)@
@DE18INS60510:318:000000000-B6LD3:1:1101:21362:9070 1:N:0:AAGAGGCACTATTAAG
TGGGGAATATTGCACAATGGGCGCAAGCCTGATGCAGCCATGCCGCGTGTATGAAGAAGGCCTTCGGGTTGTAAAGTACTTTCAGCGGGGAGGAAGGGTGTAAAGTTAATACCTTTGCTCATTGACGTTACCCGCAGAAGAAGCACCGGCTAACTCCGTGCCAGCAGCCGCGGTAATACGGAGGGTGCAAGCGTTAATCGGAATTACTGGGCGTAAAGCGCACGCAGGCGGTTTGTTAAGTCAGATGTGAAATCCCCGGGCTCCACCTGGGAACTGCATCTGA
+
GGGGGGGGGGGGGFGGGGGGFGGGGGEGGGGGGFGGGGGGGGGGGGGGGGGGGGFFGGGGGGGGGGGGGGGGFECCFEGGGGGGDFFDGGGGGEDGGDGGGDFA9FF<FGGGGGGFFGGGFDFFFGGFFGGGGGGGGGGGGG:FGGG7FFGFGGGGGGG>GGGFFFCDGDGGGG*BFGFG>EECE8EGFCFGGEEGCGG@5**AFCGF7<5CEEC*A*:>G7ECGG5CCCDCDG3FF@F>@74@CG@>BFDFFF4?C>09D5F*975,4@:0:?#########
@DE18INS60510:318:000000000-B6LD3:1:1101:25086:9087 1:N:0:AAGAGGCACTATTAAG
TGGGGAATATTGCACAATGGGCGAAAGCCTGATGCAGCGACGCCGCGTGAGTGAAGAAGTATTTCGGTATGTAAAGCTCTATCAGCAGGGAAGAAAATGACGGTACCTGACTAAGAAGCCCCGGCTAACTACGTGCCAGCAGCCGCGGTAATACGTAGGGGGCAAGCGTTATCCGGATTTACTGGGTGTAAAGGGAGCGTAGACGGTAAAGCAAGTCTGAAGTGAAAGCCCGCGGCTCAACTGCGGGACTGCTTTGGAAACTGTTTAACTGGAGTGTCGGAGA
+
GGGGGGGGGGGGGGGGGGGGGGGFGGGGGGGGGGGGGGGGGGGGGGGGGGGGGGGGGGGGFCFGGGGGGGGGGGGGGGGFGGGGGGGGGGGGGG?FGGGGGGGGGGGGGGGGGCFFFFGFGGGGGGGGGGGGGGGCFGGGGGGGGGGGEFDGGGGFGGGGGGGGGGFGGGDGGGGGGGEGGGGGGGGGGGFGFGGGGGGGG5CGGDGG5CGGGGGGGGGGGGGGFGGGGGGGGGGEFBGFFFFFDGDGFGGGG?FFG4AAG?FGFFFFFFBB(48:BFF9;;:
@DE18INS60510:318:000000000-B6LD3:1:1101:26497:9093 1:N:0:AAGAGGCACTATTAAG
TGGGGAATATTGCACAATGGGCGCAAGCCTGATGCAGCCATGCCGCGTGTATGAAGAAGGCCTTCGGGTTGTAAAGTACTTTCAGCGGGGAGGAAGGGTGTAAAGTTAATACCTTTGCTCATTGACGTTACCCGCAGAAGAAGCACCGGCTAACTCCGTGCCAGCAGCCGCGGTAATACGGAGGGTGCAAGCGTTAATCGGAATTACTGGGCGTAAAGCGCACGCAGGCGGTTTGTTAAGTCAGATGTGAAATCCCCGGGCTCAACCTGGGAACTGCATCTGA
+
GGGGGGGGFFGGGGGGFGGGDGGGGGCCFGGGGFGFGGGFGGGGGGGGGGFGGGEGGGGFCFDFGFEGGFGGGGGGFGGGGGGGGGGGGGGGGFC<FEGGG9<FGGGGGGDFGGFFGG?FFGGFGGGFCFEGGGGGGGGGGCCGGGG>EGGGGGGGFEFFGGGGGGGGGGGGGGGG7EFGGGEGD?EGGGCC5*:CFGFFGGGGGGGGGGECEGGG5CGGC<EDGGGGGGGCGD<FFFCFFFFFDDFFFG70:@F?F39>G@3=??FFFF:?86028).6A<8
@DE18INS60510:318:000000000-B6LD3:1:1101:23444:9108 1:N:0:AAGAGGCACTATTAAG
TGGGGAATATTGCACAATGGGCGAAAGCCTGATGCAGCGACGCCGCGTGAGTGAAGAAGTATTTCGGTATGTAAAGCTCTATCAGCAGGGAAGAAAATGACGGTACCTGACTAAGAAGCCCCGGCTAACTACGTGCCAGCAGCCGCGGTAATACGTAGGGGGCAAGCGTTATCCGGATTTACTGGGTGTAAAGGGAGCGTAGACGGCGAAGCAAGTCTGAAGTGAAAACCCAGGGCTCAACCCTGGGACTGCTTTGGAAACTGTTTTGCTAGAGTGTCGGAGA
+
GGGGGGGGGGGGGGGGGGGGGGGGGGGGGGGGGGGGGGGGGGGGGGGGGGGGGGGGGGGGGGGGGGGGGGGGGGGGGGGGGGGGGGGGGGGGGGGGGGGGGGGGGGGGGGGGGGGGGGGGGGGGGGGGGGGGGGGGGGGGGGGGGGGGGGGFGGGFGGGGGGGGGGGGGGGGGGGGGGGGGGGGGGGGEFFGGGGGGGGGGGGGGGGGGGGGGGGGGGGGGGGGGG9CGGGGGFGFFFGGFFEFGEFCFGGFC=FFGFFAGFGGFFFFFFFFFDDFFA666>F
@DE18INS60510:318:000000000-B6LD3:1:1101:19633:9111 1:N:0:AAGAGGCACTATTAAG
TGGGGAATATTGCACAATGGGCGCAAGCCTGATGCAGCCATGCCGCGTGCATGAAGAAGGCCTTCGGGTTGTAAAGTACTTTCAGCGGGGAGGAAGGGAGTAAAGTTAATACCTTTGCTCATTGACGTTACCCGCAGAAGAAGCACCGGCTAACTCCGTGCCAGCAGCCGCGGTAATACGGAGGGTGCAAGCGTTAATCGGAATTACTGGGCGTAAAGCGCACGCAGGCGGTTTGTTAAGTCAGATGTGAAATCCCCGGGCTCAACCCGAGAACTGCATCTGA
+
GGGGGGGGGGGGGGGGGGGGFGGGGGGGGGGGGGGGGGGGGGGGGGGGGGGGGGGGGGGGGGGGGGGGGGGGGGGGGGGGGGGGGGGGGGGGGGGGGGGGGGGGGGGGGGAGGGGGGGGGGGGFGGGGGGGGGGG@GEGGGGGGGGGGGGGGGGGGGGGGGGGGGGGGGGGGGGGEGGGGDGGGGGGGGGGGDGGGCGGGGGGGGFGGFFGGGGGGGCFGGGGGGCEDEGGDDGGFF?DGFFFFGGFGFG7CGF?FGGFFGFGGFF4193;1:?F<BB<ABAF
@DE18INS60510:318:000000000-B6LD3:1:1101:4142:9120 1:N:0:AAGAGGCACTATTAAG
TGGGGAATCTTCCGCAATGGACGAAAGTCTGACGGAGCAACGCCGCGTGAGTGAAGAAGTATTTCGGTATGTAAAGCTCTATCAGCAGGGAAGAAAATGACGGTACCTGACTAAGAAGCCCCGGCTAACTACGTGCCAGCAGCCGCGGTAATACGTAGGGGGCAAGCGTTATCCGGATTTACTGGGTGTAAAGGGAGCGTAGACGGCGCAGCAAGTCTGAAGTGCAAACCCAGGGCTCAACCCTGGGCCTGCTTTGGAAACTGTTTTGCTAGAGTGCCGGCGA
+
FCGGCFGGGGGGEFGGGGGGGGGGG7F<BFFGGGDGGGGGGGGGDGGGGEEFGGF=F<CGGGFAGFGGGFGGFGFGGGGGCEG9;A<FGGFGGGGGGGGFGGFGFCGGGCGGG,<<FF8FCFGGGGCGGGGGGGFGGFGFDDGGDEGD8:EGGGGC6E>EGDGG5FGGGG5@FGGGGGEGFFGFFFFEEGGFFCE*;>=CEECEGGGG*8=CE*AGF*7CC=FG+:E7=5*9CCDEFFD6?@@>C*7*5CFFCF6*94)5DFGG=4@B?F2A###########
@DE18INS60510:318:000000000-B6LD3:1:1101:27611:9136 1:N:0:AAGAGGCACTATTAAG
TGGGGAATATTGCACAATGGGCGAAAGCCTGATGCAGCGACGCCGCGTGAGTGAAGAAGTATTTCGGTATGTAAAGCTCTATCAGCAGGGAAGAAAATGACGGTACCTGACTAAGAAGCCCCGGCTAACTACGTGCCAGCAGCCGCGGTAATACGTAGGGGGCAAGCGTTATCCGGATTTACTAGGTGTAAAGGGAGCGTAGACGGCGAAGCAAGTCTGAAGTGAAAACCCAGGGCTCAACCCTGGGACTGCTTTGGAAACTGTTTTGCTAGAGTGTCGGAGA
+
GGGGGGGGGGGGGGGGGGGGGGGGGGGGGGGGGGGGGGGGGGGGGGGGGGGGGGGGGGGGGGGGGGGGGGGGGGGGGGGGGGGGGGGGGGGGGGGGGGGGGGGGGGGGGGGGGGGGGGGGGGGGGGGGGGGGGGCFGGGGGGGGGGGGGGGFGGGFFGGGGGGGGGGGGGGGGGGGGGGGGGGGGGCGGGGGGGGGGGGGGGGGGGGGGGGGGGGGGGGGGGGGGGGGGCGGGGDFFFGGFFF>DGFFFCCDG?FFGGFFG?GGFFFB?FFFF?AF>ABB>BD
@DE18INS60510:318:000000000-B6LD3:1:1101:12409:9142 1:N:0:AAGAGGCACTATTAAG
TGGGGAATATTGCACAATGGGGGAAACCCTGATGCAGCGACGCCGCGTGAGCGAAGAAGTATTTCGGTATGTAAAGCTCTATCAGCAGGGAAGAAAATGACGGTACCTGACTAAGAAGCACCGGCTAAATACGTGCCAGCAGCCGCGGTAATACGTATGGTGCAAGCGTTATCCGGATTTACTGGGTGTAAAGGGAGCGTAGACGGTTGTGTAAGTCTGATGTGAAAGCCCGGGGCTCAACCCCGGGACTGCATTGGAAACTATGTAACTAGAGTGTCGGAGA
+
GGGFGGGGGGGGGGGCEAFFGEEGGGG=GGFCFGGGGGGGEF>>BFECBCCCFECF@FGGGCFGGGGFFGFGFF9FGCAFFGGGGGGGGDGGGGGGGGGGGCFFCFG9FFGGGFGFGGGGGGGGG>EGFFGDGGGGGGGGG>CFGG>C:EGGFGGGFGGGGGGGCCGGGCEGGGGEE>EGFGFFGG8E8FGGFFGGDEEECGEGEGGDGCCFFECEFCGFGGGG+CFCGC/CCDCDEFGCFF)87C@5DFGC7@BF*7-5FFCFFFFAB=239?ADAA:99B>
@DE18INS60510:318:000000000-B6LD3:1:1101:13814:9149 1:N:0:AAGAGGCACTATTAAG
TGGGGAATCTTCCGCAATGGACGAAAGTCTGACGGAGCAACGCCGCGTGAGTGATGAAGGATTTCGGTCTGTAAAGCTCTGTTGTTTATGACGAACGTGCAGTGTGTGAACAATGCATTGCAATGACGGTAGTAAACGAGGAAGCCACGGCTAACTACGTGCCAGCAGCCGCGGTAATACGTAGGTGGCGAGCGTTGTCCGGAATTATTGGGCGTAAAGAGCATGTAGGCGGCTTAATAAGTCGAGCGTGAAAATGCGGGGCTCAACCCCGTATGGCGCTGGA
+
GGGGGGGGGGGGGGFFGGGGGGGEGGGGGGGGGGGGGGGGGGGGEGGGGEFGGGGGGGGGGGGGGGGGGGGGGGGGGGGGGGGGGGGGGGGGGGGGGGGGGGGGGGGGGGGGGGGGGGGGGGGGFGGGGGGGGGGGGGGGGGGGGGGGGGGGGGGGGGGGGGGGGGGGGGGGGGGGGGGFCCAEGGGGGGGGGGGDGGGGGGEGGGGGGGGGGGDGGGGFGGFFFGFFFGGGGDG?B@GFFFFFGEFGBDDGGFFFGGFFGDGFFB?:?EFB>BFFF>:BFFF
@DE18INS60510:318:000000000-B6LD3:1:1101:25103:9160 1:N:0:AAGAGGCACTATTAAG
TGGGGAATATTGCACAATGGGGGAAACCCTGATGCAGCGACGCCGCGTGAGCGAAGAAGTATTTCGGTATGTAAAGCTCTATCAGCAGGGAAGAAGAAATGACGGTACCTGACTAAGAAGCACCGGCTAAATACGTGCCAGCAGCCGCGGTAATACGTATGGTGCAAGCGTTATCCGGATTTACTGGGTGTAAAGGGAGCGCAGGCGGTACGGCAAGTCTGATGTGAAAGCCCGGGGCTCAACCCCGGTACTGCATTGGAAACTGTCAAGCTAGAGTGCAGGA
+
GGGGGGGGDGGGGGGGGFFCCGFFGGGGGGGGGGGGGGDFGGGGGGGGGGGGGGGGGGGGFFFGGGGGGGGGGGGGGGGGGGGGGGGGGGGGGGGGGGGGGGGGGGGGGGGGGGGCGGGGGGGGGGGGGFGGGGGGGGGGGGGGGGGGGGGGGGGGGGGGGGGGGG?CFGGGGGGGGG>EGGGGGGGGGGGGFGGGGGGGGGGGGGGGGGGGGGGGF:DFGGGFGCG>F9CGGGGEFF5FFFFFGGDDEDDGGFFFCF>2C?FFFBFB<FF7><BFDA#####
@DE18INS60510:318:000000000-B6LD3:1:1101:23912:9167 1:N:0:AAGAGGCACTATTAAG
TGGGGGATATTGCACAATGGAGGAAACTCTGATGCAGCGACGCCGCGTGAGTGAAGAAGTATTTCGGTATGTAAAGCTCTATCAGCAGGGAAGAAAATGACGGTACCTGACTAAGAAGCCCCGGCTAACTACGTGCCAGCAGCCGCGGTAATACGTAGGGGGCAAGCGTTATCCGGATTTACTGGGTGTAAAGGGAGCGTAGACGGCGACGCAAGTCTGAAGTGAAATACCCGGGCTCAACCTGGGAACTGCTTTGGAAACTGTGTTGCTAGAGTGCTGGAGA
+
GGGGGGGGFGGGGGGGFGGGGGGGGGGGGGFFGGGGGGDGGGGGGGGCFDGGGGGGFGGGGGGGGGDFFGGGGGGFGGGGGGGGGGGGGGFFGFGGGGGGGDGGGGGFCGFGGCEGGGGGGGD<FGGGGGFGGGGGGGGGGCGGGFGEGGDCCGCFFGGFGGGGGGGGEGGGGGGGEGGGGGGGGGFGGFGGGGGGGGGGGGGGGGGGGGGGDGGGGGGG>C?DFCFGGEF4CDDB:FGG:><>GDFFF4DG*9BFGF<>G?F>BDF?D4>DFFFFFFFFFF6
@DE18INS60510:318:000000000-B6LD3:1:1101:8917:9170 1:N:0:AAGAGGGACTATTAAG
TGGGGAATATTGCACAATGGGCGAAAGCCTGATGCAGCGACGCCGCGTGAGTGAAGAAGTATTTCGGTATGTAAAGCTCTATCAGCAGGGAAGAAAATGACGGTACCTGACTAAGAAGCCCCGGCTAACTACGTGCCAGCAGCCGCGGTAATACGTAGGGGGCAAGCGTTATCCGGATTTACTGGGTGTAAAGGGAGCGTAGACGGTTGTGTAAGTCTGATGTGAAAGCCCGGGGCTCAACCCCGGGACTGCATTGGAAACTATGTAACTAGAGTGCCGGAGA
+
GGGGGGGGGFGGGGGGGGGGGGGGGGGGFGGGGGGGGGGGGGGGGGGGGGDGGG?FGGGGFFGGGGGGGGGGCEFGGGGGGFGGGGCFGGGGGGGGGGGGGGGGGGGGGGGGGGGCFGGGGGGGGGGGGGGGGGGGGGGGGGGGGDGGFGGGGGGGDFGGGGGGFCFGEGGGGCGGEG5BGGGGGGGGEGGGFFGGGGGGGGGGGDEGEEGFG+?GGCGGGG77:FGGFG<GDCDEDFGGFFD@3CDCDG<>7?B=<FAFG=7:FFFBA6<467ABFA69B>3
@DE18INS60510:318:000000000-B6LD3:1:1101:8895:9174 1:N:0:AAGAGGGACTATTAAG
TGGGGAATATTGCACAATGGGCGAAAGCCTGATGCAGCGACGCCGCGTGAGTGAAGAAGTATTTCGGTATGTAAAGCTCTATCAGCAGGGAAGAAAATGACGGTACCTGACTAAGAAGCCCCGGCTAACTACGTGCCAGCAGCCGCGGTACTACGTAGGGGGCAAGCGTTATCCGGATTTACTGGGTGTAAAGGGAGCGTAGACGGGTGTGTAAGTCTGATGTGAAAGCCCGGGGCTCAACCCCGGGACTGCCTTGGCAACTATGTAACTAGAGTGCCGGAGC
+
GGGGGC@F9EAEFFCEDGG8FGGGGGCDGGDFGFE9EG7FGGGGGGGGGCGGDFGGG@ACCFGFGD+4,BFFGGCAFGGGCG?,@<FFFGF?FGFCEFF?EFGGEFA,,FFGGB>DFD,,BF7FFGD=FGGGEFCGGGFCF<FGGGCC>F*>BEFGEFECGCDC7CEEGGC8FCEE=E5CFFGFGGFEEEEFG7?EEGGGC::C=E*:8CE*<+A9+*:*:CGCF7<7ACCD)))<@54*7;B)9C:GFG#################################
@DE18INS60510:318:000000000-B6LD3:1:1101:12052:9182 1:N:0:AAGAGGCACTATTAAG
TGGGGAATATTGCACAATGGGCGCAAGCCTGATGCAGCCATGCCGCGTGTATGAAGAAGGCCTTCGGGTTGTAAAGTACTTTCAGCGGGGAGGAAGGGAGTAAAGTTAATACCTTTGCTCATTGACGTTACCCGCAGAAGAAGCACCGGCTAACTCCGTGCCAGCAGCCGCGGTAATACGGAGGGTGCAAGCGTTAATCGGAATTACTGGGCGTAAAGCGCACGCAGGCGGTTTGTTAAGTCAGATGTGAAATCCCCGGGCTCAACCTGGGAACTGCATCTGA
+
GGGGGGGGGGGGGGGGGGGGGGGGGGGGGGGGGGGGGGGGGGGGGGGGGGGGGGGGGGGGGGGGGGGGGGGGGGGGGGGGGGGGGGGGGGGGGGGGGGGGGGGGGGGGGGGGGGGGGGGGGGGFGGGGGGGGGGGGG5FGGGGGGGGGGGGGGGGGGGGGGCFFGGGGGGGGGGGGGFGGGGGGGGGGGGFFGGGGGGFGEE;EGGGGFGGGGGGGGGGGGGGDGGGDGGGGGGG@@?DGFFFFGGFGFGGGGFF@GGFBC53C*3@>?F:???:>>BFF<49
@DE18INS60510:318:000000000-B6LD3:1:1101:9578:9184 1:N:0:AAGAGGCACTATTAAG
TGGGGAATATTGCACAATGGGCGAAAGCCTGATGCAGCGACGCCGCGTGAGTGAAGAAGTATTTCGGTATGTAAAGCTCTATCAGCAGGGAAGATAATGACGGTACTCAACAAGGAAGTGACGGCTAACTACGTGCCAGCAGCCGCGGTAAAACGTAGGCCACAAGCGTTGTCCGGAATTACTGGGTGTAAAGGGAGCGCAGGCGGGAGAACAAGTTGGAAGTGAAATCCATGGGCTCAACCCATGAACTGCTTTCAAAACTGTTTTTCTTGAGTAGTTCAGG
+
GGGGGGGGGGGGGGGGGGFGGGGGGGGGGGGGGGGGGGGGGGGGGGGGGGGGGGGGGGGGGGGGGGDFGGGGGGGGGGGGGGGGGGGGGGGGGGGGGGGGGGGGGGGGGGGGGGGGGGGGGGGGGGGGGGGGGGGGGGGGGGGGGGGGGGGGGGGGGGGGGGGGG>FGGGGGGGGGGGGGGGGGGGFGGGGGFGGGGGGGGGGGGGG*?G=FFCGGGFCFFFGGGD7:FCCFDFFFFFGGFFFDG?F7?FFDFFFFGF6AGFGGFBFB:FFA<0A########
@DE18INS60510:318:000000000-B6LD3:1:1101:4033:9188 1:N:0:AAGAGGCACTATTAAG
TGGGGAATATTGCACAATGGGGGAAACCCTGATGCAGCGACGCCGCGTGAGCGAAGAAGTATTTCGGTGTGTAAAGCTCTATCAGCAGGGAAGAAAATGACGGTACCTGACTAAGAAGCACCGGCTAAATACGTGCCAGCAGCCGCGGTAATACGTATGGTGCAAGCGTTATCCGGAATTATTGGGCGTAAAGGGTGCGCAGGCGGTTTGAAAAGTTTAAGGTGAAAGCGTGGGGCTTAACCCCATACAGCCTTAGAAACTGTCAGACTAGAGTACAGGAGAG
+
CFGGGGCFGGGGFGGGGGGGGGGD@FGGGGGGGGGGGGGGGGGFEGGGGGGFGGGGG8FFFFGGGGG=FGGGGGGGGGFABAFGGGGGGGGGGGGG@<EGGGGGFGFFGGGGGDGGGGGGGGGGGGGGGGGGGFGGFGG@FEFEGGGGGGGGGFG9FBFF;CFFGGGGGGGGG9=CFGF7E9FCBFFGEEEFGFGGGGGGCEECGGEEEEFFGGGG97CFFGGGGDCGGGGGGDGB>FGGFF@D3E@GFGGGG?FF*:AB**2:=:?B>436<AFBF>F6:07
@DE18INS60510:318:000000000-B6LD3:1:1101:21377:9197 1:N:0:AAGAGGCACTATTAAG
TGGGGAATATTGCACAATGGGGGAAACCCTGATGCAGCGACGCCGCGTGAGCGAAGAAGTATTTCGGTATGTAAAGCTCTATCAGCAGGGAAGAAAATGACGGTACCTGACTAAGAAGCACCGGCTAAATACGTGCCAGCAGCCGCGGTAATACGTATGGTGCAAGCGTTATCCGGATTTACTGGGTGTAAAGGGAGCGTAGACGGTTGTGTAAGTCTGATGTGAAAGCCCGGGGCTCAACCCCGGGCCTGCATTGGAAACTATGTAACTAGAGTGTCGGAGA
+
GGGGGECGFGGEGGFFDFGGGGGGGGGFGGGGGGGGGGGGGGGGEGGGGGDFGGEFEGGGGFFEGGGGGGGGGGFGGGGGGGGGGGGGCFGGGGGGGGGGGGFFGGGGGFGGGGGGGGGFGGGGGGGGFGGGFGFCFGGFG6FGGGGDGG8FGGGFFCGGGGGFFGGDGGEFFGG>8CEF?CGGGGF88C9C@FCCE5?E5>8CEEEGGGCCE9C<CD>FGDFC:>FCCCC5DC<@<@GCFFEF5C@)7CFFD7F?FG)4C4C7=9*6<64).,6<A>BF99B
@DE18INS60510:318:000000000-B6LD3:1:1101:20102:9204 1:N:0:AAGAGGCACTATTAAG
TGGGGAATATTGCACAATGGGCGCAAGCCTGATGCAGCCATGCCGCGTGTATGAAGAAGGCCTTCGGGTTGTAAAGTACTTTCAGCGGGGAGGAAGGGAGTAAAGTTAATACCTTTGCTCATTGACGTTACCCGCAGAAGAAGCACCGGCTAACTCCGTGCCAGCAGCCGCGGTAATACGGAGGGTGCAAGCGTTAATCGGAATTACTGGGCGTAAAGCGCACGCAGGCGGTTTGTTAAGTCAGATGTGAAATCCCCGGGCTCAACCTGGGAACTGCATCTGA
+
GFGGEGGGGGGGGGGEEFFFFGGGGGGGGGGGGDGGGGGGGGGGGGGGGGGGGGGGGGGFGGGGGGGGGGEFEGGGGGGGDGGGGGGGGG7FGGCGGEFGGFGGGGGGGGFGGGGGGFGGGFFA9FGGGGGGGGGCGGGGGGGGGGGGGGGGGGGGGEGCGGGGGGGFGGGDGGDCFGGGGGGGGGGGGGCCEGGEEGFGGCEGGGFG@CGFGC:EGGGGDGGGGGG5EGDCD*9>FBD=FBFFGC7F?CC:D@F?FGF9C:9FFFFFF>::?BBFFA4<<:=
@DE18INS60510:318:000000000-B6LD3:1:1101:12987:9209 1:N:0:AAGAGGCACTATTAAG
TGGGGAATATTGCACAATGGGCGCAAGCCTGATGCAGCCATGCCGCGTGTATGAAGAAGGCCTTCGGGTTGTAAAGTACTTTCAGCGGGGAGGAAGGGAGTAAAGTTAATACCTTTGCTCATTGACGTTACCCGCAGAAGAAGCACCGGCTAACTCCGTGCCAGCAGCCGCGGTAATACGGAGGGTGCAAGCGTTAATCGGAATTACTGGGCGTAAAGCGCACGCAGGCGGTTTGTTAAGTCAGATGTGAAATCCCCGGGCTCAACCTGGGAACTGCATCTGA
+
GGGGGGGGGGGGGGGGGGGGGGGGGGGGGGGGGGGGGGGGGGGGGGGGGGGGGGGGGGGGGGGGGGGGGGGGGGGGGGGGGGGGGGGGGGGGGGGGGGGGGGGGGGGGGGGGGGGGGGGGGGGGGGGGGGGGGGGGGGGGGGGGGGGGGGGGGGGGGGGGGGGGGGGGGGGGGEGGGGGGGGGGGGGGGGGGGGGGGGGGDGGGGGGGG?CFGGGGGGGGGGGGGGGGGGGGGDGFFFFCFFFFFFFGFGGFGFFFGGF>GFGGFFFFFFFFBBF?>B>AADF
@DE18INS60510:318:000000000-B6LD3:1:1101:9030:9233 1:N:0:AAGAGGCACTATTACG
TGGGGAATATTGCACAATGGGGGAAACCCTGATGCAGCGACGCCGCGTGAAGGAAGAAGTATCTCGGTATGTAAACTTCTACCAGCAGGGAAGGAAAAAACACTATCCCTCTAAGAAGCCCCGTCTAAATACGCGCCAGCACCCGCGGGAAAATGTGGAGGGTGCTAGTTATCCGCGTATTCCGTGTGTAAAGAGGGAGCACACGCGATACCGCGTCTGTGGTGTAAGCGCGCGGCTCTCCTCCCCGACTCCTTTTGAGACTCTTTAACTGGAGTGTCGGAGA
+
GGGGGGGGGGGGGGGACFGGGGGGGGG@FGCEGGGCEGEGGGGEEGGGGE@,CFFGGGFGGG,CFCEGFGGGGGG,,BFFD,CFGGGGFGFFG7E8F##########################################################################################################################################################################################
@DE18INS60510:318:000000000-B6LD3:1:1101:8704:9235 1:N:0:AAGAGGCACTATTAAG
TGGGGAATATTGCACAATGGGCGCAAGCCTGATGCAGCCATGCCGCGTGTATGAAGAAGGCCTTCGGGTTGTAAAGTACTTTCAGCGGGGAGGAAGGGTGTAAAGTTAATACCTTTGCTCATTGACGTTACCCGCAGAAGAAGCACCGGCTAACTCCGTGCCAGCGGCCGCGGTAATACGGAGGGTGCAAGCGTTAATCGGAATTACTGGGCGTAAAGCGCACGCAGGCGGTTTGTTAAGTCAGATGAAATCCCCGGGCTCAACCTGGGAACTGCATCTGATA
+
GGGGGGGGGGGGGGGGGGGGGGGGGGGFGGGGGGGGGGGGGGGGGGGGGGGGGGGGGGGGGGGGGGGGGGGEGGGGGGGGFEGGGGGGGGGGGGFGGGGGGGGGGGGGGGGGGGGGGGGGGGGGGGGGGGGGGGGGGGGGGGGGGGGGGGGGGGGGGGGFGGGGGGGGGGGGGBFEFGGGGGGGGGGGGGGGGGGGGGGFGGGGGGGGGGGGGGGGGGGGGGGGGDGGGEG><D<FFFFG8FFFGGFCFGGCGFFFGGF;FFDFF2F??4:??DF>A<BFFFF
@DE18INS60510:318:000000000-B6LD3:1:1101:24352:9245 1:N:0:AAGAGGCACTATTAAG
TGGGGAATCTTCCGCAATGGACGAAAGTCTGACGGAGCAACGCCGCGTGAGTGATGAAGGATTTCGGTCTGTAAAGCTCTGTTGTTTATGACGAACGTGCAGTGTGTGAACAATGCATTGCAATGACGGTAGTAAACGAGGAAGCCACGGCTAACTACGTGCCAGCAGCCGCGGTAATACGTAGGTGGCGAGCGTTGTCCGGAATTATTGGGCGTAAAGAGCATGTAGGCGGCTTAATAAGTCGAGCGTGAAAATGCGGGGCTCAACCCCGTATGGCGCTGGA
+
GGGGGGGGGGGGGDGGGGGGGGGGGGGFGGGGGGGGGGGGGGGFGGGGGGGGFGFGGGGG=BEFGGGFGGGGGGGGGGGGGGGGGGGGGGGFGGGGGGGGGGGGGGGGGGGGGGGGGGGGGGGGGGGGGGGGGGGGGGGGGGGGGFGGGGGGGGGGGGGGGGGGGGGGGGGGGGEGGFGCFFGCEFGGGGGGGGGGGGGGGGGGGFGF?CGCFEEGCGFFGGGGGGGGGGDGGGGFFFGGFFFDGGFGEGGGGFFFGGFFDEDC??@F67><;:B?<>09BBF
@DE18INS60510:318:000000000-B6LD3:1:1101:18030:9254 1:N:0:AAGAGGCACTATTAAG
TGGGGAATATTGCACAATGGGGGAAACCCTGATGCAGCGACGCCGCGTGAGCGAAGAAGTATTTCGGTATGTAAAGCTCTATCAGCAGGGAAGAAGAAATGACGGTACCTGACTAAGAAGCACCGGCTAAATACGTGCCAGCAGCCGCGGTAATACGTATGGTGCAAGCGTTATCCGGATTTACTGGGTGTAAAGGGAGCGTAGACGGTTGTGTAAGTCTGATGTGAAAGCCCGGGGCTCAACCCCGGGACTGCATTGGAAACTATGTAACTAGAGTGTCGGA
+
GGGGGGGGGGGFGGGGFGGGGGGGGGGGGGGGGGGGGFDGGGGGGGGGGGGGGDCEGGGGGGGGGGGGGGGGGGGGGGGGGGGGGGGGGGGGGGGGFFGGGGGDGGFEFFGGGGGGGGGGGGGGGGGGGGGGGGGGFFCCFGFGGGGGGEGEGGFFGGGGGGFGGGGGGGECCFCFEGGGGGG?CCDFCG8FGFG7?FGGGGGGCFGGCE:AECFGGGGGGFGGGFEGGGCC35<@DBDDFFFFGGEGFGGGGF=6*9:<767:4<FDDFF<<<4?B4><:>5
@DE18INS60510:318:000000000-B6LD3:1:1101:11334:9289 1:N:0:AAGAGGCACTATTAAG
TGGGGAATATTGCACAATGGGCGCAAGCCTGATGCAGCCATGCCGCGTGTATGAAGAAGGCCTTCGGGTTGTAAAGTACTTTCAGCGGGGAGGAAGGGAGTAAAGTTAACACCTTTGCTCATTGACGTTACCCGCAGAAGAAGCACCGGCTAACTCCGTGCCAGCAGCCGCGGTAATACGGAGGGTGCAAGCGTTAATCGGAATTACTGGGCGTAAAGCGCACGCAGGCGGTTTGTTAAGTCAGATGTGAAATCCCCGGGCTCAACCTGGGAACTGCATCTGA
+
GGGGGGGGGGGGGGGGFGGGGGFGEGGGGGGGGGGGFFFCFGGFFGGFGGGGGGGGGGGFGGGGGGGFGGGGGGFFGGGGGGGGGGGGGGGGGGGGGCGGGGGGGGGGGGGGGGGGGGGEFGGGGGGGGGGGGGGGGGGGFGGGGGGGGGGGG7FFGGGGGGGGGGGGGGGGGEGGFGGGG;EDCGGGGGGGGGGGCFCFGGGGGGCGGGGGC7CEFGGGGGEGG<E3CEGGG:DF??FGFFFFD98>FFFFF?FFDDB>D53=FBF::>0(54??28A9A##
@DE18INS60510:318:000000000-B6LD3:1:1101:18087:9296 1:N:0:AAGAGGCACTATTAAG
TGGGGAATATTGGACAATGGGCGAAAGCCTGATCCAGCGACGCCGCGTGAGTGAAGAAGCATTTCGGTATGTAAAGCTCTGTCAGCAGGGAAGAAAATGACGGTACCTGACTAAGAAGCCCCGGCTAACTACGTGCCAGCAGCCGCGGTAATACGTAGGGGGCAAGCGTTATCCGGATTTACTGGGTGTAAAGGGAGCGTAGACGGTTAAGCAAGTCTGAAGTGAAAGCCCGGGGCTCAACCCCGGTACTGCTTTGGAAACTGTTTGACTTGAGTGCAGGAGA
+
GGGGGGGGGGGGGGGGGGGGGGGGGGGGGGGGGGGGGGGGGGGGGGGGGGGGGGGGGGGGGGGGGGGGGGGGGGGGGGGGGGGGGGGGGGGGGGGGGGGGGGGGGGGGGGGGGGGGGGGGGGGGGGGGGGGGGGGGGGGGGGGGGGGGFGGGGGGCGGFGGGGGGGGGGGGGGGGGEGGGGGGFGGGGGFGGGGGGGGGGGGGGEGGGCEDGCCCGGGGGFCGGGFGFGEGD<DCE3@GGFFEBGCD377CFGFFFGG<AGFGGFFFFFFBFBFFFB<<B:<F
@DE18INS60510:318:000000000-B6LD3:1:1101:24782:9297 1:N:0:AAGAGGCACTATTAAG
TGGGGAATATTGCACAATGGGGGAAACCCTGATGCAGCGACGCCGCGTGAGCGAAGAAGTATTTCGGTATGTAAAGCTCTATCAGCAGGGAAGAAGAAATGACGGTACCTGACTAAGAAGCACCGGCTAAATACGTGCCAGCAGCCGCGGTAATACGTATGGTGCAAGCGTTATCCGGATTTACTGGGTGTAAAGGGAGCGCAGGCGGAAGGCTAAGTCTGATGTGAAAGCCCGGGGCTCAACCCCGGTCCTGCATTGGAAACTGGTCATCTAGGGTGTCGGA
+
GFGGGDCF<FFGGGGGEFGFGGEEEGFCFGGGGGGGGG7FGGGGGGGGGFGGGGDE@FFFCFCFGFCGGGGGGGGFGGGGAECFGGGGGDFGGGGGF<FGFFGGGGCGCGGGGGG=<FGGGDGGGEGGGGGGCFGG7FGF,@F7CGGGGCFGGGCEFFCFFFGGGG,68:CEEFGGG5EEE?<FGGGG?5BF9EFGGGDE>CGGGGGD?5C5CCCCFFD:7?CDG7<*2<<>DDG)05/57?FF#######################################
@DE18INS60510:318:000000000-B6LD3:1:1101:15551:9312 1:N:0:AAGAGGCACTATTAAG
TGGGGAATATTGCACAATGGGGGAAACCCTGATGCAGCGACGCCGCGTGAAGGAAGAAGTATCTCGGTATGTAAACTTCTATCAGCAGGGAAGATAGTGACGGTACCTGACTAAGAAGCCCCGGCTAACTACGTGCCAGCAGCCGCGGTAATGCGTAGGGGGCAAGCGTTATCCGGATTTACTGGGTGTAAAGGGAGCGTAGACGGTGTGGCAAGTCTGATGTGAAAGGCATGGGCTCAACCTGTGGACTGCATTGGAAACTGTCATACTTGAGTGCCGGAGG
+
GGGGGGGGGGGGGGGGGGGGGGGGGGGGGGGGGGGGGGGGGGGGGGGGGGGGGGGGGGGGGGGGGGGGGGGGGGGGGGGGGGGGGGGGGGGGGFGFGGGGGGGFCEGGGGGGGGGGGGGGGGGGGGGGGGGGGGGGGGGGGGGGGGGGGGGGGGGFGGGGGGGGGGGGGGGGGGGGGGGGGGGGGGGGGGCGGGDGGGGGGGGGGGGGGGGGGGGGFGFCFFGGGGGGGGGGGGGFFFGGFFFFGGFC?GGG>FFFGG<BFFGGFFFFFFAFF>BBFFFFB9E
@DE18INS60510:318:000000000-B6LD3:1:1101:20851:9317 1:N:0:AAGAGGCACTATTAAG
TGGGGGATATTGCACAATGGAGGAAACTCTGATGCAGCGACGCCGCGTGAGTGAAGAAGTATTTCGGTATGTAAAGCTCTATCAGCAGGGAAGAAAATGACGGTACCTGACTAAGAAGCCCCGGCTAAATACGTGCCAGCAGCCGCGGTAATACGTATGGTGCAAGCGTTATCCGGATTTACTGGGTGTAAAGGGAGCGCAGGCGGTACGGCAAGTCTGATGTGAAAGCCCGGGGCTCAACCCCGGTACTGCATTGGAAACTGTCGGACTAGAGTGTCGGAGG
+
GGGGGGFGGGGGGGGGGGGGGGGGGGGGGGGGGGGGGGGGGGGGGGGGGGGGGGGGGGGGGGCFGGGGGGGGGGGGGGGGGGGGGGGGGGGGGGGGGGGGGGGGGGGGGGGGGGGGGGGGGGGGGGGGGGGGGGGGGGGGGGGGGGGGGGGGGGGGGGGGGGGGGGGGGCEGGGGGGGGFGGGGGGGGGG?EFGGGGGEGGGGGGGGDEGGGGGGGGGGGGGGGGGGGGGGGGGGFFFG=F>:BGGBDFGGGGBF@FDBFGFGFFFFFFF0:9?AF#######
@DE18INS60510:318:000000000-B6LD3:1:1101:24461:9332 1:N:0:AAGAGGCACTATTAAG
TGGGGAATCTTCCGCAATGGACGAAAGTCTGACGGAGCAACGCCGCGTGAGTGATGAAGGATTTCGGTCTGTAAAGCTCTGTTGTTTATGACGAACGTGCAGTGTGTGAACAATGCATTGCAATGACGGTAGTAAACGAGGAAGCCACGGCTAACTACGTGCCAGCAGCCGCGGTAATACGTAGGTGGCGAGCGTTGTCCGGAATTATTGGGCGTAAAGAGCATGTAGGCGGCTTAATAAGTCGAGCGTGAAAATGCGGGGCTCAACCCCGTATGGCGCTGGA
+
GGGGGGGGGGGGGGGGGGGGGGGGGGGGGGGGGGGGGGGGGGGGGGG@FFGGFFGGGGGGEBFGGGGFGGFGGGGGGGGGGGGGGGGGGGGGGGGGGGGGGGGGGFFGGGGGGGGGGGGGGGGGGDGGGGFGFFGGGGGGGGGGGGGGGGGGGGGGGGGGGGGGGGCFGGGGGG<CGFGGGGGGGGGGGGGGGGGGGGGGGGDEGGGGGGGFDEEGGGGFGGGGGGGG9?DGGGDFFFFCFFFEG=EGEDDCF6FFGGFFGFC>FFFFB@><9FBFF;B9B>F
@DE18INS60510:318:000000000-B6LD3:1:1101:8312:9342 1:N:0:AAGAGGCACTATTAAG
TGGGGAATATTGCACAATGGGCGCAAGCCTGATGCAGCCATGCCGCGTGTATGAAGAAGGCCTTCGGGTTGTAAAGTACTTTCAGCGGGGAGGAAGGGAGTAAAGTTAATACCTTTGCTCATTGACGTTACCCGCAGAAGAAGCACCGGCTAACTCCGTGCCAGCAGCCGCGGTAATACGGAGGGTGCAAGCGTTAATCGGAATTACTGGGCGTAAAGCGCACGCAGGCGGTTTGTTAAGTCAGATGTGAAATCCCCGGGCTCAACCTGGGAACTGCATCTGA
+
GGGGGGGGGGGGGGGGGGGCFFGGGGGGGGGGGGGGGGGGGGGGGGGGGGGFFGGGGGGGGGGGGGGGGGGGFGGGGGGFGGGGGGGGGGGGGGGGGGGGGGGGGGGGGGGGGGGGGGGGGGGGGGGGGGGGGGGGGGGGGGGGGGGGGGGDFGGGGGGFGGGGGGGGGGGGGGGGGGGGGGGEGGGDCCFFGGGGGGGGGGDGGGGGGFGGDGGGGGGGGGGGDGGGGGGDGDG@?FFGFFFFGGFGFGGGGF?FGG>BD:FGFFF??F?B::78?FA2>A@
@DE18INS60510:318:000000000-B6LD3:1:1101:28268:9356 1:N:0:AAGAGGCACTATTAAG
TGGGGAATATTGCACAATGGGGGAAACCCTGATGCAGCAACGCCGCGTGAAGGAAGACGGTTTTCGGATTGTAAACTTCTATCAATAGGGACGAAGAAAGTGACTGTACCTAAATAAGAAGCCCCGGCTAACTACGTGCCAGCAGCCGCGGTAATACGTAGGGGGCAAGCGTTATCCGGAATTACTGGGTGCAAAGGGTGAGTAGGCGGCATGGCAAGTAAGATGTGAAAGCCCGAGGCTTAACTTCGGGATTGCATTTTAAACTGCTAAGCTAGAGTACAGG
+
GGGGGGGGCGGEGGGDEGGGGGGGDGG<FGDFDFFFFGEFGEGCFCGEC7FF8EFGGGGGGGDFGGE@7FGFGGFGGGCGDCGGGGGGGGGEFGGGGGGGECFFFFFGDEFFFGGFGGFGGGFEGEGECFFGGF<FF<@CF<FFGFGGF<CFEGGE>>FA:C@:C*:CG>CCF74;:BC8*;F;<CF8BECEGGGGGCFECC?C?FC8:?5EGG5:A<7:7DFFDDCCF9>DCDDB35DC)9FF:EBGBD5D7:FF774:7@7DFFFF4*)4447)4)44<DF
@DE18INS60510:318:000000000-B6LD3:1:1101:27373:9358 1:N:0:AAGAGGCACTATTAAG
TGGGGAATATTGCACAATGGGCGCAAGCCTGATGCAGCCATGCCGCGTGTATGAAGAAGGCCTTCGGGTTGTAAAGTACTTTCAGCGGGGAGGAAGGGAGTAAAGTTAATACCTTTGCTCATTGACGTTACCCGCAGAAGAAGCACCGGCTAACTCCGTGCCAGCAGCCGCGGTAATACGGAGGGTGCAAGCGTTAATCGGAATTACTGGGCGTAAAGCGCACGCAGGCGGTTTGTTAAGTCAGATGTGAAATCCCCGGGCTCAACCTGGGAACTGCATCCGC
+
GGGGGGFGFGGGGGEFGFFGGGGGGGGGGGGGGGGGFGGFGGGFEGGGGGGGGG<FGFFGGGFGGGGFGEGGGFGGGGGBFFGFGGGGDDG@FGGCGGGGGC@EGGGGGGFGFGGGGGGGGGGGFGGGGGGGGGGGGGGFF:FGGGGGCEEGGGGGGGGGGGGGGGGGGGCEEEGDGGGG5CCCGGGGGGGGGCGGGGGGGGGGGGGGFFGFCGE5CFFCDDEDGGE/CCCDDDCF:=7:@F?=*:6**2:*:@)9FD>FG3<C9:>:BFFF:BB>D######
@DE18INS60510:318:000000000-B6LD3:1:1101:18974:9376 1:N:0:AAGAGGCACTATTAAG
TAGGGAATTTTCGGCAATGGGCGAAAGCCTGACCGAGCAACGCCGCGTGAGTGAAGAAGGCCTTCGGGTTGTAAAGCTCTGTTGTGAAGGAAGAACAGCTCATAGAGGGAATGCTATGGGAGTGACGGTACTTTACCAGAAAGCCACGGCTAACTACGTGCCAGCAGCCGCGGTAATACGTAGGTGGCGAGCGTTATCCGGAATTATTGGGCGTAAAGGGTGCGCAGGCGGTTTGAAAAGTTTAAGGTGAAAGCGTGGGGCTTAACCCCATACAGCCTTAGAA
+
GGGGGGEGGGGGGGGGEGGGGGGGGGGGGGGGGGGGGGGGGGGGGGGGGGGGGGGGGGGGGGGGGGGGGGGGGGFGGGGGGGGGGGGGGGGGGGGGGGGGGGGGGGGGGGGGGGGGGGGFFGGGGGGGGGGGGGGGGGGGGGGGGGFGGGGGGGGGGGGGGGGGGGGGGGDEEEGGGGGGGGGGGGGGGGGGGGDGGDGGGEGGGGGGGGGGGGGGCCGDGGDGGGGCEGGGDDGF4=:9?47FG7FGFGF>CFFE*76BGFCG?BF??BFFFFFF?0<?<>F
@DE18INS60510:318:000000000-B6LD3:1:1101:28843:9388 1:N:0:AAGAGGCACTATTAAG
TGGGGAATATTGCACAATGGGGGAAACCCTGATGCAGCGACGCCGCGTGAAGGAAGAAGTATCTCGGTATGTAAACTTCTATCAGCAGGGAAGATAATGACGGTACCTGACTAAGAAGCCCCGGCTAACTACGTGCCAGCAGCCGCGGTAATACGTAGGGGGCAAGCGTTATCCGGATTTACTGGGTGTAAAGGGAGCGGAGACGGCACAGCAAGTCTGATGTGAAAGGCAGGGGAGGAACCCCTGGACTGCATTGGAAAAGGAGGGGATTGAGTGCCGGAGG
+
GGGGGGGGGGGGGGGGGGGGGGGGGGGGGGGGGGGGGGGGGGGGGGGGGGGGGGGGGGGGGFGFFGGGGGGGGGGGGGGGGGGGGGGGGGGGGGGGGGGGGEGGGGGGGGGFGFGGGGGGGGDFGGGGGGGGGGGGGGGGGGGGGGGGEFEGGGGFGGGGGGGGCFGGGDGGFDEG5EGGFFCGGF2C>FGFGGGGGG=*:*:AEGGGGGGGGCEFGGGGCF9CGFGGGGGGGG)))0/7)7@>FF><>=D7C447CF#########################
@DE18INS60510:318:000000000-B6LD3:1:1101:17295:9405 1:N:0:AAGAGGCACTATTAAG
TGGGGAATATTGCACAATGGGGGAAACCCTGATGCAGCGACGCCGCGTGAGCGAAGAAGTATTTCGGTATGTAAAGCTCTATCAGCAGGGAAGAAAATGACGGTACCTGACTGAGAAGCCCCGGCTAACTACGTGCCAGCAGCCGCGGTAATACGTAGGGGGCAAGCGTTATCCGGATTTACTGGGTGTAAAGGGAGCGTAGACGGCGAAGCAAGTCTGAAGTGAAAACCCAGGGCTCAACCCTGGGACTGCTTTGGAAACTGTTTTGCTAGAGTGTCGGAGA
+
GFGGGGEFFGGGGFGGGGGFGGGGGGGGGGGGGGGGGGGGGDFGGGGGGGGGGGGGEGGFGGGGGGEGGGGGGGGGGGGGFGGGGGCGGGGGGGGGGGGGGGGGGGGGGGGGGGGGGGGGGGGGGGGGGGGGGGGGGGGGGGGGGGGGGCEGGGGGGGGGGGGGGGGGGEGGGGGGGGGGGGF9FFCEGGG9CFGGGGEGE>CEEGGGGGGGGGGGGGGFCFCFG:<FGEGDCDGBFFGGFFEFGG:4>CFGGFFFG<2<FFFGF<F78@AF?FA>4:?;>>3
@DE18INS60510:318:000000000-B6LD3:1:1101:19408:9448 1:N:0:AAGAGGCACTATTAAG
TGGGGAATATTGCACAATGGGGGAAACCCTGATGCAGCGACGCCGCGTGAAGGAAGAAGTATCTCGGTATGTAAACTTCTATCAGCAGGGAAGATAGTGACGGTACCTGACTAAGAAGCCCCGGCTAACTACGTGCCAGCAGCCGCGGTAATACGTAGGGGGCAAGCGTTATCCGGATTTACTGGGTGTAAAGGGAGCGTAGACGGTGTGGCAAGTCTGATGTGAAAGGCATGGGCTCAACCTGTGGACTGCATTGGAAACTGTCATACTTGAGTGCCGGAGG
+
GGGGGGGGGGGGGGGGGGGGGGGGGGGGGGFGGGGGGGGGGGGGGGGGGGGGGFFGGGGGGGGGGGGGGGGGGGGGGGGGGGGGGGGGGGGGGGGGGGGGGGGGGGGGGGGGGGGGGGGGGGGGGGGGGGGGGGGGGGGGGGGGGGGGGGGGGGGFFGGGGGGGGGGGGGGGGGGGGDGGGGGGGGGGGGGGGGGGGGGGGGGGGGGGGGGGGFFFGGGGDFGGFGGGGGFFGGGFFFGGFFFFGGFGFGGGGFFFGF<7FFGGFA?2>F>A>BFFFFFBB0>
@DE18INS60510:318:000000000-B6LD3:1:1101:27619:9456 1:N:0:AAGAGGCACTATTAAG
TGGGGAATCTTCCGCAATGGACGAAAGTCTGACGGAGCAACGCCGCGTGAGTGATGAAGGATTTCGGTCTGTAAAGCTCTGTTGTTTATGACGAACGTGCAGTGTGTGAACAATGCATTGCAATGACGGTAGTAAACGAGGAAGCCACGGCTAACTACGTGCCAGCAGCCGCGGTAATACGTAGGTGGCGAGCGTTGTCCGGAATTATTGGGCGTAAAGAGCATGTAGGCGGCTTAATAAGTCGAGCGCGAAAATGCGGGGCTCAACCCCGTATGGCGCTGGA
+
GGGGGGGGGGGGGGGGGGGGGGGGGGFFGGGGGGGGGGGGGGGGGGGGGDGGGGGGGGGGGGGGGGGGGGGGGGGGGGGGGGGGGGGGGGGGGGGGGGGGGGGGGGGGGGGGGGGGGGGCFFGG?CEGGGGGGGGGGGGGCEFGGGGGGGGEGGGGGGGGGGGGGDDFGGGGGGGGGGGGGGGGGGGGGGGGGGEDEGGGGEDCEFGGGGGGGGGGGCFFGGGGGGGDFGGC5DDFFFFFFFF>3CEGFGGDD>FFGGFFCDGCF<?B6E>19(87BF09;07
@DE18INS60510:318:000000000-B6LD3:1:1101:24355:9456 1:N:0:AAGAGGCACTATTAAG
TGGGGAATATTGCACAATGGGGGAAACCCTGATGCAGCGACGCCGCGTGAGCGAAGAAGTATTTCGGTATGTAAAGCTCTATCAGCAGGGAAGAAAATGACGGTACCTGACTAAGAAGCACCGGCTAAATACGTGCCAGCAGCCGCGGTAATACGTATGGTGCAAGCGTTATCCGGATTTACTGGGTGTAAAGGGAGCGTAGACGGTTGTGTAAGTCTGATGTGAAAGCCCGGGGCTCAACCCCGGGACTGCATTGGAAACTATGTAACTAGAGTGTCGGAGA
+
GGGGGGGGGGGGGGGGGGGDGGGGGGGGGGGGGGGGGGGGGGGGGGGGGGGGGGGGGGGGDCFDGGGFGGGGGGGGGGGGGGGGGGGGGGGGGGGGGGGFFGGGGGGGGGGGGGGGGGGGCFGGGGGGGGGGGGCCGGGGGGFGGCFFGGG@FGG>FCFGEGGGGGGGGGGGGFFGC8CGGCGGGGGGGFGFGGEGGGGCEEECEGC;E=E6F?C:C7CFDF?C9FGGFFFGGGGFFFGFF:BBGD@5>FF4:@4?GG2)0*?*9AFFFF#############
@DE18INS60510:318:000000000-B6LD3:1:1101:10786:9460 1:N:0:AAGAGGCACTATTAAG
TGGGGAATATTGCACAATGGGCGCAAGCCTGATGCAGCCATGCCGCGTGTATGAAGAAGGCCTTCGGGTTGTAAAGTACTTTCAGCGGGGAGGAAGGGTGTAAAGTTAATACCTTTGCTCATTGACGTTACCCGCAGAAGAAGCACCGGCTAACTCCGTGCCAGCAGCCGCGGTAATACGGAGGGTGCAAGCGTTAATCGGAATTACTGGGCGTAAAGCGCACGCAGGCGGTTTGTTAAGTCAGATGTGAAATCCCCGGGCTCAACCTGGGAACTGCATCTGA
+
GGGFGGGGGGGGGGGGGGGGFGGGGGGGGGGGGGGGGGGGGGGGGGGGGGGGGGGGGGGGGGGGGGGGGGGGGGGGGGGGGGGGGGGGGGGGGGGGGCFGGGGGGGGGGGGGGGGGGGGGGGGGGGGGGGGGGGGGDGGGGGGGGGFGGGGGGGGGGGGGGGGGGGGGGGGGEGDGGGGGGGGGGGGGGGGGGGGGGGGGGGGGFCFGGGGFGGGEGGGGDGCDGGDDGGD9D:DFFBGGFFFFGGFGFGDGF@FFGGF>D>FGF?F?FF?F?F7??BDF9<F
@DE18INS60510:318:000000000-B6LD3:1:1101:26263:9467 1:N:0:AAGAGGCACTATTAAG
TGGGGAATATTGCACAATGGGCGCAAGCCTGATGCAGCCATGCCGCGTGTATGAAGAAGGCCTTCGGGTTGTAAAGTACTTTCAGCGGGGAGGAAGGGAGTAAAGTTAATACCTTTGCTCATTGACGTTACCCGCAGAAGAAGCACCGGCTAACTCCGTGCCAGCAGCCGCGGTAATACGGAGGGTGCAAGCGTTAATCGGAATTACTGGGCGTAAAGCGCACGCAGGCGGTTTGTTAAGTCAGATGTGAAATCCCCGGGCTCAACCTGGGCACTGCATCTGA
+
GGGGGGGGGGGCGGGGGGGGFGFGGGGGGGGGGGGGGGGGGGGGGGGGGGGGGGGGGGGGFGGGGFGGGGEGGGGGGGGCFGGGGGGGGGGGGGGGGDGGGGGGGGGGGGGGGGGGFGGGGGGGGGGGGGGGGGGGGGGGGGGGGGGGGDEEGGGGGGGGGGGGGGGGGGGGGGCGGGGGGGGGGGGGGGGGGGGGGEGFEGEGGGFGFEGFGGGGGGGGDGGGG3:CGGGCGD3@FFGFFF*7CF?FFGGGGFFFFCBFG5/76:@20><(.:B3335AAA4
@DE18INS60510:318:000000000-B6LD3:1:1101:20530:9474 1:N:0:AAGAGGCACTATTAAG
TGGGGAATATTGGGCAATGGACGCAAGTCTGACCCAGCAACGCCGCGTGAAGGAAGAAGGCTTTCGGGTTGTAAACTTCTTTTGTCAGGGAAGAGTAGAAGACGGTACCTGACGAATAAGCCACGGCTAACTACGTGCCAGCAGCCGCGGCAATACGTAGGTGGCAAGCGTTGTCCGGATTTACTGTGTGTAAAGGGCGTGCAGCCGGGCCGGCAAGTCAGCTGTGAAATCTGGAGGCTTAACCTCCAAACTGCCTTTGAACCTGTAGGTCTTGAGTACCGGA
+
GGGGGGGGGGGG<EFFFGGGEGGCFGGCFGGGGAFGGG8FGGGGFGGGGGGGGGCFGGGGFG<FFEG>FCFGGGGGFGGG<F<EEE@FGGGGGGCAFAD?,<BF>FF:DD,DD3=>,D>FCG,3@5C*><B;=FE><DFGGFGGGF:FGC*1CA<B:772=7717+?FGC:*FC9<F*C8*<F97C+A<@;+2+00/1::C5CC+;51CCCE*5/:12*2:4?FCCF>9+*2:*:>>BFF:=B=:?47<DFGD=)9**)6F)9*.59<FFAF###########
@DE18INS60510:318:000000000-B6LD3:1:1101:22911:9488 1:N:0:AAGAGGCACTATTAAG
TGGGGAATATTGCACAATGGGCGCAAGCCTGATGCAGCCATGCCGCGTGTATGAAGAAGGCCTTCGGGTTGTAAAGTACTTTCAGCGGGGAGGAAGGGAGTAAAGTTAATACCTTTGCTCATTGACGTTACCCGCAGAAGAAGCACCGGCTAACTCCGTGCCAGCAGCCGCGGTAACACGGAGGGTGCAAGCGTTAATCGGAATTACTGGGCGTAAAGCGCACGCAGGCGGTTTGTTAAGTCAGATGTGAAATCCCCGGGCCCAACCTGGGAACTGCATCTGA
+
GGGGGGGGGGGGGGGGGGGGGGGGGGGGGGGGGGGGGGGGGGGGGGGGGGGGGFFGGGGGGGGGGGGGGGGGGGGGGGGECFGGGGGGGGGGGGFGGGGGGGFFGGGGGGGGGGGGGGGGGGFFGGGGFGGGGDGGG>FFGGGGGGE>EGGDGGGGGGGCGGGGGGGGGGGGGGGGGGGGGCEGGGGEGGFFGEEDGFGGE>EGGGGG+8:FCEGCFGGGGGGGDGEDDCCD39CFFFFGFFFBCCFDFG*>FFFFGG>95)9C@?EFF42:BFFF#######
@DE18INS60510:318:000000000-B6LD3:1:1101:19495:9489 1:N:0:AAGAGGCACTATTAAG
TGGGGAATCTTCCGCAATGGACGAAAGTCTGACGGAGCAACGCCGCGTGAGTGATGAAGGATTTCGGTCTGTAAAGCTCTGTTGTTTATGACGAACGTGCAGTGTGTGAACAATGCATTGCAATGACGGTAGTAAACGAGGAAGCCACGGCTAACTACGTGCCAGCAGCCGCGGTAATACGTAGGTGGCGAGCGTTGTCCGGAATTATTGGGCGTAAAGAGCATGTAGGCGGCTTAATAAGTCGAGCGTGAAAATGCGGGGCTCAACCCCGTATGGCGCTGGA
+
GGGGGGGGGGGGGGGGGGGGGGGGGGGGGGGGGGGGGGGGGGGGGGGGGGGGGGGGGGGGGGGGGGGGGGGGGGGGGGGGGGGGGGGGGGGGGGGGGGGGGGGGGGGGGGGGGGGGGGGGGGGGGGGGGGGGGGGGGGGGGGGGGGGGGGGGGGGGGGGGGGGGGGGGGGGGGGGGGGGGGGFFGGGGGGGGGGGGGGGGGGEGGGGGGGGGGGGGGGGGGGGGGGGGGGGGGGGFFBCDFFFFGGFGFGGGGFFFGGFFGEGGFDF(85>B>BB1?B?FFFF
@DE18INS60510:318:000000000-B6LD3:1:1101:28224:9489 1:N:0:AAGAGGCACTATTAAG
TGGGGAATATTGCACAATGGGGGAAACCCTGATGCAGCGACGCCGCGTGGAGGAAGAAGGTCTTCGGATTGTAAACTCCTGTTGTTGAGGAAGATAATGACGGTACTCAACAAGGAAGTGACGGCTAACTACGTGCCAGCAGCCGCGGTAAAACGTAGGTCACAAGCGTTGTCCGGAATTACTGGGTGTAAAGGGAGCGCAGGCGGGAGAACAAGTTGGAAGTGAAATCCATGGGCTCAACCCATGAACTGCTTTCAAAACTGTTTTTCTTGAGTAGTGCAGA
+
GGGGGGGGGGGGGGGGGGGGGGGGGGGGGGGGGGGGGGGGGGGGGGGGGGGGGEFGGGGGGFGGGGGFGGGGGGGGGGGGGGGGFGGGGGGGGGGDGGGGGGGGGGGGGGGGGGGGGGGGGGCEGGGGGGGGGGFFFGGGGFGGGG5CEGGFGFGGGGDGGGFGGGGGGGGGGGGGGGGGGGGGGGGGEFGCGGGGGGGGGGGGGDECECGGGGG?9CFGGGEGFGGGGGGFGFCFFFGGFFD>F?FFFCFFF=?7F*640<CFFBF0?F)66>BA#######
@DE18INS60510:318:000000000-B6LD3:1:1101:26141:9503 1:N:0:AAGAGGCACTATTAAG
TGGGGAATATTGCACAATGGGGGAAACCCTGATGCAGCGACGCCGCGTGAGCGAAGAAGTATTTCGGTATGTAAAGCTCTATCAGCAGGGAAGAAGAAATGACGGTACCTGACTAAGAAGCACCGGCTAAATACGTGCCAGCAGCCGCGGTAACACGTATGGTGCAAGCGTTATCCGGATTTACTGGGTGTAAAGGGAGCGCAGGCGGTACGGCAAGTCTGATGTGAAAGCCCGGGGCTCAACCCCGGTACTGCATTGGAAACTGTCGGACTAGTGTGTCGGA
+
GGGGGGGGCFFEGGFGFGFGGGGCGGGGGGGGGGGGGGGGGGGGGGGE7?CAFGGGGGGGG?FDFGGFGGGGGGGFDCFFEFFGFGFEBEGGFGGDGGAFGF=FCFGDFEFG8<DFA,=,DCFFGDGGGGGGGGGGFGFF?FGGFGEGGGGCGGGGG<7CFGGGGGGGCGBCFEEFGDCEGGFGF7FFGECEEGGGGGGGCEGGDEGEEEECC5:=F:CFGGFGGFF*<EGCGGGBE>DF=FFFCC>DEGGC:B4=*9?)00<F?<FFF##############
@DE18INS60510:318:000000000-B6LD3:1:1101:18761:9515 1:N:0:AAGAGGCACTATTAAG
TGGGGAATATTGCACAATGGGCGCAAGCCTGATGCAGCCATGCCGCGTGTATGAAGAAGGCCTTCGGGTTGTAAAGTACTTTCAGCGGGGAGGAAGGGAGTAAAGTTAATACCTTTGCTCATTGACGTTACCCGCAGAAGAAGCACCGGCTAACTCCGTGCCAGCAGCCGCGGTAATACGGAGGGTGCAAGCGTTAATCGGAATTACTGGGCGTAAAGCGCACGCAGGCGGTTTGTTAAGTCAGATGTGAAATCCCCGGGCTCAACCTGGGAACTGCATCTGA
+
GFGGGGGGGGGGGGGGGGGGGGGGGGGGGGGGGGGGGGGGGGGGGGGGGGGGGGGGGGGGGGGGGGGGGGGGGGGGGGGGGGGGGGGGGGGGGGGGGGGGGGGGGGGGGGGGGGGGGGGGGGGFEGGGGGGGGGGGGGGGGGGGGGGGGGGGGFGGGGGGGGGGGGGGGGGGGGGGGGGGGCEEGGEGGGCFCEEEFGGGGG>C6FGGGGGGGEGGFGFDGGGGGD77CGG<DDDFFFGFFFFFGFFFFFFGC?FFGGFFGD3>F?7:<@F::::<7A<AB9@
@DE18INS60510:318:000000000-B6LD3:1:1101:5471:9540 1:N:0:AAGAGGCACTATTAAG
TGGGGAATATTGCACAATGGGCGCAAGCCTGATGCAGCCATGCCGCGTGTATGAAGAAGGCCTTCGGGTTGTAAAGTACTTTCAGCGGGGAGGAAGGGAGTAAAGTTAATACCTTTGCTCATTGACGTTACCCGCAGAAGAAGCACCGGCTAACTCCGTGCCAGCAGCCGCGGTAATACGGAGGGTGCAAGCGTTAATCGGAATTACTGGGCGTAAAGCGCACGCAGGCGGTTTGTTAAGTCAGATGTGAAATCCCCGGGCTCAACCTGGGAACTGCATCTGA
+
GGGGGGGGGFGFGGGGGFFGGGFFGGGGGGGGGGGFGFEFFGGFEFG@FFGGGGGGGGGGGGGGGGGGFFGGGGGGGGGFDFGGGGGGGGGGGGGGGGGGGGGGGGGGGGGGGGGGGGGGGGGGGGGFDGGFGGGGGGGGFGGGG>FGGGGGGGGGGGGGGGGFGGGGFGGGGGGGDGGGEEGEGGGGGGGC5/A*;AFGGCEGCFFFGGGGGD=AFGGGGGDG595C*:C9C597FFFF7@?FD7=*/:FDDFFFFG19<)9FF05(:>:?:84?<2:64:F
@DE18INS60510:318:000000000-B6LD3:1:1101:11775:9542 1:N:0:AAGAGGCACTATTAAG
TGGGGAATATTGCACAATGGGCGAAAGCCTGATGCAGCGACGCCGCGTGAGTGAAGAAGTATTTCGGTATGTAAAGCTCTATCAGCAGGGAAGAAAATGACGGTACCTGACTAAGAAGCCCCGGCTAACTACGTGCCAGCAGCCGCGGTAATACGTAGGGGGCAAGCGTTATCCGGATTTACTGGGTGTAAAGGGAGCGTAGACGGTTGTGTAAGTCTGATGTGAAAGCCCGGGGCTCAACCCCGGGACTGCATTGGAAACTATGTAACTAGAGTGTCGGAGA
+
GGGGGGGGGGGGGGGGGGGGGGGGGGGGGGGGGGGGGGGGGGGGGGGGGGGGGGGGGGGG<FGGGGGGGGGGGGGGGGGGGGGGGGGGGGCGGGGGGGGGGGGGGGGGGGGGGGGGGGGGGGGGGGDGGGGGGGGGGGGGGGGGGGGGGGGGGGGGGGGGGGGGGGGGGGGGGGGGDGGGFGGGGGGGGG@F?CGCGGGEDGEGGGEGGGGGGF+<FFG7FGGGGCEGGGGGGGDEFFGGFFFFGGFDFCFCCFFFGGA<FFFFFAFFFF9BFFFFFABFB>D
@DE18INS60510:318:000000000-B6LD3:1:1101:17590:9556 1:N:0:AAGAGGCACTATTAAG
TGGGGAATATTGCACAATGGGCGAAAGCCTGATGCAGCGACGCCGCGTGAGTGAAGAAGTATTTCGGTATGTAAAGCTCTATCAGCAGGGAAGAAAATGACGGTACCTGACTAAGAAGCCCCGGCTAACTACGTGCCAGCAGCCGCGGTAATACGTAGGGGGCAAGCGTTATCCGGATTTACTGGGTGTAAAGGGAGCGTAGACGGTAAAGCAAGTCTGAAGTGAAAGCCCGCGGCTCAACTGCGGGACTGCTTTGGAAACTGTTTAACTGGAGTGTCGGAGA
+
GGGGGGFGGGGGGGGGGGGGGGGGGGGGGGGGGGGGGGGGGGGGGGGGGGGGGGGGGGGGGGGGGFGGGGGGGGGGGGGFGGGGGGGGGGGGGGGGGGGGGGGGGGGGFGGGGGGGGGGGGGGGGGGGGGGGGGGGGGGGGGGGGGGGGGGGGGGGGGGGGGGGGGGGGGGGGGGGGGGGGGGGGGGCGGGGGFGGEGGGGGGGGEGGEGGGGGGGGGGGG4?FFGGGGGGDGGDEFFGGFFFFDGFGFGGGC6BFGGAAGFGFFFFFFFDF?F?F<>FB>FD
@DE18INS60510:318:000000000-B6LD3:1:1101:22661:9558 1:N:0:AAGAGGCACTATTAAG
TGGGGAATATTGCACAATGGGCGCAAGCCTGATGCAGCCATGCCGCGTGTATGAAGAAGGCCTTCGGGTTGTAAAGTACTTTCAGCGGGGAGGAAGGGAGTAAAGTTAATACCTTTGCTCATTGACGTTACCCGCAGAAGAAGCACCGGCTAACTCCGTGCCAGCAGCCGCGGTAATACGGAGGGTGCAAGCGTTAATCGGAATTACTGGGCGTAAAGCGCACGCAGGCGGTTTGTTAAGTCAGATGTGAAATCCCCGGGCTCAACCTGGGAACTGCATCTGA
+
GGGGGGGGGGGFGGGGDFFGGGGGGGGGGGGGGGGGGGGGGGGGGGGGGGGGGGGGGGGGGGGGGGGGGGGFFGGGGGGGGGGFGGGGGGGGGGGGGGGGGGGGGGGGGGGGFGFCGGGGFGGCFGGGGGGGGGGGGGGGGGGGGGGGGGGCFGGFGGGGGGGGGGGGGGGGGGGGGFGFGGEGGGGGFGFGGGGGGGGCEG>FGGGGFC==EGGGGGGGDDEDGGEGGCC>CDDFFFGGFFFFGGFC=:*:FFF?F7>FG>F6?<>3:><???)52A<A2:@
@DE18INS60510:318:000000000-B6LD3:1:1101:14958:9562 1:N:0:AAGAGGCACTATTAAG
TGGGGAATATTGCACAATGGGGGAAACCCTGATGCAGCGACGCCGCGTGAGCGAAGAAGTATTTCGGTATGTAAAGCTCTATCAGCAGGGAAGAAGAAATGACGGTACCTGACTAAGAAGCACCGGCTAAATACGTGCCAGCAGCCGCGGTAATACGTATAGTGCAAGCGTTATCCGGATTTACTGGGTGTAAAGGGAGCGCAGGCGGAAGGCTAAGTCTGATGTGAAAGCCCGGGGCTCAACCCCGGTACTGCATTGGAAACTGGTCATCTAGAGTGTCGGA
+
GGGGGGGGGGGFGGGGFCGGGGGGGGGFGGGGGGGGGGEGGGGGGGGGGGGGGDFFFGGGFGGGGGCGFGGGGGGFDGGGGGGGGGEFGGGGGGGGGGGGGGGGEGGFGGGGGEGGGGGGGFDFFGGGGGGGGGGGGGGGGGCGGGGGGGGGEGGFGG?FAFGGFFFGGGGGGGGGGEGGGGGGGGGGGGEGFGGGGGGGGGGGGGGGEEE58CCFGDFGF>CFFFGFCCCCDGDEEFGGF4?FGGF3BGGGF4?FGGFBGFFC6364:F4<AB9?AFFFF##
@DE18INS60510:318:000000000-B6LD3:1:1101:13003:9564 1:N:0:AAGAGGCACTATTAAG
TGGGGAATATTGCACAATGGGCGAAAGCCTGATGCAGCGACGCCGCGTGAGTGAAGAAGTATTTCGGTATGTAAAGCTCTATCAGCAGGGAAGAAAATGACGGTACCTGACTAAGAAGCACCGGCTAAATACGTGCCAGCAGCCGCGGTAATACGTATGGTGCAAGCGTTATCCGGATTTACTGGGTGTAAAGGGAGCGCAGGCGGTACGGCAAGTCTGATGTGAAAGCCCGGGGCTCAACCCCGGTACTGCATTGGAAACTGTCGGACTAGAGTGTCGGAGG
+
GGGGGGGGGGGGGGGGGGGGGGGGGGGGGGGGGGGGGGGGGGGGGGGGGGGGGGGGGGGGGGGGGGGGGGGGGGGGGGGGGGGGGGGGGGGGGGGGGGGGGGGGGGGGGGGGGGGGGGGGGGGGGGGGGGGGGGBFFGGGGGGGGGGGGGGGGGGGGGGGGGGGFGGGGGGGGGGGFGGGGGGGGGGGGGGGGGGGGGGGGGGGGGG5;EGGGDGCEGGFGGGGGGGGGGGGGDGFFFGGFFE:CG>DE>FGC?FFGFAAGFFGFFF6>FBF)<<DFF?9(3@
@DE18INS60510:318:000000000-B6LD3:1:1101:15170:9564 1:N:0:AAGAGGCACTATTAAG
TGGGGAATATTGGGCAATGGGCGCAAGCCTGACCCAGCAACGCCGCGTGAAGGAAGAAGGCTTTCGGGTTGTAAACTTCTTTTGTCGGGGACGAAACAAATGACGGTACCCGACGAATAAGCCACGGCTAACTACGTGCCAGCAGCCGCGGTAATACGTAGGTGGCAAGCGTTATCCGGATTTACTGGGTGTAAAGGGCGTGTAGGCGGGATTGCAAGTCAGATGTGAAAACTGGGGGCTCGACCTCCAGCCTGCATTTGAAACTGTAGTTCTTGAGTGCTGG
+
GGGGGGGGGGGGGGGGFGGGGGGGGGGGGGGGGGGGGGGGGGGGGGGGGGGGGGGGGGGGGGGGGGGGGGGGGGGGGGGGGGGGGGGGGGGGGGGGGGGGGGGGGGGGGGGGGGGGGGGGGGGGGGGGGGGGGGGGGGGGGGGFGGGGGGGGGGGGGGGGGGGGGGGFGGGGGGGGGGGDGGGGGGGGGGGGGGGGGGGGGGGGGGGGGGGGGGGGGGGGGGGGGGGGGC?FGGGFFFGGFFBFGD9FFGGGGFFFGGFFGBG:@AFAAFFFFFFBFB<DFAF
@DE18INS60510:318:000000000-B6LD3:1:1101:27302:9574 1:N:0:AAGAGGCACTATTAAG
TGGGGAATATTGCACAATGGGCGAAAGCCTGATGCAGCGACGCCGCGTGAGTGAAGAAGTATTTCGGTATGTAAAGCTCTATCAGCAGGGAAGAAAATGACGGTACCTGACTAAGAAGCCCCGGCTAACTACGTGCCAGCAGCCGCGGTAATACGTAGGGGGCAAGCGTTATCCGGATTTACTGGGTGTAAAGGGAGCGTAGACGGCGAAGCAAGTCTGAAGTGAAAACCCAGGGCTCAACCCTGGGACTGCTTTGGAAACTGTTTTGCTAGAGTGTCGGAGA
+
GGGGGGGGFGGGGGFGCGFGGGGFGGGGGGGGGGGGGGGGGGGGGGGGGGGGGGGGGGGGGGGGGGGGGGGGGGGGGGGGGGGGGGGGGGGGGGGFGGGGGGGGGGGGGGGGGGGGGGGGFFGGGGC@FGGGGGFGGGGGGGGGGGDGE8EGGGGFGFGGGGGGGGGGGGGGGGGGDGCGGGGGGGGGGGGGGGGGGGGEGGGGGGGGCEEGGCGGGGGFFFFFCFFGGDGGGGC:>FGGFFFFG5FC@FGGG@FFG462<FFG?<FFFFFFFFD><>?####
@DE18INS60510:318:000000000-B6LD3:1:1101:20535:9583 1:N:0:AAGAGGCACTATTAAG
TGGGGAATATTGCACAATGGGCGCAAGCCTGATGCAGCCATGCCGCGTGTATGAAGAAGGCCTTCGGGTTGTAAAGTACTTTCAGCGGGGAGGAAGGGAGTAAAGTTAATACCTTTGCTCATTGACGTTACCCGCAGAAGAAGCACCGGCTAACTCCGTGCCAGCAGCCGCGGTAATACGGAGGGTGCAAGCGTTAATCGGAATTACTGGGCGTAAAGCGCACGCAGGCGGTTTGTTAAGTCAGATGTGAAATCCCCGGGCTCAACCTGGGAACTTCATCTGA
+
GGGGGGGGGGGGGGGGGGGGGGGGGGGGGGGGGGGGGGGGGGGGGGGGGGGGGGGGGGGGGGGGGGGGGGGGGGGCFGGGGGGGFGGGGGGDGGGGGGGGGCFFGGGG9FGFGGGGF9CFGFGGCGGFGGEGCEGGGCFGGGFGFGGGGG>EGGGCFGFGDGGGGFGGGGGGG:EGCGGGEDDECGGGGGFGGE>ECGEFGGEFF?FCFCFGECECCG=CDD=DCDECGEG19<C;?=D7=F6@DG6??CF7:=FFDG#########################
@DE18INS60510:318:000000000-B6LD3:1:1101:8086:9615 1:N:0:AAGAGGCACTTTTAAG
TGGGGAATATTGCACAATGGGGGAAACCCTGATGCAGCGACGCCGCGTGGAGGAAGAAGGTCTTCGGATTGTAAACTCCTGTTGTTGAGGAAGATAATGACGGTACTCAACAAGGAAGTGACGGCTAACTACGTGCCAGCAGCCGCGGTAAAACGTAGGTCACAAGCGTTGTCCGGAATTACTGGGTGTAAAGGGAGCGCAGGCGGGAGAACAAGTTGGAAGTGAAATCCATGGGCTCAACCCATGAACTGCTTTCAAAACTGTTTTTCTTGAGTAGTGCAGA
+
GGGGGGGGGGGFGGGFF9FFGGGGGGGFGGGGGGGGGGGGGGGGGGGGGGDGGGGGGGGGGGGGGGG>FGGGGAFGGGGGGGFGGGFFFFFGGGGGGGCGGGGGGGGGGGGGGF7FFFGGGGGGGGGCFFGGGG:FGGGGGGGGGGGG:BFGGGGGF<CFGGGGGGGGGGGGGGGGGGGFFFGGGF0:>CC<CFEFCGGGGGGGGGDGGGGG?7CGGF4<GCFFFFEFGGGGGG7>>FFGFFEFGGFCFCD=>=FFGGFFFFFC?5?:BFDFFBDB<BFFFFB
@DE18INS60510:318:000000000-B6LD3:1:1101:15673:9652 1:N:0:AAGAGGCACTATTAAG
TGGGGAATATTGCACAATGGGGGAAACCCTGATGCAGCGGCGCCGCGTGAGCGAAGAAGTATTTCGGTATGTAAAGCTCTATCAGCAGGGAAGAAGAAATGACGGTACCTGACTAAGAAGCACCGGCTAAATACGTGCCAGCAGCCGCGGTAATACGTATGGTGCAAGCGTTATCCGGATTTACTGGGTGTAAAGGGAGCGCAGGCGGTACGGCAAGTCTGATGTGAAAGCCCGGGGCTCAACCCCGGTACTGCATTGGAAACTGTCGGACTAGAGTGTCGGA
+
GGGGGGGGGGGGGGGGGGGGGGGGGGGGGGGGGGGGGGGGGGGGGGGGGDGFGGGGGGGGGGFGGGGGGGGGGGGGGGGGFGGFGGGGGGFGGGGGGGGGGGGGEGGGGGGGGGGGGGGGGGGGGGGGGGGGGGFFGGGFGGCGGGGGGGGGGGGGGGGGGGG99FGGGGGGCFGGGCEGDGFGGGGGGGGGGGGG>FGGGGCGGGGGGGCGGGDGGGGGGGGGGD7DGFCD3DDFEFDF4?FFG57CDGGGGF=F79>2F457*6@:B@FF?7<<4:A<?65
@DE18INS60510:318:000000000-B6LD3:1:1101:25512:9663 1:N:0:AAGAGGCACTATTAAG
TGGGGAATATTGCACAATGGGGGAAACCCTGATGCAGCGACGCCGCGTGAGCGAAGAAGTATTTCGGTATGTAAAGCTCTATCAGCAGGGAAGAAGAAATGACGGTACCTGACTAAGAAGCACCGGCTAAATACGTGCCAGCAGCCGCGGTAATACGTATGGTGCAAGCGTTATCCGGATTTACTGGGTGTAAAGGGAGCGCAGGCGGAAGGCTAAGTCTGATGTGAAAGCCCGGGGCTCAACCCCGGTACTGCATTGGAAACTGGTCATCTAGAGTGTCGGA
+
GGGGGGGGGGGGGGGGGGGGGGGGGGGGGGGGGGGGGGGGGGGGGGGGGGGGGGGGGGGGEAFGGGGGGGGGGGGGGGGGGGGGGGGGGGGGGGGGGGGGGGGGGGGGGGGGGGGGGGGGGGGGGGGGGGGGGGGGGGGGGGGGGGGGGGGGGGGGGGGGGGGGGGFGGGGGGGGGGGGGGGCGFGGGGEEGGGGGGGGGGGGGGGGGDGGGGGGGGGGGGGGGGGGGFGGFGGGFFFDFFFFFGGDDDGDGGFFF*7?<FFGGFFFFFFA<ABFFADBAFFF
@DE18INS60510:318:000000000-B6LD3:1:1101:25871:9671 1:N:0:AAGAGGCACTATTAAG
TGGGGAATATTGCACAATGGGGGGAACCCTGATGCAGCGACGCCGCGTGAGCGAAGAAGTATTTCGGTATGTAAAGCTCTATCAGCAGGGAAGAAAATGACGGTACCTGACTAAGAAGCACCGGCTAAATACGTGCCAGCAGCCGCGGTAATACGTATGGTGCAAGCGTTATCCGGATTTACTGGGTGTAAAGGGAGCGCAGACGGTTGTGTAAGTCTGATGTGAAAGCCCGGGGCTCAACCCCGGGACTGCATTGGAAACTATGTAACTAGAGTGTCGGAGA
+
GGGGGDECFFCGGGGGFFGGGGFGGCFFGGFGGGGGGG@FGEGGGGGGGGGGCGGGGGCGCCEGGGG8CFGFCGGGGGGGGGGGGGGGGEGGEFFGGFGDGGGEFEGGC8:E9AFCF:EFFGECEEDG:CCFCFCGFGG>8:FGGGGEGGGFFCGGG7E@<CGGGGGGGGGGGCCEEGG6CCGG?C2;:<E9E@ED8EDGGD>FGCCEGEGGG7C?GFDFFFGGCFCFCFFGDDD7:)*9<7D:C*73;CFC7869D66)>FGCFDF>>B#############
@DE18INS60510:318:000000000-B6LD3:1:1101:8438:9680 1:N:0:AAGAGGCACTATTAAG
TGGGGAATATTGCACAATGGGGGAAACCCTGATGCAGCGACGCCGCGTGAGCGAAGAAGTATTTCGGTATGTAAAGCTCTATCAGCAGGGAAGAAAATGACGGTACCTGACTAAGAAGCCCCGGCTAACTACGTGCCAGCAGCCGCGGTAATACGTAGGGAGCAAGCGTTATCCGGATTTACTGGGTGTAAAGGGAGCGTAGACGGCGAAGCGAGTCTGAAGTGAAAACCCAGGGCTCAACCCTGGGACTGCTTTGGAAACTGTTTTGCTAGAGTGTCGGAGA
+
FGGGGGGGFGG9FGGGGGGGGGGGGGG8CFGGGGGGGGGGGGGGGGGGGGGGGFGGEGGFGEGGGFGFG<FGGFGGDCFCFGGGDGGGGGGCGGGGGGGGGFFGGGGGGGGGGGGFGGGFGGGGGEGFGGGGGGCFFGGC7:DFGGFGGG*FCFGGGGGGGDGGFCFEEF88FFGGFE8CEGGFGFBEGGF9CGGG>C=>8:>FGGDGGEEGCECCCFFGGG?FFGFFGE<DFF<D@>G=8@>FGG><FCFG>49=4<AFGFCF4648<?#############
@DE18INS60510:318:000000000-B6LD3:1:1101:24642:9686 1:N:0:AAGAGGCACTATTAAG
TGGGGAATATTGCACAATGGGCGCAAGCCTGATGCAGCCGTGCCGCGTGTATGAAGAAGGCCTTCGGGTTGTAAAGTACTTTCAGCGGGGAGGAAGGGAGTAAAGTTAATACCTTTGCTCATTGACGTTACCCGCAGAAGAAGCACCGGCTAACTCCGTGCCAGCAGCCGCGGTAATACGGAGGGTGCAAGCGTTAATCGGAATTACTGGGCGTAAAGCGCACGCAGGCGGTTTGTTAAGTCAGATGTGAAATCCCCGGGCTCAACCTGGGAACTGCATCTGA
+
GGGGGGGGGGGGGGGGGGGGGGGGGGGGGGGGGGGGGFGGGGGGGGGGGGGGGGGGGGGGGGGGGGGGGGGGGGGGGGGFFGFGGGGGGGGGGGGGGGGGGGGGGGGGGGGGGGGGGGGGGGGGGGGEGGGGCEDGGGCCCGGGGGGGGGGGGGGGGGG>ECGGGGGGGGGGDEGGGGGGGGGGGGGGGGFFGGGCEFGGGEGGGGGGFGGCEGGGGGGDGGGGGGGGGGGCG39FFFGGFFFBGGFGFGGFGFF)7D>BG>FFFBFFFF0(5::7?4AF2AF
@DE18INS60510:318:000000000-B6LD3:1:1101:22532:9691 1:N:0:AAGAGGCACTATTAAG
TGGGGAATATTGCACAATGGGCGCAAGCCTGATGCAGCCATGCCGCGTGTATGAAGAAGGCCTTCGGGTTGTAAAGTACTTTCAGCGGGGAGGAAGGGAGTAAAGTTAATACCTTTGCTCATTGACGTTACCCGCAGAAGAAGCACCGGCTAACTCCGTGCCAGCAGCCGCGGTAATACGGAGGGTGCAAGCGTTAATCGGAATTACTGGGCGTAAAGCGCACGCAGGCGGTTTGTTAAGTCAGATGTGAAATCCCCGGGCCCAACCTGGGAACTTCATCTGA
+
GGGGGGGGFGGFDGGGGGFGEGEEGGGGGGGGGGGGGGGGGGGFEGGGGGGGGGGGGGGGGGGGGFGGGGGEEGFFGGGGGGGAFFFGEGGEGGCFEEGGFGGGGGGGGGC<DGGGFCFFGDGEFGDFFGGFFDE:ECGGGCGGGGGGDDGGFFFFGCF:EGGGGGGGGGD7EE>C?CF/A5:EGEGGGG75C/;8FGGG>5CEC0AC+8CF=:7CEGCDDDE7:7C)//<7)9C779>7*1***<*27DD*>@FFG<37))9CF?>?###############
@DE18INS60510:318:000000000-B6LD3:1:1101:6348:9694 1:N:0:AAGAGGCACTATTAAG
TGGGGAATATTGCACAATGGGCGCAAGCCTGATGCAGCCATGCCGCGTGTATGAAGAAGGCCTTCGGGTTGTAAAGTACTTTCAGCGGGGAGGAAGGGAGTAAAGTTAATACCTTTGCTCATTGACGTTACCCGCAGAAGAAGCACCGGCTAACTCCGTGCCAGCAGCCGCGGTAATACGGAGGGTGCAAGCGTTAATCGGAATTACTGGGCGTAAAGCGCACGCAGGCGGTCTGTTAAGTCAGATGTGAAATCCCCGCGCTCAACCTGGGAACTGCATCTGA
+
GGGGGGGGFEEFGGGEEFGGGFFGGGGCFFGGFGGFGGGGFFGGGGGFEGGGGG<FGGGCF@FGGGDGGGGGGFGFGGGGGGFCFFGGGGCFGGGGGC:FGGGGG:FGGGFGFFCFF9BGFGGFGGGFGECGGGGGEGGGGGFGGFGGGGGDFGFFGGGGGGGGD?FGGGGGGGEGGGGGEE*CC8;CCC+ACEG*;9CEGGGGGGGGG8:5CC=55*:DDDGGEDG3C5DCD**94*0*84667CFC47>:>BF?CG(,9:D:6?@BB@?BBB72<A9:>A#
@DE18INS60510:318:000000000-B6LD3:1:1101:9735:9719 1:N:0:AAGAGGCACTATTAAG
TGGGGAATCTTCCGCAATGGACGAAAGTCTGACGGAGCAACGCCGCGTGAGTGATGAAGGATTTCGGTCTGTAAAGCTCTGTTGTTTATGACGAACGTGCAGTGTGTGAACAATGCATTGCAATGACGGTAGTAAACGAGGAAGCCACGGCTAACTACGTGCCAGCAGCCGCGGTAATACGTAGGTGGCGAGCGTTGTCCGGAATTATTGGGCGTAAAGAGCATGTAGGCGGCTTAATAAGTCGAGCGTGAAAAGGCGGGGCTCAACCCCGTATGGCGCTGGA
+
GGGGGGGGGGGGGGGGGGGGGGEGGGGGGGGGGGGGGGGGGGGGGGGFGFGGGGGGGGGGGGGGGGGGDGFFGGGGGGGGGGGGGGGGGGGGGGGGGGGGGGGGGGGGGGGGGGGGGGGGGGGGFGGGGGGCGGGFFFGGGGGGGGFGG@FGGGFGGGGGGGGGGG?EG>GGGEGGEFFCFFGGGGGGGG5*=CEECEGFEE*?C8CCEFG5E5:CEFGF:FGGDDEFGC53D5CF*9?FFFB@7*7C>DDGGF))9C69DBCC###################
@DE18INS60510:318:000000000-B6LD3:1:1101:9714:9728 1:N:0:AAGAGGCACTATTAAG
TGGGGAATCTTCCGCAATGGACGAAAGTCTGACGGAGCAACGCCGCGTGAGTGATGAAGGATTTCGGTCTGTAAAGCTCTGTTGTTTATGACGAACGTGCAGTGTGTGAACAATGCATTGCAATGACGGTAGTAAACGAGGAAGCCACGGCTAACTACGTGCCAGCAGCCGCGGTAATACGTAGGTGGCGAGCGTTGTCCGGAATTATTGGGCGTAAAGAGCATGTAGGCGGCTTAATAAGTCGAGCGTGAAAATGCGGGGCTCAACCCCGTATGGCGCCGGA
+
GGGGGGCGGGGGGGGF@FFGGGGEGGCFFGGGGGGGGGGGGGGGGGGGGGGGGGGGGGGGGGGFFGEGGGGGGFGGGGGGGGGGGGGFGGGGGGGGGGFGGGGGGGGGGGGGGGGGGGGGGGEG9DFGGGGGGGGGGGGGDGGGGGGGGDGGGGGGGGGGGGGF8FFGFGGGGGGDGGGGGF?CEEGFGGD@EEEGDCFGGG5CCGGGFG?FGGGEE3FDGGGGGGGG?C)9DG3?7B=7BF=DGGF:>3C/:FFFGG;9DBC36<4??B9:B##########
@DE18INS60510:318:000000000-B6LD3:1:1101:9391:9730 1:N:0:AAGAGGCACTATTAAG
TGGGGAATATTGCACAATGGGCGCAAGCCTGATGCAGCCATGCCGCGTGTATGAAGAAGGCCTTCGGGTTGTAAAGTACTTTCAGCGGGGAGGAAGGGAGTAAAGTTAATACCTTTGCTCATTGACGTTACCCGCAGAAGAAGCACCGGCTAACTCCGTGCCAGCAGCCGCGGTAATACGGAGGGTGCAAGCGTTAATCGGAATTACTGGGCGTAAAGCGCACGCAGGCGGTTTGTTAAGTCAGATGTGAAATCCCCGGGCTCAACCTGGGAACTGCGTCTGA
+
GGGGGGGGGGGGGGGGGGGGGGGGGGGGGGGGGGGGGGGGGGGGGGGDGGGGGGFGGGGGGGGGCGGGGGGEGGGGGGGFFGGGGGGGGGGGGGGGGDFFGGCGGGGGGGGGGGGGFGFCGGGFGGGGGGGGGGGGGGGFGFGGGGGGGGGGGGGGGGGFGGGGGCCFFCEG>BCCGGGGGGGCE8?EFGDGGGE>CFGGGG5FGGGGFGFF=EEGGGGGGGGGGGGGDEGD<G<@FFGCFFFF=+/:8>7CFFFFGGB(>@FGFBF?<>B<?:?F>6:>FF8
@DE18INS60510:318:000000000-B6LD3:1:1101:26974:9734 1:N:0:AAGAGGCACTATTAAG
TGGGGAATATTGCACAATGGGGGAAACCCTGATGCAGCGACGCCGCGTGAGCGAAGAAGTATTTCGGTATGTAAAGCTCTATCAGCAGGGAAGAAAATGACGGTACCTGACTAAGAAGCACCGGCTAAATACGTGCCAGCAGCCGCGGTAATACGTATGGTGCAAGCGTTATCCGGATTTACTGGGTGTAAAGGGAGCGTAGACGGTTGTGTAAGTCTGATGTGAAAGCCCGGGGCTCAACCCCGGGACTGCATTGGAAACTATGTAACTAGAGTGTCGGAGA
+
GGGGGGGGGGGGGGGGGGGGGGGGGGGGGGGGGGGGGGGGGGGGGGGGGGGGGGGGGGGGGGGGGGGGGGGGGGGGGGGGGGGGGGGGGGGGGGGGGGGGGGGGGGGGGGGGGGGGGGGGGGGGGGGGGGGGGGDGGGGGGFGGGGGGGGGGGGGGGGGGGCGGFGGGGGGGGGGGGGGGGGGGGGGGGGCFGGGGGGGGGGGGGGGGGGGGGGGGGGG:CGG>DDFGGGGGDGGF>FGDF@FFGEBGE75FGFFFGG9AC6CFFFFBDBAD<DABFBBB095
@DE18INS60510:318:000000000-B6LD3:1:1101:2368:9735 1:N:0:AAGAGGCACTATTAAG
TGGGGAATATTGCACAATGGGGGAAACCCTGATGCAGCGACGCCGCGTGAGCGAAGAAGTATTTCGGTATGTAAAGCTCTATCAGCAGGGAAGAAGAAATGACGGTACCTGACTATGAAGCACCGGCTAAATACGTGCCAGCAGCCGCGGTAAGACGTATGGTGCAAGCGTTATCCGGATTTACCGGGTGTAAAGGGAGCGCAGGCGGAAGGCTAAGTCTGTTGTGAAAGCCCGGGGCCCAACCCCGTTACTGCATAGGTAACTGGTCATTTAGAGTGCCGGT
+
FACF@CFFCG-,,@FE<<FFFCCFGFD<@E8DFDFCF<+:FEG+>FE=C=FGD7:CFFFEEG<?FE7CFGCGCFDFFGGG,,<FCF<83>D8CFFFGGGGGG9+@F<<FFCF,>3,8@AFFA8:3FG7<<BFE9>FEFGG7DCF><CFBC7*4,?FGGGCFDG9;C+<**1=F@A?<EC8*<E7+8?EGG?0@+::8*;8*?/8C:EGDGGECC+0<CFF>*0:0/020<*9*9)73))17>BB*:5*0*1:C?*1*04)267CF2065@#############
@DE18INS60510:318:000000000-B6LD3:1:1101:21087:9754 1:N:0:AAGAGGCACTATTAAG
TGGGGAATATTGCACAATGGGGGAAACCCTGATGCAGCGACGCCGCGTGAGCGAAGAAGTATTTCGGTATGTAAAGCTCTATCAGCAGGGAAGAAAATGACGGTACCTGACTAAGAAGCCCCGGCTAACTACGTGCCAGCAGCCGCGGTAATACGTAGGGGGCAAGCGTTATCCGGATTTACTGGGTGTAAAGGGAGCGTAGACGGCATGGCAAGCCAGATGTGAAAGCCCGGGGCTCAACCCCGGGACTGCATTTGGAACTGTCAGGCTAGAGTGTCGGAGA
+
GGGGGGGGGGGGGGGGGGGGGGGGGGGGGGGGGGGGGGGGGGGGGGGGGGGGGGGGGGGGGGGGGGGGGGGGGGGGGGGFGGGGGGGGGGGGGGGGGGGGGGGGGGGGGGGGFGGFGGGGGGGGGGGGGGGGGGCGGGGGGGGGGGGGEGGGGGGGGGGGGGGGGGGGGGGGGGGGGGGFGGGGGGGGGGGGGGDGGGGGGGGGGGGEDGGGGGFFGGGFGGGGGGGGGGGGGDGFFFDGFFFFDC>CBGGGGFFFGGBFGFGGFFFFFF>B??BF#######
@DE18INS60510:318:000000000-B6LD3:1:1101:24624:9768 1:N:0:AAGAGGCACTATTAAG
TGGGGAATATTGCACAATGGGGGAAACCCTGATGCAGCGACGCCGCGTGAGCGAAGAAGTATTTCGGTATGTAAAGCTCTATCAGCAGGGAAGAAGAAATGACGGTACCTGACTAAGAAGCACCGGCTAAATACGTGCCAGCAGCCGCGGTAATACGTATGGTGCAAGCGTTATCCGGATTTACTGGGTGTAAAGGGAGCGCAGGCGGTACGGCAAGTCTGATGTGAAAGCCCGGGGCTCAACCCCGGTACTGCATTGGAAACTGTCGGACTAGAGTGTCGGA
+
GGGGFGGGFFE@@FCDFGGGAFGGGGGCGFGGFFGGGG@FFFGGEFGGC@E<FGGGGGGGE5EFGGEFGGGGGGGFGFGEEGFFGGGEFE@ECFFEGGGGGGGGCEFCEGGGGGFEFGGFGGGGGGGGGGGGGGGGGGGGGGGGGGGGGGGGGC<7CFDDGGC9EGDFGGGGDGGGGGGGGG:GGG6ECGEGFGGGGGGGGGGGGGGGGGGCEGGGGGGGGGCDFFGFFG49CDC>;BDG?FF:GGEDBCGDG44/CF?7:?CCFFF:>:;9:?9?:<AAFF>
@DE18INS60510:318:000000000-B6LD3:1:1101:14348:9789 1:N:0:AAGAGGCACTATTAAG
TGGGGAATATTGCACAATGGGGGAAACCCTGATGCAGCGACGCCGCGTGAGCGAAGAAGTATTTCGGTATGTAAAGCTCTATCAGCAGGGAAGAAGAAATGACGGTACCTGACTAAGAAGCACCGGCTAAATACGTGCCAGCAGCCGCGGTAATACGTATGGTGCAAGCGTTATCTGGATTTACTGGGTGTAAAGGGAGCGCAGGCGGTACGGCAAGTCTGATGTGAAAGCCCGGGGCTCAACCCCGGTACTGCATTGGAAACTGTCGGACTAGAGTGTCGGA
+
GGGGG7@FGGGGGGFGGCFGFGEECGGFGFGGGGCFFGC@CFGGCFEFC7FGGFGGGFFGGGFFGGGFGGGGGGGEBFFFCFGGGGGFGGGGGGGGGFGGDGGGGGGGGGGGGFGF@FGGGGGGGDEFGGGGGGGGGGGGGGCFGGGGCFGDGGGGGFGGGGGGDGGGGGGGCFFGGGGGGGGGGGGGGGGGCFGEEGGGGGGGDGGGGGGGGGGECCGFFFGGGG7CF9CC3CG@DF:F@FFFD5>DEGG7:4*9CG04:6**96=19DF9:().6><B:B5
@DE18INS60510:318:000000000-B6LD3:1:1101:19740:9806 1:N:0:AAGAGGCACTATTAAG
TGGGGAATATTGGGCAATGGACGCAAGTCTGACCCAGCAACGCCGCGTGAAGGAAGAAGGCTTTCGGGTTGTAAACTTCTTTTGTCAAGGAAGAGTAGAAGACGGTACCTGACGAATAAGCCACGGCTAACTACGTGCCAGCAGCCGCGGTAATACGTAGGTGGCAAGCGTTGTCCGGATCTACTGGGTGTAAAGGGCGTGCAGCCGGGCCGGCAAGTCAGATGTGAAATCTGGAGGCTTAACCTCCAAACTGCATTTGAAACTGTAGGTCTTGAGTACCGGA
+
GGGGGGGGGGGGGGFGGGGGGGGGGGGGGGGGGGGGGGGGGGGGGGGGGGGGGGGGGGGGGGGGGGGGGGGGGGGGGGGGGGGGGGGGGGGGGGGGGGGGGGGGGGGGGGGGGGGGGFGGGGGGGGCGGGGGGGGGGGGGGGGGGGGGGDGGGGGGGGGGGGGGGGGGGGGGEGGGGGGGGGGGGGGGFGEGGGGGGGGGGGGGGFEGGGGGGGCE=FGGGFGGGGGGGGCFFF7F>BGFFFFFGFFFFGGG>FFFGD>>GFGGFBFFBFFFFFF?AFFF?>>
@DE18INS60510:318:000000000-B6LD3:1:1101:28576:9811 1:N:0:AAGAGGCACTATTAAG
TGGGGAATATTGCACAATGGGCGAAAGCCTGATGCAGCGACGCCGCGTGAGTGAAGAAGTATTTCGGTATGTAAAGCTCTATCAGCAGGGAAGAAAATGACGGTACCTGACTAAGAAGCCCCGGCTAACTACGTGCCAGCAGCCGCGGTAATACGTAGGGGGCAAGCGTTATCCGGATTTACTGGGTGTAAAGGGAGCGTAGACGGCGAAGCAAGTCTGAAGTGAAAACCCAGGGCTCAACCCTGGGACTGCTTTGGAAACTGTTTTGCTAGAGTGTCGGAGA
+
GGGGGGGGGGGGGGGGGGGGGGGGGGGGGGGGGGGGGGGGGGGGGGGGGGGGGGGGFGGGGGFGGGGGGGGGGGGGGGGGGGGGGGGGGGGGGGGGGGGGGGGGGGGGGGGGGFGGGGGGGGGGGGGGGGGGGGGGGGGGGGGGGGGGGGGGGGFCFGGGGGGGGGGGGGGGGGGGGGGGGGGGGGGGGGGGGGGGGGGGGGGGGGGGGGGGFFFCGGGGGGGGFGFGGDDGGGGFFFGFFFEFGGFC@CFGF4=?DFDBGFG7@<F?FF<<<?BA<BBF01@
@DE18INS60510:318:000000000-B6LD3:1:1101:21874:9813 1:N:0:AAGAGGCACTATTAAG
TGGGGAATATTGCACAATGGGGGAAACCCTGATGCAGCGACGCCGCGTGAGCGAAGAAGTATTTCGGTATGTAAAGCTCTATCAGCAGGGAAGAAGAAATGACGGTACCTGACTAAGAAGCACCGGCTAAATACGTGCCAGCAGCCGCGGTAATACGTATGGTGCAAGCGTTATCCGGATTTACTGGGTGTAAAGGGAGCGCAGGCGGTACGGCAAGTCTGATGTGAAAGCCCGGGGCTCAACCCCGGTACTGCATTGGAAACTGTCGGACTAGAGTGTCGGA
+
GGGGGGGGGGGGGGGGGGGGGGGGGGGGGGGGGGGGGGGGGGGGGGGGGGGGGGGGGGGGGFGGGGGGGGGGGGGGGGGGGGGGGGGGGGGGGGGGGGGGGGGGGGGGGGGGGGGGGGGGGGGGGGGGGGGGGGGGGGGGGGGGGGGGGGFGGGGGGGGGGGGGGGGGGGGGGGGGGGGGGGEGGFFG??CFFGGF8B?CGGEGGGGCG==EECEGGGGGFC?DFGGGGGGGFGGF)>>FFFFFG55C>GDGGFFFFF?FGFGGFFFBFF#############
@DE18INS60510:318:000000000-B6LD3:1:1101:12440:9818 1:N:0:AAGAGGCACTATTAAG
TGGGGAATCTTCCGCAATGGACGAAAGTCTGACGGAGCAACGCCGCGTGAGTGATGAAGGATTTCGGTCTGTAAAGCTCTGTTGTTTATGACGAACGTGCAGTGTGTGAACAATGCATTGCAATGACGGTAGTAAACGAGGAAGCCACGGCTAACTACGTGCCAGCAGCCGCGGTAATACGTAGGTGGCGAGCGTTGTCCGGAATTATTGGGCGTAAAGAGCATGTAGGCGGCTTAATAAGTCGAGCGTGAAAATGCGGGGCTCAACCCCGTATGGCGCTGGA
+
GGGGGGGGGGGGGGGGGGGGGGGGGGGFGGGGGGGGGGGGGGGGGGGGGGGGGGGGGGGG<FGGGGGGGGGGGGGGGGGGGGGGGGGGGGGGGGGGGGGGGGGGGGGGGGGGGGGGGGGGGGGGGGGGGGGGGGGGGGGGGGGGGGGGGGGGGGGGGGGGGGGGGGGGGGGGGGGGGGGGGGGGGGGGGGGGGGGGGGGGGGGGGGGGGGGDGGGGGFGGGFGGGGGGGGGDGDDFFFGGFFFFGEFGFGGGG?FFGGFFGFGGF?F:BEFFFFFF#######
@DE18INS60510:318:000000000-B6LD3:1:1101:28289:9823 1:N:0:AAGAGGCACTATTAAG
TGGGGAATATTGCACAATGGGCGCAAGCCTGATGCAGCCATGCCGCGTGTATGAAGAAGGCCTTCGGGTTGTAAAGTACTTTCAGCGGGGAGGAAGGGAGTAAAGTTAATACCTTTGCTCATTGACGTTACCCGCAGAAGAAGCACCGGCTAACTCCGTGCCAGCAGCCGCGGTAATACGGAGGGTGCAAGCGTTAATCGGAATTACTGGGCGTAAAGCGCACGCAGGCGGTTTGTTAAGTCAGATGTTAAATCCCCGGGCCCCACCTGGGAACTGCATCTGA
+
GGGGGGGGFGGCGGGGEGFFGGEDGGEFGGGGGGGGGGFGGFGFFFFFEGGGGGGDGGGGGGGCFEGGGGGGFEFGGGGFFCFCFGDGD7<FEGGFGGGGGF?FFGCFGGGGGFFFFG9FGGGGGGGFGGEGGGGGCEGGGCGG?FFDEEGGGGGGGGGGGFFGGEFFFGGEEGGGGGGCEGGCCE*;FG9>C5:EC0<85EE8FFCD@E=A8C*:CFF3CD=DEDECGED19DD)0***9969C+*2*2::CF6@G##########################
@DE18INS60510:318:000000000-B6LD3:1:1101:17724:9824 1:N:0:AAGAGGCACTATTAAG
TGGGGAATATTGCACAATGGGCGCAAGCCTGATGCAGCCATGCCGCGTGTATGAAGAAGGCCTTCGGGTTGTAAAGTACTTTCAGCGGGGAGGAAGGGAGTAAAGTTAATACCTTTGCTCATTGACGTTACCCGCAGAAGAAGCACCGGCTAACTCCGTGCCAGCAGCCGCGGTAATACGGAGGGTGCAAGCGTTAATCGGAATTACTGGGCGTAAAGCGCACGCAGGCGGTTTGTTAAGTCAGATGTGAAATCCCCGGGCTCAACCTGGGAACTGCATCTGA
+
GGGFGGGGGGGGGFGGFGGGGGGGGGGGGGGGGGGFGGGGGGGGDGGGGGGGGGGGGGGGGGGGGGGGGGGG<FFGGGGGGGGGGGGGGGGGGGGGGGGGGGGGGGGGGGGGGGGGGGGGGGGCFGGGGGGGGGGEGGGCFGFGGGGGGGGGGGGGFGGFEFGGGGGGGGGGG8CGFGFGECGGGEGDGGGGGECGGGGG8EEGGFGGGCFFEEE*AFGDGGEDGGG3C*>DGGDFFFGFBFFFFGFGFGFGGFF@GG(1DDGG@BFFF@?72?47?AAAAB7
@DE18INS60510:318:000000000-B6LD3:1:1101:25980:9885 1:N:0:AAGAGGCACTATTAAG
TGGGGAATATTGCACAATGGGGGAAACCCTGATGCAGCGACGCCGCGTGAGCGAAGAAGTATTTCGGTATGTAAAGCTCTATCAGCAGGGAAGAAGAAATGACGGTACCTGACTAAGAAGCACCGGCTAAATACGTGCCAGCAGCCGCGGTAATACGTATGGTGCAAGCGTTATCCGGATTTACTGGGTGTAAAGGGAGCGCAGGCGGTACGGCAAGTCTGATGTGAAAGCCCGGGGCTCAACCCCGGTACTGCATTGGAAACTGTCGGACTAGAGTGTCGGG
+
GFFGGGGGGGGFGGGGGGGGGGGGGGGGGGGGGGGGGGGGGGGFFGGEEGGFGG@FGGGGCEFGGGGFGGGGGGGGGGGEGGGGGGGGFGGCFGGGGGGGFGGGEGGGGGGGGGGAFGGGGGGGGGGGGGGGGGGGGGGGGGGGGGGGGGGGGGGGGGGGGGGGGGCFGGGGGGGGGGDEGGGGGGGGCEGGGGGGGGGGGEEGGEGEEGGGGDEGGGGCFGGGGGGGGGGDDDGDBF53?FF>CGEDFGGGGF?FGGD?GFGFFDFFF>B6:4)569<A###
@DE18INS60510:318:000000000-B6LD3:1:1101:25368:9893 1:N:0:AAGAGGCACTATTAAG
TGGGGAATATTGCACAATGGGCGAAAGCCTGATGCAGCGACGCCGCGTGAGTGAAGAAGTATTTCGGTATGTAAAGCTCTATCAGCAGGGAAGAAAATGACGGTACCTGACTAAGAAGCCCCGGCTAACTACGTGCCAGCAGCCGCGGTCATACGTAGGGGGCAAGCGTTATCCGGCTTTACTGGGTGTAAAGGGAGCGTAGACGGCGAAGCAAGTCTGAAGTGAAAACCCAGGGCTCAACCATGGGACTGCTTTGGAAACTGTTTTGCTAGAGTGGCGGAGA
+
GGFGGGGGGGGFGGGGGGGCEGFEGGGCGGFFGGGGGGFCCGGF:FFGGGGGGGDFGGGFA,BFGGGGGGGGFGGGGGGCGGGGGGGGGGGGGFGGGGGGGGGGGCFGGGGGAFFGFFGGGGDCFEGFGGGGGGGFFGGGDFGGGD:EC*1@@FFECGDGGGGDGFGGG>EGGFGE*:ECC9<:@DACEEFFGGEGE*:ED>EGEEG>ECEGF?FCFFF?7=+9CFFCFC*9DFG@..965<)*:?F47*CF###############################
@DE18INS60510:318:000000000-B6LD3:1:1101:25961:9923 1:N:0:AAGAGGCACTATTAAG
TGGGGAATATTGCACAATGGGGGAAACCCTGATGCAGCGACGCCGCGTGAGCGAAGAAGTATTTCGGTATGTAAAGCTCTATCAGCAGGGAAGAAAATGACGGTACCTGACTAGGAAGCACCGGCTAAATACGTGCCAGCAGCCGCGGTAATACGTATGGTGCAAGCGTTATCCGGATTTACTGGGTGTAAAGGGAGCGTAGACGGTTGTGTAAGTCTGATGTGAAAGCCCGGGGCTCAACCCCGGGACTGCATTGGAAACTATGTAACTAGAGTGTCGGAGA
+
GGGGGGGGGGGGGGGGGGGGGGGGGGGGGGGGGGGGGGGGGGGDFGGGGGGGGGGGGGGGBCFFGGGFGGGGGGGGGFGCGGGGGGGGGGGGFGGGGGGGGGGGGGGGGGGGGGGGGGGGGGDGGEGGGGGGGFCGGGGGGGGGGGGGGGGGGGFEGCFGGGGGGGGGGGGCGGGGGGGGGGGGGGCGEFD?FFGGGGGEGD><AE?EGEGGGCFCF:CCCFFGGGGGFFFDDG3>DFDC4>B:DE:C@4<<CF?FGGFFG*:7@DF<DF<AA<9A2489005
@DE18INS60510:318:000000000-B6LD3:1:1101:13461:9942 1:N:0:AAGAGGCACTATTAAG
TGGGGAATATTGCACAATGGGCGCAAGCCTGATGCAGCCATGCCGCGTGTATGAAGAAGGCCTTCGGGTTGTAAAGTACTTTCAGCGAGGAGGAAGGTGTTGCGGTTAATAACCGCAGCAATTGACGTTACTCGCAGAAGAAGCACCGGCTAACTCCGTGCCAGCAGCCGCGGTAATACGGAGGGTGCAAGCGTTAATCGGAATTACTGGGCGTAAAGCGCACGCAGGCGGTCTGTCAAGTCGGATGTGAAATCCCCGGGCTCAACCTGGGAACTGCATCCGA
+
GGGGGGGGGGGGGGGGGGGGGGGGGGGGGGGGGGGGGGGGGGGGGGGGGGGGGGFGGGGGGGGGGGGGGGGGGGGGGGGGGGGGGGGGGGGGGGGGGGGGGFGGGDGGGGGGGGGGGGGGGGGGGGGGGGGGGGGGGGFGGGGGGGGCGGGGFGGGGGGGGGGGGGGGGDGGGGGGGGGGDCEGGGGGGGGGGGGGGGGGGGEFGGGGGGGGGGGGFGGGGGGGGGGDGEGDG39FFFGGFFEBGGFFFG=FGFFF3D>BGFGG@FFF?@6(8::2).5<BB@
@DE18INS60510:318:000000000-B6LD3:1:1101:18726:9962 1:N:0:AAGAGGCACTATTAAG
TGGGGAATATTGCACAATGGGGGAAACCCTGATGCAGCGACGCCGCGTGAGCGAAGAAGTATTTCGGTATGTAAAGCTCTATCCGCAGGGAAGAAAATGACGGTACCTGACTAAGAAGCACCGGCTAAATACGTGCCAGCAGCCTCGGTAATACGTATGGTGCAAGCGTTATCCGGATTTACTGGGTGTAAAGGGAGCGTAGACGGTTGTGTAAGTCTGATGTGAAAGCCCGGGGCTCAACCCCGGGACTGCATTGGAAACTATGTAACTAGAGTGTCGGAGA
+
GGGGGGGGGGGGGGGGGGGGGGGGGGGGGGGGGGGGGGGGGGGGGGGGGGGGGGGGGGGGGGGGGGGGGGGGGGGGGGGGGGGGGGGGGGGGGGGGGGGGGGGGGGGGGGGGGGGGGGGGGGGGGGGGGGGGGGGGGGGGGGGGGGGGGGGGGGGEGGGGGGGGGGGGGGGGGGGGGGGGGGGGGGGGGGGGGGGGGGGGGCEGGGEEG;EGGGGGGGGGGGGGGGGGG6<GGCDBDFGGFFFFGGBGEGGGGFFFGFFFGFFGFAFAAFAFFFFFFFFFF>@
@DE18INS60510:318:000000000-B6LD3:1:1101:27674:9973 1:N:0:AAGAGGCACTATTAAG
TGGGGAATATTGCACAATGGGGGAAACCCTGATGCAGCGACGCCGCGTGAGCGAAGAAGTATTTCGGTATGTAAAGCTCTATCAGCAGGGAAGAAGAAATGACGGTACCTGACTAAGAAGCACCGGCTAAATACGTGCCAGCAGCCGCGGTAATACGTATGGTGCAAGCGTTATCCGGATTTACTGGGTGTAAAGGGAGCGCAGGCGGAAGGCTAAGTCTGATGTGAAAGCCCGGGGCTCAACCCCGGTACTGCATTGGAAACTGGTCATCTAGAGTGTCGGA
+
GGGGGGGGGGGGGGGGGGGGGGGGGGGGGGGGGGGGGGGGGGGGGGGGGGGGGGGGGGGGGGGGGGGFGGGGGGGGGGGGGGGGGGGGGGFGGGGGGGGGGGGGGGGGGGGGGFGGGGGGGGGGGGGEGGGGGGGGFGGGGGGGGGGGGGGGGGGFG@FFGGGGGGGGGGGGGGGGGGGEGGGGGGGGGGEGGGGGGGGGGC>EGGGGGEGGGGGGGCCDCC7FFCGGG?77FGGFFF<GFF:@DEFG>C*:C??B>C74C?4DFFF9BBA<><)4)65<:B3
@DE18INS60510:318:000000000-B6LD3:1:1101:26680:9991 1:N:0:AAGAGGCACTATTAAG
TGGGGAATATTGCACAATGGGCGCAAGCCTGATGCAGCGACGCCGCGTGAGTGGAGAAGTATCTCGGTATGTAAAGCTCTATCAGCAGGGAAGAAAATGACGGTACCTGACTAAGAAGCCCCGGCTAACTACGTGCCAGCAGCCGCGGTAATACGTAGGGGGCAAGCGTTATCCGGATTTACTGGGTGCAAAGGGAGCGTAGACGGTAAAGCAAGTCTGAAGTGAAAGCCCGCGGCTCAACTGCGGGACTGCTTTGGAACCTGTTTTGCTAGAGTGTCGGAGA
+
FGGGGGEGDFGGGGGGGGFFGGGGGEGFGFFFGGGGGG@EGCFGGEGFG@FFGGGGGGGGGGGAFG7BFFEFGGG<FGGGGCEGFGFGGGGGGGGGGGGGFEGGFFEFCGGGFC<DBFGDDBE@FECAFFFCFCFGGGGGGGFGGGGG:>FEC<:3?FFB:FC*CFF5B<8:<FGDG58CGGB@8:5CG?C@+;EFCEGEGDE+:*;:89+2+<F?CGFGFGFFGC?>:C7D3D37>346?FFF:ED####################################
@DE18INS60510:318:000000000-B6LD3:1:1101:16915:9998 1:N:0:AAGAGGCACTATTAAG
TGGGGAATATTGCACAATGGGCGAAAGCCTGATGCAGCGACGCCGCGTGAGTGAAGAAGTATTTCGGTATGTAAAGCTCTATCAGCAGGGAAGAAAATGACGGTACCTGACTAAGAAGCCCCGGCTAACTACGTGCCAGCAGCCGCGGTAATACGTAGGGGGCAAGTGTTATCCGGATTTACTGGGTGTAAAGGGAGCGTAGACGGCGAAGCAAGTCTGAAGTGAAAACCCAGGGCTCAACCCTGGGACTGCTTTGGAAACTGTTTTGCTAGAGTGTCGGAGA
+
GGGGGGGGGGGGGGGGGGGGGGGGGGGGGGGGGGGGGGGGGGGGGGGGGCEGGGGGGGGGGGGGGGGGGGGGGGGGGGGGGGGGGGGGGGGGGGGGGGGGGGGGGGGGGGGGGGGGGGGGGGGGGGGGGGGGGGFFGGGGGGGGGGGGGGGGGGGFGGGGGGGDGGGEGGGGGGGGGGGGGGDGGGGGEGGFGGGGGGGGGGCCEGGGEEGGC<FGFGGGGGGGGGGGGGGGFD3>F@GFFF3>FFFCFCFGGFFFG6>AGFCF?BF??FFBFBBBA<?09>@
@DE18INS60510:318:000000000-B6LD3:1:1101:11820:10004 1:N:0:AAGAGGCACTATTAAG
TGGGGAATATTGCACAATGGGGGAAACCCTGATGCAGCGACGCCGCGTGAGCGAAGAAGTCTTTCGGTATGTAAAGCTCTATCAGCAGGGAAGAAGAAATTACGGCACCTGACTATGAAGCACCGGCTAAATACGTGCCAGCAGCCGCGGTAATACGTATGGTGCAAGCGTTATCCGGATTTACTGGGTGTAATGGGAGCGCAGGCGGAAGGCTAAGTCTGATGTGAAAGCCCGGGTCTCAACCCCGGTACTGCATTGGAAACTGGCCATCTGGAGTGTCGGA
+
GGGGGGGGGGGGGGGGGGGGG;FFEG@FGGGGGGGGGG@F@FGGGGGGG7:4CFFGGGGD,,CFFGGC<FGGGGGGD,EFAFGGGGGGGGGECFGGEDFG,B<=F73=FFFDFGE,C,8,,8:=++>F:FD3<><>FF<=@@C,3D<>F*FEG9FG:33,6<FFGG;,=F8B:FG9<:8@89B9++>B*3*,5+490;8?EEG5*:188*:*2CEFFCGFDFFG?C?DEEGC###################################################
@DE18INS60510:318:000000000-B6LD3:1:1101:16516:10009 1:N:0:AAGAGGCACTATTAAG
[truncated: 49,345,052 more chars]
