# Supplementary material for: Effect of radiotherapy on the gut microbiome in pediatric cancer patients: a pilot study
Source: PeerJ. 2019 Sep 23;7:e7683. doi: 10.7717/peerj.7683 (PMC6761921; doi:10.7717/peerj.7683)
Supplement: Supplemental Information 8 — Male at age of 4, taking a sample from patient 3 (P3) at time zero, 16 days before exposed to his first radiation dose. [file peerj-07-7683-s008.gz]

Archive with 1 entries (1 files):
- GEN171113_S_16s_sample6_2_V3V5_FWD.fastq
