# Supplementary material for: Effect of radiotherapy on the gut microbiome in pediatric cancer patients: a pilot study
Source: PeerJ. 2019 Sep 23;7:e7683. doi: 10.7717/peerj.7683 (PMC6761921; doi:10.7717/peerj.7683)
Supplement: Supplemental Information 8 — Male at age of 4, taking a sample from patient 3 (P3) at time zero, 16 days before exposed to his first radiation dose. [file peerj-07-7683-s008.gz › GEN171113_S_16s_sample6_2_V3V5_FWD.fastq]

@DE18INS60510:318:000000000-B6LD3:1:1101:15909:2195 1:N:0:AAGAGGCAAAGGCTAT
TGGGGAATATTGCACAATGGGGGAAACCCTGATGCAGCGACGCCGCGTGAGCGATGAAGTATTTCGGTATGTAAAGCTCTATCAGCAGGGAAGAAAATGACGGTACCTGACTAAGAAGCCCCGGCTAACTACGTGCCAGCAGCCGCGGTAATACGTAGGGGGCAAGCGTTATCCGGATTTACTGGGTGTAAAGGGAGCGTAGACGGCATGGCAAGCCAGATGTGAAAGCCCGGGGCTCAACCCCGGGACTGCATTTGGAACTGTCAGGCTAGAGTGTCGGAGT
+
GGGGGGGGGGGGGGGGGGGGGGGGGGGGGGGGGGGGGGGGGGGFEGGGGGGGGGGGGGGG;FGGGGGGGGGGGGGGGGGGGGFGGC<FFFGGGGGGGGGGGGGGGGGGGGGGGCECFGFFGGGDGGGGGGGGGGEGGGGFCCGGGGGDCEEGFGGGGGGGGGG58CFGEGGGGGGGGGGGGCGFGGFD>GGGGGGGDEGGGG>FEEE>EFFGGFE7FGGCFGGGFGGGGGGGGGD@DFG47:5>GC>)7*/57966CF2<4?FCFFFBFF284))<5A?####
@DE18INS60510:318:000000000-B6LD3:1:1101:15613:2196 1:N:0:AAGAGGCAAAGGCTAT
TGGGGAATATTGCACAATGGGCGCAAGCCTGATGCAGCCATGCCGCGTGTATGAAGAAGGCCTTCGGGTTGTAAAGTACTTTCAGCGGGGAGGAAGGGAGTAAAGTTAATACCTTTGCTCATTGACGTTACCCGCAGAAGAAGCACCGGCTAACTCCGTGCCAGCAGCCGCGGTAATACGGAGGGTGCAAGCGTTAATCGGAATTACTGGGCGTAAAGCGCACGCAGGCGGTTTGTTAAGTCAGATGTGAAATCCCCGGGCTCAACCTGGGAACTGCATCTGA
+
GGGGGGGGFGGGGGGGGGGGGGGGGGGGGGGGGGGGGGGGGGGGGGGGGDDGGGGGGGGGGGGGGGGGGGEGGGGGGGGGGGGGGGGGG>FCGDGGGGGGGGGGGFGGGGFGGGFGGGGGGGGGGGGGGGGGGGGGGDGGCEGGGGGGGGGGGGGGGGGFGGFGF*8CGGGGGGGGGGGGGGGGGGGGFGFFGEEE5@E>C8>EFEGGCFGGGGGGGGGGGGGDECEGGGGCDDGFFF>F=?6B:<@C@7FCFFFFFG>0<5>7FFFFF:(.8:?FFBBBAB4
@DE18INS60510:318:000000000-B6LD3:1:1101:18051:2218 1:N:0:AAGAGGCAAAGGCTAT
TGGGGAATATTGCACAATGGGCGCAAGCCTGATGCAGCCATGCCGCGCGTATGAAGAAGGCCTTCGGGTTGTAAAGTACTTTCAGCGGGGAGGAAGGTGTTGAGGTTAATAACCTCAGCAATTGACGTTACCCGCAGAAGAAGCACCGGCTAACTCCGTGCCAGCAGCCGCGGTAATACGGAGGGTGCAAGCGTTAATCGGAATTACTGGGCGTAAAGCGCACGCAGGCGGTCTGTCAAGTCGGATGTGAAATCCCCGGGCTCAACCTGGGAACTGCATTCGA
+
GGGGGGGGGGGGGGGGGGGGGGFGGGGGGGGGGGGGGGGGGGGGGGGGGGGGGGGGGGGGGGGGGGGGGGGGGGGGG@CCCFGGGGGGGGGGGGGGGGGGGGGGGGGGGGFGGGFFGGFGFGGFGGGGGGGGGGGGGGGG?FGGGGGGGGGGGGGGGGGGGGGGG7@FGDGGGGGGGGGGGGGGCEGGFGGGGGGGGGGFDEGGGGGGGGGGGGGGGGGGGGGGGGGGDGGGGGGFFFGFBFDFGGBFFGG>FFFFGGFF:>DGFFFFFF?BFB?DBF2>A>?
@DE18INS60510:318:000000000-B6LD3:1:1101:7931:2224 1:N:0:AAGAGGCAAAGGCTAT
TGGGGAATATTGCACAATGGGCGCAAGCCTGATGCAGCCATGCCGCGTGTATGAAGAAGGCCTTCGGGTTGTAAAGTACTTTCAGCGGGGAGGAAGGGAGTAAAGTTAGTACCTTTGCTCATTGACGTTACCCGCAGAAGAAGCACCGGCTAACTCCGTGCCAGCAGCCGCGGTCATACGGAGGGTGCAAGCGTTAATCTGAATTACTGGGCGTAAAGCGCACGCAGGCGGTCTGTCAAGTCGGATGTGATATCCCCGGGCTCAACCTGGTAACTGCATCCGA
+
EFGFFCFGFGGGGGGFDDFGFGFGGGGGF@FDEFGFGEGGGGGFE:FCC@,,CCCEFGGGFGGCFGCFG@C:CFFFEFCFGGGGG9FDGDGEGFFG+=FFGFFFGGDGFGGGGCECDFDFAFFCBFFGFGCCGGE@EE,@CGGGGGFGGGGGGFGFGGGGG*;FC,C6CG*BCF*;<EGGGCCE7EGEF?FGEED58+202<CGFGGGGGGGGGEEEFGGD<ECC3>CE5DDG34@7**21@539E>GFF**:669576(5)19615:?>346?BF>)..5?B
@DE18INS60510:318:000000000-B6LD3:1:1101:15508:2225 1:N:0:AAGAGGCAAAGGCTAT
TGGGGAATATTGCACAATGGGGGAAACCCTGATGCAGCGACGCCGCGTGAGCGATGAAGTATTTCGGTATGTAAAGCTCTATCAGCAGGGAAGAAAATGACGGTACCTGACTAAGAAGCCCCGGCTAACTACGTGCCAGCAGCCGCGGTAATACGTAGGGGGCAAGCGTTATCCGGATTTACTGGGTGTAAAGGGAGCGTAGACGGCATGGCAAGCCAGATGTGAAAGCCCGGGGCTCAACCCCGGGACTGCATTTGGAACTGTCAGGCTAGAGTGTCGGAGA
+
GGGGGGGGFFGGGGGGGGGGGGGGGGGFDF<CFGGGGGFG7FGGGGGEGGGGGGGGGGGG,EDFGGGGGGGGGGGGG<FGGGGGGGGGGGGFGGGF8FFFGGGGGGGGGFGGFG?AFGGGGGDGGGGFGGGGEFGGGGCGDGGGGGFC7<FGG?CB:FGGGGGCCCCEEGGGGGGGEEGFGFCFFGGGGGGGGGGGCCEECG*+:CGEEFGGGFGGGC<*9>FG7>CGGFGDD3)75>F4?>>DGEFD@*94*979CFFFG)0:@2B?###############
@DE18INS60510:318:000000000-B6LD3:1:1101:13648:2282 1:N:0:AAGAGGCAAAGGCTAT
TGGGGAATATTGGACAGTGGGCGAAAGCCTGATCCAGCGACGCCGCGTGAGTGAAGAAGTATTTCGGTATGTAAAGCTCTATCAGCAGGGAAGAAAATGACGGTACCTGACTAAGAAGCCCCGGCTAACTACGTGCCAGCAGCCGCGGTAATACGTAGGGGGCAAGCGTTATCCGGATTTACTGGGTGTAAAGGGAGCGTAGACGGTTAAGCAAGTCTGAAGTGAAAGCCCGGGGCTCAACCCCGGTACTGCTTGGGAAACTGTTTGACTTGAGTGCAGGAGA
+
GGGGGGGGGGGGGGGGGGGGGGGCFGGGGGGGFGGGGGGGGGGGGGGGGGGGGGGGFGGGGGGGGGGFGGGGGGGGGGFFGGGGGGGGGGFGGGFFGGGGGGGGGGGGGGGGGFFGGFGGFGDGGGGGGGGGGGGGGGGGGGGGGGEGG>CFFGGFFFGGGGGEGGGGGGGGGEGGGDGFGGGGFCBE8@C0ACEGGGGGGGEGGGC5E7CGGFGGGCCFFDCF+:CGGF<DD33>@>467F;>DEDC>FF=7@*8F*24C/:7@9F<B44AAF#########
@DE18INS60510:318:000000000-B6LD3:1:1101:11484:2290 1:N:0:AAGAGGCAAAGGCTAT
TGGGGAATATTGCACAATGGGCGCAAGCCTGATGCAGCCATGCCGCGTGTATGAAGAAGGCCTTCGGGTTGTAAAGTACTTTCAGCGGGGAGGAAGGGAGTAAAGTTAATACCTTTGCTCATTGACGTTACCCGCAGAAGAAGCACCGGCTAACTCCGTGCCAGCAGCCGCGGTAATACGGAGGGTGCAAGCGTTAATCGGAATTACTGGGCGTAAAGCGCACGCAGGCGGTTTGTTAAGTCAGATGTGAAATCCCCGGGCTCAACCTGGGAACTGCATCTGA
+
GGGGGGGGGGFEGGGFFGGGGGGGGGGGGGGGGGGGGGGGGGGGGDGFGGGGGGFFGGGGGGGGGFE@CCFGGCGGGGGGFGGGGGGCEGFGGGGGDGGDFGG9DDGGGFFGGGGGGGGFFFGGGG@FGGGGGGGGGECFFFGGGGGCCGGEGGGGGGGGGGGGGFGGGGGGGFGD@FGGC>CEGGGGGGGGEGGEFFGGGD5CG@CC<FFFGGEEGGGC:35<:5EGGGGGCCGFF?D7=@9*:CFG=D*:7@7FGG9>C:FGFFFB###############
@DE18INS60510:318:000000000-B6LD3:1:1101:8692:2296 1:N:0:AAGAGGCAAAGGCTAT
TGGGGAATATTGCACAATGGGGGAAACCCTGATGCAGCGACGCCGCGTGAGCGATGAAGTATTTCGGTATGTAAAGCTCTATCAGCAGGGAAGAAAATGACGGTACCTGACTAAGAAGCCCCGGCTAACTACGTGCCAGCAGCCGCGGTAATACGTAGGGGGCAAGCGTTATCCGGATTTACTGGGGGTAAAGGGAGCGTAGACGGCATGGCAAGCCAGATGTGAAAGCCCGGGGCTCAACCCCGGGACTGCATTTGGAACTGTCAGGCTAGAGTGTCGGAGA
+
CEGEEGFAF-CE<EFGGFGGGGFDGGGFGGGGGGFGF<FGFGGGGGGGGEDCGGGGFGF@E,D;FGGEFGG@FGCEGFGFGCFGGFFGFGGFGGGGG?FFGGGGGGFFFGGGGDGEGGGGGGGDC@EFGGGGGGGFGFF8CFGGGGDE:EDCGGGCFGGGGGGGGGGGDEGGGGGGGEEFGD@FFF*1*;ACGGGGECEGCCECCCE88CFGEFDFGGFGD><>C7EGGGGGGGGD3>FG4@EFGCEGF5C9C=?FCF?ADFD749?################
@DE18INS60510:318:000000000-B6LD3:1:1101:13930:2319 1:N:0:AAGAGGCAAAGGCTAT
TGGGGAATATTGCACAATGGGCGCAAGCCTGATGCAGCCATGCCGCGTGTATGAAGAGGGCCTTCGGGTTGTAAAGTACTTTCAGCGGGGAGGAAGGGAGTAAAGTTAATACCTTTGCTCATTGACGTTACCCGCAGAAGAAGCACCGGCTAACTCCGTGCCAGCAGCCGCGGTAATACGGAGGGTGCAAGCGTTAATCGGAATTACTGGGCGTAAAGCGCACGCAGGCGGTTTGTTAAGTCAGCTGTGAAATCCCCGGGCTCAACCTGGGAACTGTATCTGA
+
GGGGGGGGGGGGGGGGGGGGGGGGGGGGGGFFGGGGGGGGGGGGGGGGGGGGGAFFGGGGGGGEFGGGGGGGFGFGGGGGGGGGGGGDGGGGFFGGGGGGGGFFFGGGGGGGF9DFGFFG<FGCGGGGGGGGGGGGGGGGGGFGGGGGGGDEGGGGGGGGGGGGGGFGGGGDGGGD@BCGGGGGC>EGFGGGGGECFGGGGGCFGFGGFGFG5:E*>>FGGDCDGGGDEGGCD5C>@FDD?@@F*<?:4:7>79:?FGF1C>FFF?FB?>2,:?7?DF452:F
@DE18INS60510:318:000000000-B6LD3:1:1101:13148:2320 1:N:0:AAGAGGCAAAGGCTAT
TGGGGAATATTGCACAATGGGCGCAAGCCTGATGCAGCCATGCCGCGTGTATGAAGAAGGCCTTCGGGTTGTAAAGTACTTTCAGCGGGGAGGAAGGGAGTAAAGTTAATACCTTTGCTCATTGACGTTACCCGCAGAAGAAGCACCGGCTAACTCCGTGCCAGCAGCCGCGGTATACGGAGGGTGCAAGCGTTAATCGGAATTACTGGGCGTAAAGCGCACGCAGGCGGTTTGTTAAGTCAGATGTGAAATCCCCGGGCTCAACCTGGGAACTGCATCTGAT
+
FGGGGGGGGGGGGGGGGGGGGGFGGGGGGGGGGGGGGGGGGGGGGGGGGGGGGGGGGGGGGGGGGGGGGGGGGGGGGGGGGGGGGGGGGDGGGGGGGGGGGGGGGGGGGGGGGFGEGGGGGDFGGGGGGGGGGGGGGGGGGGGGGGGGGGGGGGGGGGGGGGGGGGGGGGGGGGGGGGFGGGGGGGGGGGGGGGGGFGFEEGGGGGGGGGGGGGGGGGGGGGGGGGGGGGC3CDGFFFGGFFFF=FFGFGGGGFFFGG>><F=FFF6<?:1:??DFFF<BAA6
@DE18INS60510:318:000000000-B6LD3:1:1101:23627:2329 1:N:0:AAGAGGCAAAGGCTAT
TGGGGAATATTGGGCAATGGGCGCAAGCCTGACCCAGCAACGCCGCGTGAAGGAAGAAGGCTTTCGGGTTGTAAACTTCTTTTGTCGGGGACGAAACAAATGACGGTACCCGACGAATAAGCCACGGCTAACTACGTGCCAGCAGCCGCGGTAATACGTAGGTGGCAAGCGTTATCCGGATTTACTGGGTGTAAAGGGCGTGTAGGCGGGATTGCAAGTCAGATGTGAAAACTGGGGGCCCAACCTCCAGCCTGCATTTGAAACTGTAGTTCTTGAGTGCTGG
+
GGGGGGGGFGGGGGGGGGGGGGGGGGGFGGGGFGGGGGGGGGGGEGGFGGGGGGGGGGGGGFGGGGGEGGGEGGGGFGGCFGFGGGGDGGGGGGGGGGGGGGGGGGGGFFGGGGE@FGGGGG8FGGGGCGGGGGGGGGGGGFGGGGCEGGGFGGFGGGGGGGGGGCGGFFEECGGGGGGGEE<EGFG?CCECGGGGGGGGGGGGGGGGGGGC*:EFCFGFDGCGF:FDGGGGDGGFFFGGEEFFGE4DFGGGCFF@726<:@CGFA/6>FAAF<2254<AF29
@DE18INS60510:318:000000000-B6LD3:1:1101:18062:2343 1:N:0:AAGAGGCAAAGGCTAT
TGGGGAATATTGCACAATGGGCGCAAGCCTGATGCAGCCATGCCGCGTGTATGAAGAAGGCCTTCGGGTTGTAAAGTACTTTCAGCGGGGAGGAAGGGAGTAAAGTTAATACCTTTGCTCATTGACGTTACCCGCAGAAGAAGCACCGGCTAACTCCGTGCCAGCAGCCGCGGTAATACGGAGGGTGCAAGCGTTAATCGGAATTACTGGGCGTAAAGCGCACGCAGGCGGTTTGTTAAGTCAGATGTGAAATCCCCGGGCTCAACCTGGGAACTGCATCCGA
+
GGGGGEGGGCF<FFFGAFCGFFCECGGGCAFDGFGGGFGGGGGGGGGG7BFFFGDFGGGG?FC=CFGGGGCFCFFGG?<<5ECFC<=FFCCEE7FGC:FGGGGGG<FDFGGEFGFFFGGGCFG<FGGGGFCFEEGGGGGGF:FGG:6@CF:BE@AE7FGGGGGGGGGFEEDDEFEEBGCF8*=CEGE5C9+/*;CE*C?/*;8:6:EF<8=CE5:AEFFCC3EDG:ECC7D)957:??**19?6DC4:*>77CF:FDD0-/)1=*377(5<?B6))42<BFFF
@DE18INS60510:318:000000000-B6LD3:1:1101:8745:2353 1:N:0:AAGAGGCAAAGGCTAT
TGGGGAATATTGCACAATGGGCGAAAGCCTGATGCAGCCATGCCGCGTGTATGAAGAAGGCCTTCGGTATGTAAAGTACTATCAGCGGGGAGGAAGAGAGTAAATATTATACCTTGAAGCACTGACTCTACCCGTAGAAGAAGCAGCGGCGATCTCTGTGCCGGCAGCGGCGGTAAGACGGACGGGGCAAGGGGGAATCGGAATTACTGGGCGTAAAGCGCACGAAGGCGGCTGGTCAAGGCAGAGGTGAAATCTTGGGGACAAACCTGGGAACTTCACATGA
+
GCFFCGGGDFFGCEFBCEEF8,@+@7+,BEFGGGFGGE,B?FGFGGGGG+:,CF=FGEE8,3B<FGG:@@@@FGGC38@@;FCFDG*>:C:FFF<C,=,<?,8<,<?,8,<C92,,22,?F,,8,?,,,7,?FF*1/;FG?CCC6*;EC######################################################################################################################################
@DE18INS60510:318:000000000-B6LD3:1:1101:13595:2368 1:N:0:AAGAGGCAAAGGCTAT
TGGGGAATATTGCACAATGGGGGAAACCCTGATGCAGCGACGCCGCGTGAAGGAAGAAGTATCTCGGTATGTAAACTTCTATCAGCAGGGAAGAAAATGACGGTACCTGACTAAGAAGCCCCGGCTAACTACGTGCCAGCAGCCGCGGTAATACGTAGGGGGCAAGCGTTATCCGGCTTTACTGGGTGTAAAGGGAGCGTAGACGGAAGAGCAAGTCTGATGTGAAAGGCTGGGGCTTAACCCCAGGACTGCATTGGAAACTGTTTTTCTAGAGTGCCGGAGA
+
GGGGGGGGGGGGGGGGGGGGGGGGGGGCCGGCGGGGGGEGGGGGGGGGDGFCEFGGGGGGGGGGGGGGGGGFAFFGGGGGGGGGGGGGDE*CFEGCFGGGFGGGFGGGG8FFCFGGGGGGGGGCGGGDGGGFGCCCFFFFGCDGGGGGG>EFGGG9@FGGGGGGGCFGC>8CCFGG**?8FCCFFFFEE9:FFFGGCE=?CEEFGGGDGFGFGGFCFCC:*:029C+?C5DD5CCB>FCGF4<@5=F359FG7/7*>4))9/C:*6)1:F<>DF#########
@DE18INS60510:318:000000000-B6LD3:1:1101:7368:2408 1:N:0:AAGAGGCAAAGGCTAT
TGGGGAATATTGCACAATGGGCGCAAGCCTGATGCAGCCATGCCGCGTGTATGAAGAAGGCCTTCGGGTTGTAAAGTACTTTCAGCGGGGAGGAAGGGAGTAAAGTTAATACCTTTGCTCATTGACGTTACCCGCAGAAGAAGTACCGGCTAACTCCGTGCCAGCAGCCGCGGTAATACGGAGGGTGCAAGCGTTAATCGGAATTCCTGGTCGTAAAGCGCACGCCGGCGGTTTGTTACGTCAGATGTGAACTCCCCGGGCTAATACTGGGAACTGCGTCTGA
+
FGGG@FEFEFFFGGGGFGGGGEC=FE>?EGGFFFFDFFGGGGG8CDGE@C8F=@DAFGG<FDFFGG7FCFGECDFCFG;FACFGCDGG><*=B=BFE*CFE,?:,C:FFGFGFD9FGGGFCFDACFD<FGGGFG5?CEFEFCCFDFACEDCEFF:<8*;@CGGGGCEC888:1/:*:<FFG*:?>85?C?CGGGGC8@FGGD*/+3<+<C+3CEFGDGGDGD5C5*5C5E3)193@###############################################
@DE18INS60510:318:000000000-B6LD3:1:1101:21174:2427 1:N:0:AAGAGGCAAAGGCTAT
TGGGGAATATTGCACAATGGGGGAAACCCTGATGCAGCGACGCCGCGTGAGCGAAGAAGTATTTCGGTATGTAAAGCTCTATCAGCAGGGAAGAAAATGACGGTACCTGACTAAGAAGCACCGGCTAAATACGTGCCAGCAGCCGCGGTAATACGTATGGTACAAGCGTTATCCGGATTTACTGGGTGTAAAGGGAGCGTAGACGGTTGTGTAGGTCTGATGTGAAAGCCCGGGGCTCAACCCCGGGACTGCATTGGAAACTATGTAACTAGAGTGTCGGAGA
+
GGGGGEGGGGGCGGGDFCFFGGGGGGG<FFFEFGGGGGDGGEGGGGGFGGGGGGGGGGGE@FG9DFEGFF=EFGGGCAFGFGGGGGGGGGGFFGGGGGGFGGDGFGGGGGGGGFGDFGGFGGGGGGEFGGGGGFFGFCFGGGGGGGGGGGGDFFG:FFFFGGGGCGFGBFGGGFEGG5CF+C:BGGEGGG9:EGGGGGGGGGGFC*;EGGEFG7:+<7CFDGFG?FEGGGCD9DD<B>C=?7<>DEED75FF7?4=<F><C6*:=AFA>F2<2).4>A09>;3
@DE18INS60510:318:000000000-B6LD3:1:1101:15647:2489 1:N:0:AAGAGGCAAAGGCTAT
TGGGGAATATTGGGCAATGGGCGCAAGCCTGACCCAGCAACGCCGCGTGAAGGAAGAAGGCTTTCGGGTTGTAAACTTCTTTTGTCGGGGGCGAAACAAATGACGGTACCCGACGAATAAGCCACGGCTAACTACGTGCCAGCAGCCGCGGTAATACGTAGGTGGCAAGCGTTATCCGGATTTACTGGGTGTAAAGGGCGTGTAGGCGGGATTGCAAGTCAGATGTGAAAACTGGGGGCTCAACCTCCAGCCTGCATTTGAAACTGTAGTTCTTGAGTGCTGG
+
GGGGGGGGGGGFGGGFFGGGGGGGGGGGGGGGGGGGGGGGGGGGGGGGGGFGGGFGGGGGGGGGGGGGGGGGGGGGGGGGGGGGGGGGGDGGGGGGGGGGGGGGGGGGGGGGGGGGGGGGGGGGGGGGGGGGGCGGGG>EGGGGGGGGGGGEGGGGGGGGGG<FGGGGGGGGGGGGGGCEEEFFGFFGGGDCGGGGGGGGGGGGGGGGGEGGCFCCFFGGGG?FGGGGCCFGFGGFEDDGFF7@GFFDFGGGG@FF77>BGFGG=>FFFFFB9A>A:A7AAFF
@DE18INS60510:318:000000000-B6LD3:1:1101:13705:2493 1:N:0:AAGAGGCAAAGGCTAT
TGGGGAATATTGCACAATGGGCGCAAGCCTGATGCAGCCATGCCGCGTGTATGAAGAAGGCCTTCGGGTTGTAAAGTACTTTCAGCGGGGAGGAAGGGAGTAAAGTTAATACCTTTGCTCATTGACGTTACCCGCAGAAGAAGCACCGGCTAACTCCGTGCCAGCAGCCGCGGTAATACGGAGGGTGCAAGCGTTAATCGGAATTACTGGGCGTAAAGCGCACGCAGGCGGTTTGTTAAGTCAGATGTGAAATCCCCGGGCTCAACCTGGGAACTGCATCTGA
+
GGGGDGGGGGGGGFGGGGGFFFGGGGG8FFFGDFFGGFGGGGGGGGE@@FCFFGFGGGGGFCG8FGGGGGEEGGFFGGGGFFGGGGGGDGGGGGGGGGGFGFGGGGGGGFAAFFBCFDFFGGCEGGFFFFFGGGGGGGGGGGGGGGFGGGDGGGG:FGGGGGGGGGGGGGGGGGF7:BFGDGECCEGDGCFDGE>C:CCGGGGGGGGGGGGCEEDEFGGDCC/9?DGGGGG))795)@GG*9=@7997@GGFF?)09<6><7FF6(5::>:(50))).6>BAF
@DE18INS60510:318:000000000-B6LD3:1:1101:14215:2494 1:N:0:AAGAGGCAAAGGCTAT
TGGGGAATCTTCCGCAATGGACGAAAGTCTGACGGAGCAACGCCGCGTGAGTGATGACGGCCTTCGGGTTGTAAAGCTCTGTTAATCGGGACGAAAGGCCTTCTTGCGAATAGTGAGAAGGATTGACGGTACCGGAATAGAAAGCCACGGCTAACTACGTGCCAGCAGCCGCGGTAATACGTAGGTGGCAAGCGTTGTCCGGAATTATTGGGCGTAAAGCGCGCGCAGGCGGATAGGTCAGTCTGTCTTAAAAGTTCGGGGCTTAACCCCGTGAGGGGATGGA
+
GGGGGGGGGGGGGGGGGGGGGGGGGGGGGGGGGGGGGGGGGGGGGGGGGGGGGGGGGGEGGGGGGGGGFGGGGGGFFFGGGGGGFGFDGDGGGGG:FGGGGGGGGGFGGGFGGGGFGA<FGGGGGGGGGGGGGGGG::FFGFFGFGGGGGGGGGGGGGGGGGGGGGGGGGGGGGGGGGGGGGGGGGGGGGGGGGCGGDGFGGGGGGCC79ECEGCEDFGGGGGGGDGDGGGGG3//;8>4:9@?G0=:?FC>CF?FFD(7DFGG###################
@DE18INS60510:318:000000000-B6LD3:1:1101:17696:2496 1:N:0:AAGAGGCAAAGGCTAT
TGGGGAATATTGCACAATGGGCGAAAGCCTGATGCAGCGACGCCGCGTGAGTGAAGAAGTATTTCGGTATGTAAAGCTCTATCAGCAGGGAAGAAAATGACGGTACCTGACTAAGAAGCCCCGGCTAACTACGTGCCAGCAGCCGCGGTAATACGTAGGGGGCAAGCGTTATCCGGATTTACTGGGTGTAAAGGGAGCGTAGACGGTAAAGCAAGTCTGAAGTGAAAGCCCGCGGCTCAACTGCGGGACTGCTTTGGAAACTGTTTAACTGGAGTGTCGGAGA
+
GGGGGGGGGGGGGGGGGGGGGGGGGGGGGGGGGGGGGGGGEGGGGGGGGGGGGGGGGGGGGGGGGGGGGGGGGGGGGGGFGGGGGGGGGGGGGGGGGGGGGGGGGGGGGGGGGGGGGGGGGGGGGGGFGGFGGFGGGGGGGGGGGGGGGGBFGGGGGGGGGGGGGGFGGGGGGGGGCECFGGGGGGGGGGGGGGGFGGGGDGDFGDGG?FGFFFCAFFGGGGGGGGGGGGGGGGGD:3FCF??4DCEDEFGCC?FFFC<<FFGC@9FFF*:??BF?9AFFBB5
@DE18INS60510:318:000000000-B6LD3:1:1101:23125:2503 1:N:0:AAGAGGCAAAGGCTAT
TGGGGAATATTGCACAATGGGCGCAAGCCTGATGCAGCCATGCCGCGTGTATGAAGAAGGCCTTCGGGTTGTAAAGTACTTTCAGCGAGGAGGAAGGCATTAAGGTTAATAACCTTGGTGATTGACGTTACTCGCAGAAGAAGCACCGGCTAACTCCGTGCCAGCAGCCGCGGTAATACGGAGGGTGCAAGCGTTATCCGGATTTACTGGGTGTAAAGGGAGCGTAGACGGTAAAGCAAGTCTGAAGTGAAAGCCCGCGGCTCAACTGCGGGACGGCTTTGGA
+
GGGGGGGGGGGGGGGGGGGGGGGGGGGGGGGGGGGGGGGGGGGGGGGGGGGGGGGGGGGGGGGGGGGGFGGEGGGGGGGGGGGGGGGGGGGGGFFGGGGGGGGGGGGGGGGGGGFGEGGGGGGGGGGEFGGGGGGGGGGGGGGGGGGGGGGGGGGGGGFGGFGGGGGGGGGGGGGGGCGGGGGGGGGGGGGCEC5EF?CGGEEGGFGGGGGEECFEEFGG<D5C:<CCFGGGCCCF=@GG@FF6CFFGFFGFFF@3C<>>D;*9?:?>?F>6(3(3339(8?F
@DE18INS60510:318:000000000-B6LD3:1:1101:19156:2532 1:N:0:AAGAGGAAAAGGCTAT
GGGGGAATATTGGACAATGGGCGAAAGCCTGATCCAGCGACGCCGCGTGAGCGAAGAAGTATTTCGGTATGTAAAGCTCTATCAGCAGGGAAGAAAATGACGGTACCTGACTAAGAAGCCCCGGCTAACTACGTGCCAGCAGCCGCGGTAATACGTAGGGGGCAAGCGTTATCCGGATTTACTGGGTGTAAAGGGAGCGTAGACGGTTAAGCAAGTCTGAAGTGAAAGCCCGGGGCTCAACCCCGGTACTGCTTTGGAAACTGTTTGACTTGAGTGCAGGAGA
+
GGGGGDGGGFGFAFF@<-CBF@FGGGF>FGFGFFGEFGFGEGGGGGGGGDFFCCECCFGEFFFF7CGG>:F<CGFGGGGDFFFGGGGGGGGGGGGGGGGGGGGGGGGGGGGGGGFCGG?CGGGEGGGGGGGGGFGGGGGGGGGGGGGGGGCFGGG<CFGDGGGGFGGGGCEGGGGGGDDDGGCFGGGEC@C+<FEFEGGGDEEGCE2;8:FGF<EEFFDGGGF6@C:FF*9DCCDEBFG=@753CGF3>*:D777=*><-96>>?97<<=<3224399<?<?#
@DE18INS60510:318:000000000-B6LD3:1:1101:16506:2605 1:N:0:AAGAGGCAAAGGCTAT
TGGGGAATATTGCACAATGGGGGAAACCCTGATGCAGCGACGCCGCGTGAGCGATGAAGTATTTCGGTATGTAAAGCTCTATCAGCAGGGAAGAAAATGACGGTACCTGACTAAGAAGCCCCGGCTAACTACGTGCCAGCAGCCGCGGTAATACGTAGGGGGCAAGCGTTATCCGGATTTACTGGGTGTAAAGGGAGCGTAGACGGCATGGCAAGCCAGATGTGAAAGCCCGGGGCTCAACCCCGGGACTGCATTTGGAACTGTCAGGCTAGAGTGTCGGAGA
+
GGGGGGEGEGGGGGGGGGGFGGGGGGGGGGGGGGGGGGGGGGGGGGGGGGGCFGGGGGGGGFGGGGGGFGGGGGGGGFGGGGGGFGFGFGGGGGFGGGGGGGGGGGGGGGGGGFGGGGG+FFDDGGEFFGGGGGGGGGGGGGGGGGGG5EEGGGGCFGG5CCGGE>8E>8CCG9EEGGEGGGFGGGGG5AC79AEGCEGGGGEGCCE8:EGFCECGGGGF=DGGCG+>F6>C))1<<<F95>BFGD:DEGCC>=77FG:6FFGF*6=:?F??FF2<5<?F913
@DE18INS60510:318:000000000-B6LD3:1:1101:8391:2616 1:N:0:AAGAGGCAAAGGCTAT
TGGGGAATATTGCACAATGGGGGAAACCCTGATGCAGCGACGCCGCGTGAAGGATGAAGGTCTTCGGATTGTAAACTTCTATCAGCAGGGAAGAAAAAAATGACGGTACCTGACTAAGAAGCTCCGGCTAACTACGTGCCAGCAGCCGCGGTAATACGTAGGGAGCGAGCGTTTTCCGGATTTACTGGGTGTAAAGGGTGCGTAGGCGGCCTGGTAAGTTAGAGGTGAAATTTAGGGGCTCAACCCCTAAGCTGCTTCTAAAATTGCTGGGCTAGAGTGCAGG
+
FF@E:F,C,EF@,6CFGGFCGGGCGCGGGFD8FFFGG,@:@@CFGGGGGGGGFGG8F<,EEFFFGG@FFCFGE,EFGGGEGEG9CG9AFG+:BB,AFFGGG9FGEGCF@9F>F8=D<B=98FBDGE+CFFFGGGFGF7D7@,3@F,@7CFGECCF9;7C:<CF,*4=8:<CGC*<;<CDECEFF?F7CCCEE+<@F+8A>EGEDEDEGGGEEGGG77>FDFG+*295CE??:C*:6>)977@*)97B:>7DFGFF6FFA>>6:7?<44)7?(.3:<744<>BF
@DE18INS60510:318:000000000-B6LD3:1:1101:17976:2637 1:N:0:AAGAGGCAAAGGCTAT
TGGGGAATATTGCACAATGGGCGCAAGCCTGATGCAGCCATGCCGCGTGTATGAAGAAGGCCTTCGGGTTGTAAAGTACTTTCAGCGAGGAGGAAGGCATTAAGGTTAATAACCTTGCTCATTGACGTTACCCGCAGAAGAAGCACCGGCTAACTCCGTGCCAGCAGCCGCGGTAATACGGAGGGTGCAAGCGTTAATCGGAATTACTGGGCGTAAAGCGCACGCAGGCGGTTGGTTAAGTCAGATGTGAAATCCCCGGGCTCAACCTGGGAACTGCATCTGA
+
GGGGGGGGGGGGGGGGGGGGGGGGGGGGGGGGGGGGGGGGGGGGGGGGGGGGGGGGGGGGGGGGGGGGFGGGGGGGG=@@@FGGGGGGGGGGGGGGGGGGGGGGGGGGGGGGGGGGGGGGGGGGGGGEGGGGGGGEGGGGGGGGGGGGGGGGGGGGGGGGGGGGGGGGGGGGGGGGGGGGGGGGGCGGGGGGGGGGGGGGGGGGGGGGGGGGGGGGGGGGGGGDGGGGEGGCD)9B3FFGFFFFGCFFFFGFGFFFFDB>DDGF?<FFFFF:?<>BBF2)69?
@DE18INS60510:318:000000000-B6LD3:1:1101:13170:2644 1:N:0:AAGAGGCAAAGGCTAT
TGGGGAATATTGCACAATGGGCGCAAGCCTGATGCAGCCATGCCGCGTGTATGAAGAAGGCCTTCGGGTTGTAAAGTACTTTCAGCGGGGAGGAAGGGAGTAAAGTTAATACCTTTACTCATTGACGTTACCCGCAGAAGAAGCACCGGCTAACTCCGTGCCAGCAGCCGCGGTAATACGGAGGGTGCAAGCGTTAATCGGAATTACTGGGCGTAAAGCGCACGCAGGCGGTTTGTTAAGTCAGATGTGAAATCCCCGGGCTCAACCTGGGAACTGCATATGA
+
GGFFGGGGGGGGGGGGGGGGGGGGGGGFGGGGGGGGGGGGGGGGGGGFGGGGGGGGGGGGGGGFGGGGGGGGGGGGGGDGFFGGFGGGGGGGGGFGGGGGGGGGGGGGCCGGGGGDGGGFGGGGGGGGFGGGGGGGGGFGGGGFFGGGGGGGGGGFGFGGGGGGGGGGGGGGGDGGGFGGGGGGGGGEGGGGGEEEFGCFEG>>CEGGGGF7EGGGGGGGDGEGGGGGGGGCDGD@F?CFFFFFGFFFFGGGGFFFFGF9DBGGF<@3?F6?B????A#####
@DE18INS60510:318:000000000-B6LD3:1:1101:24415:2691 1:N:0:AAGAGGCAAAGGCTAT
TGGGGAATATTGCACAATGGGGGAAACCCTGATGCAGCGACGCCGCGTGAAGGATGAAGGTCTTCGGATTGTAAACTTCTATCAGCAGGGAAGAAACAAATGACGGTACCTGACTAAGAAGCTCCGGCTAACTACGTGCCAGCAGCCGCGGTAATACGTAGGGAGCGAGCGTTATCCGGATTTACTGGGTGTAAAGGGTGCGTAGGCGGCCTGGTAAGTTAGAAGTGAAATTTAGGGGCTCAACCCCTAAGCTGCTTCTAAAACTGCTGGGCTAGAGTGCAGG
+
GGGGGGGGGGGGGGGGGDGGGGGGGGGGGGGGGGGGFGGGGGGGFGGGGGGGGGGGGGGGGGGGGGGCFGGGGGGGGGGGGGGGFGFGGGFFGGGGGFGGGGGGGGGGGGCGFCCFGGAFFFGGGGGGGGGGGGGGGGGGGGGGGGCEFGGGGGGGGGGGGGGGEG:CGGGEGGFGGGGDEEDGGGGGFEDEGGGGG8EGGGGGGGG>EEGCFFFGGC;FGGFGFGGGGCDGGFGF)<DGF@=FCEDFFGGGGF4?FC<BG*>GFFF<DF612062>45<5<F
@DE18INS60510:318:000000000-B6LD3:1:1101:22076:2701 1:N:0:AAGAGGCAAAGGCTAC
TGGGGAATATTGCACAATGGGCGCAAGCCTGATGCAGCCATGCCGCGTGTATGAAGAGGGCCTTCGGGTTGTAAAGTACTTTCAGCGGGGAGGAAGGGAGTAAAGTTAATACCTTTGCTCATTGACGTTACCCGCAGAAGAAGCACCGGCTAACTCCGTGCCAGCAGCCGCGGTAATACGGAGGGTGCAAGCGTTAATCGGAATTACTGGGCGTAAAGCGCACGCAGGCGGTTTGTTAAGTCAGATGTGAAATCCCCGGGCTCAACCTGGGAACTGCATCGGA
+
GGGGGGGGGGGGGGGGEFFGGGGGGGG?FGGFGGGGGGGGDGDFFGGEGGGGGGGGCFGGGGGGGGGDGGGGGGGGCFFFFGGGGGGDE::CFFEC@CGFGGGGGG?FG9FG8FFGGGGGGGGGGGGGGGGGGGGEGGGCFC8CCEFGGGGGGGG?FEGGGGGGGGGGGG58CEGGGFGGDEDEDCEGGGGGGGGGGGGFCC5F?:EFFC=FEGEEGC*>D5C9:CE<EGGDDD<FFF7>?@?=7:8:6CG*>FFFFGF;:)979:@?F51(4:???B#####
@DE18INS60510:318:000000000-B6LD3:1:1101:14783:2711 1:N:0:AAGAGGCAAAGGCTAT
TAGGGAATTTTCGTCAATGGGGGAAACCCTGAACGAGCAATGCCGCGTGAGTGAAGAAGGTCTTCGGATCGTAAAGCTCTGTTGTAAGTGAAGAACGGCTCATAGAGGAAATGCTATGGGAGTGACGGTAGCTTACCAGAAAGCCACGGCTAACTACGTGCCAGCAGCCGCGGTAATACGTAGGTGGCAAGCGTTATCCGGAATCATTGGGCGTAAAGGGTGCGTAGGTGGCGTACTAAGTCTGTAGTAAAAGGCAATGGCTCAACCATTGTAAGCTATGGAA
+
GGGGGGGGGGGGGGGGGGGGGGGGGGGGGFGGGGGGGCGGGGGGDGGGEEEGGGGGGGGGGCFGGGGGGGGFCGFGGGGFGFGGGGFGEFGGGGGGEGGGGGGFGGGGGGGGGGGGGFFGGGGGGGGGGGGGGFGGFGFGGGGFFGGGEGGGGFGGGFGGGGGGGGCGGEGGE=CCC>CFCEGG?EFFGGGGGCGGFFGDEEEG6+>CF6:;CEC5AFG573CD;>EGF9>CD/585=CF0*9B:9@280?DFB@FGG?B*07CF0@:77<4<AA?><AF>D?
@DE18INS60510:318:000000000-B6LD3:1:1101:18806:2715 1:N:0:AAGAGGCAAAGGCTAT
TGGGGAATATTGCACAATGGGGGAAACCCTGATGCAGCGACGCCGCGTGAAGGAAGAAGTATCTCGGTATGTAAACTTCTATCAGCAGGGAAGAAAATGACGGTACCTGACTAAGAAGCCCCGGCTAACTACGTGCCAGCAGCCGCGGTAATACGTAGGGGGCAAGCGTTATTCGGATTTACTGGGTGTAAAGGGAGCGTAGACGGAAGAGCAAGTCTGATGTGAAAGGCTGGGGCTTAACCCCAGGACTGCATTGGAAACGGTTTTTCTAGAGGGCCGGAGA
+
GGGGGGGGGGGGGGGGCGGGGGGGGGGFGGGGGGGGGGGGGFGGGGGGGGGGGGGGGGGGFFGFGGGGGGGFGGGGGGGGGGGGGGGGFFGGGGGFDFGGGGGGGGGGGGGGGGGGGGGGGGGGGGGGGGGGGGGGGGGGGGGGGGGGGGGGGGG<FGGGGGGGF@FG;@*BCFGGGGGGFFGGGGCGEFBFGGGGCGGGED?CEGG5?6CGGGG+<DF7CFFCF7EFE=GGGGGFDFGGB=7>DGFGF6FGGF=?<6<7C)95<0F?###############
@DE18INS60510:318:000000000-B6LD3:1:1101:10176:2718 1:N:0:AAGAGGCAAAGGCTAT
TGGGGAATATTGCACAATGGGGGAAACCCTGATGCAGCGACGCCGCGTGAGCGATGAAGTATTTCGGTATGTAAAGCTCTATCAGCAGGGAAGAAAATGACGGTACCTGACTAAGAAGCCCCGGCTAACTACGTGCCAGCAGCCGCGGTAATACGTAGGGGGCAAGCGTTATCCGGATTTACTGGGTGTAAAGGGAGCGTAGACGGCATGGCAAGCCAGATGTGAAAGCACGGGGCTCAACCCCGGGACTGCATTTGGAACTGTCAGGCTAGAGTGTCGGAGA
+
EEFC@EGFGDFEA,9E=EFEFCFFEFDGGGFGF?EFG,CBFEE@BFGF@E:>FFGFAGFGFAFEFAFFGFFF@C<D9<FBCFGGGACGDEGGFFFCGGB,<F@FGC9C:FFGGEFFGGGDEGCEGGG:FGFGGFGGFCF5AFGGG8CCEGEGG:C++;?CE5EE>C>EC;88C?CC>EG6C7@EGG;/:A<CFGG>*:=*/:5@E=EGCEFGF+CFCFGGGD9>C*<CF+5CD3C@>>6F@)8)97:CD4><74/*2::A7?F*/:64<))3<<5669?>B9B
@DE18INS60510:318:000000000-B6LD3:1:1101:24457:2723 1:N:0:AAGAGGCAAAGGCTAT
TGGGGAATATTGGACAATGGGCGAAAGCCTGATCCAGCGACGCCGCGTGAGCGAAGAAGTATTTCGGTATGTAAAGCTCTATCAGCAGGGAAGAAAATGACGGTACCTGACTAAGAAGCCCCGGCTAACTACGTGCCAGCAGCCGCGGTAATACGTAGGGGGCAAGCGTTATCCGGATTTACTGGGTGTAAAGGGAGCGTAGACGGCATGGCAAGCCAGATGTGAAAGCCCGGGGCTCAACCCCGGGACTGCATTTGGAACTGTCAGGCTAGAGTGTCGGAGA
+
GGGGGGGGGGGGGGGGGFGGGGGFGGGGGGGGGGGFGGGGGGGGGGGGGGGGGGGGGGGGGGGGGGGGGGGGGGGGGGGGGGGGGGGGGGGGGGGGGGGGGGGGGGGGGGGGGGGGFFGFGGGGGGGGGGGGGGGGGGGGGGGGGGGGGGFFDFGFGGGGGGGGGGGGGGGFGGGGFEEGGGGGGGGGEF9CFGECEGGGGGDGCGGEEGDFGFFFFGGG4>?FDGGGGCFGDGGFBFGGFFBDGGFGEGGFC??FGG?FF?=CFABF?5482<)6<D:B6>:
@DE18INS60510:318:000000000-B6LD3:1:1101:7669:2765 1:N:0:AAGAGGCAAAGGCTAT
TGGGGAATATTGCACAATGGGCGCAAGCCTGATGCAGCCATGCCGCGTGTATGAAGAAGGCCTTCGGGTTGTAAAGTACTTTCAGCGGGGAGGAAGGGAGTAAAGTTAATACCTTTGCTCATTGACGTTACCCGCAGAAGAAGCACCGGCTAACTCCGTGCCAGCAGCCGCGGTAATACGGAGGGTGCAAGCGTTAATCGGAATTACTGGGCGTAAAGCGCACGCAGGCGGTTTGTTAAGTCAGATGTGAAATCCCCGGGCTCAACCTGGGCACTGTATCTGA
+
CFGFFFDGGGGGGGGGGFGGGGGGGGGGFGGGGGGGGGCAEFGFGGGFGGGGFGFGGGGGGGGGGGGGFDFGFFFGGGGFGCGGGFDFGG+CFCFGDGGGGGDFGFGGGGGG?<CFGGGGFGGFGGGGCFCC<@FGFGGGG7F<FFGGGGGGGGGGGGGFGGGGGDFFE@EGGGGEFFGGC5BEGGGDFEGFEGGGFGGGGG*8+AFG?EGGGEE5C>CGDGGD55:DGDGDG*C55?DCFFF@CC?C=C7C7@@:7)3>C7*2=:F?F>0(,8:?B######
@DE18INS60510:318:000000000-B6LD3:1:1101:7683:2780 1:N:0:AAGAGGCAAAGGCTAT
TGGGGAATATTGCACAATGGGCGCAAGCCTGATGCAGCCATGCCGCGTGTATGAAGAAGGCCTTCGGGTTGTAAAGTACTTTCAGCGGGGAGGAAGGGAGTAAAGTTAATACCTTTGCTCATTGACGTTACCCGCAGAAGAAGCACCGGCTAACTCCGTGCCAGCAGCCGCGGTAATACGGAGGGTGCAAGCGTTAATCGGAATTACTGGGCGTAAAGCGCACGCAGGCGGTATGTTAAGTCAGATGTGAAATCCACGGGCTCAACCTGGGAACTGTATCTGA
+
FFGGGGGGGFGGGGGGGEGGGGGGGGGGGGFFFGGCGFFFFFG8BFGFECEGGGGGGGGGGGGGGGGC,CFFFGFGFFFEFGGGFGGGGGDGGEGGGGFEGGGGG9EFGFGGG9CFGFFFGGGGGGCBFGEGGGGGCED7DFGGGFFEGGGGGGFFGFFFCFFGGGGCGG>EGFFG,BEFGGGGEEG8?EC>EECGG+<C>*8C6@F9FGFCEEGGGGFGGGEGGCGG=EG3)/79*9*:*9BFF:=>?FGG*94*9C>0C3*9=:F:7)4:?F#########
@DE18INS60510:318:000000000-B6LD3:1:1101:17974:2795 1:N:0:AAGAGGCAAAGGCTAT
TGGGGAATATTGCACAATGGGGGAAACCCTGATGCAGCGACGCCGCGTGAAGGAAGAAGTATCTCGGTATGTAAACTTCTATCAGCAGGGAAGAAAATGACGGTACCTGACTAAGAAGCCCCGGCTAACTACGTGCCAGCAGCCGCGGTAATACGTAGGGGGCAAGCGTTATCCGGATTTATTGGGTGTAAAGGGAGCGTAGACGGAAGAGCAAGTCTGATGTGAAAGGCTGGGGCTTAACCCCAGGACTGCATTGGAAACTGTTTTTCTAGAGTGCCGGAGA
+
GGGGGGGGGGGGGGGGGGGGGGGGGGG8FGGGGGFGGGGGGGGGGGGFGGGGGGGGGGGGGGGGGGGGGGGGGGGGGGGGGGGGGGGGGGGGGGGGGGGGGGGGGGGGGGGGGGGGGGGGGGGGGGGGGGGGGGGGGGGGGGGGGGGGGG>FGGGFGGGGGGGGGGFGGGGGFGGGEECFFFGGGGEGEFC@FGGGGGCEGCEFEGGGGGGGGGGGFFCFFGGGGGGGGGGFGGGBD@GGF?FBGGFGFGDGG?F@F454>FGF=A??BFBD27AFBFBF>>D
@DE18INS60510:318:000000000-B6LD3:1:1101:13440:2827 1:N:0:AAGAGGCAACGGCTAT
TGGGGAATCTTCCGCAATGGACGAAAGTCTGACGGAGCAACGCCGCGTGAGTGATGACGGCCTTCGGGTTGTAAAGCTCTGTTAATCGGGACAAAAGGCCTTCTTGCGAATTGTGAGAAGGATTGACGGTACCGGAATAGAAAGCCACGGCTAACTACGTGCCAGCAGCCGCGGTAATACGTAGGTGGCAAGCGTTGTCCGGAATTATTGGGCGTAAAGCGCGCGCAGGCGGATAGTTCAGTCTGTCTTAGAAGTTCGGGCCGTACCGCTGTGGTGCGATGGA
+
GGGGGGGGCGGAFCFGGGGGG<FGGG7FGGGG9C6FGG7FGGGGGGGGGGGGGGCGG<F++@FGGG:74BFGGGGGGGGG9F,F5,,BFGGG+F,FF7<=5<=F,5EE+C>+3<EF9,3=,3:,>,3+>FFG>3CF*3,7@=,<>F7<*1*CE:2CF:FB::FFF7,=,411*1**4?E98BFGGF9BBFGC/A//?E+<AE*1*+30<++/*1/:*5CC7>7)87EG5C5DDD#################################################
@DE18INS60510:318:000000000-B6LD3:1:1101:17224:2829 1:N:0:AAGAGGCAAAGGCTAT
TGGGGAATATTGCACAATGGGCGCAAGCCTGATGCAGCCATGCCGCGTGTATGAAGAAGGCCTTCGGGTTGTAAAGTACTTTCAGCGAGGAGGAAGGCATTAAGGTTAATAACCTTGGTGATTGACGATACTCGCAGAAGAAGCACCGGCTAACTCCGTGCCAGCAGCCGCGGTAATACGGAGGGTGCAAGCGTTAATCGGAATTACTGGGCGTAAAGCGCACGCAGGCGGTCTGTCAAGTCGGATGTGAAATCCCCGGGCTCAACCTGGGAACTGCATTCGA
+
GGFGGGGGGGGGGGGGGGGGFFFGGGGCGGGGFFGGGGGGGGGGGGGGGEGGGGGGGFGGGFGGGDG:EFEGCFGGG?C5EFFFFFEEFGGGGGFGGGGFG?AEEFGGGFGFFCFFGFGFGGGGGGGDFGGGGDEECFEDCFFGFGGGGGEGGFEGGGGGGGGGGGGGF7ECF=FGGFCCGE:81C58<CFFGEE>FGGCCC5CCECFCF=FGC7*7777)77<CGGDEECDG*>FFFF4@6>@5*7FBF:*CF6:FD0;D;FC*3.(458<?6?2?A#####
@DE18INS60510:318:000000000-B6LD3:1:1101:24029:2839 1:N:0:AAGAGGCAAAGGCTAT
TGGGGAATATTGCACAATGGGCGCAAGCCTGATGCAGCCATGCCGCGTGTATGAAGAAGGCCTTCGGGTTGTAAAGTACTTTCAGCGGGGAGGAAGGGAGTAAAGTTAATACCTTTGCTCATTGACGTTACCCGCAGAAGAAGCACCGGCTAACTCCGTGCCAGCAGCCGCGGTAATACGGAGGGTGCAAGCGTTAATCGGAATTACTGGGCGTAAAGCGCACGCAGGCGGTTTGTTAAGTCAGATGTGAAATCCCCGGGCTCAACCTGGGAACTGCATCTGA
+
GGGGGCGGGGGFGGGAFCEGGGGGGEGFGGGGGGGGGGGGGGGGCGGGDCFGFFGDFGGGGGGGGGGGGGGGFGGGEGGFFGFGGGGEGDGFGGGGCGDEGFFGDGGGGGGGGGGGGGGGGGGCGGGGGGGGGCFFGDG7FGGGGGGGGGGGCCFGGGGGGGGGGGCG8FEGGEEGGGGDECFG7EGEGGFGGGG5CGGGDGCGFGGG??FFGGGGGFFGGGGGD)CDEGG<DCD<?FGGFFFFGGF7?:DCFF@FGC;>DFGGF?@BBFFF:?BFF>>DBBB
@DE18INS60510:318:000000000-B6LD3:1:1101:13857:2854 1:N:0:AAGAGGCAAAGGCTAT
TGGGGAATATTGCACAATGGGCGCAAGCCTGATGCAGCCATGCCGCGTGTATGAAGAAGGCCTTCGGGTTGTAAAGTACTTTCAGCGGGGAGGAAGGGAGTAAAGTTAATACCTTTGCTCATTGACGTTACCCGCAGAAGAAGCACCGGCTAACTCCGTGCCAGCAGCCGCGGTAATACGTAGGGGGCAAGCGTTATCCGGATTTACTGGGTGTAAAGGGAGCGTAGACGGTTAAGCAAGTCTGAAGTGAAAGCCCGGGGCTCAACCCCGGTACTGCTTTGGA
+
GGGGGGGGGGGFGFFFEGGGGGGGGGGGGFCGGGGGGGGGGGGGDGGGGGGFGGGFFGGGGGGFDFGGGGGFGGGGGGFGFGFGGGGGGGGGGBFGGGGGGGGGGGGGGGGGGGGGGFGGGGGFGGGFGGGGGGGCGDFGGGGGGGGGGGFGGGGGGGGGGDGFGGGGGGGGGFDC,?FGGFFGDGGGGGGGGEEGFGGGGGGCFGFGGDFGGEFGGFG:*>EDGGGDGDGGDGF=FFGGFFFFGGFFFFC7DF7:DGFFD>FGF:F6?@>19<)26<9>A7F
@DE18INS60510:318:000000000-B6LD3:1:1101:12554:2861 1:N:0:AAGAGGCAAAGGCTAT
TGGGGAATATTGGGCAATGGGCGCAAGCCTGACCCAGCAACGCCGCGTGAAGGAAGAAGGCTTTCGGGTTGTAAACTTCTTTTGTCGGGGACGAAACAAATGACGGTACCCGGCGAATAAGCCACAGCTAACTACGTGCCAGCAGCCGCGGTAATACGTAGGTGGCAAGCGTTATCCGGATTTACTGGGTGTAAAGGGCGTGTAGGCGGGATTGCAAGTCAGATGTGAAAACTGGGGGCTCAACCTCCAGCCTGCATTGGAAACTGTAGTTCTTGAGGGCTGG
+
GGGGGGGGF9AFCFGC@FGGGGGGDFFCFGGGGGGGGGFGGGGGGGGFGGFGGAFFEEGCFG?@FEGGGGGFFFFFGGGGCFGGEFGGGCF>FGGDGGGGGFGGGGEFFEGGGGGGCCF9DF@FGGGCFFGGGGGG<AE<EC>@EFGGGGG<<C<FCF<:CG:FEBFEGDE:FGCCFGDCEE6:EDGDFFG>FGFF@5CGDGEG7E+CCE=58:7CCFDFGGCDG*<7CGGDCCGF3>G7FFFFG?F5)06**7477C2)>*:**6@:>@A2AF#########
@DE18INS60510:318:000000000-B6LD3:1:1101:17254:2866 1:N:0:AAGAGGCAAAGGCTAT
TGGGGAATATTGCACAATGGGGGAAACCCTGATGCAGCGACGCCGCGTGAGCGATGAAGTATTTCGGTATGTAAAGCTCTATCAGCAGGGAAGAAAATGACGGTACCTGACTAAGAAGCCCCGGCTAACTACGTGCCAGCAGCCGCGGTAATACGTAGGGGGCAAGCGTTATCCGGATTTACTGGGTGTAAAGGGAGCGTAGACGGCATGGCAAGCCAGATGTGAAAGCCCGGGGCTCAACCCCGGGACTGCATTTGGAACTGTCAGGCTAGAGTGTCGGAGG
+
GGGGGGGGGGGGGGFGGGGGGGGGGGGGGGGGGGGGGGGGGGGGGGGGGGGGGGGGGGGGGGGGGGGGGGGGGGGGGGGGGGGGGGGGGGGGGGGGGGGGGDGGGGGGGGGGGGGGGGGGGGGGGGGGGGGGGGGGGGGGGGGGGGGGGGGGGGGAFGGEGGGGGGGGCGCFGFGGECE?FFGGGGGGG7CCFGGGGGGGGGGGGGGGEFFFFFGGCFGGFGGGGGGGGGGGGGGF5>FGFFDD3C>5<CCCFF=F7C?DG?G:=4B################
@DE18INS60510:318:000000000-B6LD3:1:1101:21653:2872 1:N:0:AAGAGGCAAAGGCTAT
TGGGGAATATTGCACAATGGGCGCAAGCCTGATGCAGCCATGCCGCGTGTATGAAGAAGGCCTTCGGGTTGTAAAGTACTTTCAGCGGGGAGGAAGGGAGTAAAGTTAATACCTTTACTCATTGACGTTACCCGCAGAAGAAGCACCGGCTAACTCCGTGCCAGCAGCCGCGGTAATACGGAGGGTGCAAGCGTTAATCGGAATTACTGGGCGTAAAGCGCACGCAGGCGGTTTGTTAAGTCAGATGTGAAATCCCCGGGCTCAACCTGGACACTGCATCTGA
+
GGGFGGGGGGG9FGGFGGFGGGGGGGGGGFFGGGGGGFFGGGGGGGGGGGGGGGFGGGGGGFGGEGGGGGEC<CFFGGGGGGGGGGCGGG@FGGGGGGGGGGEGFGGGGGGC,,CFFGGGGGGGGGGGGGGGGGGGGGGGGGGGGFCGGGEGGGGFGGGGGGGGGGGG8EDGGGG@FGGFEDEGGGEE8@CGE;C8EGGFGCG5FFGGGDEFGEGEGCDDDDGGG5E<EEGCD3DF4FDGFFFFCGB>FG7CGFFF<D9,5>GGFFFFB##############
@DE18INS60510:318:000000000-B6LD3:1:1101:20297:2872 1:N:0:AAGAGGCAAAGGCTAT
TGGGGAATATTGCACAATGGGCGCAAGCCTGATGCAGCCATGCCGCGTGTATGAAGAAGGCCTTCGGGTTGTAAAGTACTTTCAGCGGGGAGGAAGGGAGTAAAGTTAATACCTTTGCTCATTGACGTTACCCGCAGAAGAAGCACCGGCTAACTCCGTGCCAGCAGCCGCGGTAATACGGAGGGTGCAAGCGTTAATCGGAATTACTGGGCGTAAAGCGCACGCAGGCGGTTTGTTAAGTCAGATGTGAAATCCCCGGGCTCAACCTGGGAACTGCATCGGA
+
GGGGGGGGFGGGGGGFFEFGGGFEGGGEGGGGGGGGGGGGGGGGGGGFGGGGGGGGGGGGGGGGGGGGGGGEGGGGGGGEFGGGGGGGDGGGGGGGGGGGGGGGGGGGFGGGGCAFGGAFGFFGGGG=DFGGGFGGGGGGGGGGGGGGGGGGGGGGGGGGGGGGGGGGGGGGGGGGGGGGGGGGGGGGGGFGG>EEGGGGGGGG?GFGGGGGGGGGGGGG:DEGCGGGGGGCD<D>FFGGFFBFG7@>FFGDFFFFFGFFGE3DF?F:<F6(582>?<>B###
@DE18INS60510:318:000000000-B6LD3:1:1101:20786:2894 1:N:0:AAGAGGCAAAGGCTAT
TGGGGAATATTGCACAATGGGCGCAAGCCTGATGCAGCCATGCCGCGTGTATGAAGAAGGCCTTCGGGTTGTAAAGTACTTTCAGCGGGGAGGAAGGGAGTAAAGTTAATACCTTTGCTCATTGACGTTACCCGCAGAAGAAGCACCGGCTAACTCCGTGCCAGCAGCCGCGGTAATACGGAGGGTGCAAGCGTTAATCGGAATTACTGGGCGTAAAGCGCACGCAGGCGGTGTGTTAAGTCAGATGTGAACTCCCCGGGCCCAACCTGGGAACTGCATCTGA
+
FGGGEGCGGG<EFFFDEEFEFCFGGDC8FGGGGGAEFGDFAFGGGGGEGEDEFG,CCFD<ACFGFGF@FFGEGGFGEDFF<FGFFFGEGGEFGGGGD>@FFBFDDB,CDFDGGG9FGADFEFAFD<FBFCGGFGGGCFGGGGGFFGGGGGCCCF?9<FGFFG;FCC2:B@*:CB@EGC?8>CEGCEGGF?CGGGEDFGGGGD>8A9+<0<CDCE:E5CGG39CD5<EDD579)9C))9CC9/96C7@F?FF7:96757(43)9C@<E:BF#############
@DE18INS60510:318:000000000-B6LD3:1:1101:24916:2975 1:N:0:AAGAGGCAAAGGCTAT
TGGGGAATATTGCACAATGGGCGCAAGCCTGATGCAGCCATGCCGCGTGTATGAAGAAGGCCTTCGGGTTGTAAAGTACTTTCAGCGGGGAGGAAGGGAGTAAAGTTAATACCTTTGCTCATTGACGTTACCCGCAGAAGAAGCACCGGCTAACTCCGTGCCAGCAGCCGCGGTAATACGGAGGGTGCAAGCGTTAATCGGAATTACTGGGCGTAAAGCGCACGCAGGCGGTTTGTTAAGTCAGATGTGAAATCCCCGGGCCCAACCTGGGAACTGCATCTGA
+
GGGGGGGGGGGGGGGGGGGGGGGGGGGGGGGGGGGGGGFGGGGGGGGGGFGGGGGGGGGGGGGGGGGGGGGGGGGGGGG@EFGGGGGGGGGGGGGGGGGGGGGGGGGGGGGGGGGGGGGGGGGGGGGGGGGGGGGGGGGGGGFGGGGGGGGGGGGGGGGGGGGGGGGGGGGGGGGGGGGGGGGGGGDGGGCEEEGDGGGGGGGGCGGGGGGGEGGGCGGCGG=<E<EGGGGDC<C)7@CCFFFFGGFGFGGGGFFFGD>B:)9CF?E:7F:04:?4<<A>BA?
@DE18INS60510:318:000000000-B6LD3:1:1101:12553:2992 1:N:0:AAGAGGCAAAGGCTAT
TGGGGAATATTGCACAATGGGCGCAAGCCTGATGCAGCCATGCCGCGTGTATGAAGAAGGCCTTCGGGTTGTAAAGTACTTTCAGCGAGGAGGAAGGCATTAAGGTTAATAACCTTGGTGATTGACGTTACTCGCAGAAGAAGCACCGGCTAACTCCGTGCCAGCAGCCGCGGTAATACGGAGGGTGCAAGCGTTAATCGGAATTACTGGGCGTAAAGCGCACGCAGGCGGTCTGTCAAGTCGGATGTGAAATCCCCGGGCTCAACCTGGGAACTGCATTCGA
+
FGGGGGGGFGGGGGGGGGGFGGGGGGGGGGGGGGGGGGGGFGGGGGGCGEGGGG9FGGGGGGFGFGGGCFFCFGGGGGGGGGGGGGGFEGGGGGDGGGGGGGGGGGGGGGGGGGFFGGD@FEGGGGGGGGGGGGGGGGFDFGGCGGGGGDGGGGGEFGCFGGGGGGGGGGGGGFGGFGGGGGGGEEGGGGFFGEEEGFFGGGGFDGFFGGGDGEDCGGGGDGDDEGEGGGGGGDF=@FCGF=DFGEBFFDFFDF?FCC6>G:FGF<FBFFFFF:B<<7:AFB?
@DE18INS60510:318:000000000-B6LD3:1:1101:6912:2997 1:N:0:AAGAGGCAAAGGCTAT
TGGGGAATATTGCACAATGGGCGCAAGCCTGATGCAGCCATGCCGCGTGTATGAAGAAGGCCTTCGGGTTGTAAAGTACTTTCAGCGGGGAGGAAGGGAGTAAAGTTAATACCTTTGCTCATTGACGTTACCCGCAGAAGAAGCACCGGCTAACTCCGTGCCAGCAGCCGCGGTAATACGGAGGGTGCAAGCGTTAAGCGGAATTACTGGGCGTAAAGCGCACGCAGGCGGTTTGTTAAGTCAGATGTGAAATCCCCGGGCTCAACCTGGGAACTGCATCTGA
+
CFGFFG,EFGGGGGGGGGGGG?FBF:FGGFFGGGGGGGGFAFFFEGGGGEGGFG<ECFGFGGGGGGGGGGGGGDGEGGEFCGFGFGGDGGGGGG8FEBFEGGGGGGGGCCGAFGFGFGGGFGDGC=F=FG7FGGGGGDCFGGFGGCFFEGDGC,FCFEGFCGGGG7FF7FEGCBBEGCGDC5FEDGGDGGGGGGGC>+:EE*:*+<CCC?FCEE5E57FDDGED57*7:5C7C555)9>FBFF?:FF76C>CGFFF5DBF301*91<:?##############
@DE18INS60510:318:000000000-B6LD3:1:1101:11369:3027 1:N:0:AAGAGGCAAAGGCTAT
TGGGGAATATTGCACAATGGGCGAAAGCCTGATGCAGCGACGCCGCGTGAGTGAAGAAGTATTTCGGTATGTAAAGCTCTATCAGCAGGGAAGAAAATGACGGTACCTGACTAAGAAGCCCCGGCTAACTACGTGCCAGCAGCCGCGGTAATACGTAGGGGGCAAGCGTTATCCGGATTTACTGGGTGTAAAGGGAGCGCAGACGGTAAAGCAAGTCTGAAGTGAAAGCCCGCGGCTCAACTGCGGGACTGCTTTGGAAACTGTTTAACTGGAGTGTCGGAGA
+
GGGGGGGGGGGGGGGGGGGGGGGGGGGGGGGDGGGGGGGGGGGGGGGGGGGGGGGGFFGGGGGGGGGGGGGGGGGGGGGGGGGGGGGGGGGGGEGG?FFGGGGGGGGGFGGGGDGFGGGGGGGDGGGFGGGGGGFGGGGGFGGGGGGGGF<FGGGEDFGCEGGDDGGGGGGGGGGGGGGGGGGGGFGGCGFGGGGFCEEEGGGGGGGDCEGGGFGGGGGGGDFFFGGGGGGGGGGB>DGCFFFFGGEDBGGGGFFFGF>>GFC>FA*6AFB?7?BBBDFFFF#
@DE18INS60510:318:000000000-B6LD3:1:1101:22669:3058 1:N:0:AAGAGGCAAAGGCTAT
TGGGGAATATTGGACAATGGGCGAAAGCCTGATCCAGCGACGCCGCGTGAGCGAAGAAGTATTTCGGTATGTAAAGCTCTATCAGCAGGGAAGAAAATGACGGTACCTGACTAAGAAGCCCCGGCTAACTACGTGCCAGCAGCCGCGGTAATACGTAGGGGGCAAGCGTTATCCGGATTTACTGGGTGTAAAGGGAGCGTAGACGGTTAAGCAAGTCTGAAGTGAAAGCCCGGGGCTCAACCCCGGTGCTGCTTTGGAAACTGTTTGACTTGAGTGCAGGAGA
+
GGGGGGGGGGGGGGGGGGGGGGGGGGGGGGGGGGGGGGGGGGGGGGGGGGGGGGGGGGGGGGGGGGGGGGGGGGGGGGGGGGGGGGGGGGGGGGGGGGGGGGGGGGGGGGGGGGGGGGGGGGGGGGGGGGGGGFFGGGGGGGGGGDGGGGGGGGFFGGGGGGGEC5FGGGGGGGGG>CEFGGGGEG85CGGGGFEGGGGGGEEFGGGGGGGGGGGGGGGGFGGFGG7CGFFDDGGDFFFF@>5>GGFGFDFGFF*67F23C6:7FBFFFF2<>FA<44<8115
@DE18INS60510:318:000000000-B6LD3:1:1101:24166:3064 1:N:0:AAGAGGCAAAGGCTAT
TGGGGAATATTGCACAATGGGGGAAACCCTGATGCAGCGACGCCGCGTGAAGGAAGAAGTATCTCGGTATGTAAACTTCTATCAGCAGGGAAGAAAATGACGGTACCTGACTAAGAAGCCCCGGCTAACTACGTGCCAGCAGCCGCGGTAATACGTAGGGGGCAAGCGTTATCCGGTTTTACTGGGTGTAAAGGGAGTGTAGACGGAGGAGCAAGTCTGATGTGAAAGGCTGGGGCTTAACCCCAGGACTGCATTGGAATCTGTTTTTCTAGAGTGCCGGAGA
+
GGGGGEGGGGCGGGGFEDFGGGFGGGG8CF@EFFFGEFCEGGGGGGGFGGFF@CFGFGGF=FGGGCFGDGGEGGGGFGFGFG@@CE@FC::FCGGCEGGCF::FGGGFFFGGGGGFGGGGGGC@FC7>FEE6CCFG>CFEF8AFECGE>>:@9@C@:>C>CGG>5E8;CG>@CCE>*8;*0<CGGGFDCE07@FGFG*8<::+<ECGGE*:::0CC977*:>3:C*+:CGFFD*))08*2*9557A>9FDC5764=9CA)0/::=AF:?##############
@DE18INS60510:318:000000000-B6LD3:1:1101:13489:3067 1:N:0:AAGAGGCAAAGGCTAT
TGGGGAATATTGCACAATGGGCGCAAGCCTGATGCAGCCATGCCGCGTGTATGAAGAAGGCCTTCGGGTTGTAAAGTACTTTCAGCGGGGCGGAAGGGAGTAAAGTTAATACCTTTGCTCATTGACGTTACCCGCAGAAGAAGCACCGGCTAACTCCGTGCCAGCAGCCGCGGTAATACGGAGGGTGCAAGCGTTAATCGGAATTACTGGGCGTAAAGCGCACGCAGGCGGTTTGTTAAGTCAGATGTGAAATCCCCGGGCGCAACCTGGGAACTGCATCTGA
+
GGFFGGGGGGGEGGGGGGFGGGGGGGGDGGCEGGGGGGGGGGGGGGGEGGGGGGCFFGGGGGGGGGGGGGGGGGCFGGGGGGGGGGGGGG*CGGGG7FFGGFGGGGGGGGGGDGFGGGGGGGGGGGGGGGGGGGGEGEGGGGGGGFGGDGGCGGGGFGGFGCFGGCFDCCEGGGEGGGGGDC>>EGEGGGGGDGGGFGGGGDGGFDGG7ECCEGDEFFGGGGGGG:=DGGG3<CD@FF7FB4*9*?@7=FGFFFF4CG>BC)55<>F(,51058:?B2<6):?
@DE18INS60510:318:000000000-B6LD3:1:1101:12043:3074 1:N:0:AAGAGGCAAAGGCTAT
TGGGGAATATTGCACAATGGGCGCAAGCCTGATGCAGCCATGCCGCGTGTATGAAGAAGGCCTTCGGGTTGTAAAGTACTTTCAGCGGGGAGGAAGGGAGTAAAGTTAATACCTTTGCTCATTGACGTTACCCGCAGAAGAAGCACCGGCTAACTCCGTGCCAGCAGCCGCGGTAATACGGAGGGTGCAAGCGTTAATCGGAATTACTGGGCGTAAAGCGCACGCAGGCGGTTTGTTAAGTCAGATGTGAAATCCCCGGGCTCAACCTGGGAACCGCATCTGA
+
GFGGGGGGGGGFGGGGGGGFGGGGGGGGGGGGGGGGGGGGGGGGGGGGGGGGGGGGGGGGGGGGGGGGGGGGGGGGGGGGGGGGGGGGGGGGGGGGGGFGGGFGGFFGGGGGGGF9FGGGGFGGGGGGGGGGGGDGGGGGGGGGGGGGGGGGGGGGGGFGGFGGGGGGGGDDCFGGGGGGGGFGGGGDGGGFGECEGCFCGGGGGGGCEGGFECEGGGGGDGDGDGGGGGG35CD:4BFGFFFFC77?BFF7>@@FGGFFD3**9?F2?:?BB?(,((42>AF
@DE18INS60510:318:000000000-B6LD3:1:1101:7962:3088 1:N:0:AAGAGGCAAAGGCTAT
TGGGGAATATTGCACAATGGGCGCAAGCCTGATGCAGCGACGCCGCGAGAGTGAAGAAGTATCTCGGTATGTAAAGCTCTATCAGCAGGGAAGAAAATGACGGTACCTGACTAAGAAGCCCCGGCTAACTACGTGCCAGCAGCAGCGGGAATACGTAGGGGGCAAGCGTTAAACGGAATGACTGGGCGTAAAGCGCACGGAAGCGGATGGTTAAGTCAGAGGTGAAATCCCCGGGCCGAACCAGGGAACTGCATCTGATACTGGGAAGCTTGAGTCTCGTAGG
+
-CEDBFEGA@-5@EFC@?E@G8@>=7F7?=FC???FFBCCCCCCF>F+@<FFGG,3F<C,@AD;=FFF<F>3C;E9FFFFF;B@<,,8DFGG@@FCC,3<FGGGF7CFGC,2,<<F:F,<**<C**1<++0,12;*CFG**;6*28/8*8*0:+;2<EECE>C85/*/2///+31C888+<9AACC8CEGC8+@E8?*:**/11C****2<:99CF+*:705CF97?7<C>C<393)))97))09*3C>4C=CF#############################
@DE18INS60510:318:000000000-B6LD3:1:1101:13567:3093 1:N:0:AAGAGGCAAAGACTAT
TGGGGAATATTGCACAATGGGGGAAACCCTGATGCAGCGACGCCGCGTGAGCGATGAAGTATTTCGGTATGTAAAGCTCTATCAGCAGGGAAGAAAATGACGGTACCTGACTAAGAAGCCCCGGCTAACTACGTGCCAGCAGCCGCGGTAATACGTAGGGGGCAAGCGTTATCCGGATTTACTGGGTGTAAAGGGAGCGTAGACGGCATGGCAAGCCAGATGTGAAAGCCCGGGGCTCAACCCCGGGACTGCATTTGGAACTGTCAGGCTAGAGTGTCGGAGG
+
GGGGGGGGGGGGGGGGGGGGGGGGGGGGGGGGGGGGGGGGGGGGGGGGGGGGGGGGGGGGGGGGGGGGGGGFFGGGGGGGGGGGGGGGGGGGGGGGGFGGGGGGGGGFGGGGGGGGGGGGGGGGGGGGGGGGGGGFGGGGGGGGEGGGGDGGGGGGGGGGGGEEFFGGAEGGGGGG5C8EFGGGGGGGGGGGFGGGEEEEGEEFGGGGEFFGGCGFGCFFDD7::>CFGEGDGGGF).CDF:DBD7><@*7*06*6>FFF6)9C=:F?<84<)3<<4:?>>F#
@DE18INS60510:318:000000000-B6LD3:1:1101:12893:3108 1:N:0:AAGAGGCAAAGGCTAT
TGGGGAATATTGCACAATGGGCGCAAGCCTGATGCAGCCATGCCGCGTGTATGAAGAAGGCCTTCGGGTTGTAAAGTACTTTCAGCGAGGAGGAAGGCATTAAGGTTAATAACCTTGGTGATTGACGTTACTCGCAGAAGAAGCACCGGCTAACTCCGTGCCAGCAGCCGCGGTAATACGGAGGGTGCAAGCGTTAATCGGAATTACTGGGCGTAAAGCGCACGCAGGCGGTCTGTCAAGTCGGATGTGAAATCCCCGGGCTCAACCTGGGAACTGCATTCGA
+
GGGFEGGGGGGGGGFGEGFFGFFGGGGGGGGGGGGGGGGGGGGGGGGEEFA9FADGGGGGCGGGFGGEGGG@FFGGGGGGGGGGGGGDEGGGGGDGGGGGGGFGGGGGGGGGGGGGGGGGFFGGGGGGGGGGGDGGGGG@GGGGGGGGDGGGFGGGGGFGGGGGGFGGGGGGGGGGGGGGGGGGEEGGGGGGGGDGGGGGGGCCCEGGGGFGGGGGGGGGGGGGGGGGGGGGGGGFFFG66=BF:5>FFGGGGFFFGG>FG>CGFFF??F?F><??<<BFFFF
@DE18INS60510:318:000000000-B6LD3:1:1101:7648:3133 1:N:0:AAGAGGCAAAGGCTAT
TGGGGAATATTGCACAATGGGGGAAACCCTGATGCAGCGACGCCGCGTGAAGGAAGAAGTATCTCGGTATGTAAACTTCTATCAGCAGGGAAGAAAATGACGGTACCTGACTAAGAAGCCCCGGCTAACTACGTGCTAGCAGCCGCGGTAATACGTAGGGGGCAAGCGTTATCCGGATTTACTGGGTGTAAAGGGAGCGTAGACGGAAGAGCAAGTCTGATGTGAAAGGCTGGTGCTTAACCCCAGGACTGCATTGGAAACTGTTTTTCTAGAGTGCCGGAGA
+
FGGFEFCFFFGAEDFAEGGFGGGGFFG?@FGGFGGGGGCEGFGGGGGGECBCFG,DCFGGAFGFGGGGGGGFGDGGGGGGGGGGCGGDCCC7CCCFGGCFGCEGGGGGGGGGFFCGEG?G:FD7FG7C@C<CEFEEFFGFGGGGGG>E88*<CFFGEGGEGGEGFFGDC8;;EGGG5CEFFCFGGGGGGFEC7?EC>5CEGE*AEEE8E=FE6CFFGGFGGGGGCC+:CGD*909@FFGGFFFDGC:CFF4<FF?FGC>AGFGC6AF0:F>>A24>2<09>65
@DE18INS60510:318:000000000-B6LD3:1:1101:7664:3144 1:N:0:AAGAGGCAAAGGCTAT
TGGGGAATATTGCACAATGGGGGAAACCCTGATGCAGCGACGCCGCGTGAAGGAAGAAGTATCTCGGTATGTAAACTTCTATCAGCAGGGAAGAAAATGACGGTACCTGACTAAGAAGCCCCGGCTAACTACGTGCTAGCAGCCGCGGTAATACGTAGGGGGCAAGCGTTACCCGGATTTACTGGGTGTAAAGGGAGCGTCGACGGAAGAGCAAGTCTGATGTGAAAGGCTGGGGCTCAACCCCAGGACTGCATTGGAAACTGTTTCTCTAGAGTGCCGGAGA
+
GGGGGDGGGGG<E<FGGGGGGEGGGGFFGGGGEFFDFFEGEGGEFGGGGGG,DF,@F8>F;=,@FFD+<FGGGGGGGGGFFGDF,3,8>FF,<FFGGGDFGGDGEFGG:F::C:<FG8,4<F***<8?<@FGGGFFFCC+0201/?E5:8*<F9:<F5C*8:EG5*/:A*;*<<C>EEE6CEFFCFFG*<C7+C5>*:8/*/*:CCE**;7787*00:DG=C<CCD?7:FC<**)87)9=55<ED5)10*197*@66CA)9@FF###################
@DE18INS60510:318:000000000-B6LD3:1:1101:23741:3151 1:N:0:AAGAGGCAAAGGCTAT
TGGGGAATATTGCACAATGGGCGCAAGCCTGATGCAGCCATGCCGCGTGTATGAAGAAGGCCTTCGGGTTGTAAAGTACTTTCAGCGGGGAGGAAGGGAGTAAAGTTAATACCTTTGCTCATTGACGTTACCCGCAGAAGAAGCACCGGCTAACTCCGTGCCAGCAGCCGCGGTAATACGGAGGGTGCAAGCGTTAATCGGAATTACTGGGCGTAAAGCGCACGCAGGCGGTTTGTTAAGTCAGATGTGAAATCCCCGGGCTCAACCTGGGAACTGCATCTGA
+
GGGGGGGGGGGGGGGGGGGGGGGFGGGGGGGGGGGGGGGGGGGGGGGGGGGGGGGGGGGGGGGGGGGGGGGGGFFGGGGFFGGGGGGGGGGGGGGGGGGGGGGGGFGGGGGGGGGGGFCFGFGGGGGEGGGGGGGGGGGGGGGGGGGFG7FGGGGGGGGGGGGGGGGGGGGGGGGG<BFGGGGGGGGGGGGGGGGEGC<FGGGGCFGGGGGGGGGGGGGGGGGGEDGCGEGCDGGFFFGFF@FFGFFFFGCF:B:FGGFF5.9DFFF?FFF(5<FBBF2<DFF
@DE18INS60510:318:000000000-B6LD3:1:1101:18815:3168 1:N:0:AAGAGGCAAAGGCTAT
TGGGGAATATTGCACAATGGGCGCAAGCCTGATGCAGCCATGCCGCGTGTATGAAGAAGGCCTTCGGGTTGTAAAGTACTTTCAGCGGGGAGGAAGGGAGTAAAGTTAATACCTTTGCTCATTGACGTTACCCGCAGAAGAAGCACCGGCTAACTCCGTGCCAGCAGCCGCGGTAATACGGAGGGTGCAAGCGTTAATCGGAATTACTGGGCGTAAAGCGCACGCAGGCGGTTGGTTAAGTCAGATGTGAAATCCCCGGGCTCAACCTGGGAACTGCATCTGA
+
GGGGGGGGGGGGGGGGGGGGGGGGGGGDGGGGGFGGGFGGGGGGGGGGGEFGGGGGGGGGGGGGGGGGEFGFFFGGG5<5<@FFGFGDDFFFGEGFGFFGGGGGGGFGEGGGGGA<CFFDGFGGGGGGGGGGGGFGGGGGGGGGGGGGGGGGGGGGGEFGGFGGGGGGGGDGGGGGGFGGGEEEGEEEFEFFG888EGECDDECFFGGGG5EEGGGGGFDDD7CEDE<5EG57)9BFFC297FFD79CFFFF749)7DB;C)/7=?F:?F:(534<?AAF<AF
@DE18INS60510:318:000000000-B6LD3:1:1101:17126:3208 1:N:0:AAGAGGCAAAGGCTAT
TGGGGAATATTGCACAATGGGGGAAACCCTGATGCAGCGACGCCGCGTGAGCGATGAAGTATTTCGGTATGTAAAGCTCTATCAGCAGGGAAGAAAATGACGGTACCTGACTAAGAAGCCCCGGCTAACTACGTGCCAGCAGCCGCGGTAATACGTAGGGGGCAAGCGTTATCCGGATTTACTGGGTGTAAAGGGAGCGTAGACGGCATGGCAAGCCAGATGTGAAAGCCCGGGGCTCAACCCCGGGACTGCATTTGGAACTGTCAGGCTAGAGTGTCGGAGA
+
GGGGGGEGGGGGGGGGGGGGGGGGGGGEFGGGGGGGGGGGGGGGGGGFGGGGGGGGGGGGGGGGFGGCFGGGGGGGGGGGGGGGGGGGFEFGGGGGGGGGGGGGGGGGGGGGGGGGGGCGGCGGGGGGGGGGGGFGGGGGGGGGGGGGGGGGGGGFFGGEGGGGCFGGEGDCFGGGCEGFGGDFGGGGEGGFGDGGGGGGEECGDEGG5FGGGGG5C59>DFAFFGFGGFDGDGGF)74CFFDDGGF)7CGG*9F6CGFFGFGCFAF:?:4:2>FFFF?####
@DE18INS60510:318:000000000-B6LD3:1:1101:23564:3223 1:N:0:AAGAGGCAAAGGCTAT
TGGGGAATATTGCACAATGGGCGCAAGCCTGATGCAGCCATGCCGCGTGTATGAAGAAGGCCTTCGGGTTGTAAAGTACTTTCAGCGGGGAGGAAGGGAGTAAAGTTAATACCTTTGCTCATTGACGTTACCCGCAGAAGAAGCACCGGCTAACTCCGTGCCAGCAGCCGCGGTAATACGGAGGGTGCAAGCGTTAATCGGAATTACTGGGCGTAAAGCGCACGCAGGCGGTTTGTTAAGTCAGATGTGAAATCCCCGGGCTCAACCTGGGAACTGCATCTGA
+
GGGGGGGGGGGGGGGGGGGGGGGGGGGGGGGGGGGGGGGGGGGGGGGGGDGGGGGGGGGGGGGGGGGGFGFGFFGGGGGFFGGGGGGGGGGGGFGGGGGGGGGGGFGGGGGGGGGGGGFFGGGGGGGEGGGGGGGGDEGGGGGGGFGGGGGGGGEFGGGGGGGGGGFFGGDGGEEGC@FGGGGDGGGGGGGGGEEGGGGGGGGGGGGGGGFGGGGGGGGGGD598<CDGGD957<<FFGG?@FBF?FDFGGG7@66DD>B<)*7=7@:?FFF###########
@DE18INS60510:318:000000000-B6LD3:1:1101:18575:3229 1:N:0:AAGAGGCAAAGGCTAT
TGGGGAATATTGCACAATGGGCGCAAGCCTGATGCAGCCATGCCGCGTGTATGAAGAAGGCCTTCGGGTTGTAAAGTACTTTCAGCGGGGAAGAAGGGAGTAAAGTTAATACCTTTGCTCATTGACGTTACCCGCAGAAGAAGCACCGGCTAACTCCGTGCCAGCAGCCGCGGTAATACGGAGGGTGCAAGCGTTAATCGGAATTACTGGGCGTAAAGCGCACGCAGGCGGTTTGTTAAGTCAGATGTGAAATCCCCGGGCTCAACCTGGGAACTGCATCTGA
+
GGGGGGGGGGGGGGGGGGGGGGFGGGGGGGGGGGGGGGGGGGGGGGGFGGGGGGCGGGGGGGGGGGGGFGGFGGGGF?C<CEFGGGGGEGGGGGGGGGGGGGGGGGGGGGGGGGGGGGGGGGGGGGGEGGGGGGGGGGGGGGGGGGGGGGGGGGGGGGGGGGGGGGGGGGGGGFGGGGGGGGGGGGGGGGGGGGGGGFGGGGGGFGGGGGGGGGGCFGGGDGGGGGGGGGG9CDGFFFGGFFFFG?=CFGGGGFF9FGBFC>FGFBFBBFFFFF?BFBAB4>?
@DE18INS60510:318:000000000-B6LD3:1:1101:17227:3281 1:N:0:AAGAGGCAAAGGCTAT
TGGGGAATATTGCACAATGGGGGAAACCCTGATGCAGCGACGCCGCGTGAGCGATGAAGTATTTCGGTATGTAAAGCTCTATCAGCAGGGAAGAAAATGACGGTACCTGACTAAGAAGCCCCGGCTAACTACGTGCCAGCAGCCGCGGTAATACGTAGGGGGCAAGCGTTATCCGGATTTACTGGGTGTAAAGGGAGCGTAGACGGCATGGCAAGCCAGATGTGAAAGCCCGGGGCTCAACCCCGGGACTGCATTTGGAACTGTCAGGCTAGGGTGTCGGAGA
+
GGGGGGGGGGGGGGGGGGGGGGGGGGGGGGGGGGGGGGGGGGGGGGGGGGGGGGGGGGGGGGGGGGGGGGGGGGGGGGGGGGFGGGGGGGGGGGGGGGGGGGGGGGGGGGGGG9FFGGGFCGGEGGGGGGGGGGGGGGGGGGGGGGGGGGGFGGG:FGE7FG:FGGGEEEGGGGGGGGGGGG?CGGGG8C0CFGGGGGGEGGGGDEEEDGFCCCGGC<>7CFGFGGGGGG3DDDG>7>*6858@GD5C39FCC=*9CC.59?FFF##################
@DE18INS60510:318:000000000-B6LD3:1:1101:13074:3299 1:N:0:AAGAGGCAAAGGCTAT
TGGGGAATATTGCACAATGGGGGAAACCCTGATGCAGCGACGCCGCGTGAGCGATGAAGTATTTCGGTATGTAAAGCTCTATCAGCAGGGAAGAAAATGACGGTACCTGACTAAGAAGCCCCGGCTAACTACGTGCCAGCAGCCGCGGTAATACGTAGGGGGCAAGCGTTATCCGGATTTACTGGGTGTAACGGGAGCGTAGACGGCATGGCAAGCCAGATGTGAAAGCCCGTGGCTCAACCCCGGGACTGCATTTGGAACTGTCAGGCTAGAGTGTCGGAGA
+
GGGFGEGGGGGGGGGGFGGFF7F7CFFGGGDGGGGGGFGG:BFGGGGGDCCACEE7EFDF<FFEEFGC,FFGEEFGF<FGCGGGFGAFGGGDGGGFGFGGGGGEGGAFGCDFDF8,BFG@D=FFGCFFGGGGGGGGFBECCFD@FF7FGBFFFFFGGEDGG>CEFC@EGGGGGC<8FG5BEC,?FG@>?CC+;C5?CGEGGD5F5*?EDFFFF?GFGGG4*:CFF7C07CCC/>37)/9008)7DCE:5*77>FF47*(64?4:920(30)44?AA#######
@DE18INS60510:318:000000000-B6LD3:1:1101:21330:3301 1:N:0:AAGAGGCAAAGGCTAT
TGGGGAATATTGGGCAATGGGCGCAAGCCTGACCCAGCAACGCCGCGTGAAGGAAGAAGGCTTTCGGGTTGTAAACTTCTTTTGTCGGGGACGAAACAAATGACGGTACCCGGCGAATAAGCCACGGCTAACTACGTGCCAGCAGCCGCGGTAATACGTAGGTGGCAAGCGTTATCCGGATTTACTGGGTGTAAAGGGCGTGTAGGCGGGATTGCAAGTCAGATGTGAAAACTGGGGGCTCAACCTCCAGCCGCATTTGAAACTGTAGTTCTTGAGTGCTGGA
+
GGGGGGGGGGGGGGFGGGGGGGGGGGGGGGGGGGGGGGGGGGGGGGGGGGGGGGGGGGGGGGGGGGGGGGGGGGGGGGGGGGGGGGGGGGGEGGEGGGGFFGGGGGGGGGGGGGGGGGGGGGFCFGGGGGGGGDGGGGGGGGGGGGGGGGGGD5CDGGGGCGGGGGGGGGGGGGGGGGGGGGGFGFGGGGCGDFGGGGGGGGGGGGGGGGGGGGGFGGGGFFFFFGGGCFGFFGGFF>5DF46FG+5CFGGGGF35CC:AFFGGFFF>9FD2:A<BFFF>FFF
@DE18INS60510:318:000000000-B6LD3:1:1101:19297:3303 1:N:0:AAGAGGCAAAGGCTAT
TGGGGAATATTGCACAATGGGCGCAAGCCTGATGCAGCGACGCCGCGTGAGTGAAGAAGTATCTCGGTATGTAAAGCTCTATCAGCAGGGAAGAAAATGACGGTACCTGACTAAGAAGCCCCGGCTAACTACGTGCCAGCAGCCGCGGTAATACGTAGGGGGCAAGCGTTATCCGGATTTACTGGGTGTAAAGGGAGCGTAGACGGAAGAGCAAGTCTGATGTGAAAGGCTGGGGCTTAACCCCAGGACTGCATTGGAAACTGTTTTTCTAGAGTGCCGGAGA
+
GGGGGGGGGGGGGGGGGGGGGGGGGGGGGGGGGGGGGGGGGGGGGGGGGGGGGGGGGGGGGGGFGGGGGFGFGGGGGGGFGGGGGGGGGGGGGGGGGGGGGGGGGGGGGGGGGGGGGGGGGGGGGGGGGGGGGGGGGGGGGGGGGGGGGGGGGGGFFGGGGGGGGGGGCGDFGGGGGGGGGGGGGGCGBFFGGGGGGGECEGGGGGE5>FGGGFG?FCGGGGGGFGGGGGGFGGG>:>GGFFF@35>GFCGFG=4?GG2>CFC78)7128>AF?ABFFFFF9@
@DE18INS60510:318:000000000-B6LD3:1:1101:24867:3367 1:N:0:AAGAGGCAAAGGCTAT
TGGGGAATATTGCACAATGGGCGAAAGCCTGATGCAGCGACGCCGCGTGAGTGAAGAAGTATCTCGGTATGTAAAGCTCTATCAGCAGGGAAGAAAATGACGGTACCTGACTAAGAAGCCCCGGCTAACTACGTGCCAGCAGCCGCGGTAATACGTAGGGGGCAAGCGTTATCCGGATTTACTGGGTGTAAAGGGAGCGTAGACGGCGACGCAAGTCTGGAGTGAAAGCCCGGGGCCCAACCCCGGGACTGCTTTGGAAACTGTGTTGCTGGAGTGCAGGAGA
+
GGGGGGGGGGGGGGGGGCFGGGGGGGGGGGGGGGGGGGGGGGGGGGGGGGGGGGGGGGGGGGGGGGGGGGGGGGGGGGGGGGGGGGDFGGGGGGGGGGGGGGGGGGGGGGGGGFGGG@CGGEGGGGGAFGGGGGGGGGGGGGGGGGGGGGDGGGGFFGGGGGGGGGGGGGDE7FGGGGGGFGFGGGGGEGG?FGGGGDGGDGGGGGDGGGGGG5EAC7CDFGGGGFGGGGGDD9DD>BD*7>DFGC@3DGGG:@?FC4<AGFG7BAFFB##############
@DE18INS60510:318:000000000-B6LD3:1:1101:24499:3375 1:N:0:AAGAGGCAAAGGCTAT
TGGGGAATATTGCACAATGGGCGCAAGCCTGATGCAGCCATGCCGCGTGTATGAAGAAGGCCTTCGGGTTGTAAAGTACTTTCAGCGGGGAGGAAGGGAGTAAAGTTAATACCTTTGCTCATTGACGTTACCCGCAGAAGAAGCACCGGCTAACTCCGTGCCAGCAGCCGCGGTAATACGGAGGGTGCAAGCGTTAATCGGAATTACTGGGCGTAAAGCGCACGCAGGCGGTTTGTTAAGTCAGATGTGAAATCCCCGGGCTCAACCTGGGAACTGCATCTGA
+
GGGGGGGGGGGGGGGGGAFGGGGGGGGGGGGGGGGFGEEGGGGGGGGGGGGGGGGGGGGGGGGGGGGGFGGGGGGGGGGFFGGGGGGGDGGGGGGGGGGFGGGGGGGFFGGGGFGGGGGGGGGGGGGGGGGGGGGGGGGGGGGGGGGGGGGGGGGGGGGGGGGGGGGGGGGGGGGGGGGGDEGEEEGDFFEFGGGGGG?FGGGGFFGGF?FGGGGGGGFCDDECEDGGGGG35C9@F4FGFFFFG??D=DFDFF?FGD99DEGG=?F:(5?FBF?BFA<AD9B
@DE18INS60510:318:000000000-B6LD3:1:1101:18916:3378 1:N:0:AAGAGGCAAAGGCTAT
TGGGGAATATTGCACAATGGGCGAAAGCCTGATGCAGCGACGCCGCGTGAGTGAAGAAGTATTTCGGTATGTAAAGCTCTATCAGCAGGGAAGAAAATGACGGTACCTGACTAAGAAGCCCCGGCTAACTACGTGCCAGCAGCCGCGGTAATACGTAGGGGGCAAGCGTTATCCGGATTTACTGGGTGTAAAGGGAGCGTAGACGGTAAAGCAAGTCTGAAGTGAAAGCCCGCGGCTCAACTGCGGGACTGCTTTGGAAACTGTTTAACTGGAGTGTCGGAGA
+
GGGGGGGGGGGGGGGGGGGGGGGGGGGGGGGGGGGGGGGGGGGGGGGGGGGGGGGGGGGGGGGGGGGGGGGGGGGGGGGGGGGGGGGGGGGGGGGGGGGGGGGGGGGGGGGGGGGGGGGGGGGGGGGGGGGGGGGGGGGGGGGGGGGGEGEGGGGFGGGGGGGGGGGGGGGGGGGEFGGGGGGGGGCGEGDGGGGGGGG?EGEGCEGFEGGGGGGFGGGGGGGGGGGGGFGCDGGFFFGGFFFFGGFD;45<:@=BFDBFF*:*9>?A<*:>FBBF941747:
@DE18INS60510:318:000000000-B6LD3:1:1101:23951:3391 1:N:0:AAGAGGCAAAGGCTAT
TGGGGAATATTGCACAATGGGCGCAAGCCTGATGCAGCCATGCCGCGTGTATGAAGAAGGCCTTCGGGTTGTAAAGTACTTTCAGCGGGGAGGAAGGGAGTAAAGTTAATACCTTTGCTCATTGACGTTACCCGCAGAAGAAGCACCGGCTAACTCCGTGCCAGCAGCCGCGGTAATACGGAGGGTGCAAGCGTTAATCGGAATTACTGGGCGTAAAGCGCACGCAGGCGGGTTGTTAAGTCAGATGTGAAATCCCCGGGCTCAACCTGGGAACTGCATCTGA
+
GGGFGGGGGGGFGGGFEFFCFFFEGGGGFDFGGFGGGGGGGGGGGGGGCGGGGGFBFGGGGGGGGFGGGGGGAEGGGGG;FGGGGGEFGGEGGFFGGGGGGGGCGGGGGGFGGCFGCFGGGGGGGGGGGGGGGGGGGGGGGFGGGGGGGGGGGGGGGGGGGGGGGGGGFGGGGGGEGGFFEGGGGG>EGGGGGE>GG+AFGDGDCEF?9C=F5:ECEFGG:C:>ECEC5CG)>*>>>FCGFFFFGGF:**?CFFF?FD>>DBCGFFF?:7:???D??DFD646
@DE18INS60510:318:000000000-B6LD3:1:1101:24458:3407 1:N:0:AAGAGGCAAAGGCTAT
TGGGGAATATTGCACAATGGGCGCAAGCCTGATGCAGCCATGCCGCGTGTATGAAGAAGGCCTTCGGGTTGTAAAGTACTTTCAGCGGGGAGGAAGGGAGTAAAGTTAATACCTTTGCTCATTGACGTTACCCGCAGAAGAAGCACCGGCTAACTCCGTGCCAGCAGCCGCGGTAATACGGAGGGTGCAAGCGCTAATCGGAATTACTGGGCGTAAAGCGCACGCAGGCGGTTTGTTAAGTCAGATGTGAAATCCCCGGGCTCAACCTGGGAACTGCATCTGA
+
GGGGGGGGGGGGGGGGGCFGGGGGGGGGGGGGGGFGGGGGGGGGGGGGGGGGGG=FGGGGGGGGGGGGGGGG9FGGFGGFGGGGGGGGGGGGGCGGGGGGGGGGGCFGGGGGGGGGGGGGGGGGGGGGGGGFGGGDEGGGGGGGGGGGGGGGGGGGGGGFGGGGGGGGGGGGGGGGGFG5E5EGGGGGGGF@CGGDGGGGGGCG?FFG<EGFGGGGGGGGGGGDEGGDGGG7CDDFFFCGFFFFGGF79770:@)<*9497@GFFFF?0@??>?:?FF<A627
@DE18INS60510:318:000000000-B6LD3:1:1101:8603:3433 1:N:0:AAGAGGCAAAGGCTAT
TGGGGAATATTGCACAATGGGCGCAAGCCTGATGCAGCCATGCCGCGTGTATGAAGAAGGCCTTCGGGTTGTAAAGTACTTTCAGCGGGGAGGAAGGGAGTAAAGTTAATACCTTTGCTCATTGACGTTACCCGCAGAAGAAGCACCGGCTAACTCCGTGCCAGCAGCCGCGGTAATACGGAGGGTGCAAGCGTTAATCGGAATTACTGGGCGTAAAGCGCACGCAGGCGGTTTGTTAAGTCAGATGTGAAATCCCCGGGCTCAACCTGGGAACTGCATCTGA
+
GGGFFGFGGGGGGGFFCFGGGFFFGGG7C8EFGDEFCE6EFFCEFGG>F:EGFGGGGGGGFFGGGFGGGGFCFGEFFFFFFGGGG9FEDEGGGFGGEEGGGGGGGGGGGGGGGGDFGGGGGGGGGGGFFGGGGGGEC@FDDFGFGCFCCGEGGG::CGGGGGGGGGGGFGGDEGGCFGFFGDGGGGGGGFEFEEGGGFGGECCFGGGGCFCGGEGGFFGGGDEGGGEDGEC9CDCF5@FGFFFFFFBGF>F207<:53,477FC4:F0:F???::2<><44A6
@DE18INS60510:318:000000000-B6LD3:1:1101:9412:3435 1:N:0:AAGAGGCAAAGGCTAT
TGGGGAATATTGCACAATGGGCGCAAGCCTGATGCAGCCATGCCGCGTGTATGAAGAAGGCCTTCGGGTTGTAAAGTACTTTCAGCGGGGAGGAAGGGAGTAAAGTTAATACCTTTGCTCATTGACGTTACCCGCAGAAGAAGCACCGGCTAACTCCGTGCCAGCAGCCGCGGTAATACGGAGGGTGCAAGCGTTAATCGGAATTACTGGGCGTAAAGCGCACGCAGGCGGTTTGTTAAGTCAGATGTGAAATCCCCGGGCTCAACCTGGGAACTGCATCTGA
+
GGGFFCFFGGGGGGGGFGFGGGFFEGGDGFFFGFEGGFDGGGGGGGGGGGGGGGFGGFGGCFFGGGGGGGEC?E5?FFFFFFGGGGGGDF=FGEGFGGGGEGGGFGGGGGGGGG9FFF9BAFDFFFFFFGGGGFF7FEGGFGFGGGFEGGFFGGGFGGGGG7BE@EGGGGGGGEGEFFGGEGGCGGDEGGGGGC5EFFFGGCGFDGGGGFCFEEEGFG=GGDEGGGGGG*CDDGD:58>CFFFF>7FC*:C*:=FFGG16<@GGF<F(3F:058:?BFA<5<B
@DE18INS60510:318:000000000-B6LD3:1:1101:8619:3445 1:N:0:AAGAGGCAAAGGCTAT
TGGGGAATATTGCACAATGGGCGCAAGCCTGATGCAGCCATGCCGCGTGTATGAAGAAGGCCTTCGGGTTGTAAAGTACTTTCAGCGGGGAGGAAGGGAGTAAAGTTAATACCTTTGCTCATTGACGTTACCCGCAGAAGAAGCACCGGCTAACTCCGTGCCAGCAGCCGCGGTAATACGGAGGGTGCAAGCGTTAATCGGAATGACTGGGCGTAAAGCGCACGCAGGCGGTTGGTTAAGGCAGATGTGAAATCCCCGGGCTCAACCTGGGAACTGCATCTGA
+
C<FFFGGGGDFFGEGACCCCFGGG@@F<F,EEGGGEFE,CCF<CB@C@FFFFGGDFGDFFFGF,EFFGGDF+FF??FFEC,CFGGGGGDGGGGCFFEFGGGGFFG<FFFFGG?=,@FGFGGFFFFGGFFBCFCFE7CGGGFGGGFGG7CFFCGFFGGGFG>GGFGGGG@CCEGG8ACFGGGGGGCCED6<FGG5E>F+<CD>CE+<CCC8FFGEGGGGGDDDCGEDGGCED595C>)6:F*<FE3<9:=F#################################
@DE18INS60510:318:000000000-B6LD3:1:1101:9797:3471 1:N:0:AAGAGGCAAAGGCTAT
TGGGGAATATTGCACAATGGGGGAAACCCTGATGCAGCGACGCCGCGTGAGCGATGAAGTATTTCGGTATGTAAAGCTCTATCAGCAGGGAAGAAAATGACGGTACCTGACTAAGAAGCCCCGGCTAACTACGTGCCAGCAGCCGCGGTAATACGTAGGGGGCAAGCGTTATCCGGATTTACTGGGTGTAAAGGGAGCGTAGACGGCAGGGCAAGCCAGATGTGAAAGCCCGGGGCCCAACCCCGGGACTGCATTTGGACCTGTCAGGCTAGAGTGTCGGAGA
+
GGGFFGCFGFGGGGGGFFGGGGGGGGGGG=FGGAFGGGEGGGGGEGGGGGGGGGGEDGGGFFCFGGGGGGGDFFBFFFFDFFGGGGFC:=FGGGGGGGGGGGGGGCGFFGGGGCFGGGGGGGGGGGGGGGGGGFGGGGGGGGGCEGGGEEGGGGG<EGGEGGEGGGGG?;EF?FGDGEGGFGC7?F882CFCFGGF858?C8>9EE=8*?CC;*5:FF**2*+*+:<>CFDDDG3))7CFBDEB<C39>*7*:9B6CF7)20>;?AF:?F2:?##########
@DE18INS60510:318:000000000-B6LD3:1:1101:16435:3473 1:N:0:AAGAGGCAAAGGCTAT
TGGGGAATATTGCACAATGGGGGAAACCCTGATGCAGCGACGCCGCGTGAAGGAAGAAGTATCTCGGTATGTAAACTTCTATCAGCAGGGAAGAAAATGACGGTACCTGACTAAGAAGCCCCGGCTAACTACGTGCCAGCAGCCGCGGTAATACGTAGGGGGCAAGCGTTATCCGGATTTACTGGGTGTAAAGGGAGCGTAGACGGAGCAGCAAGTCTGATGTGAAAGGCGGGGGCTCAACCCCCGGACTGCATTGGAAACTGTTGATCTTGAGTACCGGAGA
+
GGGGGGGGGGGGGGGGGGGGGGGGGGGGGGGGGGGGGGGGEGGFGGGFGGGFGGGGGGGGGGGGGGGGGGGGGGGGGGGFGDFGGGGGGGGGGGGGGGGGGGGGGGGGGGGGGGGGGGGGGGGGGGGGGGGGGGGGGGGGGGGGGGGGEGEEFGGFGGGGGGGGGGGGGGGGGGGGGGGGFGGGGGFGDCCGGGGGGGGGGGGGGGGGGGGGFCGGFGGGGGFCFGGGGGG<CDGF>FGFFFFFGGBDFGGGGFBFFFFFGFFF?AF2>8AFAFFFBBB####
@DE18INS60510:318:000000000-B6LD3:1:1101:20317:3473 1:N:0:AAGAGGCAAAGGCTAT
TGGGGAATATTGCACAATGGGCGCAAGCCTGATGCAGCCATGCCGCGTGTATGAAGAAGGCCTTCGGGTTGTAAAGTACTTTCAGCGGGGAGGAAGGGAGTAAAGTTAATACCTTTGCTCATTGACGTTACCCGCAGAAGAAGCACCGGCTAACTCCGTGCCAGCAGCCGCGGTAATACGGAGGGTGCAAGCGTTAATCGGAATTACTGGGCGTAAAGCGCACGCAGGCGGTTTGTTAAGTCAGATGTGAAATCCCCGGGCTCAACCTGGGAACTGCATCTGA
+
GFGGGGGGGGGGGGGGGGGGGGGGGGGGGGGGGGGGGGGGGGGGGGGGGGGGGGGGGGGGGGGGGGGGGDGEGGGGGGGGGGGGGGGGGGGGGGGGGGGGGGGGG9FGGGGGGGGGGGGGGGGGGGGGGGGGGGGGGDGGGGGGGDGGCGFGGGGGGGGGGGGGGGGGGGGGGGGGGGGGGGGGGCGGGGGGG88EGFGGGGGGGGGEGGGGGGGEGGGGGGGGEDGGDGGC/*975FGG6BFFGFFCBFGFGFFFGGF>GDFGFB>??FF?B02))36A9:=
@DE18INS60510:318:000000000-B6LD3:1:1101:21415:3485 1:N:0:AAGAGGCAAAGGCTAT
TGGGGAATATTGCACAATGGGCGAAAGCCTGATGCAGCAACGCCGCGTGAGCGATGAAGGCCTTCGGGTCGTAAAGCTCTTTCCTCAAGGAAGATAATGACGGTACTTGAGGAGGAAGCCCCGGCTAACTACGTGCCAGCAGCCGCGGTAATACGTCGGGGGCTAGCGTTATCCGGAATTACTGGGCGTAAAGTGTGCGTAGGTGGTTTCTTAAGTCAGAGGTGAAAGGCTACGGCTCAACCGTAGTAAGCCTTTGAAGCTGGGAAACTTGAGTGCAGGAGAG
+
GGGGGGGG9FGFFFGDFDFCEGGEGDF@FGGDGGGGGGFGGGGGGGGGGDEFGGGGGGAFGFFFFG>=EBEFFGDFFFGG9EEGFGGGFGFFFFGGFGGGFGCBD=?EFGDFD7=F@8FBCEECFEF>FG<CFF8FGGFCFGGFCGGCEF7@@>F@,<7FFDECFGG544CFFGCEEGGGGFGF6@FGE=>EF0@FGGGGGGGFC;EGGDEFC7EE9:?FDFGG?6:*CFFGCC*7.777@FFBGEE**:C97??F7:A:CFG3)(0(47<<2)892<?0:?3
@DE18INS60510:318:000000000-B6LD3:1:1101:21295:3517 1:N:0:AAGAGGCAAAGGCTAT
TGGGGAATATTGCACAATGGGCGCAAGCCTGATGCAGCCATGCCGCGTGTATGAAGAAGGCCTTCGGGTTGTAAAGTACTTTCAGCGGGGAGGAAGGCATTAAGGTTAATAACCTTGGTGATTGACGTTACTCGCAGAAGAAGCACCGGCTAACTCCGTGCCAGCAGCCGCGGTAATACGGAGGGTGCAAGCGTTAATCGGAATTACTGGGCGTAAAGCGCACGCAGGCGGTCTGTCAAGTCGGATGTGAAATCCCCGGGCTCAACCTGGGAACTGCATTCGA
+
GGGGGGBFGGGGGGGGGFEGGGGGGGGFGGGGGGGGGGGGGGGDFGGGGGFFFFGGGGGGGGGGGGGGEFGGGGGFGFGFGFGGGGGDGDGGGGFGGGGFGCFGGGGGGGCGGGGFGGGGFGGCFGGGGGGGGGGGGGGGGGGGDFGGDGGGGGGGGGGGGGGFCGGGGGDEEGDEFGFCG8E>CGGGCFGGGGGG5CGGGGGGGGGGGFGGGGGEGFDDGGGDEC=DGEGGG5FFFBFGFFEF3*896D*:DFFFGGBFG:<FF<FFFFF<BFB########
@DE18INS60510:318:000000000-B6LD3:1:1101:16905:3543 1:N:0:AAGAGGCAAAGGCTAT
TGGGGAATATTGCACAATGGGCGCAAGCCTGATGCAGCCATGCCGCGTGTATGAAGAAGGCCTTCGGGTTGTAAAGTACTTTCAGCGGGGAGGAAGGGAGTAAAGTTAATACCTTTGCTCATTGACGTTACCCGCAGAAGAAGCACCGGCTAACTCCGTGCCAGCAGCCGCGGTAATACGGAGGGTGCAAGCGTTAATCGGAATTACTGGGCGTAAAGCGCACGCAGGCGGTTTGTTAAGTCAGATGTGAAATCCCCGGGCTCAACCTGGGAACTGCATCTGA
+
GGGGGGGGGGGGGGGGGGGGGGGGGGGGGGGGGGGGGGGGGGGGGGGGGGGGGGGGGGGGGGGGGGGGGEGGGGGGG=@<@@FGGGGGGGGGGGGGGGGGGGGGGGGGGGGGGGGGGGGGGFGGGGGEGFGGGGGGGGGGGFGGGGGGGGGGGGGGGGGGGGGGGGGGDEGGGCGGGGFGGGGGGGGGGGFGGEEGCGGGGGGGGGGGFGGGGGGGGGGG:DDDEGGGGGGCD*CF;@*:64@?GFFFFFGFFFFFDGBFG>GGFBF7?F?B>?B?<249AFF
@DE18INS60510:318:000000000-B6LD3:1:1101:19415:3550 1:N:0:AAGAGGCAAAGGCTAT
TGGGGAATATTGCACAATGGGCGAAAGCCTGATGCAGCGACGCCGCGTGAGTGAAGAAGTATCTCGGTATGTAAAGCTCTATCAGCAGGGAAGAAAATGACGGTACCTGACTAAGAAGCCCCGGCTAACTACGTGCCAGCAGCCGCGGTAATACGTAGGGGGCAAGCGTTATCCGGATTTACTGGGTGTAAAGGGAGCGTAGACGGCATGGCAAGCCAGATGTGAAAGCCCGGGGCTCAACCCCGGGACTGCATTTGGAACTGTCAGGCTAGAGTGTCGGAGA
+
GFFFGGGGGGGGGGGGGCFGGGGGGGGGGGGGGGGGGG7FGGGGGGGGGGEGGGGGGGGGGGGEEFGEGEFEFGGGGGGGGGGGGGGGGFGGGGGGGGGGGGGGGGGGGGGGGGGGGGGGGGGGGGGGGGGGGGGGGGGGGGGGGGGDGGGGGGG@FGGGCEEEGGGGGFCFGCGEFDGEGGGGGGBC32+39CEGDGGCEDEGGGGDGGFGGGGGGFGDFG?>9CFFGDCDGCDD3>FGFFF>DGFGF##################################
@DE18INS60510:318:000000000-B6LD3:1:1101:18679:3572 1:N:0:AAGAGGCAAAGGCTAT
TGGGGAATATTGCACAATGGGGGAAACCCTGATGCAGCGACGCCGCGTGGAGGAAGAAGTATCTCGGTATGTAAACTTCTATCAGCAGGGAAGAAAATGACGGTACCTGACTAAGAAGCTCCGGCTAACTACGTGCCAGCAGCCGCGGTAATACGTAGGGGGCAAGCGTTATCCGGATTTACTGGGTGTAAAGGGAGCGTAGACGGAAGAGCAAGTCTGATGTGAAAGGCTGGGGCTTAACCCCAGGACTGCATTGGAAACTGTTTTTCTAGAGTGCCGGAGA
+
GGGGGGGGGGGGGGGGGGGGGGGGGGGGGGGGGGGGGGGGGGGGGGGGGGGGGGGGGGGGGGGFFGGGGGGGGGGGGGGGGFGGGGGGGGGGGGGGGGGGGGGGGGGGGGFGGGGGGGGGGGGGGGGGGGFGGGGGGGGGGGGGGGGGGGGGGGGGGGGGGGGGGGGGGGGGGGGGGGGGGGGGGGFGGFGGGGGGGGGEGEGGGGGGGGGGGGGGGGFCFGGGFFGGGGGGGGGFDFFGFF<BDGFFFFGGGFFFGGFFC?CD6<):0?AA9BDF249>>BB
@DE18INS60510:318:000000000-B6LD3:1:1101:9883:3576 1:N:0:AAGAGGCAAAGGCTAT
TGGGGAATATTGCACAATGGGGGAAACCCTGATGCAGCGACGCCGCGTGAGCGATGAAGTATTTCGGTATGTAAAGCTCTATCAGCAGGGAAGAAAATGACGGTACCTGACTAAGAAGCCCCTGCTAACTACGTGCCAGCAGCCGCGGTAATACGTAGGGGGCAAGCGTTATCCGGATTTACTGGGTGTAAAGGGAGCGTAGACGGCATGGCAAGCCAGATGTGAAAGCCCGGGGCTCAACCCCGGGACTGCATTTGGAACTGTCAGGCTAGAGTGTCCGAGA
+
GGGFGGEGFGG<FDFGGGGGGGGFGGGGGGGGCECGGGDGGGGGGGGGGGGCGGGGGGG<F<BEGGGEFEFGGGDBFFGGFGGGFGGGFGGGFDFGGGGFGGGG>CGFFGFFC,FDGD@@F7+BD@FFGGGGGEFFFGGF77CFGEC<C:FFGGGGGFDD@FGGGFGG:*=*CF7@FGCFGGGGGG68BFGGEGG5?>E8*/CFGGE5CGGGGFFFGCF*9C<CCFGGGF<C3C)8)8CC8<8;3:5C<*17C4472?:9<?CC4A48?708<3A########
@DE18INS60510:318:000000000-B6LD3:1:1101:14543:3577 1:N:0:AAGAGGCAAAGGCTAT
TGGGGAATATTGCACAATGGGGGAAACCCTGATGCAGCGACGCCGCGTGAGCGATGAAGTATTTCGGTATGTAAAGCTCTATCAGCAGGGAAGAAAATGACGGTACCTGACTAAGAAGCCCCGGCTAACTACGTGCCAGCAGCCGCGGTAATACGTAGGGGGCAAGCGTTATCCGGATTTACTGGGTGTAAAGGGAGCGTAGACGGCATGACAAGCCAGATGTGAAAGCCCGGGGCTCAACCCCGGGACTGCATTTGGAACTGTCAGGCTAGAGTGTCGGAGA
+
GGGGGGGGGGGGGGGGGGGGGGGGGGGGGGGGGGGGGGGGGGGGDGGGG<+>FF<FGGG@,@FFGGG<>FGGGGCD@3FGCGC9F,8,8CFGGG:FGGGGGGGGGGGF<FGAF,CAFGD::FGGGGGFFGGGGGFGGGGGGGGGGGGGGGG+CFGFGGGD88EGGGG8EGGGGGGGG*;9FGFGGGGGGGGGGGGGGGGEGG8EGGEG*;+<FGGFFCFG=FFGFGGDGGCCDGD>BFGF?FE3):7DB<FF0@FF*046F@GFB<*(4;)4??BB54119B@
@DE18INS60510:318:000000000-B6LD3:1:1101:14528:3589 1:N:0:AAGAGGCAAAGGCTAT
TGGGGAATATTGCACAATGGGGGAAACCCTGATGCAGCGACGCCGCGTGAGCGATGAAGTATTTCGGTATGTAAAGCTCTATCAGCAGGGAAGAAAATGACGGTACCTGACTAAGAAGCCCCGGCTAACTACGTGCCAGCAGCCGCGGTAATACGTAGGGGGCAAGCGTTATCCGGATTTACTGGGTGTAAAGGGAGCGTAGACGGCATGGCAAGCCAGATGTGAAAGCCCGGGGCTCAACCCCGGGACTGCATTTGGAACTGTCAGGCTAGAGTGTCGGAGA
+
GGGFGGGGGGGGGGGGGGGGGGGGGGGGGGGGGGGGGGEGGGGGDGGGGGGGGGGGGGGGAFGDFGGFGGGGGGGGGGGGGFGGGGGGGGGGGGGGGGGGGGDGGGGGGGGFCFGGGGGCGGGGGGGGGGGGGFGGGGGGGGGGGG>E8CE7FGGEGGGGGGGGGGGGGEGFGGGGGDEEGGFGGGGGGGGGGGGGGGGGGGGGGGGGGGGGGGGGCGFGGGGGGGGGG65DDGGFEFFCFFDFGDBGF:70*@=BDF><6FG>F>6<77:BFF9AB>BF>>B
@DE18INS60510:318:000000000-B6LD3:1:1101:16647:3606 1:N:0:AAGAGGCAAAGGCTAT
TAGGGAATATTGCACAATGGGGGAAACCCTGATGCAGCGACGCCGCGTGAAGGAAGAAGTATCTCGGTATGTAAACTTCTATCAGCAGGGAAGACAATGACGGTACCTGACTAAGAAGCCCCGGCTAACTACGTGCCAGCAGCCGCGGTAATACGTAGGGGGCAAGCGTTATCCGGATTTACTGGGTGTAAAGGGAGCGTAGACGGACGGGCAAGTCTGAAGTGAAAGGCAGGGGCTCAACCCCTGGACTGCTTTGGAAACTGTCCATCTAGAGTGCCGGAGA
+
GGGGGGGGGGGGGGGGGGGGGGGGGGGCEGGGGGGGGGGGGGGGGGGGGGFFGGGGGGGDFGGGGGGEFGGGGGGGGFGGGGGGGGGGGGGGGGGGGGGGGGGGGGGGGGGGGGFGCGGGGGGGGGGGGGGGGGGGGGGGGGGGGGGGFGDGGGGGGGGGGGGGFFGGGGGGGGGGDEGFFGFGFGGGGGGGGGGGGGGGGGGGGGGGGGGDGGFGGFFCFD<CCGGGFCFDDDDFFFGGFF>)9CFGFGFFCFBBF<AFGFGG4:FBFFFABFAF<BB9117
@DE18INS60510:318:000000000-B6LD3:1:1101:13757:3642 1:N:0:AAGAGGCAAAGGCTAT
TGGGGAATATTGCACAATGGGCGCAAGCCTGATGCAGCCATGCCGCGTGTATGAAGAAGGCCTTCGGGTTGTAAAGTACTTTCAGCGGGGAGGAAGGGAGTAAAGTTAATACCTTTGCTCATTGACGTTACCCGCAGAAGAAGCACCGGCTAACTCCGTGCCAGCAGCCGCGGTAATACGGAGGGTGCAAGCGTTAATCGGAATTACTGGGCGTAAAGCGCACGCAGGCGGTTTGTTAAGTCAGATGTGAAATCCCCGGGCTCAACCTGGGAACTGCATCTGA
+
GCFCGGGGGGGGGGGGGGGGFGFGGGGGGGGGGGGGGGGGFGGGEGGGGGGGGGGGGGGGGGGGGGGGGEGGGGGGDGFEFGGGFFFGCFFGGGGGGGGGGGGGGGGGGFADGGDFFGGGGGGGGFGGGFGGGGGGGGGFFFGGGGGDGGEGGGDFGGFFGGGGGGGGFEGEE7FGF9FFGGFGG8CGGGGGGGGG8@CFEDCF+CFG7EFFEEEGGFGDGGDGGGGGGCD))>G>44:*1=@F7EF7/?F7CFFF3D11<)96@BF??:?F###########
@DE18INS60510:318:000000000-B6LD3:1:1101:22032:3659 1:N:0:AAGAGGCAAAGGCTAT
TGGGGAATATTGCACAATGGGCGCAAGCCTGATGCAGCCATGCCGCGTGTATGAAGAAGGCCTTCGGGTTGTAAAGTACTTTCAGCGGGGAGGAAGGGAGTAAAGTTAATACCTTTGCTCATTGACGTTACCCGCAGAAGGAGCACCGGCTAACTCCGTGCCAGCAGCCGCGGTAATACGGAGGGTGCAAGCGTTAATCGGAATTACTGGGCGTAAAGCGCACGCAGGCGGTTTGTTAAGTCAGATGTGAAATCCCCGGGCTCAACCTGGGAACTGCATCTGA
+
GGGGGGGGGGGGGGGGGGGGGGGGGGGGGGGGGGGGGGGGGGGGGGGGGGGGGGFGGGGGGGGCFGGGGGGGGGGGGGGGGGGGGGGGGGGGGGGGGGGGGGGGGGGGGGGGGGGGGGGGGGGGGGGGGGGGGGGGGGGGGGGGGGGGGGGGGGGGGGGGGGGGGGGGGGGGGGGGGGGGDGGGGGGGGGGGGGGGGGGGGGGGGGGGGGGGGGGGGFFCCCEGEC=DGGG7<CGFFFGGFFFFGGFFFFGFGF4)>599C)9C??F?(7?0>?>B?DA24A=
@DE18INS60510:318:000000000-B6LD3:1:1101:25519:3661 1:N:0:AAGAGGCAAAGGCTAT
TGGGGAATATTGCACAATGGGCGCAAGCCTGATGCAGCCATGCCGCGTGTATGAAGAAGGCCTTCGGGTTGTAAAGTACTTTCAGCGGGGAGGAAGGGGGTAAAGTTAATACCTTTGCTCATTGACGTTACCCGCAGAAGAAGCACCGGCTAACTCCGTGCCAGCAGCCGCGGTAATACGGAGGGTGCAAGCGTTAATCGGAATTACTGGGCGTAAAGCGCACGCAGGCGGTTTGGTAAGTCAGATGTGAAATCCCCGGGCTCAACCTGGGAACTGCATCTGA
+
GGGGGGG8FGGFGFGGGGGGGGGGGGGFGGGGGGGGGGGGGGGGGGGGGGFGGGFGGGGGGGGGGGGGGGGGGGGGFGGFGGGGGGGGGGGGGGGGEE>FFGFGGGGGGGGFGFFGGGGGGGGGDFGEGGCGGGGGGGFFGFGGGGF>CGGGGFGGGGGGGGGGGGGGGDGGGGGGFF?CGEGGCCDCGGFC?>EGGGGGGGGGGGGFC67FGGGGFGGGGGGGGGGCEEGG37C)>FCF?FFFCFFFF7DCFFFFGGBFGFGGFFFFFFFF?BDFB7AF2AF
@DE18INS60510:318:000000000-B6LD3:1:1101:18143:3670 1:N:0:AAGAGGCAAAGGCTAT
TGGGGAATATTGCACAATGGGCGCAAGCCTGATGCAGCCATGCCGCGTGTATGAAGAAGGCCTTCGGGTTGTAAACTTCTTTTGTCGGGGATGAAACAAATGACGGTACCCGACGAATAAGCCACGGCTAACTACGTGCCAGCAGCCGCGGTAATACGTAGGTGGCAAGCGTTATCCGGATTTACTGGGTGTAAAGGGCGTGTAGGCGGGATTGCAAGTCAGATGTGAAAACTGGGGGCTCAACCTCCAGCCTGCATTTGAAACTGTAGTTCTTGAGTGCTGG
+
GGGGGGGGGGGGGGGGGGGGGGGGGGGGGGGGGGGGGGGGGGGGGGGGGGGGGGGGGGGGGGGGGGGGGGGGGGGGGGGGGGGGGGGGGGGGGGGGGGGGGGGGGGGGGGGGGGGGGGGGGGGGGGGGGGGGGGGGGGGGGGGGGGGGGGGGGGGGGGGGGGGGGGGGGGGGGGGGGGGGG*AF?EFGGGGGGGGGGGGGGGGGGGGGGGGEGGG?FGGGFGFGGGD>FGGGGGGFFDGGFFFFGGFGFGDF<FFFGGBBGFGGFFFFF4<AFFFFFFFFFFF
@DE18INS60510:318:000000000-B6LD3:1:1101:13161:3683 1:N:0:AAGAGGCAAAGGCTAT
TGGGGAATATTGCACAATGGGCGCAAGCCTGATGCAGCCATGCCGCGTGTATGAAGAAGGCCTTCGGGTTGTAAAGTACTTTCAGCGGGGAGGAAGGGAGTAAAGTTAATACCTTTGCTCATTGACGTTACCCGCAGAAGAAGCACCGGCTAACTCCGTGCCAGCAGCCGCGGTAATACGGAGGGTGCAAGCGTTAATCGGAATTACTGGGCGTAAAGCGCACGCAGGCGGTTTGTTAAGTCAGATGTGAAATCCCCGGGCTCAACCTGGGAACTGCCTCTGA
+
GGGGGGGGGGGGGGGGGGG@FGGGGGGGGGGGGGGGGGGGGGGGGGGGGGGGGGGGGGFGGGGGGGGEGGGGGGGFFGGGGGGGGGGGGGGGGGGGGG8FGGGGGGGGGGDFGGGGGGGGFGGDGGGGGGGGGGGCGGGFGGGGGGFGGGGGGGGGGGGGDGGFG7CFGGGGGEGGGCGGC>CGEGGGGGFGGGGG5CGGGG*CGGFGGGGDGGGEGGFG<DE5EGGCDEG<C<D:FFGF?BF?FG?FFGGDFFF?FD9>GEF49:47?FBFFFFF?(248BF
@DE18INS60510:318:000000000-B6LD3:1:1101:23489:3693 1:N:0:AAGAGGCAAAGGCTAT
TGGGGAATATTGCACAATGGGCGCAAGCCTGATGCAGCCATGCCGCGTGTATGAAGAAGGCCTTCGGGTTGTAAAGTACTTTCAGCGAGGAGGAAGGCATTAAGGTTAATAACCTTGGTGATTGACGTTACTCGCAGAAGAAGCACCGGCTAACTCCGTGCCAGCAGCCGCGGTAATACGGAGGGTGCAAGCGTTAATCGGAATTACTGGGCGTAAAGCGCACGCAGGCGGTCTGTCAAGTCGGATGTGAAATCCCCGGGCTCAACCTGGGAACTGCATTCGA
+
GGGGGGGGGGGFGGGGGGGGGGGGGGGGGGGGGGGGGGGGGGGGGGGGGGGGGGGGGGGGGGGGGGGGGGGGGGGGGFGGFGGGGGGGEGGGGGGGGFGGGGGGGGGGGGGGGG?FFGGGFEDFGGGBEGGGGGGGGGGGGGGGGGGGGGGGGGGGGGGGGGGGGGGGGGGGGGGGFGGGGGGGGGGEGGGGGEGGGGGGGGEGGGGGGFGFG=EGGGGCDDEGGDGGGGGG57C@FFDFFFD:DEDFFGGGF@?FGD>FC:<FFFFFFFFFF:7<DFF><<B
@DE18INS60510:318:000000000-B6LD3:1:1101:15886:3708 1:N:0:AAGAGGCAAAGGCTAT
TGGGGAATATTGCACAATGGGCGAAAGCCTGATGCAGCGACGCCGCGTGAGTGAAGAAGTATTTCGGTATGTAAAGCTCTATCAGCAGGGAAGAAAATGACGGTACCTGACTAAGAAGCCCCGGCTAACTACGTGCCAGCAGCCGCGGTAATACGTAGGGGGCAAGCGTTATCCGGATTTACTGGGTGTAAAGGGAGCGTAGACGGTAAAGCAAGTCTGAAGTGAAAGCCCGCGGCTCAACTGCGGGACTGCTTTGGAAACTGTTTAACTGGAGTGTCGGAGA
+
GGGGGGGGGGGGGGGGGGGGGGGGGGGGGGGGGGGGGGGGGGGGGGGFGGGGGGGGGGGGGFGGGGGGGGGGGGGGGGGGGGGGGGGGGGGGGGGGGGGGGGGGGGGGGGGGGFGGGGGGGGGGGGGGGCGGGGGGGGGGGGGGGGGGGGGGGGGGGGGGGGGGGGGGGGGGGGGGGGGGGGGGGGGGGGGGFGGGGGGGGGGGGEGCEGGGGGGGGGGGGGGGGGGGGGGGGGGBFFGGFFFFGG:CD4CF7@F?CF<7F6CC*5FAFFFF??FFFFFBB##
@DE18INS60510:318:000000000-B6LD3:1:1101:14629:3716 1:N:0:AAGAGGCAAAGGCTAT
TGGGGAATATTGCACAATGGGCGCAAGCCTGATGCAGCCATGCCGCGTGTATGAAGAAGGCCTTCGGGTTGTAAAGTACTTTCAGCGGGGAGGAAGGGAGTAAAGTTAATACCTTTGCTCATTGACGTTACCCGCAGAAGAAGCACCGGCTAACTCCGTGCCAGCAGCCGCGGTAATACGGAGGGTGCAAGCGTTAATCGGAATTACTGGGCGTAAAGCGCACGCAGGCGGTTTGTTAAGTCAGATGTGAAATCCCCGGGCTCAACCTGGGAACTGCATCTGA
+
GGGGGGGGGGGGGGGGGGGGGGGGGGGCFGGGGGGGGGGGGGGGDGGFGGGGGGGGGGGGGGGFGGGGGGGGGGGGFFGGGGGGGGGGEGGGGGCFGGGGGFGFGGGGGGGGGGGGGGGGGGGGGGGGGGGGGGGGGGFGGGGGGGGGGGGGGGGGGGGGGGGGGGGGGGGGGGGGGGGGGGGGGEEGGGFCEGECFGGGGGEGFGGGCFGGGGGGGGGGGCEDCDECEEC93CC57=DGFFFF>?BFFCDGGF@@GGF>D5C=F?F0:F(4>()4).6ABB#
@DE18INS60510:318:000000000-B6LD3:1:1101:11192:3736 1:N:0:AAGAGGCAAAGGCTAT
TGGGGAATATTGCACAATGGGCGCAAGCCTGATGCAGCCATGCCGCGTGTATGAAGAAGGCCTTCGGGTTGTAAAGTACTTTCAGCGGGGAGGAAGGGAGTAAAGTTAATACCTTTGCTCATTGACGTTACCCGCAGAAGAAGCACCGGCTAACTCCGTGCCAGCAGCCGCGGTAATACGGAGGGTGCAAGCGTTAATCGGAATTACTGGGCGTAAAGCGCACGCAGGCGGTTTGTTAAGTCAGATGTGAAATCCCCGGGCTCAACCTGGGAACTGCATCTGA
+
FGGEFF?EFGGGGGGGF9FGGGFCFGGGGGGGGGGFGGEFFFGGGGGDGGDFGGGGGGGGGGGCFGGGFEGGGGGGGGGGGGGGGGGGGGGDGGGGCGGGGGGGGGGGGGGGGGGGGGGGGGGGGFGGFGGGGGGEGGGGFGGGGGCCGGGGGGGGGGGGGGGGGGGGGGGGGGGGGGGGGGGGGEGGGFCCGEGGGGGFGGGGG7FDFGGGGGC5>FGGGGGGGGGGGGGC5CG@FBGFFFF?DGFGFG7CGB@FGGF>GDGFFBFFFF????08<ABFA>=
@DE18INS60510:318:000000000-B6LD3:1:1101:25990:3745 1:N:0:AAGAGGCAAAGGCTAT
TGGGGAATATTGCACAATGGGCGCAAGCCTGATGCAGCCATGCCGCGTGTATGAAGAAGGCCTTCGGGTTGTAAAGTACTTTCAGCGGGGAGGAAGGGAGTAAAGTTAATACCTTTGCTCATTGACGTTACCCGCAGAAGAAGCACCAGCTAACTCCGTGCCAGCAGCCGCGGTAATACGGAGGGTGCAAGCGTTAATCGGAATTACTGGGCGTAAAGCGCACGCAGGCGGTTTGTTAAGTCAGATGTGAAATCCCCGGGCTCAACCTGGGAACTGCATCTGA
+
GGGGGGGGGGGGGGGGGGGGGGGGGGGGGGGGGGGGGGGGGGGGGGGGGGGGGGGGGGGGGGGGGGGGGGGGGGGGGGGGGGGGGGGGGGGGGGGGGGGGGGGGGGGGGGGGGGGGGGGGGGGGGGGGGGGGGDGGGGGGGGGGGGG8CFGGGGGGGGGGGGGGGGGGGGGGGGGGGGGGGGDEGGGGGGG@E>8?CGGGGGGGGGGGDFFGGGGGGGGGGGC<8CEDGGGCCGC5@*:FFFFFGFFCFF7FGFFFFGFFG>DGFFFFFF??BBFD?<.:4<B
@DE18INS60510:318:000000000-B6LD3:1:1101:21706:3758 1:N:0:AAGAGGCAAAGGCTAT
TGGGGAATATTGCACAATGGGCGCAAGCCTGATGCAGCCATGCCGCGTGTATGAAGAAGGCCTTCGGGTTGTAAAGTACTTTCAGCGGGGAGGAGGGGAGTAAAGTTAATACCTTTGCTCATTGACGTTACCCGCAGAAGAAGCACCGGCTAACTCCGTGCCAGCAGCCGCGGTAATACGGAGGGTGCAAGCGTTAATCGGAATTACTGGGCGTAAAGCGCACGCAGGCGGTTTGTTAAGTCAGATGTGAAATCCCCGGGCTCAACCTGGGAACTGCATCTGA
+
GGGGGGFGGGGEGGGGFGGGGGFGGGGFGGGGGGGGGGGGGGGGGGGGGGGGGGGGGGGGGGGGGGGGGGGGGGGGGGGFGGGGGGGGGGGGGGGGGGGGGGCFGGGGFGGGGGGGGG9CFGGGGGGGGGGGGGGGGDGGGGGGGGGGGGDGFGGGGGGGGGGGGGGGGGGGGGGGGGGGCCGGCGGGGGGGGGGGFGFGGGDGGGGGGGGGGGGGGG7DDDGGGDGDGGGGDGGFFFFGBFFFGGFGFGGCFF6FCDFFGFC*9?FFF>B??BFFFF>AAFF
@DE18INS60510:318:000000000-B6LD3:1:1101:21282:3758 1:N:0:AAGAGGCAAAGGCTAT
TGGGGAATCTTCCGCAATGGACGAAAGTCTGACGGAGCAACGCCGCGTGAGTGATGACGGCCTTCGGGTTGTAAAGCTCTGTTAATCGGGACGAAAGGCCTTCTTGCGAATAGTTAGAAGGATTGACGGTACCGGAATAGAAAGCCACGGCTAACTACGTGCCAGCAGCCGCGGTAATACGTAGGTGGCAAGCGTTGTCCGGAATTATTGGGCGTAAAGCGCGCGCAGGCGGATCAGTCAGTCTGTCTTAAAAGTTCGGGGCTTAACCCCGTGATGGGATGGA
+
GGGGGGGGGGGGGGGGGGGGGGGGGGGGGGGGGGGGGGGGGGGGGGGGGGGGGGFGGGGGGGGGGGGGGGGGGGGGGGGGGGGGGGGGGGGGGGGGGGGGGGGGGGGGGGGGGGGFGEAGGGGGGDFDGGGGGGGC7FCGGGFGGGGFEFGGEGGGGGGGGGGGGG7FGGGGGGGG>FCGGGGGDGGGGGFGGGGGDGGDGGC5C?EFGEG=CECEEFCFCGCDGGCDGGGG)9>FFFGFFFFFGGF>FFC7:@FFGGFFDDDFF<B<:BFB??FF?:<BFBF
@DE18INS60510:318:000000000-B6LD3:1:1101:10678:3773 1:N:0:AAGAGGCAAAGGCTAT
TGGGGAATATTGCACAATGGGCGCAAGCCTGATGCAGCCATGCCACGTGTATGAAGAAGGCCTTCGGGTTGTAAAGTACTTTCAGCGGGGAGGAAGGGAGTAAAGTTAATACCTTTACTCATTGACGTTACCCGCAGAAGAAGCACCGGCTAACTCCGTGCCAGCAGCCGCGGTAATACGGAGGGTGCAAGCGTTAATCGGAATTACTGGGCGTAAAGCGCACGCAGGCGGTTGGTTAAGTCAGATGTGAAATCCCCGGGCTCAACCTGGGAACTGCATCTGA
+
GFGFFGGFGGGGGGGGGCGGGGGGGGGCGGGGGFFGGGGGGGGGGGGECFFGGGFGGGGGGGGGGGDGFGGFGGCFFFFFCFGGGGGGGGDFFCGEFGGGGGGFFFGGGGGGGGDEDFDGG9FGGGGGGFGFGGGGGGFGBFFGGCFEEGGGGFGGFGGGGGGGGGGG7<EECFGGCBFEEEEGEGC5:CFEEEGGGEFFEG55CG?FGGEC8:CEFCCDGC59EDGGGGG)9)9B)=FG@FFFCCF:*:*:7=?4>C>FGFGFF:F?###############
@DE18INS60510:318:000000000-B6LD3:1:1101:10227:3784 1:N:0:AAGAGGCAAAGGCTAT
TGGGGAATATTGGGCAATGGGCGCAAGCCTGACCCAGCAACGCCGCGTGAAGGAAGAAGGCTTTCGGGTTGTAAACTTCTTTTGTCGGGGACGAAACAAATGACGGTACCCGGCGAATAAGCCACGGCTAACTACGTGCCAGCAGCCGCGGTAATACGTAGGTGGCAAGCGTTATCCGGATTTACTGGGTGTAAAGGGCGTGTAGGCGGGATTGCAAGTCAGATGTGAAAACTGGGGGCTCAACCTCCAGCCTGCATTTGAAACCGTAGTTCTTGAGTGCTGG
+
GGGFFGGGGGGGGFGGGFEFGGGGGGGGGGGGGGGGGGGGGGGGGGGGGGGGGGGGGGGGGGFFFGGGGGG@EGEEGGGFGFDGGGGEDGGGFFGGEGGGGGGGGGGGDGGGGGGEGGGGFGFGGGGGGGGGGGGGGGGGFGGGGFGCFEGBFGFGDGCEGGGFFFGGGGGGDECGGEGGG>EFGGFGGEE8FEFEFGGGGGCCCGGGGGGD*:<CFF>FDGGGGC?FFFGC<CDFDDGG>F@F4?FF@FGGDFFFD7<>D=D:@BB4?B244-5ADAAFB49
@DE18INS60510:318:000000000-B6LD3:1:1101:19333:3812 1:N:0:AAGAGGCAAAGGCTAT
TGGGGAATATTGCACAATGGGCGCAAGCCTGATGCAGCCATGCCGCGTGTATGAAGAAGGCCTTCGGGTTGTAAAGTACTTTCAGCGGGGAGGAAGGGAGTAAAGTTAATACCTTTGCTCATTGACGTTACCCGCAGAAGAAGCACCGGCTAACTCCGTGCCAGCAGCCGCGGTAATACGGAGGGTGCAAGCGTTAATCGGAATTACTGGGCGTAAAGCGCACGCAGGCGGTTTGTTAAGTCAGATGTGAAATCCCCGGGCACAACCTGGGAACTGCATCTGA
+
GGGGGGGGGGGFGGGGGGFFGGGGGGGGGGGGGGGGGGGGGGGGGGGGGGGGGGFDGGGGGGGGGGGGGCEFFGGFGGGGGGGGGGCG@FFDGGGGGGGGGCFG9FGGGGGGGGFGFGGGGGGGGGGGGGGGGGGGGGGFGCGGGGCFGGGGGFGGGGGGGGGGGGDFGGGGEFFEGGGGDCFGGGEEGFCGGGE5CCGFGDGG?C9C+@E>EEGD5>FGD35<C5*9EEC9)9DFFFGCBB?FFGFF*:>*:7)67<>>))9CF:D7?F1(568?#######
@DE18INS60510:318:000000000-B6LD3:1:1101:22727:3815 1:N:0:AAGAGGCAAAGGCTAT
TGGGGAATATTGCACAATGGGCGCAAGCCTGATGCAGCCATGCCGCGTGTATGAAGAAGGCCTTCGGGTTGTAAAGTACTTTCAGCGAGGAGGAAGGCATTAAGGTTAATAACCTTAGTGATTGACGTTACTCGCAGAAGAAGCACCGGCTAACTCCGTGCCAGCAGCCGCGGTAATACGGAGGGTGCAAGCGTTAATCGGAATTACTGGGCGTAAAGCGCACGCAGGCGGTTTGTTAAGTCAGATGTGAAATCCCCGGGCTCAACCTGGGAACTGCATCTGA
+
GGGGGGGGGGGGGGGGGGGGGGFGGGGGGGGGGGGGGGGGGGGGGGGGGGGGGGGGGGGFGGGGFGGGGGGGGGGGGGGGFGGGGGDGGGGGGGGGGGGGGGGGGGGGFGGGGGDEGGGGGGGGGGGGGGGGGGEFGDFGGFGGGFGGGGDDGGGGGGGGGGGGGGGGGCGGGGGGGGGG:CCCC88ECGGGGGGEGFEGG5EFCGGGC?5EEE5CFGGGGDEGGGCDGGGGGDGFF4CCF??F7:/09>C*?=6?*9917<FGF?F:7)8:>?FFF)6AFB=
@DE18INS60510:318:000000000-B6LD3:1:1101:7994:3841 1:N:0:AAGAGGCAAAGGCTAT
TGGGGAATATTGCACAATGGGCGCAAGCCTGATGCAGCCATGCCGCGTGTATGAAGAAGGCCTTCGGGTTGTAAAGTACTTTCAGCGGGGAGGAAGGGAGTAAAGTTAATACCTTTGCTCATTGACGTTACCCGCAGAAGAAGCACCGGCTAACTCCGTGCCAGCAGCCGCGGTAATACGGAGGTTGCAAGCGTTAATCGGAATTACTGGGCGTAAAGCGCACGCAGGCGGTTTGTTAAGTCAGATGTGAAATCCCCGGGCTCAACCTGGGAACTGCATCTGA
+
FCFF:FEGGGGGGGGGFFFGGGGGGFGGGGGGGGFFEGG<FFGGGGGGGGGGFGFFFGCFGGGFGGGGFGGGGGGGGGGG9FGGGFGGGGGGGG?FF7DFG<?DGGGGGGGFGGGGGGGFGGCFCFGFGF7FGGGGGGFC7>FCFG@EGFEEGGGGGGGCGFGCFCCCCE@BFFCCGGGCG>:@899CFDGGDEGG5@FGG>C@EGGGG65=E>*:*:DC3<E<CGGDGEDDC5/5<F>F?=4@7A@:*?>:DB:?FGB(95C*13@B:7(74:?<<7944A?
@DE18INS60510:318:000000000-B6LD3:1:1101:15540:3848 1:N:0:AAGAGGCAAAGGCTAT
TGGGGAATATTGCACAATGGGCGCAAGCCTGATGCAGCCATGCCGCGTGTATGAAGAAGGCCTTCGGGTTGTAAAGTACTTTCAGCGGGGAGGAAGGGAGTAAAGTTAATACCTTTGCTCATTGACGTTACCCGCAGAAGAAGCACCGGCTAACTCCGTGCCAGCAGCCGCGGTAATACGGAGGGTGCAAGCGTTAATCGGAATTACTGGGCGTAAAGCGCACGCAGGCGGTTTGTTAAGTCAGATGTGAAATCCCCGGGCTCAACCTGGGAACTGCATCTGA
+
GGGGGGGGGGGGGGGGGGGGGGGGGGGGGGGGGGGGGGGGFGGGEGGGGGGGGGGGGGGGGGGGGGGGFGGGGGGGGGGGGGGGGGGGGGGGGGFFGGGGGGGGGGGGGGGGGGGGGGGGGGGGGGGGGGGGGGGGGGGGFGGGGGGGDGGGGGGGGGGGGGGGGGGGGGGGGGGGGGGGGGGGGGGDGGGGGGGGCEGGGGGGGDFFFFGGDGGGGGGGGGGGGGGGGEG9DCC4?FGFBFFFGGFGFFGGGFFFCD>>))**9:FBFFFB?B>DF>DF###
@DE18INS60510:318:000000000-B6LD3:1:1101:25204:3851 1:N:0:AAGAGGCAAAGGCTAT
TGGGGAATATTGCACAATGGGCGCAAGCCTGATGCAGCCATGCCGCGTGTATGAAGAAGGCCTTCGGGTTGTAAAGTACTTTCAGCGGGGAGGAAGGGAATAAAGTTAATACCTTTGCTCATTGACGTTACCCGCAGAAGAAGCACCGGCTAACTCCGTGCCAGCAGCCGCGGTAATACGGAGGGTGCAAGCGTTAATCGGAATTACTGGGCGTAAAGCGCACGCAGGCGGTTTGTTAAGTCAGATGTGAAATCCCCGGGCTCAACCTGGGAACTGCATCTGA
+
GGGGGGGGGGGGGGGGG9FGFGGGGGGGGFGGGGGGGGGGGGGGGGG@FGGGGGCEFFFGGGGGGGGGGG+8FGGGGFGEFG<FFGGGGE7C@GFFGDFGFGGGGGGGGGGGFGGGFAFGFGG9DGGGGFFE<CGG7C@B<@CFFGFGD:*<>>>FF:FFGGG?CF,=7<CGDFECGC9;8;FECC*;EF+;?EGGFFFF>CCGGG9+<C55?EGGFGGGGGDDGDGGGGD7C778?F7*9@FF*2629DCGFBF<CD1(/)9CF?F7:@?<:?#########
@DE18INS60510:318:000000000-B6LD3:1:1101:8011:3855 1:N:0:AAGAGGCAAAGGCTAT
TGGGGAATATTGCACAATGGGCGCAAGCCTGATGCAGCCATGCCGCGTGTATGAAGAAGGCCTTCGGGTTGTAAAGTACTTTCAGCGGGGAGGAAGGGAGTAAAGTTAATACCTTTGCTCATTGACGTTACCCGCAGAAGAAGCACCGGCTAACTCCGTGCCAGCAGCCGCGGTAATACGGAGGGTGCAAGCGTTAATCGGAATTACTGGGCGTAAAGCGCACGCAGGCGGTGTGTGAAGTCAGCTGTGAAATCCCCGGGCTCAAACTGGGCACTGCATCTGA
+
<FEFFGGGGGGGGGGGGGGGGGGGGEGFGFGGGGFDEFFFGGGGGDEGGFFGGGGFFF<@FEGGGGGGGGGGGGGGGGG<CFFFGGGGGGGDGCGGDGGGGGDGGGFFEFGFF9FGGGGFF9FGE<FCFFEGGGGEGGDFFFFGGGFECDCEFGDFGGGFEFFGGGGGFE>C:<FGCFGFGD*8C8>EFGF*;8C?/+<CEGG*<EGC9+/:8:EE5FGGCDGGGCCDECDD)9<7)90C7009*+0;6>CD7B?FFD;9)0976)9AF##############
@DE18INS60510:318:000000000-B6LD3:1:1101:13672:3862 1:N:0:AAGAGGCAAAGGCTAT
TGGGGAATATTGCACAATGGGCGCAAGCCTGATGCAGCCATGCCGCGTGTATGAAGAAGGCCTTCGGGTTGTAAAGTACTTTCAGCGGGGAGGAAGGGAGTAAAGTTAATACCTTTGCCCATTGACGTTACCCGCAGAAGAAGCACCGGCTAACTCCGTGCCAGCAGCCGCGGTAATACGGAGGGTGCAAGCGTTAATCGGAATTACTGGGCGTAAAGCGCACGCAGGCGGTTTGTTAAGTCAGATGTGAACTCCCCGGGCTCAACCTGGGAACTGCCTCTGA
+
GGGGGGGGGGGG9FEFGGCGCEGGGGGG?FFGGAEEFGGGAFGGGCFFGFA<EGG9FGFEFFCFGGGCAFFCEGGGGGGGGGFGAE@FEGEGGGGGGGDBFGGGGGGGGGGF8FCC9,DFF8FCFGGBFFEAF@FGFGCC<FGGCCGDF*4FFCFFFGGGGECGFGGGGE7CGCGEC+0/:;*28?C>C7CGGGGGGCFGGG587:CCFG=FCEEDGGGDDGGGDDDGGEC7CGCF?FGC96@########################################
@DE18INS60510:318:000000000-B6LD3:1:1101:20006:3876 1:N:0:AAGAGGCAAAGTCTAT
TGGGGAATATTGCACAATGGGCGCAAGCCTGATGCAGCCATGCCGCGTGAATGAAGAAGGCCTTCGGGTTGTAAAGTACTTTCAGCGAGGAGGAAGGCATTAAGGTTAATAACCTTAGTGATTGACGTTACTCGCAGAAGAAGCACCGGCTAACTCCGTGCCAGCAGCCGCGGTAATACGGAGGGTGCAAGCGGTAATCGGAATTACTGGGCGTAAAGCGCACGCAGGCGGGTTGTTAAGTCAGATGTGAAATCCCCGGGCGCAACCTGGGAACTGCATCTGA
+
GGGGGGGG,FG<FAFFGGGGGGG7FGGFGGGGCFCGGGDF,FGGGGGGG7<FGG<FG<EGGGGGGGGGGGGFGGGE@FGGAGCG;F7>>FGFGGGC:<<?<<FG983?F98C>F,,8<FF2?FFBCB**4*,?FCGCEGG@FA7,=8*::**<6+0+1///;:28600A:8*:1*;<9+*CC5CGGGE8C:8**;:5CCFGCCFE<+<28FF8*7CG7:7/9558)/C=:C57*57)1C>**7/:9=767CF:*)<FDFFG######################
@DE18INS60510:318:000000000-B6LD3:1:1101:13474:3920 1:N:0:AAGAGGCAAAGGCTAT
TGGGGAATATTGCACAATGGGGGAAACCCTGGTGCAGCGACGCCGCGTGAGCGATGAAGTATTTCGGTATGTAAAGCTCTATCAGCAGGGAAGAAAATGACGGTACCTGACTAAGAAGCCCCGGCTAACTACGTGCCAGCAGCCGCGGTAATACGTAGGGGGCAAGCGTTATCCGGATTTACTGGGTGTAAAGGGAGCGTAGACGGCATGGCAAGCCAGATGTGAAAGCCCGGGGCTCAACCCCGGGACTGCATTTGGAACTGTCAGGCTAGAGTGTCGGAGA
+
GGGGGGGGGGGGGGGGGGGGGGGEGGGGGGGGGGGGGGGGGGGGGGGGGGGGGGGGGGGGGGGGGGGGGGGGGGGGGGGGGGGGGGFGGGGGGGGGGGGGGGGGGGGGGGGGGFDGGGGDGGGGGGGGGGGGGGGGGGGGGGGGGGGGGGGGGGGAFFEDEEGGGGGGGGGGGGGGGGGGGGGGGGGGGGFFGGCGEGDGGGGGDGGC>FGGGFGGFGGGGG?FFGGC?CFGGGGFEFG6<>5>GEEGFCF47@7@GFB<F@FGFBFFFFB???AD<AFFFFB
@DE18INS60510:318:000000000-B6LD3:1:1101:22551:3949 1:N:0:AAGAGGCAAAGGCTAT
TGGGGAATATTGCACAATGGGCGCAAGCCTGATGCAGCGACGCCGCGTGAGTGAAGAAGTATCTCGGTATGTAAAGCTCTATCAGCAGGGAAGAAAATGACGGTACCTGACTAAGAAGCCCCGGCTAACTACGTGCCAGCAGCCGCGGTAATACGTAGGGGGCAAGCGTTATCCGGATTTACTGGGTGTAAAGGGAGCGTAGACGGCGACGCAAGTCTGGAGTGAAAGCCCGGGGCCCAACCCCGGGACTGCTTTGGAAACTGTGCTGCTGGAGTGCAGGAGA
+
GGGGGGGGGGGGGGGGGGGGGGGGGGGGGGGGGGGGGGGGGGGGGGGGGGGGGGGGGGGGGGGFGGGGGGGGGGGGGGGGGGGGGGFGGGGGGGGGGGGGGGGGGGGGGGGGGGGFGCFGGGGGGGGGGGGGGGGGGGGGGGGGGGEGGGGGGGGEFFGGGGGGGGGGGGGGGGGGGGGGGGFFGGGGGGFGGGGGCCEGEEGGGGGGGGGGGGGFCFGGGGFGGGFGG7FGDGCDB>G3>:DEGGBGF45FFBFFG<:AFFGGFF@<F6::(8:BFFFF?##
@DE18INS60510:318:000000000-B6LD3:1:1101:24784:3965 1:N:0:AAGAGGCAAAGGCTAT
TGGGGAATATTGCACAATGGGCGCAAGCCTGATGCAGCCATGCCGCGTGTATGAAGAAGGCCTTCGGGTTGTAAAGTACTTTCAGCGGGGAGTAAGGGAGTAAAGTTAATACCTTTGCTCATTGACGTTACCCGCAGAAGAAGCACCGGCTAACTCCGTGCCAGCAGCCGCGGTAATACTGAGGGTGCAAGCGTTAATCGGAATTACTGGGCGTAAAGCGCACGCAGGCGGTTGGTTAAGTCAGATGTGAAATCCCCGGTCTCAACCTGGGAACTGCATCTGA
+
GFGGEGEGGGGGFGGGF9FFFGGGGECFGCFGGGGFDF<FFGGACGG=BFGF9FC>=DFCFFGEEF@+FF3F@FEFFFG==@FFFF<F:FGG1>,3,@CFGF,<?FCGFGFFFGFC,C<2<FG<:<F<FC<28:8:*8E+0<C6FGF>E8E*2<EG@EG>8C++/0*;8:EC*:*A::@++03*2;AC6C7@EAECC?E>:*2;E79C<<CC=E:7CD7<37*98<E5C>319)/076**7=F?*<6C=F#################################
@DE18INS60510:318:000000000-B6LD3:1:1101:14746:3984 1:N:0:AAGAGGCAAAGGCTAT
TGGGGAATATTGCACAATGGGGGAAACCCTGATGCAGCGACGCCGCGTGAGCGATGGAGTATTTCGGTATGTAAAGCTCTATCAGCAGGGAAGAAAATGACGGTACCTGACTAAGAAGCCCCGGCTAACTACGTGCCAGCAGCCGCGGTAATACGTAGGGGGCAAGCGTTATCCGGACTTACTGGGTGTAAAGGGAGCGTAGACGGCATGGCAAGCCAGATGTGAAAGCCCGGGGCTCAACCCCGGGACTGCATTTGGAACTGTCAGGCTAGAGTGTCGGAGA
+
FGGGGGGGGGGFGGGGGGGFGGGGGGGGGGGGGGGGGGGGGGGGGGGGGGGGGGGEDFGC8FGGGGGGGGGFGGGGGGGGGGGGGGGGFGGGGGGGGGGGGGGGGGGGGGGGGGGGGGGGGGGGGGGGGGGGGGGGGGGGGGGGGGGEG>EGGGGFGGEEGGGGGGGGGGGGGGGGGGGGGGGGGFFGCGGGGFEGGGGGEGCGGGGGGGGDGDFGGFGG7:<CFGFGFFGCCDGDBFGGFFF:DCB>B7FFF44=F75:C?C7@594<>::28AFADF>9>>
@DE18INS60510:318:000000000-B6LD3:1:1101:14484:3989 1:N:0:AAGAGGCAAAGGCTAT
TGGGGAATATTGCACAATGGGCGCAAGCCTGATGCAGCCATGCCGCGTGTATGAAGAAGGCCTTCGGGTTGTAAAGTACTTTCAGCGGGGAGGAAGGGAGTAAAGTTAATACCTTTGCTCATTGACGTTACCCGCAGAAGAAGCACCGGCTAACTCCGTGCCAGCAGCCGCGGTAATACGGAGGGTGCAAGCGTTAATCGGAATTACTGGGCGTAAAGCGCACGCAGGCGGTTTGTTAAGTCAGATGTGAAATCCCCGGGCTCAACCTGGGAAATGCATCTGA
+
GGGGGGGGGGGGGGGGF?FFGGGGGGGGGGGGGGGGGGGGGGGGGGGFGGGGGGGGGGGGGGGGGGGGGGGGGFGGCFGGGGGGGGGGGGDGGGGGGGGGGGGGGGGCFGGGG?FGGGGGGGGGGGGGCGDGGGGGGGGFGGGGGGGGGGGGGFGGDDCGGGFFGGGGGEGGGEEGFEGGGDEGGGGGGGGGGCCECEGGGG>@FGFFC@CFGGGEGGGDDDGD=DGGGGGGDDD5)6::@FFFDC=2@F7:*9@4DDF2D:76?(<2:F:27()62<29AAF
@DE18INS60510:318:000000000-B6LD3:1:1101:24161:3990 1:N:0:AAGAGGCAAAGGCTAT
TGGGGAATATTGCACAATGGGGGAAACCCTGATGCAGCGACGCCGCGTGAGCGATGAAGTATTTCGGTATGTAAAGCTCTATCAGCAGGGAAGAAAATGACGGTACCTGACTAAGAAGCCCCGGCTAACTACGTGCCAGCAGCCGCGGTAATACGTAGGGGGCAAGCGTTATCCGGATTTACTGGGTGTAAAGGGAGCGTAGACGGAGCAGCAAGTCTGATGTGAAAGGCGGGGGCTCAACCCCTGGACTGCATTGGAAACTGTTGATCTTGAGTACCGGAGA
+
GGGGGGGGGGGGGGGGGGGGGGGGGGGGGGGGGGGGGGGGGGGGGGGGGGGGGGGGGGGGGGGGGGGGGGGGGGGGGGGGGGGGGGGGGDGGGGGGGGGGGGGGGGGGGGGGGGGGGGGGGGDGGGGGGGGGGGGGGGGGGGGGGGGGFGEGGGGFGGGGGGGGGGGGGGGGGGGGCGGGGGGGGGGGGGGGGGGGGGGGGG>FGGGGGGGGFGGGGGGCFGGGGGGGGGGGG<DEFFGCFFFFGGF7>GGC:F?FGCABF6CFFB4<AF9ABFFFA<0;09B
@DE18INS60510:318:000000000-B6LD3:1:1101:23611:4019 1:N:0:AAGAGGCAAAGGCTAT
TGGGGAATATTGGACAATGGGCGAAAGCCTGATCCAGCGACGCCGCGTGAGTGAAGAAGTATTTCGGTATGTAAAGCTCTATCAGCAGGGAAGAAAATGACGGTACCTGACTAAGAAGCCCCGGCTAACTACGTGCCAGCAGCCGCGGTAATACGTAGGGGGCAAGCGTTATCCGGATTTACTGGGTGTAAAGGGAGCGTAGACGGTTAAGCAAGTCTGAAGGGAAAGCCCGGGGCTCAACCCCGGTACTGCTTTGGAAACTGTTTGACTTGAGTGCCGGAGA
+
GGGG@CGG<FGGGCEFFGGGGGFCEGGGGGGGGGGGGFGDGGDGGGGGGEGGEGFGGGFF<FGGGGGGGGGGGGGGGGGGGGGGGGGGGGFGGGGC8FFFGGGGGGGGGGGGGGFGGGGGGGGGGGGFGBCCGGGGGFGFCFGGGGDGGG*@FFF:,>CFDEGGGGGGGCCFGGGGEE*?CFFGGC9E8FFGEGGGGGEGGCECEGCEEGFFGF=C70?DGF+*;<5DDFFDGGG>:7DF?>@)9=57@>FGGF*96*)57@::@>FFAF#############
@DE18INS60510:318:000000000-B6LD3:1:1101:12853:4041 1:N:0:AAGAGGCAAAGGCTAT
TGGGGAATATTGCACAATGGGCGCAAGCCTGATGCAGCCATGCCGCGTGTATGAAGAAGGCCTTCGGGCTGTAAAGTACTTTCAGCGGGGAGGAAGGGAGTAAAGTTAATACCTTTGCTCATTGACGTTACCCGCAGAAGAAGCACCGGCTAACTCCGTGCCAGCAGCCGCGGTAATACGGAGGGTGCAAGCGTTAATCGGAATTACTGGGCGTAAAGCGCACGCAGGCGGTTTGTTAAGTCAGATGTGAACTCCCCGGGCTCAACCTGGGAACTGCAGCTGA
+
GGGGGGGGGGGGGGGGGGGDGFFGGGGGGGGGGGGGGGGGGGGGGGGGGGGGGGFGFFFC?FFGFGGCCGGGGGGGGGGGGGGGGGEGGGGGGGGGGGGGGGGFGAFFGGGGGFFCGGCGGCFGGGGGGFFFFFGDFGC:FB<FGGGGCDF>FGFDDFFGGFGGF:CGCGGE:<FGGFF@EGGGGGGGGGGGGGEEFGGGE52CCGFCCFGGE5CGGGF<CC=DGGEGGGGC3CDFFFGFB??F77@:=>7*:=@@GGB9GE<FFFF0(017:?7<<A(4,4?
@DE18INS60510:318:000000000-B6LD3:1:1101:17020:4053 1:N:0:AAGAGGCAAAGGCTAT
TGGGGAATATTGCACAATGGGGGAAACCCTGATGCAGCGACGCCGCGTGAGCGATGAAGTATTTCGGTATGTAAAGCTCTATCAGCAGGGAAGAAAATGACGGTACCTGACTAAGAAGCCCCGGCTAACTACGTGCCAGCAGCCGCGGTAATACGTAGGGGGCAAGCGTTATCCGGATTTACTGGGTGTAAAGGGAGCGTAGACGGCATGGCAAGCCAGATGTGAAAGCCCGGGGCTCAACCCCGGGACTGCATTTGGAACTGTCAGGCTAGAGTGTCGGAGA
+
GGGGGGGGGGGGGGGGGGGGGGGGGGGGGGGGGGGGGGGGGGGGGGGGGGGGGGGGGGGGGGGGGGGGGGGGGGGGGGGGGGGGGGGGGGGGGGGGGGGGGGGGGGGGGGGGGGGGGGGGGGGGGGGGGGGGGGGGGGGGGGGGGGGGGGGGGGGGGGGGGGGGGGGGGEDGGGGGGGGGGGGGGGGGGGGFGGGGGGGGGGGGGGGGGGGGGGGGGGGCGFGF?FGGGFGGGGGFEFC=FFFEGGFGE:FFGFFFGGFFGFGGFFFBFF76<BFFFF:BB;B
@DE18INS60510:318:000000000-B6LD3:1:1101:20592:4057 1:N:0:AAGAGGCAAAGGCTAT
TGGGGAATATTGCACAATGGGGGAAACCCTGATGCAGCGACGCCGCGTGAGCGATGAAGTATTTCGGTATGTAAAGCTCTATCAGCAGGGAAGAAAATGACGGTACCTGACTAAGAAGCCCCGGCTAACTACGTGCCAGCAGCCGCGGTAATACGTAGGGGGCAAGCGTTATCCGGATTTACTGGGTGTAAAGGGAGCGTAGACGGCATGGCAAGCCAGATGTGAAAGCCCGGGGCTCAACCCCGGGACTGCATTTGGAACTGTCAGGCTAGAGTGTCGGAGA
+
GGGGGGGGGGGGGGGGGGGGGGGGGGGGGGGGGGGGGGGGGGGGGGGGGGGGGGGGGGGGCGGGGGGGGGGGGGGGGGGGGGGGGGGGGGGGGGGGGGGGGGGGGGGGGGGGGGGGGGGFGGGGGEGGGGGGGGGGGGGGGGGGGGGGGGFDGGGCFGGGGGEGGGGGGGGGGGGGGGGGGGGGGGFGGGGGGGGGGGGEGEEGGGGGGGGGGFGGFGGG4CCGGGGGGF5CGC<>5@FGFFFFDEFGB5FCC*9=FG?FGFGGFAF??724<?F########
@DE18INS60510:318:000000000-B6LD3:1:1101:15850:4066 1:N:0:AAGAGGCAAAGGCTAT
TGGGGAATATTGCACAATGGGCGCAAGCCTGATGCAGCCATGCCGCGTGTATGAAGAAGGCCTTCGGGTTGTAAAGTACTTTCAGCGGGGAGGAAGGGAGTAAAGTTAATACCTTTGCTCATTGACGTTACCCGCAGAAGAAGCACCGGCTAACTCCGTGCCAGCAGCCGCGGTAATACGGAGGGTGCAAGCGTTAATCGGAATTACTGGGCGTAAAGCGCACGCAGGCGGTTTGTTAAGTCAGATGTGAAATCCCCGGGCTCAACCTGGGAACTGCATCTGA
+
GGGGGGGGGGGGGGGGGGGGGGGGGGGGGGGGGGGGGGGGGGGGFGGFGGGGGGGGGGGGGGGGGGGGGGGGGGGGGGGFFGGGGGGGGGGGGGGGGGGGGGGGGGGGGGGGGGGGGGGFGGGGGGGGGGGGGGGGGGGGGGGGGGGGGGGGGGGGGGGGGGGGGGGGGGGGGGDEGC<FGGGGGEGGGGGGGGGGFGGGGGGGGGGG7FGFGGGGGGGGGGGGGGGGEGGDDGDF?BCFF?FFD78FFGFDGFFFGG9>D3FFFFF?BFF??:BFB2)6:AB
@DE18INS60510:318:000000000-B6LD3:1:1101:14871:4094 1:N:0:AAGAGGCAAAGGCTAT
TGGGGAATATTGCACAATGGGCGCAAGCCTGATGCAGCCATGCCGCGTGTATGAAGAAGGCCTTCGGGTTGTAAAGTACTTTCAGCGGGGAGGAAGGGAGTAAAGTTAATACCTTTGCTCATTGACGTTACCCGCAGAAGAAGCACCGGCTAACTCCGTGCCAGCAGCCGCGGTAATACGGAGGGTGCAAGCGTTAATCGGAATTACTGGGCGTAAAGCGCACGCAGGCGGTTTGTTAAGTCAGATGTGAAATCCCCGGGCTCAACCTGGGAACTGCATCTGA
+
GGGGGGGGGGGEGGGGGGGGGGGGGGGGGGGGGGGGGGGGFGGGEEGEGGGGGGGGGGGGGGGFGGEGGGGGGGGGGGGFGGGGGGGGGGGGGGGGGGGGGFGGGGGGGGGGGGGGGGGFGGGGGGGEFGGGGGGGGGGGGGGGGFGGGGGGGGGGGGGGGGGGGGGGCGGGGEGGEFGGGEGGGEGGGGGGGGDEGGGGGDGGCGGGGGCFGGGGGGGGDGGDCDGGGGG577D55/:F=FFFGFFDBGGFGFF:FGFFD5<FFBFBFFF?:648>7AA.:?
@DE18INS60510:318:000000000-B6LD3:1:1101:18915:4127 1:N:0:AAGAGGCAAAGGCTAT
TGGGGAATATTGCACAATGGGCGAAAGCCTGATGCAGCAACGCCGCGTGAGCGATGAAGGCCTTCGGGTCGTAAAGCTCTGTCCTCAAGGAAGATAATGACGGTACTTGAGGAGGAAGCCCCGGCTAACTACGTGCCAGCAGCCGCGGTAATACGTAGGGGGCTAGCGTTATCCGGATTTACTGGGCGTAAAGGGTGCGTAGGCGGTCTTTTAAGTCAGGAGTGAAAGGCTACGGCTCAACCGTAGTAAGCTCTTGAAACTGGAGGACTTGAGTGCAGGAGAG
+
GGGGGEGGGGGGGGGGGGGGGGGGGGGGGGGGGGGGGGGGGGGGGGGGGGGGGGGGGGGGGGGGGGGGGDGGGGGGGGGGGGGGGGGGGGGGGGGGGGGGGGGGGGGGGGGGGGGGGGGGGGGGGGGGGGGGGGGGGGGGGGGGGGGGGGGGGGGCFGGGGGGGGGGGGGDGGGGGGGGGGF7CFGGGGEGGGGGGGGGGGGDFGGCGDGCFGGG?EFFGGGGGGGFGGGGGGGGFBFGGFFD5FGFGFGGGGFFFCGFA7@F9:<EB:*32:AA64>((4<E
@DE18INS60510:318:000000000-B6LD3:1:1101:17109:4163 1:N:0:AAGAGGCAAAGGCTAT
TGGGGAATATTGCACAATGGGGGAAACCCTGATGCAGCGACGCCGCGTGAGCGATGAAGTATTTCGGTATGTAAAGCTCTATCAGCAGGGAAGAAAATGACGGTACCTGACTAAGAAGCCCCGGCTAACTACGTGCCAGCAGCCGCGGTAATACGTAGGGGGCACGCGTTATCCGGATTTACTGGGTGTAAAGGGAGCGTAGACGGCATGGCAAGCCAGATGTGAAAGCCCGGGGCTCAACCCCGGGACTGCATTTGGAACTGTCAGGCTATAGTGTCGGAGA
+
GGGGGGGGGGGGGGGGFGGDGGGGGGGGGGFGGGGGGGEGGGGGDGGGGGGGGGGGGGGFFEFFGGEGBDFGFFGGF@F;FDFG@FGGGGGGGGAFGGGGGGGGGGGGGGGGGGGGGGGFGG:CFEGGGGGGEFFGGGGGFF6FGGEGEGGGGFFCGFGGGGGG**?C>8*AFGG?8CC@C:9FGDFGEGGGCFG5ECEEE5;@EEEECC6CCEGG=CF<F7FDCFCFG6CDGDD>DFGGF>8@3=@D@CCFDF9FFG:AGFGC64*2:F>)6<AABA0901>
@DE18INS60510:318:000000000-B6LD3:1:1101:14018:4170 1:N:0:AAGAGGCAAAGGCTAT
TGGGGAATATTGCACAATGGGCGCAAGCCTGATGCAGCCATGCCGCGTGTATGAAGAAGGCCTTCGGGTTGTAAAGTACTTTCAGCGGGGAGGAAGGGAGTAAAGTTAATACCTTTGCTCATTGACGTTACCCCCAGAAGAAGCACCGGCTAACTCCGTGCCAGCAGCCGCGGTAATACGGAGGGTGCAAGCGTTAATCGGAATTACTGGGCGTAAAGCGCACGCAGGCGGTTTGTTAAGTCAGATGTGAAATCCCCGGGCTCAACCTGGGAACTGCATCTGA
+
GGGGGGGGGGGGGGGGGGGGFGGGGGGGGGGGGGGGGGGGGGGGCEFFCGFGGGGGGGGGGGGGGGGGGGGGGGGGGGGGGGGGGGGGDGGGGGGGGGGGGGGGGGFGGGGGGGGGGGGGGGGGGGGGGGGGGGGGGGGGGGGGGGGEEGGGGGGFGGGGGFGGGGGGGGGGGEGGGGGGGGGGGGGDGGFGGEGGFFGGCEGGGGGGGGGGGGCG=DDDDGGGGGGGGGGGDCD@FFGGFFFBC?BCFFG7>=F?CG9>G>FFFFF?BFFB>B?2?FAFFD9
@DE18INS60510:318:000000000-B6LD3:1:1101:12720:4174 1:N:0:AAGAGGCAAAGGCTAT
TGGGGAATATTGCACAATGGGGGAAACCCTGATGCAGCGACGCCGCGTGAAGGAAGAAGTATCTCGGTATGTAAACTTCTATCAGCAGGGAAGAAAATGACGGTACCTGACTAAGAAGCCTCGGCTAACTACGTGCCAGCAGCCGCGGTAATACGTAGGGGGCAAGCGTTATCCGGATTTACTGGGTGTAAAGGGAGCGTAGACGGAAGAGCAAGTCTGATGTGAAAGGCTGGGGCTTAACCCCAGGACTGCATTGGAAACTGTTTTTCTAGAGTGCCGGAGA
+
GGGGGGGGGGGGGGGGGGGGGGGGGGGGGGGGGGGGGGGGGGGGGGGGGGGGGGGGGGGGGGGFFGGGGGGGGGGGGGGGGGGGGGGGGGGGGGGGGGGGGGGGGGGGGGGGGGGGGGGGGGGGGGGGGGGGDGGGGGGGGGGGGGGGGGGGFGG+AFGCGGGGGGGGGGGGGGGGGGGFCFGGGGGGCGFFFFGGDDGGGGGGDGG5EGGGGGGFGGGFGGGGFGCGGG4CDGGFE5F>FFFFGGFGFFGD>F*=<=A2CBGGF<46?F24<BFF>9>>9>:
@DE18INS60510:318:000000000-B6LD3:1:1101:18903:4180 1:N:0:AAGAGGCAAAGGCTAT
TGGGGAATATTGCACAATGGGCGCAAGCCTGATGCAGCCATGCCGCGTGTATGAAGAAGGCCTTCGGGTTGTAAAGTACTTTCAGCGGGGAGGAAGGGAGTAAAGTTAATACCTTTGCTCATTGACGTTACCCGCAGAAGAAGCACCGGCTAACTCCGTGCCAGCAGCCGCGGTAATACGGAGGGTGCAAGCGTTAATCGAAATTACTGGGCGTAAAGCGCACGCAGGCGGTTTGTTAGGTCAGATGTGAAATCCCCGGGCTCAACCTGGGAACTGCATCTGA
+
GGGGGGGGGGGGGGGGGGGGGGFGGDGGGGGGGGGGGFGFFGGGGGGGGGGGGGGGGGGGGGGGGGGGGGGCFFGFGGGFGGGG9CFGGGGGGGGGGGDGGGGGGGGGGGGGGGGFGGGG?FGGGGGFFGGGGEGGGGGGGGGGGFGGGGGGGGGGGGGGGGGGGGGGGGGGGGGGGGGGG5CEGCEDGGGGGGGGGGGGGGGGGGGGFGFCGGEECGGGGGGGGDGDEEGDDC<>:F>FFFFFC<FDFGG**96FFC;9D>FFFBF?FFBF??BFFA#####
@DE18INS60510:318:000000000-B6LD3:1:1101:19302:4181 1:N:0:AAGAGGCAAAGGCTAT
TGGGGAATATTGCACAATGGGCGCAAGCCTGATGCAGCCATGCCGCGTGTATGAAGAAGGCCTTCGGGTTGTAAAGTACTTTCAGCGGGGAGGAAGGGAGTAAAGTTAATACCTTTGCTCATCGACGTTACCCGCAGAAGAAGCACCGGCTAACTCCGTGCCAGCAGCCGCGGTAATACGGAGGGTGCAAGCGTTAATCGGAATTACTGGGCGTAAAGCGCACGCAGGCGGTTTGTTAAGTCAGATGTGAAATCCCCGGGCTCAACCTGGGAACTGCATCTGA
+
GGGGGGGGGGGGGGGGGGFGGGGGGGGGGGGGGGGGGGGGGGGGGGGGGGGGGGGGGGGGGGGGGGGGGGGGGGGGGGGCFGGGGGGGGGGGGGGGGGGGGGGGGGGGGGGDFCFGGGGGGGGGGGGGGGGGGGGGGGGGGGGGGGGGGGGGGGGGGGGGGGGFGGGGGGGGGGGGGGGGGGGGGGGGGGGGGGGDGGGG>E8CDFGGGC=FCGDGGGGGGGEGGGGGGGDDC3CF4@DD9@FFD:FGFGGGGFFFFC>>GFGFFFF?B>18??BF?AFFAA?
@DE18INS60510:318:000000000-B6LD3:1:1101:19053:4226 1:N:0:AAGAGGCAAAGGCTAT
TGGGGAATATTGCACAATGGGGGAAACCCTGATGCAGCGACGCCGCGTGAGCGATGAAGTATTTCGGTATGTAAAGCTCTATCAGCAGGGAAGAAAATGACGGTACCTGACTAAGAAGCCCCGGCTAACTACGTGCCAGCAGCCGCGGTAATACGTAGGGGGCAAGCGTTATCCGGATTTACTGGGTGTAAAGGGAGCGTAGACGGCATGGCAAGCCAGATGTGAAAGCCCGGGGCTCAACCCCGGGACTGCATTTGGAACTGTCAGGCTAGAGTGTCGGAGA
+
GGGGGGGGGGGGGGGGFGGGGGGGGGGGGGGGGGFGGGCFGGGGGGGGGGGGGGGGGGGGGGGFFGGGGGGFEFFFGGG9FCFGGGGGGGGGGGGGGGGGGGGGGGGGGGGGGGFGGGGGFGGGGGGGGGGGGGGGGGGGGGGGGGGGEGDGGGGFGGGGGGGGGGGGEGGGGGGGEGGGGGGGGG6E>FGGGGGGGGGGGEEGGGC>EGGFF?FCFFGGFGEFFGGGG6C7DDGE75FFFFEBGDE<@CFFFB4@DGFFG?F7@AFBF)4:<?<A#######
@DE18INS60510:318:000000000-B6LD3:1:1101:16767:4238 1:N:0:AAGAGGCAAAGGCTAT
TGGGGAATATTGCACAATGGGCGCAAGCCTGATGCAGCCATGCCGCGTGTATGAAGAAGGCCTTCGGGTTGTAAAGTACTTTCAGCGGGGAGGAAGGGAGTAAAGTTAATACCTTTGCTCATTGACGTTACCCGCAGAAGAAGCACCGGCTAACTCCGTGCCAGCAGCCGCGGTAATACGGAGGGTGCAAGCGTTAATCGGAATTACTGGGCGTAAAGCGCACGCAGGCGGTTTGTTAAGTCAGATGTGAAATCCCCGGGCTCAACCTGGAAACTGCATCTGA
+
GGGGGGGGGGGGGGGGGFGGGGFFGGGFGGGGGGGGGGGGGGGGGGGFGGGGGGGGGGGGGGGGGGGGGGGGGGGGG9<<CEFGGGGGGGEDFFGGGGGGGGGGGGGFGGGGGGGGGGGFGGGGGGGGGGGGGGGGGGGFGGGGGGGGGGCEGGGGGGGGGGGGGGGGGGGGGEGGFGFGGGGGGEGGGGGFGEGGFDGGGGGGGGGGGFGFGCGDGGGG<DEDGGGGGGG)5CDFFFGFFFFFGGFFFDGFDF66FC617DGGFFFFFFFFF0<AFF<<BFF
@DE18INS60510:318:000000000-B6LD3:1:1101:13366:4252 1:N:0:AAGAGGCAAAGGCTAT
TGGGGAATATTGCACAATGGGCGCAAGCCTGATGCAGCCATGCCGCGTGTATGAAGAAGGCCTTCGGGTTGTAAAGTACTTTCAGCGGGGAGGAAGGGAGTAAAGTTAATACCTTTGCTCATTGACGTTACCCGCAGAAGAAGCACCGGCTAACTCCGTGCCAGCAGCCGCGGTAATACGGAGGGTGCAAGCGTTAATCGGAATTACTGGGCGTAAAGCGCACGCAGGCGGTTTGTTAAGTCAGATGTGAAATCCCCGGGCTCAACCTGGGAACTGCATCTGA
+
GGGGGGGGGGGGGGGGGGGGGGGGGGGGGGGGGGGGGGGGGGGGGGGGGGGGGGGGGGGGGGGGGGGGGGGGFGGGGGGGGGGGGGGGGGGGGGGGGGGGGGGGGGGGGGGGGGGGFGGGGGGGGGGGGGGGGGGGGGGGGGGGGGGGGGGGGGGGGGGGGGGGGGGGGGGGEEGGFGGGGGGGGGGGGGGGGGGGGF:FGGGF?F@FGCFFGGGEGGGGGGGCEDGGGGGGGGDFFFFGF=BF>CFG?GCF>=FFFDB17:<FFB:::FFFFB?F?F5<<D4
@DE18INS60510:318:000000000-B6LD3:1:1101:10679:4257 1:N:0:AAGAGGCAAAGGCTAT
TGGGGAATATTGCACAATGGGCGCAAGCCTGATGCAGCCATGCCGCGTGTATGAAGAAGGCCTTCGGGTTGTAAAGTACTTTCAGCGGGGAGGAAGGGAGTAAAGTTAATACCTTTGCTCATTGACGTTACCCGCAAAAGAAGCACCGGCTAACTCCGTGCCAGCAGCCGCGGTAATACGGAGGGTGCAAGCGTTAATCGGAATTACTGGGCGTAAAGCGCACGCAGGCGGTTTGTTAAGTCAGATGTGAAATCCCCGGGCCCAACCTGGGAACTGCATCTGA
+
FGGEFGGGGGGGGFFFGGGGGGGGGGGGGGGGGGGGGGGGGGGGGGGFEEGGGGGGGGGGGGGFGGGGFFGEFFBFGGG@BFFGGGGGDEFFGFFGGGGGGGGGFGFFGGGGGGGGGG9FGGFFGGGGGGGGGGGG*>CGFGGGGGGGGGGGGGGGGFFGGGGG>@CF8<B8C:?EFFEGEEEGECCEGCCDEG>5C@:;C8E>C?F?7CFGGGGGFCDCDGGGGDCGDGG)9*C5577D?8@FGGFDBFGGGFFFFG;6DE5CFFE>?F<7?0?FFF2<)<B
@DE18INS60510:318:000000000-B6LD3:1:1101:13693:4289 1:N:0:AAGAGGCAAAGGCTAT
TGGGGAATATTGCACAATGGGCGCAAGCCTGATGCAGCCATGCCGCGTGTATGAAGAAGGCCTTCGGGTTGTAAAGTACTTTCAGCGGGGAGGAAGGGAGTAAAGTTAATACCTTTACTCATTGACGTTACCCGCAGAAGAAGCACCGGTTAACTCCGTGCCAGCAGCCGCGGTAATACGGAGGGTGCAAGCGTTACTCGGAATTACTGGGCGTAAAGCGCACGCAGACGGTTGGTTAAGTCAGATGTGAAATCCCCGGGCTCAACCTGGGAACTGCATCTGA
+
GFGGDGGGGGGEGGGFFGFFFGEGGGGFGFGGGFDGGGGGGGGGGGGGGGFGGGGFGGGGFGGFGGGGGGGEGGGGGFFFFFGGGGGGGGGGGEGGGGGGGGGGGFGGDGGGGGGGGGGGGGFFGFGGGGGGGGG:CFGGFGGFFFFGCGGGGGGGGDFCGFCFCFFGGGG7CFFEF9C888FEEGDCGGCGE?EE*+<8E>EFGGGGACFGGGEED:*)75CDG35<CCD>5)9:5@::@=7?>777@GG7CF<FGGB9G>D66(.,45:?:<)8>B)6:A=
@DE18INS60510:318:000000000-B6LD3:1:1101:20382:4304 1:N:0:AAGAGGCAAAGGCTAT
TGGGGAATATTGCACAATGGGCGCAAGCCTGATGCAGCCATGCCGCGTGTATGAAGAAGGCCTTCGGGTTGTAAAGTACTTTCAGCGGGGAGGAAGGGAGTAAAGTTAATACCTTTGCTCATTGACGTTACCCGCAGAAGAAGCACCGGCTAACTCCGTGCCAGCAGCTGCGGTAATACGGAGGGTGCAAGCGTTAATCGGAATTACTGGGCGTAAAGCGCACGCAGGCGGTTTGTTAAGGCAGATGTGAAATCCCCGGGCTCAACCTGGGAACTGCATCTGA
+
GGGGGGGGGGGGGGGGGGGGGGGGGGGFGGGGGGGGGFFGGGGGGGGGGGGGGGGGFGGGFGGGFFGGGGGGGGGGGGGAGGGGGGGEGGGGGGGGGEGGGGGGDFGGGGFGGGGGGGGGFGFGGGGCGG7F8FCGGGFGGGGGGFGGG>:CFGGGGFGGEEGFGCFF8FFGGFCGGFGGGGGGGEEGGGFGG5>EGDFGDGGGFCGCCFGCGCGG5CG:)9*/*):C=>>)9<D>)9F=4)7<C?72=FG7C=@49C;BD)*7?<F:1:<<((5<<>AA2:?
@DE18INS60510:318:000000000-B6LD3:1:1101:23360:4305 1:N:0:AAGAGGCAAAGGCTAT
TGGGGAATATTGCACAATGGGCGCAAGCCTGATGCAGCCATGCCGCGTGTATGAAGAAGGCCTTCGGGTTGTAAAGTACTTTCAGCGAGGAGGAAGGCATTAAGGTTAATAACCTTGGTGATTGACGTTACTCGCAGAAGAAGCACCGGCTAACTCCGTGCCAGCAGCCGCGGTAATACGGAGGGTGCAAGCGTTAATCGGAATTACTGGGCGTAAAGCGCACGCAGGCGGTCTGTCAAGTCGGATGTGAAATCCCCGGGCTCAACCTGGGAACTGCATTCGA
+
GGGGGGGGGGGGGFFGGGGGGGGGGGGGGGGGGGGGGGGGGGGGGGGGGGGGGGGGGGGGGGGGGGGGGGGGGGGGGFGFGGGGGDEEGGGGEBFFGGGGGGGGGGGGGGGGGGG<DFBDAFFGGGGGGGGFFGGGGGCGGGGDGGGGGGGGGGCGGGGGGGGFGDEFGGGGGEGDDFGGGGGGGGGGCFFFGGCCF?CGGDCEGFGGGGGGGGEG=>7939EGGGGDGGG5D5DF=6:7B=@5<5;FFC7CC@?FFGFB<.7=FFF><:<?76:?#######
@DE18INS60510:318:000000000-B6LD3:1:1101:19223:4311 1:N:0:AAGAGGCAAAGGCTAT
TGGGGAATATTGCACAATGGGCGCAAGCCTGATGCAGCCATGCCGCGTGTATGAAGAAGGCCTTCGGGTTGTAAAGTACTTTCAGCGAGGAGGAAGGCATTAAGGTTAATAACCTTAGTGATTGACGTTACTCGCAGAAGAAGCACCGGCTAACTCCGTGCCAGCAGCCGCGGTAATACGGAGGGTGCAAGCGTTAATCGGAATTACTGGGCGTAAAGCGCACGCAGGCGGTCTGTCAAGTCGGATGTGAAATCCCCGGGCTCAACCTGGGAACTGCATTCGA
+
GGGGGGGGGGGGGGGGGGGGGGGGGGGGGGGGGGGGGGGGGGGGGGGGGGGGGGGGGGGGGGGDGGGGGGGGGGGGGGGFFGGGGGGGEGGGGGFGGGGGGGGGFGGGGGGGGGFGGGGFFGGGGGGGFGGGGGGGGGGGGGGGGGGGGGGGGGGGGGGGGGGGGGGGGGGGGFDGGGGGGGGGDEEGGGGGGGGGGGGGGEGGG?FFGGGGGGGCFGGGGGGGGGGGGGGDGGGFFFD6@FBEGGFCFGGFGFFFGGFFG>FG@?FB<FFFBFDF?AFF<:F
@DE18INS60510:318:000000000-B6LD3:1:1101:13218:4313 1:N:0:AAGAGGCAAAGGCTAT
TGGGAAATATTGGGCAATGGGCGCAAGCCTGACCCAGCAACGCCGCGTGAAGGAAGAAGGCTTTCGGGTTGTAAACTTCTTTTGTCGGGGACGAAACAAATGACGGTACCTGACTAAGAAGCCCCGGCTAACTACGTGCCAGCAGCCGCGGTAATACGTAGGGGGCAAGCGTTATCCGGATTTACTGGGTGTAAAGGGAGCGTAGACGGTTAAGCAAGTCTGAGGTGAAAGCCCGGGGCTCAACCCCGGTACTGCTTTGGAAACTGTTTGACTTGAGTGCAGG
+
GGGGFGGGGGGGGGGGFGGGGGGGGGGGGGGGGGGGGGGGGGGGGGGGGGGGGGGGGGGGGGGFFGGEGGGGGGGGGGGGGGGGGGGGGDEGGGGGGGGGGGGGGGGGGGGGGGGGGGGGGGGDGGGGGGGGGGGGGGFGGDGFCFGGGGGGGGGGFGGGGGGGGGGGGGGGGGFGFEGGGGGGGFGGGGGGGGGGGGGGGGEGDCFGGGEEGGGGGGGGGGFGGGGFFGGFCDGFEDGC@FFFFGEGFDGGDFFF77>7<FFG6<FF<:A9A<442434<BF
@DE18INS60510:318:000000000-B6LD3:1:1101:15736:4352 1:N:0:AAGAGGCAAAGGCTAT
TGGGGAATATTGCACAATGGGGGAAACCCTGATGCAGCGACGCCGCGTGAGCGATGAAGTATTTCGGTATGTAAAGCTCTATCAGCAGGGAAGAAAATGACGGTACCTGACTAAGAAGCCCCGGCTAACTACGTGCCAGCAGCCGCGGTAATACGTAGGGGGCAAGCGTTATCCGGATTTACTGGGTGTAAAGGGAGCGTAGACGGCATGGCAAGCCAGATGTGAAAGCCCGGGGCTCAACCCCGGGACTGCATTTGGAACTGTCAGGCTAGAGTGTCGGAGT
+
GGGGGGGGGGGGGGGGFFGGGGGGGGGGGGGGGGGGGGGGEGGGGGGGGEGGGGGGGGG=FFFGGGGGGGGFGGGGGGGGGGGGGGGGFFGGGGGGGGGGGGGGGGGGGGGGGGGGGGGGGGGGGGGCFGGGGGGFGGGGGGGGGGGGGGEGGGGFGGGGGGGGCGCEGDGGGGGGGGDGGGGGCGEGGGFFGGGGGCCEECEGEEEEGFFDCGGCF<776D?CGGGCG0>DCGDD:)CDFF7>GDBDDGGGFF*9DC7<C@G7@BF(3@DB>BAF#######
@DE18INS60510:318:000000000-B6LD3:1:1101:18912:4400 1:N:0:AAGAGGCAAAGGCTAT
TGGGGAATATTGCACAATGGGGGAAACCCTGATGCAGCGACGCCGCGTGAAGGAAGAAGTATCTCGGTATGTAAACTTCTATCAGCAGGGAAGAAAATGACGGTACCTGACTAAGAAGCCCCGGCTAACTACGTGCCAGCAGCCGCGGTAATACGTAGGGGGCAAGCGTTATCCGGATTTACTGGGTGTAAAGGGAGCGTAGACGGAGGAGCAAGTCTGATGTGAAAGGCTGGGGCTTAACCCCAGGACTGCATTGGAAACTGTTTTGCTAGAGTGCCGGAGA
+
GGGEFGGFGFGAEFFD<FF@CFFGGFCG@FFGGGFGFFFGEGGG:FGGCEGGFFGGGGGGGFGAFFFFGGGGGFGGGCFFFGGGFGGGFC:CFFFCGGFGGGGGGGGGGFFGFFGGGGGGGGGGGGGCGGGGGGGGGGGGGFGGGGGGGGGGGGGCFFGGGGGGGGGGGEEGGGGCEGCEGGFGGGEEGFFGGGGGGGGGGGEDEGGGGGGGGFFEGFF7:CGGGGF:E5CCGGC>8@GGFF@EGGFFFFGGG?BFGG<7<?GGF9?0)9:>B?#########
@DE18INS60510:318:000000000-B6LD3:1:1101:25951:4405 1:N:0:AAGAGGCAAAGCCTAT
TGGGGAATCTTCCGCAATGGACGAAAGTCTGACGGAGCAACGCCGCGTGAGTGATGACGGCCTTCGGGTTGTAAAGCTCTGTTAATCGGGACGAAAGGCCTTCTTGCGAATAGTGAGAAGGATTGACGGTACCGGAATAGAAAGCCACGGCTAACTACGTGCCAGCAGCCGCGGTAATACGTAGGTGGCAAGCGTTGTCCGGAATTATTGGGCGTAAAGCGCGCGCAGGCGGATAGGTCAGTCTGTCTTAAACGTTCGGGGCTTAACCCCGTGATGGGATGGA
+
GGGGGGGGGGGGGGGGGGGGGGGGGGFFGGGGGGGGGGGGGGGGGGGGGGGGGGGFGGGGGGGGGGGGGGGGGGGGGEGEGGGGGGGGGGGGDGGGGGGGGGGGGGGGGGGGGAFGGGGGFGGF<EGGGGGGGGGGGGGFGGGGGGGGGGGGGGGGGGGGGGGGGC:EFGEGGGGGGGGFGFGFD3<EFGCFGGGGGGGGGG>CCGGCE7FFGGGGGFGGGGGGGGGD>EGGDG3FFBGGFFF?GFFCFFCG*7@FFG>F<BG4?<8>B>BFB00<?F<:BB#
@DE18INS60510:318:000000000-B6LD3:1:1101:13806:4445 1:N:0:AAGAGGCAAAGGCTAT
TGGGGAATATTGCACAATGGGCGAAAGCCTGATGCAGCAACGCCGCGTGAGCGATGAAGGCCTTCGGGTCGTAAAGCTCTGTCCTCAAGGAAGATAATGACGGTACTTGAGGAGGAAGCCCCGGCTAACTACGTGCCAGCAGCCGCGGTAATACGTAGGGGGCTAGCGTTATCCGGATTTACTGGGCGTAAAGGGTGCGTAGGCGGTCTTTTAAGTCAGGAGTGAAAGGCTACGGCTCAACCGTAGTCAGCTCTTGAAACTGGAGGACTTGAGTGCAGGAGAG
+
FFGGGGGGGGGCFGGFCFFFDGGGEGGFFGCBFGGGGGGGFGDGGGGGECC<FGFEFGFGFGGGGGGGGGGECFFGGBCCGGFFGGFGGFGGFFCFGCGGGGC:FCGGF9FFFEG7CFCCFFGEDCGGCGCFGGGGGGGGG*@EGGDGG>8FGCCFCFD>EGGG5EFGGE>FFGG>EE5<?GGGGGGEGCC5C<>CCEEEEG8CEDCEE79:9+++<7>C<9:FEFGGFFGGFGGF).>FF4B;CC>76CGFF=??CDABFF<F###################
@DE18INS60510:318:000000000-B6LD3:1:1101:11260:4451 1:N:0:AAGAGGCAAAGGCTAT
TGGGGAATATTGCACAATGGGCGCAAGCCTGATGCAGCCATGCCGCGTGTATGAAGAAGGCCTTCGGGTTGTAAAGTACTTTCAGCGGGGAGGAAGGGAGTAAAGTTAATACCTTTGCTCATTGACGTTACCCGCAGAAGAAGCACCGGCTAACTCCGTGCCAGCAGCCGCGGTAATACGGAGGGTGCAAGCGTTAATCGGAATTACTGGGCGTAAAGCGCACGCAGGCGGTTTGTTAAGTCAGATGTGAAATCCCCGGGCTCAACCTGGGAACTGCATCTGA
+
GGFECFEFGGGGGGGGGGGGGGCCFCGCFGGGGGGGGGGGGGGGGGG>FGFGGGGGGGGGGGGGFGGGFGGGGGGGGGGGGGGGGGGGGGGGGGEEGGDFGGGGGGGGGGGGFGGGGGGGFGGGGGGDGGEGGGGGGGGGGGGGGGFGGGCGGGGGGEFGGGGGGGGGFGGGGGGEGGGGGGGGGGGEGGGGGGGGC9FGGGGGGFGFGGGGE=EEGGGGGG=DE5CGGGGG:<D:5FGG?@BFF?7:?FGGGFF?GGF9D:CF??>2?FFF>?FFFFAB)<F
@DE18INS60510:318:000000000-B6LD3:1:1101:14269:4455 1:N:0:AAGAGGCAAAGGCTAT
TGGGGAATATTGCACAATGGGGGAAACCCTGATGCAGCGACGCCGCGTGAGCGATGAAGTATTTCGGTATGTAAAGCTCTATCAGCAGGGAAGAAAATGACGGTACCTGACTAAGAAGCCCCGGCTAACTACGTGCCAGCAGCCGCGGTAATACGTAGGGGGCAAGCGTTATCCGGATTTACTGGGTGTAAAGGGAGCGTAGACGGCATGGCAAGCCAGATGTGAAAGCCCGGGGCTCAACCCCGGGACTGCATTTGGAACTGTCAGGCTAGAGTGTCGGAGA
+
GGGGGGGGGGGGGGGGGGGGGGGGGGGGGGGGGGGGGGGGGGGGGGGGGGGGGGGGGGGGDGGGGGGGGGGGGGFGGGGGGCFGGFFCDFGGGGGGGGGGGGGGFGGGGGGG@FGGGGGGGGGGGGEGGGGGGGGGGGGGGGGGGGGGGGGGGFFFGFGGGEGGGFFGEGGFFGGGEDGGFGFFGGFECFGGGGG>EGGGGGGGGGG8EFGGGEFGGGGGFGGGGGGGGG3CC7<>5F=DFFBFDC>DE*CD*9==FFFFGFFCFAFFFFFBBFA<94139>E
@DE18INS60510:318:000000000-B6LD3:1:1101:19790:4455 1:N:0:AAGAGGCAAAGGCTAT
TGGGGAATATTGCACAATGGGCGCAAGCCTGATGCAGCCATGCCGCGTGTATGAAGAAGGCCTTCGGGTTGTAAAGTACTTTCAGCGGGGAGGAAGGGAGTAAAGTTAATACCTTTGCTCATTGACGTTACCCGCAGAAGAAGCACCGGCTAACTCCGTGCCAGCAGCCGCGGTAATACGGAGGGTGCAAGCGTTAATCGGAATTACTGGGCGTAAAGCGCACGCAGGCGGTTTGTTAAGTCAGATGTGAAATCCCCGGGCTCAACCAGGTAACTGCATCTGA
+
GGGGGGGGGGGGGGGGGGGGFGGGGGGGGGGGGGFGGCFGGGGFFGGEGGGCFGFGGGGGGGGGFGGGG7FFGGGGGGGFFFGFGGGGDEGFG@FGGFGGGGGGG@EFFFGGGD9FEFFFGGGGGGGFGGG,<EGGECGGDGGGGCFGCE5:C@<9@EGGCFGGCFGG>EGGDEGGCFGGGGGGG>EGGC:CE*;?CFGGGGGGGGFFFFFGGEC=EFGDDGEDE3CDDCG9DDDFFFGGF=46?<F*87DC>4@4>)369)79=?F(.>.6:<.4<>:A9AF
@DE18INS60510:318:000000000-B6LD3:1:1101:20546:4456 1:N:0:AAGAGGCAAAGGCTAT
TGGGGAATATTGCACAATGGGCGCAAGCCTGATGCAGCCATGCCGCGTGTATGAAGAAGGCCTTCGGGTTGTAAAGTACTTTCAGCGGGGAGGAAGGGAGTAAAGTTAATACCTTTGCTCATTGACGTTACCCGCAGAAGAAGCACCGGCTAACTCCGTGCCAGCAGCCGCGGTAATACGGAGGGTGCAAGCGTTAATCGGAATTACTGGGCGTAAAGCGCACGCAGGCGGTTTGTTAAGTCAGATGGGAAATCCCCGGGCTCAACCTGGGAACTGCATCTGA
+
GGGGGGGGGGGGGGGGGGGGGGGGGGGGGGGGGGGGGGGGGGGGGGGGGGGGGGGGGGGGFGGDGGGGGGGGGGGGGGGFGGGGFGGGGGGGGGGGGGGGGGGGGGGGGGGGGGGGGGGGGGGGGGGGGGGGGGGGGGGGGGGGGGGGGGGGGGGGGGGGGGGGGGGGGGGGGGGGFFGGGGDGGGGGGGEDGEGDFEGGGGGF?GGGGGGGG7EEGGGGGGGGGGGGGGG9CCD@@FGGFB4=:0=*7>FGGFFFGDFFDECCF##################
@DE18INS60510:318:000000000-B6LD3:1:1101:21485:4463 1:N:0:AAGAGGCAAAGGCTAT
TGGGGAATATTGCACAATGGGCGCAAGCCTGATGCAGCCATGCCGCGTGTATGAAGAAGGCCTTCGGGTTGTAAAGTACTTTCAGCGGGGAGGAAGGGAGTAAAGTTAATACCTTTGCTCATTGACGTTACCCGCAGAAGAAGCACCGGCTAACTCCGTGCCAGCAGCCGCGGTAATACGGAGGGTGCAAGCGTTAATCGGAATTACTGGGCGTAAAGCGCACGCAGGCGGTTTGTTAAGTCAGATGTGAAATCCCCGGGCTCAACCTGGGAACTGCATCTGA
+
FGFGGGGGGGGGGGGFEFGGFGFFGGGGGGGGGGGGGGGGGGFGGGGGGGGGFG<FGEEGGGGGFGGGFGGGGGGGGGFFFGFGGGGGGGDGGGF8CGGGGGGGGGGGGCFFGGGGGGGGGGGGGFGE?FGGCFGGDGGGGGGGGG7FGGGGGG?FFFGGE@EGGGGG8FGGGGGGCGDFDGGEGGGGGGGGGE5EFGFG>E>>FGGGGF*:EEEGGFGGGGGGGGGDGGD<5*>7@FGGBBB@GGFGFFFFFF6?FG99G;FGFF4?:>?FBFFFBFFF<A?
@DE18INS60510:318:000000000-B6LD3:1:1101:24917:4483 1:N:0:AAGAGGCAAAGGCTAT
TGGGGAATATTGGGCAATGGGCGCAAGTCTGACCCAGCAACGCCGCGTGAAGGAAGAAGGCTTTCGGGTTGTAAACTTCTTTTGTCGGGGACGAAACAAATGACGGTACCCGGCGAATAAGCCACGGCTAACTACGTGCCAGCAGCCGCGGTAATACGTAGGTGGCAAGCGTTATCCGGATTTACTGGGTGTAAAGGGCGTGTAGGCGGGATTGCAAGTCAGATGTGAAAACTGGGGGCTCAACCTCCAGCCTGCATTTGAAACTGTAGTTCTTGAGTGCTGG
+
GGGGGGGGGGGGGGGGGGGGGGGDGGGCFGGGGGGGGGGGGGGGGGGFFEGGGGGGGGGGGFGGGGGGGECFAFGGGGGFGGGGGGGGGGGGEFGGGGGGGGGGGGGGDGGGGFEEGGGGGGGGGGGGGGGGGGGGGFGFGGGGGGGGGGD?EEGFGGGFFGGGGG6CFGGGGGGGGGE8ECF:F9:CCCEE7CCAF8EGGGGGGGFEEGGGG=FGFGGCC>FD+:CF?FGGFGG))85)86=FFG4F4CGGGFFF>7AA7=F7628>>F<>FFF4::ADA<@
@DE18INS60510:318:000000000-B6LD3:1:1101:10142:4495 1:N:0:AAGAGGCAATGGCTAT
TGGGGAATATTGCACAATGGGCGCAAGCCTGATGCAGCCATGCCGCGTGTATGAAGAAGGCCTTCGGGTTGTAAAGTACTTTCAGCGGGGAGGAAGGGAGTAAAGTTAATACCTTTGCTCATTGACGTTACCCGCAGAAGAAGCACCGGCTAACTCCGTGCCAGCAGCCGCGGTAATACGGAGGGTGCAAGCGTTAATCGGAATTACTGGGCGTAAAGCGCACGCAGGCGGTTTGTTAAGTCAGATGTGAAATCCCCGGGCTCAACCTGGGAACTGCATCTGA
+
FGGEEGGGGGGGCFGGF9EGGGGGGGGGGGFGGFGGGGGGFFGGGGGFFCDFGGGGGFFFFGGCGGGGFCFEGG=@FCF@38>FFDFGDGGGGGGFGGGGGGGGGGGGGGGGFFG9FCFGG?GGCGG:FGGGGGGGGGFFGGGGGFGGGGEEGGGGGGGGGGGGGGGGFEGEGGGG?CFGGGGEGACEGGGGG*/CF+<CEGGGDGGGGGGGGGGGGGGGGGCDGGGDGGD)//95F?GG?FFFC+=**:FGGF4:7<9BD7CGF:F7?FFFF<)),4:A2AF
@DE18INS60510:318:000000000-B6LD3:1:1101:25296:4501 1:N:0:AAGAGGCAAAGGCTAT
TGGGGAATATTGCACAATGGGCGCAAGCCTGATGCAGCCATGCCGCGTGTATGAAGAAGGCCTTCGGGTTGTAAAGTACTTTCAGCGGGGAGGAAGGGAGTAAAGTTAATACCTTTGCTCATTGACGTTACCCGCAGAAGAAGCACCGGCTAACTCCGTGCCAGCAGCCGCGGTAATACGGAGGGTGCAAGCGTTAATCGGAATTACTGGGCGTAAAGCGCGCGCAGGCGGTTTGTTAAGTCAGATGTGAAATCCCCGGGCTCAACCTGGGAACTGCATCTGA
+
GGGGGGGGGGGGGGGGGGGGGGGGGGGGGGGGGGGGGGGGGGGGGGGEFGGGGGGGGGGGGGGGGGGGGGGGGGGGGGGGFGGGGGGGGGGGGGGGGGGGGFGGGGGGGGGGGCGGGGGGGGGGGGGGGGGGGGGGGGGGGGGGGGGGGGGGFGGGGGGGGGGGGGFEFGGGGGGGGGGGGGEGEGGGGG7CGGGG>?CFC5EF6FGGGGGGGGGGGGGGGGGGGGGGGGGGGGG5@FGGFFFFFG?747CGGFFFFGFFG5*7@7>7:@BBBF?FF>4<5<F
@DE18INS60510:318:000000000-B6LD3:1:1101:10053:4531 1:N:0:AAGAGGCAAAGGCTAT
TAGGGAATATTGCACAATGGGGGAAACCCTGATGCAGCGACGCCGCGTGAAGGAAGAAGTATCTCGGTATGTAAACTTCTATCAGCAGGGAAGACAATGACGGTACCTGACTAAGAAGCCCCGGCTAACTACGTGCCAGCAGCCGCGGTAATACGTAGGGGGCAAGCGTTATCCGGATTTACTGGGTGTAAAGGGAGCGTAGACGGACGGGCAAGTCTGAAGTGAAAGGCAGGGGCTCAACCCCTGGACTGCTTTGGAAACTGTCCATCTAGAGTGCCGGAGA
+
GGGFFFGFGGGGGGGGGFGGGGGGGGGDFGGGGGGGGGGGGGGGGGEFEDDFGGGGFGGGGGGGGGGFFGGG;E=FFGGAFBEGGGGGFFGGEFGGGGGGGGGGGGGGGGGGGGGGGGGGGGGGGGGGGFFGGCGGGGGGGGGGGGGGGGGGGGG<FGGGGGGGGGGGGGGGGGGGGGGGGGFGFGEGEGGGGGGFGGGGGEGGGCEEGGGGDFG9FGGCFGGGGGFGFGGGGGGF))97F:@BGFFC>6CFF?FFCCA7CBC:F?F>FFFA)5<<2<F####
@DE18INS60510:318:000000000-B6LD3:1:1101:9787:4542 1:N:0:AAGAGGCAAAGGCTAT
TGGGGAATATTGCACAATGGGCGCAAGCCTGATGCAGCCATGCCGCGTGTATGAAGAAGGCCTTCGGGTTGTAAAGTACTTTCAGCGGGGAGGAAGGGAGTAAAGTTAATACCTTTGCTCATTGACGTTACCCGCAGAAGAAGCACCGGCTAACTCCGTGCCAGCAGCCGCGGTAATACGGAGGGTGCAAGCGTTAATCGGAATTACTGGGCGTAAAGCGCACGCAGGCGGTTTGTTAAGTCAGATGTGAAATCCCCGGGCTCAACCTGGGAACTGCATCTGA
+
FGGFEGCGAFGGGGGFFFGGGGGGGFF<FFFFGCEGGFEFGGGGGGGGGGCFFGGFGGFFFFDFGGGGEFEBFGADGCFFGGGGGGGGDEGGECCGGGGGGGFGGFCBF@CFGGGGGGGGFGGGGGGFFGEGGCGGGGGFC8CGGGFEGGEGGGGE+C@EGGCCCFCCFGDGG8?E<CGGGGGEEEECCFF88/8;*<EFGDE8+<CGGGGCCCEGGDFGDDGC:):DGGG<5CD>:F*>6?F?GGFCFG>*>?4?9D36D5D09<F>?@3?448),<<>A4B
@DE18INS60510:318:000000000-B6LD3:1:1101:18608:4586 1:N:0:AAGAGGCAAAGGCTAT
TGGGGAATATTGCACAATGGGGGAAACCCTGATGCAGCGACGCCGCGTGAAGGAAGAAGTATCTCGGTATGTAAACTTCTATCAGCAGGGAAGAAAATGACGGTACCTGACTAAGAAGCCCCGGCTAACTACGTGCCAGCAGCCGCGGTAATACGTAGGGGGCAAGCGTTATCCGGATTTACTGGGTGTAAAGGGAGCGTAGACGGAGGAGCAAGTCTGATGTGAAAGGCTGGGGCTTAACCCCAGGACTGCATTGGAAACTGTTTTTCTAGAGTGCCGGAGA
+
GGGGGGGGGGGGGGGGGGGGGGGGGGGGGGGGGGGGGGGGGGGGGGGGGGGGGGGGGGGGFFGGGGGGGGGGGGGGGGGGGGGGGGGGGGGGGGGGGGGGGGGGGGGGGGGGGGGGGGGGGGGEGEGGGGGGGGGGGGGGGGGGGGGGGGGGGGGFGGGGGGGGGGGGGGGGGGGGGGGGGGGGGGGGGGGGGGGGGGGGGGGGGGGGGGGGGFGFGGFF:FGGGGGGGGGGGGGFFFGFFF<BGGFGFGFGG?@FGGAFGFCC=2:6:B9AADAD2<9>F>>
@DE18INS60510:318:000000000-B6LD3:1:1101:8395:4607 1:N:0:AAGAGGCAAAGGCTAT
TGGGGAATATTGCACAATGGGCGCAAGCCTGATGCAGCCATGCCGCGTGTATGAAGAAGGCCTTCGGGTTGTAAAGTACTTTCAGCGGGGAGGAAGGGAGTAAAGTTAATACCTTTGCTCATTGACGTTACCCGCAGAAGAAGCACCGGCTAACTCCGTGCCAGCAGCCGCGGTAATACGGAGGGTGCAAGCGTTAATCGGAATTACTGGGCGTAAAGCGCACGCAGGCGGTTTGTTAAGTCAGATGTGAAATTCCCGGGATCAACCTGGGAACTGCAGCTGA
+
CFGFFGGGGGGGGGG<@CFGGGGGEFE?F<AFGGFFG8CFFFFFEGGGGGEGDDEFEFGGG8FFAFGE8FF=FFGGGEEFFEFGGAGGDECFEEFGGGGGGGGGC@AFFGGFC,,EDCCFCC,=F9CGGGFGFEGGGGGGGGGGGG7FCFFFGD;CFFGGG<FGGFGGCGDGEGGGGGGF5AEEEGGGGGF*;/?EE7CGCE?C+<ACG6=FGGGGFFGDD<EDCDD3*59197>>FF>CBFFFG7@####################################
@DE18INS60510:318:000000000-B6LD3:1:1101:19344:4613 1:N:0:AAGAGGCAAAGGCTAT
TGGGGAATATTGCACAATGGGCGCAAGCCTGATGCAGCCATGCCGCGTGTATGAAGAAGGCCTTCGGGTTGTAAAGTACTTTCAGCGGGGAGGAAGGGAGTAAAGTTAATACCTTTGCTCATTGACGTTACCCGCAGAAGAAGCACCGGCTAACTCCGTGCCAGCAGCCGCGGTAATACGGAGGGTGCAAGCGTTAATCGGAATTACTGGGCGTAAAGCGCACGCAGGCGGTTTGTTAAGTCAGATGTGAAATCCCCGGGCTCAACCTGGGAACTGCATCTGA
+
GGGGGGGGGGGGGGGGGFGGGGGGGGGGGGGGGGGGGGGGGGGGGGGGGGGGGGGGGGGGGGGGGGGGGGGGGGGGGGGCFGGGGGGGGGGGGGGGGGGGGGGGGGGGGGGGGGGGGGGGGGGGGGGFDGGGGGGGGGGGGGGGGGGGGGEGGGFGGGGGGGGGGGGGGGGGGGGGGGGGGGGGGDGGGGGGGEGGGGGGGGGGGFGGGGGGGGGGGGGGGDEGGGGGGGG9<CCFFFGGFFFFGFBFFGGGGF:@CD9>GBCGFFF?BFBB:?:??ABF>DF
@DE18INS60510:318:000000000-B6LD3:1:1101:20567:4623 1:N:0:AAGAGGCAAAGGCTAT
TGGGGAATATTGCACAATGGGCGCAAGCCTGATGCAGCCATGCCGCGTGTATGAAGAAGGCCTTCGGGTTGTAAAGTACTTTCAGCGGGGAGGAAGGCGATAAGGTTAATAACCTTGTCGATTGACGTTACCCGCAGAAGAAGCACCGGCTAACTCCGTGCCAGCAGCCGCGGTAATACGGAGGGTGCAAGCGTTAATCGGAATTACTGGGCGTAAAGCGCACGCAGGCGGTCTGCCAAGTCGGATGTGAAATCCCCGGGCTCAACCTGGGAGCTGCATTCGA
+
GGGGGGGGGGGGGGGGGGGGGGGGGGGGGGGGGGGGGGGGGGGGEGGGGGGGGGGGGGGGGGGGGGGGFGGGGGGGGGGFGGGGGGGGGGGGGGGGGGGGGGGGFEGGGGGGGGGFGGGGGDFFGGGFDFFFGEGGGGGGGGGGGGGGGGGGGGGGGGFFGGGGGGGGGGGGGCGGFFGGGCCGEGGGGEFEEGGGGGGGGG58EGGGFFFCE>EEGGGDDGGGGGECG7DDGDGFF6<C*@BFDE3*7CGGGFFFGDF9DDD*=:@415?F?B#########
@DE18INS60510:318:000000000-B6LD3:1:1101:7905:4636 1:N:0:AAGAGGCAAAGGCTAT
TGGGGAATATTGCACAATGGGCGCAAGCCTGATGCAGCCATGCCGCGTGTATGAAGAAGGCCTTCGGGTTGTAAAGTACTTTCAGCGGGGAGGAAGGGAGTAAAGTTAATACCTTTGCTCATTGACGTTACCCGCAGAAGAAGCACCGGCTAACTCCGTGCCAGCAGCCGCGGTAATACGGAGGGTGCAAGCGTTAATCGGAATTACTGGGCGTAAAGCGCACGCAGGCGGTTTGTTAAGTCAGATGTGAAATCCCCGGGCTCAACCTGGGAACTGCATCTGA
+
CFGGGGFGGFG<EFGFEAF@CDFGCBCDEFFGGGGGGCC<FGGGDGFCFB6CAFFGCDEFFGGFGGGCC@=BFGFGEGGCGGAEGAFCGGGGGGFA:FFCEFGGGGCFCABDCFDE9CFFEGGGGFGFFA>FGGGCFFGF:FFGGFFGGGDFEGG97C<:@FGGBFFF@FGGG@FE:BFGGEDGDEE5F<<CG*88CFC*CCE8CEC9+<FFGECE5CCGCCGGCCGDCEGC557)<F::9BF########################################
@DE18INS60510:318:000000000-B6LD3:1:1101:22747:4652 1:N:0:AAGAGGCAAAGGCTAT
TGGGGAATATTGCACAATGGGCGCAAGCCTGATGCAGCCATGCCGCGTGTATGAAGAAGGCCTTCGGGTTGTAAAGTACTTTCAGCGGGGAGGAAGGGAGTAAAGTTAATACCTTTGCTCATTGACGTTACCCGCAGAAGAAGCACCGGCTAACTCCGTGCCAGCAGCCGCGGTAATACGGAGGGTGCAAGCGTTAATCGGAATTACTGGGCGTAAAGCGCACGCAGGCGGTTTGTTAAGTCAGATGTGAAATCCCCGGGCTCAACCTGGGAACTGCATCTGA
+
GGGGGGGGGGGGGGGGGGGGGGFGGGGGGGGGGGGGGGGFGGGGGGGGGGGGGGGGGGGGGGGGGGGGGGGGGGFGGGGGGGGGGGGGGGGGGGGGGGGGGGGGGGGGGGGGGGGGGGGGGGGGGGGGGGGGFGGGGGGGGGGGGGGGGGGGGGGGGGGGGGGGGGGGGGGGGGGGGGGGGGGGGGGGGGGGGGGGGGGGGGGG?FGFGGGGGGGGGGGCDDGGGGGGGGGG<CD:FFFFFFFFCFFFFCFCCFFFGG>FGFGGFFFFFFFF:<?B4<>D<DF
@DE18INS60510:318:000000000-B6LD3:1:1101:24735:4662 1:N:0:AAGAGGCAAAGGCTAT
TGGGGAATATTGCACAATGGGCGCAAGCCTGATGCAGCCATGCCGCGTGTATGAAGAAGGCTTTCGGGTTGTAAAGTACTTTCAGCGGGGAGGAAGGGAGTAAAGTTAATACCTTTGCTCATTGACGTTACCCGCAGAGGAAGCACCGGCTAACTCCGTGCCAGCAGCCGCGGTAATACGGAGGGTGCAAGCGTTAATCGGAATTACTGGGCGTAAAGCGCACGCAGGCGGTTTGTTAAGTCAGATGTGAAATCCCCGGGCTCAACCTGGGAACTGCATCTGA
+
GGGGGGGGGGGGGGGGGCFGGGFGGGGGGGGGGGGGGGGGGGGGGGGGGGGGGGGGGGGGGGGGFGGGFCGEFFFGGGGFFFFGCGGGGGGGGGGGGGGGGGGGGGGGGGGGGGGGDGGGGGGGGGGGGGGGGGGGGGGDGGGGGGFGGGGGGGGGGGGGGGGGGGGGGGGGDCGGGGGGGGGGGGGGGGGGGEEGGGGGGGEGG9EGCFCFGGGGGGGGGGCDE:EDCEDDDGGFFF7CFFFFGCF>FGGGGFF?<DF6D)9FFF>:8<?058?BBFAA5AF
@DE18INS60510:318:000000000-B6LD3:1:1101:8767:4666 1:N:0:AAGAGGCAAAGGCTAT
TGGGGAATATTGCACAATGGGCGCAAGCCTGATGCAGCCATGCCGCGTGTATGAAGAAGGCCTTCGGGATGTAAAGTACTTTCAGCGGGGAGGAAGGGAGTAAAGTTAATACCTTTGCTCATTGACGTTACCCGCAGAAGAAGCACCGGCTAACTCCGTGCCAGCAGCCGCGGTAATACGGAGGGTGCAAGCGTTAATCGGAATTACTGGGCGTAAAGCGCACGCAGGCGGTTTGTTAAGTAAGATGTGAAATCCCCGGGCTCAACCTGGGAACTGCATCTGA
+
CEFCCF@FDGFFFGGGGFDDEFFEFGGGGFFF9?A?E<FFFFFFGGG>F:BBDF=FFGDF<B<<DFCE+@C@EGCFFFD,,@FCFFG@@BFGEE<FEGGDGFCFG<?CCEAEFF,<FCFCGEFFCFC8*C?<8?:EEGGGGGFFG8CEGG>EFC7:<EEFEFFGFFGGCEGED:>E7EFFDGGGDEEEFE@8>;;:;+0;CEGGGGG?FCDCE=EEGGCDDGED5>57>EG17*774=*:9*=@F9?;=>FF###############################
@DE18INS60510:318:000000000-B6LD3:1:1101:18550:4668 1:N:0:AAGAGGCAAAGGCTAT
TGGGGAATATTGGACAATGGGCGAAAGCCTGATCCAGCGACGCCGCGTGAGTGAAGAAGTATTTCGGTATGTAAAGCTCTATCAGCAGGGAAGAAAATGACGGTACCTGACTAAGAAGCCCCGGCTAACTACGTGCCAGCAGCCGCGGTAATACGTAGGGGGCAAGCGTTATCCGGATTTACTGGGTGTAAAGGGAGCGTAGACGGTTAAGCAAGTCTGAAGTGAAAGCCCGGGGCTCAACCCCGGTACTGCTTTGGAAACTGTTTGACTTGAGTGCAGGAGA
+
GGGGGGGGGGGGGGGGGGGGGGGGGGGFGGGGGGGFGFGGGGGGGGGGGGGGGGGGGGGGGGGGGGGGGGGGGGGGGGGGGGGGGGGGGGGGGGGGGFGGGGEGGGGGGGGGGGGGGGGGGGGGGGGGGGGGGGGGGGGGGGGGGGGGGGGFGGGGGGGGGGGGGGGGGGGGGGGGGGGGGGGGGGGGGGGGGGGGGGGGGGGGDEGGGGGGGGGGGGFFGGGGGGGGGGGDGGCD)8CGFFFFGGFGFGGGFFFFGGAAGFGGFFFFFFFDFFFFFFFFFF:
@DE18INS60510:318:000000000-B6LD3:1:1101:6414:4689 1:N:0:AAGAGGCAAAGGCTAT
TGGGGAATATTGCACAATGGGCGCAAGCCTGATGCAGCCATGCCGCGTGTATGAAGAAGGCCTTCGGGTTGTAAAGTACTTTCAGCGGGGAGGAAGGGAGTAAAGTTAATACCTTTGCTCATTGACGTTACCCGCAGAAGAAGCACCGGCTAACTCCGTGCCAGCAGCCGCGGTAATACGGAGGGTGCAAGCGTTAATCGGAATTACTGGGCGTACAGCGCACGCAGGCGGTTGGTTAAGTCAGATGGGAAATCCCCGGGATCAACCTGGGAACTGCCTCTGA
+
@FGFGGCFGDEFGGGGGGFGG8@FEFGGGCFFGGF<ECEFGGFGE7F6FFFGGGGCGGGD<<CFFGEDC4FFFGGCEFEECAFFGGDDGF@FGGGGGGGG@DFGG,CFGG<?FBF9FFGGGGFGGGG7=<@=FFEGEDCBGFGCFE7<FGGFFGGFGGGGE7FEFGGGF@CGGGGGGB9CCECEDEGGGGF*;AEGCFGGG>E57CG?FGGFEEC*:DGD3C5<8DED5/C####################################################
@DE18INS60510:318:000000000-B6LD3:1:1101:21650:4691 1:N:0:AAGAGGCAAAGGCTAT
TGGGGAATATTGCACAATGGGGGAAACCCTGATGCAGCGACGCCGCGTGAGCGAAGAAGTATTTCGGTATGTAAAGCTCTATCAGCAGGGAAGAAAATGACGGTACCTGACTAAGAAGCACCGGCTAAATACGTGCCAGCAGCCGCGGTAATACGTATGGTGCAAGCGTTATCCGGATTTACTGGGTGTAAAGGGAGCGTAGACGGTTGTGTAAGTCTGATGTGAAAGCCCGGGGCTCAACCCCGGGACTGCATTGGAAACTATGTAACTAGAGTGTCGGAGC
+
GGGGGGGGGGGGGGGGGGGGGGGGGGGGGGGGGGGGGGGGGGGGEGGGGGGGGGGGGGGGGGGGFFGGGGGGGGGGGGGGGGGGFGGGGGGGGGGGGGGGGGGGGGGGGGGGGGGGGGGGGGGGGGGGGGGGGGGGGGGGGGGGGGGGGGGGGGGFGGGGGGGGGGFGGEGGGGGGEEGGGGGGGGGGGGGGGGGGGGGGGGGGGGEEGGGGGGGGGGGGGGGGGGGGGCGCDGDFEFGGFFFECEFGEFFGFFFFCF27DFGG7AF>DFFFFFFBFFBFFF#
@DE18INS60510:318:000000000-B6LD3:1:1101:18270:4706 1:N:0:AAGAGGCAAAGGCTAT
TGGGGAATATTGCACAATGGGCGCAAGCCTGATGCAGCCATGCCGCGTGTATGAAGAAGGCCTTCGGGTTGTAAAGTACTTTCAGCGGGGAGGAAGGGAGTAAAGTTAATACCTTTGCTCATTGACGTTACCCGCAGAAGAAGCACCGGCTAACTCCGTGCCAGCAGCCGCGGTAATACGGAGGGTGCAAGCGTTAATCGGAATTACTGGGCGTAAAGCGCACGCAGGCGGTTTGTTAAGTCAGATGTGAAATCCCCGGGCTCAACCTGGGAACTGCATCTGA
+
GGGGGGGGGGGGGGGGGGGGGGFGGCDGGGEGGGGGGGEFGGGFGGGFGGGGGGFGGGGGFGGGGGGGFGEGGGGGG?C<CEFGFGEGDEGGGGGGGGGGGGGGGGGGGGGGFGGGGGCGGGGGGGGGGGGCDCEECGGFFGGFGGGGDGGDGECFFGGGGGGGGGGGGGGGGGGGFBFCCEGGGGGGGGFFE;CGGFGG8>:FGGGGFFEGEGGDGFGGGG5C5CGDDGGCDDC>:BFGFFFFF<@F4>C7CB))9C>>D5C==?47:FF?:6><D<BBAAF
@DE18INS60510:318:000000000-B6LD3:1:1101:9300:4711 1:N:0:AAGAGGCAAAGGCTAT
TGGGGAATATTGCACAATGGGGGAAACCCTGATGCAGCGACGCCGCGTGAAGGAAGAAGTATCTCGGTATGTAAACTTCTATCAGCAGGGAAGAAAATGACGGTACCTGACTAAGAAGCCCCGGCTAACTACGTGCCAGCAGCCGCGGTAATACGTAGGGGGCAAGCGTGATCCGGATTTACTGGGTGTAAAGGGAGCGTAGACGGCGACGCAAGTCTGGAGTGAAAGCCCGGGGCCCAACCCCGGGACTGCTTTGGAAACTGTGCTGCTGGAGTGCGGGAGA
+
FGGFGGGGGGGGGGGGGCGGGGGGGGGGGGGGFFFFGFGGCFGFGGGFGGGGGGGGGGGEFEEFAFGCFFG<FG?FFFGFFEFFFFGGDFGGFGGGGFGGDFGGGGGGGGGFGGGGGGGGGGFGGGGGGGGDE>FFGGGGGGGGGEGGGGG9FCF?CGGGGG7CFFGGG1;6A@FGE?CEFG9EFGFGEC9CFGGGE>EECCEFGGEGGGGGEEG7CFFGGGGGGGGGGCFDDGGF@3CC5>>BG=@DB4CC**6?FFFF4?F:?24<2)4>???FAB;B9;0
@DE18INS60510:318:000000000-B6LD3:1:1101:17588:4716 1:N:0:AAGAGGCAAAGGCTAT
TGGGGAATATTGCACAATGGGCGCAAGCCTGATGCAGCCATGCCGCGTGTATGAAGAAGGCCTTCGGGTTGTAAAGTACTTTCAGCGGGGAGGAAGGGAGTAAAGTTAATACCTTTGCTCATTGACGTTACCCGCAGAAGAAGCACCGGCTAACTCCGTGCCAGCAGCCGCGGTAATACAGAGGGTGCAAGCGTTAATCGGAATTACTGGGCGTAAAGCGCACGCAGGCGGTTTGTTAAGCCAGATGTGAAATCCCCGGGCTCAACCTGGGAACTGCATCTGA
+
GGGGGGGGGGGGGGGGGGGGGGGGGGGGGGGGGGGGGGGGGGGGGGGGGGGGGGFGGGGGGGGFGGGGGGGGGGGGG=@<<@FGGGGGGGGGGGGGGGGGGGGGGGGGGGGGGGGGGGGGGGGGGGGGGGGGGGGGGGGCGGGGGGGGGGGGGGGGGGGGGGGGGGGGGGGGGGGGGGGGGGGGGGGGGGGGGGDGGGGGGDGGGGGGFGGGGEGGGGGGGGGDGGGGGGGCDCDFFFGFFFFFGFFGFGGGGFF?GGFFGBCGFBF:?F??>?BDFF2<BFF
@DE18INS60510:318:000000000-B6LD3:1:1101:7064:4717 1:N:0:AAGAGGCAAAGGCTAT
TGGGGAATATTGCACAATGGGCGCAAGCCTGATGCAGCCATGCCGCGTGTATGAAGAAGGCCTTCGGGTTGTAAAGTACTTTCAGCGGGGAGGAAGGGAGTAAAGTTAATACCTTTGCTCATTGACGTTACCCGCAGAAGAAGCACCGGCTAACTCCGTGCCAGCAGCCGCGGTAATACGGAGGGTGCAAGCGTTAATCGGAATTACTGGGCGTAAAGCGCACGCAGGCGGTTTGTTAAGTCAGATGTGAAATCCCCGGGCCCAACCTGGGAACTGCATCTGA
+
;FFGGGFGFD6666EEFGGFGGGCECF@<FFFGGFEEC@<<FG<FGGFGGGGGGFF<EFGGGGEGGGGGGGGGGFGGGG,C<5CFGCGCC:FC7EECFGGGCF@DF<@??F?DDFF,,3>DFD<BEGGGG>CCGDCGCF@B:F7AF>FGCC*?F9<>FGF>C<CFFCFFE78FFC7F9CEE5<78CECFG9*8AEG5<EFD>EGGD9C+A*5:E>*:>7<)9=DG3CGDGGGDDC@4**:9769*+0?6*2:*9;:5D(())1771DF?4(3:?>FBB<AFA#
@DE18INS60510:318:000000000-B6LD3:1:1101:18516:4725 1:N:0:AAGAGGCAAAGGCTAT
TGGGGAATATTGCACAATGGGCGCAAGCCTGATGCAGCCATGCCGCGTGTATGAAGAAGGCCTTCGGGTTGTAAAGTACTTTCAGCGGGGAGGAAGGGAGTAAAGTTAATACCTTTGCTCATTGACGTTACCCGCAGAAGAAGCACCGGCTAACTCCGTGCCAGCAGCCGCGGTAATACGGAGGGTGCAAGCGTTAATCGGAATTACTGGGCGTAAAGCGCACGCAGGCGGTTTGTTAAGTCAGATGTGAAATCCCCGGGCTCAACCTGGGAACTGCATCTGA
+
GGGFGGFGGGGGGGGGGGGGGGFGGGGGGGGGGGGGGGGGGGGGGGGGGGGGGGGGGGGGGGGGGGGGGGGGGGGGG?C<CCEFGGGGGGGGGGGGGGGGGGGGGGGGGGGGGGGGGGGGGGGGGGGGDGGGGGGGGGGGGGGGGGFGEGGGGGGGGGGGGGGGGGGGGGGGGGGGDGBFGGGGGGGGFGGGGDGGGGGGGGGGGGGGGGGGGGGGGGGGDGEGGGGGGGGDGGG@5@FGFFFFGGFGFGFFGFF?FG>BDFGGFFFFFFFFFFFFFAAAAA?
@DE18INS60510:318:000000000-B6LD3:1:1101:9438:4733 1:N:0:AAGAGGCAAAGGCTAT
TGGGGAATATTGCACAATGGGCACAAGCCTGATGCAGCCATGCCGCGTGTATGAAGAAGGCCTTCGGGTTGTAAAGTACTTTCAGCGGGGAGGAAGGGAGTAAAGTTAATACCTTTGCTCATTGACGGTACCCGCAGAAGAAGCACCGGCTAACTCCGTGCCAGCAGCCGCGGTAATACGGAGGGTGCAAGCGTTAATAGGAATTACTGGGCGTAAAGCGCACGCAGGCGGTTTGTTAAGTCAGATGTGAAATCCCCGGGCTCCACCTGGGAACTGCATCTGA
+
FFGFCC@,C@CC<EFGD9EGDDF;CEC@F@EAE<AFG8FFFFGE@:@@CC6E@F,E<EGG@FFCGGG7,?>4<E5CFFACCFFFG9>+44@CFFB<CEFGBDGGGGFFF<@D8,,:BDEA<<9F<3C+@FBDEC<F@:@3>>AFGFFDGDC<CFFC>FF@F*;?FF@=,CCCE::B2B98:CGGDECEFF;CECEC8+0<<A?FC?E?G6FC5*CGC>DD3):C?CGDDED957/.09::BFFFF:7:@>CF*6))9C79))1193>3>F::434>8A#####
@DE18INS60510:318:000000000-B6LD3:1:1101:6028:4739 1:N:0:AAGAGGCAAAGACTAT
TGGGGAATATTGCACAATGGGCGAAACCCTGATGCAGCGACGCCGCGTGGGTGAAGAAGGATTTCGGTATGTAAAGCTCTATCAGGGGGGAAGAAAATGACGGTACCTGACGAGGAAGCCACGGCTAACTACGTGCCAGCAGCCGAGGTAATACGTAGGGCGCAAGCGTTATCCGGAATTACTGGGTGTAAAGGGAGCGCAGACGGGAAAGCAAGTTGGAAGTGCAAGCCCTCGACTCAACCGAGGGACTGCTTGTAAAACTGTGTAACTGGAGTGGCGGAGC
+
CFGCFDGGEFF,EE,E<ECFG,F7BC+;C,EFGEFCFGFECFD:CFF+@+++8C<FFGFC,,5,@FF+,AAAFF?5,,:E,C,,<,4++>CGGF8FGCFGFCE:C:9,28<*8*<7FF*+,=:CEGGGCGGGEC85CGGGGGGEE585/<9+<<CCC>C***/8:8CC5C>*<F5E>*2:@E+<CFGGEGF@9F>/;CE*8C*2:;*:*;/:CCF90**7:<CF+:<:E5***1*775CFF##########################################
@DE18INS60510:318:000000000-B6LD3:1:1101:13320:4742 1:N:0:AAGAGGCAAAGGCTAT
TGGGGAATATTGCACAATGGGCGCAAGCCTGATGCAGCCATGCCGCGTGTATGAAGAAGGCCTTCGGGTTGTAAAGTACTTTCAGCGAGGAGGAAGGCGTTGTGGTTAATAACCGCAACGATTGACGTTACTCGCAGAAGAAGCACCGGCTAACTCCGTGCCAGCAGCCGCGGTAATACGGAGGGTGCAAGCGTTAATCGGAATTACTGGGCGTAAAGCGCACGCAGGCGGTCTGTCAAGTCGGATGTGAAATCCCCGGGCTCAACCTGGGAACTGCATCCGA
+
FGGGGGGGGGGGGGGGGGGGGGGGGGGGGGGGGGGGGGGGGGGGGGGFGGGGGGFGGGGGGGGGGGGGGGGGGGGGGGGGGGGGGGGGEGDFGGGGGGGGGCGGGGGGGGGGGGGGGGGGGGGGGGGGGGGGGGGGGGFGGGGGGGGGGGGGGGCGGGGGGGGGGGGGGGGGGEGGGGGGGGGGGGGGGGGGGED>@CGGGGGGDCECFGGGG5EGGG=CDDGGGGGGDEGGDGGBBFGGF?BEC:@6FGF7FFFFGD>BG>FGFFFBFFFFF?BF?2).4?B
@DE18INS60510:318:000000000-B6LD3:1:1101:20697:4756 1:N:0:AAGAGGCAAAGGCTAT
TGGGGAATATTGCACAATGGGCGCAAGCCTGATGCAGCCATGCCGCGTGTATGAAGAAGGCCTTCGGGTTGTAAAGTACTTTCAGCGGGGAGGAAGGGAGTAAAGTTAATACCTTTGCTCATTGACGTTACCCGCAGAAGAAGCACCGGCTAACTCCGTGCCAGCAGCCGCGGTAATACGGAGGGTGCAAGCGTTAATCGGAATTACTGGGCGTAAAGCGCACGCAGGCGGTTTGTTAAGTCAGATGTGAAATCCCCGGGCTCAACCTGGGAACTGCATCTGA
+
GGGGGGGGGGGGGGGGGFGGGGGGGGGGGGGGGGGGGGGFGGGGGGGGGGGGGGGGGGGGGGGGGGGGGGGGGGGGGGGGGGGGGGGGGGGGGGGGGGGGGGGGGGGGGGGGGGGGGGGGGCFGGGGFGGGGGGGGGGGGGGGGGFGGGGGGGGGGGGGGGGGGGGGGGGGGGEGGFFGGGGEGGCEGGGGGGCGGFFFGGGGGDC:CGGGDGGGGGGF><GEGCCGGDGG9<3>)<FGGFFFFFGF*9CG7*1?FFD09D>FGF(<2:F?0:20<7AAD<4@
@DE18INS60510:318:000000000-B6LD3:1:1101:23361:4759 1:N:0:AAGAGGCAAAGGCTAT
TGGGGAATATTGCACAATGGGGGAAACCCTGATGCAGCGACGCCGCGTGAGCGAAGAAGTATTTCGGTATGTAAAGCTCTATCAGCAGGGAAGAAAATGACGGTACCTGACTAAGAAGCACCGGCTAAATACGTGCCAGCAGCCGCGGTAATACGTATGGTGCAAGCGTTATCCGGATTTACTGGGTGTAAAGGGAGCGTAGACGGTTGTGTAAGTCTGATGTGAAAGCCCGGGGCTCAACCCCGGGACTGCATTGGAAACTATGTAACTAGAGTGTCGGAGA
+
GGGGGGGGGGGGGGGGGGGGGGGGGGGFGGGGGGGGGGGGGGGEGGGGGGGGGGGGGGGG9FFGGGGFGGGGGGGGGFGGGFGGGGGGGGGGGGGFECEGGEGGGGGGGGGGGGGGGGGGGGGGGGGGGGFFGGGGGGGGGGGGE7FGFECFGGG<C9FGGGGGGGGGEECFCFEGFEDGGGGGGGFCEGGGGGGGGGGGGGE@AEE5CCCGGCFCC>DGFGGGGGFGGE3CDGGF)5DFF:B@DGF3>DCDC=6FGGFA4@FGFFF<A=>A<<AD#######
@DE18INS60510:318:000000000-B6LD3:1:1101:19023:4802 1:N:0:AAGAGGCAAAGGCTAT
TGGGGAATATTGGACAATGGGCGAAAGCCTGATCCAGCGACGCCGCGTGAGCGAAGAAGTATTTCGGTATGTAAAGCTCTATCAGCAGGGAAGAAAATGACGGTACCTGACTAAGAAGCCCCGGCTAACTACGTGCCAGCAGCCGCGGTAATACGTAGGGGGCAAGCGTTACCCGGATTTACTGGGTGTAAAGGGAGCGTAGACGGCATGGCAAGCCAGATGTGAAAGCCCGGGGCTCAACCCCGGGACTGCATTTGGAACTGTCAGGCTAGAGGGTCGGAGA
+
GGGGGGGGGGGGGGGGGGGGGGGGGGGGGGGGGGGGGFFGGGGGGGGGGGGGGGGGGGGGGGGGFFEFGFGFGGGGGGGFGGGGGGGGGGGGGGGGGGGGGGGGGGGGGGGGGGGGGGGGGGGGGGGGGGGGGCFGGGGGGGFGGGGGGGDGGFCFGGGGGGGGGFGGGGGGGGGGGGGGGGGGGGFEEFGGGGGGGGGGGEEFEGGGGGGGGGGGGGGGFGGGCCFGG6C<DDGF3>GGFF>DGGFGFGGCC4@FGG?DFFG7@AFFFF:<??#########
@DE18INS60510:318:000000000-B6LD3:1:1101:11712:4821 1:N:0:AAGAGGCAAAGGCTAT
TGGGGAATATTGCACAATGGGCGAAAGCCTGATGCAGCGACGCCGCGTGAGTGAAGAAGTATTTCGGTATGTAAAGCTCTATCAGCAGGGAAGAAAATGACGGTACCTGACTAAGAAGCCCCGGCTAACTACGTGCCAGCAGCCGCGGTAATACGTAGGGGGCAAGCGTTATCCGGATTTACTGGGTGTAAAGGGAGCGTAGACGGTAAAGCAAGTCTGAAGTGAAAGCCCGCGGCTCAACTGCGGGACTGCTTTGGAAACTGTTTAACTGGAGTGTCGGAGA
+
GFGGGGGGGGGGGGGGDFGGGGGEGGGGGGGGGGGGGGGGGGGDGGGFCFEFGGGGFFGGGCEGFGGGGGGGGGGGGGGGGGGGGGGGGCGGGGGGGGGGGGDGGGGGFGGGGFGGGGGGGGGGGGGGGGGGGGGGGGGGGGGGGGGGGEGGGGGFGFGGDGGGGGGGGGGGGFGGGGGGGG@@FGGGEGFDGGEFCGGGGGDG5CEGGCCFGGGGGGGGGFFCGFFGGGF5CGCB7>DDFBFFGE5DD<DFGFFFF<D)29:F=AFFFFB?(3??AA?BFFE
@DE18INS60510:318:000000000-B6LD3:1:1101:5477:4839 1:N:0:AAGAGGCAAAGGCTAT
TGGGGAATATTGCACAATGGGCGCAAGCCTGATGCAGCCATGCCGCGTGTATGAAGAAGGCCTTCGGGTTGTAAAGTACTTTCAGCGGGGAGGAAGGGAGTAAAGTTAATACCTTTGCTCATTGACGTTACCCGCAGAAGAAGCACCGGCTAACTCCGTGCCAGCAGCCGCGGTAATACGGAGGGTGCAAGCGTTAATCGGAATTACTGGGCGTAAAGCGCACGCAGGCGGTTTGTTAAGTCAGATGTGAAATTCCCGGGCTCAACCTGGGAACTGCATCTGA
+
D@FFGEGFEGCCCFG<CF9CDFG>FCC@FC,FEECEFEDFFFGGGGGFFGFGGC6CFGGF8=,CCFGCFGGF?FFGDFFFGGGFG9>F=F@F7+B?@E<FCD,BCDFDFAF9FGC=<DDF=DDEEFFFFG@F<FE:CEGF:BCGD>:>CCFCFGGGGGGGG>=<CG7C8:EEDGGGBCC8C*=C*;;?:9+@EEE*A7C5C8:EGFGCCDC=5CEE*::CCDGGCCE3EEGGG3<079C7FFFFGFFFFF0>7*9=*923C)19??@>7:B??FF<?7AAA##
@DE18INS60510:318:000000000-B6LD3:1:1101:14603:4846 1:N:0:AAGAGGCAAAGGCTAT
TGGGGAATATTGCACAATGGGCGCAAGCCTGATGCAGCCATGCCGCGTGTATGAAGAAGGCCTTCGGGTTGTAAAGTACTTTCAGCGGGGAGGAAGGTAGTAAAGTTAATACCTTTGCCCATTGACGTTACCCGCACAAGAAGCACCGGCTTACTCCGTGCCAGCAGCCGCGGTAATACGGAGGGTGCAAGCGTTAATCGGAATTACTGGGCGTAAAGCGCACGCAGGCGGTGTGCTAAGTCAGATGTGAAATCCCCGGGCTCAACCTGGGAACTGCATCTGA
+
GGGGGGGGGGGGGGGGGGGG<CF@FG:<FGGGGGGGGGFGFFGGGDGGGGCFGGGGGGG,=6FFFG7>,BFGGGGG,CFF<FGFCG:FFGGEGC<,F,B>?5@,<<8?5,?5B,5853,:,,:=9A:8:33F<<@++@:<DF:FFGEG@E5*@F<>:7>FC:<<7,4,4*1*1*4*,5;*1*1BG58C8F7*A;58/CGF**1A?<FCCGGGDGC=7:79C##############################################################
@DE18INS60510:318:000000000-B6LD3:1:1101:7991:4860 1:N:0:AAGAGGCAAAGGCTAT
TGGGGAATATTGCACAATGGGCGCAAGCCTGATGCAGCCATGCCGCGTGTATGAAGAAGGCCTTCGGGTTGTAAAGTACTTTCAGCGGGGAGGAAGGGAGTAAAGTTAATACCTTTGCTCATTGACGTTACCCGCAGAAGAAGCACCGGCTAACTCCGTGCCAGCAGCCGCGGTAATACGGAGGGTGCAAGCGTTAATCGGAATTACTGGGCGTAAAGCGCACGCAGGCGGTTTGTTAAGTCAGATGTGAAATCCCCGGGCTCAACCTGGGAACTGCATCTGA
+
FGGGGGFGGGGFGGGGGGGGGGGGGGGGGGGGGGGGGGGGGGGGGGGGGGGGGGGGGGGGGGGGGGGGFGGGGGGGGGGFCFFGGGGGGGGGG=EGGGGGGGGGGGFGGGGGGGGFFGGGGGGFGFGEGGGGGGGGGGGGGFFGGGGGGGGGGGFGGGGGGGGGGGGGGGGGGGGGGGGGGCGGDCEEGFFCGEGEG7C5EGGGGGGGGGGGGGDGGFFGGGGD5DGGD79995DFFFGGFFFFGCF7FGGCFFF@FGFFGFGGFFF?BFFB:B7>FF9AFF7
@DE18INS60510:318:000000000-B6LD3:1:1101:8033:4860 1:N:0:AAGAGGCAAAGGCTAT
TGGGGAATATTGGACAATGGGCGAAAGCCTGATCCATCGACGCCGCGTGAGTGAAGAAGTATTTCGGTATGTAAAGCTCTATCAGCAGGGAAGAAAATGACGGTACCTGACTAAGAAGCCCCGGCTAACTACGTGCCAGCAGCCGCGGTAATACGTAGGGGGCAAGCGTTATCCGGATTTACTGGGTGTAAAGTGAGCGTAGCCGGTTCAGCAAGTCTGAAGTGAAAGCCCGGGGCTCAACCCCGGTACTGCTTTGGAAACTGTTTGACTTGAGTGCAGGAGA
+
C<<FFG?FGFGFFGGGDFFF,A:+@+CFFGGGGEFG<F?,=FFFGEEFGCFEEC@CEGGGCFF9FBEGGGGGDGGGGFGGGGGGGG;:CBCGGGFGGGGFGEDFFCFGGGGGFFDFCFFGCFDGDGGGGFCFGFGGGGGD@*@FE>CC:E5CFGGCGG>5>ECCF5;EEEEAFFC88EGE7F9C6CCEGGG?9+0@6A=EEGC9C:CG*39AF66<FFGFGCA77*C:6:<D<75>B@C*08:7)*79@>**?*97799>F6D:7-84<F#############
@DE18INS60510:318:000000000-B6LD3:1:1101:20832:4861 1:N:0:AAGAGGCAAAGGCTAT
TGGGGAATATTGCACAATGGGCGCAAGCCTGATGCAGCCATGCCGCGTGTATGAAGAAGGCCTTCGGGTTGTAAAGTACTTTCAGCGGGGAGGAAGGGAGTAAAGTTAATACCTTTGCTCATTGACGTTACCCGCAGAAGAAGCACCGGCTAACTCCGTGCCAGCAGCCGCGGTAATACGGAGGGTGCAAGCGTTAATCGGAATTACTGGGCGTAAAGCGCACGCAGGCGGTTTGTTAAGTCAGATGTGAAATCCCCGGGCTCAACCTGGGAGCTGCATCTGA
+
GGGGGGGGGGGGGGGGGGGGGGGGGGGGGGGGGGGGGGGGGGGGGGGGGGGGGGGGGGGGGGGGGGGGGGGGGGGGGGGGGGGGGGGGGGGGGGGGGGGDGGGGGGGGGGGGGGGGGGGGGGGGGGGFGGGGGGGGGGGCGGGGFGGDEGDGGGGGGGGGGFGGGGGGGGGGGGGGDGGGGGGGGGEEGFFGGGGGGGGGGG>FGGGGGGGGGGGGGGGDGGGGGGGGGGGDDCDF??FFBFFFGGF*9DFGGFFFDGBBD;D4?:F7:FF:1><?B:AB###
@DE18INS60510:318:000000000-B6LD3:1:1101:8007:4872 1:N:0:AAGAGGCAAAGGCTAT
TGGGGAATATTGCACAATGGGCGCAAGCCTGATGCAGCCATGCCGCGTGTATGAAGAAGGCCTTCGGGTTGTAAAGTACTTTCAGCGGGGAGGAAGGGAGTAAAGTTAATACCTTTGCTCATTGACGTTACCCGCAGAAGAAGCACCGGCTAACTCCGTGCCAGCAGCCGCGGTAATACGGAGGGTGCAAGCGTTAATCGGAATTACTGGGCGTAAAGCGCACGCAGGCGGTTTGTTAAGTCAGATGTGAAATCCCCGGGCTCAACCTGGGAACTGCATCTGA
+
FGGGGGGGGGGGGGGGGGGGCFGGEFGGGGGGGGGFFGGFGGGGGGGFGGGGGGGFGGGGGGGGGGGGGGGGGGGGGFGCFGGGGGGEGGGGGGGGGGGGGGGGGCFGGGGGGCEFGGGGGGDGGGGFGEEGGGGGGGGGGGFFGFG>EGGGGGCFGGGGGGGGGGGGGDDGG@FE9EFCEG<:EGGGGFFDEG8C59ECEGGGGGGFFGFCECEGCGGGGDGGGGEGGCG)9DD:?BFG=FBFC3=C=>CDF4?:<DB6DEGF?75(:F<?58887A4A<DF
@DE18INS60510:318:000000000-B6LD3:1:1101:18950:4878 1:N:0:AAGAGGCAAAGGCTAT
TGGGGAATATTGCACAATGGGCGCAAGCCTGATGCAGCCATGCCGCGTGTATGAAGAAGGCCTTCGGGTTGTAAAGTACTTTCAGCGGGGAGGAAGGGAGTAAAGTTAATACCTTTGCTCATTGACGTTACCCGCAGAAGAAGCACCGGCTAACTCCGTGCCAGCAGCCGCGGTAATACGGAGGGTGCAAGCGTTAATCGGAATTACTGGGCGTAAAGCGCACGCAGGCGGTTTGTTAAGTCAGATGTGAAATCCCCGGGCTCAACCTGGGAACTGCATCTGA
+
GGGGGGGGGGGGGGGGGCGGGGGGGGGFGGGGGGGGGGGGGGGGGGGGGGGDGGGGGGGGGGGGGGGGGGGEGGGGGGGFGGGGGGGGGGGFGGGGGGGGGGFGFFGGGGGFGGGGGFGGGGGGGGGGGGGGGGGEGGFGGGGGGGGGGGGGGGGGGGGGGGGGGGGGGGGGDCEGGGFGGG>C8EGGGGGFGGGGGGGFGGGGCGGGGGGGGCECGGGGGGGDGGGGGDGGGGDFFFGG6BF?CCFFFGGDCF?@5D9>G5CC@?F4?FB(5<?F<AF264=
@DE18INS60510:318:000000000-B6LD3:1:1101:13932:4887 1:N:0:AAGAGGCAAAGGCTAT
TGGGGAATATTGCACAATGGGGGAAACCCTGATGCAGCGACGCCGCGTGAGCGATGAAGTATTTCGGTATGTAAAGCTCTATCAGCAGGGAAGAAAATGACGGTACCTGACTAAGAAGCCCCGGCTAACTACGTGCCAGCAGCCGCGGTAATACGTAGGGGGCAAGCGTTATCCGGATTTACTGGGTGTAAAGGGAGCGTAGACGGCATGGCAAGCCAGATGTGAAAGCCCGGGGCTCAACCCCGGGACTGCATTTGGAACTGTCAGGCTAGAGTGTCGGAGA
+
GGGGGGGGGGGGGGGGFFGGFGGGGGGGGGCFGFFGGGFGGGGEGGFGEEDFEGCGGGGF<FFFGG7B<FFGGGGGGCGGGDED?EFFFEGGGFGGGGGGGGGGGGGCDDGDBCFGGGCFCFGCEGGGGGGGGFGGGGGGGGGGEGGEF7BEGGFFFGEFFDGGGFGGCCCGGGGCCBEGDGFGGGGG:EF:FFDGGGGEEGGGCECC8EGGGFGGGCFC7CGGGGFGF65CDD:55FCF?><3CEEDBDGGCFF4DGFA6)9*92@:().3<?4A<9<B995
@DE18INS60510:318:000000000-B6LD3:1:1101:24941:4893 1:N:0:AAGAGGCAAAGGCTAT
TGGGGAATATTGCACAATGGGCGCAAGCCTGATGCAGCCATGCCGCGTGTATGAAGAAGGCCTTCGGGTTGTAAAGTACTTTCAGCGGGGAGGAAGGGAGTAAAGTTAATACCTTTGCTCATTGACGTTACCCGCAGAAGAAGCACCGGCTAACTCCGTGCCAGCAGCCGCGGTAATACGGAGGGTGCAAGCGTTAATCGGAATTACTGGGCGTAAAGCGCACGCAGGCGGTTTGTTAAGTCAGATGTGAAATCCCCGGGCTCAACCTGGGAACTGCATCTGA
+
GGGGGGDFGGGGGGGGFAFFDCFGGGGGGGGGGGFGGGGGGGGGGEG>FFFGGGGGGGGGGGGGGGGGGGGCFFFGEGGFCFGGGGGEEGGGGEDGGGGGEFCGGGGGGGGFF9FFGGGGGGG9CFFCFGGG@FGGGEEGGFGGGFGGGGDGGGGFGEGGDGDGGGGGGGGDGGGGGFGGGGGGGGEGGGDFE8C*C9CGEGGGGCCECFGGCC7EGGDGGD=DGGGD5EDCDDCF@FGGFFFFGCF>=7C*?6?############################
@DE18INS60510:318:000000000-B6LD3:1:1101:17448:4901 1:N:0:AAGAGGCAAAGGCTAT
TGGGGAATATTGCACAATGGGCGCAAGCCTGATGCAGCCATGCCGCGTGTATGAAGAAGGCCTTCGGGTTGTAAAGTACTTTCAGCGAGGAGGAAGGCATTAAGGTTAATAACCTTAGTGATTGACGTTACTCGCAGAAGAAGCACCGGCTAACTCCGTGCCAGCAGCCGCGGTAATACGGAGGGTGCAAGCGTTAATCGGAATTACTGGGCGTAAAGCGCACGCAGGCGGTTTGTTAAGTCAGATGTGAAATCCCCGGGCTCAACCTGGGAACTGCATCTGA
+
GGGGGGGGGGGGGGGGGGGFGGFGGGGGGGGGGGGGGGGGGGGGGGGGGGGGGGGGGGGGGGGGGGGGGGGGGGGGG?CCEFFGGGEEEGGFGGGGGGGGGGGGGGGGGGGGGGGGGFFGGGGGGGGGGGGGGGGGGGGFGGGGGGGGGGGGGGGGGGGGGGGGGGGGFCGGGFGEEFFGDEFGECGGGGGGGGGG5FCGGDGGFGGGFGFGGGGEGDFGGGGDGGGGGGGGGDDF4@GG46@FGG?DFDFCFF)97<9BGFGGFF404FBB>???FA:A><=
@DE18INS60510:318:000000000-B6LD3:1:1101:7212:4902 1:N:0:AAGAGGCAAAGGCTAT
TGGGGAATATTGGACAATGGGCGAAAGCCTGATCCAGCGACGCCGCGTGAGTGAAGAAGTATTTCGGTATGTAAAGCTCTATCAGCAGGGAAGAAAATGACGGTACCTGACTAAGAAGCCCCGGCTAACTACGTGCCAGCAGCCGCGGTAATACGTAGGGGGCAAGCGTTATCCGGATTTACTGGGTGTAAAGGGAGCGTAGACGGTTAAGCAAGTCTGAAGTGAAAGCCCGGGGCTCAACCCCGGTACTGCTTTGGAAACTGTTTGACTTGAGTGCAGGAGA
+
5FFFFFEGC<EGFFGFC?FGGGGGGEFEFCFGAE?EFDCFGGGGGGGGGEGCFCFGGGGDFGC,=FGCGGGFGFFGGGGGFFGGGGGFCEFGGGGFBFFGGGGGGGGGGGG@CCGGGEE:FE@:FEEGGG?CCFGG*<8CFFCGGGEGGGGGGGF+<FGGGGGGGFFE8;E>EG5EC5:9<CFFGGCE:C<CFGGGGGEEGEEGGC8>CFGFFFF7EFGGGGGGGGGGG0>DGDD:8)99:@3:DE5)>*:DF4@9CC<A<F>C@<FDA?442:AB<AA:<B@
@DE18INS60510:318:000000000-B6LD3:1:1101:12389:4914 1:N:0:AAGAGGCAAAGGCTAT
TGGGGAATATTGCACAATGGGGGAAACCCTGATGCAGCGACGCCGCGTGAGCGATGAAGTATTTCGGTATGTAAAGCTCTATCAGCAGGGAAGAAAATGACGGTACCTGACTAAGAAGCCCCGGCTAACCACGTGCCAGCAGCCGCGGTAATACGTAGGGGGCAAGCGTTATCCGGATTTACTGGGTGTAAAGGGAGCGTAGACGGCATGGCAAGCCAGATGTGAAAGCCCGGGGCTCAACCCCGGGACTGCATTTGGAACTGTCAGGCTAGAGTGTCGGAGA
+
GGGGGGGGGGGGGGGGGGGGGGGGGGGGGGGGGGGGGGGGGGGGGGGGGGGGGGGEGGGGGGGGGGGEFGGFGGGGGGGGGGGGGGGGGGGGGGGGGGGGGGGGGGGGGGGGGGGGGGGGGGGGGGDGGGGGGGGGGGGGGGGGGGGGDGGGGGGFGGGGGGGGFGGGGGGGGGGGGGGGGGGGGGGGGGGGGGGGGGGGEEGGGGDCDGGGGEGGDGGFGGEFGGGGGGGGDGGE:FGG@F@DGGFDFGGGGF4FGGFA<)9:@<F??>??BF):AFFF>F>
@DE18INS60510:318:000000000-B6LD3:1:1101:23350:4914 1:N:0:AAGAGGCAAAGGCTAT
TGGGGAATATTGCACAATGGGGGAAACCCTGATGCAGCGACGCCGCGTGAGCGATGAAGTATTTCGGTATGTAAAGCTCTATCAGCAGGGAAGAAAATGACGGTACCTGACTAAGAAGCCCCGGCTAACTACGTGCCAGCAGCCGCGGTAATACGTAGGGGGCAAGCGTTATCCGGATTTACTGGGTGTAAAGGGAGCGTAGACGGCATGGCAAGCCAGATGTGAAAGCCCGGGGCTCAACCCCGGGACTGCATTTGGAACTGTCAGGCTAGAGTGTCGGAGA
+
GGGGGGGGGGGGGGGGGGGGGGGGGGGGGGGGGGGGGGGGGGGGGGGGGGGGGGGGGGGG<FFGGGGFGGFGGGGGGGGGGGGGGGGGGGGGFGGFGGGGGGGGGGCFGGGGGGGFGGG@FGGGGGGGGGGGGFGGGGGGGGGGGGGGFEEFGGFCFGGGGGGGGGGGE@EGGGGGC8CFGGGGGG;CCGGGGGGGGGEEGEGGGGGGEGGGDEFCEGGGC::CFGGGGG3CDDGF>;=CF557CGFGF:DGG=6*?FFDF?D?FAFFFF>622<BFB<>>97
@DE18INS60510:318:000000000-B6LD3:1:1101:21009:4919 1:N:0:AAGAGGCAAAGGCTAT
TGGGGAATATTGCACAATGGGCGCAAGCCTGATGCAGCCATGCCGCGTGTATGAAGAAGGCCTTCGGGTTGTAAAGTACTTTCAGCGAGGAGGAAGGCATTAAGGTTAATAACCTTAGTGATTGACGTTACTCGCAGAAGAAGCACCGGCTAACTCCGTGCCAGCAGCCGCGGTAATACGGAGGGTGCAAGCGTTAATCGGAATTACTGGGCGTAAAGCGCACGCAGGCGGTCTGTCAAGTCGGATGTGAAATCCCCGAGCTCAACCTGGGAACTGCATTCGA
+
GGGGGGGGGGGGGGGDDFGEGGGGGGGEGGGGGGGGGGGGFFGGGGGCGGGGGGGGGGGGGGGGGGGGEFGGGGGGGEGGGGGGGGGGDEGEEFFGGGGGGGGGGGGGGGGGGFCAFGEFGGGGGGGGGEGGGGGGGGGGGGGGGGCF<F:CGGGGGGGFGGGGEFFGFGDGGFFGGGGGGGGGGEEGGGFFGGCEC;FGGGGG6FFGGGGFGECGFGGCDGGGEGGDGGGDGGFFFF:*9?E>D5>0*7C:>F)97D9BD)7DF?F?:@??BFFFB7><948
@DE18INS60510:318:000000000-B6LD3:1:1101:24924:4938 1:N:0:AAGAGGCAAAGGCTAT
TGGGGAATATTGCACAATGGGGGAAACCCTGATGCAGCGACGCCGCGTGAGCGATGAAGTATTTCGGTATGTAAAGCTCTATCAGCAGGGAAGAAAATGACGGTACCTGACTAAGAAGCCCCGGCTAACTACGTGCCAGCAGCCGCGGTAATACGTAGGGGGCAAGCGTTATCCGGATTTACTGGGTGTAAAGGGAGCGTAGACGGCATGGCAAGCCAGATGTGAAAGCCCGGGGCTCAACCCCGGGACTGCATTTGGAACTGTCAGGCTAGAGTGTCGGAGA
+
GGGGGGGGGGGGGGGGGFGGGGGGGGGGGGGGGGGGGGGGGGGGFGGGGGGGGGGGGGGGGGGGFFEGGGGGGGGGGGGGGGGGGGGGGGGGGGGGGEFFCGGGGGGGGGGGGGGGGGGGGGGGGGGGGGGGGGCFGGGGGGGGGGGGGD8CFCF<FGGGGGGGGDFGGEGFGGGGEGEGGGF7CFCEECCFGGGEGGGGGGDGCEGEGGGGGGGGFDFFG=::FG?CFGGGDDCB>FGGFFF@DC3)8>477@FFFF:>G:FF69721;56)4>AFFFFFFF
@DE18INS60510:318:000000000-B6LD3:1:1101:16180:4944 1:N:0:AAGAGGCAAAGGCTAT
TGGGGAATATTGCACAATGGGGGAAACCCTGATGCAGCGACGCCGCGTGAGCGATGAAGTATTTCGGTATGTAAAGCTCTATCAGCAGGGAAGAAAATGACGGTACCTGACTAAGAAGCCCCGGCTAACTACGTGCCAGCAGCTGCGGTAATACGTAGGGGGCAAGCGTTATCCGGATTTACTGGGTGTAAAGGGAGCGTAGACGGCATGGCAAGCCAGATGTGAAAGCCCGGGGCTCAACCCCAGGACTGCATTTGGAACTGTCAGGCTAGAGTGTCGGAGA
+
GGGGGGGGGGGGGGGGGGGGGGGGGGGGDDFGGGFGGGGGCEGGGGGGGEFCFGGGGGGFCGGGGGGGGGGGGGGGGFGGGGDECAFCFGGGGGGFFGGGFGGGGGGGGGGGFFFFGFF+<C@FGGGGGGGGGGCGFGFGCCFGGFEC*:C9FGGEGFE58C?EGGGG8EE8:CEGCCE6EEGGGF?CCCGGGGEDEGGEGGD7==EEECGFGGFGFGGCFGG7@FFGFEGGGG3>DFGG)<>:DC>3<755>FF4CF7A9)CGFAFFFF)22)6<>B?B###
@DE18INS60510:318:000000000-B6LD3:1:1101:26187:4950 1:N:0:AAGAGGCAAAGGCTAT
TGGGGAATATTGCACAATGGGCGCAAGCCTGATGCAGCCATGCCGCGTGTATGAAGAAGGCCTTCGGGTTGTAAAGTACTTTCAGCGAGGAGGAAGGCATTAAGGTTAATAACCTTGGTGATTGACGTTACTCGCAGAAGAAGCACCGGCTAACTCCGTGCCAGCAGCCGCGGTAATACGGAGGGTGCAAGCGTTAATCGGAATTACTGGGCGTAAAGCGCACGCAGGCGGTCTGTCAAGTCGGATGTGAAATCCCCGGGCTCAACCTGGGAACTGCATTCGA
+
GGGGGGGGGGGGGGGGFDFFFGEGGGGGGGGGGGGGGGGGGGGGFGGGGGGGGGGGGGGGGGGGGGGGGGGGGGGGGGGGFGGGGGG>FGDFEFFGGGGGGGGGGGGGGGGGGFGFGGGGGGGGGGGEGGGGGGGGGGGGGGGGFGGGGGDGGGGGGGGGGGGGGFGGGGGGGGEGGGGGGGGGGGGGGF?EGGEEGGGGGGGCFGGD@EEFGGEDF7>7CDGGGD=DGGG777>?BFCC=FFFGEDGFGG>FF@FGD>BGBFGFFFB<FB<F672<ABAA2=
@DE18INS60510:318:000000000-B6LD3:1:1101:20109:4955 1:N:0:AAGAGGCAAAGGCTAT
TGGGGAATATTGCACAATGGGGGAAACCCTGATGCAGCGACGCCGCGTGAGCGATGAAGTATTTCGGTATGTAAAGCTCTATCAGCAGGGAAGAAAATGACGGTACCTGACTAAGAAGCCCCGGCTAACTACGTGCCAGCAGCCGCGGTAATACGTAGGGGGCAAGCGTTATCCGGATTTACTGGGTGTAAAGGGAGCGTAGACGGCATGGCAAGCCAGATGTGAAAGCCCGGGGCTCAACCCCGGGACTGCATTTGGAACTGTCAGGCGAGAGTGTCGGAGA
+
GGGGGGGGGGGGGGGGGGGGGGGGGGGFGGGGGGGGGGGFGGGGGGGGGGGGGGGGGGGGGGFFFGGGGGGDGGGGGGGGGGGGGGGGGGGGGGGFGGGGGGGGGGGGGGGGGGGFGGGGGGGGGGGGGGGGGFFGFGFFGGGGGGGGGGGGGGGFGFGGGGGGGGGGGGGGGGGGFE>FGGEGGG;EEFECGGGGGGEEGGGGEEECEGGGGFGD=<FFCFAFGGFGFGFDGGGF@FGFF@D)CEB5@CCGGB4=CG?<C<F:?AF:<3;>FB?F:>?FFF3
@DE18INS60510:318:000000000-B6LD3:1:1101:18486:4963 1:N:0:AAGAGGCATAGGCTAT
TGGGGAATCTTCCGCAATGGACGAAAGTCTGACGGAGCAACGCCGCGTGAGTGATGACGGCCTTCGGGTTGTAAAGCTCTGTTAATCGGGACGAAAGGCCTTCTTGCGAATAGTGAGAAGGATTGACGGTACCGGAATAGAAAGCCACGGCTAACTACGTGCCAGCAGCCGCGGTAATACGTAGGTGGCAAGCGTTGTCCGGAATTATTGGGCGTAAAGCGCGCGCAGGCGGATCAGTCAGTCTGTCTTAAAAGTTCGGGGCTTAACCCCGTGAGGGGATGGA
+
GGGGGGGGGGGGGGGGGGGGGGGGGGGGGGGGGGGGGGGGGGGGGGGGGGGGGGGGGGGGGGGGGGGGGGGGGGGGGGGGGGGGGGGGGGGGFGGGGGGGGGGGGGGGGGGGGGGGGGGGGGGGGGGGGGGGGGGGGGGGGGGGGGGGGGGDGGGGGGGGGGGGFGGGGGGCEGGCGGGGG9:@CAEGCFGGGGGGGGGGGGEEFGGGGGGGGEEGGGGGGGGGECEGDEGGDDGFFFG=@?6@FFFG=FFF7=F=FG9F5DCFFFFFF>9060103>0(::?
@DE18INS60510:318:000000000-B6LD3:1:1101:22378:4997 1:N:0:AAGAGGCAAAGGCTAT
TGGGGAATATTGCACAATGGGCGCAAGCCTGATGCAGCCATGCCGCGTGTATGAAGAAGGCCTTCGGGTTGTAAAGTACTTTCAGCGGGGAGGAAGGGAGTAAAGTTAATACCTTTGCTCATTGACGTTACCCGCAGAAGAAGCACCGGCTAACTCCGTGCCAGCAGCCGCGGTAATACGGAGGGTGCAAGCGTTAATCGGAATTACTGGGCGTAAAGCGCACGCAGGCGGTTTGTTAAGTCAGATGTGAAATCCCCGGGCTCAACCTGGGAACTGCATCTGA
+
GGGGGGGGGGGAFGGGGGGGGGGGGGGGGGGGGGGGGGGGGGGGGGGGGGGGGGGGGGGGGGGGGGGGGGFFGGGGGGGGGGGGGGGGGGGGGGGGGGGGGGGGGGGGGGGGGGGGGGGGGGGGGGGGGGGGGGGGGGGGGGGGGGGGGGGGGGGGGGGGGGFFGGGGGGGGGGGEGFGGGGGGDGGGGGFGGCEEGGGFEGGFFGGGGG=CGGGEFGGGGGGGGGEDGGGGDCD>FFGGFFFF=<FFFGG*2946CDB>GBGGFFF?BFFFFFBB?A<B4:=
@DE18INS60510:318:000000000-B6LD3:1:1101:9578:5027 1:N:0:AAGAGGCAAAGGCTAT
TGGGGAATATTGCACAATGGGGGAAACCCTGATGCAGCGACGCCGCGTGAGCGAAGAAGTATTTCGGTATGTAAAGCTCTATCAGCAGGGAAGAAAATGACGGTACCTGACTAAGAAGCACCGGCTAAATACGTGCCAGCAGCCGCGGTAATACGTATGGTGCAAGCGTTATCCGGATTTACTGGGTGTAAAGGGAGCGTAGACGGTTGTGTAAGTCTGATGTGAAAGCCCGGGGCTCAACCCCGGGACTGCATTGGAAACTATGTAACTAGAGTGTCGGAGA
+
GGGFGEGG9FFGGGGGFFGGGDGFGGG8FGF<EBEGGDEEGGGGGGGCFCFFGGGGEGG=FG9FGGGGFGF@FFCFGGGGGGGGGGGGGGFFEFGCF@FGGGGGGGGFGGGGGGGDFEGGGGGDGEEDGGF?FFGGFGGFGCCFGGGDGGGGGGFCCFGGG?FC+@CEEGGFGGG>8C8CF7:EFGGGCFCF7?CFGECEEEC?>=8;CGE2+0C:FFFFGGFFGCF76=CDC3D:554C@F>@GGEDE47<C*9?6C)5<4CCBABB<=A<A?.<<AB;6;D
@DE18INS60510:318:000000000-B6LD3:1:1101:15725:5046 1:N:0:AAGAGGCAAAGGCTAT
TGGGGAATATTGCACAATGGGCGCAAGCCTGATGCAGCCATGCCGCGTGTATGGAGAAGGCCTTCGGGTTGTAAAGCACTTTCAGCGAGGAGGAAGGCATTAAGGTTAATAACCTTGGTGATTGACGTTACTCGCAGAAGAAGCACCGGCTAACTCCGTGCCAGCAGCCGCGGTAATACGGAGGGTGCAAGCGTTAATCGGAATTACTGGGCGTAAAGCGCACGCAGGCGGTCTGTCAAGTCGGATGTGAAATCCCCGGGCTCAACCTGGGGACTGCATTCGA
+
G9FGGGGGGGGGGGGGGGGGFGGGGGGFGGGGGGGGGGGGCGGGGGGGGGGGGGGFGGGGGGGGGGGGGGGGGGGGGGGGGGGGGGGGGGGGGEGGGGGGGGGGGGGGGGGGGGEFGGGGGGGGGGGFGGDFGGGGGGGGGGGGGGGGGGG7FGGFGGGGGGGFGGGGGDGCEF@EEGGGGG@EGGGGGGGGGGGG>FGGGGGGFGGGFDCFGGGGGCFGGGGGGGGGGCDDDDGFFF79FFFFDEB>BFGGGFFFGG>F3)1>60>>?:033;BB#######
@DE18INS60510:318:000000000-B6LD3:1:1101:19096:5047 1:N:0:AAGAGGCAAAGGCTAT
TGGGGAATATTGCACAATGGGCGCAAGCCTGATGCAGCCATGCCGCGTGTATGAAGAAGGCCTTCGGGTTGTAAAGTACTTTCAGCGAGGAGGAAGGCATTAAGGTTAATAACCTTGGTGATTGACGTTACTCGCAGAAGAAGCACCGGCTAACTCCGTGCCAGCAGCCGCGGTAATACGGAGGGTGCAAGCGTTAATCGGAATTACTGGGCGTAAAGCGCACGCAGGCGGTCTGTCAAGTCGGATGTGAAATCCCCGGGCTCAACCTGGGAACTGCATTCGA
+
GGGGGGGGGGGGGGGGGGGGGGGGGGGGGGGGGGGGGGGGGGGGGGGGGGGGGGGGGGGGGGGGGGGGGEGGGGGGGGGGFGGGGGGDGGGGGGGGGGGGGGGGGGGGGGGGGGFFGGGGGGGGGGGGGGGGGGGGGGGGGGGGGGGGGGGGGGGGGGGGGGGGGGGGGGGGGGGGGGGGGGGGGGGGGGGGGGGGGGGGGGGGFFGGGGGGGGGEGFGGDDGGGGEGGGGGGGGFFFGGFFFFC=BF?FGFCFFFGG>>D)*9F?FFBFBBFFB??DFF<A=
@DE18INS60510:318:000000000-B6LD3:1:1101:13275:5053 1:N:0:AAGAGGCAAAGGCTAT
TGGGGAATATTGCACAATGGGGGAAACCCTGATGCAGCGACGCCGCGTGAGCGATGAAGTATTTCGGTATGTAAAGCTCTATCAGCAGGGAAGAAAATGACGGTACCTGACTAAGAAGCCCCGGCTAACTACGTGCCAGCAGCCGCGGTAATACGTAGGGGGCAAGCGTTATCCGGATTTACTGGGTGTAACGGGAGCGTAGACGGCATGGCAAGCCAGATGTGAAAGCCCGGGGCTCAACCCCGGGACTGCATTTGGAACTGTCAGGCTAGAGTGTCGGAGA
+
FFGGGEGGEGGAFGGGGGGGGGFGGGG,BFD=DCFGGGEGGGGGGGGGEECGDGGEFGGDCFFGGGGGEGGGGGGFGCFGGGGGGFFGCGFGEGGGGGFEGGGGFFFGGGFGGF8AF:FBC*<<FFEGFGGGGGCFGGGGFGGCCE*?:88FGGG<@>EGDEGCCE8>?EEFFFGGGGG69<7+0/;8:0++;?EGCEEEEEECEGGDGGGGGGGG=7>CDCC:EGGGC*773CD@>7CF@>E5CG@5><C4**110*4<<49D=:F775447?#########
@DE18INS60510:318:000000000-B6LD3:1:1101:18252:5073 1:N:0:AAGAGGCAAAGGCTAT
TGGGGAATATTGCACAATGGGCGAAAGCCTGACGCAGCGACGCCGCGTGAGTGAAGAAGTATTTCGGTATGTAAAGCTCTATCAGCAGGGAAGAAAATGACGGTACCTGACTAAGAAGCCCCGGCTAACTACGTGCCAGCAGCCGCGGTAATACGTAGGGGGCAAGCGTTATCCGGATTTACTGGGTGTAAAGGGAGCGTAGACGGTAAAGCAAGTCTGAAGTGAAAGCCCGCGGCTCAACTGCGGGACTGCTTTGGAAACTGTTTAACTGGAGTGTCGGAGA
+
GFGGGGGGGGGFGGGGGGGGGGGGGGGFGGGGGGGGGGGGGGGGGGGFGEGGFGGGGGGGFFGGFGGGGGGGGFGGGGGGGGGGGFGGGGGGGGGGGGGGGGGGGGGGGGGGGGGGGGGGGDGGGGGGGGGGGGGGGGGGGGGGGGGGEGGFGGGGG5EGGGGGGGGGEEGFGGGGGGG6EFEGGGGGGGGGGGGGGGG>EGGCGGEFGGGGGFGGGGGGGGGGGGGGGC<D5CDD)5>C@FFFGED>E4CGG*9FFGAFG*:FF9F<A=AFF<08.<29>B#
@DE18INS60510:318:000000000-B6LD3:1:1101:21086:5098 1:N:0:AAGAGGCAAAGGCTAT
TGGGGAATATTGCACAATGGGGGAAACCCTGATGCAGCGACGCCGCGTGAAGGAAGAAGTATCTCGGTATGTAAACTTCTATCAGCAGGGAAGAAAATGACGGTACCTGACTACGAAGCCCCGGCTAACTACGTGCCAGCAGCCGCGGTAATACGTAGGGGGCAAGCGTTATCCGGATTTACTGGGTGTAAAGGGAGCGTAGACGGAAGAGCAAGTCTGATGTGAAAGGCTGGGGCTTAACCCCAGGACTGCATTGGAAACTGTTGTTCTAGAGTGCCGGAGA
+
GGGGGGGGGGGGGGGGGGGGGGGGGGGGGGGGGGGGGGGGGGGGGGGGGGGGGGGGGGGGGGGGGGGGGCGGGGGGGGGGGGGGFFFGGGGGGGGGGGGGGGGGGGGGGGGGGGGGGGGFGGGGGGGGGGGGGGGGGGGGGGGGGGGGGGGGGFG<FGGGGGGGGGGGGGGGGGGGGGGGGGGGGGFGCFFFGGGGGGGEGGEGGGGGGGGGGGGGGFGFFGCFGGGGGGGGGDGDBFFG?FFFGGFGFFGGGF??F=AFF6F:B)7(:@ADFFFFF26>695
@DE18INS60510:318:000000000-B6LD3:1:1101:15117:5100 1:N:0:AAGAGGCAAAGGCTAT
TGGGGAATATTGCACAATGGGCGCAAGCCTGATGCAGCCATGCCGCGTGTATGAAGAAGGCCTTCGGGTTGTAAAGTACTTTCAGCGGGGAGGAAGGGAGTAAAGTTAATACCTTTGCTCATTGACGTTACCCGCAGAAGAAGCACCGGCTAACTCCGTGCCAGCAGCCGCGGTAATACGGAGGGTGCAAGCGTTAATCGGACTTACTGGGCGTAAAGCGCACGCAGGCGGTTTGTTAAGTCAGATGTGAAATCCCCGGGCTCAACCTGGGAACTGCATCTGA
+
GGGGGGGFGGGFGGGGGGGFGGGGGGGGGGGGGGGGGGGGAFGG@GEGGGGGGGGGGGFFGGGGGGGGGGGGGGGGGGGGGGGGGGGGGGGGGGGGGGGGGCGGGGGGGGGGGGGGGGGGGGGGGGGGGGGGGGGGGGGGGGGGGGGGGGGGGGGFGGFGGGGDGGGGGGGGGEEGFGGGGDGGEEGGGGGGGGGEC7CCEE*89FGFEEGDGEGEGCCGGDEDEGGGGGG7D3<F4FFFFFFFG7@:FGGGF4/?5D>>DFGFFFF?FFFFBF?F?FA9>D?
@DE18INS60510:318:000000000-B6LD3:1:1101:17518:5116 1:N:0:AAGAGGCACAGGCTAT
TGGGGAATATTGCACAATGGGCGCAAGCCTGATGCAGCCATGCCGCGTGTATGAAGAAGGCCTTCGGGTTGTAAAGTACTTTCAGCGGGGAGGAAGGGAGTAAAGTTAATACCTTTGCTCATTGACGTTACCCGCAGAAGAAGCACCGGCTAACTCCGTGCCAGCAGCCGCGGTAATACGGAGGGTGCAAGCGTTAATCGGAATTACTGGGCGTAAAGCGCACGCAGGCGGTTTGTTAAGTCAGATGTGAAATCCCCGGGCTCAACCTGGGAACTGCATCTGA
+
GGGGGGGGDGGGGGGGGGGGGGGGGGGGGGGGGGGGGGGGGGGGGGGGGGGGGGGGGGGGFGGGGGGGGGGGGGGGG?C<CEFGGGGGGGGGGGGGGGGGGGGGGGGGGGGGGGGGGGGGGGGGGGGFGGGGGGGGGGGGGGGGGGGGGGGGGGGGGGGGGGGGGGGGFGGGGGGGGGGGGGGGGGGGGGGGGGGGGGGGGGGGGGGGGGGGGGGGGGGGGGGGGGGGGGGGGGGF)8CFBFFFG9@CFGG>FFFFFD>BD>3CF?F?BFFF:?:BFF9:A>B
@DE18INS60510:318:000000000-B6LD3:1:1101:24615:5117 1:N:0:AAGAGGCAAAGGCTAT
TGGGGAATCTTCCGCAATGGGGGAAAGCCTGATGCAGCGACGCCGCGTGAAGGATGAAGGTCTTCGGGTTGTAAACTTCTATCAGCAGGGAAGAAACAAATGACGGTACCTGACTAAGAAGATCCGGCTAACTACGTGCCAGCAGCCGCGGTAATACGTAGGGAGCGAGCGTTATCCGGCTTTACTGGGTGTAAAGGGTGCGTAGGCGGCCTGGTAAGTTAGAAGTGAAATTTAGGGGCTCACCCCCTAAACTGCTTCGAAAACTGCTGGGCTAGAGTGCAGG
+
GGGGGGGG@GG9F,BFGGGGG,@FGG,FGGGG9F9FGG+CFGGGGGGGGGE<FGGGG,FGAFGGGGG+EFGGGGGF<FGG<F?F<F,FFGG=FGGGGD<,,CF=:FF<+,,3DF,FF,,7,3@,3,*33*@F;33*531>9,15<F,1<F*=FGC:2*7:F<:FEGGDBGG/*/A+0***/::<7AFG50/*2+30A*02;C8E58+**22**:EGGFC################################################################
@DE18INS60510:318:000000000-B6LD3:1:1101:16231:5138 1:N:0:AAGAGGCAAAGGCTAT
TAGGGAATTTTCGTCAATGGGGGAAACCCTGAACGAGCAATGCCGCGTGAGTGAAGAAGGTCTTCGGATCGTAAAGCTCTGTTGTAAGTGAAGAACGGCTCATAGAGGAAATGCTATGGGAGTGACGGTAGCTTACCAGAAAGCCACGGCTAACTACGTGCCAGCAGCCGCGGTAATACGTAGGTGGCAAGCGTTATCCGGAATCATTGGGCGTAAAGGGTGCGTAGGTGGCGTACTAAGTCTGTAGTAAAAGGCAATGGCTCAACCATTGTAAGCTATGGAA
+
GGGGGGGGGGGGGGGGGGGGGGGGGGGGGFFGGGGGGGGGGGGG:FGFGGDGGGGGGGGGCFFGGGGGEFGGGGGGGFGCFFGGGFFGFGGGGGGGGGGGGGG?FFGGGGGGGGGGDFGGGGGGGGGGGGGGGGGGGGGGGGGGGGGGGGGGGGGGGGGGGGGGGGGGEEEGGGGGFGGG9CGGFGGGGGGGGGEEFFFEEGDGGGGFFCFGEEGGGGGGGGGGGGGGGGGGGDGFFF=FFFFFFGFC*CFFGF@5<6<05?CD??FF<4<AAFFB664<:4F
@DE18INS60510:318:000000000-B6LD3:1:1101:25097:5165 1:N:0:AAGAGGCAAAGGCTAT
TGGGGAATATTGCACAATGGGCGCAAGCCTGATGCAGCCATGCCGCGTGTATGAAGAAGGCCTTCGGGTTGTAAAGTACTTTCAGCGAGGAGGAAGGCATTAAGGTTAATAACCTTAGTGATTGACGTTACTCGCAGAAGAAGCACCGGCTAACTCCGTGCCAGCAGCCGCGGTAATACGGAGGGTGCAAGCGTTAATCGGAATTACTGGGCGTAAAGCGCACGCAGGCGGTCTGTCAAGTCGGATGTGAAATCCCCGGGCTCAACCTGGGAACTGCATTCGA
+
GGGGGGGGGGGGGGGGGFGGGGGGGGGFGGGGGGGGGGGGGGGGGGGGGGGGGGGGGGGGGGGGGGGGGGGGFGGGGGGGFGGGGGGGGGGGGGGGGGGGGGGGGGGGGGGGGG9FGGGGGGGGGGGEGGGGGGGGGGGGGGGGGGGGGGGGGGGGGDGGGGGGGGGGGGGGDEGDGGGGD>EGGGEGGGCFGGGGCFGGGGGFGGCGFGGGGGGGGGGGGGEGGGGGGCC777>@FFCCFFEFGEFGFCCCDFF@<C(7CDGG?BFFFFFFBFBFBFFA<B4
@DE18INS60510:318:000000000-B6LD3:1:1101:15350:5179 1:N:0:AAGAGGCAAAGGCTAT
TGGGGAATATTGCACAATGGGCGCAAGCCTGATGCAGCCATGCCGCGTGTATGAAGAAGGCCTTCGGGTTGTAAAGTACTTTCAGCGGGGAGGGAGGGAGTAAAGTTAATACCTTTGCTCATTGACGTTACCCGCAGAAGAAGCACCGGCTAACTCCGTGCCAGCAGCCGCGGTAATACGGAGGGTGCAAGCGTTAATCGGAATTACTGGGCGTAAAGCGCACGCAGGCGGTTTGTTAAGTCAGATGTGAAATCCCCGGGCTCAACCTGGGAACTGCATCTGA
+
GGGGGGGGGGGGGGGGGGGFGGGGGGGGGGGGGGGGGGGGGGGGGGGGGGGGGGGGGGGGGGGGGGGGGGGGGGGGGGGGGGGGGGGGGGGGGGGGGEGGGGGGGGGGGGGGGGGGGGGGGGGGGGGGGGGGGGGGGGGGGGGGGGGGGGGGGGGGGGGGGGGGGGGGGGGGGGGGGGGGGGGEGDGGGGGGGGGE8FGGGGEEFGGGGGGGGGGGGGGGGGGGGGGGGGGGDDC5?FGGFFFFFEF*9CGFGFFFGGFFGBGGF0@BFFF??622<B<<ABF
@DE18INS60510:318:000000000-B6LD3:1:1101:13764:5193 1:N:0:GAGAGGCAAAGGCTAT
TGGGGAATATTGCACAATGGGCGCAAGCCTGATGCAGCCATGCCGCGTGTATGAAGAAGGCCTTCGGGTTGTAAAGTACTTTCAGCGGGGAGGAAGGGAGTAAAGTTAATACCTTTACTCATTGACGTTACCCGCAGAAGAAGCACCGGCTAACTCCGTGCCAGCAGCCGCGGTAATACGGAGGGTGCAAGCGTTAATCGGAATTACTGGGCGTAAAGCGCACGCAGGCGGTTTGTTAAGTCAGATGTGAAATCCCCGGGCTCAACCTGGGAACTGCATCTGA
+
GGGGGGGGGGGGGGGGGGGGGGFEGGGGGGCFGGGGGGGGGGGGGGGEEGGGGGGGGGGGGGGDFGGGEDEGFGGGGGGGGGGGFFGGGGDEGGFGGGGGGGGCCGGGGGGFGGGGFGGDCFGGFGGGGGGGGGGGGGFGGGGGGCFGDEGGGFFGGGFGGGGGGGGGGGG8FFCEFGGGGEGGGGGGGFEGGGEE>FFFGGEFGGGG78CFEEE5CGFGGGGDEGGCEED35CD5<FFGFFFFCFF:6FGF7BFFGGF>G@FCFFFB<FFF:603<7><AAF
@DE18INS60510:318:000000000-B6LD3:1:1101:22375:5199 1:N:0:AAGAGGCAAAGGCTAT
TGGGGAATATTGCACAATGGGGGAAACCCTGATGCAGCGACGCCGCGTGAAGGAAGAAGTATCTCGGTATGTAAACTTCTATCAGCAGGGAAGAAAATGACGGTACCTGACTAAGAAGCCCCGGCTAACTACGTGCCAGCAGCCGCGGTAATACGTAGGGGGCAAGCGTTATCCGGATTTACTGGGTGTAAAGGGAGCGTAGACGGAAGAGCAAGTCTGATGTGAAAGGCTGGGGCTTAACCCCAGGACTGCATTGGAAACTGTTTTTCTAGAGTGCCGGAGA
+
GGGGGGGGGGGGGGGGGGGGGGGGGGGGGGGGGGGGGGGGGGGGGGGGGGGGGGGGGGGGGGGGGGGGGGGGGGGGGGGGGGGGGGGGGGGGGGGGGGGGGGGGGGGGGGGGGGGGGGGGGGGGGGGGGGGGGGGGGGGGGGGGGGGGGGGGGGGFGGGGGGGGGGGGGGGGGGGGEGGGGGGGGGGGGGGGGGGGGGGGGGGGGGGGGGGGGGFGGCFGGGGGGGGGGGGGGDDE@FGGFF>BGGFF>4DGGBFFGGF<FFG*9<F<?FDF93<AF>>B9>>
@DE18INS60510:318:000000000-B6LD3:1:1101:23008:5211 1:N:0:AAGAGGCAAAGGCTAT
TGGGGAATATTGCACAATGGGCGAAAGCCTGATGCAGCAACGCCGCGTGAGCGATGAAGGCCTTCGGGTCGTAAAGCTCTGTCCTCAAGGAAGATAATGACGGTACTTGAGGAGGAAGCCCCGGCTAACTACGTGCCAGCAGCCGCGGTAATACGTAGGGGGCTAGCGTTATCCGGATTTACTGGGCGTAAAGGGTGCGTAGGTGGTTTCTTAAGTCAGGAGTGAAAGGCTACGGCTCAACCGTAGTAAGCTCTTGAAACTGGGAAACTTGAGTGCAGGAGAG
+
GGGGGGGGGGGGGGGGGGGGGGGGGGGGGGGGGGGGGGGGGGGGFGGGEGGGGGGGGGGGGGGGGGGGGGGGGGGGGGGGGGGGFGFFGGGGGGGGGGGGGGGGGGGGGGGGGGGGGDFGGGDGGGGGGGGGGGGGGGGGGGGGGGGGGGGGGGGGGGGGGGGGGGGEGGGGGGGGGGGGGGGGGGGGGGGGGGGGGGGGGGGGGGEGGGGGGGGGGGGFGGGGFFFGFGGFGGGFBEG4?@EEFEEFFGGGGFFFGG277@F4>:F<<FFDBFBFFFF####
@DE18INS60510:318:000000000-B6LD3:1:1101:20331:5218 1:N:0:AAGAGGCAAAGGCTAT
TGGGGAATATTGCACAATGGGGGAAACCCTGATGCAGCGACGCCGCGTGAGCGATGAAGTATTTCGGTATGTAAAGCTCTATCAGCAGGGAAGAAAATGACGGTACCTGACTAAGAAGCCCCGGCTAACTACGTGCCAGCAGCCGCGGTAATACGTAGGGGGCAAGCGTTATCCGGATTTACTGGGTGTAAAGGGAGCGTAGACGGCATGGCAAGCCAAATGTGAAAGCCCGGGGCTCAACCCCGGGACTGCATTTGGAACTGTCAGGCTAGAGTGTCGGAGA
+
GGGGGGGGGGGGGGGGGFGGGGGGGGGGGGGGGGGGGGGGGGGGGGGGGGGGGGFGGGGGGGGGGGGEG<F@FGGGGGGGGGGGGGGGGGGGGGGGGGGGGGGGGGGGGGGGGGGGGGFFGGGGGGGGGGGGGGGGGGGGGGGGGGGGGGGGGGG?FFGGGGGGGGGGGGGFGGGGGGGGGGGGGGEG:FGGGGGGGGGGEEEGGGGGGFGGGGG5FGGGFGFGGFGGGCFGGGG>BFGGFF>EDGED3>FFG*7@CFBBCFF09<@?B)2:<?AF466643:
@DE18INS60510:318:000000000-B6LD3:1:1101:16757:5219 1:N:0:AAGAGGCAAAGGCTAT
TGGGGAATATTGCACAATGGGGGAAACCCTGATGCAGCGACGCCGCGTGAGCGATGAAGTATTTCGGTATGTAAAGCTCTATCAGCAGGGAAGAAAATGACGGTACCTGACTAAGAAGCCCCGGCTAACTACGTGCCAGCAGCCGCGGTAATACGTAGGGGGCAAGCGTTATCCGGATTTACTGGGTGTAAAGGGAGCGTAGACGGCATGGCAAGCCAGATGTGAAAGCCCGGGGCTCAACCCCGGGACTGCATTTGGAACTGTCAGGCTAGAGTGTCGGAGA
+
GGGGGGGGGGGGGGGGGGGGGGGGGGGGGGGGGGGGGGGGGGGFFGGGGGGGGGGGGGGGGGGGGGGGGGGGGGGGGGGGGGGGGGGFFGGGGGGFGGGGGGGGGGGGGGGGGGGGGGGGGGGGGGGGGGGGGGGGGGGGGGGGGDGGGGGGGFFFGGGGGGGGGGGGGGDCFGGGFGGGGGGGGGGGGGGGGGGGGGGGGGGGGGGGGGGGGGGGGGGGDGGGGGGGGGGGD)CE@FGGFFFFGGEDFFFGFFFFFGBFFFGGFFFFFFD:BFFFFFFFBB@
@DE18INS60510:318:000000000-B6LD3:1:1101:24260:5239 1:N:0:AAGAGGCAAAGGCTAT
TGGGGAATATTGCACAATGGGCGCAAGCCTGATGCAGCCATGCCGCGTGTATGAAGAAGGCCTTCGGGTTGTAAAGTACTTTCAGCGGGGAGGAAGGGAGTAAAGTTAATACCTTTGCTCATTGACGTTACCCGCAGAAGAAGCACCGGCTAACTCCGTGCCAGCAGCCGCGGTAATACGGAGGGTGCAAGCGTTAATCGGAATTACTGGGCGTAAAGCGCACGCAGGCGGTTTGTTAAGTCAGATGTGAAATCCCCGGGCTCAACCTGGGAACTGCATCTGA
+
GGGGGGGGGGGGGGGGGGGGGGGGGGGGGGGGGGGGGGGGGGGGGGGGGGGGGGGGGGGGGGGGGGGGGGGGGGGGGGGGGGGGGGGGGGGGGGGGGGGGGGGGGGGGGGGGGGGGGGGGGGGGGGGEGGGGGGGGGGGGGGGGGGGGGGGGGGGGGGGGGGGGGGGGGGGGGGGGGGGGGGGGGGGDFGGGGGGGGGGGGGEGGGGG?FGGGGGGGFGGGGCCCDGGGGGGGGD:@FGFF?4@FGF76>CCFF:6<DB>GFGG@(<:BF???<?FFAAA>:7
@DE18INS60510:318:000000000-B6LD3:1:1101:9972:5240 1:N:0:AAGAGGCAAAGGCTAT
TGGGGAATATTGCACAATGGGGGAGACCCTGATGCAGCGACGCCGCGTGAAGGATGAAGGTCTTCGGATTGTAAACTTCTATCAGCAGGGAAGAAACAAATGACGGTACCTGACTAAGAAGCCCCGGCTAACTACGTGCCAGCAGCCGCGGTAATACGTAGGGGGCAAGCGTTATCCGGATTTACTGGGTGTAAAGGGAGCGTAGACGGAAGAGCAAGTCTGATGTGAAAGGCTGGGGCTTAACCCCAGGACTGCATTGGAAACTGTTTTTCTAGAGTGCCGG
+
GGFFGGGGGGGGGGGGGGGGGGGEDGGGGGGGGGGGGGGGGGGFGGGGGEEGGGGGGGGGFGGGGGGGGGGGGG@EGFGGEFGGGGGGFGGGFGGGGGGGGFGGGDGGFFFGGGFFFFCFGGFGGFDFGGCGFFFGGGGGGGGGGGGGGGGFGFGGGGGGGGGGE*:8FGGCGGGGFGDGEEFFFGGFG?EEGGFGG*8EEEEECCFGGEGGGGGGGG:FFGCFGFGGFE7DCGGF>:DC5?FFGA:>>*>FFFFF>>8?>BCF460-))449AB9?:<<AFE
@DE18INS60510:318:000000000-B6LD3:1:1101:12968:5243 1:N:0:AAGAGGCAAAGGCTAT
TGGGGAATATTGCACAATGGGCGCAAGCCTGATGCAGCCATGCCGCGTGTATGAAGAAGGCCTTCGGGTTGTAAAGTACTTTCAGCGGGGAGGAAGGGAGTAAAGTTAATACCTTTGCTCATTGACGTTACCCGCAGAAGAAGCACCGGCTAACTCCGTGCCAGCAGCCGCGGTAATACGGAGGGTGCAAGCGTTAATCGGAATTACTGGGCGTAAAGCGCACGCAGGCGGTTTGTTAAGTCAGATGTGAAATCCCCGGGCTCAACCTGGGAACTGCATCTGA
+
GGGGGGGGGGGGGGGGGGGGGGGGGGGGGGGGGGGGGGGGGGGGGGGGGGFGGGGGGGGGGGGGGGGGGGGGGGGGGGGGFGGGFGGGGGGGGGGGGGGGGGFGGGGGGGGGGGGGGGGGGGGGGGGGGGGGGGGGGGGGGGGGGGFGDFGGGGGGFGGGGGGGGGGGGCEGGGGGGGGGGGGGGGGGGGGFGGGGGGGGCECGGGGGGGGGGGGGGFFGGGGGGGGGGGGCCCGFFFGGFFFBCC?DFGGGGFFFGGB>G5FFFFF:<F?B?BFF2).64:@
@DE18INS60510:318:000000000-B6LD3:1:1101:18937:5264 1:N:0:AAGAGGCAAAGGCTAT
TGGGGAATATTGCACAATGGGGGAAACCCTGATGCAGCGACGCCGCGTGAGCGATGAAGTATTTCGGTATGTAAAGCTCTATCAGCAGGGAAGAAAATGACGGTACCTGACTAAGAAGCCCCGGCTAACTACGTGCCAGCAGCCGCGGTAATACGTAGGGGGCAAGCGTTATCCGGATTTACTGGGTGTAAAGGGAGCGTAGACGGAAGAGCAAGTCTGATGTGAAAGGCTGGGGCTTAACCCCAGGACTGCATTGGAAACTGTTTTTCTAGAGTGCCGGAGA
+
GGGGGGGGGGGGGGGGGGGGGGGGGGGFGGGGGGGGGGGGGGGGGGGGGGGGGGGGGGGGGGGGGGEFGFGGGGGGGGGCGDGGGGGGFFGGGGGGGGGGGGGGGGGGGGGGGGGGGGGGGGGGGGGGGGGGGFGGGFGGGGGGGGGGGGGGGGG9FGGGGGGGGGGGEGGGGGGGGGDGGG?FGGCGEFFFGGGGGGGGGGEGGGGGDFGGGGGFGGGFGGFGGGGGGGGGGCDE)>FFF6>>GGFGFGGDFF@FFGFAG4FG=4:(24<<AFAF<<BB69>
@DE18INS60510:318:000000000-B6LD3:1:1101:7053:5283 1:N:0:AAGAGGCAAAGGCTAT
TGGGGAATATTGCACAATGGGGGAAACCCTGATGCAGCGACGCCGCGTGAAGGAAGAAGTGTCTCGGTATGTAAACTTCTATCAGCAGGGAAGAAAATGACGGTACCTGACTAAGAAGCCCCGGCTAACTACGTGCCAGCAGCCGCGGTAATACGTAGGGGGCAAGCGTTATCCGGATTTACTGGGTGTAAAGGGAGCGTAGACGGAAGAGCAAGTCTGATGTGAAAGGCTGGGGCTTAACCCCAGGACTGCATTGGAAACTGGTTTTCTAGAGTGCCGGAGA
+
EFGEFGGGGGGGFGGGGGGGGGGFEGGGGGFGGGFCGFEGGGGGGGGFGGGGGGGGGGGGGGG9FFGCFGGFGGFGGGGGCCFGGDFGGGGGGGGGGFEFFEEGGGFGGGGGGGGGGGGGGGGGGDGGGGGGGFGGGGGGGFGGGGGG*CEFGGF<FFEGGGGGGGGE*;;CFGGGGEG9C?FFGG6C:C?EGGGGGGE8?CCCECCGGGGGFDFFG*CD7:CG?FGGGGGFGGGE3>GC8=)8DGFCF4F4DFFFGGBAF?F*92;029>BFFBA#######
@DE18INS60510:318:000000000-B6LD3:1:1101:6356:5298 1:N:0:AAGAGGCAAAGTCTAT
TGGGGAATATTGCACAATGGGGGAAACCCTGATGCAGCAACGCCGCGTGAGTGATGACGGCCTTCGGGTTGTAAAGCTCTGTCTTTGGGGACGATAATGACGGTACCCAAGGAGGAAGCCACGGCTAACTACGTGCCAGCAGCCGCGGTAATACGTAGGTGGCAAGCGTTGTCCGGATTTACTGGGCGTAAAGGGAGCGTAGGCGGATTTTTAAGTGGGATGTGAAATACCCGGGCTCAACCTGGGTGCTGCATTCCAAACTGGAAATCTAGAGTGCAGGATG
+
FFGFGG@FGGGGGFGGCGGE<FG7FCF<FGGGGFGGGGFFGFGCBFGCFEGGGGGGGGGGGGGGGGGDGGEG9FFGGGFGGD<FFGCEEGGGF>CEFGGG9CEFEEGG=FFF@DEEGFGGGGGC7F@AFFGGGGFGGGFFFFFGGGDEGGGGCFGGCFGFFGCFGGGGEGGGFGGGEGEFC?CFGGGGGGC/+<CCEGGG>8?@CE**;9<:87<CFD9*9C6:CFFDFGG47)9B8:6CFFFFGG?<32CFFF??*0<45*:*5:*66@429<AA#######
@DE18INS60510:318:000000000-B6LD3:1:1101:23910:5299 1:N:0:AAGAGGCAAAGGCTAT
TGGGGAATATTGCACAATGGGCGAAAGCCTGATGCAGCAACGCCGCGTGAGTGATGAAGGCCTTCGGGTCGTAAAACTCTGTCCTCAAGGAAGATAATGACGGTACTTGAGGAGGAAGCCCCGGCTAACTACGTGCCAGCAGCCGCGGTAATACGTAGGGGGCTAGCGTTATCCGGATTTACTGGGCGTAAAGGGTGCGTAGGCGGTCTTTCAAGTCAGGAGTGAAAGGCTACGGCTCAACCGTAGTAAGCTCTTGAAACTGGGAGACTTGAGTGCAGGGCAG
+
GFGGGGGGGGGGGGGGGGGGGGEGGGGFGGGGGGGGGGGGGGGGGGGEGGGGGGGFAFFGGGGGGGCGGGG@:FGGGGGGGGGGGGFGGGGGFGGGGGFGDGGGGGFGGF@FCEEGGCCFGGGEGGGFGGGGCG8CFFGGGGGGGGC:EGGGGGGGDGGGGGGGGEGE8EGGGGG>EEEGGGGFFCGEEECGG7EEGGG5CEEFGEGGGGGGGFGGFFGGDDGG7CFGFGFDCDGFFFGFFF:<5C>GF70*97?*:CA2*9CD@(78<622:B#########
@DE18INS60510:318:000000000-B6LD3:1:1101:22269:5305 1:N:0:AAGAGGCAAAGGCTAT
TGGGGAATATTGCACAATGGGCGCAAGCCTGATGCAGCCATGCCGCGTGTATGAAGAAGGCCTTCGGGTTGTAAAGTACTTTCAGCGGGGAGGAAGGGAGTAAAGTTAATACCTTTGCTCATTGACGTTACCCGCAGAAGAAGCACCGGCTAACTCCGTGCCAGCAGCCGCGGTAATACGGAGGGTGCAAGCGTTAATCGGAATTACTGGGCGTAAAGCGCACGCAGGCGGTTTGTTAAGTCAGATGTGAAATCCCCGGGCTCAACCTGGGAACTGCATCTGA
+
GGGGGGGGGGGGGGGGGGGGGGGGGGGGGGGGGGGGGGGGGGGGGGGGGGGGGGGGGGGGGGGGGGGGGGGGGGGGGGGFGGGGGGGGGGGGGGGGGGGGGGGGGGGGGGGGGGGGGGGGGGGGGGGGGGGGGGGGGGGGGGGGGGGGGGGGGGGGGGGGGGGGGGGGGGGGGEGGGGGGGGGGGGGGGGGGGGGGGGGGGGGGGGGGGGGGGGGGGGGGGGEDGGGGGGGCCDDFFFGGFFFFGGFFBFGCFFF:GG>9DBGGFFF?FF?<::BB7A#####
@DE18INS60510:318:000000000-B6LD3:1:1101:8004:5316 1:N:0:AAGAGGCAAAGGCTAT
TGGGGAATATTGCACAATGGGCGCAAGCCTGATGCAGCCATGCCGCGTGTATGAAGAAGGCCTTCGGGGTGTAAAGTACTTTCAGCGGGGAGGAAGGGAGTAAAGTTAATACCTTTGCTCATTGACGTTACCCGCAGAAGAAGCACCGGCTAACTCCGTGCCAGCAGCCGCGGTAATACGGAGGGTGCAAGCGTTAATCGGAATTACTGGGCGTAAAGCGCACGCAGGCGGTTAGTTAAGTCAGATGTGAAATCCCCGGGCTCAATCTGGGAACTGCATCTGA
+
<FEFGGDGFGGFGFGCFEFCE,C@@7FDF8@CFEFEGFGGFGDFGGG@B@,C@CCFFGFF8FF8FFGE+@F=FGEGGEFCEDF<F97BCD+>F=<DEC=CFFFACCFGDFA<>,3,C=FFFG9FFFCFG@EFFGGCG7@CCFCGGGGGC7FGFFGE7FGGGGGGGFCFGDG>@FCC<FGFGGE5E8CEF@C8?>EGGGC*;8CFFFF9<A=58:7*:DDG)>5CED5/=5511**1*0>C669=FD**0>*0:76/79627>CGF##################
@DE18INS60510:318:000000000-B6LD3:1:1101:22231:5330 1:N:0:AAGAGGCAAAGGCTAT
TGGGGAATATTGCACAATGGGGGAAACCCTGATGCAGCGACGCCGCGTGAAGGAAGAAGTATCTCGGTATGTAAACTTCTATCAGCAGGGAAGAAAATGACGGTACCTGACTAAGAAGCCCCGGCTAACTACGTGTCAGCAGCCGCGGTAATACGTAGGGGGCAAGCGTTATCCGGATTTACTGGGTGTAAAGGGAGCGTAGACGGAAGAGCAAGTCTGATGTGGAAGGCTGGGGCTTAACCCCAGGACTGCATTGGAAACTGTTTTTCTAGAGTGCCGGAGA
+
GGGGGGGGGGGGGGGGGGGGGGGGGGGGGGGGGGGGGGGGGGGGGGGFGGGGGGGGGGGGGGGGGGGGFGGGGGGGGGGGGGGGGGGGGGGGGGGGGGGGGGGGGGGGGGGGGGGGGGGGGGGGGGGGGGGGGGFGGGGGGGGGGGGGGGGGGGGFGGGGGGGGGGGGGGEFGDGGGGGGGGGGGGCEEGGFGGGGGGGEEEEGGGGGGGGGGFGFGGGGGGFGGGGFGFGGGGGFFFG7BFFEDGFC@CFFFFF?29<BG47:9>FB?@:>>?<<-9>>9B#
@DE18INS60510:318:000000000-B6LD3:1:1101:22498:5333 1:N:0:AAGAGGCAAAGGCTAT
TGGGGAATATTGCACAATGGGGGAAACCCTGATGCAGCGACGCCGCGTGAGCGAAGAAGTATTTCGGTACGTAAAGCTCTATCAGCAGGGAAGAAAATGACGGTACCTGACTAAGAAGCACCGGCTAAATACGTGCCAGCAGCCGCGGTAATACGTATGGTGCAAGCGTTATCCGGATTTACTGGGTGTAAAGGGAGCGTAGACGGTTGTGTAAGTCTGATGTGAAAGCCCGGGGCTCAACCCCGGGACTGCATTGGAAACTATGTAACTAGAGTGTCGGAGA
+
GGGGGGGGGGGFGGGGGGGGGGGGGGGGGGGGGGGGGGGGGGGGGGGGGGGGGGFGGGGGGGGGGGGGGGGGGGGGGGGGGGGGGGGGGGGGGGGGGGGGGGGGGGGGGGGGGGGGGGGGGGGGGGGGGGGGGGFFFGGGGGGGGGGGGGGGGGGFGGGGGGGGGGGGGGGGGGGGGGGGGGGGG><EEGGGGGGCGGGGGGCFGGGEEEEFGGGFGGGGGDE>CFFGGGFGGGC:BF4FFFFFDDDCDGGGCFFFGFAFGFFGFBFFF?)5)8A44:?9>9D
@DE18INS60510:318:000000000-B6LD3:1:1101:17295:5336 1:N:0:AAGAGGCAAAGGCTAT
TGGGGAATATTGCACAATGGGGGAAACCCTGATGCAGCGACGCCGCGTGAGCGATGAAGTATTTCGGTATGTAAAGCTCTATCAGCAGGGAAGAAAATGACGGTACCTGACTAAGAAGCCCCGGCTAACTACGTGCCAGCAGCCGCGGTAATACGTAGGGGGCAGGCGTTATCCGGATTTACTGGGTGTAAAGGGAGCGTAGACGGCATGGCAAGCCAGATGTGAAAGCCCGGGGCTCAACCCCGGGACTGCATTTGGAACTGTCAGGCTAGAGTGTCGGAGA
+
GGGGGGGGDGGGGGGGGGGGGGFGGGGGGGGGGGGGGGGGGGGGGGGGGGGGGGGGGGGGGGGGGGGGGGGGGGGGGGGGGGGGGGGGGGGGGGGGGGGGGGGGGGGGGGGGGGGGGGGGGGGGGGGGGGGGGGGGGGGGFGGGGGGGGGGGGGGGFGEGGGGGGGGGGGGGGGDGGGGGGGGGGGGGGGCFGGGGGGGGGGGGDGGGGGGGGGGGGFFGGG9CFGGGGFGDGG3))7CFFFF)):DCEGGGG?FFGGFFGFGCFFF(,<86?FFFFFFB>FF
@DE18INS60510:318:000000000-B6LD3:1:1101:22782:5339 1:N:0:AAGAGGCAAAGGCTAT
TGGGGAATATTGCACAATGGGCGCAAGCCTGATGCAGCCATGCCGCGTGTATGAAGAAGGCCTTCGGGTTGTAAAGTACTTTCAGCGGGGAGGAAGGGAGTAAAGTTAATACCTTTGCTCATTGACGTTACCCGCAGAAGAAGCACCGGCTAACTCCGTGCCAGCAGCCGCGGTAATACGGAGGGTGCAAGCGTTAATCGGAATTACTGGGCGTAAAGCGCACGCAGGCGGTTTGTTAAGTCAGATGTGAAATCCCCGGGCTCAACCTGGGAACTGCCTCTGA
+
GGGGGGGGGGGFGGGGGGGGGGFGGGGGGGGGGGGGGGGGGGGGDGGGGGGGGGGGGGGGGGGGGFGGGGGGGGGGGGGGGGGGGGGGGGGEGGGGGGGEGGGGGGGGGGGGGGGGGGGGGGGGGGGFGGGGFEGFGGGGGGGGGGGGGGGGGGGGGGGGGGGGGGGGGGGGGGGEGGGGGGGGGGDGDGGGEEDEGGGFGGGGGG79ACCFGGG57DGGGGGGGGGGCEGCD3>FFFGFFFFFG9FF*:C*;@F?FC9BC>5D@BF?:>B<??#########
@DE18INS60510:318:000000000-B6LD3:1:1101:25154:5345 1:N:0:AAGAGGCAAAGGCTAT
TGGGGAATATTGCACAATGGGCGCAAGCCTGATGCAGCCATGCCGCGTGTATGAAGAAGGCCTTCGGGTTGTAAAGTACTTTCAGCGGGGAGGAAGGGAGTAAAGTTAATACCTTTGCTCATTGACGTTACCCTCAGAAGAAGCACCGGCTAACTCCGTGCCAGCAGCCGCGGTAATACGGAGGGTGCAAGCGTTAATCGGAATTACTGGGCGTAAAGCGCACGCAGGCGGTTTGTTAAGTCAGATGTGAAATCCCCGGGCTCAACCTGGGAACTGCATCGGA
+
GGGGGGGGGGGEFGGGGGGGGGGGGGGGGGGGGGGGGGG8FGGGGGGGGGGGGGFGGGGGGGGGFGGGGGGGGGGGGGGGGGGGGGGGGGGGGGGGGGGGGGGGGGGGGGGGGGCGFFGGGFEGGGGEGGGGGGGGGGGGGGGCGGGGGGGGGGGDGGGGG7BFFFGGFGGGGGGGGGFGCEGGGGGEFGGGGGGGGGGFGGGGFF7EFGGGGGGGGGFGGGDGEGGGGGGCG5D5FFGFFFFFGFF>?>DGDFF?GG90>>FGFBF:7>1?>FF?#######
@DE18INS60510:318:000000000-B6LD3:1:1101:20968:5354 1:N:0:AAGAGGCAAAGGCTAT
TGGGGAATATTGCACAATGGGCGAAAGCCTGATGCAGCGACGCCGCGTGAGTGAAGAAGTATTTCGGTATGTAAAGCTCTATCAGCAGGGAAGAAAATGACGGTACCTGACTAAGAAGCCCCGGCTAACTACGTGCCAGCAGCCGCGGTAATACGTAGGGGGCAAGCGTTATCCGGATTTACTGGGTGTAAAGGGAGCGTAGACGGTAAAGCAAGTCTGAAGTGAAAGCCCGCGGCTCAACTGCGGGACTGCTTTGGAAACTGTTTAACTGGAGTGTCGGAGA
+
GFGGGGGGGGGFGGGGGFGG8FFGGGGGGGGGGGGGGGGGGGGGEGGFGGGGGGGGGGGGGFGGDGGGGFGFGGGGGGGCFFGGGGGGGGGGGGGGGGGGGGGGGGGGGGGGGGGGGGGGGGGGGGGGGGGGGGGGGGGGFGGGGGGGGGGGGGG:?FEEGGGGGGFEGGGGGGGGEGGFCGGGGGGGGGEGGFGGGGEGG>8EEGGGGGGGGGFF7>FDGGGDGGGGF:C973CD>BGGFFFFGE3C>FGGG=6BFCAFG4DF9AFFF4>08<FB44?BFFB
@DE18INS60510:318:000000000-B6LD3:1:1101:23258:5364 1:N:0:TAGAGGCACAGGCTAT
TGGGGAATATTGGACAATGGGCGAAAGCCTGATCCAGCGACGCCGCGTGAGCGAAGAAGTAGTTCGGTATGTAAAGCTCTATCAGCAGGGAAGAAAATGACGGTACCTGACTAAGAAGCCCCGGCTAACTACGTGCCAGCAGCCGCGGTAATACGTAGGGGGCAAGCGTTATCCGGATTTACTGGGTGTAAAGGGAGCGTAGACGGTTAAGCAAGTCTGAAGTGAAAGCCCGGGGCTCAACCCTGGTACAGCTTTGGAAACTGTTTGACTTGAGTGCAGGAGA
+
FDCFCEFFFGFFGGGGGGGFEFCCGGDGGGGGG<FDGECE7FFGCEF=6C:FFG@FFGFDE,C9CCEBAFFFGGGFECGAFGGGGG9F?:+FBFGGGFF<FE:>FFGGGGFF<FFAEGCC@F=CEEGG@9>>C@BGG;C<CFDGGGC7CF@,@FB<CFC7C@*CCFG58:BFF<BEGCEFC9+<C*2;:AFCC7>FG5::8CECEDC*AC:CEF7FDC:FF6C=EFG>6:*955<).8>D5F3)9:?GF***06*/*9>77*::F9FFDB<).)6A<<A03?F
@DE18INS60510:318:000000000-B6LD3:1:1101:13326:5366 1:N:0:AAGAGGCAAAGGCTAT
TGGGGAATATTGGGCAATGGGCGCAAGCCTGACCCAGCAACGCCGCGTGAAGGAAGAAGGCTTTCGGGTTGTAAACTTCTTTTGTCGGGGACGAAACAAATGACGGTACCCGACGAATAAGCCACGGCTAACTACGTGCCAGCAGCCGCGGTAATACGTAGGGGGCAAGCGTTATCCGGATTTACTGGGTGTAAAGGGAGCGTAGACGGTTAAGCAAGTCTGAAGTGAAAGCCCGGGGCTCAACCCCGGTACTGCTTTGGAAACTGTTTGACTTGAGTGCAGG
+
GGGGGGGGGGGBFGGGGGGGGGGGGGGGGGGGFGGGGGGGGGGGGGGGCFFGGGGGGGGGGGGGGGGGGGGEGFGGGGGGGGGGGGGGGGGGGGGGGGGGGGGGGGGGGGGGGGGGGGGGGGFGGGGGGGGGGGGDGFGCGGGGGGGGGGGGGGCGGGGGGGGGGGGGGGGGGGFFGGGGGGGGGGFFGFEEGGFGFCFACEGGGEGEGGGGGGGGGGGGGFGCCGGGFFGFCGGF@BGGFFFFGGDCBG:CGFFFFCBF*/:DFA=A9FBBFDFF7A2<ABF
@DE18INS60510:318:000000000-B6LD3:1:1101:8394:5371 1:N:0:AAGAGGCAAAGGCTAT
TGGGGAATATTGCACAATGGGGGAAACCCTGATGCAGCGACGCCGCGTGAGCGATGAAGTATTTCGGTATGTAAAGCTCTATCAGCAGGGAAGAAAATGACGGTACCTGACTAAGAAGCCCCGGCTAACTACGTGCCAGCAGCCGCGGTAATACGTAGGGGGCAAGCGTTATCCGGATTTACTGGGTGTAAAGGGAGCGTAGACGGCATGGCAAGCCAGATGTGAAAGCCCGGGGCTCAACCCCGAGACTGCATTTGGAACTGTCAGGCTAGAGTGTCGGAGA
+
GGGFFGGGGGGAADFGDEGGFCEFCFEEGFDFFEGFEGCGEGGEFGGGGEEGGGGDAFFF9FFGGGFG@F<FGGGEEEGCBEGD9FFGFCFFFGGGGFDEGEGGGGGGGGGGG<<FFFGGGGEGGGGFGGGGGFFGGGG7CFGFFG7:>CGGFGGBFGDEFEE@7ECC8<B*7?FEEE>FGGGGFGGGEE:EFGEGDC88C55<EGGCCCFC@6*:EG4DGGGF9CC7:7FCCCCD376C?FEEG*75>>FGCF?=>D#########################
@DE18INS60510:318:000000000-B6LD3:1:1101:6903:5374 1:N:0:AAGAGGCAAAGGCTAT
TGGGGAATATTGCACAATGGGCGCAAGCCTGATGCAGCCATGCCGCGTGTATGAAGAAGGCCTTCGGCTTGTAAAGTACTTTCAGCGGGGAGGAAGGGAGTAAAGTTAATACCTTTACTCATTGACGTTACCCGCAGAAGAAGCACCGGCTAACTCCGTGCCAGCAGCCGCGGTAATACGGAGGGTGCAAGCGTTAATCGGAATTACTGGGCGTAAAGCGCACGCAGGCGGTTTGTTAAGTCAGATGTGAAAGCCCCGGGCTCAACCTGGGAACTGCATCTGA
+
<FGFEGGGGGGFGGGGGGGGFGGGFGGGFFGGFFGCGFFGGGGGGGGFFFC9FGFGGGGGFGGGGGGDFGGGFGFGGFF5,?EFGGGGGGGGGDGGGGGGGGGGG?FDG<FGGCFFFFGGGGGGGFGFFCFFGGEEEGFFFFGGGFEGGDGGGDFG7BCCDGGGGGGGFGGEGEFGGGFGGGGGECG5CFFFE>8?ECFGDCEGCG7<EGFGGGGGGGGGGGCGGGGGGGGC)1>:?BGG6@FFCE?*9DDF*775CDFFC7CGF?FF?FBF83)57A424>?
@DE18INS60510:318:000000000-B6LD3:1:1101:18127:5399 1:N:0:AAGAGGCAAAGGCTAT
TGGGGAATATTGGGCAATGGGCGCAAGCCTGACCCAGCAACGCCGCGTGAAGGAAGAAGGCTTTCGGGTTGTAAACTTCTTTTGTCGGGGACGAAACAAATGACGGTACCCGGCGAATAAGCCACGGCTAACTACGTGCCAGCAGCCGCGGTAATACGTAGGTGGCAAGCGTTATCCGGATTTACTGGGTGTAAAGGGCGTGTAGGCGGGATTGCAAGTCAGATGTGAAAACTGGGGGCTCAACCTCCAGCCTGCATTTGAAACTATAGTTCTTGAGTGCTGG
+
GFGGGGGGGGGGGGGGEGGGFGGFGGGGGGGGFFGGGGGGGGGGGGGGGGGGGGGGGGCFFCGGGDGGGGGFGGGGGGGFGGFGGFGGDGGCFGGGGGGGGGGGGGGFGFGEDEEGGGGGGFGGGGGEGGGGGGGGGGGGGGGGGGGGGDGCECGGGGCFGGGGFGGGGGC*ACAFFGGGGGGGGGGGFCE:EFGGGGEEGGCFFDFGGGGG66EFGC:>FGCG?>?CG?:CFGG>553/.==F<<?GFFDFG:@FF*6>*8CGF29<4/<A###########
@DE18INS60510:318:000000000-B6LD3:1:1101:23836:5402 1:N:0:AAGAGGCAAAGGCTAT
TGGGGAATATTGCACAATGGGCGCAAGCCTGATGCAGCCATGCCGCGTGTATGAAGAAGGCCTTCGGGTTGTAAAGTACTTTCAGCGGGGAGGAAGGGAGTAAAGTTAATACCTTTGCTCATTGACGTTACCCGCAGAAGAAGCACCGGCTAACTCCGTGCCAGCAGCCGCGGTAATACGGAGGGTGCAAGCGTTAATCGGAATTACTGGGCGTAAAGCGCACGCAGGCGGTTTGTTAAGTCAGATGTGAAATCCCCGGGCTCAACCTGGGAACTGCATCTGA
+
GGGGGGGGGGGGGGGGGGGGGGFGGGGGGGGGGGGGGGFGGGGGGGGGGGGGGGGGGGGGGGGGGGGGGGGGFGGGGFGFFGFGGGGGGGGGGGGGGGGGGGGGG<BFFCGGGGGGGGGGGGGGGGGGGGGGGGGGGGCGGGGGGGGGGGGGGGGGGGGDEGGGGGGGGEGGGGGEGFGGGGGD>EGGGC<EGGGGFGGGGGGGGGGGGGGF=CECFGGGGGGGD/>7CEGD555)<B:C@=?FFGFF?GGC>F6<F562C>DGFBFFF::??6:<2<:9<A=
@DE18INS60510:318:000000000-B6LD3:1:1101:14967:5409 1:N:0:AAGAGGCAAAGGCTAT
TGGGGAATATTGCACAATGGGCGAAAGCCTGATGCAGCGACGCCGCGTGAGTGAAAAAGTATTTCGGTATGTAAAGCTCTATCAGCAGGGAAGAAAATGACGGTACCTGACTAAGAAGCCCCGGCTAACTACGTGCCAGCAGCCGCGGTAATACGTAGGGGGCAAGCGTTATCCGGATTTACTGGGTGTAAAGGGAGCGTAGACGGTAAAGCAAGTCTGAAGTGAAAGCCCGCGGCTCAACTGCGGGACTGCTTTGGAAACTGTTTAACTGGAGTGTCGGAGA
+
GGGGGGGGGGGDGGGGFGGGGGGGGGGGGGGGGGGGGGGGGGGGGGGFGGGGGGGGGGGG9FGGGGGGGGGGGGGGGFGGGGGGGGGGGGGGGGGGGGGGGGGGGGGGGGGGGGGGGFGGGGGGGGEGGGGGGGGGGGGGGGGGGGGGGGGGGGGFGGGGGGGGGGFGEGGGFGGGGGGGGGGGGGGGCFGGGGGE>CGGGGDGGGECGFGGGGFFCGFGGCFGGGGGGEFGGDGDEFGGFFFFDE>9BFGGGFFFGD:BGFGCB9=9AFBF??FFA######
@DE18INS60510:318:000000000-B6LD3:1:1101:18546:5430 1:N:0:AAGAGGCAAAGGCTAT
TGGGGAATATTGCACAATGGGCGCAAGCCTGATGCAGCCATGCCGCGTGTATGAAGAAGGCCTTCGGGTTGTAAAGTACTTTCAGCGGGGAGGAAGGGAGTAAAGTTAATACCTTTGCTCATTGACGTTACCCGCAGAAGAAGCACCGGCTAACTCCGTGCCAGCAGCCGCGGTAATACGGAGGGTGCAAGCGTTAATCGGAATTACTGGGCGTAAAGCGCACGCAGGCGGTTTGTTAAGTCAGATGTGAAATCCCCGGGCTCAACCTGGGAACTGCATCTGA
+
GGGGGGGGGGGGGGGGGGGGGGGGGGGGGGGGGGGGGGGGGGGGGGGGGGGGGGEGGGGGFGGGFGGGGGGGGGGGGCC<CEFGGFGGDGGGGGGGGGGGGGGGGGGGGGGGGGGGGGFGGGGGGGGGGGGGGGGEGGGGGGGGGGGGGDGGGGGGGGGGGGGGGGGGGGGGGGGGGGGGGGGGGGGGGGGGGGGGGGGGDDEGGGGGFGGCGGGGGGGGGGGGGGGDGGGCGGDFFFGCFFFF7<=FFGGGGFFFGGF>GBFGF?F:25:??F7<?F9A9AB
@DE18INS60510:318:000000000-B6LD3:1:1101:8827:5448 1:N:0:AAGAGGCAAAGGCTAT
TGGGGAATATTGCACAATGGGCGCAAGCCTGATGCAGCCATGCCGCGTGTATGAAGAAGGCCTTCGGGTTGTAAAGTACTTTCAGCGGGGAGGAAGGTGTTGAGGTTAATAACCTCAGCAATTGACGTTACCCGCAGAAGAAGCACCGGCTAACTCCGTGCCAGCAGCCGCGGTAATACGGAGGGTGCAAGCGTTAATCGGAATTACTGGGCGTAAAGCGCACGCAGGCGGTCTGTCAAGTCGGATGTGAAATCCCCGGGCTCAGCCTGGGAACTGCATCTGA
+
GGGFGGGGGGGGGGGGGGGGGGGGGGGGGGGGGGGGGGGGGGGGGGGGGGFGGGFFFGGGGGGGGGGGGGFBFGCFGEFECFGGGGGGDGGGE=EFFEGGGGGGGGFFGGGGGG9FGFGGGGGGFGGFGGGGGGGCGGGGGGGGGGGGEGGGGGGGGGFFDGGGGFFGGGEGCCFGGGFFCEGGGEEGGGGGGGGGG?FFGGGGFGGGGGGGGGGGGGGDDGDGGGGGGEDDGGGB=BCGFFFFGE>FFFGGFFF:DGFFGEFGFFFFFFFF580<77<B<<F
@DE18INS60510:318:000000000-B6LD3:1:1101:23169:5451 1:N:0:AAGAGGCATAGGCTAT
TGGGGAATATTGCACAATGGGCGAAAGCCTGATGCAGCGACGCCGCGTGAGTGAAGAAGTATTTCGGTATGTAAAGCTCTATCAGCAGGGAAGAAAATGACGGTACCTGACTAAGAAGCCCCGGCTAACTACGTGCCAGCAGCCGCGGTAATACGTAGGGGGCAAGCGTTATCCGGATTTACTGGGTGTAAAGGGAGCGTAGACGGTAAAGCAAGTCTGAAGTGAAAGCCCGCGGCTCAACTGCGGGACTGCTTTGGAAACTGTTTAACTGGAGTGTCGGAGA
+
GGGGGGGGGGGGGGGGGGGGGGGGGGGGGGGGGGGGGGGGGGGGGGGEGGGGGGGGGGGGEFFFFGGGGGGGGGGGGGGGGGGGGGGGGGGGGGGGGGFGGGGGGGGGGGGGGGGGGGGFGGGEGGGGGGGGGGGGGGGGGGFGGGEGCFGGGGGBCFGGGGGGGGFC;<EGGGGGGDDGGGGGGGGGGGGGGGGGGGGGGGGGGEGCCEGGGGGFFF>FFGGGGF:7E6<DGDGB@DFGFFFFGGFD@GFGCF4=FG9>G47:79FAD?>BFF::<AB>>BB
@DE18INS60510:318:000000000-B6LD3:1:1101:26412:5465 1:N:0:AAGAGGCAAAGGCTAT
TGGGGAATATTGCACAATGGGCGCAAGCCTGATGCAGCCATGCCGCGTGTATGAAGAAGGCCTTCGGGTTGTAAAGTACTTTCAGCGGGGAGGAAGGGAGTAAAGTTAATACCTTTGCTCATTGACGTTACCCGCAGAAGAAGCACCGGCTAACTCCGTGCCAGCAGCCGCGGTAATACGGAGGGTGCAAGCGTTAATCGGAATTACTGGGCGTAAAGCGCACGCAGGCGGTTTGTTAAGTCAGATGTGAAATCCCCGGGCGCAACCTGGGAACTGCATCTGA
+
GGGGGGGGGGGGGGGGGGGGGGGGGGGGGGGGGGGGGGGGGGGGGGGGGGGGGGGGGGGGGGGGGGGGGGGGGGGGGGGFFGGGGGGGGGGGGGGGFEGGGGGGGGGGGGGGGGFGGGEGGFGGGGGCFGGFGGGGGGGGGGGGGGGGGGGGGGGGGGGGGGGGGGFGGGGGGCGEGFGGGGGGEGCEGGGGGGGGGGGGGCEFGFGGGGGGGGGEGGFGGGGGGGGGGGGCCDG5?FFG@BFFCCF7F:FGG=/?GD9(C)9D>>FF<>B?4:>BFA<<A>9
@DE18INS60510:318:000000000-B6LD3:1:1101:15919:5470 1:N:0:AAGAGGCAAAGGCTAT
TGGGGAATATTGCACAATGGGCGCAAGCCTGATGCAGCCATGCCGCGTGTATGAAGAAGGCCTTCGGGTTGTAAAGTACTTTCAGCGGGGAGGAAGGGAGTAAAGTTAATACCTTTGCTCATTGACGTTACCCGCAGAAGAAGCACCGGCTAACTCCGTGCCAGCAGCCGCGGTAATACGGAGGGTGCAAGCGTTAATCGGAATTACTGGGCGTAAAGCGCACGCAGGCGGTTTGTTAAGTCAGAGGTGAAATCCCCGGGCTCAACCTGGGAACTGCATCTGA
+
GGGGGGGGGGGGGGGGGGGGGGGGGGGGGGGGGGGGGGGGGGGGGGGGGGGGGGGGGGGGGGGCGGGGGGG@FGGGGGGFFGGGGGGGGGGGGGGGGGGGGGGGGGGGGGGGGGGGGGGGFGGGGGGGGGGGGGGGGGGGGGGGGGGGGGGGGGGGGGGGGGGGGGGGGGGGGGGGGGGGGGGGGCEEGGGGGG>:A?FFGGGGGGGGGGGGGGGGGGGDDGGGGCGGGGGDDCDF4@FCFF49C+56)2CCFFFFCDFFD5CDF<F01::BF?02)3<AB<F
@DE18INS60510:318:000000000-B6LD3:1:1101:21412:5475 1:N:0:AAGAGGCAAAGGCTAT
TGGGGAATATTGCACAATGGGCGCAAGCCTGATGCAGCCATGCCGCGTGTATGAAGAAGGCCTTCGGGTTGTAAAGTACTTTCAGCGGGGAGGAAGGGAGTAAAGTTAATACCTTTGCTCATTGACGTTACCCGCAGAAGAAGCACCGGCTAACTCCGTGCCAGCAGCCGCGGTAATACGGAGGGTGCAAGCGTTAATCGGAATTACTGGGCGTAAAGCGCACGCAGGCGGTTTGTTAAGTCAGATGTGAAATCCCCGGGCTCAACCTGGGAACTGCATCTGA
+
GGGGGGGGEGGEGGGFFDFGGGGGGGGGGGGGGGGGGGGGGGGGGGGGGGGGGGCGGGGGGGGGGGGGGGGGGGGGGGGGGGGGGGGGGGGGGGGGGGGGGGGCFGGGGGGGGGGGGGGGGFGGGFGGGGGGGGGGGGGGGGGGGGGGGGGGGGGGGGGGGGFGGGGGGGGGGGGGGGGGCCGGEGGGGGGGGEGCFGGGGEGGCGGGFGGGGEEEGGGGGGGGGGGGGGGDD<DFF*::FFFFFCFGFGGD7@4?FGFFG)/C=:@FFFFF?B>FFF9ADBF
@DE18INS60510:318:000000000-B6LD3:1:1101:20939:5476 1:N:0:AAGAGGCAAAGGCTAT
TGGGGAATATTGCACAATGGGGGAAACCCTGATGCAGCGACGCCGCGTGAAGGAAGAAGTATCTCGGTATGTAAACTTCTATCAGCAGGGAAGAAAATGACGGTACCTGACTAAGAAGCCCCGGCTAACTACGTGCCAGCAGCCGCGGTAATACGTAGGGGGCAAGCGTTATCCGGATTTACTGGGTGTAAAGGGAGCGTAGACGGAAGAGCAAGTCTGATGTGAAAGGCTGGGGCTTAACCCCAGGACTGCATTGGAACCTGTTTTTCTAGAGTGCCGGAGA
+
GGGGGGGGGGGGGGGGGGGGGGGGGGGGGGGGGGGGGGGGGGGGGGGGGGGGGGGGGGGGGGGGGGGGGFGGGGGGGGGFFGGGGGGGGGGGGGGGGGGGGGGGGGGGGGGGGGGGGGGGGGDGGGGGGGGGGGGGGGGGGGGGGGGGGGGGGGGFGGDGGGGGGGGGGGGGGGGGDGGGGGGGDGCGGFCFGGGGGGGDGGGGGGGGGGEGGFGFF:CFGGGGGGGGGGGGDGDEDFGFFFFFGGFGFFGGGF=FCFB(*87:F<F?>*9AA<).4909BFF
@DE18INS60510:318:000000000-B6LD3:1:1101:20474:5476 1:N:0:AAGAGGCAAAGGCTAT
TGGGGAATATTGCACAATGGGCGCAAGCCTGATGCAGCCATGCCGCGTGTATGAAGAAGGCCTTCGGGTTGTAAAGTACTTTCAGCGGGGAGGAAGGGAGTAAAGTTAATACCTTTGCTCATTGACGTTACCCGCAGAAGAAGCACCGGCTAACTCCGTGCCAGCAGCCGCGGTAATACGGAGGGTGCAAGCGTTAATCGGAATTACTGGGCGTAAAGCGCACGCAGGCGGTTTGTTAAGTCAGATGTGAAATCCCCGGGCTCAACCTGGGAACTGCATCTGA
+
GGGGGGGGGGGGGGGGGGFGGGGGGGGGGGGGGGGGGGGGGGGFGGGGGGGGGGFGGGGGGGGGGGGGGEGGGGGGGGGFFGGGDGGGGGGGGGGGGGGGGGGGGGGFGGGGGGGGGGGGGGGGGFGFGGGGGGGGGGGGGGGGGGGGGGDGFGGGGGFGGGGGGGGGGGGGGEEGGGFFGGGGGEGGGGGGGGGGGGGGGGGGF7CFGGGGGGGGGGDD<DCGEDGGGGDDDDD@?@:CB?FFGGFDBFGFFB))7CBFC)96?1>07FFFB?:DBA<<4<6
@DE18INS60510:318:000000000-B6LD3:1:1101:26425:5480 1:N:0:AAGAGGCAAAGGCTAT
TGGGGAATATTGCACAATGGGCGCAAGCCTGATGCAGCCATGCCGCGTGTATGAAGAAGGCCTTCGGGTTGTAAAGTACTTTCAGCGGGGAGGAAGGGAGTAAAGTTAATACCTTTGCTCATTGACGTTACCCGCAGAAGAAGCACCGGCTAACTCCGTGCCAGCAGCCGCGGTAATACGGAGGGTGCAAGCGTTAATCGGAATTACTGGGCGTAAAGCGCACGCAGGCGGTTTGTTAAGTCAGATGTGAAATCCCCGGGCTCAACCTGGGAACTGCATCTGA
+
GGGGGGGGGGGEGGGGGFGGGGFGGGGGGGGGGGGGGFGFGGGGGGGGGGGGGFGGGFGGGGGGGGGGGFCGDGGGGGGGGGGFGGGGEECFGGGGGGGGGFFGGFGGFECGGGFGGGFGFGGGGGDGFGGGGGGGGGGGG:FGGFGGDEGGGGGGGGGGGFFGFGGFGGGCG:CEGF78EDGGGGGE6<CGD8CGFGGCCE;*0@EF<EFGGGE*:CGGGGGGGCGDEGGDGGG>FFCF9F??DFFGFGF7?B6;FC(1D>FF44>7:F1<??03<<<4<>F
@DE18INS60510:318:000000000-B6LD3:1:1101:23459:5491 1:N:0:AAGAGGCAAAGGCTAT
TGGGGAATATTGCACAATGGGCGCAAGCCTGATGCAGCCATGCCGCGTGTATGAAGAAGGCCTTCGGGTTGTAAAGTACTTTCAGCGGGGAGGAAGGGAGTAAAGTTAATACCTTTGCTCATTGACGTTACCCGCAGAAGAAGCACCGGCTAACTCCGTGCCAGCAGCCGCGGTAATACGGAGGGTGCAAGCGTTAATCGGAATTACTGGGCGTAAAGCGCACGCAGGCGGTCTGTCAAGTCGGATGTGAAATCCCCGGGCTCAACCTGGGAACTGCATTCGA
+
GGGGGGGGGGGAFGGGGGGGGGGEGGGGGGGGGGGGGGGGGGGGGGGGGGGGGGGGGGGGGGGGFGGGGGGGGGGGGGGGFGGGGGGGGGGGGGGGG7FGGGGGGGGGGAFGDGDFGGDFFGGGGGGGGGGGGGDGGGGGGGGGFGGGGGGGGGGGGGGGGGGGGGGGGGGGGEGGGGGGGEEGGGGGGGGGGGGGCEGGGGDGGGC?CGFGGGGDGFCGDGGGGGGDGGGGDGGFF?GGFF:BDEBF=:CF=B?7FGBFG3DF@?FBFFF?7B??>ADF<AF
@DE18INS60510:318:000000000-B6LD3:1:1101:4962:5491 1:N:0:AAGAGGCAAAGGCTAT
TGGGGAATATTGCACAATGGGCGCAAGCCTGATGCAGCCATGCCGCGTGTATGAAGAAGGCCTTCGGGTTGTAAAGTACTTTCAGCGGGGAGGAAGGGAGTAAAGTTAATACCTTTGCTCATTGACGTTACCCGCAGAAGAAGCACCGGCTAACTCCGTGCCAGCAGCCGCGGTAATACGGAGGGTGCAAGCGTTAGTCGGAATTACTGGGCGTAAAGCGCACGCAGGCGGTTTGTTAAGTCAGATGTGAAATCCCCGGGCTCAACCTGGGAACTGCATCTGA
+
5<E@FGFCF9DF<?FECFEGGFF7BEGEG8FFFFGGFFEGG@F?FFE:CF8DFFFGFGGGGGFF@FCCGGE:@EAFGFFEFGGGFGEDCFEGG@FCFGGGGG9FGGGGA:C:C9::CBCFFGFFDGGCFFA98CGGGGGGGGGGFF;CE5*;F?FGFGFCE50@*0@>F>8>C8CE7CFCEEGGGG>E8C98C>EEC@FG*5;*6@7@C8CC=5EGCC759>59EGG5:CCG/*97)9777/==CE=:*:77C6?FFC>13./9=:5>:FB############
@DE18INS60510:318:000000000-B6LD3:1:1101:23442:5494 1:N:0:AAGAGGCAAAGGCTAT
TGGGGAATATTGCACAATGGGCGCAAGCCTGATGCAGCCATGCCGCGTGTATGAAGAAGGCCTTCGGGTTGTAAAGTACTTTCAGCGGGGAGGAAGGGAGTAAAGTTAATACCTTTGCTCATTGACGTTACCCGCAGAAGAAGCACCGGCTAACTCCGTGCCAGCAGCCGCGGTAATACGGAGGGTGCAAGCGTTAATCGGAATTACTGGGCGTAAAGCGCACGCAGGCGGTCTGTCAAGTCGGATGTGAAATCCCCGGGCGCAACCTGGGAACTGCATTCGA
+
GGGGGGGGGGGGGGGGGFGGGGGGGGGGGGGGGGGGGGGGGGGGGGGGGGGGGGGGGGGGGGGGGFGGFEG@FGGGGFFFGGGGGCGEGGGGGGGFEGGGGGGGGGFGFFGGGGGGFGFGGGGGGGGGGGFGGGDECGFGGGGDFG@FCFGGGGC@FGCFEGFGGGGGGGDGGFEEEFGGGGGEEEEGGGGGE5CEGCFFGGGGGGGDFEEF5*C:F::C)CEC:)>C*299C>D=6*2988555*.2=7>*29?)><>FG)>D>6@::FFF?12<2>)4)6@
@DE18INS60510:318:000000000-B6LD3:1:1101:21690:5501 1:N:0:AAGAGGCAAAGGCTAT
TGGGGAATATTGCACAATGGGCGCAAGCCTGATGCAGCCATGCCGCGTGTATGAAGAAGGCCTTCGGGTTGTAAAGTACTTTCAGCGGGGAGGGAGGGAGTAAAGTTAATACCTTTGCTCATTGACGTTACCCGCAGAAGAAGCACCGGCTAACTCCGTGCCAGCAGCCGCGGTAATACGGAGGGTGCAAGCGTTAATCGGAATTACTGGGCGTAAAGCGCACGCAGGCGGTTTGTTAAGTCAGATGTGAAATCCCCGGGCTCAACCTGGGAACTGCATCTGA
+
GGGGGGGGGGGGGGGGGGGGGGGGGGGGGGGGGGGGGGGGGGGGGGGGGGGGGGGGGGGGGGGGGGGGGGGGGGGGGGGGGGGGGGGGGGGGGGFGDGGGGGGGGGGGGGGGGGGGGGGGGGGGGGGGGGGGGGGGGGGGGGGGGGGGGGGGGGGGFGGGGGGGGGGGGGGCGGDE+CCFDGGGGEGEGGGGGGGGGGGGGGGGGGGGGGGFGGGGGGFDDGGGGGCDEEGGGDC5;?CCFFFF>FFGFG7FFFFFGGF9G:77?:>BF>?<?BFFF######
@DE18INS60510:318:000000000-B6LD3:1:1101:9447:5518 1:N:0:AAGAGGCAAAGGCTAT
TGGGGAATATTGCACAATGGGCGCAAGCCTGATGCAGCCATGCCGCGTGTATGAAGAAGGCCTTCGGGTTGTAAAGTACTTTCAGCGGGGAGGAAGGGAATAAAGTTAATACCTTTGCTCATTGACGTTACCCGCAGAAGAAGCACCGGCTAACTCCGTGCCAGCAGCCGCGGTAATACGGAGGGTGCAAGCGTTAATCGGAATTACTGGGCGTAAAGCGCACGCAGGCGGTTTGTTAAGTCAGATGTGAAATCCCCGGGCTCAACCTGGGAACTGCATCTGA
+
EGGDFFGDFFGGFGFFFGGGGCFFGGGGGGGGGCGGGFEFEGGGGGGCFGEGGGGGGGGGFFC8FFGGGGGCDFB?FFGC,,CFFFGGCFGGGGGGGGGGGGGFFGCFFGGGFGD9CEFGGGGGGGEFFFGGFCEFFEGDCCCGF7FFDGCCFFFFGFGGGGGGGGGGFGGEGEEGFFGGDGC>>>:CFGC58;C*::CGGGCFGC9E?CGGGGGGGGGDDDCDC9CGEEG77C9>?BFGF47=FFF>@:>7>6?<*999))*96:F0:>?0424<BFFF9>F
@DE18INS60510:318:000000000-B6LD3:1:1101:11736:5525 1:N:0:AAGAGGCAAAGGCTAT
TGGGGAATATTGCACAATGGGCGAAAGCCTGATGCAGCGACGCCGCGTGAGTGAAGAAGTATTTCGGTATGTAAAGCTCTATCAGCAGGGAAGAAAATGACGGTACCTGACTAAGAAGCCCCGGCTAACTACGTGCCAGCAGCCGCGGTAATACGTAGGGGGCAAGCGTTATCCGGATTTACTGGGTGTAAAGGGAGCGTAGACGGTAAAGCAAGTCTGAAGTGAAAGCCCGCGGCTCAACTGCGGGACTGCTTTGGAAACTGTTTAACTGGAGTGTCGGAGA
+
GGGGGGGGGGGCFFGGFGGGFEF:FGGFFFGGGGGGGGGGGGGGGGGGG>EGGGFAFGG?CFGGFGGGDFFGGGGGGGGGGGGGGGFGGGFGGGGGGGGGGEGGGGGGGGGGGCEAAAFGGGGGGGG,FFFGGGFGDGGGGGGGGGGGG*FFFGGGGFG>FEGGFGGGGGDCGGDDGGGGFGFGG5<EGG9?FCE*88EEGDGGGDCF8CGGGGGGDFFDGFG4@FGCEFFGC5DD@B6DF6?FDCDD@C5C794/47-47=>>F9F<>F<7738<<A:BFF3
@DE18INS60510:318:000000000-B6LD3:1:1101:12040:5567 1:N:0:AAGAGGCAAAGGCTAT
TGGGGAATATTGCACAATGGGCGCAAGCCTGATGCAGCCATGCCGCGTGTATGAAGAAGGCCTTCGGGTTGTAAAGTACTTTCAGCGGGGAGGAAGGGAGTAAAGTTAATACCTTTGCTCATTGACGTTACCCGCAGAAGAAGCACCGGCTAACTCCGTGCCAGCAGCCGCGGTAATACGGAGGGTGCAAGCGTTAATCGGAATTACTGGGCGTAAAGCACACGCAGGCGGTTTGTTAAGTCAGATGTGAAATCCCCGGGCTCAACCTGGGAACTGCATCTGA
+
GGGGGGGGGGGGGGGGGGGGGGGGGGGGGGGGGGGGGGGGGGGGGGGGGGDFGGGGGGGGGGGGGGGGGGGEGGGGGGGGGGGGGGGGGGGGGGGGGGGGGFFGGGGGGGGGGGGGGGGGGGGCGGGGGGGGGGGGGGGGGGGGGGGGGGGGGGGGGGGGGGGGGGGGGGGEEEECEGFGGDEGGEGGGGGGGDGGGGGGGGGF?EGD7C=FEGGGGGFFFF=DGGGGCED775D@FFDFFFFFFCFGFGGFGFFFGGF;GFGGFF:2(711:04?FFFFDFF
@DE18INS60510:318:000000000-B6LD3:1:1101:7336:5571 1:N:0:AAGAGGCAAAGGCTAT
TGGGGAATATTGCACAATGGGGGAAACCCTGATGCAGCGACGCCGCGTGAGCGATGAAGTATTTCGGTATGTAAAGCTCTATCAGCAGGGAAGAAAATGACGGTACCTGACTAAGAAGCCCCGGCTAACTACGTGCCAGCAGCCGCGGTAATACGTAGGGGGCAAGCGTTATCCGGATTTACTGGGTGTAAAGGGAGCGTAGACGGCATGGCAAGCCAGATGTGAAAGCCCGGGGCTCAACCCCGGGACTGCACTTGGAACTGTCAGGCTAGAGTGTCGGAGA
+
GGGFGGGGGFGCFGGFFGGGFFGGGGGCEFFGGGGFGGEGGGGGGGGGGGGGFGGGGGGGGGGGGGG?FGGGGGGGGGGGGGGGGC9B@FGGGGF@FGAFGGGGGGGGGGGGGGGGFGGCGGEGGGGGGGGGGGFFFGGGGGGGGG7CGDFFFFF?<FEFGGFCCFFGE:ECGGGDDEGGGGGGGGGG:E+<<9EGGGGGGGGGGGGECFFFCCFFG*777:F:@>CFG*/C<9)5))9*8:BFCG#####################################
@DE18INS60510:318:000000000-B6LD3:1:1101:10897:5593 1:N:0:AAGAGGCAAAGGCTAT
TGGGGAATATTGCACAATGGGGGAAACCCTGATGCAGCGACGCCGCGTGAGCGATGAAGTATTTCGGCATGTAAAGCTCTATCAGCAGGGAAGAAAATGACGGTACCTGACTAAGAAGCCCCGGCTAACTACGTGCCAGCAGCCGCGGTAATACGTAGGGGGCAAGCGTTATCCGGATTTACTGGGTGTAAAGGGAGCGTAGACGGCATGGCAAGCCAGATGTGAAAGCCCGGGGCTCAACCCCGGGACTGCATTTGGAACTGTCAGGCTAGAGTGTCGGAGA
+
GGGFFGGGGGGGGGGGGFGGGGGGGGGGGGGGGGGGGGGGGGGGGGGGGGGGGGFGGGGGFFFGGGGGGGGCFG@@>DEDFGGGGGGGGGGGGGGGGGGGGGGGGGGGGGGGGGGGGGGGGGGGGGGGGGGGGGGGGGGGGGGGGGEEGGEFGGGCCFGGCGGGGCGGCCE5CFGGGDGGFGGGGG?:EGGFGGDFGGGGEGGGGGGGCGGGGGCFGGGFFFFFFGGGG6FGD5DE@>DD?@BBGG:7:FFGGFBFGC:ACFGFFDB:7>?F2>59<ABFF##
@DE18INS60510:318:000000000-B6LD3:1:1101:21761:5628 1:N:0:AAGAGGCAAAGGCTAT
TGGGGAATATTGCACAATGGGCGCAAGCCTGATGCAGCCATGCCGCGTGTATGAAGAAGGCCTTCGGGTTGTAAAGTACTTTCAGCGAGGAGGAAGGCATTAAGGTTAATAACCTTAGTGATTGACGTTACTCGCAGAAGAAGCACCGGCTAACTCCGTGCCAGCAGCCGCGGTAATACGGAGGGTGCAAGCGTTAATCGGAATTACTGGGCGTAAAGCGCACGCAGGCGGTCTGTCAAGTCGGATGTGAAATCCCCGGGCTCAACCTGGGAACTGCATTCGA
+
GGGGGGGGGGGGGGGGGGGGGGGGGGGGGGGGGGGGGGGGGGGGGGGGGGGGGGGGGGGGGGGGGGGGGGGGGGGGGGGGGGGGGGGGGGGGGGGGGGGGGGGGGGGGGGGGGGGGGGFGGGGGGGGGGGGGGGGGGGGGGGGGGGGGGGGGGGGGGGGGGGGGGGGGGGGGGGGGGGGGGGGGGGGGGGGGGGCGGGGGGG@FGFGGGGGGGGGGGGGGGGGGGGGGGGGGGGGFFFGGFFFFGDBGFGGCFFFFGGF;D3CGFBFFFF?FFB>?FFF<<DF
@DE18INS60510:318:000000000-B6LD3:1:1101:19920:5629 1:N:0:AAGAGGCAAAGGCTAT
TGGGGAATATTGCACAATGGGGGAAACCCTGATGCAGCGACGCCGCGTGAGCGATGAAGTATTTCGGTATGTAAAGCTCTATCAGCAGGGAAGAAAATGACGGTACCTGACTAAGAAGCCCCGGCTAACTACGTGCCAGCAGCCGCGGTAATACGTAGGGGGCAAGCGTTATCCGGATTTACTGGGTGTAAAGGGAGCGTAGACGGCATGGCAAGCCAGATGTGAAAGCCCGGGGCTCAACCCCGGGACTGCATTTGGAACTGTCAGGCTAGAGTGTCGGAGA
+
GGGGGGGGGGGGGGGGFGGGGGGGGGGGGGGGGGGGGGGGGGGGGEGGGGGGGGDEGGGGGGGGGGGGG@FEGGGFGGGGGFGGGGGGGDGGGGGGGGGGGGGGGGGGGGGGGGFFGGGFGGGGDGGGGGGGGGFGGGEGGGGGGGGGGEGGGGGFGGGGGGGCF8CEGDEGGGGDFGECGFFGGG0CCEGGGGGGGGGEGGGGGGGGGGGGGGGEGFDFGF90AFCCGFCGGDDD5>CDF75>CEDGFGGC78FFC:>BF4F*9>?7?##############
@DE18INS60510:318:000000000-B6LD3:1:1101:11241:5647 1:N:0:AAGAGGCAAAGGCTAT
TGGGGAATATTGCACAATGGGCGGAAGCCTGATGCAGCGACGCCGCGTGAGTGAAGAAGTATCTCGGTATGTAAAGCTCTATCAGCAGGGAAGAAAATGACGGTACCTGACTAAGAAGCCCCGGCTAACTACGTGCCAGCAGCCGCGGTAATACGTAGGGGGCAAGCGTTATCCGGACTTACTGGGTGTAAAGGGAGCGTAGACGGCGACGCAAGTCTGGAGTGAAAGCCCGGGGCCCAACCCCGGGACTGCTTTGGAAACTGTGCTGCTGGAGTGCAGGAGA
+
GGGEEECFDFGFGGGFCEGGGGFGEEG8EF<FGGGGFG7FGGGGGGGGGDFGGGGGGGGFGGGFGGGGGFGCGGGGGGGGGFGGGGFGCEGGGGGGGGFGFGGGGGGGGGGGGFGGGGGFGGGGGGGGGGGGGGCGGGGGGGGGGGGEEGGGEGGGGGGGGGGGGGGGEEGGGGGEEEGGGGGGGG@EGGGGGGG>EGGGGGDF=5CEGGGCCEE9E>>CDFGGGG<FG=7CCG3>5>DF>E)7DEEGFFGGGF4?:C4<D67:74FAD@:??F:?A9)8:?F
@DE18INS60510:318:000000000-B6LD3:1:1101:23146:5652 1:N:0:AAGAGGCAAAGGCTAT
TGGGGAATATTGCACAATGGGCGCAAGCCTGATGCAGCCATGCCGCGTGTATGAAGAAGGCCTTCGGGTTGTAAAGTACTTTCAGCGGGGAGGAAGGGAGTAAAGTTAATACCTTTGCTCATTGACGTTACCCGCAGAAGAAGCACCGGCTAACTCCGTGCCAGCAGCCGCGGTAATACGGAGGGTGCAGGCGTTAATCGGAATTACTGGGCGTAAAGCGCACGCAGGCGGTTTGTTAAGTCAGATGTGAAATCCCCGGGCTCAACCTGGGAACTGCATCTGA
+
GGGGGGGGGGGGGGGGGGFF<AFGGGGGGGGGGGGGCFGGGGGGGGGGGGGGGGGGGGDGGGGGGGGGGGGGGGGGGGGGGGGGGGGGGGGGGGFGGGGGGGGGGGGGGGGGGGGGGGFGGGGGGGGGGGGGGGGGGGFGGGGFGGGGGGGGDGGGGGGGGGGGGGGGGGGGGGGGFGGGEGGGGGGGGG6CGGGE>EGGGGGFFGGFECCGGEEGDF=DDGGDEDGDGDD99*>>FF>:9@FF7<?C?FCC*89<CGB>37<CFFF?:5:870:FFF2625=
@DE18INS60510:318:000000000-B6LD3:1:1101:8721:5666 1:N:0:AAGAGGCAAAGGCTAT
TGGGGAATATTGCACAATGGGCGCAAGCCTGATGCAGCCATGCCGCGTGTATGAAGAAGGCCTTCGGGTTGTAAAGTACTTTCAGCGAGGAGGAAGGCATTAAGGTTAATAACCTTGGTGATTGACGTTACTCGCAGAAGAAGCACCGGCTAACTCCGTGCCAGCAGCCGCGGTAATACGGAGGGTGCAAGCGTTAATCGGAATTACTGGGCGTAAAGCGCACGCAGGCGGTCTGTCAAGTCGGATGTGAAATCCCCGGGCTCAACCTGGGAACTGCATTCGA
+
GFFCFGGGGGGGGGGGGGGGGGEGGGGGGGGGGGGGGGFGGGGFGEGGGGFGGGGGGGGG?FGEFGGGFGFFDFFGGGGFFGGGGFEGEFGGGGGGCGGGGGGGGGGGGGGGGGGCGGGGCFFGGGG>FGCC<FEGCGGGGGFDGDGGGGGGGGGGGGFFGGGGGGGGGGGGGGGGCCGGCGGGGCEGGGGGGEGEG?FGGGGGDFGGF6FFGGGGGGGGGGGGGGEGG=C/>5<9F=FF6FFFGD577FGGC=:FFCBBC5CF?:F?F@FFF?0>FA#####
@DE18INS60510:318:000000000-B6LD3:1:1101:8197:5677 1:N:0:AAGAGGCATAGGCTAT
TGGGGAATATTGCACAATGGGCGAAAGCCTGATGCAGCAACGCCGCGTGAGTGATGACGGCCTTCGGGTTGTAAAACTCTGTCTTCAGGGACGATAATGACGGTACCTGAGGAGGAAGCCACGGCTAACTACGTGCCAGCAGCCGCGGTAATACGTAGGTGGCAAGCGTTGTCCGGATTTACTGGGCGTAAAGGGAGCGTAGGCGGATGTTGAAGTGGGATGTGAAATACTCGGGCTCAACTTGCGTGCTGCATTCCAAACTGGATATCTAGATTGCAGGAGA
+
FCEFEGFGGGGGGGGGGGGGCGEEFGGGGGGGGGGGGFFGGGGFCGGGGEGGGGGFGG:FGGGGGFGDGG:F55BAFGGCFEGGGGFGF?FGFGGGGGGGG7CGFGGGDFDGC@FGGGGGGGGGGGGGFCFGGGGGGGGGFGFFEGGGGGEFFCFFGC:CC*<AFE>CEEG7,CFG*::CE?:FGG>51=*ACCEFE52?>8;FCE5*5<C++<+C?=DG<5CFGGGGGGG4/75B5>FCFFFF*:@7>FF**97@77245/:F###################
@DE18INS60510:318:000000000-B6LD3:1:1101:23605:5678 1:N:0:AAGAGGCAAAGGCTAT
TGGGGAATATTGCACAATGGGGGAAACCCTGATGCAGCGACGCCGCGTGAGCGATGAAGTATTTCGGTATGTAAAGCTCTATCAGCAGGGAAGAAAATGACGGTACCTGACTAAGAAGCCCCGGCTAACTACGTGCCAGCAGCCGCGGTAATACGTAGGGGGCAAGCGTTATCCGGATTTACTGGGTGTAAAGGGAGCGTAGACGGCATGGCAAGCCAGATGTGAAAGCCCGGGGCTCAACCCCGGGACTGCATTTGGAACTGTCAGGCTAGAGTGTCGGAGA
+
GGGGGGGGGGGGGGGGGGGGGGGGGGGGGGGGGGGGGGGGGGGGGGGGGGGGGGGGGGGGGFGGGGGFGGGFGGGGGFGGGGGGGGGGGGGGGGGGGGGGGGGGGGGGGGGGGGGGGGFGGGGGGGGGGGGGGGGCFGGGGGGGECEEEGEGGGE<EFGGGGDEGGGG8EGGGGGEEEGCFEGGGG;CCFFDFFGGD>EEGEEFGGGEDGGGGFEF7FFFF>:>?FFGG:57DCDFDFGGFFFFGGDGEFGDC==FFFBFGF=:79F??4:4)5:<2<<649B
@DE18INS60510:318:000000000-B6LD3:1:1101:8736:5681 1:N:0:AAGAGGCAAAGGCTAT
TGGGGAATATTGCACAATGGGCGCAAGCCTGATGCAGCCATGCCGCGTGTATGAAGAAGGCCTTCGGGTTGTAAAGTACTTTCAGCGAGGAGGAAGGCATTAAGGTTAATAACCTTGGTGATTGACGGTACTCGCAGAAGAAGCACCGGCTAACTCCGTGCCAGCAGCCGCGGTAATACGGAGGGTGCAAGCGTTAATCGGAATTACTGGGCGTAAAGCGCACGCAGGCGGTCTGTCAAGTCGGATGGGAAATCCCCGGGCTCAACCTGGGAACTGCATTCGA
+
GGGFGGFEFGGFFGGGGCFGGGFGGGGGGGGGGGGGGGGGFFGFCEG@FFGFFGGGGGGGGGECFFGG?FF7EF?EFFGFBFFFFGFGEGGGGEGGGGG8FGFGFDFGGGGGGGGFDF<FF9DDEDF+@FCFFGGGEGGDEFFGGGCFEGFCFGGCGGGGDFFECEFG7FEEG*=B?FDGGEGGGGGDCGFFEEGGG?CGGGGFFGGGFFFFC*:EGGGGDCCGCC/C55CDG>5619CF*=@B3*<35>C77*<)*99;DE9CF7>4:F?1:,)))299<A?
@DE18INS60510:318:000000000-B6LD3:1:1101:15471:5683 1:N:0:AAGAGGCAAAGGCTAT
CGGGGAATATTGCACAATGGGCGCAAGCCTGATGCAGCCATGCCGCGTGTATGAAGAAGGCCTTCGGGTTGTAAAGTACTTTCAGCGGGGAGGAAGGGAGTAAAGTTAATACCTTTGCTCATTGACGTTACCCGCAGAAGAAGCACCGGCTAACTCCGTGCCAGCAGCCGCGGTAATACGGAGGGTGCAAGCGTTAATCGGAATTACTGGGCGTAAAGCGCACGCAGGCGGTTTGTTAAGTCAGATGTGAAATCCCCGGGCTCAACCTGGGAACTGCATCTGC
+
GGGGGGGFEGGFGGGGGFGGGGDGGG>FGGGGGFDFEGGGGFFGGGGFEG?FCFECFF::FFGGGGCCGGGCFFGFGGGGF@FG,DCGGGGGGGGGEGGGGGFGGFGGGGGGGGGGG7EGDGG?:EDEFGGGGGG>EEGFGCFGGFGCGDE5EFE<FGFGGGFECFFFGDGG/:EEG?FGGGGGGGGGFFFGDGDEACFFG58:EFGGE+:CEEEC=FGDGGDGCC=CEEGG)*18F6FG?66F*+9:67:CFFFF*96095C*97>?7717::>D27-6A##
@DE18INS60510:318:000000000-B6LD3:1:1101:21563:5686 1:N:0:AAGAGGCAAAGGCTAT
TGGGGAATATTGCACAATGGGCGCAAGCCTGATGCAGCCATGCCGCGTGTATGAAGAAGGCCTTCGGGTTGTAAAGTACTTTCAGCGGGGAGGAAGGGAGTAAAGTTAATACCTTTGCTCATTGACGTTACCCGCAGAAGAAGCACCGGCTAACTCCGTGCCAGCAGCCGCGGTAATACGGAGGGTGCAAGCGTTAATCGGAATTACTGGGCGTAAAGCGCACGCAGGCGGTTTGTTAAGTCAGATGTGAAATCCCCGGGCTCAACCTGGGAACTGCATCTGA
+
GGGGGGGGGGG<FGGGGGGGGGGGGGGGGGGGGGGGEFGGGGGGGGGGGGGFA9FGGGFGGFCFGGGGFE=FFFGFGFFGGGGDEGGGGGF7FF8FG@CFEGGDFGGGGGGGFF9FGGGGGGFFGGGCFFGGGGGGGGFFCFGGFFECFF:FEFFGGGFGGGGGGGGGG=7EE:CCCGGFDEGDGCEEFFFGGGCEEFGGE58:CC7E+8=EGG**:CF9DGGDGGG)>5<97557?F:F=6=B>+9CF7CFC?@6D39()5CC??FFB>2<:BFFFFBFBF4
@DE18INS60510:318:000000000-B6LD3:1:1101:11762:5696 1:N:0:AAGAGGCAAAGGCTAT
TGGGGAATATTGCACAATGGGCGTAAGCCTGATGCAGCCATGCCGCGTGTATGAAGAAGGCCTTCGGGTTGTAAAGTACTTTCAGCGAGGAGGAAGGCGTTGTGGTTAATAACCGCAACGATTGACGTTACTCGCAGAAGAAGCACCGGCTAACTCCGTGCCAGCAGCCGCGGTAATACGGAGGGTGCAAGCGTTAATCGGAATTACTGGGCGTAAAGCGCACGCAGGCGGTCTGTCAGGTCGGATGTGAAATCCCCGGGCTCAACCTGGGAACTGCATCCGA
+
GGGGGGGGFFGGGGGGFCFGGGGGGGGGGGGGGGGGGGGGGGEGD@FGDGG<FGGGGGEDFGGGGGGGGGGEGEGGGFGGGGFGGGG7@FGGG@ECEGEGGGGGGGGGGGGGG8=:+FFCAFGFGGGGFGGGFFGDEDFGGGCFFD>F7CFGGGFGGGGGGGGFGGGGG@7EGFGEGGG7CEGGCGEEGCBFGGGG59CC5CEGFCGG@FFG=EEGGFF3C35>CCEDG*CDDDDFF7747@3)97.97DDD7@FFDG>>GDGFF?F:?F07(4?2?A-:??>
@DE18INS60510:318:000000000-B6LD3:1:1101:15483:5699 1:N:0:AAGAGGCAAAGGCTAT
CGGGGAATATTGCACAATGGGCGCAAGCCTGATGCAGCCATGCCGCGTGTATGAAGAAGGCCTTCGGGTTGTAAAGTACTTTCAGCGGGGAGGAAGGGAGTAAAGTTAATACCTTTGCTCATTGACGTTACCCGCAGAAGAAGCACCGGCTAACTCCGTGCCAGCAGCCGCGGTAATACGGAGGGTGCAAGCGTTAATCGGAATTACTGGGCGTAAAGCGCACGCAGGCGGTTTGTTAAGTCAGATGTGAAATCCCCGGGCTCAACCTGGGAACTGCATCTGA
+
GGGGGGGGGGGFGGGGGGGGGGGGGGGGGGGFGFGGGGGGGGGGGGGGGGGGFGGGGGGGGGGGGGGGGGGGGGGFFGGGGGGGGGGGGGGGGGGGGGGGGGGGGGGGGGGGGGGGGGGGGGGGGGGGGD8E?EGCGGGGGGGGGGGGEEDGCFEFGGGGGGGGGGGGGGGGGGGGCFGGGGGGGGGGGCEGGGGGGGGGD55@F7@EGCEFGEGGGGGGGGGGGGGGEDGCD3>F@FGGFFFFGGB>@FGFGF467399D;DC?BF>7:::01:B<DABBF=
@DE18INS60510:318:000000000-B6LD3:1:1101:5098:5713 1:N:0:AAGAGGCAAAGGCTAT
TGGGGAATATTGCACAATGGGGGAAACCCTGATGCAGCGACGCCGCGTGAGCGAAGAAGTATTTCGGTATGTAAAGCTCTATCAGCAGGGAAGAAAATGACGGTACCTGACTAAGAAGCACCGGCTAAATACGTGCCAGCAGCCGCGGTAATACGTATGGTGCAAGCGTTATACGGATTTACTGGGTGTAAAGGGAGCGTAGACGGTGGTGTAAGTCTGATGTGAAAGCCCGGGGCTCAACGCCGGGACTGCATTGGAAACTATGTAACCAGAGTGTCGGAGA
+
@FFFGEGGDDAFFGG<CFFGFGGEGGG<CFFGFGGGE,+CFGGGGGGFF:=DFCFEGGGFDF<FFGGGFGGFGFGGGGFG9@FBFGGFCEFEF8FFCGCFGGGGGGGGGGFGGCFGFDEFGBC:FEFFCG9A<<FC<@FCFFGGG@FGG@B;@EF3,3<FBFGGFFGC8FC8,?CBFCEGCCFGG>F>:C+7>CC5:CECEEC7CG**:;C=7CC0:*:77>+*977:E**/CC3<:FG67)7>GC@DEF<4>F47FF2.**:?7>FB###############
@DE18INS60510:318:000000000-B6LD3:1:1101:23578:5715 1:N:0:AAGAGGCAAAGGCTAT
TGGGGAATATTGCACAATGGGCGCAAGCCTGATGCAGCCATGCCGCGTGTATGAAGAAGGCCTTCGGGTTGTAAAGTACTTTCAGCGGGGAGGAAGGGAGTAAAGTTAATACCTTTGCTCATTGACGTTACCCGCAGAAGAAGCACCGGCTAACTCCGTGCCAGCAGCCGCGGTAATACGGAGGGTGCAAGCGTTAATCGGAATTACTGGGCGTAAAGCGCACGCAGGCGGTTGGTTAAGTCAGATGTGAAATCCCCGGGCTCAACCGGGGAACTGCATCTGA
+
GGGGGGGGGGGFGGGGGGGGGGGGGGGGGGGGGGGGGGGGGGGGGGGGGGGGGGGGGGGGGGGGGGGGGGGGGGGGGGGGGGGGGGGGGGGGGEGGGGGGGGGGGGGGGDFGGGGFGGGGGGGGGGGGGGGGGGGGGGGGGGGGGGGGGGGGGGGGGGGGGGGGGGGGGGGGGGGGFGGGGGGDGGGG?FGGGDGGGGGGGGGGGDFFGCEDEGDEDDGDGDGCD5:7EED7<)97>FGGFFFF>9=CFGGGGFF:FD9;C)>FF?F(9B;9?::?FFA244=
@DE18INS60510:318:000000000-B6LD3:1:1101:19575:5716 1:N:0:AAGAGGCAAAGGCTAT
TGGGGAATATTGCACAATGGGGGAAACCCTGATGCAGCGACGCCGCGTGAGCGATGAAGTATTTCGGTATGTAAAGCTCTATCAGCAGGGAAGAAAATGACGGTACCTGACTAAGAAGCCCCGGCTAACTACGTGCCAGCAGCCGCGGTAATACGTAGGGGGCAAGCGTTATCCGGACTTACTGGGTGTAAAGGGAGCGTAGACGGCATGGCAAGCCAGATGTGAAAGCCCGGGGCTCAACCCCGGGACTGCATTTGGAACTGTCAGGCTAGAGTGTCGGGGA
+
GGGGGGGGGGGDGGGFGGGGGGGGGGGGGGGGGGGGGGGGGGGGGGGGGDGGGGGGGGGGGDFGGGGEG@ECFFGCGDGFGGGGGGGGGGGGGGGGGGGGGGGGGGGGGGGGGGGCGGGGGGGGCFGGGFGFGG>FGGGGGGGGGGGGGGEFGGGFGGDGGGGGGGGEGGECGGGGGGGGGGGGGGCGEGGGGDGFCGGGGG?FECCCGGGGGGGFGGGGGGGD9DE7FFFDCCD>3>GGFFFFGGBGBFGGG489>F:29)9C6<B0:F:?F3-:AA?####
@DE18INS60510:318:000000000-B6LD3:1:1101:25923:5722 1:N:0:AAGAGGCAAAGGCTAT
TGGGGAATATTGCACAATGGGGGAAACCCTGATGCAGCGACGCCGCGTGAAGGAAGAAGTATCTCGGTATGTAAACTTCTATCAGCAGGGACGATAATGACGTTACCTGAGGAGGAAGCCACGGCTAACTACGTGCCAGCAGCCGTGGTAATACGTAGGTGGCATGCGTTGTCCGGATTTACTGGGCGTAAAGGGAGCGTAGGCGGATGTTCAAGTGGGATGTGAAATACTTGGGCTCAACCTGAGTGCTGCTTTCCAAACTGGCTATCTAGTGTGCAGGAGA
+
GGGGEEFGGGABBFGAEFGGC:FCCEG4?EAEFGGEAFGGGGGGEGGGEFGFCCFF<F@DFFFFFGFG:FCDFGCFFF;F@FF;FF9>F*<FFEG*B;@AFC1CC=:F,,?@CFFG8<*=CFGC@E5::+:@CF6FFGCFGCFGE*2*;<3@FCFGCF82<5>8+*+*/2/ACCCE:C*<FCE9:E*CE***00*//**:5C/<58EE:<9+39AG9=F**9FFDC9CCCG####################################################
@DE18INS60510:318:000000000-B6LD3:1:1101:19261:5726 1:N:0:AAGAGGCAAAGGCTAT
TGGGGAATATTGCACAATGGGGGAAACCCTGATGCAGCGACGCCGCGTGAGCGATGAAGTATTTCGGTATGTAAAGCTCTATCAGCAGGGAAGAAAATGACGGTACCTGACTAAGAAGCCCCGGCTAACTACGTGCCAGCAGCCGCGGTAATACGGAGGGTGCAAGCGTTAATCGGAATTACTGGGCGTAAAGCGCACGCAGGCGGTTTGTTAAGTCAGATGTGAAATCCCCGGGCTCAACCTGGGAACTGCATCTGATACTGGCAAGCTTGAGTCTCGTAGA
+
GGGGGGGGGGGFGGGGGGGGGGGGGGGGGGGGGGGGGGGGGGGGGGGGFGGGGGGGGGGGGGGGGGGGGCFGGGGGGGGGGGGGGGGGGGGGGGGGGGGGGGGGGGGGGGGGGFGGGGGGGGGGGEGFGGGGGGGGGGGGGGGGGGGGGGGGGGGGGGGGGGGGGGFEGGGFGGGEG5CFGGGGCFGGGGGGGGGGGGGGGGGGGGEGGGGGGGFFEFFGGGFGGGGGGFFGGGGEFFGGFFFF4CFF><FGGFFFFFA2*0:C@?FFB4<:?:BA<<B<:?3
@DE18INS60510:318:000000000-B6LD3:1:1101:11437:5741 1:N:0:AAGAGGCAAAGGCTAT
AGGGGAATATTGCACAATGGGCGAAAGCCTGATGCAGCGACGCCGCGTGAGTGAAGAAGTATTTCGGTATGTAAAGCTCTATCAGCAGGGAAGAAAATGACGGTACCTGACTAAGAAGCCCCGGCTAACTACGTGCCAGCAGCCGCGGTAATACGTAGGGGGCAAGCGTTATCCGGATTTACTGGGTGTAAAGGGAGCGTAGGCGGTAAAGCAAGTCTGAAGTGAAAGCCCGCGGCTCAACTGCGGGACTGCTTTGGAAACTGTTTAACTGGAGTGTCGGAGA
+
FGGGGGGGGGGGGGGGGGGGGGGGGGGGGGGGGGGGGGGGGGGGGGGGGGGGGGGGGGGGGGGGFGGGGGGGGGGGGGGGGGGGGGGGGGGGGGGGGGGGGGGGGGGGGGGGGFGGGGGGGGGGGGGGGGGGGGGGGGGGGGGGGGGGGGGGGGGCFGGGGGGGGGGGGGGGGGGGEGEGGGGGGGGGGGGGGGGGGGGGGGGGGGGGGGGGGGGFGDGGGGGGCFFGGCFGGDDEF@GGFFFFGG>9BGGGF?FFFCA<DFGGFBB<AFFFFFFFBFFB;BD
@DE18INS60510:318:000000000-B6LD3:1:1101:19576:5750 1:N:0:AAGAGGCAAAGGCTAT
TGGGGAATATTGCACAATGGGCGCAAGCCTGATGCAGCCATGCCGCGTGCATGAAGAAGGCCTTCGGGTTGTAAAGTACTTTCAGCGGGGAGGAAGGGAGTAAAGTTAATACCTTTGCTCATTGACGTTACCCGCAGAAGAAGCACCGGCTAACTCCGTGCCAGCAGCCGCGGTAATACGGAGGGTGCAAGCGTTAATCGGAATTACTGGGCGTAAAGCGCACGCAGGCGGTTTGTTAAGTCAGATGTGAAATCCCCGGGCTCAACCTGGGAACTGCATCTGA
+
GGGGGGGGGGGFGGGGGGGGGGGGGGGGGGGGGGGGGGGGGGGGGGGGGGGGGGGGGGEGGGGGGGGGGGGGGGGGGGGDGGGGGGGGGGEFGGGGGGGGGGGGGGGGGGGGGGGGGGFGGGGGGGGGGGGGGGGGGGGGGGGGGGGEGGGGGGGGGGGGDGGGGGGGGGGGGGGGGGGGGCGGGGGGGGGGGGGGGGGGDGGGCFGF9CCFGGGDGGGGGGGGGGGGDGD7C3C5@FGFFFFFFFFGFFDFGFF4CD>FD3FGF<F01;<0:07>FFA94>F
@DE18INS60510:318:000000000-B6LD3:1:1101:11124:5760 1:N:0:AAGAGGCAAAGGCTAT
TGGGGAATATTGCACAATGGGGGAAACCCTGATGCAGCGACGCCGCGTGAAGGAAGAAGTATCTCGGTATGTAAACTTCTATCAGCAGGGAAGAAAATGACGGTACCTGACTAAGAAGCCCCGGCTAACTACGTGCCAGCAGCCGCGGTAATACGTAGGGGGCAAGCGTTATCCGGATTTACTGGGTGTAAAGGGAGCGTAGACGGAGGAGCAAGTCTGATGTGAAAGGCTGGGGCTTAACCCCAGGACTGCATTGGAAACTGTTTAACTGGAGTGTCGGAGA
+
GGGGGGGGGGGGGGGGGEFGGGGGGGGGGGGGGGFGGGGGGGGGGGGFGEFGGGGGGGGFEEF<EGGGFGGFGGBFGGGGGFGGGGGGGGGGGGGGGFGGGGGGGFFFGGGGGGGGGGGGGGGGGGGGGGGGEFGGGGGGGGGGGGGGGGGGGGGBFGGGGGGGGGGGGGGGGGGGFEGGFGGGGGFG>FGCFGD5EDGGGGGGGGGGGGGGGGGFGGFDFGGG9><FGGFFCG3>>:FGFFFFGGFGFGGFF?FFCDAAGFG:6:FBA?<:??BB:<?FFF>
@DE18INS60510:318:000000000-B6LD3:1:1101:21680:5779 1:N:0:AAGAGGCAAAGGCTAT
TGGGGAATATTGCACAATGGGGGAAACCCTGATGCAGCGACGCCGCGTGAGCGATGAAGTATTTCGGTATGTAAAGCTCTATCAGCAGGGAAGAAAATGACGGTACCTGACTAAGAAGCCCCGGCTAACTACGTGCCAGCAGCCGCGGTAATACGTAGGGGGCAAGCGTTATCCGGATTTACTGGGTGTAAAGGGAGCGTAGACGGCATGGCAAGCCAGATGTGAAAGCCCGGGGCTCAACCCCGGGACTGCATTTGGAACTGTCAGGCTAGAGTGTCGGAGA
+
GEGGGGGGGGGGGGGGGGGGGGGGEGGGGGGGGGGGGGDGGGGGGGGGGGGGGGGGGGGGGGGGGGGGGGGGGGGGGGGGGGGGGGGGGGGGGGGE@FGGGGGGGGGGGGGGGGGGGGGGGGGGGGGGGGGGGGGGGGGGGGGGGGGGGGGFFGGGGGGGGGGGGGGGGGGGGGGGGGDGGGGGGGFGGGFGGGGGEGGGGGGGGGGGGFFGGGGGGGGGFGFDGGGFGFFGGCDFBFGF5>5)>CED@CCGCFB4FCBFGFGFFB=3?F:???AAFF?FF0<
@DE18INS60510:318:000000000-B6LD3:1:1101:9229:5800 1:N:0:AAGAGGCAAAGGCTAT
TGGGGAATATTGCACAATGGGCGAAAGCCTGATGCAGCGACGCCGCGCGAGTGAAGAAGTATTTCGGTATGTAAAGCACTATCAGCAGGGAAGAAAATAACGGTACCTGACTAAGAAGCCCCGGCTAACTACGTGCCAGCAGCCGCGGTAAAACGTAGGGGGCAAGCGTGATCCGGAACTACTGGGTGTAAAGGGAGCGTAGACGGTAAAGCAAGCATGAAGTGAAAGCCCGCGGCTCAACCGCGGGACTGCTCTGGAAACTGTATCACTGGAGTGCCGGGGA
+
GGGGGGGGGGGGGGGGGGGGGGGGGGGFGGGGGGGGGGBF:FEGGGG+C+6CFGGGGGG,C5FFGGG:=FFEGGEF?,BE=FGGGGFGFGG,CFGC>,,:3838>=,<8,,3,3,>>3,F+@***5>>>;,@>3,61F:7F,<F*=:FBB*,2FC22=*C**4***/*2**2<98:8**0+0+<C>**1<++C?EF/8*1**;AC5;C8CFG+67**2:*>7:CC7?FG*7D:DD3<:DC?##########################################
@DE18INS60510:318:000000000-B6LD3:1:1101:15012:5802 1:N:0:AAGAGGCAAAGGCTAT
TGGGGAATATTGCACAATGGGCGCAAGCCTGATGCAGCCATGCCGCGTGTATGAAGAAGGCCTTCGGGTTGTAAAGTACTTTCAGCGAGGAGGAAGGCATTAAGGTTAATAACCTTGGTGATTGACGTTACTCGCAGAAGAAGCACCGGCTAACTCCGTGCCAGCAGCCGCGGTAATACGGAGGGTGCAAGCGTTAATCGGAATTACTGGGCGTAAAGCGCACGCAGGCGGTCTGTCAAGTCGGATGTGAAATCCCCGGGCTCAACCTGGGAACTGCATTCGA
+
GGGGGGEFEFFCEEFDFGGFGGGGECGCGGGGGGGGFGGF,=F<:FGCEFFDGFGGGG8FGGGFFFFCFGGGGGCFCFFGGGGGCFEEGGGGGGCEGGGGFGDGGGGGGGGGGCCBFGGGFFFCCFGGGGGGGGGGGDGFGGGGGGGGGGDGGGCFFGGGGGFGGGCFCEGGC:E>CFF8CG>EGGEGGFGGGGGE5:C58ECFEGGGDCFFEEGEFGFGGGGGGGGC5EDCDGGFFFGF=F>BDC>FFGC7>=@4CD69C5CFF:>72F:0:F#########
@DE18INS60510:318:000000000-B6LD3:1:1101:15361:5852 1:N:0:AAGAGGCAAAGGCTAT
TGGGGAATATTGCACAATGGGGGAAACCCTGATGCAGCGACGCCGCGTGAGCGATGAAGTATTTCGGTATGTAAAGCTCTATCAGCAGGGAAGAAAATGACGGTACCTGACTAAGAAGCCCCGGCTAACTACGTGCCAGCAGCCGCGGTAATACGTAGGGGGCAAGCGTTATCCGGATTTACTGGGTGTAAAGGGAGCGTAGACGGCATGGCAAGCCAGATGTGAAAGCCCGGGGCTCAACCCCGGGACTGCATTTGGAACTGTCAGGCTAGAGTGTCGGAGA
+
GGGGGGGGGGGGGGGGGGGGGGGGGGGGGGGGGGGGGGGGGGGGGDGGGGGGGGGGGGGGFFGGGGGFGGGGGGGGGGGGGGGFGGGGGGGGGGGGGGGFGGDFGGGGGGGGGGGGGGGGGGGGGGGGGGGGGGFGGGGGGGGGGGGGEEGGGGG?FGGGGGGGGGGGGGDGGGGGGGGGGGGGGFFGEGGGGGGGGGGGGGCGGGGDGGGGFGFGGGFFGGGGGGGGGFGGGDGE>FFGFF:DGGF:;CDF**9BCF?DF:C09<B7:@#############
@DE18INS60510:318:000000000-B6LD3:1:1101:19877:5855 1:N:0:AAGAGGCAAAGGCTAT
TGGGGAATATTGCACAATGGGCGCAAGCCTGATGCAGCCATGCCGCGTGTATGAAGAAGGCCTTCGGGTTGTAAAGTACTTTCAGCGGGGAGGAAGGGAGTAAAGTTAATACCTTTGCTCATTGACGTTACCCGCAGAAGAAGCACCGGCTAACTCCGTGCCAGCAGCCGCGGTAATACGGAGGGTGCAAGCGTTAATCGGAATTACTGGGCGTAAAGCGCACGCAGGCGGTTTGTTAAGTCAGATGTGAAATCCCCGGGCTCAACCTGGGAACTGCATCTGA
+
GGGGGGGGGGGGGGGGGGGGGGGGGGGGGGGGGGGGGGGGGGGGGGGGGGGGGGGGGGGGGGGGGGGGGGGGGGGGGGGGGGGGGGGGGGGGGGGGGGGGGGGGFEGGGGGGGGFFGGGGGGGGGGGEGGGGGGEGGGGGGGGGGGGGGGGGGGGGGGGGGGGFGGGGGGGDGEGGGGGGGGGGGEGGGGGGGGGGGGGFEDGGGGGGF?FFGECCGGGGGGGCC<EGGGG>DDDFFFGGFFFFGGFGFGFGGF4;DGFFG@FG@7>037::88)2<B99<AB
@DE18INS60510:318:000000000-B6LD3:1:1101:17860:5858 1:N:0:AAGAGGCAAAGGCTAT
TGGGGAATATTGCACAATGGGCGCAAGCCTGATGCAGCCATGCCGCGTGTATGAAGAAGGCCTTCGGGTTGTAAAGTACTTTCAGCGGGGAGGAAGGGAGTAAAGTTAATACCTTTGCTCATTGACGTTACCCGCAGAAGAAGCACCGGCTAACTCCGTGCCAGCAGCCGCGGTAATACGGAGGGTGCAAGCGTTAATCGGAATTACTGGGCGTAAGGCGCACGCAGGCGGTTTGTTAAGTCAGATGTGAAATCCCCGGGCTCAACCTGGGAACTGCATCTGA
+
GGGGDGGGGGGGGGGGFGGGGGGGGGGGGGGGGGGGGGGGGGGGGGGGGGGGGGGGGGGGGGGGGGGGGGGGAFGGG@ECBFGGGGGGGGGGGGGGG7FGGGGGGGGGGGGGGGGGGGGGGGGGFGGGGGGGGGGGGGGGGGGGGGGGGGGGGGGGGGGFGGGGGGFGFGGGGGGGGFFGEGDGEEGGGGGGGGGGGGGGGGGGGGGGFFGFGEG*:FFDGGEGGGGGGGGDDDG>:67>7=FFFGFGF7D*>F)<CGFFGEGG??F?FFFB8?FF?7)<<AF
@DE18INS60510:318:000000000-B6LD3:1:1101:20392:5868 1:N:0:AAGAGGCAAAGGCTAT
TGGGGAATATTGCACAATGGGGGAAACCCTGATGCAGCGACGCCGCGTGAGCGATGAAGTATTTCGGTATGTAAAGCTCTATCAGCAGGGAAGAAAATGACGGTACCTGACTAAGAAGCCCCGGCTAACTACGTGCCAGCAGCCGCGGTAATACGTAGGGGGCAAGCGTTATCCGGATTTACTGGGTGTAAAGGGAGCGTAGACGGAAGAGCAAGTCTGATGTGAAAGGCTGGGGCTTAACCCCAGGACTGCATTGGAAACTGTTTTTCTAGAGTGCCGGAGA
+
GGGGGGGGGGGGGGGGGFGGGGGGGGGGGGGGGGGGGGGGGGGGFGGGGGGGGGGGGGGGGGGGGGGFGDGGGGGGGGGFGGGGGGGGGGGGGGGGGGGGGGGGGGGGGGGGGGGGGGGGGGGGGGDGGGGGGGGGGGGGGGGGGGGGFGEGGGGFGGGGGGGGGGGGGDGGFGGGGGGGGGGGGGGGGGGFGGGGGGGEEGGGGGGGGGGGGGG?FGG7>GGDFGGGGFGGGDGEE>F7FFFFGGFGFGGFFFF?FGFAGBFFFAF?BFAFB?<BBF>>BF3
@DE18INS60510:318:000000000-B6LD3:1:1101:6322:5883 1:N:0:AAGAGGCAAAGGCTAT
TGGGGAATCTTCCGCAATGGACGAAAGTCTGACGGAGCAACGCCGCGTGAGTGATGACGGCCTTCGGGTTGTAAAGCTCTGTTAATCGGGACGAAAGGTCTTCTTGCGAATAGTTAGGAGAATTGACGGTACCGGAATAGAAAGCCACGGCTAACTACGTGCCAGCAGCCGCGGTAATACGTAGGTGGCAAGCGTTGTCCGGAATTACTGGGCGTAAAGCGCACGCAGGCGGTCTGTCAAGTCGGATGTGAAATCCCCGGGCTCAACCTGGGAACTGCATTCG
+
EFGGEFFGGFGGDEG7@CFGDGDC6FFFGGGGEEDCFFGGDFGCDGD@BFDFGGGEGGGGGGGFGGDG?FDFGGGFG9E,EDFFCDFFGGGDGGGCCBFFGGGGGGFGEGGGGC;FFGGGFGGG9EGGGDFGGGGGGGFGGGG7@CF@ECFGGGGGGGGGGGGGGGFCGC8@EGGGG7CGGGCCG?FFFFCC>CCGEGGGGGGGFFGGGGFCCE*=CFGGGGGGGGGGDCDDDDD?@6CFFFFB3=576CD:FF4?CD19DB:C@7547F?1:?F744A:<B?
@DE18INS60510:318:000000000-B6LD3:1:1101:16302:5885 1:N:0:AAGAGGCAAAGGCTAT
TGGGGAATATTGCACAATGGGCGCAAGCCTGATGCAGCCATGCCGCGTGTATGAAGAAGGCCTTCGGGTTGTAAAGTACTTTCAGCGGGGAGGAAGGGAGTAAAGTTAATACCTTTGCTCATTGACGTTACCCGCAGAAGAAGCACCGGCTAACTCCGTGCCAGCAGCCGCGGTAATACGGAGGGTGCAAGCGTTAATCGGAATTACTGGGCGTAAAGCGCACGCAGGCGGGTTGTTAAGTCAGATGTGAAATCCCCGGGCTTAACCTTGGAACTGCATCTGA
+
GGGGGGGGGGGGGGGGGGGGGGFGGGGGGGGGGGGGGGGGFGGGGGGEGGGGGGGGGGGGGGGGGGGGGGGGGGGGG?C<CFGGGGGGEGGGGGGGGGGGGGGGGGGGGGGGGGGGGGGGGGGGGGGGGGGGGGGGGGGGGGGGGGGGGGGGGGGGGGGGGGGGGGGGGGGGDGGGGGGGGGGGGEGGGGGFGGGGGGGGGGGGGGGFGGGFGEGGGGFGGG=DGGGGGGG)>DGFF?7CBBFFGFFFBDCCFF?FGG;FDDFFF2?4)9??A223)4.:<B@
@DE18INS60510:318:000000000-B6LD3:1:1101:13597:5894 1:N:0:AAGAGGCAAAGGCTAT
TGGGGAATATTGCACAATGGGGGAAACCCTGATGCAGCGACGCCGCGTGAGCGATGAAGTATTTCGGTATGTAAAGCTCTATCAGCAGGGAAGAAAATGACGGTACCTGACTAAGAAGCCCCGGCTAACTACGTGCCAGCAGCCGCGGTAATACGTAGGGGGCAAGCGTTATCCGGATTTACTGGGTGTAAAGGGAGCGTAGACGGCATGGCAAGCCAGATGTGAAAGCCCGGGGCTCAACCCCGGGACTGCATTTGGAACTGTCAGGCTAGAGTGTCGGAGA
+
GGGGGGGGGGGFGGGGFGGGGDGGGGGFGGGGGGGGGGGGGGGGGGGGCGDGGGGGGGGGGGGGGGGGGGGGGGGGGGGGGGGGGGGGGGGGGGGGGGGGGGDGGGGGGGGGGGGGGGGGGGGGGGGGGGCGGGGGGGGGGGGGGGEGGGEFGGGEGGDEGGGGGGGGCGGFFGGGGGGGGGGGGGGGGGGFGGGGGGGGGGGGGGGGGGGGGFG:5DGF9CFC7FDFGGGGGGGFFFGGFFFF75;9>CFCD4*9CFBFFFGCFAB??.8B28AB):8>FFF
@DE18INS60510:318:000000000-B6LD3:1:1101:7125:5897 1:N:0:AAGAGGCAAAGGCTAT
CGGGGAATATTGCACAATGGGCGCAAGCCTGATGCAGCCATGCCGCGTGTATGAAGAAGGCCTTCGGGTTGTAAAGTACTTTCAGCGGGGAGGAAGGGAGTAAAGTTAATACCTTTGCTCATTGACGTTACCCGCAGAAGAAGCACCGGCTAACTCCGTGCCAGCAGCCGCGGTAATACGGAGGGTGCAAGCGTTAATCGGAATTACTGGGCGTAAAGCGCACGCAGGCGGGTTGTTAAGTCAGATGTGAAATCCCCGGGCTCAACCTGGGAACTGCATCTGA
+
CFGGDGGGCFG<F<FF-EEFGFGG+FECFGGGGGGCDFFCFFGGEGGGGGFFGGGGGGGGGGGGGGGGFGGGGGGGGGGGBEFGGGGGGGEGGFDGGGGGGFACC9BFFFGGGEFGGG<B;BFCGGG>FC:FGGG:<FFFFFFFGGGGDGEEGGGEFGGGGGGGD6@>CEDCEEEEGG+CEGG5EEEEFGGFGDGDDEG8:CDGFGGG??FGGED5CFG<<<5CED*9E=D)9DDF@?FGFF?FFGFF=*?7:69FFGF3<859=?F(2@188B#########
@DE18INS60510:318:000000000-B6LD3:1:1101:7231:5909 1:N:0:AAGAGGCAAAGGCTAT
TGGGGAATATTGCACAATGGGGGAAACCCTGATGCAGCGACGCCGCGTGAGCGATGAAGTATTTCGGTATGTAAAGCTCTATCAGCAGGGAAGAAAATGACGGTACCTGACTAAGAAGCCCCGGCTAACTACGTGCCAGCAGCCGCGGTAATACGTAGGGGGCAAGCGTTATCCGGATTTACTGGGTGTAAAGGGAGCGTAGACGGCATGGCAAGACAGATGTGAAAGCCCGGGGCTCAACCCCGGGACTGCATTTGGAACCGTCAGGCTAGAGTGTCGGAGA
+
@FGGGGGG9F9EFEFCCFGGGDGG@FG<@E@EFFDEFFFEGGGEEEG>F@F8FF<FFFGCCFFDFFGEGGG9FFGGCGFGF<FEGFEEFGFGGGGFDFGGGGGGGGFFGGGGGGGFGGDFFFFGGDFFGFFFGDFEFFD>FGFGFCGEF<FFFGC<FFEEGGD<BEFC*<CEFGGGGG59E9FBFGGE:CCCGFGGGGG>8:;@=CED5CGFFFF*7CFCFF:CC:FFC:CGD9D3.7=97<>3DE5CB>C################################
@DE18INS60510:318:000000000-B6LD3:1:1101:21617:5914 1:N:0:AAGAGGCAAAGGCTAT
TGGGGAATATTGCACAATGGGCGCAAGCCTGATGCAGCCATGCCGCGTGTATGAAGAAGGCCTTCGGGTTGTAAAGTACTTTCAGCGGGGAGGAAGGGAGTAAAGTTAATACCTTTGCTCATTGACGTTACCCGCAGAAGAAGCACCGGCTAACTCCGTGCCAGCAGCCGCGGTAATACGGAGGGTGCAAGCGTTAATCGGAATTACTGGGCGTAAAGCGCACGCAGGCGGTTTGTTAAGTCAGATGTGAAATCCCCGGGCTCAACCTGGGAACTGCATCTGC
+
GGGFEEGGGGG9FFGCFGGFEEGGGGGGGGGGGGGGGGGGGGGGGGGGGGGGGCGGGGGGGGGFFGGGGGGGFGGGGGGGGGGGGGGGGGGGGGGGGGGGGGGGGGGGGGGGGGGGGFCFGGGGGGGGGGGGGGGGGCFGGGGGGGGGGGGDGGGGGGF8EFFGGGGGFGGGGGGGGGGFGEEEGGGGGGEGDECGGGGG58CF?FGCFCFFCEGGFDDGGDEDEGGDEEGGGGG:F?CC*9B?D?7:4*0:CBFFGGFFG:<761F:<::BFF?<>A#####
@DE18INS60510:318:000000000-B6LD3:1:1101:13072:5914 1:N:0:AAGAGGCAAAGGCTAT
TGGGGAATATTGCACAATGGGCGTAAGCCTGATGCAGCCATGCCGCGTGTATGAAGAAGGCCTTCGGGTTGTAAAGTACTTTCAGCGGGGAGGAAGGGAGTAAAGTTAATACCTTTGCTCATTGACGTTACCCGCAGAAGAAGCACCGGCTAACTCCGTGCCAGCAGCCGCGGTAATACGGAGGGTGCAAGCGTTAATCGGAATTACTGGGCGTAAAGCGCACGCAGGCGGTTTGTTAAGTCAGATGTGAAATCCCCGGGCTCAACCTGGGAACTGCATCTGA
+
GGGGGGGGGGGGGGGGFGGGGGGGGEGGGGGGGGGGGGGGGGGGGGGGGGGGGGGGGGGGGGGGGGGGGGGGGGGGGGGGGGGGGGGGGGGGGGGGGGGGGGGGGGGGGGGGGGGFFGGGGGGGGGGGGGGGGGGGGGGGGGGGGGGGGFGGGGGGGGGGGGGGGGGGGGGGGGGGGGGGGGGDGGGGGGCGGGGGGGGGDGGGGGGGGFEGGGGGGGGGGGGGGDGGGGGDGDDFFFGGFFFFFDFFFGGGGFFFGGFFGFGGFFFF?@?<:???FF<B###
@DE18INS60510:318:000000000-B6LD3:1:1101:17799:5916 1:N:0:AAGAGGCAAAGGCTAT
TGGGGAATATTGCACAATGGGCGCAAGCCTGATGCAGCCATGCCGCGTGTATGAAGAAGGCCTTCGGGTTGTAAAGTACTTTCAGCGGGGAGGATGGGAGTAATGTTAATACCTTTGCTCATTGACGTTACCCGCACAAGAAGCACCGGCTAACTCAGTGCCAGCACCCTCGGTAATACGGAGGGGGCAAGCGGTAATCGGAATTACTGGGCGTAAAGCGCATGAAGGCGGTTTGTTAAGTCAGATGTCAAATCTCCGGACTGAACCTCGGAACTGCATCAGA
+
GGGGGGGGGGGDGGGGCGGGG@FCFG:FFGGGGGGGGGDG<FGGGGGGGEGFGGGGGGGG8FGGGGG+FFGGGGGCFEFF5E<@@,@FFGGEGG,8+,33833,33,,@@@,,,3,,:F:F3=F,,3**3*@:*5**53,@,5?:FCG*11<FG,,,??,C##########################################################################################################################
@DE18INS60510:318:000000000-B6LD3:1:1101:21236:5916 1:N:0:AAGAGGCAAAGGCTAT
TGGGGAATATTGCACAATGGGCGCAAGCCTGATGCAGCCATGCCGCGTGTATGAAGAAGGCCTTCGGGTTGTAAAGTACTTTCAGCGGGGAGGAAGGGAGTAAAGTTAATACCTTTGCTCATTGACGTTACCCGCAGAAGAAGCACCGGCTAACTCCGTGCCAGCAGCCGCGGTAATACGGAGGGTGCAAGCGTTAATCGGAATTACTGGGCGTAAAGCGCACGCAGGCGGTTTGTTAAGTCAGATGTGAAATCCCCGGGCTCAACCTGGGAACTGCATCTGA
+
GGGGGGGGEGGGGGGGFGGGGGGEGGGGGGGGGGGGGGGGGGGGGGGGGGGGGGGGGGGGGGGGGGGGGGGGGGGGGGGFGGGGGGGGGGGGGGGGGGGGGGGGGGGGGGGGGGGGGGGGGFGGGGGGGGGGGGGGGGGGGFGGGGGGGGGGGGGGGGGGGGGGGGGGGGGGGGGGGGGGE>EGGEGGGFGGGGGDDGGGGC>CF?EFAFGGGGDEG7FGGGGGGCGDE=G9CDGFFFGGFF?F=FFC6:>FGFFFGG>FG3CGF:>7?FF:::?<>BAFAA?
@DE18INS60510:318:000000000-B6LD3:1:1101:11560:5940 1:N:0:AAGAGGCAAAGGCTAT
TGGGGAATATTGCACAATGGGCGCAAGCCTGATGCAGCCATGCCGCGTGTATGAAGAAGGCCTTCGGGTTGTAAAGTACTTTCAGCGGGGAGGAAGGGAGTAAAGTTAATACCTTTGCTCATTGACGTTACCCGCAGAAGAAGCACCGGCTAACTCCGTGCCAGCAGCCGCGGTAATACGGAGGGTGCAAGCGTTAATCGGAATTACTGGGCGTAAAGCGCACGCAGGCGGTTTGTTAAGTCAGATGTGAAATCCCCGGGCTCAACCTGGGAACTGCATCTGA
+
GDGFGGGGGGGGFGFFDFGGGGGGGEGFGGGGGGGGGGGGGFGGGGGGGGGGGGGGGGGGGGGGFGGGGGGGFFGGGGGGGGGGGGGGGGGGGGGGGGGGGGGGGGGGGGGGGGGGGGGGGGGFGGGEGGGGGGGGEEGGGGGGGGGGDGGGGGGGDEG5EFGGGGGGGDGGGGDGC9?888?CEGGGGGEFGGGGGGGGGG>FGGFG7CFFGGGDG=CCGGGCDGGDCCG<DDGFFFGGFF?FGEFGFCCCC@F?<DF>)0CFFFFB:FFF?B?<?A):2A7
@DE18INS60510:318:000000000-B6LD3:1:1101:26070:5945 1:N:0:AAGAGGCAAAGGCTAT
TGGGGAATATTGCACAATGGGCGCAAGCCTGATGCAGCCATGCCGCGTGTATGAAGAAGGCCTTCGGGTTGTAAAGTACTTTCAGCGGGGAGGAAGGGAGTAAAGTTAATACCTTTGCTCATTGACGTTACCCGCAGAAGAAGCACCGGCTAACTCCGTGCCAGCAGCCGCGGTAATACGGAGGGTGCAAGCGTTAATCGGAATTACTGGGCGTAAAGCGCACGCAGGCGGTTTGTTAAGTCAGATGTGAAATCCCCGGGCTCAACCTGGGAACTGCATCTGA
+
GGGFGGGGGGGGGGGGFFEFEGFEGGGGGGGGGGGGGGFFGGGGGGGDFGGGGGGGGGGGGGGGFGGGGGGDFGGGGGGFGGGGGGGGGGCFGFGGGGGGGGGGGGGGGGGFGFFGEFGGGGGGGGGGGGGGGGGGGGGGGGGGGG5CEDGGGGF9CGGFD>FGGGGGFGCGGGGDGGGDGGGECEGGGG?FG:8CC@EF>*;CGGGGGG5EGGGGGGGGGGGDE359CGGCD5C08@7*09*0:CF**:::7*09F<>BD31>F75425(,8:?<?79A2<@
@DE18INS60510:318:000000000-B6LD3:1:1101:13869:5948 1:N:0:AAGAGGCAAAGGCTAT
TGGGGAATATTGTACAATGGGGGAAACCCTGATGCAGCGACGCCGCGTGAGCGATGAAGTATTTCGGTATGTAAAGCTCTATCAGCAGGGAAGAAAATGACGGTACCTGACTAAGAAGCCCCGGCTAACTACGTGCCAGCAGCCGCGGTAATACGTAGGGGGCAAGCGTTATCCGGATTTACTGGGTGTAAAGGGAGCGTAGACGGCATGGCAAGCCAGATGTGAAAGCCCGGGGCTCAACCCCGGGACTGCATTTGGAACTGTCAGGCTAGAGTGTCGGAGA
+
GGGGGGGGFGGFGGGGGGGGGGGGGGGGGGGGGGGGGGGGGGGGGGGGGGGGGGGGGGGGCEGGGGGGGGGGGGGGGGGGGGGGGGGGGGGGGGGGGGGGGGGGGGGGGGGGGGGGGGGGGGGGGGGGGDGGGGGGGGGGGGGGGGGGGDEGGGGFGGGGGGGDGGGGGGGGGGGGGGEGGGGFGFGGEGGGGGGGGGGGGGGGEGGGEGFGGGF=CFGFFGGDGGGGGGGGGGG>:)97F<;DCGFC>CFG=***?>(69)=?@>4:1).3?D<26>?>>FF
@DE18INS60510:318:000000000-B6LD3:1:1101:20975:5966 1:N:0:AAGAGGCAAAGGCTAT
TGGGGAATATTGCACAATGGGGGAAACCCTGATGCAGCGACGCCGCGTGAAGGATGAAGTATTTCGGTATGTAAACTTCTATCAGCAGGGAAGAAAATGACGGTACCTGACTAAGAAGCCCCGGCTAACTACGTGCCAGCAGCCGCGGTAATACGTAGGGGGCAAGCGTTATCCGGATTTACTGGGTGTAAAGGGAGCGTAGACGGCAGTGCAAGTCTGAAGTGAAAGCCCGGGGCTCAACCCCGGGACTGCTTTGGAAACTGTGCAGCTAGAGTGTCGGAGA
+
GGGGGGGGGGGGGGGGGGGGGGGGGGGGGGGGGGGGGGEGGGGGGGGGGGGGGGGGGGGGGGGGGGGGGFFFGGGGGGGGGGGGGGGGGGGGGGGGGGGGGGGGGGGGGGGGGGGGGGGGGGGGGGGGGGGGGGGGGGGGGGGGGGEGGGGGGGGGGGGGGGGGGGGGGGGGGGGGCEGGGGGGGGGGEFFCFGGGGEGGGGGGGGGGGGGGGGGCFFFCFDGGGG?FGFFGGGGFBFGGF>EFGGFCD4CF:FFFGGD29=FGF26<D4<>??FB66:9B>E
@DE18INS60510:318:000000000-B6LD3:1:1101:15717:5967 1:N:0:AAGAGGCAAAGGCTAT
TGGGGAATATTGCACAATGGGGGAAACCCTGATGCAGCGACGCCGCGTGAGCGATGAAGTATTTCGGTATGTAAAGCTCTATCAGCAGGGAAGAAAATGACGGTACCTGACTAAGAAGCCCCGGCTAACTACGTGCCAGCAGCCGCGGTAATACGTAGGGGGCAAGCGTTATCCGGATTTACTGGGTGTAAAGGGCGTGTAGGCGGGATTGCAAGTCAGATGTGAAAACTGGGGGCTCAACCTCCAGCCTGCATTTGAAACTGTAGTTCTTGAGTGCTGGAGA
+
GGGGGGGGGGGGGGFGGFGGGGGGGGGGGGGGGGGGGGGGGGGGGGGGGGGGGGGGGGGG,FGGGGGGGGGFGGGGGGGGGGGGGGGGGGGGGGGGGGGGGGGGGGGGGGGGGGGGGGGGGGGGGGGGGGGGGGGGGGGGGGGGGGGGGGDGGGGGGGGGGGGGGGGGGGGGGGGGGDGGGGGGGGGGCCGGGGGGGGGGGGGGGGGGGGGGGGFGF77CGGFFFGGGGGGGGGGDFFGC55FFGG:FFGGGC?FFGCAAGFGD?4@AFFFF<7:<FFFFF:?
@DE18INS60510:318:000000000-B6LD3:1:1101:15822:5975 1:N:0:AAGAGGCAAAGGCTAT
TGGGGAATATTGCACAATGGGCGCAAGCCTGATGCAGCCATGCCGCGTGTATGAAGAAGGCCTTCGGGTTGTAAAGTACTTTCAGCGGGGAGGAAGGCGATAAGGTTAATAACCTTGTCGATTGACGTTACCCGCAGAAGAAGCACCGGCTAACTCCGTGCCAGCAGCCGCGGTAATACGGAGGGTGCAAGCGTTAATCGGAATTACTGGGCGTAAAGCGCACGCAGGCGGTCTGTCAAGCCGGATGTGAAATCCCAGGGCTCAACCTGGGAACTCCATTCTA
+
GFGGGGGGGGGCGGGGCEFFFGFGGGGCFGGGGGGGGGFGFFGGFGGFFCFGGGGGGFFGFFGGGGDGGCEGFGGFGFGEGGGG9<CCEEGEFFF=FCFEGGEGDBFFFGGGGFGGCFCCF>F7F<CGGGGG8FGGGGGGGG?GEGGECGFGGGGCCGCFGGGGGGGGF*CE@C:;FCEC8CGG5/;EC:+/;/:CA99C?8:8E7+<@65>C>CEGC:)><=D*>C7E=))93C6@?C############################################
@DE18INS60510:318:000000000-B6LD3:1:1101:14220:5978 1:N:0:AAGAGGCAAAGGCTAT
TGGGGAATATTGGGCAATGGGCGCAAGCCTGACCCAGCAACGCCGCGTGAAGGAAGAAGGCTTTCGGGTTGTAAACTTCTTTTGTCGGGGACGAAACAAATGACGGTACCCGGCGAATAAGCCACGGCTAACTACGTGCCAGCAGCCGCGGTAATACGTAGGTGGCAAGCGTTATCCGGATTTACTGGGTGTAAAGGGCGTGTAGGCGGGATTGCAAGTCAGATGTGAAATCCCCGGGCTCAACCTGGGAACTGCATCTGATACTGGCAAGCTTGAGTCTCGT
+
GGGGGGGGGGGGGCFGGGGGGGGGGGGGGGGGGGGGGGFGGGGGGGGGGGGGGGGGGGGGGGGGGGGGGGGGGGGGGGGGGGGGGGGGGGGGGGGGGGGGGGGGGGGGGGGGGGGGGGGGGGGGGGGGGGGGGGGGGGGGGGGGGGGGGGGGGGGGGGGGGGFGGGGGGGGGGGGGGGGGGGGGGGGGGGGGGGGGGGGGGGGGGGGGGGGGF=FFFGGGGGGGGGGG9CC=<CD>>EGGFFFFGCFFFGFGDFFFFDBBG?>D?AF<:F?:4<?BFD<4<:F
@DE18INS60510:318:000000000-B6LD3:1:1101:21967:5991 1:N:0:AAGAGGCAAAGGCTAT
TGGGGAATATTGCACAATGGGCGCAAGCCTGATGCAGCCATGCCGCGTGTATGAAGAAGGCCTTCGGGTTGTAAAGTACTTTCAGCGGGGAGGAAGGGAGTAAAGTTAATACCTTTGCTCATTGACGTTACCCGCAGAAGAAGCACCGGCTAACTCCGTGCCAGCAGCCGCGGTAATACGGAGGGTGCAAGCGTTAATCGGAATTACTGGGCGTAAAGCGCACGCAGGCGGTTTGTTAAGTCAGATGTGAAATCCCCGGGCTCAACCTGGGAACTGCATCTGA
+
GGGGGGGGGGGDGCFGGGGGGGGGGGGGGGGGGGGGGGGGGGGGGGGGGGGGGGEFG?FGGGGGGGGGFGEGEGGGGGGFGFGGGGGGGGGGGGFGGGGGGGGGGGGGGGGGGGGGGGGGGGGGGGGGFGGGGGGGGGGGGGGGGGGGGGGGGFFFGGGGGGGGGGGGGGGGGGGGGGGGDGGGGGGCFEGGGGGEGCGGGEGGCFGGGGFGGGGGGGGGGGDDGGGCGGGC5CC>?BFFFFFFC9@C=FFGGFFFGG;BGECG4:>?FF1:843<<<A<A##
@DE18INS60510:318:000000000-B6LD3:1:1101:7452:6012 1:N:0:AAGAGGCAAAGGCTAT
TGGGGAATATTGCACAATGGGCGCAAGCCTGCTGCAGCCATGCCGCGTGTATGAAGAAGGCCTTCGGGTTGTAAAGTACTTTCAGCGGGGCGGAAGGGAGTAAAGTTAATACCTTTGCTCATTGACGTTACCCGCAGAAGAAGCACCGGCTAACTCCGTGCCAGCAGCCGCGGTAATACGGAGGGTGCAGGCGTTAATCGGAATTACTGGGCGTAAAGCGCACGCAGGCGGTTTGTTAAGTCAGATGTGAAATCCCCGGGCTCAACCTGGGAACTGCAGCTGA
+
FFGGGGGGCFF<FCFF9FFC,CFG::C<DFG,EAE@FGG8FFGG=FGGGGGGG9CC,,=FGGGGGGGGGGGGGGFGGGGFGGCGGGDCEG:FGFFEECFFFDFFCGGGCFCGGG@FCFGGGGFFFGGGGGGFCEEGGG?EGGGGGGFEGGGGGGGGGGGEGFGFGF6EFGEGEEGGG7CCE*8C?EGCFGCEGGGGCEFCCGCFDGFFCFCGGEGDCGGDGGGG5DGGGGGD<<DF4F7:@4@=CF4:=FCCF6<F7562C7176:F?F>1281?BFA#####
@DE18INS60510:318:000000000-B6LD3:1:1101:20499:6035 1:N:0:AAGAGGCAAAGGCTAT
TGGGGAATATTGCACAATGGGCGCAAGCCTGATGCAGCCATGCCGCGTGTATGAAGAAGGCCTTCGGGTTGTAAAGTACTTTCAGCGGGGAGGAAGGGAGTAAAGTTAATACCTTTGCTCATTGACGTTACCCGCAGAAGAAGCACCGGCTAACTCCGTGCCAGCAGCCGCGGTAATACGGAGGGTGCAAGCGTTAATCGGAATTACTGGGCGTAAAGCGCACGCAGGCGGTTTGTTAAGTCAGATGTGAAATCCCCGGGCTCAACCTGGGAACTGCATCTGA
+
GGGGGEFGDGGEFGGFFGG<FGGGGCF@FFGFGGGFEGGGGGGGGGGGGGFGGG?EAFFGGGGGGGGGEGG@FFGCGGFFGGGFGGGGDFGGGG?FDDGGGGCFGFGGGGGGGG9FFGGGGFGGGGGFFGEGGFGGGGGFGFGFGGFEFGGGGGCGFFCGGGGGGGGGCGGGEEGGFFGGGEECEGGGGGGGGEDEGGGFGGGDGGFGFCCFGGEGGGFDGGGGGCGGDCD))9<F?F>DBFFFGGBDFGGC78F?FD>;DBGG@?FBBF#############
@DE18INS60510:318:000000000-B6LD3:1:1101:10628:6039 1:N:0:AAGAGGCAAAGGCTAT
TGGGGAATATTGCACAATGGGCGCAAGCCTGATGCAGCCATGCCGCGTGTATGAAGAAGGCCTTCGGGTTGTAAAGTACTTTCAGCGGGGAGGAAGGCGATAAGGTTAATAACCTTGTCGATTGACGTTACCCGCAGAAGGAGCACCGGCTAACTCCGTGCCAGCAGCCGCGGTAATACGGAGGGTGCAAGCGTTAATCGGAATTACTGGGCGTAAAGCGCACGCAGGCGGTCTGTCAAGTCGGATGTGAAATCCCCGGGCTCAACCGGGGAACTGCATTCGA
+
GGGGGGGGGGGGGGGGGGGGGGGGGGGGGGGGGCGGGGGGGGGFEGGGGGGEFEFFFFDFCGGFGGGGGGGGGGCFFEFEEEGGGGGGGGEGGGGGGGDFGGGGGGGGGGGGGGGGGGGGGGGGGGGGGGGGGGGGGGGGGGGGGGGGGGGGGGGGGGGGGGGGGGFGGGGCEFGGGGGGGGDEGGDEGGGDGGGGF7CFGGECFGGGFCGFGGGGGGGGGDGGGGGGGGGGGGGF?FGF?FDFG=@<FGGCGF?FGGFFD)7C?<:(3530:?BFFF<A2:?
@DE18INS60510:318:000000000-B6LD3:1:1101:18936:6044 1:N:0:AAGAGGCAAAGGCTAT
TGGGGAATATTGCACAATGGGCGCAAGCCTGATGCAGCCATGCCGCGTGTATGAAGAAGGCCTTCGGGTTGTAAAGTACTTTCAGCGGGGAGGAAGGGAGTAAAGTTAATACCTTTGCTCATTGACGTTACCCGCAGAAGAAGCACCGGCTAACTCCGTGCCAGCAGCCGCGGTAATACGGAGGGTGCAAGCGTTAATCGGAATTACTGGGCGTAAAGCGCACGCAGGCGGTTTGTTAAGTCAGATGTGAAATCCCCGGGCTCAACCTGGGAACTGCATCTGA
+
GGGGEGGGGGGGGGGGFGGGGGGGGGGGGGFFGGGGGGGGGGGGGGGGGGGGGGFGGGGGGGGGFGGGGGG7FFGGGGGFGGGGGGGGEGEGGGGGGGFCFDGGGGGGGGGGGCFGGGFGFGGGGGGGGGGGGGGGGGGGGGGGGGFG>FGGGGGGGGCCGFGFGGGGGEGGCFGGGGGGGGGGGGGGGG?FGCEGGGGGEG5@EGGGGGGG5:EGGGGDDDDGGGG):CC<C3DFFFF7@FFFGGFGFFF:F=FFCD06C>GFF:F:?FB044:<<A4>AAF
@DE18INS60510:318:000000000-B6LD3:1:1101:7831:6050 1:N:0:AAGAGGCAAAGGCTAT
TGGGGAATATTGCACAATGGGGGAAACCCTGATGCAGCGACGCCGCGTGAGCGATGAAGTATTTCGGTATGTAAAGCTCTATCAGCAGGGAAGAAAATGACGGTACCTGACTAAGAAGCACCGGCTAAATACGTGCCAGCAGCCGCGGTAATACGTATGGTGCAAGCGTTATCCGGATTTACTGGGTGTAAAGGGAGCGTAGACGGTTGTGTAAGTCTGATGTGAAAGCCCGGGGCTCAACCCCGGGACTGCATTGGAAACTATGTACCTAGAGTGTCGGAGA
+
GFGGGGGGGGFFGGFF9FGGGDG7CEEEFG,BFFEFFG7:FGGG=FGFFFEC77D7,,@@FFGFGGGGGGGGGGGGGGGFF;FGFFCGFE*=FFGGGGGGGDFGGGGGFDDGGGGGGGGGGGGGGGGGFGGGGGGGGGGGEFGFEGDEGGGGGGGFGGGGG?CCF7;E?;5CEGGGEEEGGGGF:>FGGGCEG7EGGGGGGGECEEC>CC5CE9CGGG7:CFFCGFGFFFGCD7DFFFFF?>DFG=@GBCDFD?F@*C>2C?**9<F))*<>B2:>:A?B61<
@DE18INS60510:318:000000000-B6LD3:1:1101:24395:6053 1:N:0:AAGAGGCAAAGGCTAT
TGGGGAATATTGCACAATGGGGGAAACCCTGATGCAGCGACGCCGCGTGAGCGATGAAGTATTTCGGTATGTAAAGCTCTATCAGCAGGGAAGAAAATGACGGTACCTGACTAAGAAGCCCCGGCTAACTACGTGCCAGCAGCCGCGGTAATACGTAGGGGGCAAGCGCTATCCGGATTTACTGGGTGTAAAGGGAGCGTAGACGGCATGGCAAGCCAGATGTGAAAGCCCGGGGCTCAACCCCGGGACTGCATTTGGAACTGTCAGGCTAGAGTGTCGGAGA
+
GGGGGGGGGGGGGGGGGGGGGGGEGGGGGGGEGFGGGG7FGGGGGGGGCFGGGGGGGGGGGGGGGGGGGGGGGGGGGGGGGGGGGGGGGGGGGGGGGGGGGGGGGGGGGGGGGGGGGGGGGGGGGGDGGGGGGGCFGGGGGGGGGGGGGGGGGGGFGFEGGGGGGFFGGEGEFGGGGGGGGGGGGGGGGG7EFGGGGGGGG>C9EEGECGGGGCGGGFDFGGFG?FFGGGGGGGD@DF6CFF@:CGEDBDFG74B4CFFACFGF?9@?BF0()5425<BFFF3
@DE18INS60510:318:000000000-B6LD3:1:1101:26280:6057 1:N:0:AAGAGGCAAAGGCTAT
TGGGGAATATTGCACAATGGGCGCAAGCCTGATGCAGCCATGCCGCGTGTATGAAGAAGGCCTTCGGGTTGTAAAGTACTTTCAGCGGGGAGGAAGGGAGTAAAGTTAATACCTTTGCTCATTGACGTTACCCGCAGAAGAAGCACCGGCTAACTCCGTGCCAGCAGCCGCGGTAATACGGAGGGTGCAAGCGTTAATCGGAATTACTGGGCGTAAAGCGCACGCAGGCGGTTTGTTAAGTCAGATGTGAAATCCCCGGGCTCAACCTGGGAACTGCATCTGA
+
GGGGGGGGGGGEGGGGFGDDDFGGGGGGGGGGGCFGFGGGGGGGGGGGDGGGGGCEGDGGGGGGGGGGGGGGGGGGGGGGGGGGGGDGGGGGGGGGGGGGGGGGGGGGGGGGGGGGGGGGGGGGFGGGGGGGGGGGGGGGGGGGGFGGGGGGGGGGGGGGGGGGGGGFEFEGGCFCFGGGGGEEGGGGGGGGGGGGGGGGDGGFGFCGGG5=EGGDGGGGGGGGGDGGEGG7><D>?FGFFF4=DCFGFGFCDFFFG<7>GFGGFFFF:F0??FF?FFFFFA4
@DE18INS60510:318:000000000-B6LD3:1:1101:7842:6067 1:N:0:AAGAGGCAAAGGCTAT
TGGGGAATATTGCACAATGGGCGAAACCCTGATGCAGCTACGCCGCGTGAGCGATGAAGTATTTCGGTATGTAAAGCTCTATCAGCAGGGAAGAAAATGACGGTACCTGACTAAGAAGCACCGGCTAAATACGTGCCAGCACCCGCGGTAATACGTATGGTGCAAGCGTTATCCGGATTTACTGGGTGTAAAGGGAGCGTATACGGTTGTGTAAGTCTGATGTGTAAGCCCGGTGCTCAACCCCGGGACTGCATCGGAAACTCTGTAACTAGTGTGTCTGAGA
+
FCFGGDCF<@@CFCFA=F?<8,@7=::BBF,,:,E9FF=?F:FFEE:F@:FF++>F9,@FFGGGGFGG,FFFCFG;,FGFG;CFCFGGGGGGGGFCG9>FFGCFC<3@:FFGGCBE:,?:FG7**=B8F:B,<,,14,,***/21CE/CCEGG?>+<?68+<:C9+@EA8;FF9>*8*/<9<A@FFEEEC+037A88CEG5*<:C*;8?E5A9++0<*2:D>FG7>F79<><C79B69CC?F#########################################
@DE18INS60510:318:000000000-B6LD3:1:1101:8437:6075 1:N:0:AAGAGGCAAAGGCTAT
TGGGGAATATTGCACAATGGGGGAAACCCTGATGCAGCGACGCCGCGTGAGCGATGAAGTATTTCGGTATGTAAAGCTCTATCAGCAGGGAAGAAAATGACGGTACCTGACTAAGAAGCCCCGGCTAACTACGTGCCAGCAGCCGCGGTAATACGTAGGGGGCAAGCGTTATCCGGATTTACTGGGTGTAAAGGGAGCGGAGACGGCATGGTAAGCCAGATGTGAAAGCCCGGGGCACAACCCCGGGAGTGCATTGGGAACGGTCAGGCAAGAGTGTCGGAGA
+
GGGFGGGGFGGFGGGGFGFFGGG7CEF6CFFGGGGGGGCCEGGG7FGG7=@EEEEF,FFGFGGGGFGGGGGCGGGFGGGGA9EFGGEGFEGGCGGGGGGGGCFGGEGGGGGFGGGGGGGGFGCFCGEGGGGGGGGGFFFGFGDGGGGEGGCCFGGGGGGGG@E<8ECECF7CFGGECEE9EGGGCFCEGGGGGGEE58E*/:>;CE58*;C++<CGGGC79CC:?>F>609DDDDB###############################################
@DE18INS60510:318:000000000-B6LD3:1:1101:23759:6096 1:N:0:AAGAGGCAAATGCTAT
TGGGGAATATTGCACAATGGGCGAAAGCCTGATGCAGCGACGCCGCGTGAGTGAAGAAGTATTTCGGTATGTAAAGCTCTATCAGCAGGGAAGAAAATGACGGTACCTGACTAAGAGGCCCCGGCTAACTACGTGCCAGCAGCCGCGGTAATACGTAGGGGGCAAGCGTTATCCGGATTTACTGGGTGTAAAGGGAGCGTAGACGGTAAAGCAAGTCTGAAGTGAAAGCCCGCGGCTCAACTGCGGGACTGCTTTGGAAACTGTTTAACTGGAGTGTCGGATA
+
GGGGGGGGGGGGGGGGGGGGGGGGGGGGGGGGGGGGGG7FGGGGGGGGGGGGGGGFGGGGGGGGGGGGGGGGGGGGGGGGGGGGFGFGGGGGGGGGGGGGGGGGGGGGGGGGGGGGFFEFGGGGGGGGGFGGGGGGGGGGGGGGGGGGGGGGGGGCGGGGGGGGGGGGGCCGFGGGGCEGGGGGGGEE>FFFGGGGGGGGGGGGGGGFGGGGGFF?C7CCGGCFEFGGGGFGGD>BEBG65FFFDGFGFGGG:@4=<<AADFGD@>96<F<??F?FA######
@DE18INS60510:318:000000000-B6LD3:1:1101:26929:6101 1:N:0:AAGAGGCAAAGGCTAT
TGGGGAATATTGCACAATGGGCGCAAGCCTGATGCAGCCATGCCGCGTGTATGAAGAAGGCCTTCGGGTTGTAAAGTACTTTCAGCGGGGAGGAAGGGAGTAAAGTTAATACCTTTGCTCATTGACGTTACCCGCAGAAGAAGCACCGGCTAACTCCGTGCCAGCAGCCGCGGTAATACGGAGGGTGCAAGCGTTAATCGGAATTACTGGGCGTAAAGCGCACGCAGGCGGTTTGGTAAGTCAGATGTGAAATCCCCGGGCTCAACCTGGGAACTGCATCTGA
+
GGGGGGGGGGGGGGGGGGGGGGGGGGGFGGGGGGGGGGGGGGGFCGGGGEGGGGGGGGGGGGGGGGFEE4CFFGGFGGGFGGGGAFFGDEDDFFGGGGGGFGGGGGGGFFGGGAFFCFFFEFFEFGGBCCCAFGGGGGFFGFFFFGGGGGGGGGGG7FGGGGGCCF7CFFEGG:EC7CGGGD5?*;CGGGGGGCC?*CFDGGGGFFGG<EGGDG5CF7:C<CCCGD5<CCDDDGD)89CGFFFFGFFF=FGFDFFFCD>>C)97??F?FF(,.4:4<8<BFA?
@DE18INS60510:318:000000000-B6LD3:1:1101:8955:6131 1:N:0:AAGAGGCAAAGGCTAT
TGGGGAATATTGCACAATGGGCGCAAGCCTGATGCAGCCATGCCGCGTGTATGAAGAAGGCCTTCGGGCTGTAAAGTACTTTCAGCGGGGAGGAAGGGAGTAAAGTTAATACCTTTGCTCATTGACGTTACCCGCAGAAGAAGCACCGGCTAACTCCGTGCCAGCAGCCGCGGTAATACGGAGGGTGCAAGCGTTAATCGGAATTACTGGGCGTACAGCGCACGCAGGCGGTTTGTTAAGTCAGATGTGAAATCCCCGGGCTCAACCTGGGAACTGCATCTGA
+
GGGGGGGGGGGGGGGGGGGGGGGGGGGGGGGGGGGGGGGGGGGGGGGGGGGGGGFGGGGGGGGGGGGGFGFFFGGGGGGGGGGGGGGGGGGGE==<FCFGGCFGGGGGGFGGGG9FGGFGGGGGGGGCFFEGGGGGGGGGGGGGGGGGGG>EGGGFFGGGGGGGGFGGGGGGGGCEFFGGGGGGGGGGGGGGGGDGGGGGGGGGFGGFGGFGGGG*:>FGDDGGDGGGGGG7C39>?BGG4B?F7F@:?FGGFFF?GGF9<7CGF:F047234:77><>DAAF
@DE18INS60510:318:000000000-B6LD3:1:1101:14041:6133 1:N:0:AAGAGGCAAAGGCTAT
TGGGGAATATTGCACAATGGGGGAAACCCTGATGCAGCGACGCCGCGTGAGCGAAGAAGTATTTCGGTATGTAAAGCTCTATCAGCAGGGAAGAAAATGACGGTACCTGACTAAGAAGCACCGGCTAAATACGTGCCAGCAGCCGCGGTAATACGTATGGTGCAAGCGTTATCCGGATTTACTGGGTGTAAAGGGAGCGTAGACGGTTGTGTAAGTCTGATGCGAAAGCCCGGGGCTCAACCCCGGGACTGCATTGGAAACTATGTAACTAGAGTGTCGGAGA
+
GGGGGGGGFGGGGGGGGGGGGGGGGGGGGGGFGGGGGGDGGGGGGGGFGEGGGGGGGGFGGGGGGGGCFGGGGGF?FGGGCFGFDFGGCFGGGGGGFGGFDGGGGGGGGGGGGFGGGGGGGGGGGFGGGGGGGF<FFCFGGG>FGGEEEFGGGGGF9FFEFDFFGGGGGGGGGGGGGGGFGGFGGGCECCFFGGE8EGGGEE8@:EEEEEEFCEGGCGCFGGGGGDGGGE<5DDDBD@F45;>DGGFCB4<*:@FFFGAA4@>7@>FF<?#############
@DE18INS60510:318:000000000-B6LD3:1:1101:9780:6153 1:N:0:AAGAGGCAAAGGCTAT
TGGGGAATATTGCACAATGGGCGCAAGCCTGATGCAGCCATGCCGCGTGTATGAAGAAGGCCTTCGGGTTGTAAAGTACTTTCAGCGGGGAGGAAGGGAGTAAAGTTAATACCTTTACTCATTGACGTTACCCGCAGAAGAAGCACCGGCTAACTCCGTGCCAGCAGCCGCGGTAATACGGAGGGTGCAAGCGTTAATCGGAATTACTGGGCGGAAAGCGCACGCAGGCGGTTTGTTAAGTCAGATGTGAAATCCCCGGGCTCACCCTGGGAACTGCATCTGG
+
FGGGGDGGGGG,CFG@CEGF<AFGEFGGGGFEFEA@FCFGGGGGGGGFEGCEFGA9EEFFFFFGGGGEECF?FGDFF?FGGGGD<FFG@CCFGCFF=FCGGF,@FFGFGCDCGGCGGG9FGCFGGFGEFGGGGGGGGGGFCEGGFFGGGG@BFGGGGGFCGFGFGC89B<7:*:8CGGGDC8ECC*;C8<9CE;5CC+CCEGG5?:<E<@CCC**2**CDGGGGGGG)7*5))*97?*:26=?BFF67*77**9F4C)49GDGF*(84:@B?46?########
@DE18INS60510:318:000000000-B6LD3:1:1101:10810:6156 1:N:0:AAGAGGCAAAGGCTAT
TGGGGAATATTGCACAATGGGCGCAAGCCTGATGCAGCCATGCCGCGTGTATGAAGAAGGCCTTCGGGTTGTAAAGTACTTTCAGCGAGGAGGAAGGCATTAAGGTTAATAACCTTGGTGATTGACGTTACTCGCAGAAGAAGCACCGGCTAACTCCGTGCCAGCAGCCGCGGTAATACGGAGGGTGCAAGCGTTAATCGGAATTACTGGGCGTAAAGCGCACGCAGGCGGTTTGTTAAGTCAGATGTGAAATCCCCGGGCTCAACCTGGGAACTGCATCTGA
+
GGGGGGGGGGGGGGGGGGDCFGGGGGGGGGFGGFGGGGGGGGGGGGGGGGFGGGGGGGGGGGGGGGGGGGGGGGCGGGGGGGGGGGGGGGGGGF<,:FFGGG<DFGF<FGFDGGGGGGGFGGGGGGGGGGGGGGGGGGGGGGGGGGGGGGG:EFGGGGGFGGGGGGFGGGGG<F<EGDEFC*=EEGGEGCGGGECEGFGGGGGG60AG@FF>CEG=EFF3DDGGGGGGGCCCD7>F5=FGFFFFCGFC4C*:CF??GGBFGFFG*4F7:FF046?<F2AFAAF
@DE18INS60510:318:000000000-B6LD3:1:1101:4246:6162 1:N:0:AAGAGGCAAAGGCTAT
TGGGGAATATTGCACAATGGGGGAAACCCTGATGCAGCGACGCCGCGTGAGCGATGAAGTATTTCGGTATGTAAAGCTCTATCAGCAGGGAAGAAAATGACGGTACCTGACTAAGAAGCCCCGGCTAACTACGTGCCAGCAGACGCGGTAATACGTCGGGGGCAAGCGTTATCCGGATTTACTGGGTGTAAAGGGAGCGTAGACGGCATGGCAAGCCAGATGTGAAAGCCCGGGGCTCAAACCCGGGACTGCATTTGGAACTGTCCGGCTAGAGTGTCGGAGA
+
FDFGGGGGGGGGGGGFG@<FGGGGFFGGGGGGGFGFGGGGGGGGGGEGEDEGGGGDGEFFEC<FFDEFGGGGBFGFGGG<EEFFAFEFD+=BFGG,<F<FGGGGGGFGGCFGCC89FF8DEC3@FEE<FG9CCGGGGGGGC,,6@*CF*><;C9FB,1CF@C<C@77;*=8CFGGECGEGGGGF612;:CC7<:;FE?*2;?*+CEEE?E6:;CCCF*9CCGF*+:<*7CCC)>)7)7=**0)59>>7><4<D***:::<*94**)0(4)4:?<B<<9?BFFE
@DE18INS60510:318:000000000-B6LD3:1:1101:4223:6165 1:N:0:AAGAGGCAAAGGCTAT
TGGGGAATATTGCACAATGGGGGAAACCCTGATGCAGCGACGCCGCGTGAGCGATGAAGTATTTCGGTATGTAAAGCTCTATCAGCAGGGAAGAAAATGACGGTACCTGACTAAGAAGCCCCGGCTAACTACGTGCCAGCAGTCGCGGTAATACGTAGGGGGAAAGCGTTATCCGGATTTACTGGGTGTAAAGGGAGCGTAGACGGCATGGCAAGCCAGATGTGAAAGCCCGGGGCTCAACCCCGGGCCTGCATTTGGAACGGGCAGGCTAGAGTGTCTGAGG
+
;CFFGGFFGGGGGFFGGDFGFGGDFFGFFGDGFGGFGGGGFGG@CEEFEGDGGFFG9CFGGGGGFFGCFGGGFCEFGGGFCDGGFGGGGGG8FGGGGGGFAGGGFGGGGDFAFFGCCFGEFCFG>F7>FA@FGACFFGAFF@FGGC@CFG@9;FCGGGGGGG7F,=CC1<722FEGGGGG;<,?BFBCEFGCFGGGGDEEE589C*8?8CGF6CGGGFCCFGC>FCCGG*9D<<>>@3=DF4)51=>))97>**9=>FFBG######################
@DE18INS60510:318:000000000-B6LD3:1:1101:10360:6177 1:N:0:AAGAGGCAAAGGCTAT
TGGGGAATATTGCACAATGGGCGAAAGCCTGATGCAGCAACGCCGCGTGAGTGATGACGGCCTTCGGGTTGTAAAACTCTGTCTTCAGGGACGATAATGACGGTACCTGAGGAGGAAGCCACGGCTAACTACGTGCCAGCAGCCGCGGTAATACGTAGGTGGCAAGCGTTGTCCGGATTTACTGGGCGTAAAGGGAGCGTAGGCGGATGTTTAAGTGGGATGTGAAATACTCGGGCGCACCTTGAGTGCTGCATTCCAAACTGGATATCTAGAGTGCAGGAGA
+
FGGGGGGGGGGGGGGGFGGGGGGGGGG8FGGFGGGGGGGGGGGGGGGGEGGGGGFGGG7:CFGAFGEEFGFFEGFGGGGG9FFGGGFFCCEGGGGGGGGGDCEGGGGGGGGGFGCFGG?DFGGGGGGFFGGGDFEGGGFGFFGGEGGDEEGGFGGFFFGGGGGFGGGEEC@EGGGD*;CF9EGG8FGGGEEFFFGG8C=8CEEGG*:>CCGGGGGCFGGGGGGGGCEGCC>*>DC)))7)7?:8D69CFGGFG?F4C*..1/?C5.@A4@4:>B<)<<2:0:F
@DE18INS60510:318:000000000-B6LD3:1:1101:11454:6203 1:N:0:AAGAGGCAAAGGCTAT
TGGGGAATATTGCACAATGGGCGCAAGCCTGATGCAGCCATGCCGCGTGTATGAAGAAGGCCTTCGGGTTGTAAAGTACTTTCAGCGGGGAGGAAGGGAGTAAAGTTAATACCTTTGCTCATTGACGTTACCCGCAGAAGAAGCACCGGCTAACTCCGTGCCAGCAGCCGCGGTAATACGGAGGGTGCAAGCGTTAATCGGAATTACTGGGCGTAAAGCGCACGCAGGCGGTTTGTTAAGTCAGATGTGAAATCCCCGGGCTCAACCTGGGAACTGCATCTGA
+
GGGGGGGGGGGGGGGGGGGGFGGGGGGGGGGGGGGGGGGGGGGGGGGGGGGFGGGGGGGGGGGGGGFGGGGGGGFGFFGGGGGEFGGGEGFCEFCF7FFGFFBFGGGGGGGGGGGGGGGGFGGDGGGGGGGGGEGEGG8CFGGGGGGGGGGDCFGGGGGFGGFFGGGGGGGGGGCCGGGGGCEEGGGGFGGGGGGGCCFFGCEGGCGGGGGFGGGEGGGGGGGGGDG3EGGGGDDFFBC78=F?:EFGFGG7CF?@F3923)9CFBFFB46??F>2725A<A=
@DE18INS60510:318:000000000-B6LD3:1:1101:20491:6209 1:N:0:AAGAGGCAAAGGCTAT
TGGGGAATATTGCACAATGGGCGCAAGCCTGATGCAGCCATGCCGCGTGTATGAAGAAGGCCTTCGGGTTGTGAAGTACTTTCAGCGGGGAGGAAGGGAGTAAAGTTAATACCTTTGCTCATTGACGTTACCCGCAGAAGAAGCACCGGCTAACTCCGTGCCAGCAGCCGCGGTAATACGGAGGGTGCAAGCGTTAATCGGGATTACTGGGCGTAAAGCGCACGCAGGCGGTTTGTTAAGTCAGATGTGAAATCCCCGGGCTCAACCTGGGAACTGCATCTGA
+
GGGGGGGGGGGGGGGGGGGGGGGGGGGGGGGGGGGGGGGGGGGGGGGFEGGGGGCGGGGGGGGGGGGGGGGGGGFGFGGGGGGGGGGGGGEGGGGGGGGGGFCFFFGGGGGGGGDGGGFGGGGGGGGGFGGGGGGGGGGGGGGGGGGGGGGGGGGGGGGGGGGGGGGGGGGGDEE8FGGGGEGGGGGGGCGGGGGDCFGGGDDEGGGGCFGGGGCG5CGGGDGGGGGGGGG7C3>F46:FFFFBFGFGFGF7CF?FGG>BG)>D=<F?FF<:?BF>DF4>AFF
@DE18INS60510:318:000000000-B6LD3:1:1101:11470:6212 1:N:0:AAGAGGCAAAGGCTAT
TGGGGAATATTGCACAATGGGCGCAAGCCTGATGCAGCCATGCCGCGTGTATGAAGAAGGCCTTCGGGTTGTAAAGTACTTTCCGCGGGGAGGAAGGGAGTAAAGTTAATACCTTTGCTCATTGACGTTACCCGCAGAAGAAGCACCGGCTAACTCCGTGCCAGCATCCTCGGTAATACGGAGGGTGCCAGCGTTACTCGGAATTCCTGGGCGTAAAGCGCACGCCGGCGGTTTGTTAAGTCATATGTTAAATCCCCGGGCTCAACCTGGGAACTGCATCTGC
+
FFFF@FGGGGFFF,EG<DFGFGGGCB+DFFGGGGGGAFFGFGGCCEFFCFFG,,@F9FD,D8BFGG@+>F:@@<9@@=F@CCG,8C:C<B*C*<A,**2C=F,<CFGG:FGGGFFG9CCC7FF?9FEGGCEEE5CEC:8:0<8C?FFE*2:;6CCFGGFCEG+::F+<C+<:5;*8++A*;*:::E>E*<+C:ECC*+<5;*1;C+<C0+5=EEC5*:C5CC=DD*:C5:5DDG<>54*:BF6*:<9:**:*:@6)C9(477F*98F24)4808?########
@DE18INS60510:318:000000000-B6LD3:1:1101:13308:6248 1:N:0:AAGAGGCAAAGGCTAT
TGGGGAATATTGCACAATGGGCGAAAGCCTGATGCAGCGACGCCGCGTGAGTGAAGAAGTATTTCGGTATGTAAAGCTCTATCAGCAGGGAAGAAAATGACGGTACCTGACTAAGAAGCCCCGGCTAACTACGTGCCAGCAGCCGCGGTAATACGTAGGGGGCAAGCGTTATCCGGATTTACTGGGTGTAAAGGGAGCGTAGACGGTAAAGCAAGTCTGAAGTGAAAGCCCGCGGCTCAACTGCGGGACTGCTTTGGAAACTGTTTAACTGGAGTGTCGGAGA
+
GGGGGGGGGGGGGGGGFFGFGGGGGGGGGGGGGGGGGGGGGGGGGGGGDCGGGGGGGGGGCDFGGGGGGFFGGGFGGGGGGGGGGFGDF>FGGDGGGGGGFFGGGGGGGGGGGDFFCCFFGGEGGGCFGGGGGGFGGGGGCFGGGGGGGC@FFGGGGGGCGGGEGGGCGG7CFGGD5AEGGGGGFGGEGGG7<FGE5CEGGGGFGGGCCGGGFFGGGGGGD=FG+79CGGGGGG3>DFFGFFFFDGFGDFGGDFF*>9<BFFGGFFFFFFFB?FF:BFF>60D
@DE18INS60510:318:000000000-B6LD3:1:1101:24492:6259 1:N:0:AAGAGGCAAAGGCTAT
TGGGGAATATTGCACAATGGGCGCAAGCCTGATGCAGCCATGCCGCGTGTATGAAGAAGGCCTTCGGGTTGTAAAGTACTTTCAGCGAGGAGGAAGGCATTAAGGTTAATAACCTTGGTGATTGACGTTACTCGCAGAAGAAGCACCGGCTAACTCCGTGCCAGCAGCCGCGGTAATACGTAGGTGGCAAGCGTTGTCCGGATTTACTGGGCGTAAAGGGAGCGTAGACGGTTGTGTAAGTCTGATGTGAAAGCCCGGGGCTCAACCCCGGGACTGCATTGGA
+
GGGGGGGGGGGGGGGGGGGGGGGGGGGGGFGGGGGGGGGGGGGGGGGEGGGGGGAFGGGGGGGGGGGGGGGGCGGGGGGGGGGGGGGEGD@FEFGGGGGFGFGGFGGGGGFGGGGGGGGGFGGGGGEGGGGGGGGGCEGGCEDGFGG>EGGGEGGGGEGGGGGGGGFFGGGDGGDEFCFFGGFGGGGGFFGGGGG>EGGEE5EGG7CGC?FC*>E5C:7<GDEGGGG3?=DGGDD3@=:CFFF=>FFG=:>CC:>@7C9>GBFG6<FBF>0409?:<<AFF:?
@DE18INS60510:318:000000000-B6LD3:1:1101:15820:6277 1:N:0:AAGAGGCAAAGGCTAT
TGGGGAATATTGCACAATGGGGGAAACCCTGATGCAGCGACGCCGCGTGAAGGAAGAAGTATTTCGGTATGTAAACTTCTATCAGCAGGGAAGAAAATGACGTTACCTGACTAGGAAGCCCCGGCTAACTACGTGCCAGCCCCCGCGGTAATACGCAGGGGGCAAGTGTTATCCGGATTTACTGGGCGTAAAGGGAGCGTAGACGGACGAGCACGTCTGATGTGAACGCCTGTGGCTAAACCCCAGGCCTGCATTGGAAACTGTTTTTCTAGAGTGCTGCAGA
+
FFGFEGBF@FDGGGGAF9C@F:CFEAE<C<C@EFD<<F+@F+6F:F@7@7<F,,,ED?B<,C,,<BF=8FFE<E?FA,C<,,C,8E?<+CDGG8><BD,5?B+3,BD9<,3<,,,:D,CFGCF**@C@FA,@*8,>FC#################################################################################################################################################
@DE18INS60510:318:000000000-B6LD3:1:1101:25845:6281 1:N:0:AAGAGGCAAAGGCTAT
TGGAGAATACTGCACAATGGGCGCAAGCCTGATGCAGCCATGCCGCGTGTATGAAGAAGGCCTTCGGGTTGTAAAGTACTTTCAGCGGAGAGGAAGGGAGTAAAGTTAATACCTTTGCTCATTGACGTTACCCGCAGAAGAAGCACCGGCTAACTCCGTGCCAGCAGCCGCGGTAATACGGAGGGTGCAAGCGTTAATCGGAATTACTGGGCGTAAAGCGCACGCAGGCGGTTTGTTAAGTCAGATGTGAAATCCCCGGGCTCAACCTGGGAACTGCATCTGA
+
GGGGGGGGGGFGGGGGGGGEFGFFGGGGGGGGGGGGGGGGGGGFGGEFEGGGGGGGGGGG?GGGGGGGGGGGFGGCGFGGGGGGGGGGGGDFDGCFGGGGGFGGFGGGGG?FFFGGGGGGEGGGGGGGGGGGGGGGGGGGCFGGGGGGGGGGGGGGGGGDGGGCFGFGGGGGDGGGGGGGGGEDGGGGGG@GGGGGDGGGGEEFGGGG?FGGGGCCFCDDGDGGGGGGEGGDDCCFF?7FFFFFGFFGFGG>C667FD693>F=FFFFFF?::?FBB<2<A##
@DE18INS60510:318:000000000-B6LD3:1:1101:25423:6282 1:N:0:AAGAGGCAAAGGCTAT
TGGGGAATATTGCACAATGGGCGCAAGCCTGATGCAGCCATGCCGCGTGTATGAAGAAGGCCTTCGGGTTGTAAAGTACTCTCAGCGGGGAGGAAGGGAGTAAAGTTAATACCTTTGCTCATTGACGTTACCCGCAGAAGAAGCACCGGCTAACTCCGTGCCAGCAGCCGCGGTAATACGGAGGGTGCAAGCGTTAATCGGAATTACTGGGCGTAAAGCGCACGCAGGCGGTTTGTTAAGTCAGATGTGAAATCCCCGGGCTCAACCTGGGAACTGCATCTGA
+
GGGGGGGGGGGGGGGGGGGGGGGGGGGGGGGGGGGGGGGGGGGFGGGEGGGGGGGGGGG8FGGGGG=FGGGGGGGGGGGGGGGGFGCGGGGGD=FFGGGGGDFGGGGCGGFGGGGGGGGGAGGDFFGGGFGGGGG>FEFGFFGGGGGGGGGDFGCFGGGCGGC:EF7CECGECFCEFGGGGGGCGCGGFFCGGGGG8FF85CEGFFGGF?=CGGG5CFGGGGGGDD5DG=DDGGG@FFGD=B?F7F=FFFC7CF::FG66DBGCFFFFFFBF:?#########
@DE18INS60510:318:000000000-B6LD3:1:1101:12954:6288 1:N:0:AAGAGGCAAAGGCTAT
TGGGGAATATTGCACAATGGGCGAAAGCCTGATGCAGCGACGCCGCGTGAGTGAAGAAGTATTTCGGTATGTAAAGCTCTATCAGCAGGGAAGAAAATGACGGTACCTGACTAAGAAGCCCCGGCTAACTACGTGCCAGCAGCCGCGGTAATACGTAGGGGGCAAGCGTTATCCGGATTTACTGGGTGTAAAGGGAGCGTAGACGGTAAAGCAAGTCTGAAGTGAAAGCCCGCGGCTCAACTGCGGGACTGCTTTGGAAACTGTTTAACTGGAGTGTCGGAGA
+
GGGGGGGGGGGGGGGGGGGGGGGGGGGGGGGGGGGGGGGGGGGGGGGFGGGGGGGGGGGGEGGGGGGGGFFFGFCGGGGGGGGGGGGGGGFCFFGGEGGGGGGGFGGGGGGGGFGGDGGGGGGEGGDFGGGGGGFGGGGGDGGGGGGG@C:FCFGECFFDGGGEGFGGGG*CFGGGGGGCGGGGGGFGGGFGGCGFGDGGCEGGCGGF8EGGGGCFGGD7:CFGGFCDGGGGGG)>B>*>FFFFDEFGFGG:FBF?FGFAGFGGFFFAFF47:0>(661;F07
@DE18INS60510:318:000000000-B6LD3:1:1101:21989:6295 1:N:0:AAGAGGCAAAGGCTAT
TGGGGAATATTGCACAATGGGCGCAAGCCTGATGCAGCCATGCCGCGTGTATGAAGAAGGCCTTCGGGTTGTAAAGTACTTTCAGCGGGGAGGAAGGGAGTAAAGTTAATACCTTTGCTCATTGACGTTACCCGCAGAAGAAGCACCGGCTAACTCCGTGCCAGCAGCCGCGGTAATACGGAGGGTGCAAGCGTTAATCGGAATTACTGGGCGTAAAGCGCACGCAGGCGGTTTGTTAAGTCAGATGTGAAATCCCCGGGCTCAACCTGGGAACTGCATCTGA
+
GGGGGGGGGGGGGGGGGGGGGGGGGGGGGGGGGGGGGGGGGGGGGGGGGGGGGGFGGG<FFGGGGGGGGGGGGGGGGGGGGGGGGGGGGGCFGGGGGGGGFFFFGGGFFFFGGGGGGGGGGGGGGGEGGGGGGGGGGDGFFFCGGGGGGGGCGGGGGGGGGGGGGFGGGGG7CEGGGGGGGGGG5EGGGGFGGGGGGGGGGC5FGFGG9CCFGGDEGGGGGDEGGGGGGGGGGGGFF=CC=BFBGGFFFGGGGFFFGGFFGFGGFFFFFFF?:BFFFFFFFFF
@DE18INS60510:318:000000000-B6LD3:1:1101:12459:6342 1:N:0:AAGAGGCAAAGGCTAT
TGGGGAATATTGCACAATGGGCGCAAGCCTGATGCAGCCATGCCGCGTGTATGAAGAAGGCCTTCGGGTTGTAAAGTACTTTCAGCGGGGAGGAAGGGAGTAAAGTTAATACCTTTGCTCATTGACGTTACCCGCAGAAGAAGCACCGGCTAACTCCGTGCCAGCAGCCGCGGTAATACGGAGGGTGCAAGCGTTAATCGGAATTACTGGGCGTAAAGCGCACGCAGGCGGTTTGTTAAGTCAGATGTGAAATCCCCGGGCTCAACCTGGGAACTGCATCTGA
+
GGGGGGGGGGGGGGGGGGGGGGGGGGGGGGGGGGGGGGGGGGGGGGGGFGGGGGGGGGGGGGGGGGGGGGGGFFA,EFGGGGGGGGCFGGGGGGGGGGGGGGGGGGGGGGGGGGGGGGGGFGGFGFGGGGGGGGGGGGGGCFFGGGGGEGGGFGGGGGGDGG?CGFGFGGG@EGGGGGGGG*?EGGGGGGGGGCG>FFGG5CEGGGGGGEGGGG7EFGGDDGGGG3EGCED<DD:>F4CFFFFFG9*?67CFC=9FGC093)9C67F??F87?FFFFA#####
@DE18INS60510:318:000000000-B6LD3:1:1101:16958:6346 1:N:0:AAGAGGCAAAGGCTAT
TGGGGAATATTGCACAATGGGCGAAAGCCTGATGCAGCGACGCCGCGTGAGTGAAGAAGTATTTCGGTATGTAAAGCTCTATCAGCAGGGAAGAAAATGACGGTACCTGACTAAGAAGCCCCGGCTAACTACGTGCCAGCAGCCGCGGTAATACGTAGGGGGCAAGCGTTATCCGCATTTACTGGGTGTAAAGGGAGCGTAGACGGTAAAGCAAGTCTGAAGTGAAAGCCCGCGGCTCAACTGCGGGACTGCTTTGGAAACTGTTTAACTGGAGTGTCGGCGA
+
GGGGGGGGCGGGGGGFFGGGGGGGGGGCFGGGGGGGGGFGGGGGGGGGGGGGGCFFEGGGGGGGFGGGGGGGGGFCGGGCGGGDFGGGGGGFGGGGGGGGGGCFGGDGGGGGGGGGGGGGGGGCEGGFGGGGGGGGGGGGGGGFGG5CCE>FCFGFFGGGGCEGDGGGGDGGGGGG5CGEC:FGFFGD>FG@FGGGGGGGGGEGDGEFEFFGGGFCFCC70>EFF7EFGGGGGDGFBEGGFF??*:3/<775C@FFGDB><?FC@59:>?A??##########
@DE18INS60510:318:000000000-B6LD3:1:1101:17583:6356 1:N:0:AAGAGGCAAAGGCTAT
TGGGGAATATTGCACAATGAGGGAAACCCTGATGCAGCGACGCCGCGTGAAGGAAGAAGTATCTCGGTATGTAAACTTCTATCAGCAGGGAAGAAAATGACGGTACCTGACTAAGAAGCCCCGGCTAACTACGTGCCAGCAGCCGCGGTAATACGTAGGGGGCAAGCGTTATCCGGATTTACTGGGTGTAAAGGGAGCGTAGACGGTTAAGCAAGTCTGAAGTGAAAGCCCGGGGCTCAACCCCGGTACTGCTTTGGAAACTGTTTGACTTGAGTGCAGGAGA
+
GGGGGGGGGGGGGGGGGGGGGGGGGGGGGGGGGGGGGGGGGGGGGGGGGGGGGGGGGGCFGGGGGGGGGGGGGGGGGGGGGGGGGGGGGGDGGGGGGGGGGGCFGGGG9EGGGGGGGGGGGGGCFGGGGFGGGGCFGGGGGGGGGGGGFGGFGGGGGGGG>FGGGGGGGGGGGGGGCEGGGGGGFGGEGGF:C@@FGGGGGDEFCEGCEG?FGFCFGGG>>CFCFG7CGCFGDDGE<<=FFFDEGDFDFGGFCFFFDGF>FFGG@4?9A=47<>AAF######
@DE18INS60510:318:000000000-B6LD3:1:1101:27554:6381 1:N:0:AAGAGGCAAAGGCTAT
TGGGGAATATTGCACAATGGGGGAAACCCTGATGCAGCGACGCCGCGTGAAGGAAGAAGTATCTCGGTATGTAAACTTCTATCAGCAGGGAAGAAAATGACGGTACCTGACTAAGAAGCCCCGGCTAACTACGTGCCAGCAGCCGCGGTAATACGTAGGGGGCAAGCGTTATCCGGATTTACTGGGTGTAAAGGGAGCGTAGACGGAAGAGCAAGTCTGATGTGAAAGGCTGGGGCTTAACCCCAGGACTGCATTGGAAACTGTTTTTCTAGAGTGCCGGAGA
+
GGGGGGGGGGGGGGGGGGGGGGGGGGGGGGGGGGGGGGGGGGGGGGGGGGGGGGGGGGGGGGGDFGGGGGGGGGGGGGGGGGGGGGGFGDGGGGGGGGGGGGGGGGGGGGGGGFGGGGGGGGGGGGGFFGGGGGFGGGGGGGGFGGGGEGEGGGFFGGGGGGGGGFGGGGGGGGGGDGGGGGGGGGGGGGGGGGGGGDCGGGGGGGGGGGGGGGGFGGFF7CFGGGGGGGGGGGGBEFFGFF:DGGFF>GF<DFFFF*64C?GDFFF((7<9)8A>99;>2>E
@DE18INS60510:318:000000000-B6LD3:1:1101:15991:6386 1:N:0:AAGAGGCAAAGGCTAT
TGGGGAATATTGCACAATGGGGGAAACCCTGATGCAGCAACGCCGCGTGAGTGATGACGGCCTTCGGGTTGTAAAGCTCTGTCTTTGGGGACGATAATGACGGTACCCAAGGAGGAAGCCACGGCTAACTACGTGCCAGCAGCCGCGGTAATACGTAGGTGGCAAGCGTTGTCCGGATTTACTGGGCGTAAAGCGCACGCGGGCGGTTTGTTAAGTCAGATGTGAAATCCCCGGGCTCAACCTGGGAACTGCATCTGATACTGGCAAGCTTGAGTCTCGTAGA
+
GGGGGGGGGGGGGGGGGGGGGGGFGGGGGGGGGGGGGGGGGGGGGGGGGGGGGGGGGGCGGGGGGGGGGGGGFGGFGGGFGGGGGGFGGGGGGGGGGGGGGGGGGGGGGGGGGGGGGGGGGGEDGGGGGGGGGGGGGGGGGGGGGGGGGGGGGGGAEGDGGGGGGGGGGG8EGGGDCEGGGGGGGGGGGGDCGGGG5EEG?5CEGGGGGGGGGGCEFFF7:CFGGFGFGCGD55DE3@D6FFF4C7@GFGGGGFFFGD:AFF76F?6:BF2?B>A4:A08:6:
@DE18INS60510:318:000000000-B6LD3:1:1101:20257:6406 1:N:0:AAGAGGCAAAGGCTAT
TGGGGAATATTGCACAATGGGCGAAAGCCTGATGCAGCGACGCCGCGTGAGTGAAGAAGTATTTCGGTATGTAAAGCTCTATCAGCAGGGAAGAAAATGACGGTACCTGACTAAGAAGCCCCGGCTAACTACGTGCCAGCAGCCGCGGTAATACGTAGGGGGCAAGCGTTATCCGGATTTACTGGGTGTAAAGGGAGCGTAGACGGTAAAGCAAGTCTGAAGTGAAAGCCCGCGGCTCAACTGCGGGACTGCTTTGGAAACTGTTTAACTGGAGTGTCGGAGA
+
GGGGGGGGGGFGGGGGGGGGGGGGGGGFGGGGGGGFFFDGGGGGGGGFGDGGGGGGGGGGGGGGGGGFFGGGGGGGGGGGGGGGGGGGGEFGGGGFGFFGGGGGGGGC,?FGGF@CBFDCGGCFGGGGGGFGGGCFGGGGF8FGGGEDGEEGGGGG6ECE>8EG*;F*AG*ACEGDGEEGGFFFC>:887<7C+*8CEC8:88C/:ECEGCGGFFGGGG*29A4<:FDGGFDDG)787*CF?:FDGD3@GFG*=F6>4-8F######################
@DE18INS60510:318:000000000-B6LD3:1:1101:6710:6445 1:N:0:AAGAGGCAAAGGCTAT
TGGGGAATATTGCACAATGGGCGCAAGCCTGATGCAGCCATGCCGCGTGTATGAAGAAGGCCTTCGGGTTGTAAAGTACTTTCAGCGGGGAGGAAGGGAGTAAAGTTAATACCTTTGCTCATTGACGTTACCCGCAGAAGAAGCACCGGCTAACTCCGTGCCAGCAGCCGCGGTAATACGGAGGGTGCAAGCGTTAATCGGAATTACTGGGCGTAAAGCGCACGCAGGCGGTTTGTTAAGTCAGATGTGAAATCCCCGGGCTCAACCTGGGAACTGCATCTGA
+
EDGGGGGGGGGGGGGGFGGGGGGGGGGFGGGGGGGGGGGGGGGGGGGGGGGGGGGGGGGGGGGGGGGEF<FFCFGGGGGFFGGGGGGGGGGGGEGGGGGGG:FGGGGGGGGFGGGGGGGGGGGCGGGGGGGGGGGGGGFFGFGGFGCGGGGGGGGFGGGFGGGGGGGGGGGGGGDGGGGGEDEEGGGGFGGGGGGGGFGGGECFGGGGGGFGGGGGGGGGGGCGGGGGGGG<33*.;?CC@FFBFFFGFGF7FFFFGG9>D59DF?FFFFBBFF:??<DF9AF
@DE18INS60510:318:000000000-B6LD3:1:1101:18193:6450 1:N:0:AAGAGGCAAAGGCTAT
TGGGGAATATTGCACAATGGGCGAAAGCCTGATGCAGCAACGCCGCGTGAGTGATGAAGGCCTTCGGGTCGTAAAACTCTGTCCTCAAGGAAGATAATGTCGGTACTTGAGGAGGAAGCCCCGGCTAACTACGTGCCAGCAGCCGCGGTAATACGTAGGGGGCTAGCGTTATCCGGATTTACTGGGCGTAAAGGGTGCGTAGGCGGTCTTTCAAGTCAGGAGTGAAAGGCTACGGCTCAACCGTAGTAAGCTCTTGACACTGGGAGACTTGAGTGCCCGAGAG
+
GGGFGG;FEGGGGEF@EFGCGGGGGGG8EC@EF9EFFF@EE@CEEG@CF:CEGCCFGGGGGGFEAFEEGEG7F@FGCFGF<FEC9FFEFDGGDFGFFFCFGGGGGGAFF9EEFE7@=FFFGGGEG7F@DFCGGF8FFGGFGGFGGG7FFD7FEGGF@FC<:@FGG7EGC@EGGF:=CEGFFGGG7FGGEGE8@+ACCGEDEE*<EDGDG?FFFA+<+:FGCCGG70C75C<67D:>>B=47>>5955>*26:DFFF###########################
@DE18INS60510:318:000000000-B6LD3:1:1101:12071:6453 1:N:0:AAGAGGCAAAGGCTAT
TGGGGAATATTGCACAATGGGGGAAACCCTGATGCAGCGACGCCGCGTGAGCGAAGAAGTATTTCGGTATGTAAAGCTCTATCAGCAGGGAAGAAAATGACGGTACCTGACTAAGAAGCACCGGCTAAATACGTGCCAGCAGCCGCGGTAATACGTATGGTGCAAGCGTTATCCGGATTTACTGGGTGTAAAGGGAGCGTAGACGGTTGTGTAAGTCTGATGTGAAAGCCCGGGGCTCAACCCCGGGACTGCATTGGAAACTATGTAACTAGAGTGTCGGAGA
+
GGGGGGGGGGGGGGGGGFGGGGGGGGGGGGGGGGGGGGGGGGGGGGGGGGGGGGGGGGGGFGGGGGGGGGGGGGEAFGGGFFGGGGGGGGGGGGGGGGGGGGGGGGGGFFGGGGGGGGGGGGGGGGGGGGGGGGCGGGGGGGGGGGGGGGGGGGGGGGGGGGGGGGGGGG7FGGGDECGGGGGGGGGEGGGGGGGGGGGGGGDGGGGGG*:CEECEFGFCGGG>EGGFGGCDC5C>EFGGFFFFGGFCBFGG=FF@G=AAF4:FFFFBDFAF<<B)6<?>605
@DE18INS60510:318:000000000-B6LD3:1:1101:18059:6457 1:N:0:AAGAGGCAAAGGCTAT
TGGGGAATATTGCACAATGGGCGCAAGCCTGATGCAGCCATGCCGCGTGTATGAAGAAGGCCTTCGGGTTGTAAAGTACTTTCAGCGGGGAGGAAGGGAGTAAAGTTAATACCTTTGCTCATTGACGTTACCCGCAGAAGAAGCACCGGCTAACTCCGTGCCAGCAGCCGCGGTAATACGGAGGGTGCAAGCGTTAATCGGAATTACTGGGCGTAAAGCGCACGCAGGCGGTTTGTTAAGTCAGATGTGAAATCCCCGGGCTCAACCTGGGAACTGCATCTGA
+
GGGGGGGGFGGGGGGGGFGGGGGGGGGGGGGGGGGGGGGGGGGGGGGGGGGGGGGGGGGGGGGGGGGGGGGGGGGGGGGGGGGGFGGGGGDGGGGGGCGGGFGGGGGGGGGGGGGGGGGGGGGEGGGGGGGGGGGGGGGGGGGGGGGGGGGGGGGGGGGGGGGGGGGGGGGDGGGGGGFGGGGGGGGGGGGGGGGGGGGGGGGGGGGGDG*=EGG=FGGGGDGGGGG:EEGGGGGFFFG7=FFFGEFG4CFGGFFFGG>BGEGGFBFFFF?081>?22<AADB
@DE18INS60510:318:000000000-B6LD3:1:1101:6726:6459 1:N:0:AAGAGGCAAAGGCTAT
TGGGGAATATTGCACAATGGGCGCAAGCCTGATGCAGCCATGCCGCGTGTATTAAGAATGCCTTCGGGTTGTAAAGTACTTTCAGCGGGGAGGAAGGGAGTAAAGTTAATACCTTTGCTCATTTACGTTACCCGCAGAAGAAGCACCGGCTAACTCCGTGCCAGCAGCCGCGGTAATACGGAGGGTGCAAGCGTTAATCGGAATTACTGTGCGTAAAGCGCACGCAGGCGGTTCTTTAACTCAGATGTTAAATCCCCGGGCTCAACCTGGGAACTGCATCTGA
+
EGGGGGGG9F?@EGGCECG8,FFE+@B+DE<FFFCCEGGGGFDGE@FFEFD,,<EFFC,>BB<DGGG+FCFFC9D,@FCF9FCC@F<@B1CC*=,,**<FF:C9CFGGCGGFGFGGCFCF9F@,?CGGGFC<F5CGC*+<+<<CFFFED5:>F8<CF*;*8FC?FCCCECE8EGEEC9@88;*8:C*AFGCF8CC8AECG58;E6<CF+03<EGC5FF7DD<C):9:5757><**9@BF*9=FF7C7C**:*:@FFG319)5CFF<FFBF?############
@DE18INS60510:318:000000000-B6LD3:1:1101:19033:6463 1:N:0:AAGAGGCAAAGGCTAT
TGGGGAATATTGCACAATGGGCGCAAGCCTGATGCAGCCATGCCGCGTGTATGAAGAAGGCCTTCGGGTTGTAAAGTACTTTCAGCGGGGAGGAAGGGAGTAAAGTTAATACCTTTGCTCATTGACGTTACCCGCAGAAGAAGCACCGGCTAACTCCGTGCCAGCAGCCGCGGTAATACGGAGGGTGCAAGCGTTAATCGGAATTACTGGGCGTAAAGCGCACGCAGGCGGTTTGTTAAGTCAGATGTGAAATCCCCGGGCTCAACCTGTGCACTGCATCTGA
+
GGGGGGGGGGGGGGGGFGGGGGGGGGGGGGFGGGGGGGGGGGGCGGGGGGFGGCFFGGGGGGGGGGGGGGGGGGGGGGGGGGGGGGGDGGGGGGGAFEGGGFGAEGGGGGFGGGGGAFGGFGGEGGGCFGGGGGGGGGGGGFGFFGGGGGEGGGGGGGGGGGFFFCFGGDGGGGEEGDGFEGGGDGEGG7@FGGGCEGDFCE8CGGGGFGGFGGDGCGGGGGGGGDGGGGGDCCCFFFFGFFF**<BF?G*:FFFFFD0935FG??@41*3)6<A08><A<D4
@DE18INS60510:318:000000000-B6LD3:1:1101:27734:6472 1:N:0:AAGAGGCAAAGGCTAT
TGGGGAATATTGCACAATGGGCGCAAGCCTGATGCAGCCATGCCGCGTGTATGAAGAAGGCCTTCGGGTTGTAAAGTACTTTCAGCGGGGAGGAAGGGAGTAAAGTTAATACCTTTGCTCATTGACGTTACCCGCAGAAGAAGCACCGGCTAACTCCGTGCCAGCAGCCGCGGTAATACGGAGGGTGCAAGCGTTAATCGGAATTACTGGGCGTAAAGCGCACGCAGGCGGTTTGTTAAGTCAGATGTGAAATCCCCGGGCTCAACCTGGGAACTGCATCTAA
+
FGGGGGEFDFFFGGCDFFGAFGGFGGGGGFGGFGGGGG8F9FFGGGGGGGGGGGGGFFGGGGGCGGEGFGGGGGGCFGGGG9FFGGGG:@CEGGGGGEFGGFFGGGFGGGFFB>F9=>GGDFGGDFG:BFCGCCEGGCF3>,@FFCEBFGGGEF;FCFFC7ED@E@@CCFGGGEEGCFFFEBE7EGE>C?EC>;EG>FCEE>;@FGGDC0:>CCGGGGGGGGC78<7C5CDDGGCFFFFG6*=BFC?:BG7>>FFF>C#########################
@DE18INS60510:318:000000000-B6LD3:1:1101:14851:6495 1:N:0:AAGAGGCAAAGGCTAT
TGGGGAATATTGCACAATGGGGGAAACCCTGATGCAGCGACGCCGCGTGAGCGATGAAGTATTTCGGTATGTAAAGCTCTATCAGCAGGGAAGAAAATGACGGTACCTGACTAAGAAGCCCCGGCTAACTACGTGCCAGCAGCCGCGGTAATACGTAGGGGGCAAGCGTTATCCGGATTTACTGGGTGTAAAGGGAGCGTAGACGGCATGGCAAGCTAGATGTGAAAGCCCGGGGCTCAACCCCGGGACTGCATTTGGAACTGTCAGGCTAGAGTGTCGGAGA
+
GGGGGGGGGGGGGGGGFGGGGGGGGGGGGGGGGGGGGGGGGGGGGGGGGGGGGGGGGGGGGGGGGGGGGGGGGGGGGGGGGGGGFGGGGGGGGGGGGGGGGGGGGGGGGGGGGGGGGGGGGGGGGGGGGGGGGGGGGGGGGGGGGGGGGGGFGGGGGGGGGGGGFEGGECGGGGGC<EGGFCGGGGFGGGCFGGGGGGGGGGEFGGG8ECFGGGGGGGGGGGGGGGCDFFGGGGGEBFFCFFFFGGFCBGF4>@@FGG7<F@GGFF=<?F??7>FF>A?09F5
@DE18INS60510:318:000000000-B6LD3:1:1101:19514:6501 1:N:0:AAGAGGCAAAGGCTAT
TGGGGAATATTGCACAATGGGGGAAACCCTGATGCAGCGACGCCGCGTGAGCGATGAAGTATTTCGGTATGTAAAGCTCTATCAGCAGGGAAGAAAATGACGGTACCTGACTAAGAAGCCCCGGCTAACTACGTGCCAGCAGCCGCGGTAATACGTAGGGGGCAAGCGTTATCCGGATTTACTGGGTGTAAAGGGAGCGTAGACGGCATGGCAAGCCAGATGTGAAAGCCCGGGGCTCAACCCCGGGACTGCATTTGGCACTGTCAGGCTAGAGTGTCGGAGA
+
GFGGGGGGGGGGGGFGFGGGGGGGGGGGGGGGGGGGGGEGGGGEGGGGEGGGGGFGGGGGGGGGGGGGGGGGGGGGGGGGGGGGFGGGGGGGGGGGGGGGGGGGGGGGGGGGGGGGGGGGGGGGGGGGGGGGGGGFGGCGGCFGGGGGGGGGGGFCGCF7:FEG@CFGEGGGGGGGGGEGGGGGGGGG8FGGGGDFGGEEG:CFEGEEEDGGGGGGGGGGGGGGFGGGGCFG<5))7:6C?F:877.)7D4C7@FBFF08=?<FFFFF?F0<>BBFBFF09BD
@DE18INS60510:318:000000000-B6LD3:1:1101:10191:6505 1:N:0:AAGAGGCAAAGGCTAT
TGGGGAATATTGGGCAATGGGCGCAAGCCTGACCCAGCAACGCCGCGTGAAGGAAGAAGGCTTTCGGGTTGTAAACTTCTTTTGTCGGGGACGAAACAAATGACGGTACCCGACGAATAAGCCACGGCTAACTACGTGCCAGCAGCCGCGGTAATACGTAGGTGGCAAGCGTTATCCGGATTTACTGGGTGTAAAGGGCGTGTAGGCGGGATTGCAAGTCAGATGTGAAAACTGGGGGCTCAACCTCCAGCCTGCATTTGAAACTGTAGTTCTTGAGTGCTGG
+
FGGGGGGGGGGGGFFGGGGGGGGGGGGGGGGGGGGGGGGGGGGGGGGGGGGGGGGGGGGGGGGGGGGGGGGGGGGGGGGGGGGGGGGGGGGGGGGGGGGGGGGGGGGGGGGGGGGGGGGGGGGGGGGGGGGGGGGDGFGGGGGGGGGGGGGGGGGGGGG?EGGGFFEFGGGGGGFGGGGCGGGGGGGGFGGGGGGGDGGGGGGGGGGEGGGGFFGGGGGGGGGGGGGFFCDGGGFFEBGGFFFFGFFGFGGGGFF4>DBBCFGGFFFFFFFABBFAFFFFBFF
@DE18INS60510:318:000000000-B6LD3:1:1101:24491:6506 1:N:0:AAGAGGCAAAGGCTAT
TGGGGAATATTGCACAATGGGCGCAAGCCTGATGCAGCCATGCCGCGTGTATGAAGAAGGCCTTCGGGTTGTAAAGTACTTTCAGCGGGGAGGAAGGGAGTAAAGTTAATACCTTTGCTCATTGACGTTACCCGCAGAAGAAGCACCGGCTAACTCCGTGCCAGCAGCCGCGGTAATACGGAGGGTGCAAGCGTTAATCGGAATTACTGGGCGTAAAGCGCACGCAGGCGGTTTGTTAAGTCAGATGTGAAATCCCCGGGCTCAATCTGGGAACTGCATCTGA
+
GGGGGGGGGGGGGGGGFCGGGGFGGGGGGGGGGGGGGGGGGGGGGGGEGGGGGGGGGGGGGGGGGGGGGGGGDGGGG<FCFGGGGGGGGGGGGGGGGGGGGGGGGGGGGGGGGGGGGGGGCEGGGGGGGGGGGEG7FCFFGGGGGGGGGGGGGGGGGGGGGGCFGGGGGGGGGGGGGGGGGGGGGGGGGGGGGGGGFGGGGGGGGGGGGGGGGGG5FFGDDDGGDGGGGDD><GD@FFGGFFB=7C?FFG7>FFFFGGFFD>CC4<B)4@?F7:BFF<9<<26
@DE18INS60510:318:000000000-B6LD3:1:1101:9839:6524 1:N:0:AAGAGGCAAAGGCTAT
TGGGGAATATTGCACAATGGGCGCAAGCCTGATGCAGCCATGCCGCGTGTATGAAGAAGGCCTTCGGGTTGTAAAGTACTTTCAGCGGGGAGGAAGGGAGTAAAGTTAATACCTTTGCTCATTGACGTTACCCGCAGAAGAAGCACCGGCTAACTCCGTGCCAGCAGCCGCGGTAATACGGAGGGTGCAAGCGTTAATCGGAATTACTGGGCGTAAAGCGCACGCAGGCGGTTTGTTAAGTCAGATGTGAAATCCCCGGGCTCAACCTGGGAACTGCATCTGA
+
GGGGGGGGGGGGGGGGGGGGGGGGGGGGGGGGGGGGGGGGGGGGGGGGEGGFGGGGGGGGGGGGGGGGGGGGGGGGGGGGGGGGGGEFGC@FEGGGGDGGGGGGGGGGGGGGGFGGGGGGGGGGGGGGGGGGGGGGGGFFGGDFGGGGGGGCCFGGGGGEGGGGGGGGGGGGGGGGGGGGGGGGGGGGGGGGGGGGGFFDGDEGG?F?9EGEDGGEGGGGGG=CGDGGGGC<5C9<?8>GFFFFGEFF=CFFGF?FFG>>G3F7*35>?FBFFFFBFA6<AA4
@DE18INS60510:318:000000000-B6LD3:1:1101:7725:6538 1:N:0:CAGAGGCAAAGGCTAT
TGGGGAATATTGCACAATGGGCGAAAGCCTGATGCAGCAACGCCGCGTGAGTGATGACGGCCTTCGGGTTGTAAAACTCTGTCTTCAGGGACGATAATGACGGTACCTGAGGAGGAAGCCACGGCTAACTACGTGCCAGCAGCCGCGGTAATACGTAGGTGGCAAGCGTTGTCCGGATTTACTGGGCGTAAAGGGAGCGTAGGCGGATGTTTAAGTGGGATGTGAAATACTCGGGCTCAACTTGAGTGCTGCATTCCAAACTGGATATCTAGAGTGCAGGAGA
+
GGGGGGGGGGGGGGGGGGGGGGGGGGGGGGGGGGGGGGFGFGGGGGGGGGGGGGGGGGGGGGGGGGGGGGGGGGGGGGGGGGGGGGGGGGGGG>FCGGFGGGGGGGGGGGG7B@FFGFGGGGCGDEFGGGAFGG<CGGGDDGGGGGGGGGCFGGGGCC@FGGGFF7FCGEGGGFGGFGDFFGGGGFGEG5EGG7EGGGGGGGGGGG5:EGGGGGGGGGGGGGCCGGGG9CFFDDD>EFGC:=FFGG?GFF>FDFFFG7<AF?FC))16>FF>))62994<<B>
@DE18INS60510:318:000000000-B6LD3:1:1101:5901:6538 1:N:0:AAGAGGCAAAGGCTAG
TGGGGAATATTGCACAATGGGCGCAAGCCTGATGCAGCCATGCCGCGTGTATGAAGAAGGCCTTCGGGTTGTAAAGTACTTTCAGCGGGGAGGAAGGGAGTAAAGTTAATACCTTTGCTCATTGACGTTACCCGCAGAAGAAGCACCGGCTAACTCCGTGCCAGCAGCAGCGGTAATACGGAGGGTGCAAGCGTTAATCGGAAGTACTGGGCGTAAAGCGCACGCAGGCGGAATGTGAAGTCAGATGTGAAATCCCCGGGCTCAACCAGGGAACTGCATCTGA
+
;EFFGGGGGCE,FGGCE<FEE8CCFCC<C,6CCCEFEF,9<FFGGDG+C8EF<FFGEF8FGC,=FGCEE,48FFFFCFFFGGGG9FEFG+6@>FGG:CFCFGGC9,CCADAF8C,>C><,B,C<FF:3>FBFF77FE@F@C@F?F<,5>@FFGGDF:FC1<CFGGEFF:2:8:4:;?;FDGB<@CCGE8C?FC2*;8<F8C8>*+02+9+::C5E5CF77)):>895C==C))*2**/:D*79@F+9?BG#################################
@DE18INS60510:318:000000000-B6LD3:1:1101:6650:6544 1:N:0:AAGAGGCAAAGGCTAT
TGGGGAATATTGCACAATGGGGGAAACCCTGATGCAGCGACGCCGCGTGAGCGATGAAGTATTTCGGTATGTAAAGCTCTATCAGCAGGGAAGAAAATGACGGTACCTGACTAAGAAGCCCCGGCTAACTACGTGCCAGCAGCCGCGGTAATACGTAGGGGGCAAGCGTTATCCGGATTTACTGGGTGTAAAGGGAGCGTAGACGGCATGGCAAGCCAGATGTGAAAGCCCGGGGCTCAACCCCGGGACTGCATTTGGAACTGTACGGCTAGAGTGTCGGAGA
+
FFGGGGGGGGGGGGGGGGGGGGGGGGGGGGGGGGGGGGDGGGGGGGGGGGGGGDGGCFGFGGGGGGGGG7FGGGGGGGGGGGGF9BFFGG+FFGECGGGGGGGGGGGGGGGGCGG?FGGGGGGGDGGGGGGGGGGGGGGGGGGFGGGGGDGDGFF<:FCFGDGDEFGD7FEGGGGGGGGG?FGGGGCEEGFCEFEC8ECGGDEFEEGGGGGGFFGFF*799CFDFCGGFFFDGGG@@>G4FFB:DDEGB440:86@:D?>F@F####################
@DE18INS60510:318:000000000-B6LD3:1:1101:26279:6549 1:N:0:AAGAGGCAAAGGCTAT
TGGGGAATATTGCACAATGGGCGCAAGCCTGATGCAGCCATGCCGCGTGTATGAAGAAGGCCTTCGGGTTGTAAAGTACTTTCAGCGGGGAGGAAGGAAGTAAAGTTAATACCTTTGCTCATTGACGTTACCCGCAGAAGAAGCACCGGCTAACTCCGTGCCAGCAGCCGCGGTAATACGGAGGGTGCAAGCGTTAATCGGAATTACTGGGCGTAAAGCGCACGCAGGCGGTTTGTTAAGTCAGATGTGAAATCCCCGGGCTCAACCTGGGAACTGCATCTGA
+
GGGGGGGGGGGGGGGGGGGGGGGGGGGGGGGGGGGGGGGGGGGGGGGGGGGGGGDGGGGGFGGGGGGGGGGGGGGGGFFFFGGGGGGGGGGGGGGGG8FGGGFGGGGGGGGGGGGGGGGGGGGGGGGFGGGGGGGGGGGGGGGGGGGGGGGGGGGFGGGGGGGGGGGGFGGGGGGGGGGGGEGGEEGGFFGGGGGGGFGGGGGGGGGGGGGFGGGCFGGGGGGGGGGGGGCCDGGFFFFDFF==799:FFGGGFFFCC9>GFFG@3>??4?::?D<B>2>AAF
@DE18INS60510:318:000000000-B6LD3:1:1101:25425:6588 1:N:0:AAGAGGCAAAGGCTAT
TGGGGAATATTGCACAATGGGCGCAAGCCTGATGCAGCCATGCCGCGTGTATGAAGAAGGCCTTCGGGTTGTAAAGTACTTTCAGCGGGGAGGAAGGGAGTAAAGTTAATACCTTTGCTCATTGACGTTACCCGCAGAAGAAGCACCGGCTAACTCCGTGCCAGCAGCCGCGGTAATACGGAGGGTGCAAGCGTTAATCGGAATTACTGGGCGTAAAGCGCACGCAGGCGGTTTGTTAAGTCAGATGTGAAATCCCCGGGCTCAACCTGGGAACTGCATCTGA
+
GGGGGGGGGGGGGGGGGGGDFGFEGGGFGGGGGGGGGGGGGGGGGGGGGDGGGGGGGGGC<CFGGGD@FGFGGGGGGGGGFGGGGGCGGGGGGGEFGDFGEEF<AFGGGGGFFGF=DC9=BFEG<<CCEFFGFGGGDGFFGGCGGGFG7<FFGGFFFGDFGF2?C:<F87:CCF@C:ECC5*=EGGGGD@@FGCEDCGGGGGGFEGGG9FFGCE=7EGG<D<7CDGEDD5C7)*95?4CF4@FBFF=:=CFFFF47CG;9GBD7F?)2:4((54>BFF>AAB?
@DE18INS60510:318:000000000-B6LD3:1:1101:18652:6603 1:N:0:AAGAGGCAAAGGCTAT
TGGGGAATATTGCACAATGGGCGCAAGCCTGATGCAGCCATGCCGCGTGTATGAAGAAGGCCTTCGGGTTGTAAAGTACTTTCAGCGGGGAGGAAGGGAGTAAAGTTAATACCTTTGCTCATTGACGTTACCCGCAGAAGAAGCACCGGCTAACTCCGTGCCAGCAGCCGCGGTAATACGGAGGGTGCAAGCGTTAATCGGAATTACTGGGCGTAAAGCGCACGCAGGCGGTTTGTTAAGTCAGATGTGAAATCCCCGGGCTCAACCTGGGAACTGCATCTGA
+
GGGGGGGGGGGGGGGGGGGGGGGGGGGGGGGGGGGGGGGGGGGGGGGGGGGGGGGGGGGGGGGGGGGGGGGGGGGGGGGGGGGGGGGGGGGGGGGGGGGGGGGGGGGGGGGGGGGGGGGGGGGGGGGGGGGGGGGGGGGGGGGGGGGGGGGGGGGGGGGGGGGGGGGGGGGGGGGGGGGGGGGEDGGGGGGGGGGGCFFC>EEGGGGGGGFFGGGGGFFGGGGGGGGGGGGDGGGFFFGGFFFFGGFGFGFFG4??GGFFGFGGFFFFFFFFBFF<7<BFFFF
@DE18INS60510:318:000000000-B6LD3:1:1101:20392:6622 1:N:0:AAGAGGCAAAGGCTAT
TGGGGAATATTGCACAATGGGCGAAAGCCTGATGCAGCGACGCCGCGTGAGTGAAGAAGTATTTCGGTATGTAAAGCTCTATCAGCAGGGAAGAAAATGACGGTACCTGACTAAGAAGCCCCGGCTAACTACGTGCCAGCAGCCGCGGTAATACGTAGGGGGCAAGCGTTATCCGGATTTACTGGGTGTAAAGGGAGCGTAGACGGTAAAGCAAGTCTGAAGTGAAAGCCCGCGGCTCAACTGCGGGACTGCTTTGGAAACTGTTTAACTGGAGTGTCGGAGA
+
GGGGGGGGGGGGGGGGGGGGGGGGGGGGGGGGGGGGGGGGGGGGGGGFGGGGGGGGGGGGGGGGGGGGGGGGGGGGGGGGGGGGGGGGGGGGGGGGGGGGGGGGGGGGGGGGGGGGGGGGGGGGGGGGGGGGGGGGGGGGGGGGGGGGGGGGGGGGGGGGGGGGGGGGDGGGGGGGGGGGGGGGGGGGGGGGGGGGGGGGGGGGGGGFGGGGGGGGGGGFGGGGGGGGGGGGGGGFFFGGFFFFGGFGFGGGGFFFFC<AGFGGFFFDBFF?BFF7<AFF>07
@DE18INS60510:318:000000000-B6LD3:1:1101:27275:6633 1:N:0:AAGAGGCAAAGGCTAT
TGGGGAATATTGGGCAATGGGCGCAAGCCTGACCCAGCAACGCCGCGTGAAGGAAGAAGGCTTTCGGGTTGTAAACTTCTTTTGTCGGGGACGAAACAAATGACGGTACCCGGCGAATAAGCCACGGCTAACTACGTGCCAGCAGCCGCGGTAATACGTAGGTGGCAAGCGTTATCCGGATTTACTGGGTGTAAAGGGCGTGTAGGCGGGATTGCAAGTCAGGTGTGAAAACTGGGGGCTCAACCTCCAGCCTGCATTTGAAACTGTAGTTCTTGAGTGCTGG
+
GGGGGGGGGGGGGGGGGGGGGGGGGGGGGGGGGGGGGGGGGGGGEGGGGGGGGGGGGGGGGGGGGGGGGGGGGGGGGGGGGGGGGGGGGGGGGGGGGGGGGGGGGGGGGGGGGGGGGGGGGGGGGGGGGGGGGGGGGGGGGGGGGGGGGGGGGCGGGFFGGGGGGEGCFFGGGGGGGGGGGGGGGGGFGGGGGGFGCEGGEEGGGGGGDGGGC:CCFGGGGGFGGGGGGFCCG79>3<CD56=FCFF4><C3CFF:DGFFGFFGFFFFFFDFFFFFFFFB2:?
@DE18INS60510:318:000000000-B6LD3:1:1101:7340:6633 1:N:0:AAGAGGCAAAGGCTAT
TGGGGAATATTGCACAATGGGCGCAAGCCTGATGCAGCCATGCCGCGTGTATGAAGAAGGCCTTCGGGTTGTAAAGTACTTTCAGCGGGGAGGAAGGGAGTAAAGTTAATACCTTTGCTCATTGACGTTACCCGCAGAAGAAGCACCGGCTAACTCCGTGCCAGCAGCCGCGGTAATACGGAGGGTGCAAGCGTTAATCGGAATTACTGGGCGTAAAGCGCACGCAGGCGGTTTGTTAAGTCAGATGTGAAATCCCCGGGCTCAACCTGGGAACTGCATCTGA
+
EGFGGGGGGGGGGGGGGFGGGGGGGGGGGGGGGGGGGGGGGGGEGGEFGGGGGGFFGGGGFGGGGGGGGGGGGGGGGGG;BFGGGGGGGGGGGGGGGGGGGFCFGGGGGGGGGDFFGGGGGGGGGGGGGGGGGGGGGGGGGGGGGGGGGGGGGFGGGGGGGGGGGFGGGGDGGEG5CEGGGGGGGGGGGGFGGGGDFF0@EGGGFGFGGGFGGGEGGGGGGGGDGDGGGGG75CCFFF*C@FFFGCFGF*?CFFFFFGFF35CGFB>(:FBF??>??AAD2>F
@DE18INS60510:318:000000000-B6LD3:1:1101:16262:6660 1:N:0:AAGAGGCAAAGGCTAT
TGGGGAATATTGGACAATGGGCGAAAGCCTGATCCAGCGACGCCGCGTGAGCGAAGAAGTATTTCGGTATGTAAAGCTCTATCAGCAGGGAAGAAAATGATGGTACCTGACTAAGAAGCCCCGGCTAACTACGTGCCAGCAGCCGCGGTAATACGTAGGGGGCAAGCGTTATCCGGATTTACTGGGTGTAAAGGGAGCGTAGACGGTTAAGCAAGTCTGAAGTGAAAGCCCGGGGCTCAACCCCGGTACTGCTTTGGAAACTGTTTGACTTGAGTGCAGGAGA
+
GGGGGGGGGGGGGGGGGGGGGGGGGGGGGGGGGGGGGGGGGGGGGGGGGGGGGGGGGGGGGGGGGGGGGGGGGGGGGGGFFFGGGGFGGGCFEGGGGGGGGGGGGGGGGGGGGGGGGGGGGGGGGGGGGGGGGGFGGGGGGGGGGGGGGGGGGGGGGGGGGGGGGFGGGGGGGGGG>EGGGGGGGGGGGGGEGGGGEGGGDGGGGGGGGGDGGGGGGGGGGCFGGGGGFGD<D<GEEFGFFFEFGGDDFGGGGFFFGGBFGFGGFFF<AFFBB?AABFBFBFF
@DE18INS60510:318:000000000-B6LD3:1:1101:7896:6669 1:N:0:AAGAGGCAAAGGCTAT
TGGGGAATCTTCCGCAATGGACGAAAGTCTGACGGAGCAACGCCGCGTGAGTGATGACGGCCTTCGGGTTGTAAAGCTCTGTTAATCGGGACGAAAGGCCTTCTTGCGAATAGTGAGAAGGATTGACGGTACCGGAATAGAAAGCCACGGCTAACTACGTGCCAGCAGCCGCGGTAATACGTAGGTGGCAAGCGTTGTCCGGAATTATTGGGCGTAAAGCGCGCGCAGGCGGATAGGTCAGTCTGTCTTAAAAGTTCGGGGCTTAACCCCGTGATGGGATGGA
+
EFGGGGGGGGGGGGGDEGGGGGFGGGFCFEFFFGGGGGGGGGGGGGGEGGEFGGGGGGGGGGDGFGGGBFGEFFFGGGGGGGGFGGGGGFGGGGGGGGGGGGGGFCFGGGGGEFGFGFF@G8<AFEGFDGGEGEEGGGFGGF>FFGG7FGGGFGGFEGFGGC<9FGFFCCGGGGCEGGGGCCGDCFFGGE?FGE>88EGGG5>CFGGCGEFGGE>EGCFDDGGGEGCDDEDGGD3?F?>6@BF4DCBC6F7:CFFFDD0;GB5<)6@<:>F?:(22464:???
@DE18INS60510:318:000000000-B6LD3:1:1101:18915:6691 1:N:0:AAGAGGCAAAGGCTAT
TGGGGAATATTGCACAATGGGCGCAAGCCTGATGCAGCCATGCCGCGTGTATGAAGAAGGCCTTCGGGTTGTAAAGTACTTTCAGCGGGGAGGAAGGGAGTAAAGTTAATACCTTTGCTCATTGACGTTACCCGCAGAAGAAGCACCGGCTAACTCCGTGCCAGCAGCCGCGGTAATACGGAGGGTGCAAGCGTTAATCGGAATTACTGGGCGTAAAGCGCGCGCAGGCGGTTTGTTAAGTCAGATGTGAAATCCCCGGGCTCAACCTGGGAACTGCATCTGA
+
GGGGGGGGGGGGGGGGGGGGFGFGGGGGGGGGGGGGGGGGGGGGGGGGGGGGGGGGGGGGGGGGGGGGGGGGFGGGGGGGGGGGGGGGGGGGGGGGGGGGGGFGGGGCGGGGGGGGGGGGGGGFGGGGFGGGGGGGGEGGGFGGGGGGGGGGGGGGGGGGGGGGGGFGGGGGGGGGGGGGGDGGGGGGGGGGGGGGGGGGGEGGGGGG@EDFGEGGGGFGGGGGGGGGGGGGGGGFF4>FFFFFFEBC4>F:CB?FF39>G>GF??FF<>B:??><?A>D221
@DE18INS60510:318:000000000-B6LD3:1:1101:23350:6701 1:N:0:AAGAGGCAAAGGCTAT
TGGGGAATATTGCACAATGGGCGCAAGCCTGATGCAGCCATGCCGCGTGTATGAAGAAGGCCTTCGGGTTGTAAAGTACTTTCAGCGGGGAGGAAGGGAGTAAAGTTAATACCTTTGCTCATTGACGTTACCCGCAGAAGAAGCACCGGCTAACTCCGTGCCAGCAGCCGCGGTAATACGGAGGGTGCAAGCGTTAATCGGAATTACTGGGCGTAAAGCGCACGCAGGCGGTTTGTTAAGTCACATGTGAAATCCCCGGGCTCAACCTGGGAACTGCATCTGG
+
GGGGGGGGFGGGGGGGGGGGGGGGGGGGGGGGGGGGGGGGGGGGGGGGGGGGGGGGGGGGGGGGGGGGGGGGFGGGGGGGGGGGGGGGGGGGGGFGGGGGGGGGGGGGGGGFCGGGFGGGFGGGGGGGGGGGGGGGGGGGGGGGGGGGGGGEGFGGGGGGGGGGGFGGGGGGGGGGCGGGGEGGDEEGCGGGE;C:CFFGGGGGFEFFFFD=CEEEG=FGGGEDE3:CC*9/9CDFFF7:7FFF7FF:**::F=@FFC9>35CFF<>>?>67:BF?F######
@DE18INS60510:318:000000000-B6LD3:1:1101:22878:6728 1:N:0:AAGAGGCAAAGGCTAT
TGGGGAATATTGCACAATGGGCGCAAGCCTGATGCAGCCATGCCGCGTGTATGAAGAAGGCCTTCGGGTTGTAAAGTACTTTCAGCGGGGAGGAAGGGAGTAAAGTTAATACCTTTGCTCATTGACGTTACCCGCAGAAGAAGCACCGGCTAACTCCGTGCCAGCAGCCGCGGTAATACGGAGGGTGCAAGCGTTAATCGGAATTACTGGGCGTAAAGCGCACGCAGGCGGTTTGTTAAGTCAGATGTGAAATCCCCGGGCTCAACCTGGGAACTGCATCTGA
+
GGGGGGGGGGGGGGFFFGGGGGGGGGGGGGGGGGGGGGGGGGGGGGGGGGGGGGGGGGGGGGGGGGGGGGGGGGGGGGGGGGGGGGDGGGGGGFEGDEGGGFGGGGGGGGGFGGGGGGGGDGGBGGGGGGGGGGGGGEGGGGFGGGG7FGG>FGGGGGGGGGGGGGGGGGGGGGDGGFGGGEGGGGGGGGCCEGGECFG8EC?FFGGGFGGGGGGEGG7DGGGGGGGGGGGCDGGFF6>CFFBFFGFGFGGFGFF@FD>9GEGGFFF?B:?04:B2<2AD>A?
@DE18INS60510:318:000000000-B6LD3:1:1101:13831:6730 1:N:0:AAGAGGCAAAGGCTAT
TGGGGAATATTGCACAATGGGCGCAAGCCTGATGCAGCCATGCCGCGTGTATGAAGAAGGCCTTCGGGTTGTAAAGTACTTTCAGCGGGGAGGAAGGTAGTAAAGTTAATACCTTTGCTCATTGACGTTACCCGCCGAAGAAGCACCGGCTAACTCCGTGCCCGCAGCCGCGGTAATTCTGCGGGTGCAAGCGTTAATCGGAATTACTGGGCGTAAAGCGCACGCAGGCGGCTTGTTCAGTCAGATGTGAACTCCCCGGGCTCAACCTCGGAACTGCCTCCGA
+
GGGGGGGGGGGFGGGGFFGGF<FCGGC+FGGFGGGGGGFG9FGGGGGGGE?GGGGGGGE,<>FGGGG7:@FGFGGFBEFGFGGGGG:CEGGDGEGD@2,,8,82<<<?CC9,?:F:,<,?,2<F:><81+=F<8:8:EE5A+<C@F8C5C5;@GGFFE@E:C**1**211**21289+++2+:CD**/<C9*;;?E8+0*/;CC6+<?:+:EE:CC###################################################################
@DE18INS60510:318:000000000-B6LD3:1:1101:9370:6745 1:N:0:AAGAGGCAAAGGCTAT
TGGGGAATATTGCACAATGGGCGCAAGCCTGATGCAGCCATGCCGCGTGTATGAAGAAGGCCCTCGGGTTGTAAAGTACTTTCAGCGGGGAGGAAGGGAGTAAAGTTAATACCTTTGCTCATTGACGTTACCCGCAGAAGAAGCACCGGCTAACTCCGTGCCAGCAGCCGCGGTAATACGGAGGGTGCAAGCGTTAATCGGAATTACTGGGCGTAAAGCGCACGCAGGCGGTTTGTTAAGTCAGATGTGAAATCCCCGGGCTCAACCTGGGAACTGCATCTGA
+
GGGGGGGGGGGGGGGGGGGGGGGGGGGGGGGGGGGGGGGGGGGGGGGGGGGGGGGGGGGGGGGGGGGGGGGGFGGGGGGGGGGGGGGGGGFGGGGGGGGGGGGGGGGGGGGGGGGGDGGGGGGGGGGGGGGGGGGGGGGGGGGGGGGGGGGGGGGGGGGFGGGGGGGGGGGGGGGGGGGGGGGGGGGGGGFFGGG>FGGFDE>EFCGGGGFGGGGGGGGGGGGGGGDGGGGGCDG>FFGGFFFFGGF?@FGGGFFFCD6>GFGG4:FFFFFFB??<?FBFFFF
@DE18INS60510:318:000000000-B6LD3:1:1101:7311:6751 1:N:0:AAGAGGCAAAGGCTAT
TGGGGAATATTGCACAATGGGCGCAAGCCTGATGCAGCCATGCCGCGTGTATGAAGAAGGTCTTCGGGTTGTAAAGTACTTTCAGCGGGGAGGAAGGGAGTAAAGTTAATACCTTTGCTCATTGACGTTACCCGCAGAAGAAGCACCGGCTAACTCCGTGCCAGCAGCCGCGGTAATACGGAGGGTGCAAGCGTTAATCGGATTTACTGGGCGTAAAGCGCACGCAGGCGGTCTGTTAAGTCAGATGTGAACTCCCCGGTCGCAACCTGGGCACTGCATTAGA
+
<FGGGGGGGDFFAFF<-FFGF,CFFG:<<F<EFFDFDFCFFGGGGGGGGGFFFG?EFDFE,C9E<DG+CFCFG?FAFGGC?CF,<?FGDC=CGEFG7:,=CB?F?BF9FG9?AFG,<<FF<BFD9,+8>FCFGGG@C*FGFGGG7FFG*C*<DFGF:F>FEFCC7C8BFEGEE<C8<CECEB78EEED?EG5EEEC5CFEE5*;<?CFG6=7*:E257*9<5E)83:C5C3DGGFFFFDC=@F?*<F:9D#################################
@DE18INS60510:318:000000000-B6LD3:1:1101:22788:6752 1:N:0:AAGAGGCAAAGGCTAT
TGGGGAATATTGCACAATGGGCGCAAGCCTGATGCAGCCATGCCGCGTGTATGAAGAAGGCCTTCGGGTTGTAAAGTACTTTCAGCGGGGAGGAAGGGAGTAAAGTTAATACCTTTGCTCATTGACGTTACCCGCAGAAGAAGCACCGGCTAACTCCGTGCCAGCAGCCGCGGTAATACGGAGGGTGCAAGCGTTAATCGGAATTACTGGGCGTAAAGCGCACGCAGGCGGTTTGTTAAGTCAGATGTGAAATCCCCGGGCTCAACCTGGGAACTGCATCTGA
+
GGGGGGGGGGGGGGGGGGGGFGGGGGGGGGGGGGGGGGGGGGGGGGGGGGGGGGGGGGDGFGGGGGGGGGGGGGGGGGGGGGGFGGGEGGGGGCFGGGDEFCGGGGGGGFFFGGGGDGGGGGGFGGGGGGGGGDGGGDGGGGFGGGG7FFGGGGGGGGGCGGGGGGGGGCEEEGCGGGGGGGGGEGDE?FCFEGGGFFGEC588FGGG+<EFGGGGGDGDDGEGG<55=5CCDD<@FF7DFFFFGGFGFGGGCFFFGGB0DBFGF<@::>:?2?223225ADF
@DE18INS60510:318:000000000-B6LD3:1:1101:22918:6752 1:N:0:AAGAGGCAAAGGCTAT
TGGGGAATATTGCACAATGGGGGAAACCCTGATGCAGCGACGCCGCGTGAGCGATGAAGTATTTCGGTATGTAAAGCTCTATCAGCAGGGAAGAAAATGACGGTACCTGACTAAGAAGCCCCGGCTAACTACGTGCCAGCAGCCGCGGTAATACGTAGGGGGCAAGCGTTATCCGGATTTACTGGGTGTAAAGGGAGCGTAGACGGCATGGCAAGCCAGATGTGAAAGCCCGGGGCTCAACCCCGGGACTGCATTTGGAACTGTCAGGCTAGAGTGTCGGAGA
+
GGGGGGGGGGGFGGGGGGGGGGGGGGGFGGGGGGGGGGCGGGGGGGGGGGGGGGGGGGGGGFGGFFGGGGGGGGGGGFGGGGGGGGGFGGGGGGGDFGGGGGCCGGGGGGGGG?FGG8CFGGGGGGDGFGFGGGFGGGGGFGGGDEEDFEGFGG>>,FEGGGGGGGGGGGDGGGGG5EEDCFD@FGC>EGCC?GGCGCEGEE8AEGGCEGGGCCFCGGG577EGCGGDEGCDDCDF@FCFFFEDGCD3BGCFG?4@FD0<C)6:8:B:?F0:78<D9A#####
@DE18INS60510:318:000000000-B6LD3:1:1101:5347:6755 1:N:0:AAGAGGCAAAGGCTAT
TGGGGAATATTGCACAATGGGGGAAACCCTGATGCAGCGACGCCGCGTGAAGGAAGAAGTATCTCGGTATGTAAACTTCTATCAGCAGGGAAGAAAATGACGGTACCTGACTAAGAAGCCCCGGCTAACTACGTGCCAGCAGCCGCGGTAATACGTAGGGGGCAAGCGTTATCCGGATTTACTGGGTGTAAAGGGAGCGTAGACGGAAGAGCAAGTCTGATGTGAAAGGCTGGGGCTTAACCCCAGGACTGCATTGGAAACTGTTTTTCTAGAGTGCCGGAGA
+
CFFGGGGGGGGGGGFGFDFGGGGDGGGFGGGGFGGFGGGGEFGFFGG@ECFGGGGGGGGDGCFAFFGCFCFFFFGGGGGBFGGGGFACFGFFGGGFCFG;FGGGGGGFGGGGGDFGGGFGGGGGGGGGGGGGGGGGGGGFC@FGG8:8:ECFGGGGGGGGGGGGGGGGGGGGGGGGE*AFFG7FGGCECFGFEFGGGGGGGGGGEGGGGGFGGGGC?FCC2:<DCFFGGGGFGGGF:FGGFF>B<E7CFFGDGFFFD06)2*::06<BF=>FFFFFF<;>>BB
@DE18INS60510:318:000000000-B6LD3:1:1101:16474:6760 1:N:0:AAGAGGCAAAGGCTAT
TGGGGAATATTGGGCAATGGGCGCAAGCCTGACCCAGCAACGCCGCGTGAAGGAAGAAGGCTTTCGGGTTGTAAACTTCTTTTGTCGGGGGCGAAACAAATGACGGTACCTGACTAAGAAGCCCCGGCTAACTACGTGCCAGCAGCCGCGGTAATACGTAGGGGGCAAGCGTTATCCGGATTTACTGGGTGTAAAGGGAGCGTAGACGGAAGAGCAAGTCTGATGTGAAAGGCTGGGGCTTAACCCCAGGACTGCATTGGAAACTGTTTTTCTAGAGTGCCGG
+
GGGGGGGGGGGGGGGGGGGGGGGGGGGGGGGGGGGGGGGGGGGGGGGGGGGGGGGGGGEFGFGGGGGGGGGGGGGGGGGGGGGGGGGGGG7FFGGFGGGGGGGGGGGGGGGGGGGGFGGGGGGGGGGGGGCGGGGGGGGGGGGGGGGGGGGGGDGGGGGGGGGGGGGGGGDGGGFCECEGEGGFGGGG5::?FGFGGDFGGGGGGEFEGEGGGGGGGFFGGFGGGGGG?FCFGG4D35C<F)8@>CBD:FFGCFFFGGBBF?7CF>FBBFB?BFFFFFFFFF3
@DE18INS60510:318:000000000-B6LD3:1:1101:5366:6764 1:N:0:AAGAGGCAAAGGCTAT
TGGGGAATATTTCACAATGGGGGAAACCCTGATGCAGCTACGCCGCGTGAAGGAAGAAGTATCCCGGTATGTAAACTTCTATCAGCAGGGAAGAAAATGACGGTACCTGACTAAGAAGCCCCGGCTAACTACGTGCCAGCAGCCGCGGCAATACGTAGGGGGCAAGCGTTATCCGGATTTACTGGGTGTAAAGGGAGCGTAGACGTAAGAGCAAGTCTGATGTGAAAGGCTGTGTTTTAACCCCAGGACTGCATTGGAAACTGTTTTTCTAACGTGCCTGACA
+
9-8FC:FF,@F,CFFDEBEF,=:C+BF,CFDEEC<FFG8AFFGGECF@3>=F,B<FCFA@<FF9FCDC7F8@@FCFG;DFFGF=,3,,**13:F<FFDGFG7CFD<FFFG:FG:?:22>FFF@FFGC:CA2?@FFGGGF/0;CC:?:8**23<A>++*2::8:8C5F*C*8;@F5***/<@7@9EG88CEGC9+//*:CEGC5CE*:;*A9C<66<C7C72*+*+:?FDGGF###################################################
@DE18INS60510:318:000000000-B6LD3:1:1101:27390:6778 1:N:0:AAGAGGCAAAGGCTAT
TGGGGAATATTGCACAATGGGCGCAAGCCTGATGCAGCGACGCCGCGTGAGTGAAGAAGTATCTCGGTATGTAAAGCTCTATCAGCAGGGAAGAAAATGACGGTACCTGACTAAGAAGCCCCGGCTAACTACGTGCCAGCAGCCGCGGTAATACGTAGGGGGCAAGCGTTATCCGGCTTTACTGGGTGTAAAGGGAGCGTAGACGGCGACGCAAGTCTGGAGTGAACGCCCGGGGCCCAACCCCGGGACTGCTTTGGAAACTGTGCTGCTGGAGTGCAGGAGA
+
GGGGGGGGGGGGGFFGGGGGGGFGGGGGGGGGGGGGGGGGGFEGFGGGGGGGGGAFGGGGGFGDFGGGGGGCFCEGGCGGGGGGGG9FBEGFGFGGGGFGGGGGGGGGGGGGGGEGGGGGGGGGCGGGGGGGGGEGFGGGGFFGGGEEGE89CFG@EGGEEGGGG>CCEECFGGGG*88CGGGG:CFGGGGFGGGFGECGGGEGEGGGGG=ECCCEC>CFDFFGF7+9=CDGGG<:@EGF>D:@3CE3>C54:7B449)4DF>DFFFBFFDB?##########
@DE18INS60510:318:000000000-B6LD3:1:1101:11005:6782 1:N:0:AAGAGGCAAAGGCTAT
TGGGGAATATTGCACAATGGGCGCAAGCCTGATGCAGCCATGCCGCGTGTATGAAGAAGGCCTTCGGGTTGTAAAGTACTTTCAGCGGGGAGGAAGGGAGTAAAGTTAATACCTTTGCTCATTGACGTTACCCGCAGAAGAAGCACCGGCTAACTCCGTGCCAGCAGCCGCGGTAATACGGAGGGTGCAAGCGTTCATCGGAATTACTGGGCGTAAAGCGCACGCAGGCGGTTTGTTAAGTCAGATGTGAAATCCCCGGGCTCAACCTGGGAACTGCATCTGA
+
GGGGGGGGGGGGGGGGGGGGGGGGGGGGGGGGGGGGGGGGGGGGGGGGGGGFGGGGGGGGGGGGGGGGGGGGGGGGGGGGGGGGGGGGGDGFGFEGGGGGGGGGGGGGGGGGGGGGFFGGGGGGGGGGGGGGGGGGGGGGGGGGGGGGGGGGCFGGGGGGGGGGGGGGGGGDGGGGFGGGG>EG5EEGGGGGGGG*<EGGGGEFGGGGFGGGGG=EFGGGDGDGGGGGGGG5)1CFFFGGFFFFD9BF?*?CDF)99D9(95CF=4>:<FFF?:B<>>>B2>=
@DE18INS60510:318:000000000-B6LD3:1:1101:11502:6816 1:N:0:AAGAGGCAAAGGCTAT
TGGGGAATATTGCACAATGGGCGCAAGCCTGATGCAGCCATGCCGCGTGTATGAAGAAGGCCTTCGGGTTGTAAAGTACTTTCAGCGGGGAGGAAGGGAGTAAAGTTAATACCTTTGCTCATTGACGTTACCCGCAGAAGAAGCACCGGCTAACTCCGTGCCAGCAGCCGCGGTAATACGGAGGGTGCAAGCGTTAATCGGAATTACTGGGCGTAAAGCGCACGCAGGCGGTTTGTTAAGTCAGATGTGAAATCCCCGGGCTCAACCTGGGAACTGCATCTGA
+
GGGGGGGGGGGGGGGGGGGGGGGGGGGGGGGGGGGGGGGGGGGGGGGGGGGGGGGGGGGGGGGGGGGGGGGGGGGGGGGGGGGGFGGGGGGGGGGGGDGGFGFGGGGGGGGGGGGGFGGGGGGGDGGGGGGGGGGGGGGGGGGGGGGGGGGGGGGGGGGCFGGGGG7FGGGGGGGGGGGGGEGGGEEGGGGGGGGDCGGG5E>CFFFGGGCFEEGEGGGGGGEDGGGDGGGC<DDFFF7FFFFFFGFGFGGFGFF:CG;BGF54?::??F(48??>?FFFFA?
@DE18INS60510:318:000000000-B6LD3:1:1101:12688:6829 1:N:0:AAGAGGCAAAGGCTAT
TGGGGAATATTGCACAATGGGCGAAAGCCTGATGCAGCGACGCCGCGTGAGTGAAGAAGTATTTCGGTATGTAAAGCTCTATCAGCAGGGAAGAAAATGACGGTACCTGACTAAGAAGCCCCGGCTAACTACGTGCCAGCAGCCGCGGTAATACGTAGGGGGCAAGCGTTATCCGGATTTACTGGGTGTAAAGGGAGCGTAGACGGTAAAGCAAGTCTGAAGTGAAAGCCCGCGGCTCAACTGCGGGACTGCTTTGGAAACTGTTTAACTGGAGTGTCGGAGA
+
GGGGGGGGGGGGGGGGGGGGGGGGGGGGGGGGGGGGGGGGGGGGCEGGGGGGGGGGGGGGAFGGGFGGGGGGGGFGGGGGGGGGGGGGGGGGGGGGGGGGGGGGGGGGGGGGGGGGGGGGGGGGGGGGGGGGGGGGGGGGGGGGGGGGGGGGGGGGGGGGGGGGGGGGGGGFGGGECGGGGGGGGGGGGGFFCCGGGGGGDGGGGGGFGFGGGFFGGGGGGFGGGFGFGFFDGGGFFFFGFFFFGGF<DFGGGFFFGGF<FFGGFFFFFFFFFFF?AA?FFF>
@DE18INS60510:318:000000000-B6LD3:1:1101:9708:6862 1:N:0:AAGAGGCAAAGGCTAT
TGGGGAATATTGCACAATGGGCGCAAGCCTGATGCAGCCATGCCGCGTGTATGAAGAAGGCCTTCGGGTTGTAAAGTACTTTCAGCGAGGAGGAAGGTGTTGAGGTTAATAACCTCAGCAATTGACGTTACTCGCAGAAGAAGCACCGGCTAACTCCGTGCCAGCAGCCGCGGTAATACGGAGGGTGCAAGCGTTAATCGGAATTACTGGGCGTAAAGCGCACGCAGGCGGTCTGTCAAGTCGGATGTGAAATCCCCGGGCTCAACCTGGGAACTGCATCCGA
+
GGGGGGGGGGGGGGGGFGGGGGGGGGGGGGGGGGGGGGGGGGGGGGGGGGGGGGGGGGGGGGGGGFGGGGGGGGGGFGGGGGGGGGGGGGGGGGGGGGGGGGGGDGGGGGGGGGGFCFGGGGGGGGGGGGGGGGGGDEGGGGGGGGGGGGGGGGGGGGGGGGGGGFGGGFGGGGGEGGGEGDGGDGGGGGDGGGGCFGGF5:AFG+AFCE5CEGG5CGGGGGEDGGDGE:CDGGFFF?CGFFEBDEEGF7C:FFFFGD90DBGGFFFFFFFFFFB<?DADFFD
@DE18INS60510:318:000000000-B6LD3:1:1101:8605:6863 1:N:0:AAGAGGCAAAGGCTAT
TGGGGAATATTGCACAATGGGCGCAAGCCTGATGCAGCCATGCCGCGTGTATGAAGAAGGCCTTCGGGTTGTAAAGTACTTTCAGCGAGGAGGAAGGCATTAAGGTTAATAACCTTGGTGATTGACGTTACTCGCAGAAGAAGCCCCGGCTAACTCCGTGCCAGCAGCCCCGGTAATACGGGGGGTGCAAGCGTTAATCGGAATTACTGGTCGTAACGCGCACGAAGCCGGTCTGTCAAGTCGGATTTGAACTCCCCGGGCCCAACCTGGGCACTGCCTTCGA
+
FGGGGGFGGGGGGGGFFFGGGGGGGFGFFGGGGGGGGGGGGGGGGGGFGGFGGGGGGGGGGGGD@DF7F7+8FF9CC<CFGGAAEC7>C>:CFG8EC@=E,A,E,EFG?AF9FDFEFGG7,DE9A?=F>=@@5>CC7C>FFD<8,D@FCCEFB>=E<CGFGFCFC8D>4*6BCBGCA2BF>*<E8C5:CC<:*A?C@9:F*;*;A7:0<E<:::FG###################################################################
@DE18INS60510:318:000000000-B6LD3:1:1101:21810:6877 1:N:0:AAGAGGCAAAGGCTAT
TGGGGAATATTGCACAATGGGGGAAACCCTGATGCAGCGACGCCGCGTGAGCGATGAAGTATTTCGGTATGTAAAGCTCTATCAGCAGGGAAGAAAATGACGGTACCTGACTAAGAAGCCCCGGCTAACTACGTGCCAGCAGCCGCGGTAATACGTAGGGGGCAAGCGTTATCCGGATTTACTGGGTGTAAAGGGAGCGTAGACGGCATGGCAAGCCAGATGTGAAAGCCCGGGGCTCCACCCCGGGACTGCATTTGGAACTGTCAGGCTAGAGTGTCGGAGA
+
GEGFEGGGGGGGGGGFFGGGGGGGGGGGDGGGGAFGFE:FEGDGDGGGGGCFGGGGDFFGGBFGGFGGFFGGGGGFGFGDFGCGFGADEG@FGGGF<FGGGEGFGGGGGGGGGGGGGCEDFGDDGGECFGFFGFEGGDGG7DFCEE7CFEEGGGG9:CC@CGGGFFF>EGGGGGGG*B>FDGGCCFF>E7ACECDGEG=CDGDCEGGEGCGGGGGDGFG<=7CG?FGGFC3CCCCBEF*>>>BB<CE3<**9:@*=:D(:<)6*9<F??FF############
@DE18INS60510:318:000000000-B6LD3:1:1101:28069:6893 1:N:0:AAGAGGCAAAGGCTAT
TGGGGAATATTGCACAATGGGCGCAAGCCTGATGCAGCCATGCCGCGTGTATGAAGAAGGCCTTCGGGTTGTAAAGTACTTTCAGCGAGGAGGAAGGTGTTGAGGTTAATAACCTCAGCAATTGACGTTACTCGCAGAAGAAGCACCGGCTAACTCCGTGCCAGCAGCCGCGGTAATACGGAGGGTGCAAGCGTTAATCGGAATTACTGGGCGTAAAGCGCACGCAGGCGGTCTGTCAAGTCGGATGTGAAATCCCCGGGCTCAACCTGGGAACTGCATCCGA
+
GGGGGGGGGGGGGGGGGGGGGGGGGGGGGGGGGGGGGGGGGGGGGGGGGGGGGGGGGGGGGGGGGGGGGGGGGGGGGGGFGGGGFGGGGGGGGGGGGGGGGGGGGGGGGGGGGGGGGGGGGGGGGGGFGGGGGGGGGGGGGGGGGGGGGGGGGGGGGGGGGGGGGGGGGGGGGGGGGGGGGGGGGGGGGGGGGGGGGFGGGGGGGGGGGGGGGEEGGGGGGGGGGGGDGGGGGCFFFFDGFFF@GG@F@FGFGF:@GG>;<57C@BFF?F?BFB>?BF<<7<E
@DE18INS60510:318:000000000-B6LD3:1:1101:12024:6896 1:N:0:AAGAGGCAAAGGCTAT
TGGGGAATATTGCACAATGGGCGCAAGCCTGATGCAGCCATGCCGCGTGTATGAAGAAGGCCTTCGGGTTGTAGAGTACTTTCAGCGGGGAGGAAGGGAGTAAAGTTAATACCTTTGCTCATTGACGTTACCCGCAGAAGAAGCACCGGCTAACTCCGTGCCAGCAGCCGCGGTAATACGGAGGGTGCAAGCGTTAATCGGAATTACTGGGCGTAAAGCGCACGCAGGCGGTTTGTTAAGTCAGATGTGAAATCCCCGGGCTCAACCTGGGCACTGCATCTGC
+
GGGGGGGGGGGGGGGGGGGGDGGGGGGGGGGGGGGGGGGGGGGGGGGGGGGGGGGGGGGFGGGGGGGGGGGGGGGGGGGGGGGGGG:FEGFGGGGFGGGEFFFGGGGGGGGGGGGGGGGGGGGGGGGFGGGGGGGGGEGGGGGGGGGGGGGGGGGFGGGFGGGGGGGGGGGGGGGGGGGGD5CCEGEEFGGGGGGGGGGGGGCCCFGG+@C5=EGGGGGCDGGGGDGGGGG57CD:FFFGFFF?FGFG?77>FFFF<CB0C:FG?BF??50(4315>A#####
@DE18INS60510:318:000000000-B6LD3:1:1101:20881:6902 1:N:0:AAGAGGCAAAGGCTAT
TAGGGAATATTGCACAATGGGGGAAACCCTGATGCAGCGACGCCGCGTGAAGGAAGAAGTATCTCGGTATGTAAACTTCTATCAGCAGGGAAGACAATGACGGTACCTGACTAAGAAGCCCCGGCTAACTACGTGCCAGCAGCCGCGGTAATACGTAGGGGGCAAGCGTTATCCGGATTTACTGGGTGTAAAGGGAGCGTAGACGGACGGGCAAGTCTGAAGTGAAAGGCAGGGGCTCAACCCCTGGACTGCTTTGGAAACTGTCCATCCAGAGTGCCGGAGA
+
GGGGGGGGGGGGGGGGGGGGGGGGGGGGGGGGGGGGGGFGGGGGGGGGGGGGGGGGGGGGGGGGGGGGGGGGGGGGGGGGGGGGGGGGGGGGGGGGGGGGGGGGGGGGFGGGGFFFGGGGGGGGGGGGGGGGGG8FGGGGGGGGGGGGGGGGGGGGGGGGDGGGFGGGGGGFGGGGGGGGGGGGGGGEGGFFFGGGGGGGGGEFEGGGGGGGGGGGGGGCGGGD:FGGGFGGGDGEFFGC:FD><FF*797<7BF4F><AGFGGBB=96:?DFFF########
@DE18INS60510:318:000000000-B6LD3:1:1101:20168:6921 1:N:0:AAGAGGCAAAGGCTAT
TGGGGAATATTGCACAATGGGGGAAACCCTGATGCAGCGACGCCGCGTGAGCGATGAAGTATTTCGGTATGTAAAGCTCTATCAGCAGGGAAGAAAATGACGGTACCTGACTAAGAAGCCCCGGCTAACTACGTGCCAGCAGCCGCGGTAATACGTAGGGGGCAAGCGTTATCCGGATTTACTGGGTGTAAAGGGAGCGTAGACGGCATGGCAAGCCAGATGTGAAAGCCCGGGGCTCAACCCCGGGACTGCATTTGGAACTGTCAGGCTAGAGTGTCGGAGA
+
GGGGGGGGGGGGGGGGFGGGGGGGGGGGGGGGGGGGGGGEGGGGGGGGGGGGGGGGGGGGGGGGGGGGGGGGGGGGGGGGGGGGGGFGFEFGGGGGGGGGGGDFGGGGGGGGGGGGGGGGGGGGGGDGGDGGGGGGGGGGGFGGGGGGGFEFGGGFFGGEGGGGFFFGGGGGGGGG5CGGGGGGGGGGGFGFGGGCEEEGGCEGGDEEGGGGGGGGGFG57FGGGGGGGCF<GGDBFFGFFFEEDE:DEG:F76@FGGF2<:*:6>FB?FF:?BA########
@DE18INS60510:318:000000000-B6LD3:1:1101:9066:6928 1:N:0:AAGAGGCAAAGGCTAT
TGGGGAATATTGCACAATGGGCGAAAGCCTGATGCAGCAACGCCGCGTGAGTGATGACGGCCTTCGGGTTGTAAAACTCTGTCTTCAGGGACGATAATGACGGTACCTGAGGAGGAAGCCACGGCTAACTACGTGCCAGCAGCCGCGGTAATACGTAGGTGGCAAGCGTTGTCCGGATTTACTGGGCGTAAAGGGAGCGTAGGCGGATGTTTAAGTGGGATGTGAAATACTCTGGCTCAACTTGAGTGCTGCATTACAAACTGGAGATCTAGAGTGCAGGAGA
+
GGGGGGGGGGGGGGGGGGGGGGGGGEGGGGGGGGFFGGGDFGGGGGEGC@FGGGGAFGGGGGGGGGCEGCE=EFGGGGFFFFGGGGGGGGFGGGGGGGGDCECFFGGGGE8FFGGGF?FGGF77FFCGGFFGGCCGEFDGGFFGCGDFFGGC9FGGGG*CFGFF9FFGGGGGGFGGEGGFGGGCCCCEGGDC+@EGEGGGGGEFEGE5C8CC@<:+:D:4CDGGGF9CCCC4*:6/749=FF?4C?8DFGF=>66*2:<87=F4.(9(.*6A24A26AAB?05
@DE18INS60510:318:000000000-B6LD3:1:1101:12685:6936 1:N:0:AAGAGGCAAAGGCTAT
TGGGGAATATTGCACAATGGGCGCAAGCCTGATGCAGCCATGCCGCGTGTATGAAGAAGGCCTTCGGGTTGTAAAGTACTTTCAGCGGGGAGGAAGGGAGTAAAGTTAATACCTTTGCTCATTGACGTTACCCGCAGAAGAAGCACCGGCTAACTCCGTGCCAGCAGCCGCGGTAATACGGAGGGTGCAAGCGTTAATCGGAATTACTGGGCGTAAAGCGCACGCAGGCGGTTTGTTAAGTCAGATGTGAAATCCCCGGGCTCAACCTGGGAACTGCATCTGA
+
GGGGGGGGGGGGGGGGGGGGGGGFGGEDGGGGGGGGGGFGGGGGGGGGGGGGGGGGGGGGGGGGGGGGGGGGGGGGGGGGFGGFCFGGGGGGGGGGGGGGCCFFFFCFEGGGGGGFGGGGCGGFGGEFGCEGGGGGGEGGGGGGFFGGGDGGGGFCFEGGGGGCFGGGG5CEDE>ECCGGCEE>>CGGFEGGGGGGFFGG5C>FFCCGGFCCECGC5DGGGGEGGGGGGGG<D39FFFGG8=F=FGFD6CF:DFFFGGFFG597@7580::08??<>B<BFFF
@DE18INS60510:318:000000000-B6LD3:1:1101:20443:6941 1:N:0:AAGAGGCAAAGGCTAT
TGGGGTATATTGCACAATGGGGGAAACCCTGATGCAGCGACGCCGCGTGAGCGATGAAGTATTTCGGTATGTAAAGCTCTATCAGCAGGGAAGAAAATGACGGTACCTGACTAAGAAGCCCCGGCTAACTACGTGCCAGCAGCCGCGGTAATACGTAGGGGGCAAGCGTTATCCGGATTTACTGGGTGTAAAGGGAGCGTAGACGGCATGGCAAGCCAGATGTGAAAGCCCGGGGCTCAACCCCGGGACTGCATTTGGAACTGTCAGGCTAGAGTGTCGGAGA
+
GGGGGGGGGGGGGGGGGGGGGGGGGGGGGGGGGGGGGGGGGGGGGGGGGGGGGGGGGGGGGGGGGGGGGGGGGGGGGGGGGGGGGGGGGGGGGGGGGGGGGGGGGGGGGGGGGGGGGGGGGGGGGGGGGGGGGGGGGGGGGGGGGGGGGGGGGGGGGGGGGGGGGGGGGGC5@FGGGGGFGGGGFGGGGG<EGGGGGGGGGGGGGGE*:FGGGFGGFFGGGGGGFFFGFGGGGGGFFF4FFFBFGGFGFGGGC6BFGGFAFFDCF<F?BF??2<A<4<B>>BD
@DE18INS60510:318:000000000-B6LD3:1:1101:13897:6943 1:N:0:AAGAGGCAAAGGCTAT
TGGGGAATATTGCACAATGGGGGAAACCCTGATGCAGCGACGCCGCGTGAGCGATGGAGTATTTCGGTATGTAAAGCTCTATCAGCAGGGAAGAAAATGACGGTACCTGACTAAGAAGCCCCGGCTAACTACGTGCCAGCAGCCGCGGTAATACGTAGGGGGCAAGCGTTATCCGGATTTACTGGGTGTAAAGGGAGTGTAGACGGCATGGCAAGCCAGATGTGAAAGCCCGGGGCTCAACCCCGGGACTGCATTTGGAACTGTCAGGCTAGAGTGTCGGAGA
+
GGGGGGGGGGGFGGGGGGGGGGGGGGGGGGGGGGGGGGGGGGGGGGGGGGGGGDGGGGGGGGGGGGGGGGGGGGGGGGGGGGGGGGGGGGGGGGGGGGGGGGGGGGGGGGGGGGGEGGGGGGGGDGGGGGGGGGGGGGFGGGGGGGGGGE@EGGGGGGGGGGGGGGGGGGGGGGGGGGGGFGGGGGGGGGGGGGGGGGGGGGFFEGD8CFGGGGCFGGGGGGGGGGCDFFGGGGGDBFGGFFEFGGFGFGGGFFFFGGFFGFGGFFFF?@FBFFAB4>6>>FF
@DE18INS60510:318:000000000-B6LD3:1:1101:6842:6948 1:N:0:AAGAGGCAAAGGCTAT
TGGGGAATATTGCACAATGGGCGAAAGCCTGATGCAGCGACGCCGCGTGAGTGAAGAAGTATTTCGGTATGTAAAGCTCTATCAGCAGGGAAGAAAATGACGGTACCTGACTAAGAAGCCCCGGCTAACTACGTGCCAGCAGCCGCGGTAATACGTAGGGGGCAAGCGTTATCCGGATTTACTGGGTGTAAAGGGAGCGTAGACGGCATGGCAAGCCAGCTGTGAAAGCCCGGGGCTCAACCCCGGGACTGCATTTGGAACTGTCAGGCCAGAGTGTCGGAGA
+
EGGGGGGGGGGGGGGGGFGGGGGGGGGFGGFGGGGGGGGGGGGGGGGFGEGFGGGGGGGFFGFGGGGGF7FFGGGFGGGGGGGGGGGGFGGGGGGGGGGGGGGGGGGGGGGGGGGFGGGGGGGGGGGGGGGGGGGGGGGGGGGGGGGGFGDCAFFAFGGGGGGGGFCEGGDGGGGGGGGCFGGGFGGG8CCCFGGGGGCE5CEGGGGGGGGGFFGGGGC**CCFFGGGGC59DDGFF>FFFFBE573>>FC<F7*9>F:BC?FGFBFF?>::?B55<A?F6;5
@DE18INS60510:318:000000000-B6LD3:1:1101:19566:6955 1:N:0:AAGAGGCAAAGGCTAT
TGGGGAATATTGCACAATGGGCGCAAGCCTGATGCAGCCATGCCGCGTGTATGAAGAAGGCCTTCGGGTTGTAAAGTACTTTCAGCGGGGAGGAAGGGAGTAAAGTTAATACCTTTGCTCATTGACGTTACCCGCAGAAGAAGCACCGGCTAACTCCGTGCCAGCAGCCGCGGTAATACGGAGGGTGCAAGCGTTAATCGGAATTACTGGGCGTAAAGCGCACGCAGGCGGTTTGTTAAGTCAGATGTGAAATCCCCGGGCTCAACCTGGGAACTGCATCTGA
+
GGGGGGGGGGGGGGGGGGGGGGGGGGGGGGGGGGGGGGGGGGGGGGGGGGGGGGGGGGGGGGGGGGGGGGGGGGGGGGGGGGGGGGGGGGCEGGGGGGGGGFGGGGGGGGGGGGGGGGGGGGGGGGGGGGGGGGGGGGGGGGGGGGGGGGGGGGGGGGGGGGGGGGGGGGGGGGGGGGGGGGGGGGGGGGGGGGGGGGGGGC5EFDFGGGGGGGGGGGGGGGGGGGDGGGGCGGGFFFCFFFFFGGFFFGGGGFFFGGBFGFGGFFFFF4<?BFBBFF2<A26
@DE18INS60510:318:000000000-B6LD3:1:1101:23396:6982 1:N:0:AAGAGGCAAAGGCTAT
TGGGGAATATTGCACAATGGGCGCAAGCCTGATGCAGCCATGCCGCGTGTATGAAGAAGGCCTTCGGGTTGTAAAGTACTTTCAGCGAGGAGGAAGGCATTAAGGTTAATAACCTTAGTGATTGACGTTACTCGCAGAAGAAGCACCGGCTAACTCCGTGCCAGCAGCCGCGGTAATACGGAGGGTGCAAGCGTTAATCGGAATTACTGGGCGTAAAGCGCACGCAGGCGGTCTGTCAAGTCGGATGTGAAATCCCCGGGCTCAACCTGGGAACTGCATTCGA
+
GFGGGGGGGGGFGGFGFGGGGGGGGGGGGGGGGGGGGGGGGGGGGGGGGGGGGGGGGGFGGGGGGGGGGGGGGGGFFGGGGGGGGGGGGGDGGGGGGGGGGGGGDGGGGGGGGGGGGGGGGGGGGGGGGGGGGGGGGGGGGGFGFGGGGGGGGGGGGGGGGGGGGFCFGGGGGGGGGGGGGGGGGGGGGGDGGEEGCFGGGGCFCFGGGGGGGGEGGGGGGGGGGGGGGGGGGGGFFFGGFFFFGGECBGF>>BF?GG0;G<FFF?FBFFFF??8<<A4ABFF
@DE18INS60510:318:000000000-B6LD3:1:1101:11913:7019 1:N:0:AAGAGGCAAAGGCTAT
TGGGGAATATTGCACAATGGGCGCAAGCCTGATGCAGCCATGCCGCGTGTATGAAGAAGGCCTTCGGGTTGTAAAGTACTTTCAGCGGGGAGGAAGGGAGTAAAGTTAATACCTTTGCTCATTGACGTTACCCGCAGAAGAAGCACCGGCTAACTCCGTGCCAGCAGCCGCGGTAATACGGAGGGTGCAAGCGTTAATCGGAATTACTGGGCGTAAAGCGCACGCAGGCGGTTTGTTCAGTCAGATGTGAAATCCCCGGGCTCAACCTGGGAACTGCATCTGA
+
GGGGGGGGGGGGGGGGGGGGFGGGGGGGGGGGGGGGGGGGGGGGGGGGDGGGGGFGGGGGGGGGGGGGGGGGGGGGFGGGGGGGFEFGGG>@FGFGGDGGFFFG9FFGFGFFGGGGGGGGFGGFGGGGGGGGGGGCEEGGGGGGFGGCGGGGGGC<FGG7FFFFG7CFFGGGDG@EFFFGGEFEGGGGGGGE8EDGGDGF>EE8?+<F+<CCEGEGGGGGGGGGGCC3E*<DGGC:7*22@FBFGGFG77*:CF?:FG6;<579FBF>:FBFFF:2<><)):@
@DE18INS60510:318:000000000-B6LD3:1:1101:18445:7024 1:N:0:AAGAGGCAAAGGCTAT
TGGGGAATATTGCACAATGGGGGAAACCCTGATGCAGCGACGCCGCGTGAAGGAAGAAGTATCTCGGTATGTAAACTTCTATCAGCAGGGAAGAAAATGACGGTACCTGACTAAGAAGCCCCGGCTAACTACGTGCCAGCAGCCGCGGTAATACGTAGGGGGCAAGCGTTATCCGGATTTACTGGGTGTAAAGGGAGCGTAGACGGAAGAGCAAGTCTGATGTGAAAGGCTGGGGCTTAACCCCAGGACTGCATTGGAAACTGTTTTTCTAGAGTGCCGGAGA
+
GGGGGGGGGGGGGGGGFGGGGGGGGGGGGGGGGGGGGGGGGGGGGGGGGGGGGGGGGGFGGGGGGGGGGGGGGGGGGFGGGGGGGCDFFGGEFCGGGGGGGGGGGGGGGGGGGGFFFFGFGGGGGEGGGGGGGGGGGGGGFFGGGGGGGEEGGGGGCGGGGGGGGFGGGGGGGGGGGEGGGGGGGGGEEGGFGFGGGGGGEGEGGGDCEGGGGF=FGFGGGGGGFCFFCGGGGG:7>FGGFFFFG=55@GGGFFFFDCAAFFGG=AFFFFF<<D<><D9;>F3
@DE18INS60510:318:000000000-B6LD3:1:1101:9684:7026 1:N:0:AAGAGGCAAAGGCTAT
TGGGGAATATTGCACAATGGGCGCAAGCCTGATGCAGCCATGCCGCGTGTATGAAGAAGGCCTTCGGGTTGTAAAGTACTTTCAGCGGGGAGGAAGGGAGTAAAGTTAATACCTTTGCTCATTGACGTTACCCGCAGAAGAAGCACCGGCTAACTCCGTGCCAGCAGCCGCGGTAATACGGAGGGTGCAAGCGTTAATCGGAATTCCTGGTCGTAAAGCGCACGCAGGCGGTTTGTTAAGTCAGATGTTAAATCCCCGGGCTCCACCTGGGAACTGCATCTGA
+
GGGGGGGGGGGCAEFG@FEC@FFECGCDFGGGGGFGGGGGGGGGGGGGGGGGFGGGFGGGGGGGGFCFGGCGFGGGGGGGGGGGGFBFEDEGDCE@FGG7FFAFFGGGFFGGGGGG,FFG9FFABFCBFGGGGGG7CFF7CC<FFBFFGFG@:FEGGGG7@F9F77EEECEEFF:EGGG>EECGCEEEGF7FDGG8CGFC55*;F+<C7A+<*>=67DCCG5E5EG*97*)99C7>@?::9@B?7FFC*:*:CFFFG3(2>5C*62727>(3:<05?B<AD<6
@DE18INS60510:318:000000000-B6LD3:1:1101:15401:7029 1:N:0:AAGAGGCAAAGGCTAT
TGGGGAATATTGCACAATGGGCGCAAGCCTGATGCAGCCATGCCGCGTGTATGAAGAAGGCCTTCGGGTTGTAAAGTACTTTCAGCGGGGAGGAAGGGAGTAAAGTTAATACCTTTGCTCATTGACGTTACCCGCAGAAGAAGCACCGGCTAACTCCGTGCCAGCAGCCGCGGTAATACGGAGGGTGCAAGCGTTAATCGGAATTACTGGGCGTAAAGCGCACGCAGGCGGTTTGTTAAGTCAGATGTGAAATCCCCGGGCTCAACCTGGGAACTGCCTCTGA
+
GGGGGGGGGGGFGGGGGFFGGGGGGGGGGGGGGGGGGGGGGGGGGGGGGGGGGGGGGGFFGGGGGGGGGGGGGGGGGGGGGGGGGGGGGGGGGGGGGGGGFFGGGGGGFGFFGGGGCGGGGGGGGGGGGGGGGGGGGEGGGCFGFGGGGGGGGGGGGGGGGGEFGFGGGGGGGGGGGGGFG5FGEGGEGGGGGGGGDGG5EE5CFFGGFFFEGGGGGFFDGGGGGGGGGGG5CDGFF?C79F@B79@FFGD:FFFFGG9>GEGF*8F:<F:?7?><?(57?>F
@DE18INS60510:318:000000000-B6LD3:1:1101:13000:7050 1:N:0:AAGAGGCAAAGGCTAT
TGGGGAATCTTCCGCAATGGACGAAAGTCTGACGGAGCAACGCCGCGTGAGTGATGACGGCCTTCGGGTTGTAAAGCTCTGTTAATCGGGACGAAAGGCCTTCTTGCGAATAGTGAGAAGGATTGACGGTACCGGAATAGAAAGCCACGGCTAACTACGTGCCAGCAGCCGCGGTAATACGTAGGTGGCAAGCGTTGTCCGGAATTATTGGGCGTAAAGCGCGCGCAGGCGGATAGGTCAGTCTGTCTTAAAAGTTCGGGGCTTAACCCCGTGATGGGATGGA
+
GGGGGGGGGGGGGEFEGGGGGGGGFFGGGGGGGGGGGGGGGGGGGGGFGGGFFGGGGGGGGGGGGGGGGGCEGGFGGGGGFGGGAFFGGGGGGGGGGGGGGGGGGGGGGGGGGG9FFFAFFGGGCFGGGGGGGGG>FGCCGGGGGGFF7:FGGGGGGGGG:FGGGGGGGGGGGEEGGGGGGGGGGGGGGGGGGDGG8CFG>ECDFG?FG7CFCGGGE37DDGGGCCE3EGGGDGC4?FGF>FFFDE=7@7CG:??FGGF0)<DG)<47?@>B00:B??(8<?F
@DE18INS60510:318:000000000-B6LD3:1:1101:9006:7054 1:N:0:AAGAGGCAAAGGCTAT
TGGGGAATATTGGGCAATGGGCGCAAGCCTGACCCAGCAACGCCGCGTGAAGGAAGAAGGCTTTCGGGTTGTAAACTTCTTTTGTCGGGGACGAAACAAATGACGGTACCCGGCGCATAAGCCACGGCTAACTACGTGCCAGCAGCCGCGGTAATACGTAGGTGGCAAGCGTTATCCGGATTTACTGGGTGTAAAGGGCGTGTCGGCGGGATTGCAAGTCAGATGTGAAAACTGGGGGCTCACCCTCCAGCCTGCATTTGCAACTGTAGTTCTTGAGTGCTGG
+
GGGGGGEA<FGFG?FFDGCGGGGGGE+C@FGFFGGGGGGCGGGGGGGGCEGGGGGFGGG8CFGGGCGGGGEGGGGGGGGGGGGGGGG7C+CFGGGGGGFGGC<FCGFFGGGEGGG+5@FFDFCCFGDGG:FGGGGGGCFGGFGGGGGGGDCF7FGFGGGGGGGGGGG9CDEGEC5CDGCGCEGDCFCCECEGG+<:7*;:EGG8**::CGG7FGG7CFGG7:CD:2+:+<>CFG<F)07DF@*8FGFGF*6FC5F?D:46*909???B4F>4<A#########
@DE18INS60510:318:000000000-B6LD3:1:1101:21814:7054 1:N:0:AAGAGGCAAAGGCTAT
TGGGGAATATTGCACAATGGGGGAAACCCTGATGCAGCGACGCCGCGTGAAGGAAGAAGTATCTCGGTATGTAAACTTCTATCAGCAGGGAAGAAAATGACGGTACCTGACTAAGAAGCCCCGGCTAACTACGTGCCAGCAGCCGCGGTAATACGTAGGGGGCAAGCGTTATCCGGATTTACTGGGTGTAAAGGGAGCGTAGACGGAAGAGCAAGTCTGATGTGAAAGGCTGGGGCTTAACCCCAGGACTGCATTGGAAACTGTTTTTCTAGAGTGCCGGAGA
+
GGGGGGGGGGGGGGGGGGGGGGGGGGGGGGGGGGGGGGGGGGGGEGGGGGGGGGGGGGGGGGGGGGGGGGGGGGGGGGGGGGGGGGGGGGGFGGGGGGGGGGGGGGGGGGGGGGGFFGGGGGGGGGGGGGGGGGGGGGGGAEGGDGGGGGGGGGGFGGGGGGGGGFGGGGGGGGGGGGEGGFGGGGGGGGD:CGGGGGGGGGGGGGGGGGGGGGFGGGGGGGGFCFCCGGGGGCDDDFFGFFFFGGFGFGGGGFFFGGFFGFGGF>FF?FFAFFF4<A9>BF3
@DE18INS60510:318:000000000-B6LD3:1:1101:16627:7065 1:N:0:AAGAGGCAAAGGCTAT
TGGGGAATATTGCACAATGGGCGCAAGCCTGATGCAGCCATGCCGCGTGTATGAAGAAGGCCTTCGGGTTGTAAAGTACTTTCAGCGAGGAGGAAGGCATTAAGGTTAATAACCTTGGTGATTGACGTTACTCGCAGAAGAAGCACCGGCTAACTCCGTGCCAGCAGCCGCGGTAATACGGAGGGTGCAAGCGTTAATCGGAATTACTGGGCGTAAAGCGCACGCAGGCGGTTTGTTAAGTCAGATGCGAAATCCCCGGGCTCAACCTGGGAACTGCAACTGC
+
GGGGGGGGGGGGGGGGGGEGGGGGGGGGGGGGGGGGGGGGGGGGGGGGGGGGGGGGGGGGGGGGGGGGGGGGGGGGGGGGGGGGGGGDGGGGGGGGGGGGGGGGGGGGGGGGGGGGGGGGGGGGGGGGGGGGGGGGGEGGGGGGGGGGGGGGGGGGGGGGGGGGGGGGGGGGGGGGGGGFGCCGDGGGGGGGGGGGGGGGEGGGGGGGFFGGGG=EGGGGGGGGGGGDGEDCGGGFFFGGFFFFGG?F>DCCCBFFGGF>G5DFFFFB:F??###########
@DE18INS60510:318:000000000-B6LD3:1:1101:9015:7070 1:N:0:AAGAGGCAAAGGCTAT
TGGGGAATATTGGGCAATGGGCGCAAGCCTGACCCAGCAACGCCGCGTGAAGGAAGAAGGCTTTCGGGTTGTAAACTTCTTTTGTCGGGGACGAAACAAATGACGGTACCCGGCGTATAAGCCACGGCTAACTACGTGCCAGCAGCCGCGTTAATACGTAGGTGGCAAGCGTTATCTGCATTTACTGGGTGTATTGTGCGTGTAGGCTGGACTGCAAGTCAGATGTGAAAACTGGGTGCTTCACCTCCAGCCTGCACTTGCAACTGTAGTTCTTTAGTTCTGG
+
GGGGGGGGGGGG,,CEFGGGGGGGGGGGGGGG@<FFGG,C6CGGGGGGG7D,EFGGGGGGGDGGGEFGGGGGGGGDFAGGGGECFFFGGGE:FEGCCFF@F?FGG@FF=,88++++8@,,8,,3@*@*>F,@;;F:F@7>F@F,3=FGE71*4*?,CFG############################################################################################################################
@DE18INS60510:318:000000000-B6LD3:1:1101:6561:7084 1:N:0:AAGAGGCAAAGGCTAT
TGGGGAATCTTCCGCAATGGGCGCAAGCCTGATGGAGCCACGCCGCGTGAGTGATGACGGCCTTCGGGTTGTAAAATTCTGTCATCGGGGACGAAAAGGGAGAGGTTGAAGACTATACTGCATTGACGGTCCCGGACAAGCACGACCGGCCCAATTCGTTGCAACAGCCCCGGGTATTACGTAGGTGCCAAGCGTTGTCCGGATTTCTTGGCCGTAAAGCGCGCGCAGCCGGTTTCTCAGGTCACTCTTAAAAGCGCGGGCCCTAACCCGGAAATGGGTAGGA
+
EFGGDDFF9FG9C@FB@@FFGEF7@FEGGGGGCF,CFG7FCFGFGGGGD7,CEG9FGGEDFGGGGFGGGCGG?FF5,,CF,E,5,C?7F7@+@CF############################################################################################################################################################################################
@DE18INS60510:318:000000000-B6LD3:1:1101:23766:7103 1:N:0:AAGAGGCAAAGGCTAT
TGGGGAATATTGCACAATGGGCGCAAGCCTGATGCAGCCATGCCGCGTGTATGAAGAAGGCCTTCGGGTTGTAAAGTACTTTCAGCGGGGAGGAAGGGAGTAAAGTTAATACCTTTGCTCATTGACGTTACCCGCAGAAGAAGCACCGGCTAACTCCGTGCCAGCAGCCGCGGTAATACGGAGGGTGCAAGCGTTAATCGGAATTACTGGGCGTAAAGCGCACGCAGGCGGTTTGTTAAGTCAGATGTGAAATCCCCGGGCTCAACCTGGGAACTGCATCTGA
+
GGGGGGGGGGGGGGGGGGGGGGGGGGGGFGGGGGGGGGGGGGGGGGGGGGGGGGGGGGGGGGGGGGGGGGGGGGGGGGGGGGGGGGGGGGGGGGGGGGGGGGGGGGGGGGDFGGGFGGGFFFGGGGG@FGGGGGGGGGGGGGGGGGGGGGGDGGGGGGGGGGGGGGGGGGGGGGGGGGGGGEEGGGGGGGGGGGGCFGGGGG8FGGGGGGGFGGGDGGFGGCGGGGGGGGGDGGGFFFGGFFFFGGFFFGGFGFF6CG>FGBFFFFF:7>?<?6?FF<294>F
@DE18INS60510:318:000000000-B6LD3:1:1101:18971:7109 1:N:0:AAGAGGCAAAGGCTAT
TGGGGAATATTGCACAATGGGCGCAAGCCTGATGCAGCCATGCCGCGTGTATGAAGAAGGCCTTCGGGTTGTAAAGTACTTTCAGCGGGGAGGAAGGGAGTAAAGTTAATACCTTTGCTCATTGACGTTACCCGCAGAAGAAGCACCGGCTAACTCCGTGCCAGCAGCCGCGGTAATACGGAGGGTGCAAGCGTTAATCGGAATTACTGGGCGTAAAGCGCACGCAGGCGGTTTGTTAAGTCAGATGTGAAATCCCCGGGCTCAACCTGGGAACTGCATCTGA
+
GEGGGGGGGGGFGGGGGGGGGGGGGGGFGGGGGGGGGGGGGGGGGGGGGGGGGGGGGGGGGGGGGGGGGGGGGGGGGGGGGGGGGGEGGGGGGGGGGGGGGGAFGGGGFGFGGGGGGGGGGGGGGGGGGGGGGGGGGGGGGGGGGGGDGGGGGGGGGGGCGGGGGGGGGGGGGGGGGGGGGGGGGGGGFF7FGGGGGGGDGGGGGGGGGGGGGGGGGFGGGGGGGGGDGGG<DDGFFFFGFFF?:CFG?CD>FFF:FG09C>FFFFFFF:67?F?<2<2<AFF
@DE18INS60510:318:000000000-B6LD3:1:1101:19796:7112 1:N:0:AAGAGGCAAAGGCTAT
TGGGGAATATTGCACAATGGGCGCAAGCCTGATGCAGCCATGCCGCGTGTATGAAGAAGGCCTTCGGGTTGTAAAGTACTTTCAGCGGGGAGGAAGGGAGTAAAGTTAATACCTTTGCTCATTGACGTTACCCGCAGAAGAAGCACCGGCTAACTCCGTGCCAGCAGCCGCGGTAATACGGAGGGTGCAAGCGTTAATCGGAATTACTGGGCGTAAAGCGCACGCAGGCGGTTTGTTAAGTCAGATGTGAAATCCCCGGGCTCAACCTGGGAACTGCATCTGA
+
GGGGGGGGGGGGGGGGGGGGGGGGGGGGGGGGGGGGGGGGGGGGGGGGGGGGGGGGGGGGGGGGGGGGGGGGGGGGGGGGGGGGGGGGGGGGGGGGGGGGGGGGGGGGGGGGGGGGGGGGGGGGGGGGGGGGGGGDGGGGCFFGGGGGGGGGGGGGGGGGGGGGGFFGGGGGGGDGGGGFEDEGGGGGGGFGGGGGFGGGGGEGGGGGGGFEGGGGGGGDGGDGGGGGGGGGGGGFFFCFFFFFDFFFBFFCFF?FGG>FC)5C@FFFFFF7?BFFFF>F2:F
@DE18INS60510:318:000000000-B6LD3:1:1101:25258:7115 1:N:0:AAGAGGCAAAGGCTAT
TGGGGAATCTTCCGCAATGGACGAAAGTCTGGCGGAGCAACGCCGCGTGAGTGATGACGGCCTTCGGGTTGTAAAGCTCTGTTAATCGGGACGAAAGGTCTTCTTGCGAATAGTTAGGAGAATTGACGGTACCGGAATAGAAAGCCACGGCTAACTACGTGCCAGCAGCCGCGGTAATACGTAGGTGGCAAGCGTTGCCCGGAATTATTGGGCGTAAAGCGCGCGCAGGCGGATCAGTTAGTCTGTCTTAAAAGTTCGGGGCTTAACCCCGTGATGGGATGGA
+
GGGGGGGGGGGGGGGGGGGGGGGGGEEGGGGGGGGGGGFFGGGGGGGGGGGGGGGGGGGGGGGGGGGGGGGGGGGGGGGFGGGGGGGGGGGGFFGGGFGGGGGGG;FGCGGGGGGGGGGGGGGG9?FFGGGGGGGGDGGGGGGCFGGGGDGGDGGGGGGGFGGGGGCGGGGGGGEDEGGGGFGFEGGGGFGFGGGG>GGGGG5EGGFFG:FEFEE5EGGGCCC3:C=CEGGDCCDFFFGGFBFFGGF7?CFCDFFFGGB097>C?9?A1>BB:::<?F8:BFF
@DE18INS60510:318:000000000-B6LD3:1:1101:21471:7136 1:N:0:AAGAGGCAAAGGCTAT
TGGGGAATATTGCACAATGGGCGCAAGCCTGATGCAGCCATGCCGCGTGTATGAAGAAGGCCTTCGGGTTGTAAAGTACTTTCAGCGGGGAGGAAGGGAGTAAAGTTAATACCTTTGCTCATTTACGTTACCCGCAGAAGAAGCACCGGCTAACTCCGTGCCAGCAGCCGCGGTAATACGGAGGGTGCAAGCGTTAATCGGAATTACTTGGCGTAAAGCGCACGCAGGCGGTTTGTTAAGTCAGATGTGAAATCCCCGGGCCCAACCTGGGAACTGCATCTGA
+
GGGGGGGGGGG9FFFFGGGGGGGGGGGGGGGGGGGGGGFCGGGGGGGGGGGGGG9FGGGGGGGGGGGGGGGGCGGGGGGGGGGGCC:FGGCEFGGFGG@BFB>FAFFFGGCFGGGGFGGGFGG,=FFFDGFFGGCEEEGFGGGGDFG7FGE<CGC:CCG*CBBCF+2CEFE@EE5E79@>C>>CEEGGGGDGGEC8:CG>C58EF7CG+<EGEEEEGGGDG<5DC):<E:>/9C7>F*7209*8:AB>67*:F=F)97>0/)11<1744FB(8<D?<79<24=
@DE18INS60510:318:000000000-B6LD3:1:1101:19894:7148 1:N:0:AAGAGGCAAAGGCTAT
TGGGGAATATTGCACAATGGGCGCAAGCCTGATGCAGCCATGCCGCGTGTATGAAGAAGGCCTTCGGGTTGTAAAGTACTTTCAGCGAGGAGGAAGGTGTTGAGGTTAATAACCTCAGCAATTGACGTTACTCGCAGAAGAAGCACCGGCTAACTCCGTGCCAGCAGCCGCGGTAATACGGAGGGTGCAAGCGTTAATCGGAATTACTGGGCGTAAAGCGCACGCAGGCGGTCTGTCAAGTCGGATGTGAAATCCCCGGGCTCAACCTGTGAACTGCATCCGA
+
GGGGGGGGGGGGGGGGGGGGGGGGGGGGGGGGGGGGGGGGGGGGCGGGEGGGGGGGGGGGGGGGGGGGGGGGAFGGGGGGGGGGGGGGGGGGGCGGGGGGGC9F:FGFGGGGGGGGGGGEGGGGGF@CCGGGGGG7*=CFGFGGGGGGGGGGGGGGGGGGGGFEDFGGGEGGGGGGGGGGGDEGGGGGG7+AE>E*AFGFDECCGGGGCCCFCECGC7CDDGGDGDE:=*9D3CFFFF76BF@E)2>F4:>>FFFFGD(4C59C=1:::*346<25<BFA###
@DE18INS60510:318:000000000-B6LD3:1:1101:19818:7148 1:N:0:AAGAGGCAAAGGCTAT
TGGGGAATCTTCCGCAATGGACGAAAGTCTGACGGAGCAACGCCGCGTGAGTGATGACGGCCTTCGGGTTGTAAAGCTCTGTTAATCGGGACGAAAGGCCTTCTTGCGAATAGTGAGAAGGATTGACGGTACCGGAATAGAAAGCCACGGCTAACTACGTGCCAGCAGCCGCGGTAATACGTAGGTGGCAAGCGTTGTCCGGAATTATTGGGCGTAAAGCGCGCGCAGGCGGATAGGTCAGTCTGTCTTAAAAGTTCGGGGCTTAACCCCGTGATGGGATGGA
+
GGGGGGGGGGGGGGGFGGGGGGFGGGGGGGGGGGGGGG7FGGGGGGGGGGGGGGGGGGGGGGGFGGGGGGGGGGGGGGGGGGGGGGGGGDGGGDGFGGGGGGGGGCFGGGGFGGGGGG9CFCFFFFGGGGGEGEGCFGGGFGGGGGG>>*>FG7EGGGGFCFGGGGGGGGGGGGEGCGGFFGGGG<C5FG?CCEGG>EGGEC8:CFGFFC?*;C:=EFFGGG=CCDGCEEDG<D56/*09:FF*CFFGFF*0:=?F7D>;55)96<FB###############
@DE18INS60510:318:000000000-B6LD3:1:1101:16934:7153 1:N:0:AAGAGGCAAAGGCTAT
TGGGGAATATTGCACAATGGGCGCAAGCCTGATGCAGCCATGCCGCGTGTATGAAGAAGGCCTTCGGGTTGTAAAGTACTTTCAGCGGGGAGGAAGGGAGTAAAGTTAATACCTTTGCTCATTGACGTTACCCGCAGAAGAAGCACCGGCTAACTCCGTGCCAGCAGCCGCGGTAATACGGAGGGTGCAAGCGTTAATCGGAATTACTGGGCGTAAAGCGCACGCAGGCGGTTTGTTAAGTCAGATGTGAAATCCCCGGGCTCAACCTGGGAACTGCATCTGA
+
GFGGGGGGCGGGGGGGGGGGGGGGGGGGGGGGGGGGGGGGGGGGEGGGFGGGGGCFGGFGGGGGGGGGGGGGGGGGGGGGGGGGCGGEGGGGGGEGGGGGGDGGGGGGGGGGGGGGGGGGGGGFGGDFGGGGGEGGGGGFGDGFCFDCGGGGGGGGGGGFGGGGGGGGGFG@CFDGGGGGDEGGGGGGGGFGCEGG8FFC>EGGGCGGCC*AEGGDFCFDDGGGGGG:EGCGGGGFF*:CFFB?FEB:@>GGGFFFGD00D5FC@?F>?FB04-4>7):AFFF
@DE18INS60510:318:000000000-B6LD3:1:1101:7671:7160 1:N:0:AAGAGGCAAAGTCTAT
TGGGGAATCTTGCACAATGGGCGCAAGCCTGATGCAGCCATGCCGCGTGTATGAAGAAGGCCTTCGGGTTGTAAAGTACTTTCAGCGAGGAGGAAGGTGTTTAGGTTAATAACCTCAGCAATTTACGTTTCTCGCAGAAGAAGCACCGGCTAACTTCGTTCCAGCCGCCGCCGTAATACGGAGGGTGCCAGCGTTAATCGGAATTACTTGGCGTAAAGCGCACGCCGGCGGTCTGTTAAGTCAGATGTGAAATCCCCGGGCTCAACCCGGGAACTGCATCTGA
+
GGGGGGGG9FF6E<FCFGGG8FEGGGG8FGGGCEDFGGGG<EFEFGGGC@<EEF,CF,EFGGGGGFGEGGCGGGGGGEGGDG9AEA@+@7F7FGFDD@,CF,@5,B?CFF,C?,CF,:<ADFE,<?+3A,B?F:CFF+FFDF<EDGG7B::+@F,,@3<,@F;;,**1>*4*=<1;622*;1:CEGG8*>8<8BC*;EG88CGFE?FG7+<C#######################################################################
@DE18INS60510:318:000000000-B6LD3:1:1101:23578:7167 1:N:0:AAGAGGCAAAGGCTAT
TGGGGAATATTGCACAATGGGCGCAAGCCTGATGCAGCCAAGCCGCGTGTATGAAGAAGGCCTTCGGGTTGTAAAGTACTTTCAGCGGGGAGGAAGGGAGTAAAGTTAATACCTTTGCTCATTGACGTTACCCGCAGAAGAAGCACCGGCTAACTCCGTGCCAGCAGCCGCGGTAATACGGAGGGTGCAAGCGTTAATCGGAATTACTGGGCGTAAAGCGCACGCAGGCGGTTTGTTAAGTCAGATGTGAAATCCCCGGGCTCAACCTGGGAACTGCATCTGA
+
GGGGGGGGGGGGGGGGGGGGGGGGGGGGGGGGGGGGGGGGGGGGGGGGGGGGGGGGGGGGGGGGGGGGGGGGGGGGGGGGFGGGGGGGGGGGGGGGGGGGGFGGGGGGGGGGGGGGGGGFGGGGGGGGGGGGGGGGGGGGFGGGGGGGGGGGGGGGGGGGGDFGGGGGGGGGGGGGGGGGGGGGGGGGGGGGGGGGFCGGGGGGGGGGGGFGGGGGGFFGGGGGGCGGGGDCD7DFFFFFFFFFG<FFFGC?>FFFGGFBG5C4?BFFFFFFFF:?<BFFFF=
@DE18INS60510:318:000000000-B6LD3:1:1101:10078:7174 1:N:0:AAGAGGCAAAGGCTAT
TGGGGAATATTGCACAATGGGGGAAACCCTGATGCAGCGACGCCGCGTGAGCGATGAAGTATTTCGGTATGTAAAGCTCTATCAGCAGGGAAGAAAATGACGGTACCTGACTAAGAAGCCCCGGCTAACTACGTGCCAGCAGCCGCGGTAATACGTAGGGGGCAAGCGTTATCCGGATTTACTGGGTGTAAAGGGAGCGTAGACGGCATGGCAAGCCAGATGTGAAAGCCCGGGGCTCAACCCCGGGACTGCATTTGGAACTGTCAGGCTAGAGTGTCGGAGA
+
FGGGGGGGGGGGGGGGGGGGGGGGGGGGGGGGGGGGGGGGGGGGGGGGGGGGGGGGGGGGGGGGGGGGGGGGGGGGGGGGGGGGGGGGGEG8FFGGGGGGFGDFGGGGGGGGGGGFGGGFGGGGGGGGGGGGGG8FGGGGGGGGGGGGEEEGGGGGGGGGGDGG77CEGGGGGGGGDGGGGGGGGGGEGGCCGGGGGGGGGGDGGGGDEFG=CFGGGGG7C*<7@F?FGGGGDGD5:F4D@FE>GGE3DFCF7@FFFF06DFGGF<?:?FB028ADAA#####
@DE18INS60510:318:000000000-B6LD3:1:1101:7359:7188 1:N:0:AAGAGGCAAAGGCTAT
TGGGGAATATTGCACAATGGGGGAAACCCTGATGCAGCGACGCCGCGTGAGCGATGAAGTATTTCGGTATGTAAAGCTCTATCAGCAGGGAAGAAAATGAAGGTACCTGACTAAGAAGCCCCGGCTAACTACGTGCCAGCAGCCGCGGTAATACGTAGGGGGCAAGCGTTATCCGGATTTACTGGGTGTAAAGGGAGCGTAGACGGCATGGCAAGCCAGATGTGAAAGCCCGGGGCTCAACCCCGGGACTGCATTTGGAATTGTCAGGCTAGAGTGTCGGAGA
+
<FFGGGGGGGGGGGGGFGGGGGGGGGGDGFGGGGGGGGCEGGGGGGGGGGGGGGFGGGGGGG9FGGGGFFFFGGGGGGGGGGGGGGGFFGFGGGGDFFGGGGGGGGGGGGFGGGGGGGGGGGGGGGGGGGGGGGGGGGGGGGGGGGGGGGGGGGG@FGGGGGGGGGGGGCEGGGGEGGGGGGFDFGFGGGFFGGGGGGGGDCE?5ECEEGGCFFGGGGGGGGDCGGCFG:FGGGGBD3DDFFB>DGFDB4DCG?46>FBA*)2:@A?:?5237?:9A######
@DE18INS60510:318:000000000-B6LD3:1:1101:25829:7190 1:N:0:AAGAGGCAAAGGCTAT
TGGGGAATATTGCACAATGGGGGAAACCCTGATGCAGCGACGCCGCGTGAGCGATGAAGTATTTCGGTATGTAAAGCTCTATCAGCAGGGAAGAAAATGACGGTACCTGACTAAGAAGCCCCGGCTAACTATGTGCCAGCAGCCGCGGTAATACGTAGGGGGCAAGCGTTATCCGGATTTACTGGGTGTAAAGGGAGCGTAGACGGCATGGCAAGCCAGATGTGAAAGCCCGGGGCTCAACCCCGGGCCTGCATTTGGAACTGTCAGGCTCGAGTGTCGGAGA
+
GGGGGGGGGGGGGGGGGGGFGGGEGGGDGGGGGGGGGGFGGGGGDGGGGGGGGGGGGGGGGGFGGGGGGGGGGGGGGGGGGGGGGGGGGGFDFFGGGGGGGGGGGGGGGGGGFF@EFDGGGGGGGGGGGGGGFGGFGCFGGGGGGGGCFGCFGGGGGGGG@@FGFFFC=FEFGGGE5EGGGGGGGGGGGGGGGGGFGGGG8CEGGGGCGGGGGFGGGGGG47C>CGGCFG3>C35B>@GG?4BEGD@)35CFF?8@GD?<GF=CFAFFF4(430)4A>1;017
@DE18INS60510:318:000000000-B6LD3:1:1101:25486:7202 1:N:0:AAGAGGCAAAGGCTAT
TGGGGAATATTGCACAATGGGGGAAACCCTGATGCAGCGACGCCGCGTGAAGGATGAAGTATTTCGGTATGTAAACTTCTATCAGCAGGGAAGAAAATGACGGTACCTGACTAAGAAGCCCCGGCTAACTACGTGCCAGCAGCCGCGGTAATACGTAGGGGGCAAGCGTTATCCGGATTTACTGGGTGTAAAGGGAGCGTAGACGGCAGTGCAAGTCTGAAGTGAAAGCCCGGGGCTCAACCCCGGGACTGCTTTGGAAACTGTGCAGCTAGAGTGTCGGAGA
+
GGGGGGGGGGGGGGGGGFFGGGGGGGGGGGGGGGGGGGECFGGFEGGEGGGDFGGGGGGGGFFGGGGGFGGCGGGGGFGGGGGGGGGGGGGGGGGGGGGFGCCGGGFGGGGGGGGGGEGGGGGGGGGGGGGGGG@FFGGC@FGGGGGGGGGGCGGFGGGGGGGG>GEEEGG5CFGGEGGGGGFGGFFEGGGFGGGGGGDGG>EGGGGGEC6?<:9?FG>F76EG?FGGGCFG9CG@DFGF4)73)*)>BDGG*=@F4CA3<FGGFFFF0F#############
@DE18INS60510:318:000000000-B6LD3:1:1101:21906:7211 1:N:0:AAGAGGCAAAGGCTAT
TGGGGAATATTGCACAATGGGCGCAAGCCTGATGCAGCCATGCCGCGTGTATGAAGAAGGCCTTCGGGTTGTAAAGTACTTTCAGCGGGGAGGAAGGGAGTAAAGTTAATACCTTTGCTCATTGACGTTACCCGCAGAAGAAGCACCGGCTAACTCCGTGCCAGCAGCCGCGGTAATACGGCGGGTGCAAGCGTTAATCGGAATTACTGGGCGTAAAGCGCACGCAGGCGGTTTGTTAAGTCAGATGTGAAATCCCCGGGCTCAATCTGGGTACTTCATCTGA
+
GGGGGGEGEGGCFGF<CFF<<FFGGGC7FGGGGGGFEEFGFGGGCGGGGGGGGG,EFGGG@FFG<FE7B=CCCFGGFGGGCGGAEFECE7:CCFEBFC<FFBCFCFG9FG,>FDFB>FAF9FF@9,>@DCCF:FGEG@F:,>AFDFF7:FFC<ECFCC::EFCEFC+=7*B*CE*A7CCCD5>EEE5CFC+*;CC5CC@:8*2AF+AF+3=C=C>E=77D5CEDG3*9E5C117*>?7:>@FF47EB76*:*?F??*9((78/6?AFA###############
@DE18INS60510:318:000000000-B6LD3:1:1101:14574:7217 1:N:0:AAGAGGCAAAGGCTAT
TGGGGAATATTGCACAATGGGCGCAAGCCTGATGCAGCCATGCCGCGTGTATGAAGAAGGCCTACGGGTTGTAAAGTACTTTCAGCGGGGAGGAAGGGAGTAAAGTTAATACCTTTGCTCATTGACGTTACCCGCAGAAGAAGCACCGGCTAACTCCGTGCCAGCAGCCGCGGTAATACGGAGGGTGCAAGCGTTAATCGGAATTACTGGGCGTAAAGCGCACGCAGGCGGTTTGTTAAGTCAGATGTGAAATCCCCGGGCTCAACCTGGGAACTGCATCTGA
+
GGGGGGGGGGGGGGGGGCGGGGFGGGGGGGGGGGGGGGGGGGGGGGGGGGGGGGGGGGGGGGGGGGGGGFDGGGGGGFGGGGGGGGDGGGGGGGGGGDGGGGGGGGGGGGGGGGGGFGGGGGGFGGGEGGGGGGGGGGGGGGGGGGGGGFG@CGGGGGGGGGGGGFDGGGGGGGGGGGGFGGGGEGGGGGCGGGGDFGGGGGGGGGGGGCCCEEGGFGGGGGGGGGGGGGGGDGGFFFFGFFF?FGFGFCDGGFFFFGFFGFGD4::7.7:::B?>DFFFBF?
@DE18INS60510:318:000000000-B6LD3:1:1101:18052:7220 1:N:0:AAGAGGCAAAGGCTAT
TGGGGAATATTGCACAATGGGCGCAAGCCTGATGCAGCCATGCCGCGTGTATGAAGAAGGCCTTCGGGTTGTAAAGTACTTTCAGCGAGGAGGAAGGTGTTGAGGTTAATAACCTCAGCAATTGACGTTACTCGCAGAAGAAGCACCGGCTAACTCCGTGCCAGCAGCCGCGGTAATACGGAGGGTGCAAGCGTTAATCGGAATTACTGGGCGTAAAGCGCACGCAGGCGGTCTGTCAAGTCGGATGTGAAATCCCCGGGCTCAACCTGGGAACTGCATCCGA
+
GGGGGGGGGGGGGGGGGGGGGGGGGGGGGGGGGFGGGGGGGGGGGGGGGGGGGGGGGGFGGGGGGGFGGGGGGGGGGGGGGGGGGGGGGGGGGGGGGGFGGGGFGGGGGGGGGGGGGGGGGGGFGGGGGGGGGGGGGGGGGGGGGGGGGGGGGGGGGGGGGGGGGGGGGGGGGGGGGGF8EGGGGEGGGGGGGGGGFGGDEGCFGGGGGGFE8:CGGGGGGGGGGGGGGGGGGGGFF=FDFFFDGGBF=C7FGFFFGGBFGFGCF0FB?FB?0?F??255?6>
@DE18INS60510:318:000000000-B6LD3:1:1101:18828:7220 1:N:0:AAGAGGCAAAGGCTAT
TGGGGAATATTGCACAATGGGCGCAAGCCTGATGCAGCCATGCCGCGTGTATGAAGAAGGCCTTCGGGTTGTAAAGTACTTTCAGCGAGGAGGAAGGCATTAAGGTTAATAACCTTAGTGATTGACGTTACTCGCAGAAGAAGCACCGGCTAACTCCGTGCCAGCAGCCGCGGTAATACGGAGGGTGCAAGCGTTAATCGGAATTACTGGGCGTAAAGCGCACGCAGGCGGTCTGTCAAGTCGGATGTGAAATCCCCGGGCTCAACCTGGGAACTGCATTCGA
+
GGGGGGGGGGGGGGGFFFFGGGGGGGGGGGGGGGGGGGGGGGGGGGGGGGGGGGFGGGFGGGGGGGGGGGGGGGGGGGGGGGGGGGGGGGGGGGGGGGGGGGGGFGGGGGFGGGGGGGGGGGGGGGGGGGGGGGGEGGGGGGGGGGGGGGGGGGFGGGGGGGF:FFGGGGGGGGGGGGGGDCEEGGGGGFGFEGGGFGGGGGGGGFFGEG5CEGGG=FGGGGGGGG5CD:DD39<FB=**@F:DDGEF*:7*:6??FG0>C5C=F?F?FFF7?BF?BB<AFA=
@DE18INS60510:318:000000000-B6LD3:1:1101:20812:7232 1:N:0:AAGAGGCAAAGGCTAT
TGGGGAATATTGCACAATGGGGGAAACCCTGATGCAGCGACGCCGCGTGAAGGAAGAAGTATCTCGGTATGTAAACTTCTATCAGCAGGGAAGAAAATGACGGTACCTGACTAAGAAGCCCCGGCTAACTACGTGCCAGCAGCCGCGGTAATACGTAGGGGGCAAGCGTTATCCGGATTTACTGGGTGTAAAGGGAGCGTAGACGGAAGAGCAAGTCTGATGTGAAAGGCTGGGGCTTAACCCCAGGACTGCATTGGAAACTGTTTTTCTAGAGTGCCGGAGA
+
GGGGGGGGGGGGGGGGGGGGGGGGGGGGGGGGGGGGGGGGGGGGGGGGGGGGGGGGGGGGGGGGGGGGGGGGGGGGGGGGGGGGGGGGGGGGGGGGGGGGGGGGFGGGGGGGGGGGGGGGGGGGGGGGGGFGGGGGGGGGGGGGGGGGGGGGGGGGGGGGGGGGGGGGGGGGGGGGGGGGCGGGGGGGGGFCFGGGGGGGGEDGGGGCEFGGGGGFGGGGGGGG:DGFGGGGGGGDEFGGFFFFGGFFFGGGFFFFGCBBGFGGFFFBBFFAD>999AB>>FB
@DE18INS60510:318:000000000-B6LD3:1:1101:21616:7232 1:N:0:AAGAGGCAAAGGCTAT
TGGGGAATATTGCACAATGGGCGCAAGCCTGATGCAGCCATGCCGCGTGTATGAAGAAGGCCTTCGGGTTGTAAAGTACTTTCAGCGGGGAGGAAGGGAGTAAAGTTAATACCTTTGCTCATTGACGTTACCCGCAGAAGAAGCACCGGCTAACTCCGTGCCAGCAGCCGCGGTAATACGGAGGGTGCAAGCGTTAATCGGAATTACTTGGCGTAAAGCGCACGCAGGCGGTTTGTTAAGTCCGCTGTTAAATCCCCGGGCTCAACCTGGGAACTGCATCTGA
+
GGGGGGGGGGGFGGGGGGGGGGEGGCCFGGGGGGGGGGGGGGGGEGGGGGGGGGGGGGGGGGGGGGGGGGGGGGGGGGGGGGGGGGECGDCEGGCFG>EGGFC?FGGGGG9FFGGGGGGGGGG9AFFGGGGGGEGEC:FFCF:FGGG@CFGBCGGGGGG7EGG:F?GGGEC8FG7CAFGECE@EGGGGGGFGECEC>FGFCE5CFGFG9A?EEG5EF77575>GG)53:5<DGGG7?*?DF@*))/79****:7<:F96(C@F6@:FFFFFF###########
@DE18INS60510:318:000000000-B6LD3:1:1101:17971:7236 1:N:0:AAGAGGCAAAGGCTAT
TGGGGAATATTGCACAATGGGCGCAAGCCTGATGCAGCCATGCCGCGTGTATGAAGAAGGCCTTCGGGTTGTAAAGTACTTTCAGCGAGGAGGAAGGCGTTGTGGTTAATAACCGCAACGATTGACGTTACTCGCAGAAGAAGCACCGGCTAACTCCGTGCCAGCAGCCGCGGTAATACGTAGGGGGCAAGCGTTATCCGGATTTACTGGGTGTAAAGGGAGCGTAGACGGCATGGCAAGCCAGATGTGAAAGCCCGGGGCTCAACCCCGGGACTGCATTTGG
+
GGGGGGGGGGGGGGGGGGGGGGGGGGGGGGGGGGGGGGGGGGGGGGGGGGGGGGGGGGGGGGGGGGGGGGGEGGGGGGGGFGGGGGGDGDGEGGGGGGGGGGFCFCGGGGGGGGGDGGGGGGGGGGGGGGGGGGGEGGFGDFGGGGGDGGGGGGGGGGGGGGGGGGGGGGGGGEGGGGGFGGFG>GGGGFFGGGGCGGFEGGGGG?FGGGGGGGGFFFGDGCEDGGGDGGGGGGG>F:D3FFFF4<@FF>FCGFFFGG>BG5DFFFFBF3>06BFF?<<BABF
@DE18INS60510:318:000000000-B6LD3:1:1101:13642:7256 1:N:0:AAGAGGCAAAGGCTAT
TGGGGAATATTGCACAATGGGCGCAAGCCTGATGCAGCCATGCCGCGTGTATGAAGAAGGCCTTCGGGTTGTAAAGTGCCTTCAGCGAGGAGGAAGGCATTAAGGTTAATAACCTTGGTGATTGACGTTACTCGCAGAAGAAGCACCGGCTAACTCCGTGCCAGCAGCCGCGGTAATACGGAGGGTGCAAGCGTTAATCGGAATTACTGGGCGTAAAGCGCACGCAGGCGGTCTGTCAAGTCGGATGTGAACTCCCCGGGCTCAACCTGGGAACTGCATTCGA
+
GGGGGGGGGGGGGFFGEFGGDFFGGEEGGGGGGGGGGGGGFGGGGGGGGGFFGGGGGGECGGGGGGC@EFEGFGFFFGG,CFGFFGEEGEGGGGGDGGGGGFFGGGGGGGGGGGGGGGG7<FGG9DGGGGGGGGGGEFGDDFFGGGGGCFGCFGCGFGGCGG9>DC:F,<CE@BFGFGFCG5FC>BEGFG9FEGEE>CFEBECGG@EFC<:==:>=5:DDGGGGG3ECGG3DGGGFF6FFFFDB<C5CF7C*?FFFGD9BG)CFFF@FFFF?FFFFFABFFA?
@DE18INS60510:318:000000000-B6LD3:1:1101:16409:7258 1:N:0:AAGAGGCAAAGGCTAT
TGGGGAATATTGCACAATGGGCGCAAGCCTGATGCAGCCATGCCGCGTGTATGAAGAAGGCCTTCGGGTTGTAAAGTACTTTCAGCGGGGAGGAAGGGAGTAAAGTTAATACCTTTGCTCATTGACGTTACCCGCAGAAGAAGCACCGGCTAACTCCGTGCCAGCAGCCGCGGTAATACGGAGGGTGCAAGCGTTAATCGGAATTACTGGGCGTAAAGCGCACGCAGGCGGTTTGTTAAGTCAGATGTGAAATCCCCGGGCTCAACCTGGGAACTGCATCTGA
+
GGGGGGGGGGGGGGGGFGGGGGGGGGGGGGGGGGGGGGGGGGGGGGGGGGGGGGGGGGGGGGGGGGGDGGGGGGGGGGGGGGGGGGGGGGGGGGGGGGGEGGGGGGGGGGGGGGGGGGGGGGGFGGGGGGGGGGGGGEGGGGCFGGGGGGGGGGGGGGGGGGFFGFFGGCGEEGGGGGGGDDGGGGGGGGFGGGGGFGGGDGGGDGGG@FGFGGGGGGGGGGGGGGG3EED7CDGFFFCF?FFF*CFGFDD7:B?FGGF9DDGFF?FF?FF::<DFFFFFFAF
@DE18INS60510:318:000000000-B6LD3:1:1101:14152:7270 1:N:0:AAGAGGCAAAGGCTAT
TGGGGAATATTGCACAATGGGCGCAAGCCTGATGCAGCCATGCCGCGTGTATGAAGAAGGCCTTCGGGTTGTAAAGTACTTTCAGCGAGGAGGAAGGCATTAAGGTTAATAACCTTAGTGATTGACGTTACTCGCAGAAGAAGCACCGGCTAACTCCGTGCCAGCAGCCGCGGTAATACGGAGGGTGCAAGCGTTAATCGGAATTACTGGGCGTAAAGCGCACGCAGGCGGTTTGTTAAGTCAGATGTGAAATCCCCGGGCTCAACCTGGGAACTGCATCTGA
+
GGGGGGGGGGGFFGGGGGGGGGGGGGGGGGGGGGFGGFGGGGGGGGGGGGGGGGCGGGFGGGGGGGG>FFGGGGGGGGGGGGGGGGECFEGGGGGGGGGGGFGGDGGGFFCFGGGGFGGGGGGGGGGGGGGGGEG:FEDGF:FFGGGD7CFEGGFGGGGEGGFEFGGGGGG@GECEGGGFC5FEDGGGGGGGGGGGFGGF58?FFGFFGG5CEGE*C*75CCCDGDCGGDGGDGGFFFFGFFFF7?@FFG*:CFF?FD(4C)96*(77<>F0?FF<?<AA44F
@DE18INS60510:318:000000000-B6LD3:1:1101:8331:7271 1:N:0:AAGAGGCAAAGGCTAT
TGGGGAATATTGCACAATGGGCGCAAGCCTGATGCAGCCATGCCGCGTGTATGAAGAAGGCCTTCGGGTTGTAAAGTACTTTCAGCGGGGAGGAAGGGAGTAAAGTTAATACCTTTGCTCATTGACGTTACCCGCAGAAGAAGCACCGGCTAACTCCGTGCCAGCAGCCGCGGTAATACGGAGGGTGCAAGCGTTAATCGGAATTACTGGGCGTAAAGCGCACGCAGGCGGTTTGTTAAGTCAGATGTGAAATCCCCGGGCTCAACCTGGGAACTGCATCTGA
+
FGGGGGGGGGGGGGFGGGGGGGGGGGGGGGGGGGGGGGGGGGGGGGGGGGGGGGGGGGGGGGGGGGGGGGGGGGGGGGGFGGGGGGGGGGGDGGGGGGGGGGGGGGGGGGGGGGGGDGGGGGGGGGGGGGGGGGGGGEGGGGFGGGGGGGGGGGGGGGGGGGGGGGGGGGGGGGGGGGGGGGGGGGCEGGGGGGGGGGGGGGGGFGGGC6EFGGGCGGGGGGGGGGGGGGGGGCD@FFGGFFFFGGFGFCFGGF?F5DF>G)9CF?F?BFF<:B?77ABADAB
@DE18INS60510:318:000000000-B6LD3:1:1101:5718:7280 1:N:0:AAGAGGCAAAGGCTAT
TGGGGAATATTGCACAATGGGCGCAAGCCTGATGCAGCCATGCCGCGTGTATGAAGAAGGCCTCCGGGTTGTAAAGTACTTTCAGCGAGGAGGAAGGTGTTGTGGTTAATAACCACAGCAATTGACGTTACTCGCAGAAGAAGCACCGGCTAACTCCGTGCCAGCAGCCGCGGTAATACGGAGGGTGCAAGCGTTAAGCGGAATTACTGGGCGTAAAGCGCACGCAGGCGGTCTGTCAAGTCGGATGTGGAATCCCCGGGCTCAACCTGGGAAATGCATTCGA
+
CFGGGGG?FFGGGGGGFFFGGGGGGGFFGGGGGGGFGGGGGGGGEEEFEFFGGGGGGFDGFGGGGGGGFGEGFGGFGGG<FFGGGGGFF@FGGGDGG<FFGGGGFCFFGGFGGGDFFGCFGGGGGGFGGGG9FEGGCCGGGGGGG<FGCFGGGGGFGGGGGGGGGGGGGGGGEEGGGGFGGGGGEGG56AFFGGGCF+<EGGGGGGGFCGGGGGGGGGG)/9>DDGEDEGGGDGCFFF=**9BBD557*7*27*9)9D9;DBG=FFF################
@DE18INS60510:318:000000000-B6LD3:1:1101:21423:7284 1:N:0:AAGAGGCAAAGGCTAT
TGGGGAATATTGCACAATGGGCGCAAGCCTGATGCAGCCATGCCGCGTGTATGAAGAAGGCCTTCGGGTTGTAAAGTACTTTCAGCGGGGAGGAAGGGAGTAAAGTTAATACCTTTGCTCATTGACGTTACCCGCAGAAGAAGCACCGGCTAACTCCGTGCCAGCAGCCGCGGTAATACGGAGGGTGCAAGCGTTAATCGGAATTACTGGGCGTAAAGCGCACGCAGGCGGTTTGTTAAGTCAGATGTGAAATCCCCGGGCCCCACCTGGGAACTGCATCTGA
+
GGGGGGGGGGGGGGGGGGFFGGGGGCGGGGGGGGGGGGFGGGGGGGGGGGGGGFFFGGGGGGGGGGCEGGGGGGGGGGGGFGGGGGGEGGCGGGGGDE>FFFCF@FFCFF<FGGGG9FGGCGG@99CCFCGGGGDGGDCGCF?FGFGGGGGCCGGGGGGFGGECFFGGGGGDGEEEG@FGGGGGGEGGGF?FGGGG>EG5C5CGFFGGF<CFGC=EG7DGDDEGGDEDEEDDCC57<F7CFF=6*AFG?F*;>FF@GD023)1)07:17@:B###########
@DE18INS60510:318:000000000-B6LD3:1:1101:9589:7303 1:N:0:AAGAGGCAAAGGCTAT
TGGGGAATATTGCACAATGGGCGCAAGCCTGATGCAGCCATGCCGCGTGTATGAAGAAGGCCTTCGGGTTGTAAAGTACTTTCAGCGGGGAGGAAGGGAGTAAAGTTAATACCTTTGCTCATTGACGTTACCCGCAGAAGAAGCACCGGCTAACTCCGTGCCAGCAGCCGCGGTAATACGGAGGGTGCAAGCGTTAATCGGAATTACTGGGCGTAAAGCGCACGCAGGCGGTTTGTTAAGTCAGATGTGAAATCCCCGGGCTCAACCTGGGAACTGCATCTGA
+
GGGGGGGGFFFFGGGGGGGGCFFGGGGGGGGGGGGGGGGGGGGGGGGGEGGGGGGGGGGGGGGGGGDGGEEGGGGGGGGGGGGGAFCEG@CFGGGGGGGGGGCFDGGFGGGGFGGC,<FGG<FFGGGGGGGGGGGG856<FGGF6@FCEGEE+<EGGGGGGGFCFF>GG5CEDGE5C7FF8CEGGGGGF?CGDEGE*ACEC5;CF+<C7E*5*:CECFFCC<ECEGEDGGG9><C>?BFGF=6FFF=C*::DGF@4FDF65)9C*35335118?><B75:>B=
@DE18INS60510:318:000000000-B6LD3:1:1101:9084:7314 1:N:0:AAGAGGCAAAGGCTAT
TGGGGAATATTGCACAATGGGCGCAAGCCTGATGCAGCCATGCCGCGTGTATGGAGAAGGCCTTCGGGTTGTAAAGTACTTTCAGCGGGGAGGAAGGGAGTAAAGTTAATACCTTTGCTCATTGACGTTACCCGCAGAAGAAGCACCGGCTAACTCCGTGCCAGCAGCCGCGGTAATACGGCGGGTGCAAGCGTTAATCGGAATTACTGGGCGTAAAGCGCACGCAGGCGGTTTGTTAAGTCAGATGTGAAATCCCCGTGCTCAACCTGGGAACTGCATCTGA
+
GGGGGGGGGGGAFGGGGGGGEGEGGGCFGGGFGGGGGGGGGGGGGGGGGGGGC,EFGG8FGGGGGGGGGGGGGGGGGGGGGGGGGGGCGGEGGGGGG+DFGDEGGGGGGGFGGGGG,FFGEGF<FFGGGGGGGGGGGGFFGEDFFGGGGGGG,FGGGGG:BF9FFFGGGGGGGGDGGGGGE*1CEEGGEGCGDGG5CEG@8CCEF+<F++:CCCCCFFGGGGGGGDG3EEDD573@F?GGFF*9:E=F?D77CB@FGG(3C>F7?BFF7F:38?FFFF2<BFF
@DE18INS60510:318:000000000-B6LD3:1:1101:20177:7318 1:N:0:AAGAGGCAAAGGCTAT
TGGGGAATATTGCACAATGGGCGCAAGCCTGATGCAGCCATGCCGCGTGTATGAAGAAGGCCTTCGGGTTGTAAAGTACTTTCAGCGGGGAGGAAGGGAGTAAAGTTAATACCTTTGCTCATTGACGTTACCCGCAGAAGAAGCACCGGCTAACTCCGTGCCAGCAGCCGCGGTAATACGGAGGGTGCAAGCGTTAATCGGAATTACTGGGCGTAAAGCGCACGCAGGCGGTTTGTTAAGTCAGATGTGAAATCCCCGGGCTCAACCTGGGAACTGCATCTGA
+
GGGGGGGGGGGGGGGGGGGGGGGGGGGGGGGGGGGGGGGGGGGGGGGGGGGGGGGGGGGGGGGGGGGGGGGGGGGGGGGGGGGGGGGGGGGGGGGGGGGGGGGGGGGGGGGGGGGGGGGGGGGFGGGGGGGGGGGGGGGGGGGGGGGGGGGGGGGGGGGGGGGGGGGGGGGGGGGEGGGGGGGGGGGGGGGGGGGGGGGGGGGGGDFG<FGFGGGGGFGGGGGGGGGGGGGGGGGFFF>FFFFFGGFGFGF77FFFGGFFGFGGFFFFFFF<>BF>F7AFAA8
@DE18INS60510:318:000000000-B6LD3:1:1101:8395:7325 1:N:0:AAGAGGCAAAGGCTAT
TGGGGAATATTGCACAATGGGCGCAAGCCTGATGCAGCCATGCCGCGTGTATGAAGAAGGCCTTCGGGTTGTAAAGTACTTTCAGCGGGGCGGAAGGGAGTAAAGTTAATACCTTTGCTCATTGACGTTACCCGCAGAAGAATCACCGGCTAACTCCGTGCCAGCAGCCGCGGTAATACGGAGGGTGCAAGCGTTAATCGGAATTACTGGGCGTAAAGCGCACGCAGGCGGTTTGTTAAGTCAGATGTGAAATCCCCGGGCTCAACCTGGGAACTGCATCTGA
+
GGFGGGCF9FFGFFFDCFFFDDFGGGDFGGG8EEFGG8FGGGGFDGEFGGGFC<9EEGFFFGGGGGGFF=CF<FEDFFGFGFFF,9++44+8=CBCGGC+@><@BFFG9E@=<FFFFF;FFGGCGCFGDFG:,<C*:*F::F,CEGFGG<FG,C<F>FGF7FFCF78C*1:B8?CEFG?F*;EEG8*8A+<>CCE*C79CE5*;F:+32+*/:>CCF7>95CCC877):539CG:FFF7:/97*><=7@CFCFF:?*>>BGF:F*8>?<@:?::?2<A<B24=
@DE18INS60510:318:000000000-B6LD3:1:1101:19083:7357 1:N:0:AAGAGGCAAAGGCTAT
TGGGGAATATTGCACAATGGGGGAAACCCTGATGCAGCGACGCCGCGTGAGCGATGAAGTATTTCGGTATGTAAAGCTCTATCAGCAGGGAAGAAAATGACGGTACCTGACTAAGAAGCCCCGGCTAACTACGTGCCAGCAGCCGCGGTAATACGTAGGGGGCAAGCGTTATCCGGATTTACTGGGTGTAAAGGGAGCGTAGACGGCATGGCAAGCCAGATGTGAAATCCCCGGGCTCAACCTGGGAACTGCATCTGATACTGGCAAGCTTGAGTCTCGTAGA
+
GGGGGGGGGGGGGGGGGGGGGGGGGGGGGGGGGGGGGGGGGGGGGGGGGGDGGGGGGGGGGGGGGGGGFGGGGGGGGGGGGGGGGGFFFDGGGGGEGGGGGGGGGGGGGGGGGG8FFCFGGGCEGGGFFGFGGGCFGFCG6FGGGGGGGCCGGGGGGGGGDGGG8EGGGG5CGGGC5CEGFGFGFGCCGF99CFGFDEEECEEGGGGEEFGGFFGGFGGFDCED:0CFFGGGGD3@EFFFFFF4*:4>>FFGCFFFG7A2DFDDF2=:??D:70>A>F?####
@DE18INS60510:318:000000000-B6LD3:1:1101:4238:7361 1:N:0:AAGAGGCAAAGGCTAT
TGGGGAATATTGCACAATGGGCGCAAGCCTGATGCAGCCATGCCGCGTGTATGAAGAAGGCCTTCGGGTTGTAAAGTACTTTCAGCGGGGCGGAAGGGAGTAAAGTTAATACCTTTGCTCATTGACGTTACCCGCAGAAGAAGCACCGGCTAACTCCGTGCCAGCAGCCGCGGTAATACGGAGGGGGCAAGCGTTAATCGGAATTACTGGGCGGAAAGCGCACGAAGGCGGTTTGTTAAGTTAGAGGTGAAATCCCCAGGCTCAACCTGGGAACTGCATCTGA
+
9FFGGGGG@9?<FFGGFGGGDFGDDGG7DB<DFGGGGCFF9FFFFEG+FF@DCFGGFGDEFECFFG7@FGGFFGB=EFFF;FFGAFEG@G*<:FE7@7*8;<@@CGGGCFG<C7:F@:,3,,30<FEG5EC<CEGEGDGG?8FGCF58*8:CF@0<+?FFD8FFF@F*/:C5:*:87C+/*;>C**2?>EE*CEEECFFFC##################################################################################
@DE18INS60510:318:000000000-B6LD3:1:1101:20198:7362 1:N:0:AAGAGGCAAAGGCTAT
TGGGGAATATTGCACAATGGGCGCAAGCCTGATGCAGCCATGCCGCGTGTATGAAGAAGGCCTTCGGGTTGTAAAGTACTTTCAGCGGGGAGGAAGGGAGTAAAGTTAATACCTTTGCTCATTGACGTTACCCGCAGAAGAAGCACCGGCTAACTCCGTGCCAGCAGCCGCGGTGATACGGAGGGTGCAAGCGTTAATCGGAATTACTGGGCGTAAAGCGCACGCAGGCGGTTTGTTAAGTCAGATGTGAAATCCCCGGGCTCAACCTGGGAACTGCATCTGA
+
GGGGGGGGFGGGGGGGGGGGGGGGGGGGGGGGGGGGGGGGGGGGGGGGGGGGGGFGGGGGGGGGFGGGGEGGGGGGGGGGGGGGGGGGGD7FFGGFGGGGGGGGGGGGGGEGFGGGGGGGGGGGGGGGGGGGGGGGGGGGGGFGGGGGGGGGCGGGGGGFGGGGGGGGECGGGGGFGGGGGGGGGGGGGGGGGGGECFGGGCEGGGGG?FGEEGGD5>FDDGG3C3EGGGGDGGGFF4**9BFFFGFDFGCCFFFFGG>0D@DGF:F::><B::0).5<>>F=
@DE18INS60510:318:000000000-B6LD3:1:1101:4222:7370 1:N:0:AAGAGGCAAAGGCTAT
TGGGGAATATTGCACAATGGGCGCAAGCCTGATGCAGCCATGCCGCGTGTATGAAGAAGGCCTTCGGGTTGTAAAGTACTTTCAGCGGGGAGGAAGGGAGTAAAGTTAATACCTTTGCTCATTGACGTTACCCGCAGAAGAAGCACCGGCTAACTCCGTGCCAGCAGCCGCGGTAATACGGAGGGTGCAAGCGTTAATCGGAATTAATGGGCGTAAAGCGCACGCAGGCGGTTTGTTAAGTCAGATGTGAAATCCCCAGGCTCAACCTGGGAACTGCATCTGA
+
GGGGDEEGGGGGFGFFFFGGGFGGCGGEGGGGGGGGFGGFGGGGGGEGGGGGEBFFG8FGGGGGGGGD@FGGFGGGGGGFFGGGDFGEGDGGGGGGG>7FEFGGGGGGCFGGCCF?FGGGGGFGGGGGGFGGGGGGGGGCFGGGGGGGGGGDFCGFGGGGGGGGGGGGGDGGDCEEGGG>EGGDGEEGGFFCC*AE8@CFGGGGG?++<F=EEEGGFGFGGD:D5DEDDEG<<79F47::F=BF*+*09>DFG*?6D71:<5CF@?FB<>-..,45<A<26<@
@DE18INS60510:318:000000000-B6LD3:1:1101:14018:7379 1:N:0:AAGAGGCAAAGGCTAT
TGGGGAATATTGCACAATGGGGGAAACCCTGATGCAGCGACGCCGCGTGAGCGATGAAGTATTTCGGTATGTAAAGCTCTATCAGCAGGGAAGAAAATGACGGTACCTGACTAAGAAGCCCCGGCTAACTACGTGCCAGCAGCCGCGGTAATACGTAGGGGGCAAGCGTTATCCGGATTTACTGGGTGTAAAGGGAGCGTAGACGGCATGGCAAGCCAGATGTGACAGCCCGGGGCTCACCCCCGGGACTGCATTTGGAACTGTCAGGCTAGAGTGTCGGAGA
+
GCGGGGGGGGGFGGGGGGGGGGFGGGGGGGGEGGGGGGCFGGGGGGGGGGGGGGGGAGGGFGGGGGGGGGDFGGGFGGGGGGGGCFDGG7FFFGGGGGGGGGCFGGGGGCFG,@EGFFGGGGGGDGGFGFGGCF>FFFFG7AFGCEEGGCFCEGGFEFGE:FGC8CEEEEEFGGGE>?CGEGGG6FEEGG?:FGGG*?EEG5EGGGGEGG=>FCEFGFGGGFGGF7?FCC5DGG3>)<F75@D@D=ECBFF**9@672,4C;FG=AF::F7:B2AF9A?FB>:
@DE18INS60510:318:000000000-B6LD3:1:1101:10028:7391 1:N:0:AAGAGGCAAAGGCTAT
TGGGGAATATTGCACAATGGGGGAAACCCTGATGCAGCGACGCCGCGTGAGCGATGAAGTATTTCGGTATGTAAAGCTCTATCAGCAGGGAAGAAAATGACGGTACCTGACTAAGAAGCCCCGGCTAACTACGTGCCAGCAGCCGCGGTAATACGTAGGGGGCAAGCGTTATCCGGATTTACTGGGTGTAAAGGGAGCGTAGACGGCATGGCAAGCCAGATGTGAAAGCCCGGGGCTCAACCCCGGGACTGCATTTGGAACTGTCAGGCTAGAGTGTCGGAGA
+
GGGGGGGGFGGGGGGGGGGGGGGGGGGGGGGGGGGGGGEGGGGGGGGGGGGGGGGGGGGGGGGGGG:FEGGGGGGGGGGGGGGGGGGGGGGGGGGGGGGGGGGFGGGGGGGGGGGGGGGFGGDGGGGGGGGGGGFFGGGGGGGGGGGGGEDFCGGGGGGDGGGGGGGGGGGGGGGGCGGGGGGGFGGGGGGD@FGFGGGGGGDGGGGGGGGGGGFFGGGGGGGGGGDGGFFGGDGEFFFFF@DDGCEDDGGF7@BFGGFFGFGGFFFBFFFF2>FFFA#####
@DE18INS60510:318:000000000-B6LD3:1:1101:23543:7414 1:N:0:AAGAGGCAAAGGCTAT
TGGGGAATATTGCACAATGGGGGAAACCCTGATGCAGCGACGCCGCGTGAGCGATGAAGTATTTCGGTATGTAAAGCTCTATCAGCAGGGAAGAAAATGACGGTACCTGACTAAGAAGCCCCGGCTAACTACGCGCCAGCAGCCGCGGTAATACGTAGGGGGCAAGCGTTATCCGGATTTACTGGGTGTAAAGGGAGCGTAGACGGCATGGCAAGCCAGATGTGAAAGCCCGGGGCTCAACCCCGGGACTGCATTTGGAACTGTCAGGCTAGAGTGTCGGAGA
+
GGGGGGGGGGGGGGGGGGGGGGGGGGGGGGGGGGGGGGGGGGGGGGGGGGGGGGGGGFGGGGGGGGGGGGGGGGGGGGGGGGGGGGGGGGGGGGGGGGGGGGGGCEGGGFGGGGGGGGGGGGGGGGGGGGGGGGGGGGGGGGGGGGGGGGCGDGG>FFGGGGGDFGGGGGEGFGGGGDEFGGGGGGGGCFCFGGGCGGGGGGDDEGGGGGGGGGGG=<C*9FGGFGGGGGCCDDGFDFG6@FDEGE>7BGGG>@?@FF0:F47DF2@?(77?###########
@DE18INS60510:318:000000000-B6LD3:1:1101:6299:7423 1:N:0:AAGAGGCAAAGGCTAT
TGGGGAATATTGCACAATGGGGGAAACCCTGATGCAGCGACGCCGCGTGAGCGATGAAGTATTTCGGTATGTAAAGCTCTATCAGCAGGGAAGAAAATGACGGTACCTGACTAAGAAGCCCCGGCTAACTACGTGCCAGCAGCCGCGGTAATACGTAGGGGGCAAGCGTTATCCGGATTTACTGGGTGTAAAGGGAGCGTAGACGGCATGGCAAGCCAGATGTGAAAGCCCGGGGCTCAACCCCGGGACTGCATTTGGAACTGTCAGGCTAGAGTGTCGGAGA
+
EDGGGGGGAEGGGGGFCFGGGGGGGGGFGGGGGGGFGGCGGGGGGGGGGCFGGGGGFGGFFGGGGGG@FFFFFGGGGGGGGGGGGGGGGGGGGGGGGGGFCBFGGGGGFFGGGGGFGDGGGGDGGGGGGGGGGGGGFFGGGFDFDGGG:FBF@FGBEFGGGGGGFFCGG*CGGGGGDGG9FGGGGGGG*<?FGGG5AEEE>CEGDGGGGGGG80:=:CC**7<CC7FGGCCGDGG>B3*945BBGEF9@FCDD6@FGG0)09FGFAF?###############
@DE18INS60510:318:000000000-B6LD3:1:1101:23998:7429 1:N:0:AAGAGGCAAAGGCTAT
TGGGGAATATTGCACAATGGGCGAAAGCCTGATGCAGCAACGCCGCGTGAGTGATGAAGGCCTTCGGGTCGTAAAACTCTGTCCTCAAGGAAGATAATGACGGTACTTGAGGAGGAAGCCCCGGCTAACTACGTGCCAGCAGCCGCGGTAATACGTAGGGGGCTAGCGTTATCCGGATTTACTGGGCGTAAAGGGTGCGTAGGCGGTCTTTCAAGTCAGGAGTGAAAGGCTACGGCTCAACCGTAGTACGCTCTTGAAACTGGGAGACTTGAGTGCAGGAGAG
+
GGGGGGGGDGGGGFGGGGGGGGGGGGGGGGGGGGGGGGF@EFGGGGGGGGGGGGGGGGCCGGGGG?EGGGGGGGGGGFGGGGGGFFFGGGCFFFFFGGGFGGDGGGDFGGFGGG@GGF<<FGGGGGEFGGFG7F8FGGFG?:<>FGECC7FCFGGBCFGGGGEGC8CEEGCGGGGE5:C6<FGFGGGD:E>8FG>F5CG5C>EGEGEEECFF+<:+<7C<CCFG7CFDCGGDCGC>E>CF48707E5>*19*957**262*9CD4:DF>6)4?44<A######
@DE18INS60510:318:000000000-B6LD3:1:1101:6977:7433 1:N:0:AAGAGGCAAAGGCTAT
TGGGGAATATTGCACAATGGGGGAAACCCTGATGCAGCGACGCCGCGTGAGCGATGAAGTATTTCGGTATGTAAAGCTCTATCAGCAGGGAAGAAAATGACGGTACCTGACTAAGAAGCCCCGGCTAACTACGTGCCAGCAGCCGCGGTAATACGTAGGGGGCAAGCGTTATCCGGATTTACTGGGTGTAAAGGGAGCGTAGACGGCATGGCAAGCCAGATGTGAAAGCCCGGGGCTCAACCCCGGGACTGCATTTGGAACTGTCAGGCTAGAGTGTCGGAGA
+
EGGGGGGGGGGGGGGGFFGGGGGGGGGGGDCFGGGGGGGGGGGGGGGGEEGGGGFGGGGGFGGGGGGGC<DBFGGGGGGGGGGGGGGGGCGGGGGGGGGGGGGGGGGGGGGGGGGGGDGGGGGGGGGGGGCGGGFGGGGGGGGGGGDGGEDEGGGGDFCCEEEGGFGGGGGGGGGGGGG?@:CCFGGGGGG?C9EGECEG5*;FGGDEGGGG6AFFGGFGGGGCCCFGGFFDG3DD3>F67>>ECDB3>GGG==47*C(-*76:?<@33>:B)8<ABF69015
@DE18INS60510:318:000000000-B6LD3:1:1101:17524:7437 1:N:0:AAGAGGCAAAGGCTAT
TGGGGAATATTGCACAATGGGCGCAAGCCTGATGCAGCCATGCCGCGTGTATGAAGAAGGCCTTCGGGTTGTAAAGTACTTTCAGCGGGGAGGAAGGGAGTAAAGTTAATACCTTTGCTCATTGACGTTACCCGCAGAAGAAGCACCGGCTAACTCCGTGCCAGCAGCCGCGGTAATACGGAGGGTGCAAGCGTTAATCGGAATTACTGGGCGTAAAGCGCACGCAGGCGGTTTGTTAAGTCAGATGTGAAATCCCCGGGCTCAACCTGGGAACTGCATCCGA
+
GGGGGGGGGGGGGGGGFGFGFGGGGGGGGGGGGGGGGGGGGGGGFGGGGGGGGGGFGFCGGGGGGGGGGGGGGGGFFGGGGGGGFGGGGFCFDGGFE@FDFFFFGGGGGGFGGFFF?FFG9CD,CFGGGGGGGDGGGGGGDFFFCGGCEGGGFFFFFGGFGGCCFGGGGCEGGEGGGGFG5*:C*;EEFFDFEGGDCGFF5:>CG9CF+C5CE557ECGDD):CGDE:GGGGDDGFFF7*7969DGFGFG7*CF::<G9;D5CF7?F:?##############
@DE18INS60510:318:000000000-B6LD3:1:1101:19328:7439 1:N:0:AAGAGGCAAAGGCTAT
TGGGGAATATTGCACAATGGGGGAAACCCTGATGCAGCGACGCCGCGTGAGCGATGAAGTATTTCGGTATGTAAAGCTCTATCAGCAGGGAAGAAAATGACGGTACCTGACTAAGAAGCCCCGGCTAACTACGTGCCAGTAGCCGCGGTAATACGTAGGGGGCAAGCGTTATCCGGATTTACTGGGTGTAAAGGGAGCGTAGACGGCATGGCAAGCCAGATGTGAAAGCCCGGGGCTCAACCCCGGGACTGCATTTGGAATTGTCCGGCTAGAGTGTCGGAGA
+
GGGGGGGG9FGFGGGGFGGGGGGGGGGGGGGGGGGGGGFGGGGGGGGGGGGGG+EFFGFGGGGGGGDGGFFGGGGGGGGGGGGGDGGFGDCGFGG,EFFDGCGGFGGDC@FGCGFFEFGGGGGGGGGGGGFGDG<FGFFGFGGGGDEGC*CFGGGFGGGGGGGCFCFCEF8CGGFGFEGGGGFFGFFEEGG7CCGF>E5E8:8<E5C>EGFGEFGGFFGC=CC7+:<>FGFGCD3@EFFG?>EFG5:<>FFG*=FFFG><FF4?=))-3;:0<)62>A<17>D
@DE18INS60510:318:000000000-B6LD3:1:1101:10110:7454 1:N:0:AAGAGGCAAAGGCTAT
TGGGGAATATTGCACAATGGGGGAAACCCTGATGCAGCGACGCCGCGTGAAGGAAGAAGTATCTCGGTATGTAAACTTCTATCAGCAGGGAAGAAAATGACGGTACCTGACTAAGAAGCCCCGGCTAACTACGTGCCAGCAGCCGCGGTAATACGTAGGGGGCAAGCGTTATCCGGATTTACTGGGTGTAAAGGGAGCGTAGACGGAAGAGCAAGTCTGATGTGAAAGGCTGGGGCTTAACCCCAGGACTGCATTGGAAACTGTTTTTCTAGAGTGCCGGAGA
+
GGGGGGGGGGGGGGGGGGGGGGGGGGGGGGGGGGGGGGGGGGGGGGGGGGGGGGGGGGGGGGGGGGDGGGGGGGGGGGGGGGGGAFFGGGGGDGGGGGGGGGGGGGGGGGGGGGFFGGGGGGGDGGDGGGGGGG8FGGGGGGGGGGDGEGGGGGGGGFGDGGGGFGGGGGGGGGGGGGGGGGGGDGGGGG7FGGGE5CEGGGGGGGGGGGFGFGGGGGGCGFC7+:?75=FF3CGEFFFGFFFFGGF5@GGGDFF4CC<AGFC:=>FFFFA24<A>BA6>F>>
@DE18INS60510:318:000000000-B6LD3:1:1101:13998:7463 1:N:0:AAGAGGCAAAGGCTAC
TGGGGAATATTGCACAATGGGCGCAAGCCTGATGCAGCCATGCCGCGTGTATGAAGAAGGCCTTCGGGTTGTAAAGTACTTTCAGCGGGGAGGAAGGGAGTAAAGTTAATACCTTTGCTCATTGACGTTACCCGCAGAAGAAGCACCGGCTAACTCCGTGCCATCAGCCGCGGTAATACGGAGGGTGCAAGCGTTAATCGGAATTACTGGGCGTAAAGCGCACGCAGGCGGTTTGTTAAGTCAGATGTGAAATCCCCGGGCTCAACCTGGGAACTGTATCTGA
+
GGGGGGGGGGGFGGGGGGGGGGGGGGGGGGGGGFGGGGGGGGGGGGGFEGGGFGFGGGGGGGGGGFGEFFCGGGGGGGGFGGGGGGGDFDCFDEFGGGFGGGGGGGGGGGGGGGGG9FDFGGGEFGEGGGGGFCGGGGGG?FGGGGGGGDGEGGGGGGGDGGF,BC@FGEGCGGGEG?E@C8CE@8:C8F78EEEG8@C*:C8AF7CG<8CFGCGC*2>CD)7DE)>3EG:C<5C547CCFFFF>C=G@GD*CFF?FD06D)7*02>?<@?7:60<B######
@DE18INS60510:318:000000000-B6LD3:1:1101:12965:7464 1:N:0:AAGAGGCAAAGGCTAT
TGGGGAATATTGCACAATGGGCGCAAGCCTGATGCAGCCATGCCGCGTGTATGGAGAAGGCCTTCGGGTTGTAAAGTACTTTCAGCGGGGAGGAAGGGAGTAAAGTTAATACCTTTGCTCATTGACGTTACCCGCAGAAGAAGCACCGGCTAACTCCATGCCAGCAGCCGCGGTAATACGGAGGGTGCAAGCGTTAATCGGAATTACTGGGCGTAAAGCGCACGCAGGCGGTTTGTTAAGTCAGATGTGAAATCCCCGGGCTCAACCTGGGAACTGCATCTGA
+
GGGGGGGGGGGGGGGGGGGGGGGGGGGGGGGGGGGGGGGGGGGGGGGGGGGGGGGGGGGGGGGGGGGGGGGGGGGGGGGGGGGGGGGGEFGGGGGGGGGGGFGGGGGGGGGGGGGGGGGGGGGGGGGGGGGGGGGGGGGGGGGGGGGGCGGGFGFGGGGFGGGGGGGGGEGGGGCGGDGGGEGGGEGGGGGGGGGGGGGFGG>FG9CG+@FFGGGC*:DDDDGGDCGCGEGGGGGFF=:CF@BFFFFF*:C*:FFFGG61G>GG?<FB:>:77??F?AAAAF=
@DE18INS60510:318:000000000-B6LD3:1:1101:13943:7472 1:N:0:AAGAGGCAAAGGCTAT
TGGGGAATATTGCACAATGGGGGAAACCCTGATGCAGCGACGCCGCGTGAAGGAAGAAGTATCTCGGTATGTAAACTTCTATCAGCAGGGAAGAAAATGACGGTACCTGACTAAGAAGCCCCGGCTAACTACGTGCCAGCAGCCGCGGTAATACGTAGGGGGCAAGCGTTATCCGGATTTACTGGGTGTAAAGGGAGCGTAGACGGAAGAGCAAGTCTGATGTGAAAGGCTGGGGCTTAACCCCAGGACTGCATTGGAAACTGTTTTTCTAGAGTGCCGGAGA
+
GGGGGGGGGGGGGGGGGGGGGGGGGGGGGGGGGGGGGGGGGGGGGGGGGGGGGGGGGGGGGGGFFGFGGFGGFGGGGGGGGGGGGGACFGGGGGFGGGGGGGGGGGGGDGGGGGGGGFFGGGDEGGGCGGFGGGFGGGGGGGGGGGDGGGGGGGGGGGGGGGGGGGGGGG>FGGGGEEGG?FFFGGGGGG7?EGGFEGGECE8FE=C5EFGEGGGGGGGGGDGGFF77CGGD>3CBFFCGFFF:DEFFFGGGG??FFG<<FFGGF>@BBF><-8<AD######
@DE18INS60510:318:000000000-B6LD3:1:1101:26715:7476 1:N:0:AAGAGGCAAAGGCTAT
TGGGGAATATTGCACAATGGGGGAAACCCTGATGCAGCGACGCCGCGTGAAGGAAGAAGTATCTCGGTATGTAAACTTCTATCAGCAGGGAAGAAAATGACGGTACCTGACTAAGAAGCCCCGGCTAACTACGTGCCAGCAGCCGCGGTAATACGTAGGGGGCAAGCGTTATCCGGATTTACTGGGTGTAAAGGGAGCGTAGACGGAAGAGCAAGTCTGATGTGAAAGGCTGGGGCTTAACCCCAGGACTGCATTGGAAACTGTTTTTCTAGAGTGCCGGAGA
+
GGGGGGGGGGGGGGGGGGGGGGGGGGGGGGGGGGGGGGGGGGGGGGGGGGGGGGGGGGGGGGGGFFFGFFGGGGGGGGGGGGGGGGGGGEGGGGGFGGGGGGGGGGGGGGGGGGGGGGG7FCGGGGDGGGGGGGGGGFGGGGGGGGGGGGGDGGGGGGGGDGGGGFGGGEGGGGGGGGGGDFFGGGCEEFGFFF5FCEGGGGGGGGGGGGCCGGGFDFGFG>E>C>+:EGGG<*9BEFGFFF)>GEFGFCCGGFFF*>48CF>;@450:F5)62<:A######
@DE18INS60510:318:000000000-B6LD3:1:1101:12222:7478 1:N:0:AAGAGGCAAAGGCTAT
TGGGGAATATTGCACAATGGGCGAAAGCCTGATGCAGCAACGCCGCGTGAGTGATGACGGCCTTCGGGTTGTAAACCTCTGTCTTCAGGGACGAGAATGACGGTACCTGACTAAGAAGCCCCGGCTAACTACGTGCCAGCAGCCGCGGTAATACGTAGGGGGCAAGCGTTATCCGGATTTACTGGGTGTAAAGGGAGCGTAGACGGTTAAGCAAGTCTGAAGTGAAAGCCCGGGGCTCAACCCCGGTACTGCTTTGGAAACTGTTTGACTTGAGTGCAGGAGA
+
GGFFGGGGGGGGGGGGGGGGGGGGGDGGGGFFFFGGGG<FFGGGGGEGCGGGGGGGGGC@EGGGGGDGGGGGGGGGGGGGGGGGFGGGGGGGGGEGGGGFCGGGGGGGGFDFFEFCFGGGGG7FEE5,CCFGEG6CF?FGGGFGGGGCGGGGGGGGCGGGGGEGE8FEGGGGGGGGGGGGFGGG+CFGGG7CFGGCGECEC8CCGD8EGGFF?E=FGGGFGGGGGGC>FFCDGGG@FFGGFF@ED=@DEFGGGFFFGG<3CF::B<?)2=<7A?AAF4AFF07
@DE18INS60510:318:000000000-B6LD3:1:1101:28015:7491 1:N:0:AAGAGGCAAAGGCTAT
TGGGGAATATTGGACAATGGGCGAAAGCCTGATCCAGCGACGCCGCGTGAGCGAAGAAGTATTTCGGTATGTAAAGCTCTATCAGCAGGGAAGAAAATGACGGTACCTGACTAAGAAGCCCCGGCTAACTACGTGCCAGCAGCCGCGGTAATACGTAGGGGGCAAGCGTTATCCGGATTTACTGGGTGTAAAGGGAGCGTAGACGGTTAAGCAAGTCTGAAGTGAAAGCCCGGGGCTCAACCCCGGTACTGCTTTGGAAACTGTTTGACTTGAGTGCAGGAGA
+
GGGGGGGGGGGFGGGGFFGGGGGGGGGFGGGGGGGGG@CEGGGGGCGGGGGGGEGG:CFGDFAFGGCFCFFGGGGGGFGFFFFGGGFCEBFCFFGGGGG<CEEGGG@CFFCFFFCGGCGGGGGDEEEGGGGFGCGGGGGGGGGGGGGG5CCFGGGGFGEGGGGG8FGDGECGFFEGGGGGCG7<:@CC>CC<@CCFC>CECC5AEDCEE7:<70:FGGGDFDFGGGGGF*>CGDDD@FGC:<5)CEBGE>C7CFFFD7479@D:7454A##############
@DE18INS60510:318:000000000-B6LD3:1:1101:25838:7493 1:N:0:AAGAGGCAAAGGCTAT
TGGGGAATATTGCACAATGGGCGCAAGCCTGATGCAGCCATGCCGCGTGTATGAAGAAGGCCTTCGGGTTGTAAAGTACTTTCAGCGGGGAGGAAGGGAGTAAAGTTAATACCTTTGCTCATTGACGTTACCCGCAGAAGAAGCACCGGCTAACTCCGTGCCAGCAGCCGCGGTAATACGGAGGGTGCAAGCGTTAATCGGAATTACTGGGCGTAAAGCGCACGCAGGCGGTTTGTTAAGTCAGATGTGAAATCCCCGGGCTCAACCTGGGAACTGCATCTGA
+
GGGGGGGGGGGGGGGGGGGGGGGGGGGGGGGGGGGGGGGGGGGGGGGGGGGGGGGGGGGGGGGGGGGGGGGGGGGGGGGFFGGGGGGGGGGGGGGGGGGGGG9CFGGGGGGGGGGGGGGGGGGGGGGGGGGGGGGGGGGGGGGGGGGGGGGGGGGGGGGGGGGGGGGGGGGGEEGGGGGGGGGGGGGGGGFFGGGGGGGGCEGGGDFG?FFGGGGEFGGGGGGGGGGGGGGGDDDFFFCFFFFFGGFGFGGGGFFFGGFFGFG=FBF:056???FFFFBFFFF
@DE18INS60510:318:000000000-B6LD3:1:1101:20357:7494 1:N:0:AAGAGGCAAAGGCTAT
TGGGGAATATTGGGCAATGGGCGCAAGCCTGACCCAGCAACGCCGCGTGAAGGAAGAAGGCTTTCGGGTTGTAAACTTCTTTTGTCGGGGACGAAACAAATGACGGTACCCGGCGAATAAGCCACGGCTAACTACGTGCCAGCAGCCGCGGTAATACGTAGGTGGCAAGCGTTATCCGGATTTACTGGGTGTAAAGGGCGTGTAGGCGGGATTGCAAGTCAGATGTGAAAACTGGGGGCTCAACCTCCAGCCTGCATTTGAAACTGTAGTTCTTGAGTGCTGG
+
GGGGGGGGGGGGGDFGGGGGGGGGGGGGGGGGGGGGGGFGGGGGGGGGGGGGGGGGGGGGGGGGGGGGGFGGFGGGGGGGGGGGGGGGGGGGGGGGGGGGGGGGGGGGGGGGGGGGDF@CFGGGGGGGGGGGGGGGGGGGGGGFGGGGGGGGGDGFGGG?FGG?FEFGFGGGGGGGGGGGGGGGGGGGGFGGD?FGCGDGGGGGGGGGGGGGGGGGGGGGGGCCEFGDGGGGGGF4)8DGFFFFGEFG>DGGGFFFD:AA7FGGFFFFAFABFFB22<AA<A4
@DE18INS60510:318:000000000-B6LD3:1:1101:22877:7550 1:N:0:AAGAGGCAAAGGCTAT
TGGGGAATATTGCACAATGGGGGAAACCCTGATGCAGCGACGCCGCGTGAGCGATGAAGTATTTCGGTATGTAAAGCTCTATCAGCAGGGAAGAAAATGACGGTACCTGACTAAGAAGCCCCGGCTAACTACGTGCCAGCAGCCGCGGTAATACGTAGGGGGCAAGCGTTATCCGGATTTACTGGGTGTAAAGGGAGCGTAGACGGCATGGCAAGCCAGATGTGAAAGCCCGGGGCTCAACCCCGGGACTGCATTTGGAACTGTCAGGCTAGGGTGTCGGAGG
+
GGGGGGGG9FGGGGGGGGGGGGGGGGGEGGGGGGGGGGCFEGGCFGGGGGGGGGGGGFAFEGGGGGGGGGGGFGFAFGGGGGGGGGGGGGGGDGGCGGFGGGGGFGGGGGGGGCGGFCFGGGCFGGDFGGAFGFGGGGBFCFFGGGGDG:FGGGGGGGGGGGEG78EGGG5FFGGE>EGFFCFFCFEGGGFGCG5*8:EC>C:FE*C?E**A*+:5:CFCG>:77C+:CGGGGGDFFFFGFF:<CEF7309CCF?@:C(-9)*2@AF################
@DE18INS60510:318:000000000-B6LD3:1:1101:17747:7561 1:N:0:AAGAGGCAAAGGCTAT
TGGGGAATATTGCACAATGGGCGCAAGCCTGATGCAGCCATGCCGCGTGTATGAAGAAGGCCTTCGGGTTGTAAAGTACTTTCAGCGAGGAGGAAGGCATTAAGGTTAATAACCTTAGTGATTGACGTTACTCGCAGAAGAAGCACCGGCTAACTCCGTGCCAGCAGCCGCGGTAATACGGAGGGTGCAAGCGTTAATCGGAATTACTGGGCGTAAAGCGCACGCAGGCGGTCTGTCAAGTCGGATGTGAAATCCCCGGGCTCAACCTGGGAACTGCATTCGA
+
GGGGGGGGGGGGGGGGGGGGGGGGGGGGGGGGGFGGGGGGGGGGGGGGGGGGGGGGGGFGGGGGGGGGGGGGGGGGGGGGGGGGEGFBFECFGGGGGGGGGGGFGGGGGGFGGGGGGGGGGGGGGGGGGGGGGGGGGGGFGCGGGGGGGGGGGGGGGGGGGGGGGGGGGEGGEGGDGGGGECGGDGGGGGFGGGGGCGGGGDEGGCFGC6EFGGGCGFGGGGGGGDEDECDGGGGFFFGGFF:><EEGFF7DDFFFGG>9G3FG??FFFFFF2:B?DBFFFFF
@DE18INS60510:318:000000000-B6LD3:1:1101:15485:7561 1:N:0:AAGAGGCAAAGGCTAT
TGGGGAATATTGCACAATGGGCGCAAGCCTGATGCAGCCATGCCGCGTGTATGAAGAAGGCCTTCGGGTTGTAAAGTACTTTCAGCGGGGAGGAAGGGAGTAAAGTTAATACCTTTGCTCATTGACGTTACCCGCAGAAGAAGCACCGGCTAACTCCGTGCCAGCAGCCGCGGTAATACGGAGGGTGCAAGCGTTAATCGGAATTACTGGGCGTAAAGCGCACGCAGGCGGTTTGTTAAGTCAGATGTGAAATCCCCGGGCTCAACCTGGGCACTGCATCTGA
+
GGGGGGGGGGGGGGGGGGGDDFGGG:FGGGGGGGGGFFGGGGGGGGGGEFGGGAFGGGFGFGGGG@C@FFGGGGGGGGGGGGGGFGCCFDEGECFCF+<BFGFFGGGFGF9FGGGGDFGGGGGFGGEFFGGGGGGDGE@F@<FGGGGDCFGEGGCFFGGCGGGCG77CGGGDFEGGGFGF5:FG*ACECGCFCEGG>CFF5C5CG7CG<?*:EEGE5>F3DCEGGGG)C>:>DDGFFF>:FB?/7CFFF777>FFFFG9(>>C4*.>?75:(.4??27>9AA4
@DE18INS60510:318:000000000-B6LD3:1:1101:15501:7567 1:N:0:AAGAGGCAAAGGCTAT
TGGGGAATATTGCACAATGGGCGCAAGCCTGATGCAGCCATGCCGCGTGTATGAAGAAGGCCTTCGGGTTGTAAAGTACTTTCAGCGGGGAGGAAGGGAGTAAAGTTAATACCTTTGCTCATTGACGTTACCCGCAGAAGAAGCACCGGCTAACTCCGTGCCAGCAGCCGCGGTAATACGGAGGGTGCAAGCGTTAATCGGAATTCCTGGGCGTAAAGCGCACGCAGGCGGTTTGTTAAGTCCGATGTTAAATCCCCGGGCTCAACCTGGGAACTGCATCTGA
+
GGGGGGGGGGGEGGGGFGGGGGGGGGEGGGGFGGGGGGGGGGGGCGGGGGGGCGFG9F8FGGGGGFFFGGGGECCFFDGGGGGCFGCGGGEECGCFFC8FGCFFGGGGGGGGGGGG9FGGGGGA=FGGGGGGGGGDG:CEFFGGGGGDFGGEFGGGGCFCGGGCFFGGGEGGGGGGGGGGGE<CEGGGEGFFEGGGFGG:5:CFF+<FFGFFDG5E5>FDGGGGG353=GDDGDGFFFCCBF*<>:37*0*2:9@FGGF9D######################
@DE18INS60510:318:000000000-B6LD3:1:1101:16215:7569 1:N:0:AAGAGGCAAAGGCTAT
TGGGGAATATTGGGCAATGGGCGCAAGCCTGACCCAGCAACGCCGCGTGAAGGAAGAAGGCTTTCGGGTTGTAAACTTCTTTTGTCGGGGACGAAACAAATGACGGTACCCGGCGAATAAGCCACGGCTAACTACGTGCCAGCAGCCGCGGTAATATGTAGGTGGCAAGCGTTATCCGGATTTACTGGGTGTAAAGGGCGTGTAGGCGGGATTGCAAGTCAGATGTGAAAACTGGGGGCTCAACCTCCAGCCTGCATTTGAAACTGTAGTTCTTGAGTGCTGG
+
GGGGGGGGGGGGGGFGGGGGGGGGGGGGGGGGGGGGGGGGGGGGGGGGGGGGFGGGGGGGGGGGGGGEGGGGGGGGGGGGGGGFGGGGGGGGGGGGGGGGGGDGGGGGGGGGDGGGDFGGCGDGGGGGGGGGGGGGGGGGGFGGDGGGGGGFGGFGGFGFGGGGGGGGGGGGGGGGGGDECGGC@GGGGGGGGFCGCEDEGGGFGGGGGGGGFFGGGFGGFC+?FGGGFF7CDFG::3CDF6FFFGFD@CGFDFFF>>>B767C=)99AFBFFDA2)6)69<F
@DE18INS60510:318:000000000-B6LD3:1:1101:26883:7602 1:N:0:AAGAGGCAAAGGCTAT
TGGGGAATATTGCACAATGGGGGAAACCCTGATGCAGCGACGCCGCGTGAGCGATGAAGTATTTCGGTATGTAAAGCTCTATCAGCAGGGAAGAAAATGACGGTACCTGACTAAGAAGCCCCGGCTAACTACGTGCCAGCAGCCGCGGTAATACGTAGGGGGCAAGCGTTATCCGGATTTACTGGGTGTAAAGGGAGCGTAGACGGCATGGCAAGCCATATGTGAAAGCCCGGGGCTCAACCCCGGGACTGCTTTTGGAACTGTCAGGCAAGAGTGTCGGAGA
+
GGGGGGGGGGGGGGFFFGGGGGGGGGGGGGGGGGGGGGCGGGGGGGDGGEEFEGGGGGGGGGGFCGGGGGGGGGGGFFGGGFGFGGGGGCCEGGGDGGFGGDFEFGFGGDGGGGGGGCF8FGGGGG7FFFGGFGGCFEGGFFGGGGGDFF7@FCGC9F7C*CFG7EFGGG88FFG8C>8EFG,+?8AEEGGGFF5F8?:558CC*851:FGG?CFF***0*:+*<C?CF*7C5CD5BFF*747BD*5<>*1<**/9078>C)7CFA#################
@DE18INS60510:318:000000000-B6LD3:1:1101:28126:7604 1:N:0:AAGAGGCAAAGGCTAT
TGGGGAATATTGCACAATGGGGGAAACCCTGATGCAGCGACGCCGCGTGAAGGAAGAAGTATCTCGGTATGTAAACTTCTATCAGCAGGGAAGAAAATGACGGTACCTGACTAAGAAGCCCCGGCTAACTACGTGCCAGCAGCCGCGGTAATACGTAGGGGGCAAGCGTTATCCGGATTTACTGGGCGTAAAGGGAGCGTAGACGGAAGAGCAAGTCTGATGTGAAAGGCTGGGGCTTAACCCCAGGACTGCATTGGAAACTGTTTTTCTAGAGTGCCGGAGA
+
FGGFGGGGDFFFGGGGFDFGGEEGEGFCCFFGGGGGDF:FFFGCFDF>FE<F<AFFGGFFCFGGG8B=FGGGFGGGGGFFABFGGGCFGCCGDFFFFF9FFCBFDFFBGGGGBFFGG<C<FGFDEGFFGFGGGGGGCGCGGEGGEGGGEGGF:CCGFGGGGEGGGCFG8EEGGC5E*?EGFFFF:F*2:EGGFCEF*:88?EEG==8:EGGGGGGGGGGGGFCCCC?FGCC55*5;:)47/955>/>G@47FF*966*5<C@7?69@13?<AAB#########
@DE18INS60510:318:000000000-B6LD3:1:1101:6716:7604 1:N:0:AAGAGGCAAAGGCTAT
TGGGGAATATTGCACAATGGGCGAAAGCCTGATGCAGCAACGCCGCGTGAGCGATGAAGGCCTTCGGGTCGTAAAGCTCTGTCCTCAAGGAAGATAATGACGGTACTTGAGGAGGAAGCCCCGGCTAACTACGTGCCAGCAGCCGCGGTAATACGTAGGGGGCTAGCGTTATCCGGATTTACTGGGCGTAAAGGGTGCGTAGGCGGTCTTTTAAGTCAGGAGTGAAAGGCTACGGCTCAACCGTAGTAAGCTCTTGAAACTGGAGGACTTGCGTGCAGGAGAG
+
FFGGGGGGGGGCFGFGFFGGFGGEGGGGGGGGGGGGGGGFFGGGFGGGGCFGEGFGFGGGGGGGGGG7F>EGGFGGGGGGGGGGGGEDGGGGFGGGFGGGGGD=FGGGGGGGGGGGGGGGGGGGGGGGGGGGGGGGFGFDFGGGGDC>FGEGGFGGFGGGGGGGGGGGGGGGGGGGGDGCGGGFGGGGGGGEGGGGGGGGGGGGGGEGGGCFGFGGFGGGDDFFGGGGGGGGDD*<DDGG?FFBFEEF?7CFG?**:CADGFFCFB>BFF2)49:F?FF:B?F
@DE18INS60510:318:000000000-B6LD3:1:1101:17707:7617 1:N:0:AAGAGGCAAAGGCTAT
TGGGGAATATTGCACAATGGGGGAAACCCTGATGCAGCGACGCCGCGTGAGCGATGAAGTATTTCGGTATGTAAAGCTCTATCAGCAGGGAAGAAAATGACGGTACCTGACTAAGAAGCCCCGGCTAACTACGTGCCAGCAGCCGCGGTAATACGTAGGGGGCAAGCGTTATCCGGATTTACTGGGTGTAAAGGGAGCGTAGACGGCATGGCAAGCCAGATGTGAAAGCCCGGGGCTCAACCCCGGGACTGCATTTGGAACTGTCAGGCTAGCGTGTCGGAGA
+
GGGGGGGGCGGFGGGGGGGGGGGGGGGGGGGGGGGGFGGGGGGGGGGGGGGGGGGGGGGGGGGGGECFGFGGGGGGGGGGGGGFFGGGFG7FGGGGGGFGGGGFGGGGGGGGFFGGGGGGGGGCFGGFGGEFEG@GGGGGGGGGGGGGGGDGGGGGGGGGDGGGBCEEGGDFGGGD<EEGFGGGGGGGGGG7:CDFCEGGG5?FGGGGGGGGFGGGGGGGGGG7+0<0C:CC3C3>EFDFFFEFGD35BFGG*=7@F=?BGF4>FFF(8F#############
@DE18INS60510:318:000000000-B6LD3:1:1101:21083:7618 1:N:0:AAGAGGCAAAGGCTAT
TGGGGAATATTGCACAATGGGCGAAAGCCTGATGCAGCGACGCCGCGTGAGTGAAGAAGTATTTCGGTATGTAAAGCTCTATCAGCAGGGAAGAAAATGACGGTACCTGACTAAGAAGCCCCGGCTAACTACGTGCCAGCAGCCGCGGTAATACGTAGGGGGCAAGCGTTATCCGGATTTACTGGGTGTAAAGGGAGCGTAGACGGTAAAGCAAGTCTGAAGTGAAAGCCCGCGGCTCAACTGCGGGACTGCTTTGGAAACTGTTTAACTGGAGTGTCGGAGA
+
GGGGGGGGGGGGGGGGFGGGGGGGGGGGGGGGGGGGGGGGGGGGGGGGGGGGGGGGGGCGGGGGGGGGGGGGGGGGGGGGFGGGFGGGGGGGEGGGGGGGGGGFFGGGFFGGGCGGGGGGGGGGEGEGGGFGGG<FGACF?GGGGGGGGGGGGFFFEGGDDGGGFFGGGG7CGGGGEGGFBCGGGGGDGC97EFGFGGDEC8EFGGEF?FDFFGGFGGGGGGGGGCCGGGGGGGGFFFD6<@FFGC37<FFCCFB*962<GF*07<B<AFA((451<A?;9>>
@DE18INS60510:318:000000000-B6LD3:1:1101:15879:7639 1:N:0:AAGAGGCAAAGGCTAT
TGGGGAATATTGCACAATGGGCGCAAGCCTGATGCAGCCATGCCGCGTGTATGAAGAAGGCCTTCGGGTTGTAAAGTACTTTCAGCGGGGAGGAAGGGAGTAAAGTTAATACCTTTGCTCATTGACGTTACCCGCAGAAGAAGCACCGGCTAACTCCGTGCCAGCAGCCGCGGTAATACGGAGGTTGCAAGCGTTAATCGGAATTACTGGGCGTAAAGCGCACGCAGGCGGTTTGTTAAGTCAGATGTGAAATCCCCGGGCTCAACCTGGGAACTGCATCTGC
+
GFGGDGGGGGGGGGGGCFFDEGGGGGGGGGGGGGGGGGGGGGGGGGGGGGGGGGFGGGGGGGGGGFGGGGGGF@FGGGGGGGGGFFGDGDDGGCGF*7<FFCFGGGGGGGGGGGGGFGGFGGGGCGGGGGGGGGGGGEGGG?FFGGGGGGGEGGGGGGGGEGFGGGDGGDE8>EECFFGCC5EG*;CCGC7CGGGG*@F>8C*;<7AF@F*:CE7:FCFGDDEGG3C<E5CDGGDF?FC*0=B4*CFF4>:*CFFFGG9>DEFC*1>:?44:43>>FBFBAB#
@DE18INS60510:318:000000000-B6LD3:1:1101:19812:7646 1:N:0:AAGAGGCAAAGGCTAT
TGGGGAATATTGCACAATGGGCGCAAGCCTGACGCAGCCATGCCGCGTGTATGAAGAAGGCCTTCGGGTTGTAAAGTACTTTCAGCGGGGAGGAAGGGAGTAAAGTTAATACCTTTGCTCATTGACGTTACCCGCAGAAGAAGCACCGGCTAACTCCGTGCCAGCAGCCGCGGTAATACGGAGGGTGCAAGCGTTAATCGGAATTACTGGGCGTAAAGCGCACGCAGGCGGTTTGTTAAGTCAGATGTGAAATCCCCGGGCTCAACCTGGGAACTTCATCTGA
+
GGGGGGGGGGGGGGGGGGGGGGGGGGGGGGGGGGGGGGGGGGGGGGGGGGGGGGGGGGGGGGGGGGGGGGGGGGGGGGGGGGGGGGGGGGGGGGGGGDGGGGGGGGGGGGGGGGGGEGGGGGGGGGGGGGGGGGGGGGGGFGGGGGGGGGGEGGGGGGGGGGGGGFGGGGGGGGGGGGGFDGGGGGGGGGGGGGEEGGGGGDGGGFGGEGFFGGEGFGGGGGGGGGGGGGGGGGDFF4?FFFFFCGFG4F7CFFFFGG>BC7<FFFF7?44::BD)4><B<>B
@DE18INS60510:318:000000000-B6LD3:1:1101:17539:7690 1:N:0:AAGAGGCAAAGGCTAT
TGGGGAATATTGTACAATGGGCGCAAGCCTGATGCAGCCATGCCGCGTGTATGAAGAAGGCCTTCGGGTTGTAAAGTACTTTCAGCGGGGAGGAAGGGAGTAAAGTTAATACCTTTACTCATTGACGTTACCCGCAGAAGAAGCACCGGCTAACTCCGTGCCAGCAGCCGCGGTAATACGGAGGGTGCAAGCGTTAATCGGAATTACTGGGCGTAAAGCGCACGCAGGCGGTTTGTTAAGTCAGATGTGAAATCCCCGTGCTCAACCTGGGAACTGCATCTGA
+
GFGGGGGGGGGGGGGGFGGGFGGGGGGGGGGGGGGGGGGGGGGGGGGGGGFGGGGGGGFGGGGGGGGFGGGG<FFFGGGGGGGGCG=FECFGGGGGGDFGGDGGGGGFFGGGGGGGGGGGGGGFGGGGGGGGGGG@GGCECFFDGGGGEGGCCFGGGGGGGGGFG9FGGGGGEGGGGFGGGDEDDE5?FGGGCGGGCCC5?8CFG?FF?@CFGEE=C7C)5CGGG:E)CEDDGGGFF4::9FF?FFFG=C:7DFFFCD,4<<G>41F::F?:4?F7>2<AFF?
@DE18INS60510:318:000000000-B6LD3:1:1101:9536:7694 1:N:0:AAGAGGCAAAGGCTAT
TGGGGAATATTGCACAATGGGCGCAAGCCTGATGCAGCCATGCCGCGTGTATGAGGAAGGCCTTCGGGTTGTAAAGTACTTTCAGCGGGGAGGAAGGGAGTAAAGTTAATACCTTTGCTCATTGACGTTACCCGCAGAAGAAGCACCGGCTAACTCCGTGCCAGCAGCCGCGGTAATACGGAGGGTGCAAGCGTTAATCGGAATTACTGGGCGTAAAGCGCACGCAGGCGGTTTGTTAAGTCAGATGTGAAATCCCCGGGCTCAACCTGGGAACTGCATCTGA
+
GGGGGGGGGGGGGGGGGGGGGGGGGGGGGGGGGGGGGGGGGGGGGGGGDFGGGGGGGGGGGGGGGCCGGGGGGGGGFGGGGGGGFGEGGC:FEGGCEEFEGGFGGGGGGGGGGGGG9DFGFGGCGGGGGGGGGGGGDCFGGGGGGGGDGEGGFGGGGGGFGGGCFGFGFEGGDGGGGGGG5;FGEGGGGGEFEGGCFGGGG8CFF:FGFG5AEGC5CGF3<GGGDGG)>EGGGGG78*:CFF??>C?FBFG7CF?FGDB9D3CFF:<:?>604::<22:<999
@DE18INS60510:318:000000000-B6LD3:1:1101:9552:7701 1:N:0:AAGAGGCAAAGGCTAT
TGGGGAATATTGCACAATGGGCGCAAGCCTGATGCAGCCATGCCGCGTGTATGAGGAAGGCCTTCGGGTTGTAAAGTACTTTCAGCGGGGAGGAAGGGAGTAAAGTTAATACCTTTGCTCATTGACGTTACCCGCAGAAGAAGCACCGGCTAACTCCGTGCCAGCAGCCGCGGTAATACGGAGGGTGCAAGCGTTAATCGGAATTACTGGGCGTAAAGCGCACGCAGGCGGTTTGTTAAGTCAGATGTGAAATCCCCGGGCTCCACCTGGGACCTGCATCTGA
+
GGGGGGGGGGGGGGGGGGGGGGGGGGGGGGGGGGGGGGGGGGGGGGGGGGGGGGGGGGGDGGGGGGGGGGGG<FEGGGGGGGGGGGGGGGCF7FED@CFGECFDFGGFGGGGGGGG9EGGGGGCFGGGGGGGGGGGGGG@CCGGGGGDCDGE@FGGGGFGGGGFGGGGCDGEGGGGGGGGGGEEEGGGFGGGGEGEGGGGGGCGGDGGG?*78>*27DFCCDE/CDECGGGCDDG5F877@F?6>CFG*?>*>=6FGG>>C59*037:2FF?###########
@DE18INS60510:318:000000000-B6LD3:1:1101:22210:7717 1:N:0:AAGAGGCAAAGGCTAT
TGGGGAATATTGCACAATGGGCGCAAGCCTGATGCAGCCATGCCGCGTGTATGAAGAAGGCCTTCGGGTTGTAAAGTACTTTCAGCGAGGAGGAAGGTGTTGAGGTTAATAACCTCAGCAATTGACGTTACTCGCAGAAGAAGCACCGGCTAGCTCCGTGCCAGCAGCCGCGGTAATACGGAGGGTGCAAGCGTTAATCGGAATTACTGGGCGTAAAGCGCACGCAGGCGGTCTGTCAAGTCGGATGTGAAATCCCCGGGCTCAACCTGGGAACTGCATCCGA
+
GGGGGGGGGGGGGGGGGGGGGGGGGGGGGGGGGGGGGGGGGGGGGGGGGGGGGGGGGGGGGGGGGGGGGGGGGGGGGGGGGGGGGGGGGGGGGGGGGGGGGFGGGGGGGGGGGGGGGGGCFGGGGGGGGGGGGGGGGGGGGGGGGGGGGGGGGGGGGGGGGGGGGGGGGCEEGG:EGGGGGGGGGGGGGGFGGEECFGGFDCEFGCGGGGGGGGGGGGGGGGGGGGGGGGGGGGGF?=CFFFF@<E@FFF7CCFFFGGF0D)9*9:F?FF?F:BFFF7)<76B
@DE18INS60510:318:000000000-B6LD3:1:1101:23085:7718 1:N:0:AAGAGGCAAAGGCTAT
TGGGGAATATTGCACAATGGGCGCAAGCCTGATGCAGCCATGCCGCGTGTATGAAGAAGGCCTTCGGGTTGTAAAGTACTTTCAGCGGGGAGGAAGGGAGTAAAGTTAATACCTTTGCTCATTGACGTTACCCGCAGAAGAAGCACCGGCTAACTCCGTGCCAGCAGCCGCGGTAATACGGAGGGTGCAAGCGTTAATCGGAATTACTGGGCGTAAAGCGCACGCCGGCGGTTTGTTAAGTCAGATGTGAAATCCCCGGGCTCAACCTGGGAACTGCATCTGA
+
GGGGGGGGGGGGGGGGGGGGGGGGGGGGGGGGGGGGGGGGGGGGGGGGGGGGGGGGGGFGGGGGGGGGGEGGGGGGFGGFGGGGGGGGGGGGGGGGGGGGGGGGGGGGGGGGGGGGFGGG:FGAFGGGGGGGGGGGGGGGGGGFFGGGGGG5EFFGGGGGGF?@CFGGGDGGGGGGGGGGGDEEGGGGFFGGGGGDCCECE>CGGFFGGGGEGGGEGGGGGGGDG3:CEEGGGGGFF=CGFFFFGFFG?C*:D4@FGG;6C;FF4?F23>?F###########
@DE18INS60510:318:000000000-B6LD3:1:1101:3090:7734 1:N:0:AAGAGGCAAAGGCTAT
TGGGGAATATTGCACAATGGGGGAAACCCTGATGCAGCGACGCCGCGTGAGCGATGAAGTATTTCGGTATGTAAAGCTCTATCAGCAGGGAAGAAAATGACGGTACCTGACTAAGAAGCCCCGGCTAACTACGTGCTAGCAGCCGCGGTAATACGTAGGGGGCAAGCGTTATCCGGATTTACTGGGTGTAAAGGGAGCGTAGACGGCATGGCAAGCAAGATGTGACAGCCCGGGGCTCACCCCCGGGACTGCATTTGGAACTGTCAGGCTAGAGTGTCGGCGA
+
FGFFG;CFGGGGDFGGGGGFFGGGFEFGGGGGGGGGG8BCGFG@BFGGDEGGGGGGGGGGGGGGGFGGFGC<9<FGGGGF9C?FGGGGFGG8:FFCFGCGGFGFF7EFFCFGGGFGGG88BFF7FEE8FFFGGC,DFF<:ACFGDGCDEF>FFGGGFFDGGGCFCFFCE<EEG?EC:BECCEF<CCFGEC+<09CCCE8/2:CC=8ECGGD50<FG6<CGFCGG+0<CG:C<DD3><59*08>:)=@3>C***9@=C08A<FDC###################
@DE18INS60510:318:000000000-B6LD3:1:1101:3108:7737 1:N:0:AAGAGGCAAAGGCTAT
TGGGGAATATTGCACAATGGGGGAAACCCTGATGCAGCGACGCCGCGTGAGCGATGAAGTATTTCGGTATGTAAAGCTCTATCAGCAGGGACGAAAATGACGGTACCTGACTAAGAAGCCCCGGCTAACTACGTGCTAGCAGCCGCGGTAATACGTAGGGGGCAAGCGTTATCCGGATTTCCTGGGTGTAAAGGGAGCGTAGACGGCATGGCAAGCCAGATGTGAAAGCCCGGGGCTCAACCCCGGGACTGCATTTGGAACTGTCAGGCTAGAGTGTCGGAGA
+
6EFFECECCG9CEGFGFFFFGGGGCGGGGFGGGFFEFFCGEGG:CFG:6?FEGGGGGGGC?9,<<BFGFFDFGAFFGGGFD9FAFGCADEG+@==BEFGGG:FGGGG9F<FGF9A9FCDG?>BFGG7>FGGGGGGGGGGGGGGFGG:EFC<C,=FCA<FF7C778:CEBF*472FCEG52+0+:0:E5CFG7ECE@5CC>C8>FEGGGGGGG*<55=54>FFGCFCE>CEDD37/5))9CFFF>G=:555<CDB@@7:2:FFGGFA#################
@DE18INS60510:318:000000000-B6LD3:1:1101:8831:7742 1:N:0:AAGAGGCAAAGGCTAT
TGGGGAATATTGCACAATGGGCGAAAGCCTGATGCAGCGACGCCGCGTGAGTGAAGAAGTATTTCGGTATGTAAAGCTCTATCAGCAGGGAAGAAAATGACGGTACCTGACTAAGAAGCCCCGGCTAACTACGTGCCAGCAGCCGCGGTAATACGTAGGGGGCAAGCGTTATCCGGATTTACTGGGTGTAAAGGGAGCGTAGACGGTAAAGCAAGTCTGAAGTGAAAGCCCGCGGCTCAACTGCGGGACTGCTTTGGAAACTGTTTAACTGGAGTGTCGGAGA
+
GGGGGGGGGGG<FGGGFGGGGGGGGGGGGGGGGGGGGGGGEGGGGGGCFGGGFFGGGFFFGGGGGDGGGGGGGGGCGGGGFGGGGGFGGGGGGGGGGGGGGGGEGGGGCGGGGCGFFGGGGGGGGGGGGGGGEFFGGGFGGGGGGGGGFGGCGGGGGGGGGCED7CFGGGGGGGGGGGDGGGGGGFGGEGGGGGGG>CGGGGEGE?ECEGFGECGGGGGGGGGGGFFFGCFGGCDFFEGGFFFFDGBG>FFGC?@F**-5CFGF4:6<DFF??FF?A2(7(4@
@DE18INS60510:318:000000000-B6LD3:1:1101:12080:7784 1:N:0:AAGAGGCAAAGGCTAT
TGGGGAATATTGCACAATGGGCGCAAGCCTGATGCAGCCATGCCGCGTGTATGAAGAAGGCCTTCGGGTTGTAAAGTACTTTCAGCGGGGAGGAAGGCGATAAGGTTAATAACCTTGTCGATTGACGTTACCCGCAGAAGAAGCACCGGCTAACTCCGTGCCAGCAGCCGCGGTAATACGGAGGGTGCAAGCGTTAATCGGAATTACTGGGCGTAAAGCGCACGCAGGCGGTCTGTCAAGTCGGATGTGAACTCCCCGTGCTCAACCTGGGACCTGCATTCGA
+
FFGDFFEFEFG9AEFG9FG8FFEGGGGG<FE@FEGGGFFEGFDG:FGG+CAECFFF,CCFGGGGGD7CFGCFDG,FCEGFGGF<EFCEE@EFGG8ACFFFFE@FDFGGGF,CFGGG,F>:<FF7FGECFGGGGGGGG*>:FCFGGG:CFB:FBFGGG@F7FF9CF@F>CF*=7F:BF?F*35<EGGGGFCGGECGGGFFE8CCCC9FG:6C5::5E*?FDCDGDGGCCEE)9CGGFF?>CBF>:9C@7*7C*:79FGG#########################
@DE18INS60510:318:000000000-B6LD3:1:1101:22044:7808 1:N:0:AAGAGGCAAAGGCTAT
TGGGGAATATTGCACAATGGGCGCAAGCCTGATGCAGCCATGCCGCGTGTATGAAGAAGGCCTTCGGGTTGTAAAGTACTTTCAGCGGGGAGGAAGGGAGTAAAGTTAATACCTTTGCTCATTGACGTTACCCGCAGAAGAAGCACCGGCTAACTCCGTGCCAGCAGCCGCGGTAATACGGAGGGTGCAAGCGTTAATCGGAATTACTGGGCGTAAAGCGCACGCAGGCGGTTTGTTAAGTCAGATGTGAAATCCCCGGGCTCAACCTGGGAACTGCATCTGA
+
GGGGGGFGGGGGGGGGGGGGGGGGGGGGGGGGGGGGGGGGGGGGEGGGGGGGGGGGGGGGFGGGGGGGGGGGGGGGGGGFFGGGGGGGGCGGGGG>FGGGGGGGGGGGGGGGGGGGGGGGGGGGGGGGGGGGGGGGGGGGFFGGGGGGGGG:FGGGGGGFGGGCE7FGGGGGGGGEGGGGGGGD5EEGGGGGGGGEGGG8E58CGGFG??FGGGEEGGGDCGGGGCEDGGG7CCDFFFCDF=FFCCFGFGDFFF??GD>FGBGFF:F7<5::>0?FFA>A>DF
@DE18INS60510:318:000000000-B6LD3:1:1101:23909:7818 1:N:0:AAGAGGCAAAGGCTAT
TGGGGAATATTGCACAATGGGCGCAAGCCTGATGCAGCCATGCCGCGTGTATGAAGAAGGCCTTCGGGTTGTAAAGTACTTTCAGCGGGGAGGAAGGGAGTAAAGTTAATACCTTTGCTCATTGACGTTACCCGCAGAAGAAGCACCGGCTAACTCCGTGCCAGCAGCCGCGGTAATACGGAGGGTGCAAGCGTTAATCGGAATTACTGGGCGTAAAGCGCACGCAGGCGGTTTGTTAAGTCAGATGTGAAATCCCCGGGCTCAACCTGGGAACTGCATCTGA
+
GGGGGGGGGGGGGGGGGGGGGGGGGGGGGGGGGGGGGGGGGGGGGGGGGGGFGGGGGGGGGGGGGGGGGGGGGGGGGGGGGGGGGGGGGGGGGGGGEGGGGGGGGGGGGGGGGGGGFGGGGGGGGGGGGGGGGGGGGGGGGGGDGGGGGGGGGGGGGGGGGGGGGGGGGDGGGGGGFFGGGGGGGGGGGGGGGGGDGGGGGGGGGGGGGGGG=EGEGGGGDGGGGGGGGGGCD57>FF*:FFFFFGFFFFGGGFFFFD09<:<FFFF?<5:<?:BF?F<B2>F
@DE18INS60510:318:000000000-B6LD3:1:1101:5983:7835 1:N:0:AAGAGGCAAAGGCTAT
TGGGGAATATTGCACAATGGGGGAAACCCTGATGCAGCGACGCCGCGTGAGCGATGAAGTATTTCGGTATGTAAAGCTCTATCAGCAGGGAAGAAAATGACGGTACCTGACTAAGAAGCCCCGGCTAACTACGTGCCAGCAGCCGCGGTAATACGTAGGGGGCAAGCGTTATCCGGATTTACTGGGTGTAAAGGGAGCGTAGACGGCATGGCAAGCCAGATGTGAAAGCCCGGGGCTCAACCCCGGGACTGCATTTGGAACTGTCAGGCTAGAGTGTCGGCGA
+
EFGFGGFGGGGGGGGGGGGGFGDGCGGGFGGGFGGGFGFDEGGGGGGGDEFFGGGGA=FFGGGGGFDFGGGGGGGGGGGGGGGGGCFFF7=:FFGGGGGGGGGGFFCFGGGGGGF@92FGGGCGGGGFGGF6CCFGGGGG@FFFG5588CECC7AAF@EEGCC5@@FGGEEGGGEEGGGGGG?CCFFEGGD?CEE55C5:>E8CC5?8EFFGFEEGF45<FDGFCGGGGFCG:D3>D>*0)5:@DG3/37777?FFFG#########################
@DE18INS60510:318:000000000-B6LD3:1:1101:20285:7847 1:N:0:AAGAGGCAAAGGCTAT
TGGGGAATATTGCACAATGGGGGAAACCCTGATGCAGCGACGCCGCGTGAGCGATGAAGTATTTCGGTATGTAAAGCTCTATCAGCAGGGAAGAAAATGACGGTACCTGACTAAGAAGCCCCGGCTAACTACGTGCCAGCAGCCGCGGTAATACGTAGGGGGCAAGCGTTATCCGGATTTACTAGGTGTAAAGGGATCGTAGACGGCATGGCCAGCCAGATGTGAAAGCCCGGGGCTCAACCCCGGGACTGCATTTGGAACTGTCAGTCTAGAGTGTCGGAGA
+
FGGGGD=FFGGGGGG9=?FFFCDGGFG<FGFFGGGFGG:CEDDGDGFFGCGGGDGGDAFGCG9CEGCFFFFCGGG9FCFGFGGGFFFCDFGGGGGGGGGGGGGGCFGA<CFG9C,?:BF:FCE:CFEFFG9@8E6C8F?CFGGGGGEE8C8AFCC+<CE>EDE5F5EEG8CFFGEDE8EFGGF97C0<FG:<C78F*/;FG5*CCCECEGGG+<EGCFDDG*CCC*<;::553377@@6DF>DFGGE)8<75>6BF7>4>GFGFB##################
@DE18INS60510:318:000000000-B6LD3:1:1101:5995:7849 1:N:0:AAGAGGCAAAGGCTAT
TGGGGAATATTGCACAATGGGGGAAACCCTGATGCAGCGACGCCGCGTGAGCGATGAAGTATTTCGGTATGTAAAGCTCTATCAGCAGGGAAGAAAATGACGGTACCTGACTAAGAAGCCCCGGCTAACTACGTGCCAGCAGCCGCGGTAATACGTAGGGGGCAAGCGTTATCCGGCTTTACTGGGTGTAAAGGGAGCGTAGACGGCATGGCAAGCCAGATGTGAAAGCCCGGGGCTCAACCCCGGGACTGCATTTGGAACTGTCAGGCTAGAGTGTCGGAGA
+
FGGGGGGGGGGGFGGGGGCFGGGGEGGFGGGGGGCFFGGGGGGGGGG@B:@FCGEGGFGCFCFCFFG@CFF9BCEGGFG><,@FFCCFFGGGEGGGGCFDBFEEFEAFFGFFEFF9,?FGGEFGDGEF:?FGG6CC@+<FF>GGGGGGEEEFGGF2<CEGGGCGGGGGG5CFGGGG*:EGCGFFGGC>:E7@EFGGGG5?CC5@CC*?E=ECGFCGFGGGGFGGFGGFC63C5CDE3>6CFFEDGDF<><CFC?FFFGB296C794@################
@DE18INS60510:318:000000000-B6LD3:1:1101:22369:7852 1:N:0:AAGAGGCAAAGGCTAT
TGGGGAATATTGCACAATGGGGGAAACCCTGATGCAGCGACGCCGCGTGAAGGAAGAAGTATCTCGGTATGTAAACTTCTATCAGCAGGGAAGAAAATGACGGTACCTGACTAAGAAGCCCCGGCTAACTACGTGCCAGCAGCCGCGGTAATACGTAGGGGGCAAGCGTTATCCGGATTTACTGGGTGTAAAGGGAGCGTAGACGGCGACGCAAGTCTGGAGTGAAAGCCCGGGGCCCAACCCCGGGACTGCTTTGGAAACTGTGCTGCTGGAGTTCAGGTGA
+
GGGGGGGGGGGGFFGFGGGGFGEGGGGAGGGGGFGGGGGGEFGFCGGGGGGGGGCFGGGGGGGGGGGGGGGGGGGGGGGFGGGG9FGGGE7CCFEGGGGGGCFFFGGGGGGGG9,2<CFGGGGEGGGGGGGGGGGGGGGF8FGGGGEC>5CFGGFFGCC8EGGGFE>EGEGGGGGG5EEGFGGGFGGGGGG?CGGFCGDGEG5:CEGGGGEE:7>+<DG47C?CC*ACGGFGGDDE>>5FD:B)9CB)85C################################
@DE18INS60510:318:000000000-B6LD3:1:1101:3968:7856 1:N:0:AAGAGGCAAAGGCTAT
GGGGGAATCTTCCGCAATGGACGAAAGTCTGACGGAGCAACGCCGCGTGAGTGATGACGGCCTTCGGGTTGTAAAGCTCTGGTAATCGGGACGAAAGGTCTTCTTGCGAATAGTTAGGAGAATTGACGGTACCGGAATAGAAAGCCACGGCTAACTACGTGCCAGCAGCCGCGGTAATACGGAGGGGGCAAGCGTTGTCCGGAATGATTGGGCGTAAAGACAGCGCAGGCGGATCAGTTTGTCTGTCTTAAAAGTTCGGGGCTTAACCACGTGATGGGATGGA
+
-CFCFGGGGFFGG@8@CG<D:>CFGGFFE9F@CFGGCC<CAFDFGCF<FC:FCGFGGCCE5:E6CEDC@EDECACFGGFFG,<?FGGFGE5:::?EGGGFG77,A:CEGG5@FGGGFGFF5CC,2CC>CEFCFEGDGGFGEEFGGGGGGGCEGF8CCE*268;E8*;8:*?EEC*:EF?A>*;CE*:8C=FFFDC8**<32:8*1+<<CFC5:C*:=<F################################################################
@DE18INS60510:318:000000000-B6LD3:1:1101:15666:7857 1:N:0:AAGAGGCAAAGGCTAT
TGGGGAATATTGCACAATGGGGGAAACCCTGATGCAGCGACGCCGCGTGAAGGAAGAAGTATCTCGGTATGTAAACTTCTATCAGCAGGGAAGAAAATGACGGTACCTGACTAAGAAGCCCCGGCTAACTACGTGCCAGCAGCCGCGGTAATACGTAGGGGGCAAGCGTTATCCGGATTTACTGGGTGTAAAGGGAGCGTAGACGGAGGAGCAAGTCTGATGTGAAGGGCTTGGTCTTAACCCCAGGACTGCCTTGGAAATTGTTTTTCTAGATTACCGGAGC
+
GFGGGECGEFGFGFDEFDGGGGEG>AECCGCDGGFGDGCCFGEGCEGG:<DC88F<F@B=;BC;F:+@C>>;FF,FFGGGFFG?A:>FCCF@7BC<<FBFGG7F*:FF<:FFCFECC8:FEGGDEE@FGC,AA@CFC32;**8F>>EGGGD?AFGF+A8*:C>888F*;**;CF55*:EGGFG7E52/:C?:0+8C*8?>CC89:8;>C=EG=C6<?C*0;>GG+*+0**5*5*:=BB7*9=579183)09C*9=?C*))***2=?FFFF26A##########
@DE18INS60510:318:000000000-B6LD3:1:1101:22108:7860 1:N:0:AAGAGGCAAAGGCTAT
TGGGGAATATTGCACAATGGGCGCAGGCCTGATGCAGCCATGCCGCGTGTATGAAGAAGGCCTTCGGGTTGTAAGGTACTTTCAGCGGGGAGGAAGGGAGTAAAGTTAATACCTTTGCTCATTGACGTTACCCGCAGAAGAAGCACCGGCTAACTCCGTGCCAGCATCCGCGGTAATACGGAGGGTGCAAGCGTTAATCGGAATTACTGGGCGTAAAGCGCACGCAGGCGGTTTGTTAAGTCAGATGTGAAATCCCCGGGCTCAACCTGGGAACTGCATCTGA
+
GGGGGGGGGGGGGGGGGGGGGGGGGGGGGGGGGGGGGGGGGGGGGGGGGGGGGGGFGGCCGGGGGGGGGEDGFGAFFGGFFGGGGGGCFE:FGGBEEDCFFFGFFFGFFGGFGGGG9FFFFFF;FFGGGGGGGDGEGDGGCGCGGGG7FCFFCFGCGGG7FGGGFF+?FFGEBFE>FGGGGGGGGEEGGGCGGGGE8<C:>:?GFGFG98*A=C5EG7*)55:CED5C=7C7CG:>F6:DFFFFFF=*=C*::=<:C>1,))9672)8:4:08?F222<>FF4
@DE18INS60510:318:000000000-B6LD3:1:1101:16542:7864 1:N:0:AAGAGGCAAAGGCTAT
TGGGGAATATTGCACAATGGGCGCAAGCCTGATGCAGCCATGCCGCGTGTATGAAGAAGGCCTTCGGGTTGTAAAGTACTTTCAGCGGGGAGGAAGGGAGTAAAGTTAATACCTTTGCTCATTGACGTTACCCGCAGAAGAAGCACCGGCTAACTCCGTGCCAGCAGCCGCGGTAATACGGAGGGTGCAAGCGTTAATCGGAATTACTGGGCGTAAAGCGCACGCAGGCGGTTTGTTAAGTCAGATGTGAAATCCCCGGGCTCAACCTGGGAACTGCATCTGA
+
GGGGGGGGGGGGGGGGGGGGGGGGGGGGGGGGGGGGGGGGGGGGGGGGGGGGGGGGGGFGGGGGGGGGGGGGGGGGGGGGGGGGFGEGGGCEGG@<@CFGFCEFGGGGGGGGGGGGGGGGCGG<FGGGGFGGGGGGGGFGGAFFFGGGGGGGGGGGGGGGGGGGGDFGGCEEEFFEFDFFGEGDGGCE@F<CEEGGGGG>EECFGGGG+ACFGECCGCGCGGGGGGG3EEDDGGGFFFFCFF?FGGFGFGD>CFFFGG00CDGG=:FB1:<?2:B?BDFFFF?
@DE18INS60510:318:000000000-B6LD3:1:1101:20934:7877 1:N:0:AAGAGGCAAAGGCTAG
TGGGGAATATTGCACAATGGGCGCAAGCCTGATGCAGCCATGCCGCGTGTATGAAGAAGGCCTTCGGGTTGCAAAGTACTTTCAGCGGGGAGGAAGGGAGTAAAGTTAATACCTTTGCTCATTGACGTTACCCGCAGAAGAAGCACCGGCTAACTCCGTGCCAGCAGCCGCGGTAATACGGAGGGTGCAAGCGTTAATCGGAATTACTGGGCGTAAAGCGCACGCAGGCGGTTTGTTAAGTCAGATGTGAAATCCCCGGGCTCAACCTGGGAACTGCATCTGA
+
GGGGGGGGGGGGGGGGGGGGGGFGGGGGGGGGGCGGGGGGGGGGGGGGGGGGGGGGGGGGGGGGFFGEGGGGFGGGGGGGGGGGCGEEGGGCGGGFCGGGFA<FGGGGGGGGGGGGCFGGGGGFGGGGGGGGGGGGGGF@,D7CCGGCGGGGFGGGGGGGGGGCFFFGGGGCFGEEGGGFD>:C7E5CGG9FEGGGCFF>8EGFG?GG?FFEGGECFGGGGGG:E5*/>5CCDDGFFF7:FFFFFGFGF=F*C@9@GC99C)9D??FF:@#############
@DE18INS60510:318:000000000-B6LD3:1:1101:11309:7883 1:N:0:AAGAGGCAAAGGCTAT
TGGGGAATATTGCACAATGGGCGCAAGCCTGATGCAGCCATGCCGCGTGTATGAAGAAGGCCTTCGGGTTGTAAAGTACTTTCAGCGGGGAGGAAGGGAGTAAAGTTAATACCTTTGCTCATTGACGTTACCCGCAGAAGAAGCACCGGCTAACTCCGTGCCAGCAGCCGCGGTAATACGGAGGGTGCAAGCGTTAATCGGAATTACTGGGCGTAAAGCGCACGCAGGCGGTTTGTTAAGTCGGATGTGAAATCCCCGGGCTCAACCTGGGAACTGCATCTGC
+
GGGGGGGGGGGGGGGGGGGGGGGGGGGGGGGGGGGGGGGGGGGGGGGGGGGGGGGGGGGGGGGGGGGGGGDGGGGGGGGGFGGGGGCGGGGGDGGGG>CFFGGFGGGGFGGGGGGGGGGGGGGGGGGGGGGGGGGDE>GGGGGGGGGGGGGDFFDEDGGGGGFFGGGGF5CEDGGDFFGCCGEGGGGGGGGGGGGG>FGGGGCFGFGG7E*:CC=EGCGDG3CDEGGDGGG7)97>FF:DF=>DDGEGFGC*:FFFGG>6C)>*74>?17?(4<B########
@DE18INS60510:318:000000000-B6LD3:1:1101:27446:7898 1:N:0:AAGAGGCAAAGGCTAT
TGGGGAATATTGCACAATGGGCGCAAGCCTGATGCAGCCATGCCGCGCGTATGAAGAAGGCCTTCGGGTTGTAAAGTACTTTCAGCGGGGAGGAAGGGAGTAAAGTTAATACCTTTGCTCATTGACGTTACCCGCAGAAGGAGCACCGGCTAACTCCGTGCCAGCAGCCGCGGTAATACGGAGGGTGCAAGCGTTAATCGGAATTACTGGGCGTAAAGCGCACGCAGGCGGTTTGTTAAGTCAGATGTGAAATCCCCGGGCTCAACCTGGGCACTGCATCTGA
+
GGGGGGEGGGGGGGGGGGGGGGGGGGCFGGGGGGGGGGGGFGGGGGGGGGGGGGGGGGGGGGGGGFEEECGGGGFGGGGFGGGGGGGEGC:BFEGGGGGGGGGGGGGGGGGFDFGFFFAFGGGGGGGFGGGG@FG7FGGG,FFGGGGGG:FEGGGGGGGG@FGGF78EBFEEGGEEGGGGGGEDGGGEGGFGGEE8@<CFGD8EF9<9<F5A/:CEEC79D<:<CGCDE=CDCDDFFF*:9@?BGC=:B=7:7=FFF56(7097?:>B0<:(4<?########
@DE18INS60510:318:000000000-B6LD3:1:1101:15919:7904 1:N:0:AAGAGGCAAAGGCTAT
TGGGGAATATTGCACAATGGGGGAAACCCTGATGCAGCGACGCCGCGTGAAGGAAGAAGTATCTCGGTATGTAAACTTCTATCAGCAGGGAAGAAAATGACGGTACCTGACTAAGAAGCCCCGGCTAACTACGTGCCAGCAGCCGCGGTAATACGTAGGGGGCAAGCGTTATCCGGATTTACTGGGTGTAAAGGGAGCGTAGACGGTTAAGCAAGTCTGAAGTGAAAGCCCGGGGCTCAACCCCGGTACTGCTTTGGAAACTGTTTGACTTGAGTGCAGGAGA
+
GGGFGGGGGGGGGGGGGGGGGGGGGGGFGGGGGGGGGGCFGGGGGGGGGGGGFFGGGGGGGGGFGGGGGFFFGGGGGGGGGGGGFGGGGGGGGGGGGGGGGGGGGGGGGGGGGGFGGGGGGGDGGGGGGGGGGGGGCG7DFGGGGG>F@CGGGGGD9FGGGGGGGGGGGGDGGGGDEGGGGGGGGGG5?:CFGGGGGGGGDEEGGGGGGG9FGFFFGGG*:FFD<FGGGGGDGCCEEFGF@FFFDGB3BFGGFFF?G<2AGF7:BA?AAF#############
@DE18INS60510:318:000000000-B6LD3:1:1101:18308:7907 1:N:0:AAGAGGCAAAGGCTAT
TGGGGAATATTGCACAGTGGGCGCAAGCCTGATGCAGCCATGCCGCGTGTATGAAGAAGGCCTTCGGGTTGTAAAGTACTTTCAGCGAGGAGGAAGGCGTTGTGGTTAATAACCGCAGCGATTGACGTTACTCGCAGAAGAAGCACCGGCTAACTCCGTGCCAGCAGCCGCGGTAATACGGAGGGTGCAAGCGTTAATCGGAATTACTGGGCGTAAAGCGCACGCAGGCGGTCTGTCAAGTCGGATGTGAAATCCCCGGGCTCAACCTGGGAACTGCATCCGA
+
GGGGGGGGGGGGGGGGGGGGGGGGGGGGGGGGGGGGGGGGGGGGEGGGGGGGGGGGGGGGGGGFFFGDGGGGGGGGGGGGGGGGGGDGGGGGGEGEGGGGGGFCCGGGGGGGGGGGGDGGGGGFGGGGGGGGGDGGGGGFFGFGGGGGGGGGGGGGGGGGGG7FGG6EGGDGDGDEGGGF5EGGDEGGGGFGGGGGFGG8C>?>C+<FEFCFGCGGGDGGGGEGGGGCEEGGGGGFFFGGFFF@DDDFBG=>FFFFGG9>G>FC?:FFF>?:(8??<24:7B>
@DE18INS60510:318:000000000-B6LD3:1:1101:13453:7914 1:N:0:AAGAGGCAAAGGCTAT
TGGGGAATATTGCACAATGGGCGCAAGCCTGATGCAGCCATGCCGCGTGTATGAAGAAGGCCTTCGGGTTGTAAAGTACTTTCAGCGGGGAGGAAGGGAGTAAAGTTAATACCTTTGCTCATTGACGTTACCCGCAGAAGAAGCACCGGCTAACTCCGTTCCAGTAGCCGCGGTAATACGGAGGGTGCAAGCGTTAATCGGAATTACTGGGCGTAAAGCGCACGCAGGCGGTTTGTTAAGTCAGATGTGAAATCCCCGGGCTCAACCTGGGAACTGCATCTGA
+
GGGGGGGGGGGGGGGGDGFFGGGGGGGGGGGGGGGGGGGGGGGGGGGGGGGGGGGGGGGGGGGGGGGGGGGG9FDGFFG?FGGGGGGCGGGGGEGFGGGGGFGGGGGGGGFGGGGGFGGGDGG9DGGGGGGGGEG<CGGFGFFGGGGGGGGEDGGGGGG,CFGFEFGGGEGGGGGGGCGG5*=E8CEGGGGGCGGDFGGG>88CGFGGFCFGGGCECGGCDDGGG3E)CCD5<<*<?@CCFFF?CGFG=DGFF=?4D519G>77=1FF:4:???#########
@DE18INS60510:318:000000000-B6LD3:1:1101:10509:7922 1:N:0:AAGAGGCAAAGGCTAT
TGGGGAATATTGCACAATGGGCGCAAGCCTGATGCAGCCATGCCGCGTGTATGAAGAAGGCCTTCGGGTTGTAAAGTACTTTCAGCGGGGGGGAAGGGAGTAAAGTTAATACCTTTGCTCATTGACGTTACCCGCAGAAGAAGCACCGGCTAACTCCGTGCCAGCAGCCGCGGTAATACGGAGGGTGCAAGCGTTAATCGGAATTACTGGGCGTAAAGCGCACGCAGGCGGTTTGTTAAGTCAGATGTGAAATCCCCGGGCTCAACCTGGGAACTGCATCTGA
+
GGGGGGGGGGGGGGGGGGGGGGGGGGGGGGGGGGGGGGCEFGGGGGGEEFFGGGGGGGGGGGGGGGGGGGGGGGGGFGGFDGGGCEGGGGEFGGEEGCFGGGF?FFGGGGGFG9FFGGGGGGGGGGGED>GGFEGEDGCFGCFFCGGGCEGGGGGGFGGEGFGGGGFF5>EGGG5CFFF>8*:EGGGG?FFGGGGDFGCGCCEGFDCFGGFCCGEECDFGGD=DEDE<E57>DGG>F8CFFF=FFFF>?G*:79<?CC60CE<C?B#################
@DE18INS60510:318:000000000-B6LD3:1:1101:12889:7927 1:N:0:AAGAGGCAAAGGCTAT
TGGGGAATATTGCACAATGGGCGCAAGCCTGATGCAGCCATGCCGCGTGTATGAAGAAGGCCTTCGGGTTGTAAAGTACTTTCAGCGGGGAGGAAGGGAGTAAAGTTAATACCTTTGCTCATTGACGTTACCCGCAGAAGAAGCACCGGCTAACTCCGTGCCAGCAGCCGCGGTAATACGGAGGGTGCAAGCGTTAATCGGAATTACTGGGCGTAAAGCGCACGCAGGCGGTTTGTTAAGTCAGATGTGAAATCCCCGGGCTCAACCTGGGAACTGCATCTGA
+
GGGGGGGGGGGGGGGGGGGGGGGGGGGGGGGGGGGGGGGGGGGGGGGGCFGGGFGGGGGGGGGGGGGGGGCFGGFDFGGGGGGGGGFGGGGGGGGGGGG7CCGGGGGGGGGGGGGGGGGGGGGGGGGGGGGGGGGGGDGCGGGGGGGGGGGGGGGGGGGGGGGGGFFGGGGDCEEEGGGGGEEE5CEGGGGGDGGGCGG>EGGGGGGGGGGGGGGG=CGDGGGGGGGGGGDDGDC7?@GGFFF?FGFF4C>FGFF@GG>>G397FBF?0>::8?>)48<DA2=
@DE18INS60510:318:000000000-B6LD3:1:1101:6966:7937 1:N:0:AAGAGGCAAAGGCTAT
TGGGGAATATTGCACAATGGGCGCAAGCCTGATGCAGCCATGCCGCGTGTATGAAGAAGGCCTTCGGGTTGTAAAGTACTTTCAGCGGGGAGGAAGGGAGTAAAGTTAATACCTTTGCTCATTGACGTTACCCGCAGAAGAAGCACCGGCTACCTCCGTGCCAGCAGCCGCGGTAATACGAAGGGTGCAAGCGTTAATCGGAATTACTGGGCGTAAAGCGCACGCAGGCGGTTTGTTAAGTCAGATGTGAAATCCCCGGGCTCAACCTGGGAACTGCATCTGA
+
;EFGEGDFG9-CEF9,6-C,EEFEF:@8<<<EFFGGGCGGGGFGGDGFEG<C9CFG9<E8,66CEFGGGGGFGFDFEDFGGGDG,B:FFDGFGDFCG>D7CBFGGGFGGGG<=>C<<FF>=FGGG9FGFFFCCEG<C:F@FFGGFCGGDFGG,,?F:FBCFFCFG7:F,4:8:<F*?CFG*;C*4<B8ECF5EG8AE7C>C5;A?@902C*>*:CGEGGGGCECECC5EGGG)95@890:@==?>+9CFGG:CF:)/1(()8/C=:F??##############
@DE18INS60510:318:000000000-B6LD3:1:1101:4609:7950 1:N:0:AAGAGGCAAAGGCTAT
TGGGGAATATTGCACAATGGGCGCAAGCCTGATGCAGCCATGCCGCGTGTATGAAGAAGGCCTTCGGGTTGTAAAGTACTTTCAGCGGGGAGGAAGGGAGTAAAGTTAATACCTTTGCTCATTGACGTTACCCGCAGAAGAAGCACCGGCTAACTCCGTGCCAGCAGCCGCGGTAATACGGAGGGTGCAAGCGTTAATCGGAATTACTGGGCGTCAAGCGCACGCAGGCGGTTTGTTACGTCAGATGTGAAATCCACGGGCTCAACCTGGGCACTGCATCTGA
+
CFDFGGGGGGGGFFFCEEFGAFGGGGGGGGGFGGGGGFGGGGGFEGGGGGCFGGEACFFGGGGGGGGG<FCFFGGGGGGDDFGGDFGGGC7>EBFCFCFFF>FFGGGGGGFFGGGGFGAF9;FFD>FGDGGGGGGCCEG77<,?3=CG7<FEFFFGGGGGGGGCGDGGBFE85?E*++2*;;E>GGG*0@EC58C>CEFF>E8C677E96CE5>*:5F=5<DGDGGE3C=3/9<D>4=*/<:7>7<=>BGF*:@F*<369D5/772>:7)((487>BA42626
@DE18INS60510:318:000000000-B6LD3:1:1101:25694:7959 1:N:0:AAGAGGCAAAGGCTAT
TGGGGAATATTGCACAATGGGGGAAACCCCGATGCAGCGACGCCGCGTGAGCGATGAAGTATTTCGGTATGTAAAGCTCTATCAGCAGGGAAGAAAATGACGGTACCTGACTAAGAAGCCCCGGCTAACTACGTGCCAGCAGCCGCGGTAATACGTAGGGGGCAAGCGTTATCCGGATTTACTGGGTGTAAAGGGAGCGTAGACGGAAGAGCAAGTCTGATGTGAAAGGCTGGGGCTTAACCCCAGGACTGCATTGGAAACTGTTTTTCTAGAGTGCCGGAGA
+
GGGGGGGGGGGGGGGGGGGGGGGGGGGGGGGGGGGGGGEGGGGGGGGGGGGGGGGGGGGGFFGGGGGGGGGGGGGGGGGGGGGGGGGGGGGGGGGGGGGGGGGGGGGGGGGGGGGGGGGGGGGGGGGGGGGGGGGGGGGGGGGGGGGGGGGGGGGGGGGGGGGGGGGGGGGGGGGGGGGGGGGGGGGGGGGGGGGGGGGGGGEGGGGGGGGGGGGGGFGGGGGFFGGGGGGGGDGEEFDFFFFECE7DFDCGGFFFGGFAGFF>BBF6?FDFA?FFFAB0;>D
@DE18INS60510:318:000000000-B6LD3:1:1101:18399:7987 1:N:0:AAGAGGCAAAGGCTAT
TGGGGAATATTGCACAATGGGCGCAAGCCTGATGCAGCCATGCCGCGTGTATGAAGAAGGCCTTCGGGTTGTAAAGTACTTTCAGCGGGGAGGAAGGGAGTAAAGTTAATACCTTTGCTCATTGACGTTACCCGCAGAAGAAGCACCGGCTAACTCCGTGCCAGCAGCCGCGGTAATACGGAGGGTGCAAGCGTTAATCGGAATTACTGGGCGTAAAGCGCACGCAGGCGGTTTGTTAAGTCAGATGTGAAATCCCCGGGCTCAACCTGGGAACTGCATCTGA
+
GGGGGGGGGGGGGGGEEFGGGGGGGGGGGGFGGGGGCFGGFGGGGGGGGGGGGGGGGGDGGGGGGCCCGGEGGGGGGGGGFGGGFGGGGG7FGDFFGDGGGGFGFGGCFGGGGGFGGGGGGGG9FG@EGGEGCGGGG:EF7F@FGGGE7CFDGGFGGGGGGGC:CC+:B<EGDE58FGGF**2:*CCEFGCCEGGGFGG>ECEDG+CG+85==C5C57><D)CDGDECEC<CDG*)7*?CFFF*0<BGBC*2:=F)9>(9D:F=??F?7),.8::BFA<A###
@DE18INS60510:318:000000000-B6LD3:1:1101:28235:7999 1:N:0:AAGAGGCAAAGGCTAT
TGGGGAATATTGCACAATGGGCGCAAGCCTGATGCAGCCATGCCGCGTGTATGAAGAAGGCCTTCGGGTTGTAAAGTACTTTCAGCGGGGAGGAAGGGAGTAAAGTTAATACCTTTGCTCATTGACGTTACCCGCAGAAGAAGCACCGGCTAACTCCGTGCCAGCAGCCGCGGTAATACGGAGGGTGCAAGCGTTAATCGGAATTACTGGGCGTAAAGCGCACGCAGGCGGTTTGTTAAGTCAGATGTGAAATCCCCGGGCTCAACCTGGGAACTGCATCTGA
+
GGGGGGGGGGGGGGGGGGGGGGGGGGGGGGGGGGGGGGGGGGGGGGGGGGGGGGGGGGGGGGGGGGGGGGGGGGGGGGGGGGGGGGGGGGGGGGGGGGGGGGGGGGGGGGGGGGGGGGGGGGGGGGGGGGGGGGGGGGGGGGGGGGGGGGGGGGGGGGGGGGGGGGGGGGGGGGGGGGGGGGGGGGGGGGGGGGGGGGGGGGGGGGGGFGDEGGGGGGGGGGGDGDGGGDGGGGGFFFGGFFFFCFFFFGFGGFFFGG9BG@FC??F?:FFF8<BFDF><256
@DE18INS60510:318:000000000-B6LD3:1:1101:10719:8008 1:N:0:AAGAGGCAAAGGCTAT
TGGGGAATATTGCACAATGGGGGAAACCCTGATGCAGCGACGCCGCGTGAGCGATGAAGTATTTCGGTATGTAAAGCTCTATCAGCAGGGAAGAAAATGACGGTACCTGACTAAGAAGCCCCGGCTAACTACGTGCCAGCAGCCGCGGTAATACGTAGGGGGCAAGCGTTATCCGGATTTACTGGGTGTAAAGGGAGCGTAGACGGCATGGCAAGCCAGATGTGAAAGCCCGGGGTTCAACCCCGGGACTGCATTTGGAACTGTCAGGCTAGAGTGTCGGGGG
+
FGGGGGGGFFGDGGGFEFGGGGGGGGGDGGGGGGGGGGGGEFEGGGGGGGGGGGGGGGGGGGGGGGGGDGCFGGGGGGGGGGGFG@EFGGGFGGGGGFFGGGDGGEGGGFGGGGC<FGGGGGDGGGGGGGGGGGGGGGGGGGGGGGG@C7<FGGGFGGGGGGGCFF7CEEGGGGGGGDDG7FGGGGGGGGGC@GGG5CGGGDGGGGDGGGGGG9CE:5C7DDGGGGGDFFFGGDD5>>>:=53>GG:3<FFG:BF@FF:B6?*:@B=(8F:1)))6:A:B###
@DE18INS60510:318:000000000-B6LD3:1:1101:26237:8022 1:N:0:AAGAGGCAAAGGCTAT
TGGGGAATATTGCACAATGGGCGCAAGCCTGATGCAGCCATGCCGCGTGTATGAAGAAGGCCTTCGGGTTGTAAAGTACTTTCAGCGGGGAGGAAGGGAGTAAAGTTAATACCTTTGCCCATTGACGTTACCCGCAGAAGAAGCACCGGCTAACTCCGTGCCAGCAGCCGCGGTAATACGGAGGGTGCAAGCGTTAATCGGAATTACTGGGCGTAAAGCGCACGCAGGCGGTTTGTTAAGTCAGATGTGAAATCCCCGGGCCCAACCTGGGAACTGCATCTGA
+
GFGGGGGGGGGGGGGGGGGGGGGGGGGGGGGGGGGGGGGGGGGFGGGFGGGGGGFGCGFGFGFGGGGGGGGGGGGFGGGE?FGFGGGGG>FGGGGGGGGGGGDFGGGGGGGGGGGGFGGGFGGFFGGFGGEFGEGFEGGGCFFGGGGGGGGGGGGDGGGGGGGGGGGGGGGGGGGGGGFGECCE@EGGFGFGGGGGGGGCEC>FFGGGAFGFGGGGGGGDGGEDGGE3*:<9DDDFF4>G**9=FC=>FGGCD?46DC>BD)777<B(:F0<>B?<<)6<BF4
@DE18INS60510:318:000000000-B6LD3:1:1101:4188:8056 1:N:0:AAGAGGCAAAGGCTAT
TGGGGAATATTGCACAATGGGCGCAAGCCTGATGCAGCCATGCCGCGTGTATGAAGAAGGCCTTCGGGTTGTAAAGTACTTTCAGCGAGGAGGAAGGTGTTGAGGTTAATAACCTCAGCAATTGACGTTACTCGCAGAAGAAGCACCGGCTAACTCCGTGCCAGCAGCCGCGGTAATACGGAGGGGGCAAGCGTTAATCGGAATTACTGGGCGTAAAGCGCACGCAGGCGGTCTGTCAAGTCGGATGTGAAATCCCCGGGCTCAACCTGGGAACTGCATCCGA
+
-CEFGGGDC9EFGGGGC<FFFFGGGGGFD<EECGGFGDFCEEG<FFG@F,C<FAFCGGFFFCFFFFEFCFECGEGGGGFECFFGCCFBCGGGGG,,=FFC7FGGGF8C<<FF9FEE?FDFG9CFFGE><F@FGGGECGGGGGGFFFGE77@FFGFGGECFCFGGGGGGG***<<FE;EGCGGG@E*8ECFGGGG*AEFG5EGEF6?<+<CEG==C>F7CCGGEDEDEDEED1777*09C===3B7*76=F77C=?6CG66757=@BF7<F6?2<?F>AD>06B
@DE18INS60510:318:000000000-B6LD3:1:1101:4169:8056 1:N:0:AAGAGGCAAAGGCTAT
TGGGGAATATTGCACAATGGGCGCAAGCCTGATGCAGCCATGCCGCGTGTATGAAGAAGGCCTTCGGGTTGTAAAGTACTTTCAGCGAGGAGGAAGGTGTTGAGGTTAATAACCTCAGCAATTGACGTTACTCGCAGAAGAAGCATCGGCTAACTCCGTGCCAGCAGCCGCGGTAATACGGAGGGTGCAAGCGTTAATCGGAATTACTGGGCGTAAAGCGCACGCAGGCGGTCTGTCAAGTCGGATGTGAAATCACCGGGCTCAACCTGGGAACTGCATCCGA
+
FGGGE7FFFGFFGGGGF<FFGGGCGGGGGGGFFGGGGGGGGGGGGGGCEFEF,9CFGGGG8EF8FEEE4CFGF<FDFGEEFGGGGGG+8=CFEBEEFEEGGG9FFFFGGFG99BE,A=,ED9FFGGDCFGDFFGGGG@>DGC7B@,@FBCCF,,@,:FGGEGGGGC@:,*:>FGEG@E;:**<@C8E5+>CGG8:8:FF8EC8FFCGG7?G5C:>**:?CDDE<5CG3>CC>CD5@7*29@FFFC*899*:>CB#############################
@DE18INS60510:318:000000000-B6LD3:1:1101:14589:8062 1:N:0:AAGAGGCAAAGGCTAT
TGGGGAATATTGCACAATGGGCGCAAGCCTGATGCAGCCATGCCGCGTGTATGAAGAAGGCCTTCGGGTTGTAAAGTACTTTCAGCGGGGAGGAAGGGAGTAAAGTTAATACCTTTGCTCATTGACGTTACCCGCAGAAGAAGCACCGGCTAACTCCGTGCCAGCAGCCGCGGTAATACGGAGGGTGCAAGCGTTAATCGGAATTACTGGGCGTAAAGCGCACGCAGGCGGTTTGTTAAGTCAGATGTGAAATCCCCGGGCTCAACCTGGGGACTGCATCTGA
+
GGGGGGGGGGGGGGGGGGGGGGEFGGGGGGGGGGGGGGGGGGGGGGGGGGGGGGGGGGGFGGGGGG?@FGGGGGGGGGGGGGGGGGGGGGGGGGGFDEGGGGGACGGGGGGGGGGGCGGGGGGGGGGEGFGGGGGGGG?FGFGGGGGGGGGGGGGGGGGGGGGFGFFGG>GGGGGGGGGFGGGGGDCCFGFGGGGGEGGGDG5EGCGGF8=:EGCGGGGCDDCCE5EDGGGGGDGFF?GFFF*40ABC4CD*CF?F<D>;DFGF?:FFB@B(,47BFFFFFBF
@DE18INS60510:318:000000000-B6LD3:1:1101:12346:8091 1:N:0:AAGAGGCAAAGGCTAT
TGGGGAATATTGCACAATGGGCGCAAGCCTGATGCAGCCATGCCGCGTGTATGAAGAAGGCCTTCGGGTTGTAAAGTACTTTCAGCGGGGAGGAAGGGAGTAAAGTTAATACCTTTGCTCATTGACGTTACCCTCAGAAGAAGCACCGGCTAACTCCGTGCCAGCAGCCGCGGTAATACGGAGGGTGCAAGCGTTAATCGGAATTACTGGGCGTAAAGCGCACGCAGGCGGTTTGTTAAGTCAGATGTGAAATCCCCGGGCTCAACCTGGGAACTGCATCTGA
+
GGGGGGGGGGGGGGGGGGGGGGGGGGGGGGGGGFGGGGGGGGGGGGGGGGGGGGFGGGGFGGGGGGGGGGGGGGGGGGGGGGGGFGEGGGGGGGGGGGGDGGGGGGGGGGGFGGGGFGGGGGGFGGGGGGGGGGGGGGGGGGGGGGGEGGGGGGGGGDG7CBFGGGGGFGGGGGGGGGGGGD7CEGGGGG?FGGGEFGFGGGEGGDGGFGFGDEEGGGG<<DGGGDEDGGGGG*9>?*CFFFFFGCFG47*:>@FFGGF().99FFFFF>?0:<>><>9AFFB
@DE18INS60510:318:000000000-B6LD3:1:1101:13348:8114 1:N:0:AAGAGGCAAAGGCTAT
TGGGGAATATTGGACAATGGGCGAAAGCCTGATCCAGCGACGCCGCGTGAGTGAAGAAGTATTTCGGTATGTAAAGCTCTATCAGCAGGGAAGAAAATGACGGTACCTGACTAAGAAGCCCCGGCTAACTACGTGCCAGCAGCCGCGGTAATACGTAGGGGGCAAGCGTTATCCGGATTTACTGGGTGTAAAGGGAGCGTAGACGGTTAAGCAAGTCTGAAGTGAAAGCCCGGGGCTCAACCCCGGTACTGCTTTGGAAACTGTTTGACTTGAGTGCAGGAGA
+
GGGGGGGGGGGGGGGGGGGGGGGGGGGGGGGGGGGGGGGGGGGGGGGGGGGGGGGGGGGGAFGGGGGGGFGGGGGFGGGGGGGGDFFGGGGGGGGGGGFFGGGGGGGGFGGGGCFCGFGGGGGGGGEGGGGGGGAFGGCGGGGGGGG7FGGGGGGGGGGGGGGGFGGGGGDFGGGGEGGGGGGGGGGDG?ECGGGGGGGGGC8EEGGGGCCGGG6AEGGGGGGGFC?:FGGGDGC>EF6CFFFFGGFDFGGGGFFFFFBBGFCFFFFBFFF>B7AFFA93:?>
@DE18INS60510:318:000000000-B6LD3:1:1101:25712:8118 1:N:0:AAGAGGCAAAGGCTAT
TGGGGAATATTGCACAATGGGCGCAAGCCTGATGCAGCCATGCCGCGTGTATGAAGAAGGCCTTCGGGTTGTAAAGTACTTTCAGCGGGGAGGAAGGGAGTAAAGTTAATACCTTTGCTCATTGACGTTACCCGCAGAAGAAGCACCGGCTAACTCCGTGCCAGCAGCCGCGGTAATACGGAGGGTGCAAGCGTTAATCGGAATTACTGGGCGTAAAGCGCACGCAGGCGGTTTGTTAAGTCAGATGTGAAATCCCCGGGCTCAACCTGGGAACTGCATCTGA
+
GGGGGGGGGGGFGGGGGGGGCGGGGGGGGGGGGGGGGGGGGGGGEGEGGGGGGGFGGGEGGGGGGGGGGGFGGGGDFFGEFDFGGGDGGGGGGDFGGGGGGFGFGGGGFGDCFGGCFFFGGGGGGGGGGGGGGGGEEGGGCCBFGGGF@@CCFCFGGGDFCFGGGCCFEGGGG8CGGGGGGD8EEGEGEFFFCEEEGGGGE5CCCCGGFDGFC7==5>CD:5=DDGEDG*77<DDFFBFC*87=79@:=FG7DFFFGGFFGF*9@:FF25,1:2:??D#####
@DE18INS60510:318:000000000-B6LD3:1:1101:21338:8122 1:N:0:AAGAGGCAAAGGCTAT
TGGGGAATATTGCACAATGGGCGCAAGCCTGATGCAGCCATGCCGCGTGTATGAAGAAGGCCTTCGGGTTGTAAAGTACTTTCAGCGGGGAGGAAGGGAGTAAAGTTAATACCTTTGCTCATTGACGTTACCCGCAGAAGAAGCACCGGCTAACTCCGTGCCAGCAGCCGCGGTAATACGGAGGGTGCAAGCGTTAATCGGAATTACTGGGCGTAAAGCGCACGCAGGCGGTTTGTTAAGTCAGATGTGAAATCCCCGGGCCCGACCTGGGAACTGCATCTGA
+
GGGGGGGGGGGGGGGGGGGGGGGGGGGGGGGGGFGGGGGGGGGGGGGGGGGGGEGGGGGGGGGGGGGGGGGGFFGFFFGGGGGGGGGGGGGGGCGFEGGGFFEGFGGCGGFGGGGGGGGGGGGFGGGGGGGGGGGGGGGFFC:FEFGDGGGGGGGGDGGDGGGGGGGGG:EEGGDEGGGGD58CGGGGGGGGGGGCFGGCD>CFGGGG?EFGGGGCF7CCDGGDGG=DE7DDDDGFFFDGFFFFFFFGFG7:CFFFG:997)77<>D;B421,4>472:AAB=
@DE18INS60510:318:000000000-B6LD3:1:1101:25362:8127 1:N:0:AAGAGGCAAAGGCTAT
TGGGGAATATTGCACAATGGGCGCAAGCCTGATGCAGCCATGCCGCGTGTATGAAGAAGGCCTTCGGGTTGTAAAGTACTTTCAGCGGGGAGGAAGGGAGTAGAGTTAATACCTTTGCTCATTGACGTTACCCGCAGAAGAAGCACCGGCTAACTCCGTGCCAGCAGCCGCGGTAATACGGAGGGTGCAAGCGTTAATCGGAATTACTGGGCGTAAAGCGCACGCAGGCGGTTTGTTAAGTCAGATGTGAAATCCCCGGGCTCAACCTGGGAACTGAATCTGA
+
GGGGCGGGGGGGGGGGGGFGFGFGGGGGGGGGGGGGGGGGFGGGGGGGGGGGGGGGGGGGGGGGGGGGGGGGGGGGGGGGGGGFGGGGGGGGGEFGGGGGGFFFGGGGGGCFGGGGGGGGGGGGGGGEGGGGGGGGGG7FGGGGGGGGGGGEGG?9FGGGGGGGGGGGGGGGGGGGGGGGGCEEEGGDGGFGGGGGGGGDGGGGGGGGCFGGGG55CGGGGGCGGGGGGGC79DDFFF7FFFFFCGFG?DFFCFFFGG1>GFGFF7F7<FF05<F?)5<>4<?
@DE18INS60510:318:000000000-B6LD3:1:1101:19267:8130 1:N:0:AAGAGGCAAAGGCTAT
TGGGGAATATTGCACAATGGGCGCAAGCCTGATGCAGCCATGCCGCGTGTATGAAGAAGGCCTTCGGGTTGTAAAGTACTTTCAGCGGGGAGGAAGGGAGTAAAGTTAATACCTTTGCTCATTGACGTTACCCGCAGAAGAAGCACCGGCTAACTCCGTGCCAGCAGCCGCGGTAATACGGAGGGTGCAAGCGTTAATCGGACTTACTGGGCGTAAAGCGCACGCAGGCGGTTTGTTAAGTCAGATGTGAAATCCCCGGGCTCAACCTGGGAACTGCATCTGA
+
GGGGGGGGGGGGGGGGGGGGGGGGGGGGGGGGGGGGGGGGGGGGGGGGGGGGGGGGGFGGGGGGGGGGGGGGGGGGGGGGGGGGGGDGGCCCGGFGGGGGGFBFCGGGGGEGGGGGDGGG9FGGFGDFCFGGGGGGGGGGGGGGGGGGGGGGFFGGGGGGGGGEFFFFC:ECCCC8CGGFGGGGGEEGFG?EGGGGFFFCCE*869EFCCGGGGGGFDFGGGGDE3=DEG:DGGGFFF:>FF=47:@CBGGCCFF)7390D@GDFBFFF)3(4:B<<24<DB?
@DE18INS60510:318:000000000-B6LD3:1:1101:6772:8141 1:N:0:AAGAGGCAAAGGCTAT
TGGGGAATATTGCACAATGGGCGCAAGCCTGATGCAGCCATGCCGCGTGTATGAAGAAGGCCTTCGGGTTGTAAAGTACTTTCAGCGGGGAGGAAGGGAGTAAAGTTAATACCTTTGCTCATTGACGTTACCCGCAGAAGAAGCACCGGCTAACTCCGTGCCAGCAGCCGCGGTAATACGGAGGGTGCAAGCGTTAATCGGAATTACTGGGCGTAAAGCGCACGCAGGCGGTTTGTTAAGTCAGATGTGAAATCCCCGGGCTCAACCTGGGAACTGCATCTGA
+
FGGGGGGGGGGGGGGGGGGGGGGGGGGFGGGGGGGGGGGGGGGGGGGFGGGGGGFFFGGGGGGGGGGGFGGGFGGGGGGGGGGGGGGGGGGGGGGGGGGGGGGGGGGGGGGGGGGCFGCGGGGGGGGGGGGGGGGGGGGGGGGGGGFGGDDGFFGGGGGGGGGGGGFGGGGGGGGDFCFGGGGGCCEGGFGGEEEEFGGGGGGGG@CFCFFCEEGGFGGGGGGGGGEC=GGDG3CFFFGGFFFFGGFGFGGFFFF6DGFFDBFDF?F?FF???BFFBA<BAA?
@DE18INS60510:318:000000000-B6LD3:1:1101:22130:8151 1:N:0:AAGAGGCAAAGGCTAT
TGGGGAATATTGCACAATGGGCGCAAGCCTGATGCAGCCATGCCGCGTGCATGAAGAAGGCCTTCGGGTTGTAAAGTACTTTCAGCGGGGAGGAAGGGAGTAAAGTTAATACCTTTGCTCATTGACGTTACCCGCAGAAGAAGCACCGGCTAACTCCGTGCCAGCAGCCGCGGTAATACGGAGGGTGCAAGCGTTAATCGGAATTACTGGGCGTAAAGCGCACGCAGGCGGTTTGTTAAGTCAGATGTGAAATCCCCGGGCTCAACCTGGGAACTGCATCTGA
+
GGGGGGGGGGGGGGGGGGGGGGGGGGGGGGGGGGGGGGGGGGGGGGGGGGGGGGGGGGGGGGGGGGGGGGGGGGGGGGGFGGGGGGGDGGDGGGGGGGGFGGGFGGGGGGGGGGGGGGGGGGGFGGGGGGGGFGGGGGGGFFFFGGGDEGGGGGGGGGGGGGGGGGGGGGGGGGGGGGGGGEGGGGGGGGCGGGGGFFG8>CCFG?FGA8FFGG5CCDDDGGGGGGGDGGGGGGGF?F*:=FFFFFFGFGGGGFFFGGFFG)77FFFF?>BFBBFFFBAFAA?
@DE18INS60510:318:000000000-B6LD3:1:1101:18128:8164 1:N:0:AAGAGGCAAAGGCTAT
TGGGGAATATTGCACAATGGGCGCAAGCCTGATGCAGCCATGCCGCGTGTATGAAGAAGGCCTTCGGGTTGTAAAGTACTTTCAGCGGGGAGGAAGGGAGTAAAGTTAATACCTTTGCTCATTGACGTTACCCGCAGAAGAAGCACCGGCTAACTCCGTGCCAGCAGCCGCGGTAATACGGAGGGTGCAAGCGTTAATCGGAATTACTGGGCGTAAAGCGCACGCAGGCGGTTTGTTAAGTCAGATGTGAAATCCCCGGGCTCAACCTGGGAACTGCATCTGA
+
GGGGGGGGGGGGGGGGGGGGGGGGGGGGGGGGGGGGGGGGGGGGGGGGGGGGGGGGGGEGGGGGGGGGGGGGGGGGGGGGGGGGGGGGGGGGGGGGGGGGGGDGGGGGGGGGGGGGGGGGGGGGGGGGGGGGGGGGGGGGGGGGGGGGGGGGGGGGGGGGGGGGGFGGGGGGGGGGGGGGDGGGGGGGGGGGGGGGGGGFEGEGGGGG?FCFGGGGGGG:DGEGGGGGGGG>DCDFFFCFFFFFGFFF4DF77FFFGG92CDGGFFFFFFFF>BF?FFBBA>F
@DE18INS60510:318:000000000-B6LD3:1:1101:18386:8167 1:N:0:AAGAGGCAAAGGCTAT
TGGGGAATATTGCACAATGGGCGCAAGCCTGATGCAGCCATGCCGCGTGTATGAAGAAGGCCTTCGGGTTGTAAAGTACTTTCAGCGGGGAGGAAGGTGTTGAGGTTAATAACCTCAGCAATTGACGTTACCCGCAGAAGAAGCACCGGCTAACTCCGTGCCCGCAGCCGCGGTAATACGGAGGGTGCAAGCGTTAATCGGATTTACTGGGCGTAAAGCGCACGCAGGCGGTCTGTCAAGTCGGATGTTAAATCCCCGGGCCCCCCCTGGGAACTGCATTCGA
+
GGGGGGEG<FCGGGGDDFGDGGGGGDG@FGEGGGGGFFGGGFGGGGGFGGCEFGGGGGGFFCFGF,,@FGDFGGA,CDGGGFGEEDFGGG>@F7EF7FFGGDFA<DFD,D@DD=,BB8FGEGF<FGEGG,+EFCG@FGADF7FD:AF7:CC<:F2D:FFCFD,CE*=CFDG*=C<;CCC:C8@E8;ECGGFG>EG55@FF5C*;E+3:+<**::=EGCGDGDG)8CED==)179*17=?09@#########################################
@DE18INS60510:318:000000000-B6LD3:1:1101:22414:8168 1:N:0:AAGAGGCAAAGGCTAT
TGGGGAATATTGCACAATGGGCGCAAGCCTGATGCAGCCATGCCGCGTGTATGAAGAAGGCCTTCGGGTTGTAAAGTACTTTCAGCGGGGAGGAAGGGAGTAAAGTTAATACCTTAGCTCATTGACGTTACCCGCAGAAGAAGCACCGGTTAACTCCGTGCCAGCAGCCGCGGTAATACGGAGGGTGCAAGCGTTAATCGGAATTACTGGGCGTAAAGCGCACGCAGGCGGTTTGTTAAGTCAGATGTGAAATCCCCGGGCTCAACCTGGGAACTGCATCTGA
+
GGGGGGGGGGGGGGGGGGGGGGGGGGGGGGGGGGGGGGGGGGGGGGGGGGGGGGFGGGGGGGGGGGGGGGGGGGGGGGGGGGGGGGGGGGGGGGGGGGGGGGGGGGGGGGGGGGGFGGGGFGG;FFGGGGGGGGGGEGGF@FGGGGGEGGGCFGGGGGGDEGGGGCECFGGGGGEEGFFFGDGGDGEEGGCCEEEECGGFGDGGFEGG9FGGGGGDG7CGGGGGG3E3==DC<DGFFFDFFF4@FFFGFD7DDFFFGGBFG)/69<F?<FF<:?:<?<<ABF6
@DE18INS60510:318:000000000-B6LD3:1:1101:20153:8171 1:N:0:AAGAGGCAAAGGCTAT
TGGGGAATATTGCACAATGGGGGAAACCCTGATGCAGCGACGCCGCGTGAGCGATGAAGTATTTCGGTATGTAAAGCTCTATCAGCAGGGAAGAAAATGACGGTACCTGACTAAGAAGCCCCGGCTAACTACGTGCCAGCAGCCGCGGTAATACGTAGGGGGCAAGCGTTATCCGGATTTACTGGGTGTAAAGGGAGCGTAGACGGCATGGCAAGCCAGATGTGAAAGCCCGGGGCTCAACCCCGGGACTGCATTTGGAACTGTCAGGCTAGAGTGTCGGAGA
+
EFGGCGGGGGFGGCFG<FGGEGEFGFEGGGGGGFGGFFCFGGGEFGEGEGDGGDGEFGGGGGGGCFGGFGGGCF9?FEGFFFFG<F<DEDFFFFGFDFFFGD+BFEFGGGGGF9FFFCGGG@@CFGEGCFF@FG,>DFGG7AFGGGFGG7:FFCFEEFGE@C<*;7BCG8A@CE>E*?:CFCFE?ECCCF?CFGGCCGGE>E*<5C?**;CFGGG5EFFGGFGF9FCG?6CD)>C>;>F4?@E:DC>)7FFF7==7:*54*)0?=>?B###############
@DE18INS60510:318:000000000-B6LD3:1:1101:23307:8178 1:N:0:AAGAGGCAAAGGCTAT
TGGGGAATATTGCACAATGGGGGAAACCCTGATGCAGCGACGCCGCGTGAGCGAAGAAGTATTTCGGTATGTAAAGCTCTATCAGCAGGGAAGAAAATGACGGTACCTGACTAAGAAGCACCGGCTAACTACGTGCCAGCAGCCGCGGTAATACGTAGGGGGCAAGCGTTATCCGGATTTACTGGGTGTAAAGGGAGCGTAGACGGTTAAGCAAGTCTGAAGTGAAAGCCCGGGGCTCAACCCCGGTACTGCTTTGGAAACTGGTTGACTTGAGTGCAGGAGA
+
GGGGGGGGGGGGGGGGGGGGGGGGGGGGGGGGGGGGEGCGGGGGGGGGGGGGGGGGGGGGGGGGGGGGGGGGGGGGGGGGGGGGGGGGGGGGGGGGGGGGGGGGGGGGGGGGGFGGGGGGGGGGGGGGGGGGCFGGFGDFFGGGGGGGGGGGC@F,?FG@FFGG>FGGGGGGGGGGG>ECGCEFGGGGGGGGGGGFGGGGGG8FGGGGACC7976AEFGGFGEFFG7CCGGGGGGF@>CGFF:DGEEGE*0>*9BFD*44DBG*9A3(594<2:AA#######
@DE18INS60510:318:000000000-B6LD3:1:1101:5463:8183 1:N:0:AAGAGGCAAAGGCTAT
TGGGGAATATTGGGCAATGGGCGCAAGCCTGACCCAGCAACGCCGCGTGAAGGAAGAAGGCTTTCGGGTTGTAAACTTCTTTTGTCGGGGACGAAACAAATGACGGTACCCGGCGAATAAGCCACGGCTAACTACGTGCCAGCAGCTGCGGTAATACGTAGGTGGCAAGCGTTATCCGGCTTTACTGGGTGTAAAGGGCGTGTAGGCGGGATTGCAAGTCAGATGTGAAAACTGGGGGCTCAACCTCCAGCCTGCATTTGAAACTGTAGTTCTTGAGTGCTGG
+
CFGGGGGEG@EFG@FGGGFGE@F7FEFFFF@EEFG<F,=FFEGEEGGG7@FFFGGCFFGGGF<FGGGGGGGFCEFFFGGAAFDEFFGGGGGGGGGEFGGGGGGGGCGGGFAECFFCCFFDGGGGF:FEGDC8FFGGG::FAFFEF:C7FFFFF:CFGGFGGGCFGGGFGFCCEEGGCEE**8AC7@CGG888EFGFF8;E>ECCFGGGDGGDDCCCFGGGGG7C<79C+0*9CCF>D)C<5665CCFCFGGGGF457C24*97:4<FBABB<A<>A5<<>FB?
@DE18INS60510:318:000000000-B6LD3:1:1101:24332:8187 1:N:0:AAGAGGCAAAGGCTAT
TGGGGAATATTGCACAATGGGCGCAAGCCTGATGCAGCCATGCCGCGTGTATGAAGAAGGCCTTCGGGTTGTAAAGTACTTTCAGCGGGGAGGAAGGGAGTAAAGTTAATACCTTTGCTCATTGACGTTACCCGCAGAAGAAGCACCGGCTAACTCCGTGCCAGCAGCCGCGGTAATACGGAGGGTGCAAGCGTTAATCGGAATTACTGGGCGTAAAGCGCACGCAGGCGGTTTGTTAAGTCAGATGTGAAATCCCCGGGCTCAACCTGGGAACTGCATCTGA
+
GGGGGGGGGGGGGGGFEGFGGGGGGGGGGGGGGGGGGGGGGGGGGGGGGGGGGGGGFGFGCGGGGGGGGEFGFGGFGGGGFGGGGGGGGGGGGGGGGGGGGGGGGGGCEGGGGGGGGGGGGGGGFGGGFFGGGGGGGGGGGGGGFGGGGGGGGGFGGGG@GGGGFFGGGGGGGGGGGGGGGGGGGGGGGGGGGEGGFGGGGGGGFGGG+@CCEGG5E:DDDGGGGGGGGED9CCG5?B7C=B?@7??C4CF7:FFFGG6;G5>=43:0:FFFBFD<<<26:A?
@DE18INS60510:318:000000000-B6LD3:1:1101:12574:8194 1:N:0:AAGAGGCAAAGGCTAT
TGGGGAATATTGCACAATGGGCGCAAGCCTGATGCAGCCATGCCGCGTGTATGAAGAAGGCCTTCGGGTTGTAAAGTACTTTCAGCGGGGAGGAAGGGAGTAAAGTTAATACCTTTGCTCATTGACGTTACCCGCAGAAGAAGCACCGGCTAACTCCGTGCCAGCAGCCGCGGTAATACGGAGGGTGCAAGCGTTAATCGGAATTACTGGGCGTAAAGCGCACGCAGGCGGTTTGTTAAGTCAGATGTGAAATCCCCGGGCTCAACCTGTGAACTGCATCTGA
+
GGGGGGGGGGGGGGGGGGGGGGGGGGGGGGGGGGGGGGGGGGGGGGGFFGGGGGGGGGFGGGGGGGGGGGGGGG9FFGGGGGGGGGFGGGGGGGGGGGGGGGGGGGGGGGGGGGGFGGGGGGGFFGEGGGGGGEGGGDGFFGGGGGGGGGGGFFCGGCFGCGCFCFFGACCGD?EGEFGGGCGGDGEGGFCGDEGGFGGGGG8EGGGGGGDFEGDG5CFDGDECGGEDGGGCGDC>?FG7BFF=7CFG*7D7CF??GGFFG>5*9:FFB*82<AA8?<<<>FF
@DE18INS60510:318:000000000-B6LD3:1:1101:23020:8212 1:N:0:AAGAGGCAAAGGCTAT
TGGGGAATATTGCACAATGGGCGCAAGCCTGATGCAGCCATGCCGCGTGTATGAAGAAGGCCTTCGGGTTGTAAAGTACTTTCAGCGGGGAGGAAGGGAGTAAAGTTAATACCTTTGCTCATTGACGTTACCCGCAGAAGAAGCACCGGCTAACTCCGTGCCAGCAGCCGCGGTAATACGGAGGGTGCAAGCGTTAATCGGAATTACTGGGCGTAAAGCGCACGCAGGCGGTTTGTTAAGTCAGATGTGAAATCCCCGGGCTCAACCTGGGAACTGCATCTGA
+
GGGGGGGGGGGGGGGGGGGGGGGGGGGGGGGGGGGGGGGGGGGGGGGGGGGGGGGGGGGDGGGGGGGGGGGGGGGGGGGGGGGGGGGDGGGGGGGGGGGGGGFGGGGGGGGGGGGGFGGGGGGGGGGGGGGGGFGGGGGD:FEGGGGCEGGGGGGGGGGGGGGGGCGGGGGGGGCGGGGGGDEECGGGGGCGGGGEGGG8CE8EGGGGFCFGGGGCGFGGGGGGGD5CE*99DDDFF?>CFF*8CGFGFGCCFFFFFCB>GBFGF?F??FFFBFF<?2<D>FB
@DE18INS60510:318:000000000-B6LD3:1:1101:14401:8235 1:N:0:AAGAGGCAAAGGCTAT
TGGGGAATATTGCACAATGGGCGCAAGCCTGATGCAGCGACGCCGCGTGAGTGAAGAAGTATCCCGGTATGTAAAGCTCTATCAGCAGGGAAGAAAATGACGGTACCTGACTAAGAAGCCCCGGCTAACTACGTGCCAGCAGCCGCGGTAATACGTAGGGGGCAAGCGTTATCCGGATTTACTGGGTGTAAAGGGAGTGTAGACGGCGACGCAAGTCTGGAGTGAAAGCCCGGGGCCCAACCCCGGGACTGCTTTGGAAACTGTGCTGCTGGAGTGCAGGAGA
+
GGGGGGGGGGGGGGGGGGGGGGGGGGGGGGGGGGGGGGGGGGGGGGGGGGGEFGGGGGFGGGGGGGGGGGGGGGGGGGGGGGGGGGFGGGGGGGGGGGGGGGDGGGGGGGGGGD8FGGGGGGGEDGGGGGGGGGGGGGCFGGGGGGGGGGGGGGGCGGGGGGGGGGGDGGGGGGGGGEGGDGGGFGGGGGGGGGGGGGGGCFFGGDEGGGGGGGGGGGGF*7FFC>CFGCGDGGGFBBGCBED:DGF5BGFGF?FBFCB><FF>4<F)2?0?283:<)5<B##
@DE18INS60510:318:000000000-B6LD3:1:1101:16694:8241 1:N:0:AAGAGGCAAAGGCTAT
TGGGGAATATTGCACAATGGGCGCAAGCCTGATGCAGCCATGCCGCGTGTATGAAGAAGGCCTTCGGGTTGTAAAGTACTTTCAGCGGGGAGGAAGGGAGTAAAGTTAATACCTTTGCTCATTGACGTTACCCGCAGAAGAAGCACCGGCTAACTCCGTGCCAGCAGCCGCGGTAATACGGAGGGTGCAAGCGTTAATCGGAATTACTGGGCGTAAAGCGCACGCAGGCGGTTTGTTAAGTCAGATGTGAAATCCCCGGGCTCAACCTGGGAACTGCATCTGA
+
GGGGGGGGGGGGGGGGGGGGGGGGGGDFGGGGGGGGGGGGGGGGGGGFEGGGGGGGGGGGGGGGGGGGGGGGGGGGGGGGGGGGGGGGGGGCFGGFCFGGGGGGGGGFGGGGGGGGGGGGGGGGGGGGGGGGGGGGGGGGGGFGGGGCGGGGGGGGGGGGGGGGGGGGGGGGGGCEGGGGGGGGDEGGGGGGGGGG5CGG>GEGFGGEFGGGGGGCGGGDGGDGGGGDGGGDGGGFFFFGFFFFFEFC7FCDFF6?CG99DEGG4?F?<FF:>??F?FFF9<F
@DE18INS60510:318:000000000-B6LD3:1:1101:26693:8247 1:N:0:AAGAGGCAAAGGCTAT
TGGGGAATATTGGGCAATGGGCGCAAGCCTGACCCAGCAACGCCGCGTGAAGGAAGAAGGCTTTCGGGTTGTAAACTTCTTTTGTCGGGGGCGAAACAAATGACGGTACCCGACGAATAAGCCACGGCTAACTACGTGCCAGCAGCCGCGGTAATACGTAGGTGGCAAGCGTTATCCGGATTTACTGGGTGTAAAGGGCGTGTAGGCGGGATTGCAAGTCAGATGTGAAAACTGGGGGCTCAACCTCCAGCCTGCATTTGAAACTGTAGTTCTTGAGTGCTGG
+
GGGGGGGGGGGGGGGGGGGGGGGGGGGGGGGGGGGGGGGGGGGGGGGGGGGGGGGGGGGGGGGGGGGGGGGGGGGGGGGGGGGGGGGGGGGGGEGGGGGGGGGGGGGGGGGGGGGGGGGGGGGGGGGGGGGGGGGGGGGGGGGGGGGGGGGGGGGFGGGGGGGGGGGGGGGGGGGGGGGGGGGGGGGGGGGGGGGGFEGGGGGGGGCEGGGGGGFGGGGGGGCGGG9*<FGGGGGF3>DGFF@FGGFGFCFCGFF):F<BF?CGFDF>DFABFFAA?AFFABF
@DE18INS60510:318:000000000-B6LD3:1:1101:14238:8256 1:N:0:AAGAGGCAAAGGCTAT
TGGGGAATATTGCACAATGGGCGCAAGCCTGATGCAGCCATGCCGCGTGTATGAAGAAGGCCTTCGGGTTGTAAAGTACTTTCAGCGGGGAGGAAGGCGATAAGGTTAATAACCTTGTCGATTGACGTTACCCGCAGAAGAAGCACCGGCTAACTCCGTGCCAGCAGCCGCGGTAATACGGAGGGTGCAAGCGTTAATCGGAATTACTGGGCGTAAAGCGCACGCAGGCGGTCTGTCAAGTCGGATGTGAAATCCCCGGGCTCAACCTGGGAACTGCATTCGA
+
GGGGGGGGGGGGGGGGGGGGGGGGGGGGGGGGGGGGGGGGGGGGGGGFGGGGGGGGGGFGGGGGGGGGGGGGGGGGGGGGGGGGGGGGGGGGGGGGGGGGGGGGGGGGGGFGGGGGAFGGGGGGGGGEGGGGGGGGGGGGGGGGGGGGGGGGGGGGGGGGGGGGFGGGGGGGGGDGGGGGGGGGGGGGGFFGGGGG5EGGGEEGGGGGFEGGGGGGGGGGGGGGGGGGGEGDGDGFFFGFFFFF3CDGFDFDGFFFGGFFGFGFFFFFBFF7:BB<?3AAFDF
@DE18INS60510:318:000000000-B6LD3:1:1101:21710:8262 1:N:0:AAGAGGCAAAGGCTAT
TGGGGAATATTGCACAATGGGCGCAAGCCTGATGCAGCCATGCCGCGTGTATGAAGAAGGCCTTCGGGTTGTAAAGTACTTTCAGCGGGGAGGAAGGGAGTAAAGTTAATACCTTTGCTCATTGACGTTACCCGCAGAAGAAGCACCGGCTAACTCCGTGCCAGCAGCCGCGGTAATACGGAGGGTGCAAGCGTTAATCGGAATTACTGGGCGTAAAGCGCACGCAGGCGGTTTGTTAAGTCAGATGTGAAATCCCCGGGCTCAACCTGGGAACTGCATCTGA
+
GGGGGGGGGGGGGGGGGGGGGGGGGGGGGGGGGGGGGGGGGGGGGGGGGGGGGGGGGGGGGGGGGGGGGGGGGGGGGGGGGGGGGGGGGGGGGGGGGGGEFFGGGGGGGGAFGGGGGGGGGGGFGGGGGGGGGGGGGGGGGGDGGGGGGGGGGGGGGGGGGGGGGGGGGGGGGGGGGGGGDEGGGGGGGGFGGGGGGGGDGGDGGGGGFGGFGGGDFGGGGGGGGGG5EEGGGGGFFFGGFFFFGGFGFGC:CF?FGGFFGEGG@BF?F>BF?FF??A#####
@DE18INS60510:318:000000000-B6LD3:1:1101:22269:8263 1:N:0:AAGAGGCAAAGGCTAT
TGGGGAATATTGCACAATGGGGGAAACCCTGATGCAGCGACGCCGCGTGAAGGAAGAAGTATCTCGGTATGTAAACTTCTATCAGCAGGGAAGAAAATGACGGTACCTGACTAAGAAGCCCCGGCTAACTACGTGCCAGCAGCCGCGGTAATACGTAGGGGGCAAGCGTTATCCGGATTTACTGGGTGTAAAGGGAGCGTAGACGGAAGAGCAAGTCTGATGTGAAAGGCTGGGGCTTAACCCCAGGACTGCATTGGAAACTGTTTTTCTAGAGTGCCGGAGA
+
GGGGGEGGGGGFGGGGGGGGGGGEGGGGGGGGGGGGFFGGEGGGEGGGG@GGGGFFFGGGDEG?EFGGFGGGFFGGGEFFFGGFFG9EFGGFFFGGGGGCGGGGGEGGGGCFGFGCGCFGGGGGGGGGGGGGGGFGCE@FEGGFGD7<F@:FGGGGGFGDFEGGGCCEGGGGGGEC5?CG?FFFDD;E>CC0AF>;EGGGGCEGGG5E?FCFGFGFGFGGFFGG+:C7:CGF3CC;DFGFBFF)9*><>*9C>FF*<=<2>F7CFDFB:=B############
@DE18INS60510:318:000000000-B6LD3:1:1101:13584:8288 1:N:0:AAGAGGCAAAGGCTAT
TGGGGAATATTGCACAATGGGCGCAAGCCTGATGCAGCCATGCCGCGTGTATGAAGAAGGCCTTCGGGTTGTAAAGTACTTTCAGCGGGGAGGAAGGGAGTAAAGTTAATACCTTTGCTCATTGACGTTACCCGCAGAAGAAGCACCGGCTAACTCCGTGCCAGCAGCCGCGGTAATACGGAGGGTGCAAGCGTTAATCGGAATTACTGGGCGTAAAGCGCACGCAGGCGGTTTGTTAAGTCAGATGTGAAATCCCCGGGCTCAACCTGGGAACTGCATTCGA
+
GGGGGGGGGGGGGGGGGGGGGGGGGGGGGGGGGGGGGGGGGGGGGGFFGGGGGGGGGGGGGGGGGFGGGGGGGDEFFGGGGGGGGGGGGGGGGGGGGGGGFFBEFGGGGGGGGGGGGGGGGGGGGGGGGGGGGGGGGCGGGGGGGGGDGGGGGGGGGGGGGGGGGGGGGGGGGGDGGGGGGDEEGGGGGGGGGGGG>FGFEEGGGGGGGGCEGGGDGGGGGGGGGGGDGGD<DDGFFFDFFFFF7FFG4>CCFFFFGGF>DFGGFFFFFF?7:FFFFFF####
@DE18INS60510:318:000000000-B6LD3:1:1101:23975:8308 1:N:0:AAGAGGCAAAGGCTAT
TGGGGAATATTGCACAATGGGGGAAACCCTGATGCAGCGACGCCGCGTGAGCGATGAAGTATTTCGGTATGTAAAGCTCTATCAGCAGGGAAGAAAATGACGGTACCTGACTAAGAAGCCCCGGCTAACTACGTGCCAGCAGCCGCGGTAATACGTAGGGGGCAAGCGTTATCCGGATTTACTGGGTGTAAAGGGAGCGTAGACGGCATGGCATGCCAGATGTGAAAGCCCGGGGCTCAACCCCGGGACTGCATTTGGAACTGTCAGGCTAGAGTGTCGGAGA
+
GGGGGGGGGGGGGGGGGGGGGGGGGGGGGGGGGGGGGGDEGGGGGGGGGGGGGGGGGGGGGGGGGGGGGGGGGGGGGGGFGGGGGGGGGGGGFGGGGGGGGGGGGGGGGGGGFGGGGGGGGGGGGGGGGGGGGGGGGGFGGGGGGGGGGGEFGGGGGGGGGGGGGGGGEGGGGGGGGGGGGGGGGGGGGGGGGGGCEEGGGDGGGGGGGFGGGGGFFFFFFGGF?FGFC:CGDDGF>FGGFFF3CE>CDGGGCFFFGD?9G47CF<=?7>:<B?BA))4;BF>
@DE18INS60510:318:000000000-B6LD3:1:1101:23081:8309 1:N:0:AAGAGGCAAAGGCTAT
TGGGGAATATTGGGCAATGGGCGCAAGCCTGACCCAGCAACGCCGCGTGAAGGAAGAAGGCTTTCGGGTTGTAAACTTCTTTTGTCGGGGGCGAAACAAATGACGGTACCCGACGAATAAGCCACGGCTAACTACGTGCCAGCAGCCGCGGTAATACGTAGGTGGCAAGCGTTATCCGGATTTACTGGGTGTAAAGGGCGTGTAGGCGGGATTGCAAGTCAGATGTGAAAACTGGGGGCTCAACCTCCAGCCTGCATTTGAAACTGTAGTTCTTGAGTGCTGG
+
GGGGGGGGGGGGGGGGGGGGGGGGGGGGGGGGGGGGGGGGGGGGGGGGGGGGGGGGGGGGGGGGGGGGGGGGGGGGGGGGGGGGGGCFGGGGGGGGGGGGGGGGGGGGGGGGGGGGGGGGGGGGGGGGGGGGGGGGGGGGFGGFGGGGGGDCGCFGGGGGGGGGGGFFGGGGGGFCGGC5CEGGGGGGGGGGGGGGDGGGGGGGGGGGGGGGGGGGGGGGGGCFGGGGGGFGGFC4<BDGFFFFGG@GFGGFGFF?FGBFGBDGFBFBFFFFABBDFFBFFFF
@DE18INS60510:318:000000000-B6LD3:1:1101:16100:8313 1:N:0:AAGAGGCAAAGGCTAT
TGGGGAATATTGCACAATGGGCGCAAGCCTGATGCAGCCATGCCGCGTGTATGAAGAAGGCCTTCGGGTTGTAAAGTACTTTCAGCGAGGAGGAAGGCATTAAGGTTAATAACCTTAGTGATTGACGTTACTCGCAGAAGAAGCACCGGCTAACTCCGTGCCAGCAGCCGCGGTAATACGGAGGGTGCAAGCGTTAATCGGAATTACTGGGCGTAAAGCGCACGCAGGCGGTCTGTCAAGTCGGATGTGAAATCCCCGGGCTCAACCTGGGAACTGCATTCGA
+
GGGGGGGGGGGGGGGGGGGGGGGGGGEGGDGGGGGGGGGGFGGGGGGGGGG9F=BFDGCFFGGGGGGGGGGGGGGGGGGGGGGGFGEGCEEGGFGGCGGGGGGGGGGGGGGGGGGGFGGGGGGGGGGFGGGGGGGGGGGCG<FGGGGGGGGGGGGGGGGGGGGGGGGGDGGGGGGGGGGGGCECGEGGGGFGGGGG5FFCEDGGGFGGE@*>EEEGFDF7DGGGGGGGGEGGGG7==@GGF?DD3:>>F=7:CFFFG<06).>D4:F??:<0:<B>><>AB>4
@DE18INS60510:318:000000000-B6LD3:1:1101:8182:8319 1:N:0:AAGAGGCAAAGGCTAT
TGGGGAATATTGCACAATGGGCGCAAGCCTGATGCAGCCATGCCGCGTGTATGAAGAAGGCCTTCGGGTTGTAAAGTACTTTCAGCGGGGAGGAAGGGAGTAAAGTTAATACCTTTGCTCATTGACGTTACCCGCAGAAGAAGCACCGGCTAACTCCGTGCCAGCAGCCGCGGTAATACGGAGGGTGCAAGCGTTAATCGGAATTACTGGGCGTAAAGCGCACGCAGGCGGTTTGTTAAGTCAGATGTGAAATCCCCGGGCTCAACCTGGGAACTGCATCTGA
+
FGGGGGGGGGGGGGGGGGGGGGGGGGGGGGGGGGGGGGGGGGGGGGGGGGGGGGGGGGGGGGGGGGGGGGGGFGFGGGGGGGGGGGGGGGGGGGGGGGGGGGFGGGGGGGGGGGGGGGGGGCGGGGGGGGGGGGGGGGGGGGGGGGGGDGGGGGGGGGGGGGGGGFGGGGGGGGGGFGGGGGDGGGGDGGGGC?E5E7CGGGGGGGGG:?FGGGDEG7C3<DGDGGGGGCGDDDDFFFD7FFFFGC479F::FB;6CCBBGFGG6<FFFFB(5<>B2)6A<<=
@DE18INS60510:318:000000000-B6LD3:1:1101:10461:8343 1:N:0:AAGAGGCAAAGGCTAT
TGGGGAATATTGCACAATGGGGGAAACCCTGATGCAGCGACGCCGCGTGAAGGAAGAAGTATCTCGGTATGTAAACTTCTATCAGCAGGGAAGAAAATGACGGTACCTGACTAAGAAGCCCCGGCTAACTCCGTGCCAGCAGCCGCGGTAATACGGAGGGTGCAAGCGTTAATCGGAATTACTGGGCGTAAAGCGCACGCAGGCGGTTTGTTAAGTCAGATGTGAAATCCCCGGGCTCAACCTGGGAACTGCATCTGATACTGGCAAGCTTGAGTCTCGTAGA
+
GGGGGGGGGGGGGGGGGGGGGGGGGGGGGGGGGGGGGGGGGGGGGGGGGGGGGGGGGGGGGGGGGGGGGGGGGGGGGGGGGGGGGGGGGGGGGGGGGGGGGGGGGGGGGGGGGGGGGGGGGGGGGGGGGGGGGGGGGGGGGGGGGGGGGGGGGGGCEGGGGGGGGGGGGGGGGGGGGGGGGGGGGGGGGGGGGGGGGGGGGGGGGEGGGGGGGFFGGGFFCFFG?FFGGFFGDDCBFFGFFFFFGGFGFGGGG?FFGGBAFFGGFFFFFF982:<A9<08<<@
@DE18INS60510:318:000000000-B6LD3:1:1101:22942:8347 1:N:0:AAGAGGCAAAGGCTAC
TGGGGAATATTGCACAATGGGCGAAAGCCTGATGCAGCGACGCCGCGTGAGTGAAGAAGTATTTCGGTATGTAAAGCTCTATCAGCAGGGAAGAAAATGACGGTACCTGACTAAGAAGCCCCGGCTAACTACGTGCCAGCAGCCGCGGTAATACGTAGGGGGCAAGCGTTATCCGGATTTACTGGGTGTAAAGGGAGCGTAGACGGTAAAGCAAGTCTGAAGTGAAAGCCCACGGCTCAACTGCGGGACTGCTTTTGAAACTGTTTAACTGGAGTGGCGGAGT
+
GGGGGGGGGGGGGGGGGGGGGGGGGGGGGGGGGGGGGG:FGGGGGGGGGCGGGGGGGGGGGGGGGGGGGGGGGFFFGFGGGGGGGGGFGGGGGGGGGGGFGDGGFGGGGGFGGD8FGFGFGGCEEGEDFGCGGGGGGF7B<>FGGG7@F@FGGGCFGGGDGDGGF>FDGGGCFFG5:EEGFGGGGGGGGGG9FGG>;EEGGGCEGEEGEE:?6<FCFF7C**<FF7FCGF3*>)9BE367FBFFG=>55F7F>@F4CD>4>F7CFB*6<F9:<?#########
@DE18INS60510:318:000000000-B6LD3:1:1101:22252:8361 1:N:0:AAGAGGCAAAGGCTAT
TGGGGAATATTGGACAATGGGCGAAAGCCTGATCCAGCGACGCCGCGTGAGTGAAGAAGTATTTCGGTATGTAAAGCTCTATCAGCAGGGAAGAAAATGACGGTACCTGACTAAGAAGCCCCGGCTAACTACGTGCCAGCAGCCGCGGTAATACGTAGGGGGCAAGCGTTATCCGGATTTACTGGGTGTAAAGGGAGCGTAGACGGTTAAGCAAGTCTGAAGTGAAAGCCCGGGGCTCAACCCCGGTACTGCTTTGGAAACTGTTTGACTTGAGTGCAGGAGA
+
GGGGGGGGGGGGGGGGGGGGGGGGGGGGGGGGGGGGGGGGGGGGGGGGGGGGGGGGGGGGGGGGGGGGGGGGGGGGGGGGGGGGGGGGGGGGGGGGGGGGGGGGGGGGGGGGGGGGGGGGGGGGGGGGGGGGGGGGGGGGGGGGGGGGGGGGGGGFGGGGGGGGGDGGGGGGGGGGGGGGGGGGGGGGGGGGGGGGGGGGGGGGGGDGGGGGGGGGFGGFGGGGGGDGGCFGGGDFFFGGFFFFGGFGDGGGFFFFGGFFG?GFFFFFFF2<<>DFAFFFFFF
@DE18INS60510:318:000000000-B6LD3:1:1101:13729:8393 1:N:0:AAGAGGCAAAGGCTAT
TGGGGAATATTGCACAATGGGCGCAAGCCTGATGCAGCCATGCCGCGTGTATGAAGAAGGCCCTCGGGTTGTAAAGTACTTTCAGCGGGGAGGAAGGGAGTAAAGTTAATACCTTTGCTCATTGACGTTACCCGCCGAAGAAGCACCGGCTAACTCCGTGCCAGCAGCCGCGGTAATACGGAGGGTGCAAGCGTTAATCGGAATTACTGGGCGTAAAGCGCACGCAGGCGGTTTGTTAAGTCAGATGTGAAATCCCCGGGCTCAACCTGGGAACTGCATCTGT
+
GGGGGGGGGGGFGEGFFEEGGGDGGGGF7E@8FDGDFGGGFD8<FGG=FGFGEGFFFGGGGGGGGGEGFG+@EFAFFGGGGGGG9F@F7*<FF@CFCFG7C8F@CFFGFF<FFFFG9FCCFGF9CFEFFCGDG5E*:*28/8?EEGGG5?>EDC:<E>ECCFF?GEGCG8E?EEEEGCECCCEGEC*?FFFFCCGG*<?**/CGGGGG<6*:C=EC*:F5DCGGG3:5=*<)7C<F:?C*9BFFCEFF7*2*2/9?FD>0C:CF6(8724:(.1:?DF#####
@DE18INS60510:318:000000000-B6LD3:1:1101:14995:8396 1:N:0:AAGAGGCAAAGGCTAT
TGGGGAATATTGCACAATGGGCGCAAGCCTGATGCGGCCATGCCGCGTGTATGAAGAAGGCCTTCGGGTTGTAAAGTACTTTCAGCGGGGAGGAAGGGAGTAAAGTTAATACCTTTGCTCATTGACGTTACCCGCAGAAGGAGCACCGGCTAACTCCGTGCCAGCAGCCGCGGTAATACGGAGGGTGCAAGCGTTAATCGGAATTACTGGGCGTAAAGCGCACGCAGGCGGTTTGTTAAGTCAGATGTGAAATCCCCGGGCTCAACCTGGGAACTGCATCTGA
+
GGGGGGGGGGGGGGGGGGGGGGGGGGGGGGGGGFGGGGGGGGGGGGGGGGGGGGGGGGGGGGGGGGGGGGGGDGGGGGGGGGGGGGGGGGGGGGGGGGGGGGGGGGGGGGGGGGGG<FGGGGGFGGGGGGGGGDGGGGGCFEGGGGGGGGGGGGGGGGGDGGGCFG>CF@EEGGGGGGGGGC>EGGDEGGGGGGGGGGGGGGEFGFGGFGGFGGGDC7>DG3EDCCGDGGGDGGGFF?CCFFFFGGFGFCD>D?FFGG>>G>GFFBFB:@???BFFBFFF92=
@DE18INS60510:318:000000000-B6LD3:1:1101:12763:8405 1:N:0:AAGAGGCAAAGGCTAT
TGGGGAATATTGCACAATGGGGGAAACCCTGATGCAGCGACGCCGCGTGAGCGAAGAAGTATTTCGGTATGTAAAGCTCTATCAGCAGGGAAGAAAATGACGGTACCTGACTAAGAAGCACCGGCTAACTCCGTGCCAGCAGCCGCGGTAATACGGAGGGTGCAAGCGTTAATCGGAATTACTGGGCGTAAAGCGCACGCAGGCGGTTTGTTAAGTCAGATGTGAAATCCCCGGGCTCAACCTGGGAACTGCATCTGATACTGGCAAGCTTGAGTCTCGTAGA
+
GGGGGGGGGGGGGGGGGGGGCFGGGGGGGGGGGGGGGGGGGGGGGGGGGGGGGGGGGGGGFFGGGGGGCFGGGGGGGGGGGGGGGGGGGGFGGGGGFGGGGGDGGGGGCFGGGF<EGGGGGGGGGGGGGGGGGGFGGGGGGGGGGGGGGGGGGGGGGGGGGGGGG<FGGGDGGGGGGGGGGGGFGFGGGGGFFGGGEGGGGGDGGGGEGGGGGFGGGFGFGGGGGGFGGFGG<D38>FFGFFFFGGFFFCGGGFFFFFADGF7>F(73:FA??)6<<ABF6<3
@DE18INS60510:318:000000000-B6LD3:1:1101:3594:8410 1:N:0:AAGAGGCAAAGGCTAT
TGGGGAATATTGCACAATGGGCGCAAGCCTGATGCAGCCATGCCGCGTGTATGAAGAAGGCCTTCGGGTTGTAAAGTACTTTCAGCGGGGAGGAAGGGAGTAAAGTTAATACCTTTGCTCATTGACGTTACCCGCAGAAGAAGCACCGGCTAACTCCGTGCCAGCAGCCGCGGTAATACGGAGGGTGCAAGCGTTAATCGGAATTACTGGGCGTAAAGCGCACGCAGGCGGTTTGTTAAGTCAGATGTGAAATCCCCGGGCTCAACCTGGGAACTGCATCTGA
+
EGFGGGDFFGFGGGGGGGGGGD@@7@@CFF<FFGGGGGGFFFFFGGGGGGGGGGGGGGGGFGGGGGGGFGEGGGGFGGGG9F9FGGE@C7CFG7FGGGGGGEG9<BFF@=CDFE<BCFGFFFCFGGF:BFGEFGGGGCF?FGGGGGFGGGGGGFGEFDFFGGGGGGGD*C7BC5C*<CG>ECGGGC5EFFGGG58*;+98CE5*<CFGF6CGGGGC=CGCC7CDGGGDC5517*C@4=:D?B@9*3=DFCD70*097C>FG:7*6:>?FF?FFFFBBB4<6:=
@DE18INS60510:318:000000000-B6LD3:1:1101:26708:8450 1:N:0:AAGAGGCAAAGGCTAT
TGGGGAATATTGCACAATGGGGGAAACCCTGATGCAGCGACGCCGCGTGAGCGATGAAGTATTTCGGTATGTAAAGCTCTATCAGCAGGGAAGAAAATGACGGTACCTGACTAAGAAGCCCCGGCTAACTACGTGCCAGCAGCCGCGGTAATACGTAGGGGGCAAGCGTTATCCGGATTTACTGGGTGTAAAGGGAGCGTAGACGGCATGGCAAGCCAGATGTGAAAGCCCGGGGCTCAACCCCGGTACTGCTTTGGAAACTGCTTGACTTGAGTGCAGGAGA
+
GGGGGGFGGGGGGGGEEFGGGGGGGGG<EGGGGGGGGG@FGGGGGGGEGGGGGEGGGGGFFGAFGGGGGGGGGGGGGGGGGCFCBCFGGGGGGGGGGDFGGGCFGGFGGGGGGGFFGGGGCFGGGGEGGGGGGGCGGGFECFGGGGEE2*;++<E:CFGGGDC>@FF8CEEFGFGGGGEGGGGGGGGD:@@7ECE**?EEEC8A=EGGDEGFC9F5EFG**::CFC7DGGCGDDG3..*2)7@@55>CB:>*:49BG6A3DFGG66717B4)48>A#######
@DE18INS60510:318:000000000-B6LD3:1:1101:26721:8466 1:N:0:AAGAGGCAAAGGCTAT
TGGGGAATATTGCACAATGGGGGCAACCCTGATGCAGCGACGCCGCGTGAGCGATGAAGTATTTCGGTATGTAAAGCTCTATCAGCAGGGAAGAAAATGACGGTACCTGACTAAGAAGCCCCGGCTAACTACGTGCCAGCAGCCGCGGTAATACGTAGGGGGCACGCGTTATCCGGATTTACTGGGTGTAAAGGGAGCGTAGACGGCATGGCAAGCCAGATGTGAAAGCCCGGGGCTCAACCACGCTACTGCTTTGGAAACTGCTTGACTTGAGTGCAGGAGA
+
GGGGGGGGGGGGGFFGGGGGG::=FGFGGGGGGGGGGG@F=FGGFGGGGG7BFEFGFGGC==@FFGG3<FEGGGGCA:FFEFGGGGGGGGGCFFGFD9BFCCCECGFCC,?>:,:<:,2C:B<FCCG,<+:C>C,/;C<8E6:A:ECEG*2@FF80+;CG888:858://*/<:>2***0CF7CGCG8:CC9<7CF;:?G>5C<E*8*/;*:831*:7C47::7+:+?C2*/)155>FG*55)75*.7799F78=699:)9=74B6=0:4<A###########
@DE18INS60510:318:000000000-B6LD3:1:1101:11803:8471 1:N:0:AAGAGGCAAAGGCTAT
TGGGGAATATTGCACAATGGGCGCAAGCCTGATGCAGCCATGCCGCGTGTATGAAGAAGGCCTTCGGGTTGTAAAGTACTTTCAGCGGGGAGGAAGGGAGTAAAGTTAATACCTTTGCTCATTGACGTTACCCGCAGAGGAAGCACCGGCTAACTCCGTGCCAGCAGCCGCGGTAATACGGAGGGTGCAAGCGTTAATCGGAATTACTGGGCGTAAAGCGCACGCAGGCGGTTTGTTAAGTCAGATGTGAAATCCCCGGGCTCAACCTGGGAACTGCATCTGA
+
GGGGGGGGGGGGGGGGGGGGGGGGGGGGGGGGGGGGGGGGGGGGGGGGGGGGGGGGGGFGGGGGGGGGGGGGGGGGFGGGGGGGGGGGGGEEGGGFGGGGGGGGGGGGGGGGGGGGGGGGGGGGGGGGGGGGGGGGGGGGGGGGGGGGGGGGGGGGGGGFGGCFGF>CFFCGGGGGGGGGGEGGGGGGGGGGGGGDGGGGG8EGGCGGGGDEEGDEGFGGGGECGGGGGGGGGD/>@=DGFFFFGGFF4::7C??FFD;9D@FF??F?<>?:>??7?2):<BF
@DE18INS60510:318:000000000-B6LD3:1:1101:17484:8479 1:N:0:AAGAGGCAAAGGCTAT
TGGGGAATATTGCACAATGGGCGCAAGCCTGATGCAGCCATGCCGCGTGTATGAAGAAGGCCTTCGGGTTGTAAAGTACTTTCAGCGGGGAGGAAGGGAGTAAAGTTAATACCTTTGCTCATTGACGTTACCCGCAGAAGAAGCACCGGCTAACTCCGTGCCAGCAGCCCCGGCAATCCTGAGGTTCCAAGCGTTAATCCGAATTACTGGGCGTAAAGCGCACCCAGCCGGTTTGTTAATCCACATGTGACATCCCCGCGCTCAACCTGGGCACCGCATCTGA
+
GFFFGEGGGGG9F@F<CFF<<E:FFGG8FG@EGGGGFGGGGGGGEGC:@@FFFECD<FFFGGGGGGC7FEGEC?<EFCEGFGGG9FE7F:F7=F,B@7ACF,A,AEF@5?CDBFGFDFFF<CGFGGGGEFGGCEC>FGG,@>7FCFG**5*>:BFCG7F*<=,,BE2<:*;@###############################################################################################################
@DE18INS60510:318:000000000-B6LD3:1:1101:20709:8487 1:N:0:AAGAGGCAAAGGCTAT
TGGGGAATATTGCACAATGGGCGCAAGCCTGATGCAGCCATGCCGCGTGTATGAAGAAGGCCTTCGGGTTGTAAAGTACTTTCAGCGGGGAGGAAGGGAGTAAAGTTAATACCTTTGCTCATTGACGTTACCCGCAGAAGAAGCACCGGCTAACTCCGTGCCAGCAGCCGCGGTAATACGGAGGGTGCAAGCGTTAATCGGAATTACTGGGCGTAAAGCGCACGCAGGCGGTTTGTTAAGTCAGATGTGAAATCCCCGGGCTCAACCTGGGAACTGCATCTGA
+
GGGGGGGGGGGGGGGGGGGGGGGGGGGGGGGGGGGGGGGGGGGGGGGGGGGGGGGGGGGGGGGGGGGGGGGGGGGGGFGGGGGGGGGGGGGGDGGGGGGGGGGGGGGGGGGGGGGGGGGGGGGGGGGGGGGGGGGGGGCGGGGGGGGGGGGGGGGGGGGFGGGGGGGGGGGGGGGGGGGGGGGGGGGGGGFGGGGGGGGGEECFG7FG?CFF=EGG5FGGGGGGG:E<EGGGDCCFF?*:FFFFGFFG4D77CFFFDD>>GFG=FBFFB>?B?FB38BAFABF
@DE18INS60510:318:000000000-B6LD3:1:1101:13881:8509 1:N:0:AAGAGGCAAAGGCTAT
TGGGGAATATTGGGCAATGGGCGCAAGCCTGACCCAGCAACGCCGCGTGAAGGAAGAAGGCTTTCGGGTTGTAAACTTCTTTTGTCGGGGACGAAACAAATGACGGTACCCGACGAATAAGCCACGGCTAACTACGTGCCAGCAGCCGCGGTAATACGTAGGTGGCAAGCGTTATCCGGATTTACTGGGTGTAAAGGGCGTGTAGGCGGGATTGCAAGTCAGATGTGAAAACTGGGGGCTCAACCTCCAGCCTGCATTTGAAACTGTAGTTCTTAAGTGCTGG
+
GFGGGGGGGGG9F8FFGGGGGGGGGGGGGGGGGGGGGGGGGGGGGGGGGGGGFGGGGGFGGGGGGGGGGGDGFFGGGGGGGGGFGGEEGGCGGG7FGGFGGGGGGGGGGGGGEG7@CDFGFGGGGGGGGGGGGGGGGFGGGGGGFGGEGGCEGEGFGGGGGDGFGGGCGFGGGGGGGEEEGGGGGGFFCGCECFDE9E=?EEEGEGGGDGDEGFGG7CFGGGGGGGGGFGFGGGF>BDGGFF=FFFFD><FGGFF:CG>BG6*:9AFFFFAABFBF<BF<F##
@DE18INS60510:318:000000000-B6LD3:1:1101:4356:8517 1:N:0:AAGAGGCAAAGGCTAT
TGGGGAATATTGCACAATGGGCGCAAGCCTGATGCAGCCATGCCGCGTGTATGAAGAAGGCCTTCGGGTTGTAAAGTACTTTCAGCGGGGAGGAAGGGAGTAAAGTTAATACCTTTGCTCATTGACGTTACCCGCAGAAGAAGCACCGGCTAACTCCGTGCCAGCAGCCGCGGTAATACGGAGGGTGCAAGCGTTAATCGGAATTACTGGGCGTAAAGCGCACGCAGGCGGTTTGGTAAGTCAGATGTGAAATCCCCGGGCTCAACCTGGGAACTGCATCTGA
+
CFGGGGG8,CEC9EFGGGGGGGGFGGG7@,FGGGFFG8FGCFGFGGGGG@EFGFFFGGGGGGGDGGGDFGFGFFDGGGDFGFGGGGGEG+>FECFGGDGGG8FGGGGGGGGGFGGGGGGFED=FGGGGGGGGGGGDEFC@FGGGFGGGGGGGFFB:FEGGGFGG>EEFFECEE5?EGGGGGGEGDEG>EF7CG8ECC:<FG5CFC:FGGG=F55CE*0*9DDGDCDGGGCD7)**)01*2*6@F7?8:@F77D949*)34CDGGF?FF?;2:?B?<<AADFF4
@DE18INS60510:318:000000000-B6LD3:1:1101:23264:8532 1:N:0:AAGAGGCAAAGGCTAT
TGGGGAATATTGCACAATGGGCGCAAGCCTGATGCGGCCATGCCGCGTGTATGAAGAAGGCCTTCGGGTTGTAAAGTACTTTCAGCGGGGAGGAAGGCATTAAGGTTAATAACCTTGGTGATTGACGTTACTCGCAGAAGAAGCACCGGCTAACTCCGTGCCAGCAGCCGCGGTAATACGGAGGGTGCAAGCGTTAATCGGAATTACTGGGCGTAAAGCGCACGCAGGCGGTCTGTCAAGTCGGATGTGAAATCCCCGGGCTCAACCTGGGAACTGCATTCGA
+
GGGGGGGGGGGGGFGGGGGGGGGGGGGGGGGGGFGGGGGGGGGGEGGGGGGGGGGGGGGGGGGGGGGGGGFGFGGGGGGGGGGGGGGGGDEGGEGFGGGGGGGGGGGGGGFGGGGGGGGGFGGGGGGGGGGGGGGGGGGGGGGGGGGGGGGGGGGGGGGGGFGGGGGGGGGGGG:EGGGGGECEGGGGGGGFEEEGGGGGGGGGGCFGDFGGGGGGGGCDGGGGGC>DG=DGGGGFFFGGFFFE:EFCFGGGGF??GD9>G:FGF:FF?FB0:??<>><FFFF
@DE18INS60510:318:000000000-B6LD3:1:1101:24024:8540 1:N:0:AAGAGGCAAAGGCTAT
TGGGGAATATTGCACAATGGGCGCAAGCCTGATGCAGCCATGCCGCGTGTATGAAGAAGGCCTTCGGGTTGTAAAGTACTTTCAGCGGGGAGGAAGGGAGTAAAGTTAATACCTTTGCTCATTGACGTTACCCGCAGAAGAAGCACCGGCTAACTCCGTGCCAGCAGCCGCGGTAATACGGAGGGTGCAAGCGTTAATCGGAATTACTGGGCGTAAAGCGCACGCAGGCGGTTTGTTAAGTCAGATGTGAAATCCCCGGGCTCAACCTGGGAACTGCATCTGA
+
GGGGGGGGGGGGGGGGGGGGGGGGGGGGGGGGGGGGGGGGGGGGGGGGGGGGGGFGGGGGFFGGGGGGGGGGGGGGGFGCFGGGGGGGGGGGGGGGGGGGGGGGGGGGGGGGGGGGGGGGGGGGGGGFGGGGGGGGGGGGGGGGGGGGGGGGGGGGGGGGDFGGGGGGFGGGGGGGGGGGGDGGGGGGGGGGGGGGGGGGGGGGGGGGGCGGGGGEGGGGGGGGGGGGGGGCGGG>@FG>7@FFGGFGFGCDGFFFGGFFG@GDF1@>?4:258:?FAFFFAF
@DE18INS60510:318:000000000-B6LD3:1:1101:14208:8549 1:N:0:AAGAGGCAAAGGCTAT
TGGGGAATATTGCACAATGGGCGCAAGCCTGATGCAGCCATGCCGCGTGTATGAAGAAGGCCTTCGGGTTGTAAAGTACTTTCAGCGGGGAGGAAGGGAGTAAAGTTAATACCTTTGCTCATTGACGTTACCCGCAGAAGAAGCACCGGCTAACTCCGTGCCAGCAGCCGCGGTAATACGGAGGGTGCAAGCGTTAATCGGAATTACTGGGCGTAAAGCGCACGCAGGCGGTTTGTTAAGTCAGATGTGAAATCCCCGGGCTCAACCTGGGAACTGCATCTGA
+
GGGGGGGGGGGFGGGGGGGGDGFGGGGGGGGGGGGGGGGGGGGGGGGGGGGGGGGGGGGGGGGGGGGFGGGGGGGGGGGGGGGGGGGGGGGGG@FFGGGGGGCFGGGGGGGGGGGGGGGGGGGFEGGGGGGGGGGGG7FEGFGGGGGGDGGEGGGGGGG>FGGFGGGGGGGGGGGGGGGGGGGGDEGGGGGGGGGGGGGEDGEGGGGGGFGGCCEGGCGGGGGGGGGGGGGDDDGFFFG=FFFFGGFGFGGGGFFFGGFFGBGGF(<?BFBFBFFFFFFFA9F
@DE18INS60510:318:000000000-B6LD3:1:1101:17715:8550 1:N:0:AAGAGGCAAAGGCTAT
TGGGGAATATTGCACAATGGGCGCAAGCCTGATGCAGCCATGCCGCGTGTATGAAGAAGGCCTTCGGGTTGTAAAGTACTTTCAGCGGGGAGGAAGGGAGTAAAGTTAATACCTTTGCTCATCGACGTTACCCGCAGAAGAAGCACCGGCTAACTCCGTGCCAGCAGCCGCGGTAATACGGAGGGTGCAAGCGTTAATCGGAATTACTGGGCGTAAAGCGCACGCAGGCGGTTTGTTAAGTCAGATGTGAAATCCCCGGGCTCAACCTGGGAACTGCCTCTGA
+
GGGGGGGGGGGGGGGGGGGCFGFGGGGFGGGGGGGGGGGGGGGGGGGGGGGGGGGGGGFGGGGGGGGGGGGGGGGGGGGGGGGGGGGEGGGGGGGGGGGGFCGFGGGGGGGGGGGGGGGGGGGFGGGGGGGGGGGGGGGGGGDFGFG7BEGGGGGGGGGGGGGGGEFGFEGGGEGGGFGGG5*CEGDGGGGDEEGGCGGC>8CFGGGGGC=FGGG=FGGCGDCDG5E3EECC>5CFFFGFFFFF0<@:*:C*:=FF7)46D>D443FFFFFF:63<4(54?B#
@DE18INS60510:318:000000000-B6LD3:1:1101:14153:8554 1:N:0:AAGAGGCAAAGGCTAT
TGGGGAATCTTCCGCAATGGACGAAAGTCTGACGGAGCAACGCCGCGTGAGTGATGACGGCCTTCGGGTTGTAAAGCTCTGTTAATCGGGACGAAAGGCCTTCTTGCGAATAGTGAGAAGGATTGACGGTACCGGAATAGAAAGCCACGGCTAACTACGTGCCAGCAGCCGCGGCAATACGTAGGTGGCAAGCGTTGTCCGGAATTATTGGGCGTAAAGCGCGCGCAGGCGGATAGGTCAGTCTGTCTTAAAAGTTCGGGGCTTAACCCCGTGATGGGATGGA
+
GGGGGGGGGGGGGDFGFGGGGGGGGGGGGGGGGDGGGGFGGGGGGGGFEGGGGGGGGGGGGGGGGCG>FGGGFFGGGEGGDGGGGGGGGDGGGGGGGGGGGGGGG<FCEGGGGGF9CFDFFCFFFGGGGGGGGE>FEGGGGGGFGGGGGGGGGGGGFGDG>FGGGGFGGGGGGEGGGGGGGGGGGFEGGG?CCCGGGEGGCG*?EFFGGG6EFEGG=FGGGGDDGGCGGCDGDDG4FF**8@64:?*:F>D>7@FFGC99)>DGFFF<?F9:<<:A2(4:?FF
@DE18INS60510:318:000000000-B6LD3:1:1101:20124:8574 1:N:0:AAGAGGCAAAGGCTAT
TGGGGAATATTGCACAATGGGCGCAAGCCTGATGCAGCCATGCCGCGTGTATGAAGAAGGCCTTCGGGTTGTAAAGTACTTTCAGCGAGGAGGAAGGCATTAAGGTTAATAACCTTGGTGATTGACGTTACTCGCAGAAGAAGCACCGGCTAACTCCGTGCCAGCAGCCGCGGTAATACGGAGGGTGCAAGCGTTAATCGGAATTACTGGGCGTAAAGCGCACGCAGGCGGTCTGTCCAGTCGGATGTGAAATCCCCGGGCTCAACCTGGGAACTGCATTCGA
+
GGGGGGGGGGGGGGGGFGGGFGGGGGGGGGGGGFFGGGGGGGGGGGGGGGGGGGFGGGGGGGGGGGGGGGEGFGGGGFGGGGGGGGGGCGDGGGGGGGGGGFGGGGGEGGDGGGGGFGGGEGGGFGGFGGGGGGGCEGGFGGFGGFGGGGGGGGGGGGGGDGFGGFFGGGGGDG@EGGGG5>FGGGGGGF9EEGEDFGG>EEEGFGGG?CF=EGGGGCFCDGGGGCEGEE)57DCF6)29@F3@5>BG=DFGGFFFGGBBD57=??F7::?(,(3)53AAA##
@DE18INS60510:318:000000000-B6LD3:1:1101:13806:8586 1:N:0:AAGAGGCAAAGGCTAT
TAGGGAATATTGCACAATGGGCGCAAGCCTGATGCAGCCATGCCGCGTGTATGAAGAAGGCCTTCGGGTTGTAAAGTACTTTCAGCGGGGAGGAAGGGAGTAAAGTTAATACCTTTGCTCATTGACGTTACCCGCAGAAGAAGCACCGGCTAACTCCGTGCCAGCAGCCGCGGTAATACGGAGGGTGCAAGCGTTAATCGGAATTACTGGGCGTAAAGCGCACGCAGGCGGTTTGTTAAGTCAGATGTGAAATCCCCGGGCTCAACCTGGGAACTGCATCTGA
+
GGGGGGGGGGGFGGGGGGGGGGGGGGGGGGGGGGGGGGGGGGGGGGGGGGGGGGGGGGGGGGGGGGGGGGGGGGGGGGGGGGGGGGGGGGGGGGGGGGGGGGGGGGGGGGGGGGGGGGGGGGGGGGGGGGGGGGGGGGFGGGGGGGGGGGGGGGGGGGGGGGGGGGGGGGGDGGGGGGGGGGGGGGGGGGGGD:CE:EGGGGDGGDFGGFGGGGGGGGGGG3:DG3>GGGGCDGGFF?>CBBFFGGFC*>FCD=FFGG>FGBGFF<FFFF??>B?<?><ABAF
@DE18INS60510:318:000000000-B6LD3:1:1101:16348:8598 1:N:0:AAGAGGCAAAGGCTAT
TGGGGAATATTGCACAATGGGCGCAAGCCTGATGCAGCCATGCCGCGTGTATGAAGAAGGCCTTCGGGTTGTAAAGTACTTTCAGCGGGGAGGAAGGGAGTAAAGTTAATACCTTTGCTCATTGACGTTACCCGCAGAAGAAGCACCGGCTAACTCCGTGCCAGCAGCCGCGGTAATACGGAGGGTGCAAGCGTTAATCGGAATTACTGGGCGTAAAGCGCACGCAGGCGGTTTGTTAAGTCAGATGTGAAATCCCCGGGCTCAACCTGGGAACTGCATCTGA
+
GGGGGGGGGGGGGGGGGFGGGGFGGGGGGGGGGGGGGDGGGGGGGGGGGGGGGGGGGGGGGGGGGGGGGGGGGGGGGGGGGGGGGGGGGGGGGGGGGGGGGGGGGGGGGGGGGGGGGGGGGGGGGGGGGGGGGGGGGGGGGGGGGGGGGGGGGGGGGGGGGGGGGGGGGEEGGCFGGGGF>EGGCGGEGGFGGGGGGGGGDGGGGCGGGFGGEGCCFFGGGGGGGGDGGGGDGCD@FFC7=FFF=FFGFGGGFFFFGG>FD.CFFFFFFFFF:BB<?ABAA##
@DE18INS60510:318:000000000-B6LD3:1:1101:16270:8634 1:N:0:AAGAGGCAAAGGCTAT
TGGGGAATATTGGGCAATGGGCGCAAGCCTGACCCAGCAACGCCGCGTGAAGGAAGAAGGCTTTCGGGTTGTAAACTTCTTTTGTCGGGGACGAAACAAATGACGGTACCCGACGAATAAGCCACGGCTAACTACGTGCCAGCAGCCGCGGTAATACGTAGGTGGCAAGCGTTATCCGGATTTACTGGGTGTAAAGGGCGTGTAGGCGGGATTGCAAGTCAGATGTGAAAACTGGGGGCTCAACCTCCAGCCTGCATTTGAAACTGTAGTTCTTGAGTGCTGG
+
GGGGGGGGGGGGGGGGGGGGGGGGGGGGGGGGGGGGGGGGGGGGGGGGGGGGGGGGGGEGGGGGGGGGGGGGGGGGGGGGGGGGGGGGGGGGGGGGGGGGGGGGGGGGGGGGDGGGGGGGFGGGGFGGGGGGGGGGGGGGGGGGFFGGGGDGGGGGGGGGGEF?EGGGGGGGGGCGGGGGGGGGGFGGGF>E?EGGGCECGGGFGFGEGGDGGGGGGGGGGCA>CFG=7F7CC>F45BGGFFFFGGFG>FGGGFF@GGFA77CFFFFFFFAFFFFFFFFFFFF
@DE18INS60510:318:000000000-B6LD3:1:1101:26037:8643 1:N:0:AAGAGGCAAAGGCTAT
TGGGGAATATTGGACAATGGGCGAAAGCCTGATCCAGCGACGCCGCGTGAGCGAAGAAGTATTTCGGTATGTAAAGCTCTATCAGCAGGGAAGAAAATGACGGTACCTGACTAAGAAGCCCCGGCTAACTACGTGCCAGCAGCCGCGGTAATACGTAGGGGGCAAGCGTTATCCGGATTTACTGGGTGTAAAGGGAGCGTAGACGGTTAAGCAAGTCTGAAGTGAAAGCCCGGGGCTCAACCCCGGTACTGCTTTGGAAACTGTTTGACTTGAGTGCAGGAGA
+
GGGGGGGGGGGGGGGGGGGGGGGGGGGGGGGGGGGGGGGGGGGGGGGGGGGGGGGGGGGGEAFFGGGEGGGGGGGGGGGDGGGGGGGGGGGGGGGGGGGGGDGGGGGGGGGGGGGGGGGGGGGGGGGGGGGGGGGGGGGGGGGGGGGGCGGGGGGFGGGGGGGGGGGGEFEGGGGGGGGGGGGGFFGGGGGGGGGGGGGGGGGGGGGGGGGGGGGGGGGGGGGGGGGGG6D<D5<@DFGGFFFFGEB<>FCFFFFFGGAAFFGFF>?ABFFFAFA7ADF??##
@DE18INS60510:318:000000000-B6LD3:1:1101:5567:8643 1:N:0:AAGAGGCAAAGGCTAT
TGGGGAATATTGCACAATGGGCGCAAGCCTGATGCAGCCATGCCGCGTGTATGAAGAAGGCCTTCGGGTTGTAAAGTACTTTCAGCGGGGAGGAAGGGAGTAAAGTTAATACCTTTGCTCATTGACGTTACCCGCAGAAGAAGCACCGGCTAACTCCGTGCCAGCAGCCGCGGTAATACGGAGGGGGCAATCGTTATTCGGAATTCCTGGGCTTAAAGCGCACGCAGGCGGTTTGTTAAGTCAGATGTGAAATCCCCGGGTTCAACTTGGGAACTACACCTAT
+
FGGEGGEFFGAFCFGD@GFGGD:7FEGF<FEGGGGAFC@EFEFFGEGFEFDEFEEFDFGGGGG8E@FEGEEGFGGGGGC,EE??AFGGDC:7FGD,=:FFGGGGGDFGGGCFFEFG9=FAGGC=CFGBFFGGGEGEC@,6DFGGGGGGGGGGGGGFGGGFGGG7C:FGGG77:=BC9F;B>EEC**2*:*+3*2*;*0+;*;18++3A<8***2<E7*2/5)17CDGDEGGCG*17?##############################################
@DE18INS60510:318:000000000-B6LD3:1:1101:24093:8663 1:N:0:AAGAGGCAAAGGCTAT
TGGGGAATATTGCACAATGGGCGCAAGCCTGATGCAGCCATGCCGCGTGTATGAAGAAGGCCTTCGGGTTGTAAAGTACTTTCAGCGGGGAGGAAGGGAGTAAAGTTAATACCTTTGCTCATTGACGTTACCCGCAGAAGAAGCACCGGCTAACTCCGTGCCAGCAGCCGCGGTAATACGGAGGGTGCAAGCGTTAATCGGAATTACTGGGCGTAAAGCGCACGCAGGCGGTTTGTTAAGTCAGATGTGAAATCCCCGGGCTCAACCTGGGAACTGCATCTGA
+
GGGGGGGGGGGGGGGGGGGGGGFFGGGGGGGGGGGGGGGGGGGFFGGGGGGGGGGGGGGGGGGGGGGGGGGDGGGGGGGGGGGGGGGGGGGGGGGGGGGGGGGGGGGGGGGGGGGGGGGGGGGGGGG@GGGGGGGGGGGGGGGGGGGGGGGGGGGGGGGGGGGGGGGGGGGGGEGGGGGGGGGGGGGGGGGGGGGEFGGGGGGGGGGGGGGGGGGGGFGGGGGGDC=DGGG)7CD::=CGFFFF=FFFFGGGFF@FGGFFGFC4??FFFFFF5:>DFB266<F
@DE18INS60510:318:000000000-B6LD3:1:1101:20899:8664 1:N:0:AAGAGGCAAAGGCTAT
TGGGGAATATTGCACAATGGGCGCAAGCCTGATGCAGCCATGCCGCGTGTATGAAGAAGGCCTTCGGGTTGTAAAGTACTTTCAGCGGGGAGGAAGGGAGTAAAGTTAATACCTTTGCTCATTGACGTTACCCGCAGAAGAAGCACCGGCTAACTCCGTGCCAGCAGCCGCGGTAATACGGAGGGTGCAAGCGTTAATCGGAATTACTGGGCGTAAAGCGCACGCAGGCGGTTTGTTAAGTCAGATGTGAAATCCCCGGGCTCAACCTGGGAACTGCATCTGA
+
GGGGGGGGGGGGGGGGGGGGGGGGGGGGGGGGGGGGGGGGGGGGGGGGGGGGGGGGGGGGGGGGGGGGGGGGGGGGGGGGGGGGGGGGGGGGGGGGGGGCGCFGGGGGGGGGGGGGGGGGGGGGGGGGGGGGGGGGGGGGGGGGGGGGGGGGGGGGGGGGGGGGGFGGGGGGGGGGGGGGGGGGGGGGGGGGGGGGGFFFGEGGGGGG7EGGGG7ECCCDDGEGGGC<CECCDGGFFF>FFFFBFEFF=FGFGF?FGG9BC3977:FFFFB:::B########
@DE18INS60510:318:000000000-B6LD3:1:1101:4917:8673 1:N:0:AAGAGGCAAAGGCTAT
TGGGGAATATTGCACAATGGGCGCAAGCCTGATGCAGCCATGCCGCGTGTATGAAGAAGGCCTTCGGGTTGTAAAGTACTTTCAGCGGGGAGGAAGGGAGTAAAGTTAATACCTTTGCTCATTGACGTTACCCGCAGAAGAAGCACCGGCTAACTCCGTGCCAGCAGCCGCGGTAATACGGAGGGTGCAAGCGTTAATCGGAATTACTGGGCGTAAAGCGCACGCAGGCGGTTTGTTAAGTCAGATGTGAAATCCCCGGGCTCAACCTGGGAACTGCATCTGA
+
CEFGGGGCFGGGGGFCEFFGGFEGGGG8FFCFFGFGGGGGFGDEEGG@CGEFFGFGGGFF=FFGGGGG<CF7FGGGFFFF,<EFGGGEEEFGGGGGGGGGEGGGGGGGGGGGGDFGGGFFGGGGGGGBFF7CFGEGEFE<F7FFGFGGGGGGGGGGGGG>F@FGGGGGGGGGGCFEGGGFGGGGEEG5:CFFE;*1;7CCEDGG?FFCECGFG=EGC7*CGGCGEGGGGG55)><<)7:CBFFBC?=?F7FD*=<?FD>FD>*2?:F(2;:?8<7>>A<A<:9
@DE18INS60510:318:000000000-B6LD3:1:1101:15713:8673 1:N:0:AAGAGGCAAAGGCTAT
TGGGGAATATTGCACAATGGGGGAAACCCTGATGCAGCGACGCCGCGTGAGCGATGAAGTATTTCGGTATGTAAAGCTCTATCAGCAGGGAAGAAAATGACGGTACCTGACTAAGAAGCCCCGGCTAACTACGTGCCAGCAGCCGCGGTAATACGTAGGGGGCAAGCGTTATCCGGATTTACTGGGTGTAAAGGGAGCGTAGACGGCATGGCAAGCCAGATGTGAAAGCCCGGGGCTCAACCCCGGGACTGCATTTGGAACTGTCAGGCTAGAGTGTCGGATA
+
GEGGGGGGGGGGGGGGGFFGDGFFGGGGGGGGGGGGGGEGGGGGGGGGGGGGGGGGGGGGGGGGGGGGGFGGGGGGGGGGGGGGGGGGGGFGGGGGGGGGGGGGGGGGGGGGGGGGFGGGGGGGGGGGGGGGGGGGGGFGGGGGGGGGGGGGGGGFGGGGGDGCGGGGGGGGGGGDGEGGGGGGGGGGGGCCCFGGCEGGGC>CCGGDGGDGGGGGGGGFFDEFC>C7FGGGGGGD>@G=FFEFDGEDEGGGGF?BFF?<DFGGFA?BFFF############
@DE18INS60510:318:000000000-B6LD3:1:1101:18261:8674 1:N:0:AAGAGGCAAAGGCTAT
TGGGGAATATTGCACAATGGGCGCAAGCCTGATGCAGCCATGCCGCGTGTATGAAGAAGGCCTTCGGGTTGTAAAGTACTTTCAGCGGGGAGGAAGGGAGTAAAGTTAATACCTTTGCTCATTGACGTTACCCGCAGAAGAAGCACCGGCTAACTCCGTGCCAGCAGCCGCGGTAATACGGAGGGTGCAAGCGTTAATCGGAATTACTGGGCGTAAAGCGCACGCAGGCGGTTTGTTAAGTCAGATGTGAAATCCCCGGGCTCAACCTGGGAACTGCATCTGA
+
GGGGGGGGGGGGGGGGGGGGGGGGGGGGGGGGGGGGGGGGGGGGGGGGGGGGGGGGGGGGGGGGGGGGGGGGGGGGGFGGGGGGGGGGGGDGGGGGGDGGGGGGGGGGGGGGGGGGGGGGGGGFGGGGGGGGGGGGGGGGGGGGGGGGGGGGGGGGGGGGGGGGGGGGGCEGGGDGGGGGGCGGGGGGGGGGGGGGGGGGGDGGGDFGGFFGGGGGGGGGGGGDGGGDGGDDGGGFF?CFFFF?G?FGFFGFFFFFGGBBGEG4??F?BFF07?FFFAFFA94
@DE18INS60510:318:000000000-B6LD3:1:1101:10089:8713 1:N:0:AAGAGGCAAAGGCTAT
TGGGGAATATTGCACAATGGGCGCAAGCCTGATGCAGCCATGCCGCGTGTATGAAGAAGGCCTTCGGGTTGTAAAGTACTTTCAGCGGGGAGGAAGGGAGTAAAGTTAATACCTTTGCTCATTGACGTTACCCGCAGAAGAAGCACCGGCTAACTCCGTGCCAGCAGCCGCGGTAATACGGAGGGTGCAAGCGTTAATCGGAATTACTGGGCGTAAAGCGCACGCAGGCGGTTTGTTAAGTCAGATGTGAAATCCCCGGGCTCAACCTGGGAACTGCATCTGA
+
GGGGGGGGGGGGGGGGGGGGGGGGGGGFGGGGGGGGGGGGGGGGGGGGGGGGGGGGGGGGGGGGGFCGGGGGGGGGGGGGGGGGGGGEGGEGGGFEGDGGGGGGGGGGGGGGGGGGGGGGFGG@FGGGGGGGGGGGGGGGGGGGGGGGGGGGGGGGGGGGGGGGGGGGGGGGGGGGGGGGGGGGDGGGGGGGGGGGGGGGDE>FF:FGCFFFGGGG5CFDGGGGGDGGGGGGDGG5?=FGFFFFC?FGFGGGGFFFFGF9D3*9?:F0:F?15??FF######
@DE18INS60510:318:000000000-B6LD3:1:1101:6650:8719 1:N:0:AAGAGGCAAAGGCTAT
TGGGGAATATTGCACAATGGGGGAAACCCTGATGCAGCGACGCCGCGTGAGCGATGAAGTATTTCGGTATGTAAAGCTCTATCAGCAGGGAAGAAAATGACGGTACCTGACTAAGAAGCCCCGGCTAACTACGTGCCAGCAGCCGCGGTAATACGTAGGGGGCAAGCGTTATCCGGATTTACTGGGTGTAAAGGGAGCGTAGACGGCATGGCAAGCCAGATGTGAAAGCCCGGGGCTCAACCCCGGGACTGCATTTGGAACTGTCAGGCTAGAGTGTCGGAGA
+
FGGGGGGGGGGGGGGGFCGFGGGGGGGAFGGGGGGGGGGGGGGGGGGGGGGGGGGGGGGGGGGGGGGFGFGEGGGGGGGFFGGGGGGGGGGGGGGFGGFDGGGGGGGGGGGGGGFGGFFGGGGGGGGFGGGGGGGGGGGFGGGGGDCFGGGGGGGCCBFGGG>FGGGGGGGFGGGGGGDCFGGFFGGGEGGGGGGGGGGGGGGGGGGGGGGGFGDEG47FGGF>FGCFFGFGGGGE>5CFFFFFGGE95CCGF??@GG?BDFGDFAF?:F>BF?A4)6(49BD
@DE18INS60510:318:000000000-B6LD3:1:1101:21239:8730 1:N:0:AAGAGGCAAAGGCTAT
TGGGGAATATTGCACAATGGGGGAAACCCTGATGCAGCGACGCCGCGTGAGCGATGAAGTATTTCGGTATGTAAAGCTCTATCAGCAGGGAAGAAAATGACGGTACCTGACTAAGAAGCCCCGGCTAACTACGTGCCAGCAGCCGCGGTAATACGTAGGGGGCCAGCGTTATCCGGATTTACTGGGTGTAAAGGGAGCGTAGACGGCATGGCAAGCCAGATGTGAAAGCCCGGGGCTCAACCCCGGGACTGCATTTGGAACTGTCAGGCTAGAGTGTCGGAGA
+
GFFGGGGGGGGGGGGGGGGGGGGGGGGGGGGGGEGGGGGGGGGGGGGGGGGGGGGGGGGGGGGGGGGGDFGGGGFGGGGGGGGGGGGGGCGGGGGGGGGGGGGGGGGG9FGGGGFGGGGGGGGGGGGGGGGGEGEGGGCGGFGGGGDGGFGFFGGFCDGGGGG*;EGGGGGGFGGGGGGGGGGG6EGGCFG?EFGC8?*:AC8AEGGEC8CF69EFF<FCGFGGFGGC7FGGGD)7>F4>FFFFCGF)755*29FFCF:AGF6>F2*8?##############
@DE18INS60510:318:000000000-B6LD3:1:1101:27143:8738 1:N:0:AAGAGGCAAAGGCTAT
TGGGGAATATTGCACAATGGGCGCAAGCCTGATGCAGCCATGCCGCGTGTATGAAGAAGGCCTTCGGGTTGTAAAGTACTTTCAGCGGGGAGGAAGGGAGTAAAGTTAATACCTTTGCTCATTGACGTTACCCGCAGAAGAAGCACCGGCTAACTCCGTGCCAGCAGCCGCGGTAATACGGAGGGTGCAAGCGTTAATCGGAATTACTGGGCGTAAAGCGCACGCAGGCGGTTTGTTAAGTCAGATGTGAAATCCCCGGGCTCAACCTGGGAACTGCATCTGA
+
GGGGGGGGGGGGGGGGGFFGEGFGGGGGGGGGGGGGGGGGGGGGGGGGGGGGGGGGGGGGGGGGGGGGGGGGFGGGGGGGGGGGGGGGGGGGGGGGGGGGGFGGGGGGGGGGGGGGGGGGGGGGGGGEGGGGGGGGGGGGGGGGGGGCGGGGGGGGGGEGGGGGGGGGGGGGGGGGGGGGGGGGGGDGGGGGGGGGGGGCGGGGGGGGGCGFGGGEGGGGGGG:EGCDEGG<<3CF?F7DFF?=CFFGFGFCFFFFGG>07>DCFFF?FFFFFBFFFBFBA>=
@DE18INS60510:318:000000000-B6LD3:1:1101:16925:8742 1:N:0:AAGAGGCAAAGGCTAT
TGGGGAATATTGCACAATGGGGGAAACCCTGATGCAGCGACGCCGCGTGAAGGAAGAAGTATCTCGGTATGTAAACTTCTATCAGCAGGGAAGAAAATGACGGTACCTGACTAAGAAGCCCCGGCTAACTACGTGCCAGCAGCCGCGGTAATACGTAGGGGGCAAGCGTTATCCGGATTTACTGGGTGTAAAGGGAGCGTAGACGGAGCAGCAAGTCTGATGTGAAAGGCGGGGGCTCAACCCCCGGACTGCATTGGACACTGTTGATCTTGAGTACCGGAGC
+
G=FGGGGGGGGGGGGFFGGGGGGGGGGGGGGGGGGGGGGGGGGGGGGGGGGGGGCFDGFGGGGGGGGGFGGGGFGGGGGGGGGGCGF@FGGGFGGGGGFFGGGFGGGGGGGGGGGDGGFCFGG7FGGDFGFGGGFGGGGF@*CFEGGGCEGGDFFF?FGDGGGGFGGGGGGFGCC**2AEGCF7?5AEG7EFGGDGCEEGGG>9:CC>EG6FCEF<<:D7DGGG77CDGFGG)1)5>F4FFFF>GE))<C54*/767C0:D7C7B<84:FF><,6A<A#####
@DE18INS60510:318:000000000-B6LD3:1:1101:10535:8752 1:N:0:AAGAGGCAAAGGCTAT
TGGGGAATATTGCACAATGGGGGAAACCCTGATGCAGCGACGCCGCGTGAGCGATGAAGTATTTCGGTATGTAAAGCTCTATCAGCAGGGAAGAAAATGACGGTACCTGACTAAGAAGCCCCGGCTAACTACGTGCCAGCAGCCGCGGTAATACGTAGGGGGCAAGCGTTATCCGGATTTACTGGGTGTAAAGGGAGCGTAGACGGAAGAGCAAGTCTGATGTGAAAGGCTGGGGCTTAACCCCAGGACTGCATTGGAAACTGTTTTTCTAGAGTGCCGGAGA
+
GGGGGGGGGGGGGGGGGGGGGGGGGGGGGGGGGGGGGGGGGGGGGGGGGGGGGGGGGGGGGGGGGGEGGGGGGGGGGGGGGGGGGGGGGGGGGGGGGGGGGGGGGGGGGGGGGGGGGGGGGGGGGGGGGGGGGGFGGGGGFGGGGGGGGGGGGGGGGGGGGEGDGGGGGGGGGGGGGGDGGGGGGGGGGGGGGGDGGGGGCEGGGGGGGGGGGGGGGGGGGGGGGG9FEFGGGGD>EFGGFFFFGGFFFGGGFFFFGGFFGFGGFFFFFFFFBFDFBAFF>><
@DE18INS60510:318:000000000-B6LD3:1:1101:21710:8755 1:N:0:AAGAGGCAAAGGCTAT
TGGGGAATCTTCCGCAATGGACGAAAGTCTGACGGAGCAACGCCGCGTGAGTGATGACGGCCTTCGGGTTGTAAAGCTCTGTTAATCGGGACGAAAGGTCTTCTTGCGAATAGTTAGGAGAATTGACGGTACCGGAATAGAAAGCCACGGCTAACTACGTGCCAGCAGCCGCGGTAATACGTAGGTGGCAAGCGTTGTCCGGAATTATTGGGCGTAAAGCGCGCGCAGGCGGATCAGTTAGTCTGTCTTAAAAGTTCGGGGCTTAACCCCGTGATGGGATGGA
+
GGGGGGGGGGGGGGGGGGGGGGGGCFEGGGGGGGGGGGGGGGGGGGGGGGGGGGGGGGDGGGGGGGEGGGGGGGGGGGGFGGGG@FGGGGGGGGDFGGGGGGGGGGGGGGGGGGGGFGGGGGGG?GGGGGGGGGGD>FGGFCFGGGGGG5EGGGGGGGGGCFFGGGFGGGCEGEECCEFGGGGGGGGGGGCCGGEG5EGGEDDEGFGGGGG*;ECEGGGGGGD783CD5EGD97C:*9:0=BB9CFFG=DGGDFFFGD(6>@DGFFFBF>>F0::9?FF?###
@DE18INS60510:318:000000000-B6LD3:1:1101:5166:8756 1:N:0:AAGAGGCAAAGGCTAT
TGGGGAATATTGCACAATGGGCGCAAGCCTGATGCAGCCATGCCGCGTGTATGAAGAAGGCCTTCGGGTTGTAAAGTACTTTCAGCGGGGAGGAAGGCGATAAGGTTAATAACCTTGGTGATTGACGTTACTCGCAGAAGAAGCACCGGCTAACTCCGTGCCAGCAGCCGCGGTAATACGGAGGGTGCAAGCGTTAATCGGAATTACTGGGCGTAAAGCGCACGCAGGCGGTCTGTCAAGTCGGATGTGAAATCCCCGGGCTCAACCTGGGAACTGCATTCGA
+
EGGGGGGGGGGGGGGGGGGGGGGGGDGGGGGGGGCFFEFFGGGGGGGGGDFGGGGGGGGGGGGGGGGGGGGGFGGGGGGFGGGGGGGEGDFGGEFFGGGGGGGGGGGGGGFGGGFGGGGGGGGGGGGCFGGFGGGGGGGDFGFGGGGFGG>FGGGGGGFGGGGGGGFGGGGGGGGG?FGDGGGGGGG>CGGGGGGGGGGGGGGFGFG?FGCGEGGGCFC<CG5DEDGGDGGGGCFB6@CGBF:>C=@<BGF7F7?FGGF>3)/79?FFFFB04::??A>)):F
@DE18INS60510:318:000000000-B6LD3:1:1101:12080:8763 1:N:0:AAGAGGCAAAGGCTAT
TGGGGAATATTGCACAATGGGCGCAAGCCTGATGCAGCCATGCCGCGTGTATGAAGAAGGCCTTCGGGTTGTAAAGTACTTTCAGCGGGGAGGAAGGGAGTAAAGTTAATACCTTTGCTCATTGACGTTACCCGCAGAAGAAGCACCGGCTAACTCCGTGCCAGCAGCCGCGGTAATACGGAGGGTGCAAGCGTTAATCGGAATTACTGGGCGTAAAGCGCACGCAGGCGGTTTGTTAAGTCAGATGTGAAATCCCCGGGCTCAACCTGGGAACTGCATCTGA
+
GGGGGGGGGGGGGGGGGGGGGGGGGGGGGGGGGGGGGGGGGGGGGGGGGGGGGGGGGGGGGGGGGGGGGGGGGGGGFGGGGGGGFGGGGGGGGGGGGDGGFGFGGGGGGGGGGGGGGGGGGGGGGGGGGGGGGGGGGGGGGGGGGGGGGGGGGGGGGGGGGGDGGEGGGGGGGEGGGGGGGGGGGGGGGGFGGEGEFGGFGGEFG9FGFGGGDGGGGGGDGGGGGGGDGGGGGGGFFFDGFFF4DGFGFGGCFF:FFG6>G>GG??F?F443:?FDFF<FFFF
@DE18INS60510:318:000000000-B6LD3:1:1101:27374:8777 1:N:0:AAGAGGCAAAGGCTAT
TGGGGAATATTGCACAATGGGCGCAAGCCTGATGCAGCCATGCCGCGTGTATGAAGAAGGCCTTCGGGTTGTAAAGTACTTTCAGCGGGGAGGAAGGGAGTAAAGTTAATACCTTTGCTCATTGACGTTACCCGCAGAAGAAGCACCGGCTAACTCCGTGCCAGCAGCCGCGGTAATACGGAGGGTGCAAGCGTTAATCGGAATTACTGGGCGTAAAGCGCACGCAGGCGGTTTGTTAAGTCAGCTGTGAAATCCCCGGGCTCAACCTGGGAACTGCATCTGA
+
GGGGGGFGGGGEGGGGGFFFFGGGGGGGGGGGGGGGGGGFGGGGGGGEFGGGGGGGFGGGFFGGGGGGGGGGFGGGGGGFGFGGGGGGEGGGFFCGGGGGGGGGGGGGGGGGGGGFGGGGCFFFGGGGGGGGGGGGGDGGGGGFFGGDGGGGGGGGGGGGGFGGGFGGGGGGGFEGGGGGGDEGGGGDGFC5CGEGG?FEGEEGFCGGF6:FEEEGGGCGDGGGGDGGDGGGGCGF@?CFFFFF*?F:FGGFD?FFC<03D5<GFFFFF@6(.6:??D#####
@DE18INS60510:318:000000000-B6LD3:1:1101:19301:8779 1:N:0:AAGAGGCAAAGGCTAT
TGGGGAATATTGCACAATGGGCGAAAGCCTGATGCAGCGACGCCGCGTGAGTGGAGAAGTATTTCGGTATGTAAAGCTCTATCAGCAGGGAAGAAAATGACGGTACCTGACTAAGAAGCCCCGGCTAACTACGTGCCAGCAGCCGCGGTAATACGTAGGGGGCAAGCGTTATCCGGATTTACTGGGTGTAAAGGGAGCGTAGACGGTAAAGCAAGTCTGAAGTGAAAGCCCGCGGCTCAACTGCGGGACTGCTTTGGAAACTGTTTAACTGGAGTGTCGGAGA
+
GGGGGGGGGGGGGGGFFGGGFGGGGGGGGGGGGGGGGGGGGGGGGGGGGGGCFGGGGGGGGGCGGGGGFGFGAFFDGGGGGGGGFGGGGGGCFGGFGGGFGGGGGGGGGDFGFGGF9CFGGEEGGGGCFGDGGGFGGFCGFDGFGGDECEFGGGGGFGGECGGEF8ECEF8AGGGGGGGGGGGGGGGCGG7?CGGGDD5E5**0:EECE7:FG?GFCGFG79AF<:F:FFGDG:7BFFCDFFFFGC@3>F<FF4F?DFF<F?>C?>?A4FF::78:5:?>>9@
@DE18INS60510:318:000000000-B6LD3:1:1101:18602:8803 1:N:0:AAGAGGCAAAGGCTAT
TGGGGAATATTGGACAATGGGCGCAAGCCTGATGCAGCCATGCCGCGTGTATGAAGAAGGCCTTCGGGTTGTAAAGTACTTTCAGCGGGGAGGAGGGGAGTAAAGTTAATACCTTTGCTCATTGACGTTACCCGCAGAAGAAGCACCGGCTAACTCCGTGCCAGCAGCCGCGGTAATACGGAGGGTGCAAGCGTTAATCGGAATTACTGGGCGTAAAGCGCACGCAGGCGGTCTGTCAAGTCGGATGTGAAATCCCCGGGCTCAACCTGGGAACTGCATTCGA
+
GGGGGGGGGGGGGGGGGGGGGGGGGGGGGGGGGGGGGGGGGGGGGGGGGGGGGGGGGGFGGGGGGGGGGGGGGGGGGGGGGGGGGGGGGGGGGGGGGGGGGGGGGGGGGGGGGGGGGGGGGGGDGGGGGGGGGGGDFGGFGGGGGGGGGGGGGGGGGGGGGGGGGGGGGGGGGGGGGGGGGGGGGGGGGGGGGEGGGGGGGGCEGDGGGFGFGGGGGFFDGDGGGGGDGCG<7CGFFFGGFFFEDDEGFGGGG?:F<D>FG3FG??FB?F:<FFFF?FFA<A7
@DE18INS60510:318:000000000-B6LD3:1:1101:16562:8804 1:N:0:AAGAGGCAAAGGCTAT
TGGGGAATATTGCACAATGGGGGAAACCCTGATGCAGCGACGCCGCGTGAAGGAAGAAGTATCTCGGTATGTAAACTTCTATCAGCAGGGAAGAAAATGACGGTACCTGACTAATAAGCCCCGGCTACCTACGTGCCAGCAGCCGCGGTAATACGTCGGGGGCAAGCGTTATCCGGCTTTACTGGGTGTAATGGGAGCGTAGACGGAGGAGCAAGTCTGATGTGAAAGGCTGTGGCTTAACCCCAGGACTGCATTGGAAACTGTTTTTCTAGAGTGCCGGAGA
+
GGGGGGGGGGGGGGGGGGGGGGGGGGGGGGGGGGGGGG@EGGGGGGGGGGDGGGGGGGCGGG;EEA:FDFEGGGGGGGGGGGGG@FFGGDFGGGGFCCFFGGC<=F<28,88<A:CFCFGFG7*F@E,:@FGDF,@*++;C@FFGG58*:;EGG*3*:*/**?55**AG58CEFED*:8C<@FC+*;?C9C++<*****2AEECCCC*/;*/**2<CD70:*3*3:+:**CF57C5@>G7/=4>3=5/)7CC###############################
@DE18INS60510:318:000000000-B6LD3:1:1101:26559:8815 1:N:0:AAGAGGCAAAGGCTAT
TGGGGAATATTGCACAATGGGCGCAAGCCTGATGCAGCCATGCCGCGTGTATGAAGAAGGCCTTCGGGTTGTAAAGTACTTTCAGCGGGGAGGAAGGGAGTAAAGTTAATACCTTTGCTCATTGACGTTACCCGCAGAAGAAGCACCGGCTAACTCCGTGCCAGCAGCCGCGGTAATACGGAGGGTGCAAGCGTTAATCGGAATTACTGGGCGTAAAGCGCACGCAGGCGGTTTGTTAAGTCAGATGTGAAATCCCCGGGCTCAACCTGGGAACTGCATCTGA
+
GGGGGGGGCGGFGGGGGGGFGGEGGEFGGGGGGGGGGGGFGGGGGGGGGGGGGGGGGGGGGGGGGGGGGGGGGGGGGGGGGGGGGGGGGGGGGGGGGGGGGGGGGGGGGGGGGGGGGGGGGGGGGGGFGGGGGGGGGGGGGGGGGGGGGGGGGGGGGGGGGGGGGGGGGGGGGGGGGGGGGGGGGGGDGGGGGGGGGGGGGGGGGFGGGGGGGGGGGGGGGGEGGGGGGGGDGDGFFFGGFFF?FGF:8FGFFB@FGGBFGDGGFFFFBFFF?FFF?B<ABF4
@DE18INS60510:318:000000000-B6LD3:1:1101:12426:8826 1:N:0:AAGAGGCAAAGGCTAT
TGGGGAATATTGCACAATGGGGGAAACCCTGATGCAGCGACGCCGCGTGAGCGATGAAGTCTTTCGGTATGTAAAGCTCTATCAGCAGGGAAGAAAATGACGGTACCTGACTAAGAAGCCCCGGCTAACTACGTGCCAGCAGCCGCGGTAATACGTAGGGGGCAAGCGTGATCCGGATTTACTGGGTGTATAGGGAGCGTAGACGGCATGGCAAGCCAGATGTGAAAGCTCGGGGCTCACCCCCGGGACTGCATTTGGAACTGTCAGGCTCGAGTGTCGGAGA
+
GGGGGGGGGGGGCEFGGGGGG@E@FG8FGGGGFEFGGG7FGGGGGGGGGGGFGGEFGGGG,EGGGGG@,FFGGGGA<FGG<FEGFGGGGGGGDGAAF?,F?C+B<+A?,3DFA,BD5=>,BF:+>F+8@DB<@>D+37>CFGFCCFG7<*5@F<C<3,<FCC:1*4=EB**?B<<1*:8?<<?;+A;?E9+:<CFCEGGG88C9C88*2;0*2+55**1C4*AF+02:?+>D3)CE>F=*.7@BC559>**0**19:74<G?6C459?<F(41156B######
@DE18INS60510:318:000000000-B6LD3:1:1101:27458:8835 1:N:0:AAGAGGCAAAGGCTAT
TGGGGAATATTGCACAATGGGCGCAAGCCTGATGCAGCCATGCCGCGTGTATGAAGAAGGCCTTCGGGTTGTAAAGTACTTTCAGCGGGGAGGAAGGGAGTAAAGTTAATACCTTTGCTCATTGACGTTACCCGCAGAAGAAGCACCGGCTAACTCCGTGCCAGCAGCCGCGGTAATACGGAGGGTGCAAGCGTTAATCGGAATTACTGGGCGTAAAGCGCACGCAGGCGGTTTGTTAAGTCAGATGTGAAATCCCCGGGCTCAACCTGGGAACTGCATCTGA
+
FGGGGGGFGGGGGGGGFGGGGGFEGGGFGGFGGGGGGGGGFGGCFGG@FGGGGFGGGGGGGGGGGGGGGGGGFGGGGGGCFGGGGGDGD@FEGEGGGGGGGGCEFFFFGGGGGGGDFFGGGGGGGFFFEFFGGGGGGGGFGGCFDFGDGFFGGG@ECFGGGFFGGGG>@EEGGGGDG@EGDCE>?:CCFFFGE;88CFC>EDG>CFFFCCFGD==CCDD<9<EDGDGDEGD)/**)09>7169BG:@*6:*:7*7:CD>FC)/*97F>BFFF?:?F?AF####
@DE18INS60510:318:000000000-B6LD3:1:1101:3560:8838 1:N:0:AAGAGGCAAAGGCTAT
TAGGGAATTTTCGGCAATGGGGGAAACCCTGACCGAGCAACGCCGCGTGAAGGAAGAAGGTTTTCGGATTGTAAACTTCTGTTATAAAGGAAGAACGGCGGCTACAGGAAATGGTAGCCGAGTGACGGTACTTTATTAGAAAGCCACGGCTAACTACGTGCCAGCAGCCGCGGTAATACGTAGGTGGCAAGCGTTTTCCGGAATTATTGGGCGTAAAGAGGGAGCAGGCGGCAGCAAGGGTCTGTGGTGAAAGCCTGAAGCTTAACTTCAGTAAGCCATAGAA
+
@FFGGGGE<<FFEGD@@EEACDGFCFD6C@F8<ECEFEEGGGG@6>CC>,D?CAFG@CFGG,EFFGGE=CFGEFFGGGDFGFGFGAA9FAF,EF=AFEGCFGGGGGGF>DFCGFGGC,EE@:FCFGFDGFGGGG9DF;C;FFGGFEC7F7FEFFGGG:F7:<9FG+<CFGCGE**4<9CFG+:8AC>**0*;E:**23CCC*1;6+<FFCCCGG=/:>**117CC7CCEE)7>)*0)7FCF@)7:+75;*0:>;F@GF:<F?F769@46@:4)6<?F######
@DE18INS60510:318:000000000-B6LD3:1:1101:25549:8840 1:N:0:AAGAGGCAAAGGCTAT
TGGGGAATATTGCACAATGGGCGCAAGCCTGATGCAGCCATGCCGCGTGTATGAAGAAGGCCTTCGGGTTGTAAAGTACTTTCAGCGGGGAGGAAGGGAGTAAAGTTAATACCTTTGCTCATTGACGTTACCCGCAGAAGAAGCACCGGCTAACTCCGTGCCAGCAGCCGCGGTAATACGGAGGGTGCAAGCGTTAATCGGAATTACTGGGCGTAAAGCGCACGCAGCCGGTTTGTTAAGTCAGATGTGAAATCCCCGGGCCCAACCTGGGAACTGCATCTGA
+
GGGGGGGGGGGGGGGFFFFGGFFEGGGCGGGFGGGGGGGGGGFGGGGEGGGGGGGG9F<FFFDGGGGGGGG7FGGGGFGFGGGGGGGGGGDGCGFDECGGGFFFGGGGGGGGGGGGGGGGDGGGGGGGGGGGGGGGGFGGGGGFGFG@<FGGFF<FGGGGGGGGGGCFGGCEEGGGGGGGGEGG7EGGGGFGEGEGGGGGGGGG6FEECFGGGG5CEGFGGGE78CC)2:C))79FF?CDFFFFGGFGF7C7DFF@<<>6))1/7<DFBFF?4:>FDF<2):?
@DE18INS60510:318:000000000-B6LD3:1:1101:10561:8847 1:N:0:AAGAGGCAAGGGCTAT
TGGGGAATATTGCACAATGGGCGCAAGCCTGATGCAGCCATGCCGCGTGTATGAAGAAGGCCTTCGGGTTGTAAAGTACTTTCAGCGAGGAGGAAGGCATTAAGGTTAATAACCTTAGTGATTGACGTTACTCGCAGAAGAAGCACCGGCTAACTCCGTGCCAGCAGCCGCGGTAATACGGAGGGTGCAAGCGTTAATCGGAATTACTGGGCGTAAAGCGCACGCAGGCGGTCTGTCAAGTCGGATGTGAAATCCCCGGGCTCAACCTGGGAACTGCATTCGA
+
GGGGGGGGGGGGGGGGGGGFGGGGGGGGGGFGGGGGGGGGGGGGGDGGGGGGGGGGGGGFGGGGGGGFGGGCGGCFFGGGGGGGGGDGGGGGGE>FGDGGGGFGFGGGGGFGFGGGDEGGGGGGGGGGGGGEGGGGDDCCFCCFCCGGGGGGDGCG8EFFGGFGGFFGGGGGGGCGGGFGEEEG>EGGGG?C>EG>EGGG5E8FECFGFGDFG=EEDGG5DGGGGGGDGDDCDGG?BFFFB=BF3:>DBGGCFFFF3D>0C)96??>?:F:B>BD>>BAFA5F
@DE18INS60510:318:000000000-B6LD3:1:1101:7588:8848 1:N:0:AAGAGGCAAAGGCTAT
TGGGGAATATTGCACAATGGGCGCAAGCCTGATGCAGCGACGCCGCGTGAGTGAAGAAGTATCTCGGTATGTAAAGCTCTATCAGCAGGGAAGAAAATGACGGTACCTGACTAAGAAGCCCCGGCTAACTACGTGCCAGCAGCCGCGGTAATACGTAGGGGGCAAGCGTTATCCGGATTTACTGGGTGTAAAGGGAGCGTAGACGGCGACGCAAGTCTGGAGTGAAAGCCCGGGGCCCAACCCCGGGACTGCATTTGGAACTGTCAGGCTAGAGTGTCGGAGA
+
FFGGGGGGGGGGGGGGFGGGGGGGGGGGGGGGGGGGGGGGGGGGGGGGGGGGGGGGGGGGGGGFFCGGGGGGEGGGGGGGGGFGGGGGGGGGGGGGGGGGGGGGGGGGGGGGCFGFFGGFGGGGGDC@FGFGGGDFGDGGGGGGGGGGGGGGGGGFFFEGGGGDGFGGGGGGGGGGCGEGGGGGGGGGGGDFF7?EEGGGEEGGGGDGGGGGCGGGGFDFCFFGGGFGGGGDD<35>5<<@>7>77>DEC*7>46FGF:AGFG**59??##############
@DE18INS60510:318:000000000-B6LD3:1:1101:27465:8854 1:N:0:AAGAGGCAAAGGCTAT
TGGGGAATATTGCACAATGGGCGCAAGCCTGATGCAGCCATGCCGCGTGTATGAAGAAGGCCTTCGGGTTGTAAAGTACTTTCAGCGGGGAGGAAGGGAGTAAAGTTAATACCTTTGCTCATTGACGTTACCCGCAGAAGAAGCACCGGCTAACTCCGTGCCAGCAGCCGCGGTAATACGGAGGGTGCAAGCGTTAATCGGAATTACTGGGCGTAAAGCGCACGCAGGCGGTTTGTTAAGTCAGATGTGAAATCCCCGGGCTCAACCTGGGAACTGCATCTGA
+
GGGGGGGGGGGGGGGGGGGGGGGGGGGGGGGGGGGGGGGGGGGGGGGGGGGGGGGGGGGGGGGGGGGGGGGGGGGGGGGFGGGGGGGGGGGGGGGGGGGGGGFGGGFFGGGGGGGGGGGGGGGGGGG<FGGGGGGGDGGGGGGGGGGGGGGGGGGGGGGGEGGGGGGFEEGGGGGGFGGGGEGGGGGGGGGGGCGDGGGGGGGGFGGGGGGGG5CGGGGGGGGDEDEGGEG7)9D;FFGGBFFFGGF7*:CFFFF:FC>FGFGCFB@7?FFF??7?#######
@DE18INS60510:318:000000000-B6LD3:1:1101:13429:8857 1:N:0:AAGAGGCAAAGGCTAT
TGGGGAATATTGCACAATGGGCGCAAGCCTGATGCAGCCATGCCGCGTGTATGAGGAAGGCCTTCGGGTTGTAAAGTACTTTCAGCGGGGAGGAAGGGAGTAAAGTTAATACCTTTGCTCATTGACGTTACCCGCAGAAGAAGCACCGGCTAACTCCGTGCCAGCAGCCGCGGTAATACGGAGGGTGCAAGCGTTAATCGGAATTACTGGGCGTAAAGCGCACGCAGGCGGTTTGTTAAGTCAGATGTGAAATCCCCGGGCTCAACCTGGGAACTGCATCTGA
+
GGGGGGGGGGGGGGGGFFGGGGGGGGGGGGGGGGGGGGGGGGGGGGGGGGGGGGGGFGGGGGGGGGGGGEGGEGFFFGGGGGGGGGGGGGGGGGDCCFGGGGCGGGGGFGGGGGGGFGGGGGGGGGGGGGGGGGGGGGGGGGGGGGGGGGGGGGGGGGGGGGGGGGGGFEGG>ECECCGFCCEGGGGGGGGGGGGG>F9C5C>CG7EG?FEC5>=CECFCGGGGGGGDGGGGD<CFFFFGFFF?GDFC*:*7DFFFFD>>D3DG@<>>0@B28??2<A>AF>B
@DE18INS60510:318:000000000-B6LD3:1:1101:6993:8892 1:N:0:AAGAGGCAAAGGCTAT
TGGGGAATATTGGGCAATGGGCGCAAGCCTGACCCAGCAACGCCGCGTGAAGGAAGAAGGCTTTCGGGTTGTAAACTTCTTTTGTCGGGGACGAAACAAATGACGGTACCCGGCGAATAAGCCACGGCTAACTACGTGCCAGCAGCCGCGGTAATACGTAGGTGGCAAGCGTTATCCGGATTTACTGGGTGTAAAGGGCGTGTAGGCGGGATTGCAGGTCAGATGTGAAAACTGGGGGCTCAACCTCCAGCCTGCATTTGAAACTGTAGTTCTTGAGTGCTGG
+
CFGGGGGGGGFFCGFGFDGGGFGGGGGGGGGGGGGGGGGGGGGGGGGGGGGGGG8AFFFG?,DFGDGGGGEFECFGGFGCGGGGFG7FGGGGGGGGGGGGGGGGGGGGGFGGGGGCEGGGGGGGGGGGGDFGGGGGG6AF9CEFGGGGDGD5CEFGGGGGGGGGGGFFFGGEE8FCGGDEEGFGEFGGGGGGGGGGF8CG>8;ECFFGGGGEGGGCFFCCFGGF?CF79+09<79))8DD)97?FG44FGGGFFFFGG<A7=CGFA?<:F><ABF<:A<BFFF
@DE18INS60510:318:000000000-B6LD3:1:1101:12323:8895 1:N:0:AAGAGGCAAAGGCTAT
TGGGGAATATTGCACAATGGGTGCAAGCCTGATGCAGCCATGCCGCGTGTATGAAGAAGGCCTTCGGGTTGTAAAGTACTTTCAGCGGGGAGGAAGGGAGTAAAGTTAATACCTTTGCTCATTGACGTTACCCGCAGAAGAAGCACCGGCTAACTCCGTGCCAGCAGCCGCGGTAATACGGAGGGTGCAAGCGTTAATCGGAATTACTGGGCGTAAAGCGCACGCAGGCGGTTTGTTAAGTCAGATGTGAAATCCCCGGGCTCAACCTGGGAACTGCATCTGA
+
GGGFGGGGGGGGGGGGGGGGGGGGGGGGGGGGGGGGGGGGGGGGGGGGEGGGGGGGGGGGGGGGGGGGGGGGGGGGGGGGGGGGGGGGGGGGGGGGGGGGGGEGGGGGGGFGGGGGFGGGFCGFGGGGGGGGGGGGGGGGGGGGFGGGGGGGGGGGGGGGGGGGGGGGGGGGGGGGGGGGGGGGGGGGGGGGGGGGGGGGEG8CGCFGGGGGECEGFGGGGCEDEGGGGGGDGDD:F?CCFFFFFGFG?CFFGFFFFDB9GBDFFFF:?FFF?FBFFFBFB>6
@DE18INS60510:318:000000000-B6LD3:1:1101:22988:8902 1:N:0:AAGAGGCAAAGGCTAT
TGGGGAATATTGCACAATGGGCGCAAGCCTGATGCAGCCATGCCGCGTGTATGAAGAAGGCCTTCGGGTTGTAAAGTACTTTCAACGGGGAGGAAGGGAGTACAGTTAATACCTTTGCTCCTTGACGTTACCCGCAGAAGAAGCACCGGCTAACTCCGTGCCAGCATCCGCGGTAATACGGAGGGTGCAAGCGTTAATCGGAATTACTTGGCGTAAACCGCACGCAGGCGGTTTGTTCCGTCAGATGCGAAATCCCCGCGCTCAACCTGGGAACTGCATCTGA
+
GGGFEGGGGGG9EFDAEGG@AFEGGCFDGGGFF9EEGGGGGGGGFG7FE=<EA<=<FDBB8FCFFFC7@7CCFGG=FEGGDFGG;FF7@*51><F:C7:<C3,<;@F@FG;<FAF<<C,?,CF>FG*8<CFG8FGDGGFF+<8<FGGCGGG5<FFG:EF5>EG+;*+<+;C/?G:CF?G5C*88*28CCG7;CAE*;C<@5*/;FCF++33AGEC:C*2)1CGDGGGGGGD5DD5>F##############################################
@DE18INS60510:318:000000000-B6LD3:1:1101:7572:8905 1:N:0:AAGAGGCAAAGGCTAT
TGGGGAATATTGGGCAATGGGCGCAAGCCTGACCCAGCAACGCCGCGTGAAGGAAGAAGGCTTTCGGGTTGTAAACTTCTTTTGTCGGGGGCGAAACAAATGACGGTACCCGACGAATAAGCCACGGCTAACTACGTGCCAGCAGCCGCGGTAATACGTAGGTGGCAAGCGTTATCCGGATTTACTGGGTGTAAAGGGCGTGTAGGCGGGATTGCAAGTCAGATGTGAAAACTGGGGTCTCAACCTCCAGCCTGCATTTGAAACTGTAGTTCTTGAGTGCTGG
+
EGGFGGGGGGGGFDFGFGGGGGGGGGG8FG8FFGGGGGCFGGGGGGEFEGGDFF<ECFFFCGFGGGG7FFFFEFGGGGGFDGGFGG7BF7FECE75>BCGGF<FCCCBFGEC>C>F7:C;:FGFG:FFFCFBGFF@FCGGCC@F<FCFGECFEEGFGCGFFGGFC*:+CCEGG:C7AC**;8C:9<FD8C8EFFC<C85C/*;8C?F*/1/:EGF79DFDC:C:7CF:C?D577*77)9DFF477089>*9CDFF4?FA47**:64=46@4A<>A42>ABFB?
@DE18INS60510:318:000000000-B6LD3:1:1101:27508:8912 1:N:0:AAGAGGCAAAGGCTAT
TGGGGAATATTGCACAATGGGCGCAAGCCTGATGCAGCCATGCCGCGTGTATGAAGAAGGCCTTCGGGTTGTAAAGTACTTTCAGCGGGGAGGAAGGGAGTAAAGTTAATACCTTTGCTCATTGACGTTACCCGCAGAAGAAGCACCGGCTAACTCCGTGCCAGCAGCCGCGGTAATACGGAGGGTGCAAGCGTTAATCGGAATTACTGGGCGTAAAGCGCACGCAGGCGGGTTGTTAAGTCAGATGTGAAATCCCCGGGCTCAACCTGGGAACTGCATCTGA
+
GGGGGGGGGGGGGGGGGGGGGGGGGGGGGGGGGGGGGGGGGGGGEGGGGGGGGGGGGGGGGGGGGGGGGGGGGGGGGGGGGGGGGGGGGGGGGGGGGGGGGGGGGGGGGGGGGGGGGGGGGGGGGGGEFFEFGGGGGGGGGGGGGGGGGGGGGGGGGGGGGGGGGGGGGGGGGGGGGGGGGEGGECGCGGGGGEGGGFFCEGEFGGGGGFFGG=EEFFGGGGGGGGGG5CC)99DBFFGGFF?=CCB7*::DGF:?GGFFGDFGFFFF?F??BFFFF<BFBFF
@DE18INS60510:318:000000000-B6LD3:1:1101:21069:8950 1:N:0:AAGAGGCAAAGGCTAT
TGGGGAATATTGCACAATGGGGGAAACCCTGATGCAGCGACGCCGCGTGAGCGATGAAGTATTTCGGTATGTAAAGCTCTATCAGCAGGGAAGAAAATGACGGTACCTGACTAAGAAGCCCCGGCTAACTACGTGCCAGCAGCCGCGGTAATACGTAGGGGGCAAGCGTTATCCGGATTTACTGGGTGTAAAGGGAGCGTAGACGGCATGGCAAGCCAGATGTGAAAGCCCGGGGCTCAACCCCGGGACTGCATTTGGAACTGTCAGGCTAGAGTGTCGGATA
+
GGGGGGGGGGGFGFFGGGGGGGGGGGGGGGGGGGGGGGGGGGGGGGGGGGGGGGGGGGGGGGGGGGGGGFGGGGGGGGGGGGGGGGGGGGGGGGGGGGGGGGDGGGGGGGGGGGGGGGGGGGGGGGGGGFGGGGGGGGGGGGGGGGCFF@FGDGGGGGGGGGGCCFGGGG5FGGGGCEGGGGGGGGFEGFGCGGGFDGCEGGGGGGGCEGGGGGGGGGGCCGGGG>FFGGGGDDG>DFFGFFFFG=D>>F54*9FF7D:AFFFGF4F:BFF63>BBD######
@DE18INS60510:318:000000000-B6LD3:1:1101:27780:8957 1:N:0:AAGAGGCAAAGGCTAT
TGGGGAATATTGCACAATGGGGGAAACCCTGATGCAGCGACGCCGCGTGAGTGAAGAAGTATTTCGGTATGTAAAGCTCTATCAGCAGGGAAGAAAATGACGGTACCTGACTAAGAAGCCCCGGCTAACTACGTGCCGGCAGCCGCGGTAATACGTAGGGGGCAAGCGTTATCCGGATTTACTGGGTGTAAAGGGAGCGTAGACGGTTAAGCAAGTCTGAAGTGAAAGCCCGGGGCTCAACCCCGGTACTGCTTTGGAAACTGTTTGACTTGAGTGCAGGAGA
+
GGGGGGGGGGGGGGGGGGGGGGGGGGGGGGGGGGGGGGGGGGGDFGGGGGGGGGGGGGGGGGGGGGGGGGGGGGGGGGGFGGGGGGGGGGGGGGGGGGGGGGGGGGGGGGGGGGGGGGGGGGGGGGGGGGGGGGGGGGGDGGGGGGGGGGGGGGGCGGGGGGGGGGGGGD5EEFEGGGEGGGGGGG:?GGGGGGGGDECEGEEGEGCEGFGGGFFGFGDFFCGGGGGGG=FDGGGFEFGGFF>FGEFGEFFGGFFFGGFB:=CFFF?ADFFFBFFAD######
@DE18INS60510:318:000000000-B6LD3:1:1101:28347:8982 1:N:0:AAGAGGCAAAGGCTAT
TGGGGAATATTGCACAATGGGCGAAACCCTGATGCAGCGACGCCGCGTGAGCGATGAAGTATTTCGGTATGTAAAGCTCTATCAGCAGGGAAGAAAATGACGGTACCTGACTAAGAAGCCCCGGCTAACTACGTGCCAGCAGCCGCGGTAATACGTAGGGGGCAAGCGTTATCCGGATTTACTGGGTGTAAAGGGAGCGTAGACGGCATGGCAAGCCAGATGTGAAAGCCCGGGGCTCAACCCCGGGACTGCATTTGGAACTGTCAGGCTAGAGTGGCGGAGA
+
GGGGGGGGGGGGGGGGFGGGGGGGGGGGGGGGGGGGGGEGGGGGGGGGGGGGGGGFFGGGGGGGGGGCGGGGGGGGGGGFFGGGFGGDDFGGGGGGGGGGGGGGGGGGGGGGGCDGFGGGGGGGGGGGGGGGGGGGGAFCFEFGCCEG<CFDGGGFGGGDFGGGGGGGGGDGGFB7CB8CGGGGFGC?8FG?CGGGDEGEGGCGGG=EEGGGGG5A:FD<C:C>7C3:F=FDDDGFF>*9;FB51/5).9D4:7BF*C7AC?D7@>??###############
@DE18INS60510:318:000000000-B6LD3:1:1101:7714:8986 1:N:0:AAGAGGCAAAGGCTAT
TGGGGAATATTGCACAATGGGCGCAAGCCTGATGCAGCCATGCCGCGTGTATGAAGAAGGCCTTCGGGTTGTAAAGTACTTTCAGCGGGGAGGAAGGGAGTAAAGTTAATACCTTTACTCATTGACGTTACCCGCAGAAGAAGCACCGGCTAACTCCGTGCCAGCAGCCGCGGTAATACGGAGGGTGCAAGCGTTAATCGGAATTACTGGGCGTAAAGCGCACGCAGGCGGTTTGTTAAGTCAGATGTGAAATCCCCGGGCTCAGCCTGGGAACTGCATCTGA
+
GGGGGGGGGGGFGGGGGGGGGGGGGGGGGGGGGGGGGGGGGGGFGGGGGGGGGGGGGGGGGGGGGGGGGCGGGGGGGGGGGGGGDGEGGGGGGGGGGGGGGGGGGGGGDFGGGGGGGGGGGGGGGGGGGGGGGGGGGGGGGGFG:FGGGGGGGGFGGGG:FGGGGFGGEFGDGGGGGGGGGGGGGGGGGGGGGGGGGGFCGGGGGGG?98FFDEGGGFGDGGGGGGG3CEDGGGDFFF7CBFFFGGFG?DGGG4?9FD09DBFFFFFF?F??BF?>?A<>AFF
@DE18INS60510:318:000000000-B6LD3:1:1101:11867:9000 1:N:0:AAGAGGCAAAGGCTAT
TGGGGAATATTGCACAATGGGGGAAACCCTGATGCAGCGACGCCGCGTGAAGGAAGAAGTATCTCGGTATGTAAACTTCTATCAGCAGGGAAGAAAATGACGGTACCTGACTAAGAAGCCCCGGCTAACTACGTGCCTGCAGCCGCGGTAATACGTAGGGGGCAAGCGTTATCCGGATTTACTGGGTGTAAAGGGAGCGTAGACGGAGGAGCAAGTCTGATGTGAAAGGCTGGGGCTTAACCCCAGGACTGCATTGGAAACTGTTTTTCTAGAGTGCCAGAGA
+
GGGGGGGGGGGGGGGGGGGGGGGGGGGGGGGGGGGGGGGGGGGGGGGGGGGGGGFGGGGGFGGGGFGGGGFGGGGGGGGGGGGGGGGGGGGGGGGGGGGGGGGGGGGGEGGGGGGEGGGGGGGGGG>FGGGGGGFGGGGGGGGGGGGDGGGGGGGGGGGGGDGGGGGGGGGGGGGGCEGGGGGGGGGGGGGGGGDCEGGGGGGGGGGGG57FGGFFGGGGFGGGGDC:CFFG3CD@EFGGFFFFGGF<>C<FGF?=FGFFGF>CFDFBFFA<2)64<A>?7?#
@DE18INS60510:318:000000000-B6LD3:1:1101:26637:9009 1:N:0:AAGAGGCAAAGGCTAT
TGGGGAATATTGCACAATGGGCGCAAGCCTGATGCAGCCATGCCGCGTGTATGAAGAAGGCCTTCGGGTTGTAAAGTACTTTCAGCGGGGAGGAAGGGAGTAAAGTTAATACCTTTGCTCATTGACGTTACCCGCAGAAGAAGCACCGGCTAACTCCGTGCCAGCAGCCGCGGTAATACGGAGGGTGCAAGCGTTAATCGGAATTACTGGGCGTAAAGCGCACGCAGGCGGTTTGTTAAGTCAGATGTGAAATCCCCGGGCTCAACCTGGGAACTGCATCCGA
+
GGGGGGGGGGGGGGFGGGGGFGEGGGGGGGGGGGGGGGGGGGGGCFGGGGGDGGGGGGFGGGGGGGGGGGGGDGGGGGGFFGGGGGGGGGGGGGGGGGGGGGGGGGGGGGGFGGGGGFDGGGGGGFGCGGGGGDGDGCGGGGGGGGGGGGGGGGGGGGGGDFGGGGGGGGGGGGGGGGGGGGGGGGGGGGGGGGGGGGGGGGGGGGGGFFFFGGGGGGGGGGGGGGCDGGG3DGGFFFGGFFFFGGFD4>F7:F)<CDFFG5FGFFF?BF6??BB<>FA90?>
@DE18INS60510:318:000000000-B6LD3:1:1101:4175:9011 1:N:0:AAGAGGCAAAGGCTAT
TGGGGAATATTGCACAATGGGGGAAACCCTGATGCAGCGATGCCGCGTGAATGATGAAGGTCTTCGGATTGTAAACTTCTATCAGCAGGGAAGAAACAAATGACGGTACTTGCTTTAGAAGTTCCGGTTAACTACGTGCCAGCAGCTGCCGAAATACGTACGGACCGAGCGTTATCTGGATTTATTGGGAGCAAAGGGTGCGTTGACGGCCTGTAAAGTTAGCTGTGACATTTAGTGACTCAACATCTAAGCTGCCTTTCAAACTGCTGGGCAAGAGTGCTGT
+
CEFGGDGGGA<<EAEFCGFGF,C+BF,C@E<FGGGGGG7C:@FFGGGGG7C9CA9C<EEGEGG<E7F,FGFFE<F9F,<C,BAFFE5:FFC9BA<@<EF8E,AEC7FFG9E,,,C,?,,,5,:,88F+>C5DF9FBFF#################################################################################################################################################
@DE18INS60510:318:000000000-B6LD3:1:1101:23540:9014 1:N:0:AAGAGGCAAAGGCTAT
TGGGGAATATTGCACAATGGGCGCAAGCCTGATGCAGCCATGCCGCGTGTATGAAGAAGGCCTTCGGGTTGTAAAGTACTTTCAGCGGGGAGGAAGGGAGTAAAGTTAATACCTTTGCTCATTGACGTTACCCGCAGAAGAAGCACCGGCTAACTCCGTGCCAGCAGCCGCGGTAATACGGAGGGTGCAAGCGTTAATCGGAATTACTGGGCGTAAAGCGCACGCAGGCGGTTTGTTAAGTCAGATGTGAAATCCCCGGGCTCAACCTGGGAACTGCATCTGA
+
GGGGGGGGGGGGGGGGGGGEGGGGGGGGGGGGGGGGGGGGGGGGGGGGGGGGGGGGGGGGGGGGFGGGGGGGGGGGGGGGGGGGGGGGGGGGEFGGGFGGGFGGGGGGGGGGGGGGGGFGGGGGFGGGGGGGGGGGGDGGGGGGGGGDFGGGGGF9FEGGGGFGGCGGGGGGGGDGGGGGGECE>EEGGGFFGGGDGFFGGGG>FCF7C6CFEEGGGGGGDDGDGDGGGGD)97DFFFGGFFFFGF?>BFCGGF4?GG01DB<CFF48?@FB:?F<224A4<4
@DE18INS60510:318:000000000-B6LD3:1:1101:4672:9015 1:N:0:AAGAGGCAAAGGCTAT
TGGGGAATATTGCACAATGGGCGCAAGCCTGATGCAGCCATGCCGCGTGTATGAAGAAGGCCTTCGGGTTGTAAAGTACTTTCAGCGGGGAGGAAGGGAGTAAAGTTAATACCTTTGCTCATTGACGTTACCCGCAGAAGAAGCACCGGCTAACTCCGTGCCAGCAGCCGCGGTAATACGGAGGGTGCAAGCGTTAATCGGAATTACTGGGCGTAAAGCGCACGCAGGCGGTTTGTTAAGTCAGATGTGAAATCCCCGGGCTCAACCTGGGAACTGCATCTGA
+
CFGGGGGGGGGGGGGGGGGGGGGGGDGGGGGGGGGGGGFFEGGFGGG:FEEGGGGGGGGGGGD@FFGGCCFFEFFFGGFGFFGGGGGGGGGGGGFGEGGEGCGGGFFGFGGGGGGDGGFGGGFGCFGFFEEGGGEDEGGGGGGGGFGEGGGGGFFFFGGFGGGFGGGGGGG5EEG>FFGGGGGGGGGGFGGGGCEGEDFFD>CFGGFCFGFFGG5=FGFGGGDGGGGGGGG1>DG45@7D?FFFCC@7FGGG=F:6<G;BG3DF?7F08><???#########
@DE18INS60510:318:000000000-B6LD3:1:1101:11862:9020 1:N:0:AAGAGGCAAAGGCTAT
TGGGGAATATTGCACAATGGGGGAAACCCTGATGCAGCGACGCCGCGTGAAGGAAGAAGTATCTCGGTATGTAAACTTCTATCAGCAGGGAAGAAAATGACGGTACCTGACTAAGAAGCCCCGGCTAACTACTTGCCTGCAGCCGCGGTAATACGTAGGGGGCAAGCGTTATCCGGATTTACTGGGTGTAAAGGGAGCGTATACGTAGGAGCAAGTCTGATGTGAAAGGCTGGGGCTTAACCCCAGGACTGCCTTGGAAAGTGTTTTTCTAGAGTGCCATAGA
+
GGGGDGEFEFGFGGGG<FFGGGGGGGGGGGGGGCFGGGGGGGGFGGGGGGGGFGEFGGGG9CFEF,AFFGFGGGGGGGGGGFGGFGG?DEFD7EEF?FGFGGGGGGGGGGGGFFACFDEGGGG7FGG,@FGG,@,FFFFG,,FGCFGDGFGGGGGGGFGDGCFFGGGGGGCFGGGDGEEG+BFFCBC589+@C9C*2?5:C*<<=+9*AFFECFGCCDF>FDGFAC+0/5>455C)>:C*99F)9*)*8CFD*08?*262*17DF4??:F#############
@DE18INS60510:318:000000000-B6LD3:1:1101:25817:9038 1:N:0:AAGAGGCAAAGGCTAT
TGGGGAATATTGCACAATGGGCGCAAGCCTGATGCAGCCATGCCGCGTGTATGAAGAAGGCCTTCGGGTTGTAAAGTACTTTCAGCGGGGAGGAAGGGAGTAAGGTTAATACCTTTGCTCATTGACGTTACCCGCAGAAGAAGCACCGGCTAACTCCGTGCCAGCAGCCGCGGTAATACGGAGGGTGCAAGCGTTAATCGGAATTACTGGGCGTAAAGCGCACGCAGGCGGTTTGTTAAGTCAGATGTGAAATCCCCGGGCTCAACCTGGGAACTGCATCTGA
+
GGGGGGGGGGGGGGGGGGGGGGGGGGGGGGGGGGGGGGGGGGGGGGGGGGGGGGGGGGFGGGGFGGGGGGGGGGGGGGGGGGGGGGGGGGGGGGGGGGGGGGGGGGGGGGGGGGGGGGGGGGGGGGGGGGGGGGGGGGGGGGGGGGGGGGGGGGFFGGGFGGGGGGGGFGGGGGGGGGGGGGGGGGGGGGGGGGGGGGGGGGGGGGGGCFGFGGGGGGGCDGGGGGGDGGG<CGC5?F7D?F=BCCBC7>FGGFFFGG(3C5<6??F::FFFF1))<DAA249
@DE18INS60510:318:000000000-B6LD3:1:1101:3539:9046 1:N:0:AAGAGGCAAAGGCTAT
TGGGGAATATTGCACAATGGGCGCAAGCCTGATGCAGCCATGCCGCGTGTATGAAGAAGGCCTTCGGGTTGTAAAGTACTTTCAGCGGGGAGGAAGGGAGTAAAGTTAATACCTTTGCTCATTGACGTTACCCGCAGCAGAAGCACCGGCTAACTCCGTGCCAGCAGCCGCGGTAATACGGAGGGTGCAAGCGTTAATCGGAATTACTGGGCGTAAAGCGCACGCAGGCGGGTTGTTAAGTCAGATGTGAATTCCCCGGGCTCAACCTGGGAACTGCAGCTGA
+
-CFFGGD8AC-EEFGG@FEDF,@@CFECFFGFGGG<EC,CDECEFFGE>FFEGGGCEEFFCFG8FGGG@FDGCCFFGGGGGGGGGGGGE:CFGGGF7FFGGCFGGGGGGFGGEGDGGG9DGGGGGFGFGGGGGGGGG*6D:FFFFGGGGGG@FFGFGGGGGGGCGGGG7:BCEGGGGGGGDCEEEGGGCGFFGEEE*+<CG5C>+<CE7CCFDG*CEGGGGDCC8CEDEC3)95C:)*2:==?6>:@GF*:*07@6<509)0**185?2F#############
@DE18INS60510:318:000000000-B6LD3:1:1101:18765:9071 1:N:0:AAGAGGCAAAGGCTAT
TGGGGAATATTGCACAATGGGCGCAAGCCTGATGCAGCCATGCCGCGTGTATGAAGAAGGCCTTCGGGTTGTAAAGTACTTTCAGCGGGGAGGAAGGGAGTAAAGTTAATACCTTTGCTCATTGACGTTACCCGCAGAAGAAGCACCGGCTAACTCCGTGCCAGCAGCCGCGGTAATACGGAGGGTGCAAGCGTTAATCGGAATTACTGGGCGTAAAGCGCACGCAGGCGGTTTGTTAAGTCAGATGTGAAATCCCCGGGCTCAACCTGGGAACTGCATCTGA
+
GCGFGGGGGGGGGGFGFGGGGGEGGGGGGGGGGGFGGGGGGGGGGGGGGGGGGGGGGGGGGGGGGGGGGGGEFGGGGGGGGGGGGGGGGEDGGGGFGGGGGGGFGGGGGGGGGGGGCGGGGGGFFGGGGGGGGGGGGG:ACFGFGGGGGGGEGGGGGGGGGGGGGGFGGGGGGGGGGGGGGGGGGGEEGG?FEGGGFGGFGDGGGGGGCFFGG=5EFFGDG:EGGDGGEEGDGGDFFF>C?BFF7CFGFFCFFFFFFGFFG@FG??F?(7:7(:B7?FAFFB4
@DE18INS60510:318:000000000-B6LD3:1:1101:24416:9074 1:N:0:AAGAGGCAAAGGCTAT
TGGGGAATATTGGACAATGGGCGAAAGCCTGATCCAGCGACGCCGCGTGAGTGAAGAAGTATTTCGGTATGTAAAGCTCTATCAGCAGGGAAGAAAATGACGGTACCTGACTAAGAAGCCCCGGCTAACTACGTGCCAGCAGCCGCGGTAATACGTAGGGGGCAAGCGTTATCCGGATTTACTGGGTGTAAAGGGAGCGTAGACGGTTAAGCAAGTCTGAAGTGAAAGCCCGGGGCTCAACCCCGGTACTGCTTTGGAAACTGTTTGACTTGAGTGCAGGAGA
+
GGGGGGGG?GGFGGGGGGGGGGFGGGGGGGGGGGGGGG@FGGGGGGFGGDGGGGGGGGGGF=FGGGGGGGGGGGGGGGGGGGGGGGGGGGGGGGGGGGGGGGGGGGGGGGGGGGGGGGGGGGGGGGGGGGGGGGGGGGGGGGFGGGGGGGGGGGGFGGGGGGGGGGGGGGGCFGGGGGGGGGGGGGFE>EF9CGGGGGGGGEEGGGEGGGFGFGGGGGGGGDFFGGGGGGGGGGGB:FFGFFFEDGF:BFGGGFFFGGF<GFFCF:F<AFDFFFDAAABF?FF
@DE18INS60510:318:000000000-B6LD3:1:1101:23037:9083 1:N:0:AAGAGGCAAAGGCTAT
TGGGGAATATTGCACAATGGGCGCAAGCCTGATGCAGCCATGCCGCGTGTATGAAGAAGGCCTTCGGGTTGTAAAGTACTTTCAGCGGGGAGGAAGGGAGTAAAGTTAATACCTTTGCTCATTGACGTTACCCGCCGAAGAAGCACCGGCTAACTCCGTGCCAGCAGCCGCGGTAATACGGAGGGTGCAAGCGTTAATCGGACTTACTGGGCGTCAAGCGCACGCAGGCGGTTTGTTAGGTCAGATGTTAAATCCCCGCGCTCAACCTGTGAACTGCGTCTGA
+
GGGGGGGGGGGGGGGFGCAGDFDGGGCDFFGGFFGFFFFGGGG@FCFGGGCFGGGGGGFFGE8CEFE7FGGG9FFGGFFDFGGGGGD7@FGGGGGDEG8EFFG,AFFDDFGGGDFGGACCFFG,,3++DDFCC@C:B@:CE,<,:FF:@*CCCGGCCFDCCFGAFGDCFFGGEFGGCFFG>5C*?C*;EGGG5?EGE23*/C*:A9EF9?=C:=*/:**///:)8)7CE557C>C:?F#############################################
@DE18INS60510:318:000000000-B6LD3:1:1101:10729:9098 1:N:0:AAGAGGCAAAGGCTAT
TGGGGAATATTGCACAATGGGCGCAAGCCTGATGCAGCCATGCCGCGTGTATGAAGAAGGCCTTCGGGTTGTAAGGTACTTTCAGCGGGGAGGAAGGGAGTAAAGTTAATACCTTTGCTCATTGACGTTACCCGCAGAAGAAGCACCGGCTAACTCCGTGCCAGCAGCCGCGGTAATACGGAGGGTGCAAGCGTTAATCGGAATTACTGGGCGTAAAGCGCACGCAGGCGGTTTGTTAAGTCAGATGTGAAATCCCCGGGCTCAACCTGGGAACTGCATCTGA
+
GGGGGGGGGGGGGGGGGGGGGGGGGGGGGGGGGGGGGGGGGGGGEFGGGGGGGGGAFGGGGGGGGGGDGGDGGGGGGGGGGGGGCFFEGDCFGGGGGGGGGGFGGGFGGGGGGGGGGGGGGGGGGGGGGGGGGGGDCCGGGGFGFFGCGGEGGGGDGGGGGGCCFGFGGGGGGG<CFGGGC8CEGGGEGF?EGGEEFGGDEG5FGFGGGGFEEGGGGGG<DGGGGDGDEDGCDGGFF?C7FFF?GFFGFDCFFFF?CG>BGFGGFFFFBFF0:03427<9AFF
@DE18INS60510:318:000000000-B6LD3:1:1101:24124:9103 1:N:0:AAGAGGCAAAGGCTAT
TGGGGAATATTGCACAATGGGGGAAACCCTGATGCAGCGACGCCGCGTGAGCGATGAAGTATTTCGGTATGTAAAGCTCTATCAGCAGGGAAGAAAATGACGGTACCTGACTAAGAAGCCCCGGCTAACTACGTGCCAGCAGCCGCGGTAATACGTAGGGGGCAAGCGTTATCCGGATTTACTGGGTGTAAAGGGAGCGTAGACGGCATGGCAAGCCAGATGTGAAAGCCCGGGGCTCAACCCCGGGACTGCATTTGGAACTGTCAGGCTAGAGTGTCGGAGA
+
GGGGGGGGGGGFGGGGGGGGGGGGGGGFGGGGGGGGGGGGGGGGGGGGGGGGGGGGGGGFCFEFGGGGGGGGGGGGGGGGGGGGGGGGGGGGFFGGGGGGGGGGGGGGGGGGGGGGGGG?DGGGGGGGGGGGGGGGGGFGGGGGGGGGGCFGGGGGGGGGGGGGGGGGGGGGGGGGGGGGGEFGGGGGGFF9EFGGGGGGGGEFEEGGDFGGGGE5ECF<FFGGGGGGFGFGG5C:E36*..)<7ED35FD<>*9?CF?BGFCCFFF7BF???FFD4<?>>95
@DE18INS60510:318:000000000-B6LD3:1:1101:6310:9127 1:N:0:AAGAGGCAAAGGCTAT
TGGGGAATATTGCACAATGGGCGCAAGCCTGATGCAGCCATGCCGCGTGTATGAAGAAGGCCTTCGGGTTGTAAAGTACTTTCAGCGGGGAGGAAGGGAGTAAAGTTAATACCTTTGCTCATTGACGTTACCCGCAGAAGAAGCACCGGCTAACTCCGTGCCAGCAGCCGCGGTAATACGGAGGGTGCAAGCGTTAATCGGAATTACTGGGCGTAAAGCGCACGCAGGCGGTTTGTTAAGTCAGATGTGAAATCACCGGGCTCAACCTGGGAACTGCATCTGA
+
FFGGGGGGGGGGGGGGGFGGFGEEGGGGG,CEFEGFGGGGGGGGGGGGGGGGGGGFGGFGGG8FFGGGCEGGGGGGFGFC<9?CFGGEGGGDGGFGGGGGGGGFEC<FFG5FFDDFCGFFGGDGGFGGFFFGGEGDFGFGGGFFGGGG:FGEFG?FGGFGGGFGGGGGGGGGGGGGFCGGG>@EC*8EGGC>E>E>:+<CEDEGCCCFCF5*:EGGGC>CDGDDCDGGGGGD<<DF@F*2099@*+9>**:7*6*9<D>;D3*=??F027:<:B??))64<A4
@DE18INS60510:318:000000000-B6LD3:1:1101:13400:9127 1:N:0:AAGAGGCAAAGGCTAT
TGGGGAATATTGCACAATGGGCGCAAGCCTGATGCAGCCATGCCGCGTGTATGAAGAAGGCCTTCGGGTTGTAAAGTACTTTCAGCAGGGAGGAAGGCGATAAGGTTAATAACCTTGTCGATTGACGTTACCCGCAGAAGAAGCACCGGCTAACTACGTGCCAGCAGCCGCGGTAATACGTAGGTGGCAAGCGTTGTCCGGAATTATTGGGCGTAAAGCGCGCGCAGGCGGATAGGTCAGTCTGTCTTAAAAGTTCGGGGCTTAACCCCGTGATGGGATGGAA
+
GGGGGGEG?GGFGGGGGGGGGGGGGGGGGGGGGGGGGGGGGGGGGGGGGGGGGGGGGGGGGGGGGGGGGGGGGGGGFGGGGGGGGGGGGGGGGGGGGGGGGGCFGGGGGFFGGGGGEFG:CFGFFFCFGGGGGDGGGGGGGGGGGGGEGGGGDGGGGGGGGGGGGFEGGGGGGGGGGGGGGGGGGCGGGGGGGGGGGGGGCEDFFGGGFEGFCEEDGGGGGGGGGGGCGGGGG*96FFFFFF=FDGFG4FCCFBF?CD0>5BDC6AF2?>B:BF2<0871:8F
@DE18INS60510:318:000000000-B6LD3:1:1101:13419:9131 1:N:0:AAGAGGCAAAGGCTAT
TGGGGAATATTGCACAATGGGCGCAAGCCTGATGCAGCCATGCCGCGTGTATGAAGAAGGCCTTCGGGTTGTAAAGTACTTTCAGCAGGGAGGAAGGCGATAAGGTTAATAACCTTGTCGATTGACGTTACCCGCAGAAGAAGCACCGGCTAACTACGTGCCAGCAGCCGCGGTAATACGTAGGTGGCAAGCGTTGTCCGGAATTATTGGGCGTAAAGCGCGCGCAGGGGGGTAGGTCAGTCTGTATTAAAAGTTCGGGTCTTAACCCCGTGATGGGATGGAA
+
GGGGGGGGGGGCGGGGGGG<FFFGGGGFGGGGGGGGGFGFGFGGGGGGGGGGGGEGGG8FGGGGGGGDGGGGGGGGFGGGGGGGGGGGGGGGGCFGEGGGCFGG9FFFGGGGGGGGGEFGGGGGGGGFFGGGGG*CCFGGFFFCGGG8EEGGCCGD6CGGGGG8FGGGCEE8EEGD:@FCFCGGGGGGG9/@EGE51+<E>*:CG7EG+0:CCEG5:C771/*)*1>)*27)977>=?**9=B7D+0:4*2*27F4*5((1)::?ABB?B61(1).33:BB<=
@DE18INS60510:318:000000000-B6LD3:1:1101:20419:9131 1:N:0:AAGAGGCAAAGGCTAT
TGGGGAATATTGCACAATGGGCGCAAGCCTGATGCAGCCATGCCGCGTGTATGAAGAAGGCCTTCGGGTTGTAAAGTACTTTCAGCGGGGAGGAAGGGAGTAAAGTTAATACCTTTGCTCATTGACGTTACCCGCAGAAGAAGCACCGGCTAACTCCGTGCCAGCAGCCGCGGTAATACGGAGGGTGCAAGCGTTAATCGGAATTACTGGGCGTAAAGCGCACGCAGGCGGTTTGTTAAGTCAGATGTGAAATCCCCGGGCTCAACCTGGGAACTGCATCTGA
+
GGGGGGGGFGGGGGGGGGGGGGGGGGGGGGGGGGGGGGGGGGGGGGGGGGGGGGGGGGGGGGGGGGGGGGGGGGGGGGGGGGGGGGGGGGGGGGGGGGGGGGGFGGGGGGGGGGGGGGGGGGGGGGGGGGGGGGGGGGGGGGGGGGGEGGGGGGGGFEEGGGGGGGGGGGGGDGGGGGGGGGGGGGGGFGGGGGGGGGGGGGGGGGGGFGGGGGGDFGGGGGGGGGGGGGG9)7DFFFGGF=FFGG?D@7D77@@?GGBFC@GFFBFFFF??7?>??A#####
@DE18INS60510:318:000000000-B6LD3:1:1101:23900:9132 1:N:0:AAGAGGCAAAGGCTAT
TGGGGAATATTGCACAATGGGCGCAAGCCTGATGCAGCCATGCCGCGTGTATGAAGAAGGCCTTCGGGTTGTAAAGTACTTTCAGCGGGGAGGAAGGGAGTAAAGTTAATACCTTTGCTCATTGACGTTACCCGCAGAAGAAGCACAGGCTAACTCCGTGCCAGCAGCCGCGGTAATACGGAGGGTGCAAGCGTTAATCGGAATTACTGGGCGTAAAGCGCACGCAGGCGGTTTGTTAAGTCAGATGTGAAATCCCCGGGCTCAACCTGGGAACTGCATCTGA
+
GGGGGGGGGGGGGGGGFGGGGGGGGGGGGGGGGGGGGGGGGGGGGGGEGGGFGGGGGGGGGGGGGGGGGGGGFFGGGGGGGGGGGGGGGGGGGGGGGGGGGFGGGGGGGGFGGGGGGGFGGFGGGGGGGGGGGGGGGGGGGCFGGGGGGGGGGGGGGGGGGGGGGGGGGGGGGGGGGGGGGGGGDGGGGGGGDCGGGGDGEGGGCGGGFFGGGGGGGGGGGGGGGGGDGGGD7<D@F?CG=@FBDCBF??CCFFFFGG;BGFGGFFFFFFB?8:?<8><A<F?
@DE18INS60510:318:000000000-B6LD3:1:1101:8835:9132 1:N:0:AAGAGGCAATGGCTAT
TGGGGAATATTGCACAATGGGCGCAAGCCTGATGCAGCCATGCCGCGTGTATGAAGAAGGCCTTCGGATTGTAAAGTACTTTCAGCGGGGAGGAAGGGAGTAAAGTTAACACCTTTGCTCATTGACGTTAACCGCAGAAGAAGCACCGGCTAACTCCGTGCCAGCAGCCGCGGTAACACGGAGGGTGCAAGCGTTAATCGGAATTACTGTGCGTAAAGCGCACGCAGGCGGCTTGTTAAGTCAGATGTGAAATCCCCGTGCTCAACCTGGGAACTGCATCTGA
+
GFGGGGGGGGGGGGGGGGGGG<FCGGCFGGGGGGGGGGFG9FFFGGGGGCF9FGGGGGGG?,FGGGG,B,EFGGG9F<FF?FGGFF+FFGG:FGGG?+BCFDG9FAFGFG<<BCF:,3,,3,88=3B3DF+@,<F:>>,,@@,@>FFG**1>FEGCGGG::<,F@CC>8**1*118,+2******;E8<<F588;A*++A*/*20:FCF00<E:>EGFGD35CDC<E)7*9)/)9./8>7@6F@*<*:7::FF##############################
@DE18INS60510:318:000000000-B6LD3:1:1101:14775:9143 1:N:0:AAGAGGCAAAGGCTAT
TGGGGAATATTGCACAATGGGCGCAAGCCTGATGCAGCCATGCCGCGTGTATGAAGAAGGCCTTCGGGTTGTAAAGTACTTTCAGCGGGGAGGAAGGGAGTAAAGTTAATACCTTTGCTCATTGACGTTACCCGCAGAAGAAGCACCGGCTAACTCCGTGCCAGCAGCCGCGGTAATACGGAGGGTGCAAGCGTTAATCGGAATTACTGGGCGTAAAGCGCACGCAGGCGGTTTGTTAAGTCAGATGTGAACTCCCCGGGCGCAACCTGGGAACTGCATCTGA
+
GGGGGGGGGGGGGGGGGGGGGGFGGGGGGGFGGGGGGGGGGGGGGGGEGGGGGGGGGGGGGGGGGGGGGGGGGGGGGGGGGGGGGGGGGGDFGGEEEGGGGGGGGGGGGGGGGGGGGGGGGGGGGGGFGGGGGGGGGGGGGGGFGGGGGGGGGGGGGGGGGGGGGGGGGGGGGCGGGGGGGDCCCGEGGGGGGGGDGGGGGGGGGGGGGC5FGEGGGFCDDGGGGGGGGGG)9*9>5=*:FFFFGGFC?FD**995<G96<)9C>;F?BF?7445<?AAA4:B
@DE18INS60510:318:000000000-B6LD3:1:1101:14092:9144 1:N:0:AAGAGGCAAAGGCTAT
TGGGGAATATTGCACAATGGGCGCAAGCCTGATGCAGCCATGCCGCGTGTATGAAGAAGGCCTTCGGGTTGTAAAGTACTTTCAGCGGGGAGGAAGGGAGTAAAGTTAATACCTTTGCTCATTGACGTTACCCGCAGAAGAAGCACCGGCTAACTCCGTGCCAGCAGCCGCGGTAATACGGAGGGTGCAAGCGTTAATCGGAATTACTGGGCGTAAAGCGCACGCAGGCGGTTTGTTAAGTCAGATGTGAAATCCCCGGGCTCAACCTGGGAACTGCATCTGA
+
GGGGGGGGGGGGGGGGGGGGGGFGGGGGGGGGGGGGGGGGGGGGGGGGGGGGGGGGFGGGGGGGGGGGGGGGGGGGGGGGGGGGGGGGGGCFGGGGGGGGGGGGGGGGGGDGGGGCGGGGGFGGGFGGGGGGGGGGGGGGGGGGGGGGCEGGGGGGGGGGGGFGGGGGFFGGG:EGGGGGGGGGGGGGGGGGGGDGGGGFGGGGGGGGGCFFCCCEGGGGGGEDEGGDD7D7C<DF@4:7=FFF=FF>7C>FFB?FCD04C@F*91FF?F?:::><236ABB4
@DE18INS60510:318:000000000-B6LD3:1:1101:25436:9147 1:N:0:AAGAGGCAAAGGCTAT
TGGGGAATATTGCACAATGGGGGAAACCCTGATGCAGCGACGCCGCGTGAGCGAAGAAGTATTTCGGTATGTAAAGCTCTATCAGCAGGGAAGAAAATGACGGTACCTGACTAAGAAGCACCGGCTAAATACGTGCCAGCAGCCGCGGTAATACGTATGGTGCAAGCGTTATCCGGATTTACTGGGTGTAAAGGGAGCGTAGACGGTTGTGTAAGTCTGATGTGAAAGCCCGGGGCTCAACCCCGGGACTGCATTGGAAACTATGTAACTAGAGTGTCGGAGA
+
GGGGGGGGGGGGGGGGGGGGGGGGGGGFGGGGGGGGGGGGGGGGFGGGGGGGGGGGGGGGF;FGGGGGGGGGGGGGGGGGGGGGGGGGGGGGGGGGGGGGGGEGGGGGGGGGGGGDGGGGGGGGGGGGGGGGGGDGGGGFGGGGGGGEGGCFGGFFFGGGGGGGGGGGGGGGGGGGDDGGGGGGGGCCEGGEFFGGGGGGGEEGEEGGGGEGG<AFFFGCCCGGFGGGGG37DD)78>D4<>BEGGFCEGGGGF?FGF>FGB7CFAFDFFA>ADBD<4129>8
@DE18INS60510:318:000000000-B6LD3:1:1101:14076:9153 1:N:0:AAGAGGCAAAGGCTAT
TGGGGAATATTGCACAATGGGCGCAAGCCTGATGCAGCCATGCCGCGTGTATGAAGAAGGCCTTCGGGTTGTAAAGTACTTTCAGCGGGGAGGAAGGGAGTAAAGTTAATACCTTTGCTCATTGACGTTACCCGCAGAAGAAGCACCGGCTAACTCCGTGCCAGCAGCCGCGGTAATACGGAGGGTGCAAGCGTTAATCGGAATTACTGGGCGTAAAGCGCACGCAGGCGGTTTGTTAAGTCAGATGTGAAATCCCCGGGCTCAACCTGGGAACTGCATCTGA
+
GFGGGGGFGGGFFFGGGGGGGGGGGGDCFGGGGGGDCCGFFGGF@EBF>FFGFGFGCF@FGGGGGGGGFEGG9FFGGGGGGGGGGGFGGGGDGGC<CFFGGDGFCCGFEEF9<CFGGFGGFFF;@CCF>CGGGGG:CCBCF,DDGGGGGD7<FGFFFGF@FFF?FGFGGGGEGGGEFFGFGCEEGEG58C9>EEGGC+<>EDEGGGGGG6FEEGGGG*7DDGDGC5CCE5>9C37>)@:7@@B?:?=CF>F7:8F?GGB><>FD###################
@DE18INS60510:318:000000000-B6LD3:1:1101:18200:9187 1:N:0:AAGAGGCAAAGGCTAT
TGGGGAATATTGCACAATGGGCGCAAGCCTGATGCAGCCATGCCGCGTGTATGAAGAAGGCCTTCGGGTTGTAAAGTACTTTCAGCGGGGAGGAAGGGAGTAAAGTTAATACCTTTGCTCATTGACGTTACCCGCAGAAGAAGCACCGGCTAACTCCGTGCCAGCAGCCGCGGTAATACGGAGGGTGCAAGCGTTAATCGGAATTACTGGGCGTAAAGCGCACGCAGGCGGTTTGTTAAGTCAGATGTGAAATCCCCGGGCTCAACCTGGGAACTGCATCTGA
+
GGGGGGGGGGGGGGFGFGGGGGFGGGGGGGGGGGGGGGGGGGGGFGGGGGGFGGGGGGGGGGGGGGGGGGGGGGGGGGGFFGGGGGGGDGGGGGGGGGGGGGGGGGGGGGGGGGFGGGFGFGGGGGGGGGGGGGGGGGGGGGGFGGGGGGGGGGGGGGGGGGGGGGGGGGGGGGGEFGGGGGGGGGGGGFGGGCEGGGGGGGGGGGGGGGGGEEGGGGGGGGGGGGEDGEG7D3*7?FGGFFFF7<B:6CFGGF:FFC>FG3CFF7F7?FFF?:)4<A944>B
@DE18INS60510:318:000000000-B6LD3:1:1101:16089:9197 1:N:0:AAGAGGCAAAGGCTAT
TGGGGAATATTGCACAATGGGCGCAAGCCTGATGCAGCCATGCCGCGTGTATGAAGAAGGCCTTCGGGTTGTAAAGTACTTTCAGCGGGGAGGAAGGGAGTAAAGTTAATACCTTTGCTCATTGACGTTACCCGCAGAAGAAGCACCGGCTAACTCCGTGCCAGCAGCCGCGGTAATACGGAGGGTGCAAGCGTTAATCGGAATTACTGGGCGTAAAGCGCACGCAGGCGGTTTGCTAAGTCAGATGTGAAATCCCCGGGCTCAACCTGGGAACTGCATCTGA
+
GGGGGGGGFGGGGGGGGGGGGGFFGGGGGGGGGGGGGGGGGGGGGGGGGGGGGGGGGGGGGGGGGGGGGGGGGGGGGGGGFGGGGGGGGGGGGGGGGGGGGGGFGGGGGGGGGGGGGGGGGGGGGGGFCFGGGGGGGGGGGGGGGGGGEGGGGGGGGGGGGGGGGGGGFGGGGGGGGGGCGGGGDCGGGGFGECEGCGGGGGGGGGGGGGCEDGGGGGGCGGGGGGGGGGCDDD<BFF*98@BFFGFGFGGGGB@67C965;FGF?FFFF:BF0)4<AAD26=
@DE18INS60510:318:000000000-B6LD3:1:1101:6240:9199 1:N:0:AAGAGGCAAAGGCTAT
TGGGGAATATTGCACAATGGGCGCAAGCCTGATGCAGCCATGCCGCGTGTATGAAGAAGGCCTTCGGGTTGCAAAGTACTTTCAGCGGGGAGGAAGGGAGTAAAGTTAATACCTTTGCTTATTGACGTTACCCGCAGAAGAAGCACCGGCTAACTCCGTGCCAGCAGCCGCGGTAATACGGAGGATGCAAGCGTTAATCGGAATTACTGGGCGTAAAGCGCACGCAGGCGGTTTGTTAAGTCAGATGTGAAATCCACGGGCTCAACCTGGGCACTGCATCTGC
+
GGGGEEGGGGGFFFGGGGGGGGEGGGGGGGGFGGGGGGGCFGGGGGGGGGGEFGGGGFEGGGGGGFGCFGEG9<EGFGEGGGGGF9=FDGEGGFFGCGGGFFFAAGGGFGFAFFFGGGCGGGGGGGGGGGGGGGGF7FFGCFEGGGFE<FG:C:>FGGGGGGFGGFFFGGGEDCC8?CGFEGGGDGGGFFGGGGECCFGFG?EF6FGG78=C=C**2:7CGDGDGGGGGECDGD<FFFGDFFFFC76CFG7FD*?*>C63>BDC6<>?B##############
@DE18INS60510:318:000000000-B6LD3:1:1101:25631:9201 1:N:0:AAGAGGCAAAGGCTAT
TGGGGAATATTGCACAATGGGGGGAACCCTGATGCAGCGACGCCGCGTGAGCGATGTAGTATTTCGGTATGTAAAGCTCTATCAGCAGGGAAGAAAATGACGGTACCTGACTAAGAAGCCCCGGCTAACTACGTGCCAGCAGCCGCGGTAATACGTAGGGGGCAAGCGTTATCCGGATTTACTGGGTGTAAAGGGAGCGTATACGGCATGGCAAGCCAGATGTGAAAGCCCGGGGCTCAACCCCGGGACTGCATTTGGAACTGTCAGGCTTGAGTGTCGGAGA
+
GGGGGGCFDFAFGFFF@FGGGGGEGEFFEGGGGGFFGFEGGEGGGGGGGDGGGDFCFGFG<EFGGG7FDFGGGGGFFGGGGFFFFF9FFGGFGGGGGGGGDEGGGCFGGGFGC:<FFGG7=<FDEGGAGGFGGGGGGGFGGGFGGGCEC*CEFFGAFGG8CCCEGGGG;5CE?FGGE58CGG?:E>0AE79A9?>CEDEEG5:<A5C*8FC=@FFFCGG5CCFCCFC7C**1)>).)<=>F)75CE33<<CG79*@DF0)>:6:F<FF?@(3(453AA#####
@DE18INS60510:318:000000000-B6LD3:1:1101:10654:9204 1:N:0:AAGAGGCAAAGGCTAT
TGGGGAATCTTCCGCAATGGACGAAAGTCTGACGGAGCAACGCCGCGTGAGTGATGACGGCCTTCGGGTTGTAAAGCTCTGTTAATCGGGACGAAAGGCCTTCTTGCGAATAGTGAGAAGGATTGACGGTACCGGAATAGAAAGCCACGGCTAACTACGTGCCAGCAGCCGCGGTAATACGTAGGTGGCAAGCGTTGTCCGGAATTATTGGGCGTAAAGCGCGCGCAGGCGGATAGGTCAGTCTGTCTTAAAAGTTCGGGGCTTAACCCCGTGATGGGATGGA
+
GGGGGGGFGGGGGGGGGDGGGGGGGGGGGGGGGGGGGGGGGGGGEGG@CFGGGGGGGGGGGGGGGGGGGDGGGGGGGFGFGGGGGGGGGDGGGGGGGGGGGGGGGGGGGGGGGGGGGGGGGGFG;<CGGGGGGGGGGGGGGGGGGGGGGDCGGGFGGGGGGGGGGGGGGGGGGG58CCFGGGGGGGGGGGGGFGGECEFFEGEEEGGGGG6=FGEGGGGGGGGGGGDD5CDDDCDFFFG:>9B47AFGFGFGGFFFGGFFDFGGF<F<<:>?:(4:7:77<B?
@DE18INS60510:318:000000000-B6LD3:1:1101:12053:9215 1:N:0:AAGAGGCAAAGGCTAT
TGGGGAATATTGCACAATGGGGGAAACCCTGATGCAGCGACGCCGCGTGAGCGATGAAGTATTTCGGTATGTAAAGCTCTATCAGCAGGGAAGAAAATGACGGTACCTGACTAAGAAGCCCCGGCTAACTACGTGCCAGCAGCCGCGGTAATACGTAGGGGGCAAGCGTTATCCGGATTTACTGGGTGTAAAGGGAGCGTAGACGGCATGGCAAGCCAGATGTGAAAGCCCGGGGCTCAACCCCGGGACTGCATTTGGAACTGTCAGGCTAGAGTGTCGGAGA
+
GGGGGGGGFGGGGGGGGGGGGGGGGGGGGGGGGGGGGGGGGGGGGGGGGGGGGGGGGGGGGGGGGGGGGGGGGGGGGGGGGGGGGGGGGGGGGGGGGGGGGGGGGGGGGGGGGGGGGGGGGGGGGGGGGGGGGGGGGGGGGGGGGGGGGGGGFCGEFGGGGGGGGGGGGGGFGGGGGGDGGGGGGGGGGGGGGGGGEDDGGG5CGGGGGGGGGGGGGGF4=FECDGGGGGGGGGGFEFGG?FBFGGFDBCGF:FBFGG7<FFGFFFFB?FFF24:<AA?FF>;
@DE18INS60510:318:000000000-B6LD3:1:1101:26961:9222 1:N:0:AAGAGGCAAAGGCTAT
TGGGGAATATTGCACAATGGGCGCAAGCCTGATGCAGCCATGCCGCGTGTATGAAGAAGGCCTTCGGGTTGTAAAGTACTTTCAGCGGGGAGGAAGGGAGTAAAGTTAATACCTTTGCTCATTGACGTTACCCGCAGAAGAAGCACCGGCTAACTCCGTGCCAGCAGCCGCGGTAATACGGAGGGTGCAAGCGTTAATCGGAATTACTGGGCGTAAAGCGCACGCAGGCGGTTTGTTAAGTCAGATGTGAAATCCCCGGGCTCAACCTGGGAACTGCATCTGA
+
GGGGGGGGGGGGGFGGGGFGGGGGGGGGGFGGGGGGGGGGGGGGDGGGGGGGGGGGGGGFGGGGGGGGGGGGGGGGGGGFFGGGGGGGGGGGGGGGGGGGGGDGGGGGGGGGGCGFGGGGGGGGGGGFGGGGGGGGGGGGGGGGGGGGGGGG,CFGGGGFGGGGFGGGGGGGCCEEGGFGGCEDCGGGGGGGGGCEGGFE5E58CFGG+<>CEEGGGGGGGGDDEGGCE=DDGGGFFFG7@F?FGD7*6DC>F67@<D(6C@79F<>B1:88??BFFF<<>DF
@DE18INS60510:318:000000000-B6LD3:1:1101:2793:9229 1:N:0:AAGAGGCAAAGGCTAT
TGGGGAATATTGCACAATGGGCGCAAGCCTGATGCAGCCATGCCGCGTGTATGAAGAAGGCCTTCGGGTTGTAAAGTACTTTCAGCGGGGAGGAAGGGAGTAAAGTTAATACCTTTGCTCATTGACGTTACCCGCAGAAGAAGCACCGGCTAACTCCGTGCCAGCAGCCGCGGTAATACGGAGGGTGCAAGCGTTAATCGGAATTACTGGGCGTAAAGCGACCGAAGGCGGTTGGTTAAGTCAGATGTGAAATCCCCGGGCTCAACCTGGGAACTGCCTCTGA
+
GGGGGECDF9FGFFGGCFGGG8CCEGGFFGFGF<@EFC,CFFG<FGGGGEFGEFEAFFEAFF,FGGGGGE=FEFGGGGGFGGDFGFGEGFCFE4BE7+ACCCFEFFE<?FEFFGC9=D=FF9<<FA:3DGCFDGCFGEGFFGGGEF@:*1:<FGC>:B:FFGFGGCGCF:*:CFCEFGCC5ECC*BE56@FCG*8E5C@*;*;CC@C7<C*7=CEEGGCDC)*1*)17=ECC3))0)8?>9*/9C09CFF>7C*09DGB9D######################
@DE18INS60510:318:000000000-B6LD3:1:1101:10501:9230 1:N:0:AAGAGGCAAAGGCTAT
TGGGGAATATTGGGCAATGGGCGCAAGCCTGACCCAGCAACGCCGCGTGAAGGAAGAAGGCTTTCGGGTTGTAAACTTCTTTTGTCGGGGACGAAACAAATGACGGTACCCGGCGAATAAGCCACGGCTAACTACGTGCCAGCAGCCGCGGTAATACGTAGGTGGCAAGCGTTATCCGGATTTACTGGGTGTAAAGGGCGTGTAGGCGGGATTGCAAGTCAGATGTGAAAACTGGGGGCTCAACCTCCAGCCTGCATTTGAAACTGTAGTTCTTGAGTGCTGG
+
GGGGGGGGGGGGGGGGGGGGGGGGGGGGGGGGGGGGGGGGGGGGGGGGGGGGGGGGGGGGGGGGGGGGGGGGGGGGGGGGGGGGGGGGGGGGGGGGGGGGGGGGGGGGGGGGGGGEGGGGCGGGGEGGGGGGGGGGGGGGGGGGGGGGGGGCGGGGGGGGGGGGGGGGGGGGGGGGGGGGGGFGGGGGGGGGGGGCFGGGGGGGGGGGGGGEGGGGGGFC7C?FGGGFFEGFGGGFDFGG3?FFGGFGFGGGGFF?FFFADFFGFFFFFFFFFFF<?BBFBFF
@DE18INS60510:318:000000000-B6LD3:1:1101:2809:9239 1:N:0:AAGAGGCAAAGGCTAT
TGGGGAATATTGCACAATGGGCGCAAGCCTGATGCAGCCATGCCGCGTGTATGAAGAAGGCCTTCGGGTTGTAAAGTACTCTCAGCGGGGAGGAAGGGAGTAAAGTTAATACCTTTGCTCATTGACGTTACCCGCATAAGAAGCACCGGCTAACCCCGTGCCAGCAGCCGCGGTAATACGGAGGGTGCAAGCGTTAATCGTAATTACTGGGCGTAAAGCGCACGCAGGCGGCTCGTTAAGTCAGATGTGAAATCCCCGGCCTCAACCGCGGAACTGCATCTCA
+
=FGGGGCCGG9F<6EC@EFECEEECCFFFFFF9A@CCEGGGGG,:CF@7BECCF6??EF8@FF,CD=CEC+,,CFAFGGC,5CF?@:=CF@FGGGFGDAEGGGGGGFGGFGG?G9D3<FFFGFDFG:FFFCC,3F<+@9>EA:CFGGG@CG<C:,56>:*=CC,=B,:E*=C7=F;,?<CDEGGE:?*0:+;C*2?>+:8*2@FG?FF78:CCECG5FD<DGECGG*)2=3))*107>*296FFF+8CFGG:C##############################
@DE18INS60510:318:000000000-B6LD3:1:1101:27692:9257 1:N:0:AAGAGGCAAAGGCTAT
TGGGGAATATTGCACAATGGGCGCAAGCCTGATGCAGCCATGCCGCGTGTATGAAGAAGGCCTTCGGGTTGTAAAGTACTTTCAGCTGGGAGGAAGGGAGTAAAGTTAATACCTTTGCTCATTGACGTTACCCGCAGAAGAAGCACCGGCTAACTCCGTGCCAGCAGCCGCGGTAATACGGAGGGTGCAAGCGTTAATCGGAATTACTGGGCGTAAAGCGCACGCAGGCGGTTTGTTAAGTCAGATGTGGAATCCCCGGGCTCAACCTGGGAACTGCATCTGA
+
GGGGGGGGGGGGGGGGGGGGGGGGGGGGGGGGGGGGGGGGGGGGGGGEGGGGGGGGGGGGGGGGGGGGGGGGGGGGGGGGGGGGGGFGGGGGGGGGGGGGGGGGGGGGGGGGGGGGGGGGGGGGGGGGGGGGGGGGGGGGGGGGGGGGGGGGGGGGGGGGGGGGGGGGGGGGGGGGGGGGGGGGGGGGGGGGGGGGFGGGGDGGGGGFDFGGGGGGGGGGGGGGGGGGGEGG<DC@FFGGFFFFGGFFFGGGFF:?CGB6D>FFFFF07FFB>F?FFFFFBBB
@DE18INS60510:318:000000000-B6LD3:1:1101:22794:9262 1:N:0:AAGAGGCAAAGGCTAT
TGGGGAATATTGCACAATGGGCGCAAGCCTGATGCAGCCATGCCGCGTGTATGAAGAAGGCCTTCGGGTTGTAAAGTACTTTCAGCGAGGAGGAAGGCGTTGTGGTTAATAACCGCAGCGATTGACGTTACTCGCAGAAGAAGCACCGGCTAACTCCGTGCCAGCAGCCGCGGTAATACGGAGGGTGCAAGCGTTAATCGGAATTACTGGGCGTAAAGCGCACGCAGGCGGTTTGTTAAGTCAGATGTGAAATCCCCGGGCTCAACCTGGGAACTGCACCTGA
+
GGGGGGGGGGGGGGFGGGGGGGGGGGGGGGGGGGGGGGGGGGGGGGGGGGGGGGGGGGGGGGGGGGGGGGGGGGGGGGGGFGGGGGGGGGGGGGGGGGGGGGGGGGGGGGGGGGGGGGGGEFGGGGGGGGGGGGGGGGGGGGGGGGGGGGGGGGGGGGGGGGGGGGGGGGGGGGGGGFGGDEGGGGGGGGGGGGGGGGGFGGGGGGGGGGGGGGGGGGGGGGGGGGEGGGGDDGDFFFDG?BFFGGF76:C0:4@FGGFFD0C=?<FBFFF?:<??DFF??BF
@DE18INS60510:318:000000000-B6LD3:1:1101:17168:9265 1:N:0:AAGAGGCAAAGGCTAT
TGGGGAATATTGCACAATGGGCGCAAGCCTGATGCAGCCATGCCGCGTGTATGAAGAAGGCCTTCGGGTTGTAAAGTACTTTCAGCGGGGAGGAAGGGAGTAAAGTTAATACCTTTGCTCATTGACGTTACCCGCAGAAGAAGCACCGGCTAACTCCGTGCCAGCAGCCGCGGTAATACGGAGGGTGCAAGCGTTAATCGGAATTACTGGGCGTAAAGCGCACGCAGGCGGTTTGTGAAGTCAGATGTGAAATCCCCGGGCTCAACCTGGGAACTGCATCTGA
+
GGGF:FGGAFGDGGG<EEGDGCFFFEGF@F@EE,,EFFEDGEGGGGGF@>DDFGGGGGG?FDGFGGGGGGCEGGGFFGGFGGGGCGGGGGGGGGGGGGFCGFGGFGGGGFCFGDFGFGFGGFGGGGGGGGEG?CEEEG6<CGGCGF>E>EGCFGFGGGGGGGFGGGCEGEEEGECGCCFGG55CCGGGGGGGGGGGCFGG8E8FFEFFG+=5/:E5FF*993:<EGEDCG39)9C:)9CFFFFFCGFFBFF7FFFFCC;>DBFGFF>:?)((.34?2<AF<A?
@DE18INS60510:318:000000000-B6LD3:1:1101:19846:9268 1:N:0:AAGAGGCAAAGGCTAT
TGGGGAATATTGCACAATGGGCGCAAGCCTGATGCAGCCATGCCGCGTGTATGAAGAAGGCCTTCGGGTTGTAAAGTACTTTCAGCGGGGAGGAAGGGAGTAAAGTTAATACCTTTGCTCATTGACGTTACCCGCAGAAGAAGCACCGGCTAACTCCGTGCCAGCAGCCGCGGTAATACGGAGGGTGCAAGCGTTAATCGGAATTACTGGGCGTAAAGCGCACGCAGGCGGTTTGTTAAGTCAGATGTGAAATCCCCGGGCTCAGCCTGGGAACTGCATCTGA
+
GGGGGGGGGGGGGGGGGGGGGGGGGGGGGGGGGGGGGGGGGGGGGGGGGGGGGGGGGGGGGGGGGGGGGGGGGGGGGGGGGGGGGGGGGGFEGGGGGGGGGGGFDGGGGGGGGGGGGGGGGGGGGGGGGGGGGGGGGGGGGGGGGGGGGGGGGGGGGGGGGGGGGGGGGGGGDGGGGGGGGGGGGGGGGGFFGGGGGGGGGGGGGGGGGGGGGGGGGGGGGGDGGGGGGGG9DCDFFFGGFFFFGGFFFCGFFF?FGGFFG>FC?>FBFFF0::D)2<<BDFF
@DE18INS60510:318:000000000-B6LD3:1:1101:5593:9291 1:N:0:AAGAGGCAAAGGCTAT
TGGGGAATATTGCACAATGGGCGCAAGCCTGATGCAGCCATGCCGCGTGTATGAAGAAGGCCTTCGGGTTGTAAAGTACTTTCAGCGGGGAGGAAGGTAGTAAAGTTAATACCTTTGCTCATTGACGTTACCCGCAGAAGAAGCACCGGCTAACTCCGTGCCAGCAGCCGCGGTAATACGGATGGTGCAAGCGTTAATCGGAATTACTGGGCGTAAAGCGCACGCAGGCGGTTTTGTAAGTCAGCTGTGAAATCCCCTGTCTCAACCTGTGAATGGCATCTGA
+
GDGGGGCF@<-CFGGDE@FFDFGGGGGCD<,CA@9EEEGFFGGGGGGFEGCFFGGGFGDG<EB<<<F7AFG+5CE,BFF9EFF9?FEGE+=FG7<>:,8CFDCC,<@F<=,@FD:>F9FFGG9F<;BCFG*@CFGGGGFC7@CF7:7B*=F7CF9?B@FE7B:FFFFFGGGD::*;+<9;8C**;@99C77CEGGGG7:***/;C7?FGGGG*1*:**:1)>C)*7*5C*)9)*9.)1:7@F?4*::C4F7*:=:@C##########################
@DE18INS60510:318:000000000-B6LD3:1:1101:26543:9292 1:N:0:AAGAGGCAAAGGCTAT
TGGGGAATATTGGACAATGGGCGAAAGCCTGATCCAGCGACGCCGCGTGAGCGAAGAAGTATTTCGGTATGTAAAGCTCTATCAGCAGGGAAGAAAATGACGGTACCTGACTAAGAAGCCCCGGCTAACTACGTGCCAGCAGCCGCGGTAATACGTAGGGGGCAAGCGTTATCCGGATTTACTGGGTGTAAAGGGAGCGTAGACGGTTAAGCAAGTCTGAAGTGAAAGCCCGGGGCTCAACCCCGGTACTGCTTTGGAAACTGTTTGACTTGAGTGCAGGAGA
+
GDGGGGGGGGGGGGFGEGGGGGGEGGGGGGGGGGGGGFE@FGGGGFGGGGGGGDEEGFGGGGGGFFCGGGGGGGGGGFFBDEFGGGDGGEEGDGGGGGGGGGGGGEDFDGGDFGGGGFGGGGCGGGGGGGGGGG8FFGGGGGGGGGGGEGGGGFGFGGGGGGGDFGGGGGCFCFGGFGGGGGGGGGFEGGGFGGDEEGGGEGCFGGEGEGGGFGGFGGDFGFGG:>+>F6CDGGGD@FG4F@BDGEDGE*77:@FFGG9AF6CCFAFBF?97<DB<A######
@DE18INS60510:318:000000000-B6LD3:1:1101:20540:9293 1:N:0:AAGAGGCAAAGGCTAT
TGGGGAATATTGCACAATGGGGGAAACCCTGATGCAGCGACGCCGCGTGAGCGATGAAGTATTTCGGTATGTAAAGCTCTATCAGCAGGGAAGAAAATGACGGTACCTGACTAAGAAGCCCCGGCTAACTACGTGCCAGCAGCCGCGGTAATACGTAGGGGGCAAGCGTTATCCGGATTTACTGGGTGTAAAGGGAGCGTAGACGGCATGGCAAGCCAGATGTGAAAGCCCGGGGCTCAACCCCGGGACTGCATTTGGAACTGTCAGGCTAGAGGGTCGGAGA
+
GGGGGGGGGGGGGGGGGGGGGGGGGGGGGGGGGGGGGGGGGGGGGGGGGGGGGGGGGGGGGGGGGGGGGGGGGGGGGGGGGFGDDFFGGGGGGGGGGGGGGGGGGGGGGGGGGGGGGGGGGGGGGGGGGGGGGGGGGGGGGGGGGGGGGGGGGGGFGGGGGGGEGGGGGGCFGGGGEGGGGGFCFFFGGGGGGGGGGECGGDGGGGGDDFCGFGECFGGGDCCGFFFFGF7DDDDEFFF*8>:5DC>C77>CFFFFGGFBGFFD=BFFFF)42)(((46>FFB
@DE18INS60510:318:000000000-B6LD3:1:1101:17002:9298 1:N:0:AAGAGGCAAAGGCTAT
TGGGGAATATTGCACAATGGGCGCAAGCCTGATGCAGCCATGCCGCGTGTATGAAGAAGGCCTTCGGGTTGTAAAGTACTTTCAGCGGGGAGGAAGGGAGTAAAGTTAATACCTTTGCTCATTGACGTTACCCGCAGAAGAAGCACCGGCTAACTCCGTGCCAGCAGCCGCGGTAATACGGAGGGTGCAAGCGTTAATCGGAATTACTGGGCGTAAAGCGCACGCAGGCGGTTTGTTAAGTCAGATGTGAAATCCCCGGGCTCAACCTGGGAACTGCATCTGA
+
GGGGGGGGGGGGGGGGGGGGGGGGGGGGGGGGGGGGGGGGGGGGGGGGGGGGGGGGGGGGGGGGGGGGGGGGGGGGGGGGGGGGGGGGGGGGGGGGGGGGGGGGGGGGGGGGGGGGGGGGGGGGGGGGGGGGGGGGGGGGGGGGGGGGGGGGGGGGGGGGGGGGGGGGGGGGGGGGGGG>GEEEGGGGGFEDEGEGFGGGGGGGDFGFF?CFG>7CFFFGGGDGGGGGG=DDCDDF?F7FFFFFGGFGFGGFGFFFFGF>GFGG@?FFFFFF>BDFBFFFFFF
@DE18INS60510:318:000000000-B6LD3:1:1101:14380:9301 1:N:0:AAGAGGCAAAGGCTAT
[truncated: 55,491,123 more chars]
