# Supplementary material for: Effect of radiotherapy on the gut microbiome in pediatric cancer patients: a pilot study
Source: PeerJ. 2019 Sep 23;7:e7683. doi: 10.7717/peerj.7683 (PMC6761921; doi:10.7717/peerj.7683)
Supplement: Supplemental Information 9 — Radiotherapy fraction 28.8 Gy, Male at age of 4, First dose after 16 days from taking a sample from patient 3 (P3) [file peerj-07-7683-s009.gz › GEN171113_S_16s_sample7_2_V3V5_FWD.fastq]

@DE18INS60510:318:000000000-B6LD3:1:1101:16743:2104 1:N:0:AAGAGGCAGAGCCTTA
TGGGGAATATTGCACAATGGGCGCAAGCCTGATGCAGCCATGCCGCGTGTATGAAGAAGGCCTTCGGGTTGTAAAGTACTTTCAGCGGGGAGGAAGGGAGTAAAGTTAATACCTTTTCTCATTGACGTTACCCGCAGAAGAAGCACCGGCTAACTCCGTGCCAGCAGCCGCGATAATACGGAGGGTGCAAGCGTTAATCGGAATTACTGGGCGTAAAGCGCACGCAGGCGGTTTGTTAAGTCAGATGTGAAATCCCCGGTCTCAACCTGGGAACTGCATCTGT
+
GGGGGGGGGGGGGGGGGGGGGGEGGGGGGGGGGGGGGGGGGGGGGGGGGGGGGGGGGGGGGGGGGGG+EF@FCFFGG?CCCFGGGG++4++8C+=ECFFGFFCFFGGFFGGGGGGG,BB@<FFDFGEEGFE=FFGDC>,,,,>BCGGDD@FEFGGDFGGCEFC7:,,=;7CB7F<7C?CEC5BCGGGEG+<:;CE5*<95*/*;CFEGC+:A8E5CFDDGC5ECEDEDG=DCCD3;?6**999@GGF>4:C7???F<)1(17C777>?0)((,-84>ADBFF#
@DE18INS60510:318:000000000-B6LD3:1:1101:15959:2137 1:N:0:AAGAGGCAGAGCCTTA
TGGGGAATATTGCACAATGGGCGCAAGCCTGATGCAGCCATGCCGCGTGTATGAAGAAGGCCTTCGGGTTGTAAAGTACTTTCAGCGGGGAGGAAGGGAGTAAAGTTAATACCTTTGCTCATTGACGTTACCCGCAGAAGAAGCACCGGCTAACTCCGTGCCATCAGCCGCGGTAATACGGAGGGTGCAAGCGTTAATCGGAATTACTGGGCGTAAAGCGCACGCAGGCGGTTTGTTAAGTCAGATGTGAAATCCCCGGGCTCAACCTGGGAACTGCTTCTGT
+
GGGGGGGGGGGGGGGGGGGGGGGGGGGGGGGGGGGGGGGGGGGFEGGGGGGGGGGGGGGGGGGGGGC7FECF<FFGFGGGGGGGGG++:7+@7CEFGGGGGD??DGFCAFFEFGGG9<B=,FGDCFGGGGGFGGGDG*>,,,<F7FF7FGEE@FGGGGGGGF?,?,,?8*:7@CCCCCFCEDB@EGGGCC?>EGGG5<C****2C7CCCCF=EECE=FFGGGGGGDEDE5CD5C3<:6:0@BF?C?BDF**::6??C9(,/7<F?77:7)((345<744<AA#
@DE18INS60510:318:000000000-B6LD3:1:1101:22199:2170 1:N:0:AAGAGGCAGAGCCTTA
TGGGGAATATTGCACAATGGGCGCAAGCCTGATGCAGCCATGCCGCGTGTATGAAGAAGGCCTTCGGGTTGTAAAGTACTTTCAGCGGGCAGGAAGGGAGTAAAGTTAATACCTTTGCTCATTGACGTTACCCGCAGAAGAAGCACCGGCTAACTCCGTGCCAGCAGCCGCGGTAATACGGAGGGTGCAAGCGTTAATCGGAATTACTGGGCGTAAAGCGCACGCAGGCGTTTTTTTAAGTCAGATGTGAAATCCCCGTTCTCAACCTGCTCACTGCAGCTGC
+
GGGGGGGGGGGGGFGGGGGGGGGGGGGGGGGGGGFGG@FGFFGGEGGG7FCFGGGGGGGGGGGGGGC7FF+C<FFF;FGFDFFFFC**:**>BFFFE>B:CAFC9<@FGFFFGGCG,<F<<FBCEFDFGGCEGGGEC*<++++<<8ECEEGCGFFGF5C8CG+3***0;*:>EGDGGCCCE*CEGCEEGFF5EEEG*AC****2<CGF7C57?CE57FGGGGEDEDG35E/7C<*5349>B87@77*:B70*;BF############################
@DE18INS60510:318:000000000-B6LD3:1:1101:20344:2174 1:N:0:AAGAGGCAGAGCCTTA
TGGGGAATATTGCACAATGGGCGCAAGCCTGATGCAGCCATGCCGCGTGTATGAAGAAGGCCTTCGGGTTGTAAAGTACTTTCAGCGGGGAGGAAGGGAGTAAAGTTAATACCTTTGCTCATTGACGTTACCCGCAGAAGAAGCACCGGCTAACTCCATGCCAGCAGCCGCGGTAATACGGAGGGTGCAAGCGTTAATCGGAATTACTGGGCGTAAAGCGCACGCAGGCGGTTTGTTAAGTCAGATGTGAAATCCCCGGGCTCAACCTGGGAACTGCATCTGA
+
GGGGGGGGGGGGGGGGGAFFGGGDGGGGGGGGGGGGGGF8FGGGGGGGGGGGGGGGGFGGGGGGGGGEGGGGFGGGGGGGGGGGGGGDF>7FEEGGGGGGGFGGGGGGGGGGGGGGEAEE9CFBEGGFGGGGGGGGGC7,7,@FFGG7FFGEFGGGGDGGGG?::++<8@ECGGG>FGGFG5EEGEEGGFGGGEGGG:E55C*;C7A<+<CFGGCECGGGGGGGGGEGDEDCGDG7<B7C=BFF=CFC?FC7?F4;5C#########################
@DE18INS60510:318:000000000-B6LD3:1:1101:21020:2217 1:N:0:AAGAGGCAGAGCCTTA
TGGGGAATATTGCACAATGGGCGCAAGCCTGATGCAGCCATGCCGCGTGTATGAAGAAGGCCTTCGGGTTGTAAAGTACTTTCAGCGGGGAGGAAGGGAGTAAAGTTAATACCTTTGCTCATTGACGTTACCCGCAGAAGAAGCACCGGCTAACTCCGTGCCAGCAGCCGCGGTAATACGGAGGGTGCAAGCGTTTATCGGAATTACTGGGCGTAAAGCGCACGCAGGCGGTTTGTTAAGTCAGATGTGAATTCCCCGGGCTCAACCTGGGAACTGCATCTGA
+
FGGGFFGGGGGEFFF@C<CFDGFGGGG8FGDCGGGGGGFGGFCFCFE@@@FDF9,C9FEGDGG@=FGG,=+8C<EFFFDFCDFF,FC@>+@@@CFGDEGGFD<D<FAFGDFGFDF<>ECB<BAGGGGFFGEFFGGGGCFFF7:FGGGCCE7CCC<FGEGFFCC:*?:>FCEEGC@7:CGGGDGC8:>E6:@FEEE/A:A*:8?E6CFE:8CCEDGGFG7D5DGGDCG<*295C**077:>@F*9:CFDFFG77@F*>DB9))**137:?F(,233??A2<A:7
@DE18INS60510:318:000000000-B6LD3:1:1101:18699:2219 1:N:0:AAGAGGCAGAGCCTTA
TGGGGAATATTGCACAATGGGCGCAAGCCTGATGCAGCCATGCCGCGTGTATGAAGAAGGCCTTCGGGTTGTAAAGTACTTTCAGCGGGGAGGAAGGGAGTAAAGTTAATACCTTTGCTCATTGACGTTACCCGCAGAAGAAGCACCGGCTAACTCCGTGCCAGCAGCCGCGGTAATGCGGAGGGTGCAAGCGTTAATCGGAATTACTGGGCGTAAAGCGCACGCAGGCGGTTTGTTAAGTCAGATGTGAAATCCCCGGGCTCAACCTGGGAACTGCATCTGA
+
GGGGGGGGGGGFGGGGFGGGGGFGGGGFGGFGGGGGGGGGGGGGGGGCGGGGGGGGGGGGGGGGGGGGGGGGGGGGG<CC,EFFGGGGD@CGGGGFGGGGGGGGFGGGGGGGGGGGECFFFFFDGGGGGGGFGGGGGGGGFFGGFEGGGGGGGFGCFGGFGGGFGDFGEEGGC=FGFFFE5EGGGGGEGGGGG8CGFGGGCEGGFGGGGFFCGGCGCF>DDDG<:9CDEED>DCDF7=7>BFF?C+9FF=FFFFFFCD;0957FF?F>?F6746B?#######
@DE18INS60510:318:000000000-B6LD3:1:1101:19252:2226 1:N:0:AAGAGGCAGAGCCTTA
TGGGGAATATTGCACAATGGGCGCAAGCCTGATGCAGCCATGCCGCGTGTATGAAGAAGGCCTTCGGGTTGTAAAGTACTTTCAGCGGGGAGGAAGGGAGTAAAGTTAATACCTTTGCTCATTGACGTTACCCGCAGAAGAAGCACCGGCTAACTCCGTGCCAGCAGCCGCGGTAATACGGAGGGTGCAAGCGTTAATCGGAATTACTGGGCGTAAAGCGCACGCAGGCGGTTTGTTAAGTCAGATGTGAAATCCCCGGGCTCAACCTGGTAACTGCATCTGA
+
GGGGGGGGGGGGGGGGGFGFFGGGGGGGGGGGGGGGGGGGGGGGGGGGGGGGGFFGGGGCFGGGGGGGGGGGGGGGGGGFGGGGGGGGEDGGGGFGGGGGGGGGGCFGGG@CC?CFFGGFFGGGGGGGGGGGGGGGGGGGGGGGGGGGGGGGGGFGGGGGGGGFGFGGGGGGGGCEGGGGGGGGGCEGGE958CEGGGGGGGGGGGGFGGGGGEEGGGGDGGGGGGGGG5C7)397:FFG?FFF:+97=CGCDFFFGG>07)*9??F:?>35<?DFBA4AA46
@DE18INS60510:318:000000000-B6LD3:1:1101:15794:2269 1:N:0:AAGAGGCAGAGCCTTA
TGGGGAATATTGCACAATGGGCGCAAGCCTGATGCAGCCATGCCGCGTGTATGAAGAAGGCCTTCGGGTTGTAAAGTACTTTCAGCGGGGAGGAAGGGAGTAAAGTTAATACCTTTGCTCATTGACGTTACCCGCAGAAGAAGCACCGGCTAACTCCGTGCCAGCAGCCGCGGTAATACGGAGGGTGCAAGCGTTAATCGGAATTACTGGGCGTAAAGCGCACGCAGGCGGTTTGTTAAGTCAGATGTGAAATCCCCGGGCTCAACCTGGGAACTGCATCTGA
+
FGGGGGGGGFGGGGGGGGGGGGGGGGGGGGDGGGGGGFFFFGGG7BFFGGGGGGGGGGGGGGGGGGDGFGGFFFGGFFGFGGGGGGGGGGGGGGGGGGGGGCFFGFFGGGGGG9FDGGFFGGGGGGG@FGGFGGGGGGGGGGGGGGFGGGGGGGGGGGGGGFGCFFCEGGGGGCGC9BGGGGGGG8EEGGGGGGGG89@CGGECEGGGGGGGGGGGDF7DDG=D8DEDGGDC)*9<5BGFBFFFGF@FFGFGF4@FFD6655<C@?F0:F?:>0:2<>AFBA=
@DE18INS60510:318:000000000-B6LD3:1:1101:22582:2273 1:N:0:AAGAGGCAGAGCCTTA
TGGGGAATATTGCACAATGGGCGCAAGCCTGATGCAGCCATGCCGCGTGTATGAAGAAGGCCTTCGGGTTGTAAAGTACTTTCAGCGGGGAGGAAGGGAGTAAAGTTAATACCTTTGCTCATTGACGTTACCCGCAGAAGAAGCACCGGCTAACTCCGTGCCAGCAGCCGCGGTAATACGGAGGGTGCAAGCGTTAATCGGAATTACTGGGCGTAAAGCGCACGCAGGCGGTTTGTTAAGTCAGATGTGAAATCCCCGGGCTCAACCTGGGAACTGCACCTGA
+
GGGGGGGGGGGGGGGGGGGGGGGGGGGGGGGGFGGGGGGGGGGGGGGGGGGGGGGGGGGGGGGGGGGGGGGGGGGGGGGGGGGFGGGGDGDFG>FCFEEFGFFFFGGGGGGGGGGGGGGGGGFGGGGGGGGGGGGGGGGGFFFGGFGCEGGGFGGGGGGFGG9FGDGGGGGGGGGGGGGGDGEGEGGGGGGGGGGGEFC5C>ECFG@CFGGGGEGCFGGGGGGGGGGGGGGDGGG>F@CCFFFFC+9DFFFCF?)<5C;;C3/768>?FFFFF3??#######
@DE18INS60510:318:000000000-B6LD3:1:1101:11300:2291 1:N:0:AAGAGGCAGAGCCTTC
TGGGGAATATTGCACAATGGGCGCAAGCCTGATGCAGCCATGCCGCGTGTATGACGACGGCCTTCGGGTGGTAAAGTACTTTCAGCGGGGAGGAAGGGAGTAAAGTTAATACCTTTGCTCATTGACGTTACCCTCAGAAGAAGCACCTGCTAACTCCGTGCCAGCAGCCGCGGTAATACGGAGGGTTCAAGCGTTAATCGGAATTACTGGGCGTAAAGCGCACGCCGGCGGTTTGTTAAGTCAGATGTGAAATCCCCGGGCTCCACCTGGGAACTGCCTCTGA
+
CCEGECCF@EF<FDFAEFG8,C@:C+@CGFGFF9FAFEFGFDCGCGGGDFGEFE,,:+@+==BFFGG+F+@F,,?EFCFGGFGDEFE>FE+:@F<FD+33BDF,DFGFGG9FEFGGGGGFGFGA>ACFGCGGG,F73F,,,5>FCCF,DA7,@FCGGGEFGGG7C7CDC7CBFECE99<FD*=8>;*;CCFFEGE>*3@8***:<7CC08*:8E**A*2)<<CDE377E*>75*9>F4*29@@=*+*2**:*:BF6997(77*19?;?:)38?##########
@DE18INS60510:318:000000000-B6LD3:1:1101:11318:2307 1:N:0:AAGAGGCAGAGCCTTA
TGGGGAATATTGCACAATGGGCGCAAGCCTGATGCAGCCATGCCGCGTGTATGAAGAAGGCCTTCGGGTGGTAAAGTACTTTCAGCGGGGAGGAAGGGAGTAAAGTTAATACCTTTGCTCATTGACGTTACCCGCAGAAGAAGCACCGGCTAACTCCGTGCCAGCAGCCGCGGTAATACGGAGGGTGCAAGCGTTAATCGGAATTACTGGGCGTAAAGCGCACGCAGGCGGTTTGTTAAGTCAGATGTGAAATCCCCGGGCTAAACCTGGGAACTGCATCTGA
+
<EFCFFFFGGGGGGFF<CE8,C@@F@CCFFFGGFFGEEEFAFGGGGF@C@ECFFEFGGGGFGG8CDFGGGGBEFEFFGG?EBF<FGGGDGEGGEFGGDGGGFGGEFGFGGBDCGAA<FGGA<FDFEGGGGGGGGGGGGGGFGGFFGDFGG7<CGG9FFFFD@9FG8FF8CE8FF<8,3CCCCFEGGGGGFFEEGG58EGGGE?E6:EA7C::CEGGFGGGDGCDCGGDDE<59*984@FDFF49*+92=C7:*9?9CD;F<5**1()48:?<01:<22:<:6@
@DE18INS60510:318:000000000-B6LD3:1:1101:18018:2309 1:N:0:AAGAGGCAGAGCCTTA
TGGGGAATATTGCACAATGGGCGCAAGCCTGATGCAGCCATGCCGCGTGTATGAAGAAGGCCTTCGGGTTGTAAAGTACTTTCAGCGGGGAGGAAGGGAGTAAAGTTAATACCTTTGCTCATTGACGTTACCCGCAGAAGAAGCACCGGCTAACTCCGTGCCAGCAGCCGCGGTAATACGGAGGGTGCAAGCGTTAATCGGAATTACTGGGCGTAAAGCGCACGCAGGCGGTTTGTTAAGTCAGATGTGAAATCCCCGGGCTAAACCTGGGAACTGCATCTGA
+
GGGGGGGGGGGGGGGGGGGGGGEFGGGGGGGGGGGGGFGGGGGGGGGGGGGGGGGGGGGGGGGGGGGGCGGGGGGGG?C<CCFFGGGGDGGGGGGGGGGGGGGGGGGGGGGGGGGGGGGGGCFGGGGFGGGGGGGGGGGGGGGGGGGGGGDGGGFGGGGGGGGGGGGGGEGGGFGGGGGGGGGGGGGEGGGGGGGGGGGGGGECGGGDCGFEGDGGCFCCGGGDGGGCEGGGC5DFFFDF=FF=:C7:@>FGG?9@FD;>3)16=?F1:7128:><BD<<24B
@DE18INS60510:318:000000000-B6LD3:1:1101:15345:2316 1:N:0:AAGAGGCAGAGCCTTA
TGGGGAATATCGCACAATGGGCGCAAGCCTGATGCAGCCATGCCGCGTGTATGAAGAAGGCCTTCGGGTTGTAAAGTACGTTCAGCGGGGAGGAAGGGAGTAAAGTTAATACCTTTGCTCATTGACGTCACCCGCAGAAGAAGCACCGGCTAACTCCGTGCCAGCAGCCGCGGTAATACGGAGGGGGCAAGCGTTAATCGGAATTACTGGGCGTAAAGCGCACGCAGGCGGTTTGTTAAGTCAGATGTGAAATCCCCGGGCTCAACCTGGGAACTGCATCTGA
+
GGGGGGGGGGGGGGGGGGGGGGGGGGGGGGGGGGGGGGGGGGGCGGGFFGGGGGFGGGGGGGGCFFGGGGGGGGGGGGGGAFFGGGGGGGGGGGGGGGGGGGFGGGGGGGGGGGGGGGGGGGGGGGGGGEGGGGGGGG?FGFGGGGGDGGGGGGGGGGGGGGGDFGGGGGGGD8EGGGGGGDGGG*8CEGGGGGGGDFFGDDCFF7CEFGGGGGGGG>FGDGGG57:DGEDD)9C>?FGGFFFFCFFCF>77D?F@DGFBG3<C?0>(3@:<?(5<<<A9)4@
@DE18INS60510:318:000000000-B6LD3:1:1101:11946:2317 1:N:0:AAGAGGCAGAGCCTTA
CCGCGGTAATACGGAGGGTGCAAGCGTTAATCGGAATTACTGGGCGTAAAGCGCACGCAGGCGGTTTGTTAAGTCAGATGTGAAATCCCCGGGCTCAACCTGGGAACTGCATCTGATACTGGCAAGCTTGAGTCTCGTAGAGGGGGGTAGAATTCCAGGTGTAGCGGTGAAATGCGTAGAGATCTGGAGGAATACCGGTGGCGAAGGCGGCCCCCTGGACGAAGACTGACGCTCAGGTGCGAAAGTGTGGGGAGCAAACAGGATTAGATACCCTGGTCGTCCA
+
GGGGGGGGGGGGGGGGGGGGGGGGGGGGGGGGGGGGGGFFGGGGGGGGGGGGGGCGGGGGGGGGGGGGGGGGGGGGGGGGGGGF<FFGFGGGGGGGGFGGGGGGGFGGGGGGGGGF9FGGGGGGGGGGGGGGGGGGG@FFGGGGGGEEGGGGGGGGGGGGGGGGGGGEEGC?FFFGE55ECG9FGGF?CC8*<EFGEEECEGG5C:EGGGGDCCGCFGGGGGDGGGGF?FGGGCD?:B9CB<:>DEF*9C3C75@)<930C<9<F29A2@#############
@DE18INS60510:318:000000000-B6LD3:1:1101:12290:2349 1:N:0:AAGAGGCAGAGCCTTA
TGGGGAATATTGCACAATGGGCGCAAGCCTGATGCAGCCATGCCGCGTGTATGAAGAAGGCCTTCGGGTTGTAAAGTACTTTCAGCGGGGAGGAAGGGAGTAAAGTTAATACCTTTGCTCATTGACGTTACCCGCAAAAGAAGCACCGGCTAACTCCGTGCCAGCAGCCGCGGTAATACGGAGGGTGCAAGCGTTAATCGGAATTACTGGGCGTAAAGCGCACGCAGGCGGTTTGTTAAGTCAGATGTGAAATCCCCGGGCTCAACCTGGGAACTGCATCTGA
+
GGGGGGGGGGGGGGGGGGGGGGGGGGGGGGGGGGGGGGGGGGGGGGGGGGGGGGFGGGGGGGGGGGGGGGGGGGGGGGGGGGGGGGGGGGGGGGGGGGGGGGFGGGGGGDFGGGGGGGGGFGGGGGGFGGGGGGGGEGGGGGFGGGGGGGGGGGGGGGGGGGGGGGGGGGGGGEGEGGGGGGGGCCEGGGGGGGGGGFFGG>EGGGGGGGGGGGEGFFGGGDGGGGGGGGG57DD>F=FGFBFFGGFGFF7DFFFFGGFFD3DDFFFFFFB<:::??29<444
@DE18INS60510:318:000000000-B6LD3:1:1101:23658:2380 1:N:0:AAGAGGCACAGCCTTA
CGGGGAATATTGCACAATGGGCGCAAGCCTGATGCAGCAATGCCGCGTGTAGGAAGAAGGCCTTCGGGTTGTAAAGTACTTTCAGCGGGGAGGAAGGGAGTAAAGTTAATACCTGTGCTCATTGACGTTACCCGCAGAAGAAGCGCCGGCTAACTCCGTGCGAGCAGACGCGGAAATACGGAGGGTGCAAGCGTTAAGCGGAATTACGGGGCGTAAAGCGAACGCAGGCGGTTTGTTAAGCAAGATGTGAACTCCCCGGGCAAAACCTGGGAACTGCATCTGA
+
-CFGGGGGGGGGC,CFFGGGGGFGGGGGGGGGA@EFGG,C@FGGGGGGG:F,CFGGGGGGGCGGGGGGGGGGGGG9FAFFCGC,EFGGGGGCFGGC7+B3F,C<F,@F###############################################################################################################################################################################
@DE18INS60510:318:000000000-B6LD3:1:1101:19352:2382 1:N:0:AAGAGGCAGAGCCTTA
TGGGGAATATTGCACAATGGGCGCAAGCCTGATGCAGCCATGCCGCGTGTATGAAGAAGGCCTTCGGGTTGTAAAGTACTTTCAGCGGGGAGGAAGGGAGTAAAGTTAATACCTTTGCTCATTGACGTTACCCGCAGAAGAAGCACCGGCTAACTCCGTGCCAGCAGCCGCGGTAATACGGAGGGTGCAAGCGTTAATCGGAATTACTGGGCGTAAAGCGCACGCAGGCGGTTTGTTAAGTCAGATGTGAAATCCCCGGGCTCAACCTGGGAACTGCATCTGA
+
GGGGGGGGGGGGGGGGGGGGGFEGGGGGGGGGGGGGGGGGGGGGGGGEGGGGGCFGGGGGGGGGGGGGFGGGGGGGGGGFEFGGGGGGGGGGGFGGGGGGGGGGGCGGGGGGGGFFFFFGFGGGGGGEGGGGGGGGGGGGGGGGGFGDEEGGGGGGGGGGGGGFGFFFGGGGG>EGGGGGG>EEGGGCFGGGGCGGGFGGEGGGGGG?EFGGG5:EGGGCDDEDE5CGDGGC377>:BCC6@FF7<FDFGGGD767><>B53<*9:@3?FF?5:7228AAAA?
@DE18INS60510:318:000000000-B6LD3:1:1101:23513:2407 1:N:0:AAGAGGCAGAGCCTTA
TCGGGAGTCTTGCACAATGGGCGCAAGTCTGATGCAGCCACGCCGCGTGTATGAAGAAGGCCCTCGGGTTGTAAAGCACTTTCAGCGGGGAGGCAGAGAGTAAAGTTAATACCTTAGCACATTGAGGTGACCCGCAGAAGAAGCACCGGCTAACTCCGTGCCAGCAGCCGCGGTAATACGGAGGGTGCAAGCGTCAATCGGAATTAATGGGCGTACGGCGCACGCAGGCGGTTGGCTAAGTCAGAAGTCAAATCCCCGGGCCCAACCTGGGAACTGCATCTGA
+
G<C+@E=F8?E5EGGE@FFCGCFECG:,BFGFGGA,BFEG,@FFFGGGG:8,<F<9:@,@<,+@<+FG:FG@@FFC,8F3FGC,,,>FEG@<C*=**8,18:F:FEGGFGGGG9,,28,<,,0<F,;0*2A96*::**+3<+2++;*:*::/++<@88/**2<EC8*2A>5?88:*+0<88C?EC*/AE7:85;2AE?9;C58/+++0<+:7?EC**9)5/):D:):D5EC####################################################
@DE18INS60510:318:000000000-B6LD3:1:1101:24288:2431 1:N:0:AAGAGGCAGAGCCTTA
TGGGGAATATTGCACAATGGGCGCAAGCCTGATGCAGCCATGCCGCGTGTATGAAGAAGGCCTTCGGGTTGTAAAGTACTTTCAGCGGGGAGGAAGGGAGTAAAGTTAATACCTTTGCTCATTGACGTTACCCGCAGAAGAAGCACCGGCTAACTCCGTGCCAGCAGCCGCGGTAATACGGAGGGTGCAAGCGTTAATCGGAATTACTGGGCGTAAAGCGCACGCAGGCGGTTTGTTAAGTCAGATGTGAAATCCCCGGGCTCAACCTGGGAACTGCATCTGA
+
GGGGGGGGGGGGGGGGGGGGGGFGGGGGGGGGGGGGGGGGGGGGGGGGGGGGGGGGGGGGGGGGGGGGGGGGGGGGGGGFGGGGGGGGGGGGGGGGGGGGGGGGGFGGGGGGGGGGGGGGGGGGGGGGGGGGGGGGGGGGGGGGGGGGGGGGGGGGGGGGGGGGGGGGGGGGGGGGGGGGGEGGGGGGGGGGGGGGGGGGGGGGGFGDGGFEEEGGGGFGGGGGGGGGGGGDGCDFFF>C?BFFG?F:FDGFGFFFGGF9C3>DFBFF?FFF:0>?<79A>AB
@DE18INS60510:318:000000000-B6LD3:1:1101:9667:2442 1:N:0:AAGAGGCAGAGCCTTA
TGGGGAATATTGCACAATGGGCGCAAGCCTGATGCAGCCATGCCGCGTGTATGAAGAAGGCCTTCGGGTTGTAAAGTACTTTCAGCGGGGAGGAAGGGAGTAAAGTTAATACCTTTGCTCATTGACGTTACCCGCAGAGGAAGCACCGGCTAACTCCGTGCCAGCAGCCGCGGTAATACGGAGGGTGCAAGCGTTAATCGGAATTACTGGGCGTAAAGCGCACGCAGGCGGTTTGTTAAGTCAGATGTGAAATCCCCGGGCTCAACCTGGGAACTGCATCTGA
+
FGGFFEFGFGGFFGGGGFGGCC@FGGG8FF<FGFFGGFGGDGGGGGEFGGFGEFGGGGC@FGCGFGGGFDCCFGEFFFGGFGGGGGDGCEFFGGGGGGFGGCFCFDGGGGGGDGDDFFCFGGGGGGGGGBFGGCFFGEGGFGGGGC7CFGGGGGGGE@FGDGGGGGFG,<CGFFFGFCGFDCFGG8?EG9EFGGGGGFFGGCGGC9CCFEF*?CGGCFCCCCEDGGGGGCCD)97:5=CC996@F??C@FG7:@)9CD9>DDCC=1>::FF############
@DE18INS60510:318:000000000-B6LD3:1:1101:20764:2446 1:N:0:AAGAGGCAGAGCCTTA
TGGGGAATATTGCACAATGGGCGCAAGCCTGATGCAGCCATGCCGCGTGTATGAAGAAGGCCTTCGGGTTGTAAAGTACTTTCAGCGGGGAGGAAGGGAGTAAAGTTAATACCTTTGCTCATTGACGTTACCCGCAGAAGAAGCACCGGCTAACTCCGTGCCAGCAGCCGCGGTAATACGGAGGGTGCAAGCGTTAATCGGAATTACTGGGCGTAAAGCGCACGCAGGCGGTTTGTTAAGTCAGATGTGAAATCCCCGGGCCCAACCTGGGCACTGCATCTGA
+
FGGGGGGGGGGGGGGGGGGEFFFFEEGEGGGGGGGGGGGGGGGGGGGGGGGGGGCGGFGGGGGGGGGGGDEFCEFFGGGGGGGGGGGGGGG@FFFGE>CFGFCGGGGGGGGCFFGGGGFFGGGGGGGCDDCGGEGGCDGFGGGGGG@FGGDCGGGGGGGGGGGGGGFGGED8FFGDGGGGGCCGGGDEGGFGGDGGCFGGDGEFGCFGFGGGG5:EFGFCGCCGGCEGG=C)1>DFF?DGF?7=DG4*/:>CFF6?GGB;<.9*>?FB0>1(460:?F2452=
@DE18INS60510:318:000000000-B6LD3:1:1101:16281:2486 1:N:0:AAGAGGCAGAGCCTTA
TGGGGAATATTGCACAATGGGCGCAAGCCTGATGCAGCCATGCCGCGTGTATGAAGAAGGCCTTCGGGTTGTAAAGTACTTTCAGCGGGGAGGAAGGGAGTAAAGTTAATACCTTTGCTCATTGACGTTACCCGCAGAAGAAGCACCGGCTAACTCCGTGCCAGCAGCCGCGGTAATACGGAGGGTGCAAGCGTTAATCGGAATTACTGGGCGTAAAGCGCACGCAGGCGGTTTGTTAAGTCAGATGTGAAATCCCCGGGCTCAACCTGGGAACTGCATCTGA
+
GGGGGGGGGGGGGGGGGGGFGGGGGGGFGGGGGGGGGGGGCGGFGGGFGBFGGGGGGGGGGGDGEGGGEGGFFGGGG?C5<?EGGGGGGGGGGGGGGGGGGFGGGGGGGGGGGGGGGGGGGGGGGGGGDFGGGGGGGGGGGGGGGFFFEGGGGGGEGFFGGGGGGGFFGGGGGGGGGEGGGGGGGGGGGGFFGGGGGGGGGGGGGGGGGGFGG=ECFFGG39CCGDEGGGGDGC/7@FGFFFBFGFFGFGGGGF4FDD04C35=FB>:?FFF??BB<BBDBF?
@DE18INS60510:318:000000000-B6LD3:1:1101:17885:2495 1:N:0:AAGAGGCAGAGCCTTA
TGGGGAATATTGCACAATGGGCGCAAGCCTGATGCAGCCATGCCGCGTGTATGAAGAAGGCCTTCGGGTTGTAAAGTACTTTCAGCGGGGAGGAAGGGAGTAAAGTTAATACCTTTGCTCATTGACGTTACCCGCAGAAGAAGCACCGGCTAACTCCGTGCCAGCAGCCGCGGTAATACGGAGGGTGCAAGCGTTAATCGGAATTACTGGGCGTAAAGCGCACGCAGGCGGTTTGTTAAGTCAGATGTGAAATCCCCGGGCTCAACCTGGGAACTGCATCTGA
+
GGGGGGGGGGGGGFGGFGFGGGFGGGGFGGGGGGGGGGGGGGGDFGGFGGGGGGFGEGGGGGGGGGGGCEFGGGGGGC@<EFGGFGDDGECCFCFGGDFFGGGGFG9FFGGGF:F9FFCFGGGG?EGGGGGGGGGGGGCGGECGCFGDCGGGGGGDGGGGGGGFFFGG5C5EGEG8FFGGGGGGGGEGGGGGGGGCFFGFDEEGGGGGGGGGGGG*::DDDGGGDGDCCED9D*9F47DFFF?6C+8:6::>CB76DD>6C@FFFFFFF>BFB?:BFF24A<@
@DE18INS60510:318:000000000-B6LD3:1:1101:17659:2555 1:N:0:AAGAGGCAGAGCCTTA
TGGGGAATATTGCACAATGGGCGCAAGCCTGATGCAGCCATGCCGCGTGTATGAAGAAGGCCTTCGGGTTGTAAAGTACTTTCAGCGGGGAGGAAGGGAGTAAAGTTAATACCTTTGCTCATTGACGTTACCCGCAGAAGAAGCACCGGCTAACTCCGTGCCAGCAGCCGCGGTAATACGGAGGGTGCAAGCGTTAATCGGAATTACTGGGCGTAAAGCGCACGCAGGCGGTTTGTTAAGTCAGATGTGAAATCCCCGGGCTCAACCTGGGAACTGCATCTGA
+
GGGGGGGGDGGGGGFGGGGGGGEEGGGGGGGGGGGGGGGGGGGGGGGGGGGGGGGGGGGGGGGGGGGGGGFF?EFGFCC<CFGGGGGGGG7=EFFGGGGGGGGGGGGGGGFGGGGFCFGGGGGGGGGGGGGGGGGGGDFGCFGGGG7FGG7CCGGGGGGGGGGGGGGGGGGGGGDC:CFGGGEGGGGGGG?FEC>ECCFFGGDGFGGGGGGFGGGEG7FGGGGGGGGGGGGDCGGF4@CDF46@F?FG?FFCC7)<FG;BGDDG?:F2(7???:BFFF>BFAF
@DE18INS60510:318:000000000-B6LD3:1:1101:13665:2597 1:N:0:AAGAGGCAGAGCCTTA
TGGGGAATATTGCACAATGGGCGCAAGCCTGATGCAGCCATGCCGCGTGTATGAAGAAGGCCTTCGGGTTGTAAAGTACTTTCAGCGGGGAGGAAGGGAGTAAAGTTAATACCTTTGCTCATTGACGTTACCCGCAGAAGAAGCACCGGCTAACTCAGTGCCAGCAGCCGCGGTAATACGGAGGGTGCAAGCGTTAATCGGAATTACTGGGCGTAAAGCGCACGCAGGCGGTTTGTTAAGTCAGATGTGAAATCCCCGGGCTCAACCTGGGAACTGCATCTGA
+
GGGGGGGGGGFGGGGGGGGGGGGGGGGGG=FEFF9FGGGGGGFEF@B>CFF9FFF=FFFFBBD<FFGGCEF8EFG9@@@EFFGFF,>C>CECGFGGGGFGGGGGCC9BCFG9F,<AFFFGGC,>FFFCFGEF8CEEGGCCCCGGGG5CCE5;E?FF+0<CF?CE>8AFGGGGGGEC+<CFG5:EDCG5C9EFGEEEFGGGGG58EFG77</CECEGFFGGDDCCE<C9:>>1)*187@F7@F4FF+**1::C*@??39(-/57>/354:@((514?>2).:A?
@DE18INS60510:318:000000000-B6LD3:1:1101:24089:2606 1:N:0:AAGAGGCAGAGCCTTA
TGGGGAATATTGCACAATGGGCGCAAGCCTGATGCAGCCATGCCGCGTGTATGAAGAAGGCCTTCGGGTTGTAAAGTACTTTCAGCGGGGAGGAAGGGAGTAAAGTTAATACCTTTGCTCATTGACGTTACCCGCAGAAGAAGCACCGGCTAACTCCGTGCCAGCAGCCGCGGTAATACGGAGGGTGCAAGCGTTAATCGGAATTACTGGGCGTAAAGCGCACGCAGGCGGGTTGTTAAGTCAGATGTGAAATCCCCGGGCTCAACCTGGGAACTGCATCTGA
+
GGGGGGGGGGGGGGGGGGGGGGFFGGGFGGGGGGGGGGGGGGGGGGGCGGGGGGEEFFGGGGGGGGGGGGGGFFGGFGGDFGGGGGGGGGGGGEEG7FGGGGGCFGGGGGGGGGGGGGGFGFGGGGGGGGGGGGGGGGGGGGGGGGGGGGGGGFGFGGG7EGGGGGGGGGGGGCFGF?EFD*=BGGGEFGF>EEE>GGFGDGDFE7FGGGGGGGGGCFFGGGCGGGGGGGG)C5CDFFGGFFFFGGFGFF7DGFFFGGB93@G=F?FFFFFF?BF########
@DE18INS60510:318:000000000-B6LD3:1:1101:9862:2628 1:N:0:AAGAGGCAGAGCCTTA
TGGGGAATATTGCACAATGGGCGCAAGCCTGATGCAGCCATGCCGCGTGTATGAAGAAGGCCTTCGGGTTGTAAAGTACTTTCAGCGGGGAGGAAGGGAGTAAAGTTAATACCTTTGCTCATTGACGTTACCCGCAGAAGAAGCACCGGCTAACTCCGTGCCAGCAGCCGCGGCAATACGGAGGGTGCAAGCGTTAATCGGTATTACTGGGCGTAAAGCGCACGCAGGCGGTTTGTTAAGTCAGATGTGACATCCCCGGGCTTCACCTGGGAACTGCATCTGA
+
FGGFFEGGGGGDF<FACADFFGBFGGCCFGF@FFGGGGGGGGGC:C@6@FFG9E,C,6=F8FGGGGGGEFFC?FCGGGF?FGGG9F::C:FGGFFFGGD>FGGFFGGGFFFAFAFAFG9F<<FGGGGFFGFGCGGDCECBF>CFCCFECG7>CAFFGGGGGFFGFCB87<*=***:,?C*B8F>EGCGCFGFEC>EFGGFG*;*<+<+<8EFGCC5:C>DCGEDD3CCDCDDC75<)1:D*7*72C=*9:02:74>3D09D>**9<F3:F#############
@DE18INS60510:318:000000000-B6LD3:1:1101:16303:2653 1:N:0:AAGAGGCAGAGCCTTA
TGGGGAATATTGCACAATGGGCGCAAGCCTGATGCAGCCATGCCGCGTGTATGAAGAAGGCCTTCGGGTTGTAAAGTACTTTCAGCGGGGAGGAAGGGAGTAAAGTTAATACCTTTGCTCATTGACGTTACCCGCAGAAGAAGCACCGGCTAACTCCGTGCCAGCAGCCGCGGTAATACGGAGGGTGCAAGCGTTAATCGGAATTACTGGGCGTAAAGCGCACGCAGGCGGTTTGTTAAGTCAGATGTGAAATCCCCGGGCTCAACCTGGGAACTGCATCTGA
+
GGGGGGGGGGGGGGGGGGGGGGGGGGGGGGGFGGGGGFGGFFGGEGGGGEGGGGGGGGGGGGGFGGGGFGGGGGGGG<C<CCFGGGGGDGFFG@FGGGFGGGGGGGGGGGGGGFGGGGGGGAFGGGGGGFGGGGGGGGGGGGGGGGCFGGBFGGGGGGGGGGGGGGGGGGGGGGGGGGGGGGGEGGGGGGGGGEEGFGGGGGGGGGGGGGCGGGE:FGGGGGGGGGGDGGG><DCF?FGF=FBFG7=FFGFGG?FFCGBFGFFG4<F?BF?BFFBFFF)<2<F
@DE18INS60510:318:000000000-B6LD3:1:1101:21668:2653 1:N:0:AAGAGGCAGAGCCTTA
TGGGGAATATTGCACAATGGGCGCAAGCCTGATGCAGCCATGCCGCGTGTATGAAGAAGGCCTTCGGGTTGTAAAGTACTTTCAGCGGGGAGGAAGGGAGTAAAGTTAATACCTTTGCTCATTGATGTTACCCGCAGGAGAAGCACCGGCTAACTCCGTGCCAGCAGCCGCGGTAATACGGAGGGTGCAAGCGTTAATCGGAATTACTGGGCGTAAAGCGCACGCAGGCGGTTTGTTAAGTCAGATGTGAAATCCCCGGGCTCAACCTGGGAACTGCATCTGA
+
GGGGGGGGGGGGGGGGFDFGFDFGGGGGGFGGGGGGGGEFGGGGGGG:CFGFGGGGGGGGGGGGCFGGGGG:CGGGGGGFGGGGGGGGGGGGGDC8FFGGGGGGFFGGGGGGGGGFEF<FGGGGGGFGGGGGGGGGGGGEFCGCFFCEGCEGGGGFGGFGGGGGGGGGGGGGGGCCFGCGEGGG5?EGGGGGGCEGGGGGGGGGG?CF@FGGDEEDFFGGGGEGEDGGGGG9CCGFFBFGFFF?DDFC@CGFCFFFFD>;C)79??FFB5:?:?0>272A><@
@DE18INS60510:318:000000000-B6LD3:1:1101:21061:2660 1:N:0:AAGAGGCAGAGCCTTA
TGGGGAATATTGCACAATGGGCGCAAGCCTGATGCAGCCATGCCGCGTGTATGAAGAAGGCCTTCGGGTTGTAAAGTACTTTCAGCGGGGAGGAAGGGAGTAAAGTTAATACCTTTGCTCATTGACGTTACCCGCAGAAGAAGCACCGGCTAACTCCGTGCCAGCAGCCGCGGTAATACGGAGGGTGCAAGCGTTAATCGGAATTACTGGGCGTAAAGCGCACGCAGGCGGCTGGTTAAGTCAGATGTGAAATCCCCGGGCGCAACCTGGGAACTGCATCTGA
+
A@CEEGGGGG9EFFFGGGFFDGGGGGGDGGFGFFGGGGGGGGGGFGGGEGGGFFEFDGGGGGGGGGEGGGGGGGFGGGGABFGGGGGDGC<FE7FGGEGGGGGGGGGGGGGGGGGGGGFGGFGGGGGCGGGFGGGDGGFFGGGGGGGG5CCECFGGGGGGGFGGGFFF@EGGGGGGGDFFEEGG>CEGGGFFGGEE89AFEE88+:<9CF5C*2CEG>CDDDGGE7CCGG5)1/9??F2C@?=9*<=:6DGFFB<?C79>3)9959F0:@<<::7??A2:><8
@DE18INS60510:318:000000000-B6LD3:1:1101:21223:2667 1:N:0:AAGAGGCAGAGCCTTA
TGGGGAATATTGCACAATGGGCGCAAGCCTGATGCAGCCATGCCGCGTGTATGAAGAAGGCCTTCGGGTTGTAAAGTACTTTCAGCGGGGAGGAAGGGAGTAAAGTTAATACCTTTGCTCATTGACGTTACCCGCAGAAGAAGCACCGGCTAACTCCGTGCCAGCAGCCGCGGTAATACGGAGGGTGCAAGCCTTAATCGGAATTACTGGGCGTAAAGCGCACGCAGGCGGTTTGTTAAGTCAGATGTGAAATCCCCGGGCTCAACCTGGGAACTGCATCTGA
+
GGGGGGGGGGGGGGGGGGGGGGGGGGGGGGGGGGGGGGGGGGGFGGGGGGGGGGFFGFEGGGGGGGGGFGGGGGGGGGGGGGGGGGGGGGGGGGGGGGGGGFGGGGGGGGGGGGGGGGGGGFGGGGGEGGGGGGGGGGGGGGGGGGGGGGGGGGGGGGGGGGFGFFGGGGGEGGGGGFFFD*:CEGGGGEFGCGFGFGGGCEEFG+<F+A=:EEEG=*0)>C5>CCEDGGGGDDD>FFGFFF??C:6740:7F=6FGG>BG.9C?B>037:?B?8<7>AFBA?
@DE18INS60510:318:000000000-B6LD3:1:1101:13855:2677 1:N:0:AAGAGGCAGAGCCTTA
TGGGGAATATTGCACAATGGGCGCAAGCCTGATGCAGCCATGCCGCGTGTATGAAGAAGGCCTTCGGGTTGTAAAGTACTTTCAGCGGGGAGGAAGGGAGTAAAGTTAATACCTTTGCTCATTGACGTTACCCGCAGAAGAAGCACCGGCTAACTCCGTGCCAGCAGCCGCGGTAATACGGAGGGTGCAAGCGTTAATCGGAATTACTGGGCGTAAAGCGCACGCAGGCGGTTTGTTAAGTCAGATGTGAAATCCCCGGGCCCAAACTGGGAACTGAATCTGA
+
GGGGGGGGGGGGGGGGGFGGGGFGGGGGGGGGGFGGGGGGGGGGGGGGGGGGGGGGGGGGGGGGGGDGFGGDGGGGDGGGGGGGCFFGGEEGGGGGGDGGGGGGGGGGGGGGGGGFGGFFGGFAFGFEFGGGFGGDFGGGCGFGGGGGGGG@FGGGGGFGGGFEEFGGGGGGDEECCFFGGGECBEGGGGGGGG>EFGGGEGEGGGGFFCECCCG57C=CGGGC*9CCCEG<C7C@:/?79=B4*29*6*:>C=)<<C01>)7C###################
@DE18INS60510:318:000000000-B6LD3:1:1101:9561:2689 1:N:0:AAGAGGCAGAGCCTTA
TGGGGAATATTGCACAATGGGCGCAAGCCTGATGCAGCCATGCCGCGTGTATGAAGAAGGCCTTCGGGTTGTAAAGTACTTTCAGCGGGGAGGAAGGGAGTAAAGTTAATACCTTTGCTCATTGACGTTACCCGCAGAAGAAGCACCGGCTAACTCCGTGCCAGCAGCCGCGGTAATACGGAGGGTGCAAGCGTTAATCGGAATTACTGGGCGTAAAGCGCACGCAGGCGGTTTGTTAAGTCAGATGTGAAATCCCCGGGCTCAACCTGGGAACTGCATCTGA
+
GGGFFGFGGGGGGGGGGGGGGGGGGGGGGGGGGGFFGGGGGGGGGGGGGGGGGGFFGGGGGGFEFGGGGGFCFGBFGFGFFGGGGGGDGGFFFFFFGGGGGGGGGFCGGFGGGGGGGGGFGGFFGGGGGGGGGGGEECGGGGGGGGEEGGGGGGGGGGGGGGGGGGGGGGGGG>EGGGGGGGGGG>EGGGGGG;/AECFCEEGFEFGGGFCFG=GGGGGGGGGGGGGGGGC7)997.@FF/=@FF?7:7::D=?FFFD>B>59FFFF0:FFBF?7<?7AA<:?
@DE18INS60510:318:000000000-B6LD3:1:1101:9686:2704 1:N:0:AAGAGGCAGAGCCTAA
TGGGGAATATTGCACAATGGGCGCAAGCCTGATGCAGCCATGCCGCGTGTATGAAGAAGGCCTTAGGGGTGTAAAGTACCTTCAGCGGGGAGGAAGGGAGTAAAGTTAATACCTTTGCTCATTGGCGTTACCCGCAGAAGAAGCACCGGCTAACTCCGTGCCAGCAGCTGCGGGAAAACGGAGGGTGCAAGCGTGAATCGGAATTAATGGGCGTAAAGCGCACGCAGGCGGTTTGTTAAGGCAGATGTGAAATCGCCGGGCTCAACCAGGGAACTGAATACGG
+
GGGFFFFGGGGGC?FGGGGG<FGGFGG<DFGG9?FGGGGGGGGGGGGGG:F<FFFGGGGGGCBF,@FC+@F39B@@@EC,=FCBC9*1BC=FC*=<1:<C:,?:2<8?CFGGGG9:<<,7>,:B,2:;C?EEC8:C??8:?+<+A8*/1*:EC?+AF>***1::;CC6*0:C###############################################################################################################
@DE18INS60510:318:000000000-B6LD3:1:1101:23964:2713 1:N:0:AAGAGGCAGAGCCTTA
TGGGGAATATTGCACAATGGGCGCAAGCCTGATGCAGCCATGCCGCGTGTATGAAGAAGGCCTTCGGGTTGTAAAGTACTTTCAGCGGGGAGGAAGGGAGTAAAGTTAATACCTTTGCTCATTGACGTTACCCGCAGAAGAAGCACCGGCTAACTCCGTGCCAGCAGCCGCGGTAATACGGAGGGTGCAAGCGTTAATCGCAATTACTGGGCGTAAAGCGCACGCAGGCGGGTTGTTAAGTCAGATGTGAAATCCCCGGGCTCAACCTGGGAACTGCATCTGA
+
CFGGGGGGFGGGGGGGGGGGGGGGGGGGGGGGGGGGGGFGGGGFGGGCFFGFGGGGGGFGGGGGGGGGFEGGFGFGGGG,CFGGGGCEGGEEGGGGGGFGEFGGGGGGGGGGFGGFCGDGDEGFFGGGGGGEFGGGGGGCBFF<FFGG7FCEGGGGGEFGGGGDFDFG:CCCFFGECFCFGGDGEEGGGFFEG>ECG7FCFGGG7<EFCFGGGGECFGGDCD=9CDGGEGG)9318)9FFFFF8*0/:=GF:7=64*991C5C=97>?FF0(4:?28A6>4<@
@DE18INS60510:318:000000000-B6LD3:1:1101:8651:2731 1:N:0:AAGAGGCAGAGCCTTA
TGGGGAATATTGCACAATGGGCGCAAGCCTGATGCAGCCATGCCGCGTGTATGAAGAAGGCCTGCGGGTTGTAAAGTACTTTCAGCGGGGAGGAAGGGAGTAAAGTTAATACCTTTGCTCATTGACGTTACCCGCAGAAGAAGCACCGGCTAACTCCGTGCCAGCAGCCGCGGTAATACGGAGGGTGCAAGCGTTAATCGGAATTACTGGGCGCAAAGCGCACGCAGGCGGTGTGTTAAGTCAGATGTGAAATCCCCGGGCTCAACCTGGGAACTGCATCTGA
+
=EDEFGEEFEFFFFGG<CEDF,CC@CFCDCECGFF@F6:C6CFCCFE@F@FFFGFGGGGGGGC,FFDG@?F?AF@EFFGC@<FFGFEGDGFFGFGFEGGGGGGGGFFFDCCGFCABFGFDF<<@FDGFCFCE?@FEG>EGGGGGFFGGGEG@F@;F?FFGCFFGFCFGGEGEC<CEGGFGGGGDG8EGGGGGGC*CE+2ACEGDCFECECFFGGGEGGGG3DECEGGGCGD7)/17)8>F66=8F+9:@FFGGF)?FD16C<<=*4>B?FBB>B0<<AB2568
@DE18INS60510:318:000000000-B6LD3:1:1101:16046:2737 1:N:0:AAGAGGCAGAGCCTTA
TGGGGAATATTGCACAATGGGCGCAAGCCTGATGCAGCCATGCCGCGTGTATGAAGAAGGCCTTCGGGTTGTAAAGTACTTTCAGCGGGGAGGAAGGGAGTAAAGTTAATACCTTTGCTCATTGACGTTACCCGCAGAAGAAGCACCGGCTAACTCCGTGCCAGCAGCCGCGGTAATACGGAGGGTGCAAGCGTTAATCGGAATTACTGGGCGTAAAGCGCACGCAGGCGGTTTGTTAAGTCAGATGTGAAATCCCCGGGCTCAACCTGGGAACTGCATCTGA
+
GGGGGGGGGGGGGGGGGGGGGGGGGGGGGGGGGGGGGGGGGGGGEGGGGGGGGGGGGGGGGGGGGGEGFFGEGGGGGGGGFGGGGGGGGGGGGGGGGGGGGGBFFGGGGFGGGGDGGGGGGGGGGGGFGGGGGGGGGGFGGFGGGFGGGGGGFGGGGGGGGGGGGGGGGGGGGGGGGECFGGGGGGGGGGGGGEEECFGGGGGGGGG7<CCDEGEGGFFDDG=CC3CGGGDCDGD:?BGGFBFBC<F>?>FGGFFFGDBFD)CGFFFBFFBF><?DFFBBB26
@DE18INS60510:318:000000000-B6LD3:1:1101:16456:2743 1:N:0:AAGAGGCAGAGCCTTA
TGGGGAATATTGCACAATGGGCGCAAGCCTGATGCAGCCATGCCGCGTGTATGAAGAAGGCCTTCGGGTTGTAAAGTACTTTCAGCGGGGAGGAAGGGAGTAAAGTTAATACCTTTGCTCATTGACGTTACCCGCAGAAGAAGCACCGGCTAACTCCGTGCCAGCAGCCGCGGTAATACGGAGGGTGCAAGCGTTAATCGGAATTACTGGGCGTAAAGCGCACGCAGGCGGTTTGTTAAGTCAGATGTGAAATCCCCGGGCTCAACCTGGGAACTGCATCTGA
+
FGGGGGGGGGGGGGGGGFGGGGFFGGGCFDFGGGGGGFEFFGGGGGFFGEGFGGGGGGGGGG8FGGGGF@FFCGGGG<C<<CEFFGGGGGGGGGGGGGGGGGGGGGFGGGGGGCFFGGFGGFGGGGGCFGFGFEGGGGGGGCGGGGFFEGEGGGGGGFFGGGFGGGGGGEGGGFGG9CFGGGGGGCEEEEFFG;?E>7EGGGGC6CFGGGGGGGECCGCDCDCDCGGGGGG9>*9>)97D6FFFGC@CFGFGF*9)*9949<5D6?>(3>?FB?0<?A4A4<B
@DE18INS60510:318:000000000-B6LD3:1:1101:11627:2748 1:N:0:AAGAGGCAGAGCCTTA
TAGGGAATCTTCGGCAATGGACGAAAGTCTGACCGAGCAACGCCGCGTGAGTGAAGAAGGTTTTCGGATCGTAAAACTCTGTTGTTAGAGAAGAACAAGGATGAGAGTAACTGTTCATCCCTTGACGGTATCTAACCAGAAAGCCACGGCTAACTACGTGCCAGCAGCCGCGGTAATACGTAGGTGGCAAGCGTTGTCCGGATTTATTGGGCGTAAAGCGAGCGCAGGCGGTTTCTTAAGTCTGATGTGAAAGCCCCCGGCTCAACCGGGGAGAGTCATTGGA
+
GGGGGGGGGGGGGGGGGGGGGGGGGEG?FFGGGGEGGGGGGGGGGGGFGGG=FGGGGGGGCFCDFGGGGGG:FGGGFGGFGGGGGGGGGGGGGGGGGGGGEEFGGGGGGGGGGGGGGGGGGFFGGGGGGGGGGGFGGGGGGGGGCFGGEGEGGGGGGGGGGGGGGGGGGCEGGGGGFGGG6EFGGFGGGGGGGGGGG?FGGGEG6CGFDGFGGGGGGGGGGGCDEDGCCED9<GDBF?FGFF7FF+9:@CGF>F57DD92<<GGFFF>>E>FBF?4A<4AAFF
@DE18INS60510:318:000000000-B6LD3:1:1101:17802:2763 1:N:0:AAGAGGCAGAGCCTTA
TGGGGAATATTGCACAATGGGCGCAAGCCTGATGCAGCCATGCCGCGTGTATGAAGAAGGCCTTCGGGTTGTAAAGTACTTTCAGCGGGGAGGAAGGGAGTAAAGTTAATACCTTTGCTCATTGACGTTACACGCAGAAGAAGCACCGGCTAACTCCGTGCCAGCAGCCGCGGTAATACGGAGGGTGCAAGCGTTAATCGGAATTACTGGGCGTAAAGCGCACGCAGGCGGTTTGTTAAGTCAGATGTGAAATCCCCGGGCTCAACCTGGGAACTGCATCTGA
+
GGGGGGFGFGGGGGGGFGGGGGGGGGGGGGGGGGGGGGGGGGGGGGGGGGGGGGGGGGGGGGGGGGGGEEFGGGGGGDFCCFFGGGGGGGGFGFGGGDGGGGGGGGGGGGGGGGGGGGGFGGGGGGGFGGGGGGGDGGGGGGGGGGGGGGGGGGGGGGGGGGGGGGGGGGGGGGGGGGEGGGGGGGGGGGGGGEGGGGGGGGGGGGGGGGGGGGGGGGGGGGGGGGGGGGG5CGGFFFGGFFFFGCBFFGGGGFFFGGFFD:CFFBFFFF<0>?FFF24A9<?
@DE18INS60510:318:000000000-B6LD3:1:1101:20050:2768 1:N:0:AAGAGGCAGAGCCTTA
TGGGGAATATTGCACAATGGGCGCAAGCCTGATGCAGCCATGCCGCGTGTATGAAGAAGGCCTTCGGGTTGTAAAGTACTTTCAGCGGGGAGGAAGGGAGTAAAGTTAATACCTTTGCTCATTGACGTTACCCGCAGGAGAAGCACCGGCTAACTCCGTGCCAGCAGCCGCGGTAATACGGAGGGTGCAAGCGTTAATCGGAATTACTGGGCGTAAAGCGCACGCAGGCGGTTTGTTAAGTCAGATGTGAAATCCCCGGGCTCAACCTGGGAACTGCATCTGA
+
GGGGGGGGGGGGGGGGGFGGGGGGGGGGGGGGGGGGGGGGGGGGGGGCFGFGGGGGGGGGGGGGGGGGFGGGGGGGGGGEFGGGGGGGGGGGGGGGGGGGGGGGGGGGGGGGGGDGGGGGGGGGGGGGGGGGGGGGGGGGGGGGGGGGGGGGGGGGGGGGGGGGGGGGGGGGGGEGFFGFGEGGGEGGFGGGGGCEEFGGEGG>6CFGGGGGGGGGGGGGGGGDGGGGGGG9D*>7;FGG?4@@C+=:@GGFD669CG095)>GF0F?FFF?44:F>A#####
@DE18INS60510:318:000000000-B6LD3:1:1101:18227:2820 1:N:0:AAGAGGCAGAGCCTTA
TGGGGAATATTGCACAATGGGCGCAAGCCTGATGCAGCCATGCCGCGTGTATGAAGAAGGCCTTCGGGTTGTAAAGTACTTTCAGCGGGGAGGAAGGGAGTAAAGTTAATACCTTTGCTCATTGACGTTACCCGCAGAAGAAGCACCGGCTAACTCCGTGCCAGCAGCCGCGGTAATACGGAGGGTGCAAGCGTTAATCGGAATTACTGGGCGTAAAGCGCACGCAGGCGGTTTGTTAAGTCAGATGTGAAATCCCCGGGCTCAACCTGGGAACTGCATCTGA
+
GGGGGGGGGGGGGGGGGGGGGGGGGGGGFGGGGGGGGFFGGGGGGGGFGGGGGGFFGGGGFGGGGGGGGGGFGGGGG5<<CCFGGGGGDGGGGGGGGGGGGGGGGGFGGGGGGGGGGGGGFFFFFGGGFEGGGGGGGGGGGFGGGGFGGGDEGGGGFGGGGGGGGGGGDFGGGCGGGGGGGGGGGGGGGGGGGEGDCFGGGGGGGGGGGGGGGGGGGGCGGGGGCDGGGGGD3<<F?FCC=6FFGFFFFGGGGF4)>C>95>FGFFFFB:6?FB:?FFA9><F
@DE18INS60510:318:000000000-B6LD3:1:1101:22374:2828 1:N:0:AAGAGGCAGAGCCTTA
TAGGGAATCTTCGGCAATGGACGAAAGTCTGACCGAGCAACGCCGCGTGAGTGAAGAAGGTTTTCGGATCGTAAAACTCTGTTGTTAGAGAAGAACAAGGATGAGAGTAACTGTTCATCCCTTGACGGTATCTAACCAGAAAGCCACGGCTAACTACGTGCCAGCAGCCGCGGTAATACGTAGGTGGCAAGCGTTGTCCGGATTTATTGGGCGTAAAGCGAGCGCAGGCGGTTTCTTAAGTCTGATGTGAAAGCCCCCGGCTCAACCGGGGAGGGTCATTGGA
+
GGGGGGGGGGGGEFGGGGGGGGGGGGGEFGGGFFFGGFGGGGGGGGGGGGGFFGFGGGGGDEGGGGGGGGGFGGGGGGG<FGGGGGGGGGGGGGFGGGGGGGGGGGGGGGGGCCFGGGFGGGGGGGGGGGGGEDGGGGGFGGFEGG8EEGEGGGGGGGG6CGGGGF6FGGGCEGGGGGCF6<CE:@FGGGGGGE5CEDCEEC>>CFGGGGGGGEGGGGGGGG5>CGGGEEG>DD>BFFGG?FFF><B>FCC7F5F>>97>G@DG?0F>;EFFFB>6:14-<?F
@DE18INS60510:318:000000000-B6LD3:1:1101:10018:2837 1:N:0:AAGAGGCAGAGCCTTA
TGGGGAATATTGCACAATGGGCGCAAGCCTGATGCAGCCATGCCGCGTGTATGAAGAAGGCCTTCGGGTTGTAAAGTACTTTCAGCGGGGAGGAAGGGAGTAAAGTTAATACCTTTGCTCATTGACGTTACCCGCAGAAGAAGCACCGGCTAACTCCGTGCCAGCAGCCGCGGTAATACGGAGGGTGCAAGCGGTAATCGGAATTACTGGGCGTAAAGCGCACGCAGGCGGTTTGTTAAGTCAGATGTGAAATCCCCGGGCTCAACCTGGAAACTGCATTTGA
+
EGGFFFGGGGGGGGGGCEGGFGGGGGG7FGGGGFGGGGBGCFFGEGGGGGDFGGEDFGGFDF?FGGGGGGGFGG@CFC@E,@FFGGEGDGGFEFGFCFAFGFCFFFFFGGGGGGFCEE9FCCFGFGCCFGGGGGEGGEGGGGGGGGFC>CEGGGFF?EGGGGGGGGGFGGGGGE8C7CFGGGGGGAE5CFFCE*;EG?<8CEGG6CCC+8=5CEG55FGGGGEGCDEGGGGD7C<)09F>/9=?7CF29C:*2=?)1>>B3.9=4(7:B>:0344<<D#####
@DE18INS60510:318:000000000-B6LD3:1:1101:21353:2838 1:N:0:AAGAGGCAGAGCCTTA
TGGGGAATATTGCACAATGGGCGCAAGCCTGATGCAGCCATGCCGCGTGTATGAAGAAGGCCTTCGGGTTGTAAAGTACTTTCAGCGGGGAGGAAGGGAGTAGAGTTAATACTTTTGCTCATTGACGTTACCCGCAGAAGAAGCACCGGCTAACTCCGTGCCAGCAGCCGCGGTAATACGGAGGGTGCAAGCGTTAATCGGAATTACTGGGCGTAAAGCGCACGCAGGCGGTTTGTTAAGTCAGATGTGAAATCCCCGGGCTCAACCTGGGAACTGCATCTGA
+
GGGGGGGGGGGGGGGGGFGGGGGGGGGGGGGGGGGGGGGGGGGGGGGGGGGGGGFGGGGGGGGGGGGGGEGGFGGGGGGGGGGGGGGGGGEEGGGGGGGGGGGGGGGGEG@FGFGGGGGGGGGGFGGGGGGGGGGGGGFGF7FGGGGGGDGGGGGGGGGGGGGGGGGGGGGGGGGGFGGGGGGGGGGGGFGGGGGGFGFFGG>FGGGFFGGGDGDEFGGGGDEGG9ECCGGCDDGFFFGFF4@FF9BGFG=:7@@)9>9BGEFG=:>?BF1<7<?F279AF<4
@DE18INS60510:318:000000000-B6LD3:1:1101:19592:2852 1:N:0:AAGAGGCAGAGCCTTA
TGGGGAATATTGCACAATGGGCGCAAGCCTGATGCAGCCATGCCGCGTGTATGAAGAAGGCCTTCGGGTTGTAAAGTACTTTCAGCGGGGAGGAAGGGAGTAAAGTTAATACCTTTGCTCATTGACGTTACCCGCAGAAGAAGCACCGGCTAACTCCGTGCCAGCAGCCGCGGTAATACGGAGGGTGCAAGCGTTAATCGGAATTACTGGGCGTAAAGCGCACGCAGGCGGTTTGTTAAGTCAGATGTGAAATCCCCGGGCTCAACCTGGGAACTGCATCTGA
+
GGGGGGGGGGGGGGGGCFGGGGGGGGGGGGGGGGGGGGGGGGGGGGGGGGGGGGGGGGGGGGGGGGGGGGGEGGGGGGGGGFGGGGGGEFGGGGGGGGGGGGGGGGGGGGGGGGGGGGGGGGFGGGGGGGGGGGGEGGGGGGGGGGCGGGFGGGGGGGGGGGGGGGGGGGGGGEEEDGGGGGGGGGGGGFGGG:CEFEFGGGGGGGGGGGGGGGGGGGGGGGGGC3EDEGG9>7D5??CD@FFFGEF>FFGGGFFFCG90C)9C4170:>?3:6?FFF<B###
@DE18INS60510:318:000000000-B6LD3:1:1101:24021:2856 1:N:0:AAGAGGCAGAGCCTTA
TGGGGAATATTGCACAATGGGCGCAAGCCTGATGCAGCCATGCCGCGTGTATGAAGAAGGCCTTCGGGTTGTAAAGTACTTTTAGCGGGGAGGAAGGGAGTAAAGTTAATACCTTTGCTCATTGACGTTACCCGCAGAAGAAGCACCGGCTAACTCCGTGCCAGCAGCCGCGGTAATACGGAGGGTGCAAGCGTTAATCGGAATTACTGGGCGTAAAGCGCACGCAGGCGGTTTGTTAAGTCAGATGTGAAATCCCCGGGCTCAACCTGGGAACTGCATCTGA
+
GGGGGGGGGGGGGGGGGGGGGGGGGGGGGGGGGGGGGGGGGGGGGGGGDGGGGGGGGGGGGGGGGGGGGGGGGGGGGGGFGGGGGGGGGGGGGGFGGGGGGGGGGGGGGGGGGGGGGGGGGGGGGGGGGGGGGGGGGGGGGGGGGGGGGGEGEGGGGGGGGGGGFGFGFGGGGGGGGGGGGGGGGGGGGGCFGGGGGGGGGGGGGGGGEGGGDGGDGGGGGGGGGGGGGGGDG*<F@FDGFFFFC9@FFG:C>BF?GGF>D>FGFFFFFFFFFFF?BFFFFB=
@DE18INS60510:318:000000000-B6LD3:1:1101:17183:2863 1:N:0:AAGAGGCAGAGCCTTA
TGGGGAATATTGCACAATGGGCGCAAGCCTGATGCAGCCATGCCGCGTGTATGAAGAAGGCCTTCGGGTTGTAAAGTACTTTCAGCGGGGAGGAAGGGAGTAAAGTTAATACCTTTGCTCATTGACGTTACCCGCAGAAGAAGCACCGGCTAACTCCGTGCCAGCAGCCGCGGTAATACGGAGGGTGCAAGCGTTAATCGGAATTACTGGGCGTAAAGCGCACGCAGGCGGTTTGTTAAGTCAGATGTGAAATCCCCGGGCTCAACCTGGGAACTGCACCTGA
+
GGGGGDEGGGGGGGGFDGGGGGFFGGGGGGGGGGGGGGGGGGGGGGGGGGGGGCFGGGGGGGGGGGGGGGGGGGGGGB@@FFGGGGGGGGGGEBFGGGGGGGGGGGGFGGGGGGGGGGCEFFGGGGE:FFGGGGGEECEFDGGGGGGGGGGGGGGGGGGGGGGGGGFGGGGGGGGGGGGGGGGGGGGGG@FFGGGGGGGGGGEGEFGGGGFGGGGGG7CGDDEGGGGGGG<993C75BGGFFFFFEFGFGF2:?9FGGFFGFFC9<FFBFB:::?>>A#####
@DE18INS60510:318:000000000-B6LD3:1:1101:10698:2875 1:N:0:AAGAGGCAGAGCCTTA
TGGGGAATATTGCACAATGGGCGCAAGCCTGATGCAGCCATGCCGCGTGTATGAAGAAGGCCTTCGGGTTGTAAAGTACTTTCAGCGGGGAGGAAGGGAGTAAAGTTAATACCTTGGCTTATTGACGTTACCCGCAGAAGAAGCACCGGCTAACTCCGTGCCAGCAGCCGCGGTAATACGGAGGGTGCAAGCGTTAAGCGGAATTACTGGGCGTAAAGCGCACGCAGGCGGTTTGTTAAGTCAGATGGGAAATCCCCGGGCTCAACCTGGGAACTGCATCTGA
+
CFGFEFEGGEFGGGGFF<FGGFFFFGGGGDFGGFFFFFFFFGGGGGECFBCEFFGGGGGGCFD@EFGG<7C=EF?FFEF?,C<FGFGGCGFCGGGGGGGGGCGGG<FFFFGGG9,,BFEFC,CFAFG>FFGGGGEGGGGEBFEFG:>FECFECFC>FFCC*<FFFFE>EGCEDFEC<C?FGDFEGAEDFGGGG5*;F0<8CECEFGG7FGFGCCECFFGGGD5D=CGGCGD71*9).12C6*9?>91*09>C:9))997;5)19??#################
@DE18INS60510:318:000000000-B6LD3:1:1101:8638:2877 1:N:0:AAGAGGCAGAGCCTTA
TGGGGAATATTGCACAATGGGCGCAAGCCTGATGCAGCCATGCCGCGTGTATGAAGAAGGCCTTCGGGTTGTAAAGTACTTTCAGCGGGGAGGAAGGGAGTAAAGTTAATACCTTTGCTCATTGACGTTACCCGCAGAAGAAGCACCGGCTAACTCCGTGCCAGCAGCCGCGGTAATACGGAGGGTGCAAGCGTTAATCGGAGTTACTGGGCGTAAAGCGCACGCAGGCGGTTTGTTAAGTCAGAGGTGAAATCCCCGGGCTCAACCTGGGAACTGCATCTGA
+
CFGEFGFGGFGGGGGGFFFFGFFEDFG<FFFFGGCFFEEFFGG<CGGGGGGGGGFFFFGGGFE8FGGGBBFB9CEFGGGFFGGCGGGGCE=FEB>>BEGGGGEGGFFGFGGGGGGAFGFCGGGFFGGCCGGGGGGEGFGGG?CFFBFFGGGEGGG9FFGGGFFFFGFFCGEEGEGG7EGCEEEGGEGCECF5E2AEGF:;E5CCEFFFGGFGGGEGCCFGGDCDCDEGGGD)9*975BFD@BF47+8C@7*:C*/0*7;>D37CFF@37FB18:)5<A#####
@DE18INS60510:318:000000000-B6LD3:1:1101:13989:2887 1:N:0:AAGAGGCAGAGCCTTA
AACATCGACGCTACCGGTTGGGGTTTGTAGGGTAAATTCCGTACCGTGCGAGGTCACATGGATATTGGTGGCGGTGAAATCGCTGTTGGCGGCATTGGGTGAGAAACGCCACACTTTGCGTGAGCCAATTGCGCTCTGCCAGTTCAGCCAGTCGTTGTTGTCGGCGTTCATAATGGCGATACCGTTTTCCGGCAGGCCGCTAAAGATTTCACCTTTCGCTTTCGCGACACCCGCAACGAGCGCAACCCCTGTCTCTTATACACATCTCCGAGCCCACGAGACA
+
GGGGGGGGGGGGGGGGGGGGGGGFGGGGGGGGGGGGGGGGGGGGGGGGGGGGGGGGGGGGGGGGGGGGGGGGGGGGGGGGGGGGGGGGGGGGGGGGGGGGGGGGGGGGGGGGGGGGGGGGGGGGGGGGGGGGGGGGGGGGGGGGGGGGGGGFGGGGGGGGGGGGGGEGGGFGGGGGGGGGGGGGGGGGGGGGGGGGGGGGGGGGGGGFGGGGGGGGGGGGGGGGGGGGGGGGGGGFFFGGFFFFGGFGFFF7D@FFFGFFGBGGFF7>FF>BFFBBB>>91>F
@DE18INS60510:318:000000000-B6LD3:1:1101:17505:2897 1:N:0:AAGAGGCAGAGCCTTA
TGGGGAATATTGCACAATGGGCGCAAGCCTGATGCAGCCATGCCGCGTGTATGAAGAAGGCCTTCGGGTTGTAAAGTACTTTCAGCGGGGAGGAAGGGAGTAAAGTTAATACCTTTGCTCATTGACGTTACCCGCAGAAGAAGCACCGGCTAACTCCGTGCCAGCAGCCGCGGTAATACGGAGGGTGCAAGCGTTAATCGGAATTACTGGGCGTAAAGCGCACGCAGGCGGTTTGTTAAGTCAGATGTGAAATCCCCGGGCTCAACCTGGGAACTGCATCTGA
+
GGGGGGGGDGG9FGGGGGGGFGFFGGGGGGGGGGGGGGGGGGGGGGGGGGCFGGGGGGGGGGGGGGGGGGGGGGGGG?FCCFGGGGGGGGGGGGGGGDFGGGGGGGGGGGGGGFGGGGGGGGGGGGGEGGGGGG77FGGGGFFGGFGG7EFEGGGGGGFGGGGGF?FGFCGGGGGGFGGGGGGGGGGGGGFGG>EGGGGGGGGCFGGGCFGCC7E5=7:))959?C=3CGGGDDGF@FCDFFFFGFF>6*;CG?F65D>7)01>FF>7?FF7::72?AA94<F
@DE18INS60510:318:000000000-B6LD3:1:1101:12340:2943 1:N:0:AAGAGGCAGAGCCTTA
TGGGGAATATTGCACAATGGGCGCAAGCCTGATGCAGCCATGCCGCGTGTATGAAGAAGGCCTTCGGGTTGTAAAGTACTTTCAGCGGGGAGGAAGGGAGTAAAGTTAATACCTTTACTCATTGACGTTACCCGCAGAAGAAGCACCGGCTAACTCCGTGCCAGCAGCCGCGGTAATACGGAGGGTGCAAGCGTTAATCGGAATTACTGGGCGTAAAGCGCACGCAGGCGGTTTGTTAAGTCAGATGTGAAATCCCCGGGCTCAACCTGGGAACTGCATCTGA
+
GGGGGGGGCGGGGGGGGGGGGGFGGGG?FFGGGGGGGGGGGGGGGGGCFGFGGGGGGGGGGGGGGGGGGGG:FFGGGGGGCFGGGGGGGGFFGGGGGEGGGGGGGGGGGGGGGGGGGGGFGGGGGGGGGGGGGGGGGGGGGGGGGGGGEGGGGGGGGGGFGGGGGGGGGGGGGGGGFFGGGGGGGDGGGGGGGCGGDFGGGGGGGGGGGGGGGGGGGGGGGGGGGGGGGDC975D5?BFGFFFFFFFCFGGG76F:<DF>3.>FFFFFFFFF??2<<B<B<AF
@DE18INS60510:318:000000000-B6LD3:1:1101:14178:2952 1:N:0:AAGAGGCAGAGCCTTA
TGGGGAGTATTGCACAATGGGCGCAAGCCTGATGCAGCCATGCCGCGTGTATGAAGAAGGCCTCCGGGTTGTAAAGTACTTTCAGCGGGGAGGAAGGGAGTAAAGTTAATACCTTTGCTCATTGACGTTACCCGCAGAAGAAGCACCGGCTAACTCCGTGCCAGCAGCCGCGGTGATACGGAGGGTGCAAGCGTTAATCGGAATTACTGGGCGTAAAGCGCACGCAGGCGGTTTGTTAAGTCAGATGTGAAATCCCCGGGCTCAATCTGGGAACTGCATCTGA
+
GGGGGEFGGGGGGGGGGGCEFFFFGGGG?8EFGFGGGEFGG<FGDGGCCFGGDFFGGGGGFFDGGGGGGEDCGFGGEFFFFGGGGGGGGGCFGGGGGGGFGF?BDDGGGGF<,CFFFDF9FGEGGFGGGGDFGGGGGGGGGGGGGG7*>F<>FFFFFGFFGGGGGGG6CEGEEGDG?EG8EEG:?8C5E??FEA>C;2CFCGGCEFF7@C5EDEGGGFCDDG*C5755CEGC)9>5<7D:7@FFCFFGFG7:CFF)7D(7<5DF@##################
@DE18INS60510:318:000000000-B6LD3:1:1101:25010:2968 1:N:0:AAGAGGCAGAGCCTTA
TGGGGAATATTGCACAATGGGCGCAAGCCTGATGCAGCCATGCCGCGTGTATGAAGAAGGCCTTCGGGTTGTAAAGTACTTTCAGCGGGGAGGAAGGGAGTAAAGTTAATACCTTTGCTCATTGACGTTACCCGCAGAAGAAGCACCGGCTAACTCCGTGCCAGCAGCCGCGGTAATACGGAGGGTGCAAGCGTTAATCGGAATTACTGGGCGTACAGCGCACGCAGGCGGTTTGTTAAGTCAGATGTGAAATCCCCGGGCTCAACCTGGGAACTGCATCTGA
+
GGGFGEGGGGGGGGGGGFGGCFFCGGGGGGGFGGGFGGGGGGGGGGGGEFGGGGAFFGGGGGGGGGGGGGGG9FGGFGGFGGGFFGGGGGGGGGFFEF?FEGFFFGGGFGGGGGGGGGFGGGGGGGGGGGGGGGGEGGGGGGGDCFGEGGGGCFGGGGGGGGGGGGFG,:CGGGGGG9CCD>E@C;EE?F?CEGGGGFGGGDCC<A7@+A*:=CG5CCGGDGE<EGGGDCC<D<DFF40*9@FF*:@7*?F7:*96F:60<)9=47F>7@:3>B?########
@DE18INS60510:318:000000000-B6LD3:1:1101:17081:2973 1:N:0:AAGAGGCAGAGCCTTA
TGGGGAATATTGCACAATGGGCGCAAGCCTGATGCAGCCATGCCGCGTGTATGAGGAAGGCCTTCGGGTTGTAAAGTACTTTCAGCGGGGAGGAAGGGAGTAAAGTTAATACCTTTGCTCATTGACGTTACCCGCAGAAGAAGCACCGGCTAACTCCGTGCCAGCAGCCGCGGTAATACGGAGGGTGCAAGCGTTAATCGGAATTACTGGGCTTAAAGCGCACGCAGGCGGTTTGTTAAGTCAGATGTGAAATCCCCGGGCTCAACCTGGGAACTGCACCTGA
+
GGGGGGGGGGGGGGGFFGGGFGFGGGG7FFGGGGGGGGGGGGGGDGGGGGGGGGGGGGGG?FGG9DCFFGGCFGGGF?CCEFCEGDC@@CFEE@FGGGGGGGGGGGGGGGGGFGFGAFAFGGGGGGGGGGDD8CGDGGGFGFGG7C7CFC7FEF9FGGGFGGGGGCCFFGGGGGDCCGGFEEEGGGGGGGC>EEGGGCFFGGDGE@CF?6:C*:FFF775>3:9CC5<5:C95*9<)1C:*94@7</:770:CFF?D717C376?BF:7FF############
@DE18INS60510:318:000000000-B6LD3:1:1101:23970:2986 1:N:0:AAGAGGCAGAGCCTTA
TGGGGAATATTGCACAATGGGCGCAAGCCTGATGCAGCCATGCCGCGTGTATGAAGAAGGCCTTCGGGTTGTAAAGTACTTTCAGCGGGGAGGAAGGGAGTAAAGTTAATACCTTTGCTCATTGACGTTACCCGCAGAAGAAGCACCGGCTAACTCCGTGCCAGCAGCCGCGGTAATACGGAGGGTGCAAGCGTTAATCGGAATTACTGGGCGTAAAGCGCACGCAGGCGGTTTGTTAAGTCAGATGTGAAATCCCCGGGCTCAACCTGGGAACTGCATCTGA
+
GGGGGGGGGGGGGGGGGGGGGGGGGGGGGGGGGGGGGGGGGGGGGGGEGGGGGGEGGGGGGGGGGGGGGGGGGGGGGGGFFGGGGGGGGGGGGFCGDGGGGGGGGGGGGGGGGGGGGGGGGGGGGGGGGGGGGGGGGGGGGGGGGGGGGGGGGGGGGGGGGGGGGGGGGGGGGGGGGGGFGGGGGGGGGGGGGGGGGGGGGGCFGGGGGGGGGGGG5CGGGGCDGGGGGGG3DGDFFFGGFFFF7?=DFDGGFF?@GG>BGECFF:FFBFFFFB:?FA<><B@
@DE18INS60510:318:000000000-B6LD3:1:1101:16901:2988 1:N:0:AAGAGGCAGAGCCTTA
CCGCGGTAATACGGAGGGTGCAAGCGTTAATCGGAATTACTGGGCGTAAAGCGCACGCAGGCGGTTTGTTAAGTCAGATGTGAAATCCCCGGGCTCAACCTGGGAACTGCATCTGATACTGGCAAGCTTGAGTCTCGTAGAGGGGGGTAGAATTCCAGGTGTAGCGGTGAAATGCGTAGAGATCTGGAGGAATACCGGTGGCGAAGGCGGCCCCCTGGACGAAGACTGACGCTCAGGTGCGAAAGCGTGGGGAGCAAACAGGATTAGATACCCTGGTAGTCCA
+
GGGGGGGGGGGGGGBFGGCFGFGGGEGGGGGGGGGGGGGGGGGGGGGGGGGDGGGGGGGGGGGGCE@GGGGDGGGGGE<CEEFFGGGGGGGGGFGGGGGGGGGGGGGGGGGGGGGGGCGGGGGFGGGGGGGGGFFGGFFFFGCGGGGGGDFGGGGGGFGGGGGGGGG>EGFGGGGGEEGGGGGFECECGGGGFGGGGCCGGGGGGGGGGGGCC=E=CCFFGG=CCGEGFFDDCDC@:FFGFFFEDFFGFGGGD<@FFG?65><D??F2)*63?7:0(623<AF
@DE18INS60510:318:000000000-B6LD3:1:1101:22500:2999 1:N:0:AAGAGGCAGAGCCTTA
TGGGGAATATTGCACAATGGGCGCAAGCCTGATGCAGCCATGCCGCGTGTATGAAGAAGGCCTTCGGGTTGTAAAGTACTTTCAGCGGGGAGGAAGGGAGTAAAGTTAATACCTTTGCTCATTGACGTTACCCGCAGAAGAAGCACCGGCTAACTCCGTGCCAGCAGCCGCGGTAATACGGAGGGTGCAAGCGTTAATCGGAATTACTGGGCGTAAAGCGCACGCAGGCGGTTTGTTAAGTCAGATGTGAAGTCCCCGGGCTCAACCTGGGAAATGCATCTGA
+
GGGGGGGGGGGGGGGGGGFGGGGFGGGGGGGGGGGGGGFGGGGGGGGGGGGGGGGGGGGGGGGGFGGGEFGEFGGGGGGEGGGGGGGGEGFGGDGGGDGGGFEFGGGGGGGGFGGFDFGGGGGGGGG@EFEFGGG7FEDF7CAFGGGG7FCEGGGGDCF:EFFGGGGGEGGGGGGGGGGGGGGGEB>CFFGGG8?>89EGGGDG+<EC785*CE*CCFGGGG=DGGG3::<99*/7:FC>=@?*:0/2@>D*:9BFCDB0<@5=F:F4:F61(().5<AA2<F
@DE18INS60510:318:000000000-B6LD3:1:1101:15322:3015 1:N:0:AAGAGGCAGAGCCTTA
TGGGGAATATTGCACAATGGGCGCAAGCCTGATGCAGCCATGCCGCGTGTATGAAGAAGGCCTTCGGGTTGTAAAGTACTTTCAGCGGGGAGGAAGGGAGTAAAGTTAATACCTTTGCTCATTGACGTTACCCGCAGAAGAAGCACCGGCTAACTCCGTGCCAGCAGCCGCGGTAATACGGAGGGTGCAAGCGTTAATCGGAATTACTGGGCGTAAAGCGCACGCAGGCGGTTTGTTAAGTCAGATGTGAAATCCCCGGGCTCAACCTGGGAACTGCATCTGA
+
GGGGGGGGGGGGGGGGGGGGGGGGGGGGGGGGGGGGGGGGFGGGGGGCGGGGGGGGGGGGGFGCFGGGGEGDGFGGGGGFGGGGGGGGGGGGGCGGGGGGGGGGGGGGGGGGGFGGGGGGGGGGGGGEFGGGGGGGGGGGGGGGFGFGGGGDFGGGGGFGGGFGGGFGGGGGGFGGGGF8EEEGGGGGGGGGG585CFEGDCEGCGGGGGFDGGGGGGGGGGGGDDGGGGGD)7CF5@CD9@FFFFFGFGGGG?FFGC27D3CF=:F(1>???::??FFA9<=
@DE18INS60510:318:000000000-B6LD3:1:1101:17387:3023 1:N:0:AAGAGGCAGAGCCTTA
TGGGGAATATTGCACAATGGGCGCAAGCCTGATGCAGCCATGCCGCGTGTATGAAGAAGGCCTTCGGGTTGTAAAGTACTTTCAGCGGGGAGGAAGGGAGTAAAGTTAATACCTTTGCTCATTGACGTTACCCGCAGAAGAAGCACCGGCTAACTCCGTGCCAGCAGCCGCGGTAATACGGAGGGTGCAAGCGTTAATCGGAATTACTGGGCGTAAAGCGCACGCAGGCGGTTTGTTAAGTCAGATGCGAAATCCCCGGGCTCAACCTGGGAACTGAATCTGA
+
GGGFEFFF<FGDFGGGGFGGGGFEEGFGFFGGGCEFFFFGFFGC:CF@B@EEFFEFGGGGDG8FEFGGFGGE5EFFG9C<<<FFCF:FDGGGGGGGGDGBFGAB<F9DFGGFGGC<FCB3CDF,>DF>DFFGFDGGGDCFCFGCCC@3::BGGGGGCE7<FGCGCCBC8:CEE*<CBEFE8E:741;EGG:CC*AE>+:;5CEGG7FFG@*:CEG5CGGGG3CDEDCC5/)/9CD################################################
@DE18INS60510:318:000000000-B6LD3:1:1101:6457:3025 1:N:0:AAGAGGCAGAGCCTTA
TGGGGAATATCGCACAATGGGCGCAAGCCTGATGCAGCCATGCCGCGTGTATGAAGAAGGCCTTCGGGTTGTAAAGTACTTTCAGCGGGGAGGAAGGGAGTAAAGTTAATACCTTTGCTCATTGACGTTACCCGCAGAAGAAGCACCGGCTAACTCCGTGCCAGCAGCCGCGGTAATCCGGAGGGTGCAAGCGTTAATCGGAATTACTGGGCGTAAAGCGCACGCAGGCGGTTTGTTAAGTCAGATGTGACATCCCCGGGCTCAACCTGGGAACTGCATCTGA
+
CFGGCGCGFGGGGGFGGGGGGGGGGGFFGGGGGGGGGDEEFGGGDEGFGGFGGGAEFGGGFGGGGGGGCFGEFEFGGGGGFGGGGGGGGGCFGGFGGDGGGFDGG<DGCFGGCFDDGGGGFFGGGGGGGGEGGGGEGGGGGGF?BFGGDGECGGFFGGGGEFFGGGGGGGGGGGDG9++:>EGGGGGGGGFE8EGGGFGGGGCCFDGGGGGGGGGEGDFDDG5DEC5DGGGGDGGFF?F79FFFGGF**:*:C??5DD99DEGF?:F0:>??:BF<B>A2:>=
@DE18INS60510:318:000000000-B6LD3:1:1101:6475:3030 1:N:0:AAGAGGCAGAGCCTTA
TGGGGAATATCGCACAATGGGCGCAAGCCTGATGCAGCCATGCCGCGTGTATGAAGAAGGCCTTCGGGTTGTAAAGTACTTTCAGCGGGGAGGAAGGGAGTAAAGTTAATACCTTTGCTCATTGACGTTACCCGCAGAAGAAGCACCGGCTAACTCCGTGCCAGCAGCCGCGGTAATACGGAGGGTGCAAGCGTTAATCGGAATTACTGGGCGTACAGCGCACGCAGGCGGTTTGTTAAGTCAGATGTGAAATCCCCGGGCTCAACCTGGGAACTGCATCTGA
+
EFFGGGGGGGGEEFFGGFGGGGGGGGGGGGGGGGCFGGFGGGGECGGGGGGGGGFGGGGGGDGGGGGGEFFFFGEFGGCFFAFGGGGGGE7FG:EGGGGGGCFGGGGGGGGGG9<FFGF=F=DFGGD>FGCG@GGGCCFGFFGGGGFEGGGGGF9FGFCGGGGGGGCFC:EBFCEEFBEFGDGCG8EGGFGGGGDGGGG@>AC5CCG7FF==EEE*:FGGGGEDCDEDE7D<19>7:=>D?=FF77926:CCG?FF###########################
@DE18INS60510:318:000000000-B6LD3:1:1101:17118:3043 1:N:0:AAGAGGCAGAGCCTTA
TGGGGAATATTGCACAATGGGCGCAAGCCTGATGCAGCCATGCCGCGTGTATGAAGAAGGCCTTCGGGTTGTAAAGTACTTTCAGCGGGGAGGAAGGGAGTAAAGTTAATACCTTTGCTCATTGACGTTACCCGCAGAAGAAGCACCGGCTAACTCCGTGCCAGCAGCCGCGGTAATACGGAGGGTGCAAGCGTTAATCGGAATTACTGGGCGTAAAGCGCACGCAGGCGGTTTGTTAAGTCAGATGTGAAATCCCCGGGCTCAACCTGGGAACTGCATCTGA
+
GGGGEGGGGGGGGGGGGGGGGGGGGGGGGGGGGGGGGGGGGGGGGGGGGGGGGGGGGGGGGGGGGGGGGGEGGGGGG?C<CCFGEGGGGGFFGGGGGGGGGGGGGGGGGGGGGGGGGGGGGGGGGGGGGGGGGGGGGGGGFGGGGGGGGGGGFGGGGGFFGGGGGGGGGGGGGGGGGGGG>CEGGGGGGFFGGGGGCEFGCEGGFCFG?FCFGGGCFFGGGGGGGGGGGGG<D<DFFFGGFFFFGGFGFGGGGF?FGDFFGFGG?:F:BF61:?DBFFBF2<F
@DE18INS60510:318:000000000-B6LD3:1:1101:13950:3062 1:N:0:AAGAGGCAGAGCCTTA
TGGGGAATATTGCACAATGGGCGCAAGCCTGATGCAGCCATGCCGCGTGTATGAAGAAGGCCTTCGGGTTGTAAAGTACTTTCAGCGGGGAGGAAGGGAGTAAAGTTAATACCTTTGCTCATTGACGTTACCCGCAGAAGAAGCACCGGCTAACTCCGTGCCAGCAGCCGCGGTAATACGGAGGGTGCAAGCGTTAATCGGAATTACTGGGCGTAAAGCGCACGCAGGCGGTTTGTTAAGTCAGATGTGAAATCCCCGGGCTCAACCTGGGAACTGCATCTGA
+
GGGGGGGGGGGGGAFFGGGGGGGGGDGGGGGGGGGGGGGGGFGGGDECGGGEGGGGGGGGGGGGGGGGGDCGAFFGFGGFGFGGGFEGEFEGGGGGGGGGGGGGGGGGGGGGGGGGGGGGFGGGGGGGGGGGGGGGGGFGGGGGGGGGGGGGGGGGGGGGGGGFGFGG7FEGGEGGGFFGGGGGGGGGGGGGGGGGGGGCEGGGFGDFFFGGGGGGFGGDGG5CGGGDGGG7<<DFF?CC76FF7?BFFGFFFFFFGGF>D@FGFFFFFF<FB???<<4<A##
@DE18INS60510:318:000000000-B6LD3:1:1101:10623:3069 1:N:0:AAGAGGCAGAGCCTTA
TGGGGAATATTGCACAATGGGCGCAAGCCTGATGCAGCCATGCCGCGTGTATGAAGAAGGCCTTCGGGTTGTAAAGTACTTTCAGCGGGGAGGAAGGGAGTAAAGTTAATACCTTTGCTCATTGACGTTACCCGCAGAAGAAGCACCGGCTAACTCCGTGCCAGCAGCCGCGGTAATACGGAGGGTGCAAGCGTTAATCGGAATTACTGGGCGTAAAGCGCACGCAGGCGGTTTGTTAAGTCAGATGTGAAATCCCCGGGCTCAACCTGGGAACTGCATCTGA
+
GGGFFGGGGGFGGGGGGGGGGFEEGGGGGGGGGG9FGFGGGGGG7FGCGEDGGGEFFGGGFGGGGGGGGGF?EFEEFFFEFFGGGGGGCECFFCEFDGGGGGGGGGGGGGGGGDFFFGGGGGGFGGGEGGGGGFEGGGGGGGFGFGFGG7>FGFGFGGGFFFGGGGGG:FEGGCFECEFGEGGGGGG5<FGFGEGDGCFGGGGGGCGGDGGGGGGEFGGG:DEGGGGDD7D7)19F?=0CFFFFCG97=CCFF?<FDC;>CECF@7:?75??8<?2>AAFFFF
@DE18INS60510:318:000000000-B6LD3:1:1101:20840:3074 1:N:0:AAGAGGCAGAGCCTTA
TGGGGAATATTGCACAATGGGCGCAAGCCTGATGCAGCCATGCCGCGTGTATGAAGAAGGCCTTCGGGTTGTAAAGTACTTTCAGCGGGGAGGAAGGGAGTAAAGTTAATACCTTTGCTCATTGACGTTACCCGCAGAAGAAGCACCGGCTAACTCCGTGCCAGCAGCCGCGGTAATACGGAGGGTGCAAGCGTTAATCGGAATTACTGGGCGTAAAGCGCACGCAGGCGGTTTGTTAAGTCAGATGTGAAATCCCCGGGCTCAACCTGGGAACTGCATCTGA
+
GGGGGGGGGGGGGGGGGAEGGGFFGGGDFFFGGGGGGGGGGGGGGGGFGGGGGGGGGGGGGGGGGGGGFFGGGGGGGGGGGFFGGGGGGGGGGGGGGGGGGFGGGGGGGGGGGGG@CGGGGGGGGGGGGGGGGEGGGGGGGGGGGGGGGGEGFGGGGGGGGGGGGGGGGDEGGGGGGGGGGGGGGGGGGFGFGGGGCEEGGDEGGGGGGGGGGGGGGGGDGGCGCDEDGEDDC7C55FGG?FFF7CFGFGGFGFF4CG>BDDGGF?FFFF??FF7?FFA9A<=
@DE18INS60510:318:000000000-B6LD3:1:1101:21518:3084 1:N:0:AAGAGGCAGAGCATTA
TGGGGAATATTGCACAATGGGCGCAAGCCTGATGCAGCCATGCCGCGTGTATGAAGAAGGCCTTCGGGTTGTAAAGTACTTTCAGCGGGGAGGAAGGGAGTAGAGTTAATACCTTTGCTCATTGACGTTACCCGCAGAAGAAGCACCGGCTAACTCCGTGCCAGCAGCCGCGGTAATACGGAGGGTGCAAGCGTTAATCGGAATTACTGGGCGTAAAGCGCACGCAGGCGGTTTGTTAAGTCAGATGTGAAAGCCCCGGGCTCAACCTGGGAACTGCCTCTGA
+
FGFCC@=FEFGGGGGDAAEFGDCCFEGFFFFGCFAFEEFFGGGGGGGCGGFD9DGFFDFGGGGCCFDFDFGCFCFGGGGGGFCG=>>F::<<C<F<EC<FBFGGGFGGGGGFGGFFGCAFGGF9FCEF@FGGGGGGGGGFGGGGGGC>?E5EFGGGGEGFGGGGGFFFCCEGGGCE7EDFC?EDEEGDGFCCGG??*ACCEDCFCFFFGGGGEGGGG>FDDGGD5/><EGG7)9C5FF:79B7=>+9C4CF################################
@DE18INS60510:318:000000000-B6LD3:1:1101:17733:3096 1:N:0:AAGAGGCAGAGCCTTA
TGGGGAATATTGCACAATGGGCGCAAGCCTGATGCAGCCATGCCGCGTGTATGAAGAAGGCCTTCGGGTTGTAAAGTACTTTCAGCGGGGAGGAAGGGAGTAAAGTTAATACCTTTGCTCATTGACGTTACCCGCAGAAGAAGCACCGGCTAACTCCGTGCCAGCAGCCGCGGTAATACGGAGGGTGCAAGCGTTAATCGGAATTACTGGGCGTAAAGCGCACGCAGGCGGTTTGTTAAGTCAGATGTGAAATCCCCGGGCTCACCCTGGGCACTGCATCTGA
+
GFGGGGGGEGGGGGGGGGGGGGFGGGG7FGGGGGGGGGGGGGGGGGGEGGCD9FFGGGGGCFGGGGGGGGGGGGGGE?C<E<EEFGGGDEEGGGGGDCFDGGFGFGFGGGGGGGGGGGDGGGFB>FG7FCGGGCG7F@FGGEGGCGFFGGGGGGGGFGGGDGGGG?FFCGDCEGGGGGGGGCC*?>CEFC@CEEGG>?@CEGD>EFGFGGCCG>5:F*:DGG57EGG3>ED)/9CF)9708==*:<=CFF7CC?)9CGBFD:F7/4>?FF#############
@DE18INS60510:318:000000000-B6LD3:1:1101:17969:3099 1:N:0:AAGAGGCAGAGCCTTA
TGGGGAATATTGCACAATGGGCGCAAGCCTGATGCAGCCATGCCGCGTGTATGAAGAAGGCCTTCGGGTTGTAAAGTACTTTCAGCGGGGAGGAAGGGAGTAAAGTTAATACCTTTGCTCATTGACGTTACCCGCAGAAGAAGCACCGGCTAACTCCGTGCCAGCAGCCGCGGTAATACGGAGGGTGCAAGCGTTAATCGGAATTACTGGGCGTAAAGCGCACGCAGGCGGTTTGTTAAGTCAGATGTGAAATCCCCGGGCTCAACCTGGGAACTGCATCTGA
+
GGGGGGGGGGGGDFFGFGGCFGFDGDGGG@EFGGGGG@FGGGGFGGGEGGEEDGDFGGGGFFGGGGGGGGGGFGGDG?F<CFGGGGGGDC:C:?=FGGGGGGGFGFGGDDAFGFFFGGDFA=DFGFG7FFGGGGGGGGGC@EGDGGGGGGGGGGGGGGGGG7FCGFEGCFGEGGGGGGGGCEDCEGGGGEEGGGDGGC<CCGGFGGGGG8CFGGGEGDC5CDGGGGGGGGGG<DDF<@FFFFFFG:=CFFG=C=FFGDB9CBFC*25(8@:?###########
@DE18INS60510:318:000000000-B6LD3:1:1101:21168:3116 1:N:0:AAGAGGCAGAGCCTTA
TGGGGAATATTGCACAATGGGCGCAAGCCTGATGCAGCCATGCCGCGTGTATGAAGAAGGCCTTCGGGTTGTAAAGTACTTTCAGCGGGGAGGAAGGGAGTAAAGTTAATACCTTTGCTCATTGACGTTACCCGCAGAAGAAGCACCGGCTAACTCCGTGCCAGCAGCCGCGGTAATACAGAGGGTGCAAGCGTTAATCGGAATTACTGGGCGTACAGCGCACGCAGGCGGTTTGTTAAGTCAGATGTGAAATCCCCGGGCTCAACCTGGGAACTGCATCTGA
+
GGGGGEEFGGGEGCFFFEGGGGGGGGGGGGGGGGGGGGGGGGGGGGGGGGGGGGGGGGGGGGGGGGGGGGGGGGGGGGGGGGGGGGGGEGGGGGDGGGGGGGGGGGGGGGGGGGFGGGGGFGGGGGGGGGGGGGGGGGFFDGGGGGGGGGGGGGGGGGGGGGGGGFGGFGGGGG@CGGG9FEGGGGGGG7EGGGGGGGGGGG5EG92CFFFGGGG**><DDGGDGGGGGGG>C<D@FFGGFFFFGFFCF7C7C6?@GG09DBDF??@?75018?B?FFA>449
@DE18INS60510:318:000000000-B6LD3:1:1101:21236:3122 1:N:0:AAGAGGCAGAGCCTTA
TGGGGAATATTGCACAATGGGCGCAAGCCTGATGCAGCCATGCCGCGTGTATGAAGAAGGCCTTCGGGTTGTAAAGTACTTTCAGCGGGGAGGAAGGGAGTAAAGTTAATACCTTTGCTCATTGACGTTACCCGCAGAAGAAGCACCGGCTAACTCCGTGCCAGCAGCCGCGGTAATACGGAGGGTGCAAGCGTTAATCGGAATTACTGGGCGTAAAGCGCACGCAGGCGGTTTGTTAAGTCAGATGTGAAATCCCCGGGCTCAACCTGGGCACTGCATCTGA
+
FGGGGGGGFGGFGGGGGGGGGGGGGGGEGGGGGGGGFGGGGGGGGGGGGGGGGGGFGGGGGGGFFGGGFEG7FGGGGGGGGGGGGGGGGGGGGGGGGDGGGGGGGGGGCFEGGGGGGGGGGGGGGGGFGGEGGGGGGDGGGFGGEGCEGGGGGGFGGGGGGGDGGGGGGGGG>E8EGCEFE/*:8;EECGGGGGGGGGGGGGGGGDGFFGGGGGG55FDGDDGDGCECEGD5>DC:?BD76@FF>C6>F**0?8?FFDBFG3D=405827:(38?########
@DE18INS60510:318:000000000-B6LD3:1:1101:20044:3146 1:N:0:AAGAGGCAGAGCCTTA
TGGGGAATATTGCACAATGGGCGCAAGCCTGATGCAGCCATGCCGCGTGTATGAAGAAGGCCTTCGGGTTGTAAAGTACTTTCAGCGGGGAGGAAGGGAGTAAAGTTAATACCTCTGCTCATTGACGTTACCCGCAGAAGAAGCACCGGCTAACTCCGTGCCAGCAGCCGCGGTAATACGGAGGGTGCAAGCGTTAATCGGAATTACTGGGCGTAAAGCGCACGCAGGCGGTTTGTTAAGTCAGATGTGAAATCCCCGGGCTCAACCTGGGAACTGCATCTGA
+
GGGGGGGGGGGGGGGGGGGGGGGGGGGGGGGGGGGGGGGGGGGGGGGGGGGGGGEGGGGGGGGGGGGGGGGGGGGGGGGGGGGGGGGGGGGGGGGGGGGGGGGGGGGGGGGGGGFGGGGGGGGGGGGFGFEGGEGGGGGGGGGGGGGEGGGGGGGGGGGGGGGGGGGGGGGGGCGGGGGGGEEGGGGGGGGGGGGGGGFGEGDCCFGGGGGGGGGGGGGGGGDDCDGGGGG)/*>F;BGG66@FGDFFF7FGGFFFGGBFD:FFF?F?FFB(5228>B<A2<7
@DE18INS60510:318:000000000-B6LD3:1:1101:14287:3156 1:N:0:AAGAGGCAGAGCCTTA
TGGGGAATATTGCACAATGGGCGCAAGCCTGATGCAGCCATGCCGCGTGTATGAAGAAGGCCTTCGGGTTGTAAAGTACTTTCAGCGGGGAGGAAGGGAGTAAAGTTAATACCTTTGCTCATTGACGTTACCCGCAGAAGAAGCACCGGCTAACTCCGTGCCAGCAGCCGCGGTAATACGGAGGGTGCAAGCGTTAATCGGAATTACTGGGCGTAAAGCGCACGCAGGCGGTTCGTTAAGTCAGATGTGAAATCCCCGGGCTTAACCTGGGAACTGCATCTGA
+
FGGGGCFGFCF9EEDF99BECEFEGDGCFCAAFFGFFGGGGGFFGGGC:FGG9FCCECEGCFGGBFGGCCCF9CEFFF@;CGGC9BCEE:=FDCCCGCFGGGGDFGGGDGGDE,2>BF9:FB<CFCF<F7A:CEGGGEGGDGGGDCCEE>*;CFGGGGGGGFEGGCFC;?EDGGGC<EGGG>C5E>GGGGGFC**/8<CGGG5*<<CF76**:=E5:*:<CD=DG7=5=:D####################################################
@DE18INS60510:318:000000000-B6LD3:1:1101:6808:3215 1:N:0:AAGAGGCAGAGCCTTA
TGGGGACTATTGCACAATGGGCGCAAGCCTGATGCAGCCATGCCGCGTGTATGAAGAAGGCCTTCGGGTTGTAAAGTACTTTCAGCGGGGAGGAAGGGAGTAAAGTTAATACCTTTGCTCATTGACGTTACCCGCAGAAGAAGCACCGGCTAACTCCGTGCCAGCAGCCGCGGTAATACGGAGGGTGCAAGCGTTAATCGGAATTACTGGGCGTAAAGCGCACGAAGGCGGTTTGTTAAGTCAGATGTGAAGTCCCCGGGCTCAACCTGGGAACTGCATCTGA
+
<EFF@C+C@FFGGGGDDEGEG8FEGFE8DEFGGGCGDFGGEFFGGEGCFG<CEACEDEGFGGGGGFGEEFCCFGG,FGGGGGFGAFE@:FCCF7?EECCCFD<FGGCDGGGGFCFFFGGFAFGGGGG:7BFE<FF+5CF:FEGGGGFGGGGGGGGGGGGGDFGGGFGG7FEG*=F8:9BEEGGGCEE8AFFFCGGC*AEGGGGGGFGGGGGF5:CG=GGG7DGD*)27:5CDDDC:FF:FFB==FGFG4C**:@8)*997C>FFF(7>B48:20:7?25<AF=
@DE18INS60510:318:000000000-B6LD3:1:1101:6820:3228 1:N:0:AAGAGGCAGAGCCTTA
TGGGGAATATTGCACAATGGGCGCAAGCCTGATGCAGCCATGCCGCGTGTATGAAGAAGGCCTTCGGGTTGTAAAGTACTTTCAGCGGGGAGGAAGGGAGTAAAGTTAATACCTTTGCTCATTGACGTTACCCGCAGAAGAAGCACCGGCTAACTCCGTGCCAGCAGCCGCGGTAATACGGAGGGTGCAAGCGTTAATCGGAATTACTGGGCGTAAAGCGCACGCAGGCGGTGTGTTAAGTCAGATGTGAAATCCCCGGGCTCAACCGGGGAACTGCATCTGA
+
CFGFFGGGGCFGGGGGF@FFGGGGGGGFFGGGGFGFFFGGGGGGGEE@FGGFGFGGFFGGGGFFCF7FC7F=FEEGGGFEEGFFFFFDFGEGGGGGEGGGGGEFGGGGGFFGGDF9FGGFFBDFGFGC<FEGGGEGGGGFGGGGGFFGGGDGGGGGGGGFGGFCGGGFGGEGEEGE9?CCCBFGGECCFFFFGE*;C?CFGGGFCGG+AFFGGGEEGGG:CCGDCDC<:EDC)99>)@7:@FFFG:FDFG?::B)955463)1=FF>(,59>B?7?#######
@DE18INS60510:318:000000000-B6LD3:1:1101:21480:3234 1:N:0:AAGAGGCAGAGCCTTA
TAGGGAATCTTCCACAATGGGCGAAAGCCTGATGGAGCAACGCCGCGTGTGTGATGAAGGGTTTCGGCTCGTAAAACACTGTTGTAAGAGAAGAATGACATTGAGAGTAACTGTTCAATGTGTGACGGTATCTTACCAGACAGGAACGGCTAAATACGTGCCAGCAGCCGCGGTAATACGTATGTTCCAAGCGTTATCCGGATTTATTGGGCGTAAAGCGAGCGCAGACGGTTATTTAAGTCTGAAGTGAAAGCCCTCAGCTCAACTGAGGACTTGCTTTGGG
+
GDFFGGFGGGGFGGGFFFGGGGGG7FEFGGGGGGGFEG8FFGGGGGGFG:CCFGGF<FEGGGFGGGCEG7CF:AEAFGGFFFGFGCEGGGGFFDGGGGGGGDFAAF<FFGGG9BFGGGGFDFFGFGGGGFGG<FFDGGGG+@<D8DGGGDFGGGFCGGFCFGD>EGCDDECCC<1B;CFGGFGEFCCCFC,FEEECCFCCCGGEG?CFCCFGEEE*:77<D3C<GGDCF55CDGGF@**2999@*<*:?7**07)8CF0>F*6768=?)907(58AFA#####
@DE18INS60510:318:000000000-B6LD3:1:1101:10951:3235 1:N:0:AAGAGGCAGAGCCTTA
TGGGGAATATTGCACAATGGGCGCAAGCCTGATGCAGCCATGCCGCGTGTATGAAGAAGGCCTTCGGGTTGTAAAGTACTTTCAGCGGGGAGGAAGGGAGTAAAGTTAATACCTTTGCTCATTGACGTTACCCGCAGAAGAAGCACCGGCTAACTCCGTGCCAGCAGCCGCGGTAATACGGAGGGTGCAAGCGTTAATCGGAATTACTGGGCGTAAAGCGCACGCAGGCGGTTTGTTAAGTCAGATGTGAAATCCCCGGGCTCAACCTGGGAACTGCATCGGA
+
GGGFFGFFGGGGGGGGGFGGGGGFGGGGGGGGGGGGGFFGGGGFGGGFGGGGGGGGGGGGFGGGGGGG@FFFFG@DFFG@@FFGGGGGDGGGGFGGGGGGGGGGGGGGGGGGGGGFGGFFGGGGGGGFGGGGGGGE>ECEGGGGGGGGGGGGGGGFGGGGGFGGFGGCFGGGGEGECFCGGGGGGGGGGGGFG?EE>CFGGGGGGGGFGGGGGGGGGGGGGGGG=DGCEED9//9.7FGGBBBFFGF>FGGFCF4?GGFBDF*9F?F0:@6:>1>?<BAF###
@DE18INS60510:318:000000000-B6LD3:1:1101:16672:3241 1:N:0:AAGAGGCAGAGCCTTA
TGGGGTATATTGCATAATGGGCGCAAGCCTGATGCGGCCATGCCGCGTGTATGAAGAAGGCCTTCGGGTTGTAAAGTACTTTCAGCGGGGAGGAAGGGAGTAAAGTTAATACCTTTGCTCATTGACGTTACCCGCAGAAGAAGCACCGGCTAACTCCGTGCCAGCAGCCGCGGTAATACGGAGGGTGCAAGCGTTAATCGGAATTACTGGGCGTAAAGCGCACGCAGGCGGTTTGTTAAGTCAGATGTGAAATCCCCGGGCCCAACCTGGGAACTGCATCTGA
+
GGGGGGGGGGGGGGGGGGGGGGFFGGGGGGGGGGGGGGGGGGGGGGGGGGGGGGGGGGGGGGGFCFGGGGGGFFGDA=@<@@FFGGEGEFFGGGFFGDGEGGFGGGGGGGGGGGGGG@CEGGFGFFE;C:EEGGGGGGGCCFG68>GCEGG5@FFCGEG8EFGGGFGGDCGGD*?>?CC5;*:CEGGGG?CGEEDDEC7:*;CGGGGFGFGGC:CGGGGDGGGDDCC7=EGCG37)7@D>**6=7F?7@CD*:??FGG>FD)9C@BDF?F37???B<A<<<AF
@DE18INS60510:318:000000000-B6LD3:1:1101:21465:3248 1:N:0:AAGAGGCAGAGCCTTA
TAGGGAATCTTCCACAATGGGCGAAAGCCTGATGGAGCAACGCCGCGTGTGTGATGAAGGGTTTCGGCTCGTAAAACACTGTTGTAAGAGAAGAATGACATTGAGAGTAACTGTTCAATGTGTGACGGTATCTTACCAGAAAGGAACGGCTAAATACGTGCCAGCAGCCGCGGTAATACGTATGTTCCAAGCGTTATCCGGATTTATTGGGCGTAAAGCGAGCGCAGACGGTTATTTAAGTCTGAAGTGAAAGCCCTCAGCCCAACTGAGGAATTGCTTTGGG
+
GGGGGGGGGGGGGGGGGGGGGGGGGGGGGGGGGGGGGGFGGDGGGGGGGFGGGGGGGGGGGGGGGGGGGGGGGGGGGGGGGGGGGFGGGGGGGGGGGGGGGGGGGGGGGGGGGGCFGGGGGGGGGGGGGGGGGGGGGGGFGGGGGGGGGGGGGGGGGGGGGGGGGGGGGEGGGFGGGGGGGGGGGGGGGGGGDGEGGGGEGGG8CFGCGG5EG5EGGGGGDDGGCDGDGGGCDC7=FFGGFFFF:EFG@GGDGFF@FC:?G)7>F?F77FBBF7??A######
@DE18INS60510:318:000000000-B6LD3:1:1101:6267:3248 1:N:0:AAGAGGCAGAGCCTTA
TGGGGAATATTGCACAATGGGCGCAAGCCTGATGCAGCCATGCCGCGTGTATGAAGAAGGCCTTCGGGTTGTAAAGTACTTTCAGCGGGGAGGAAGGGAGTAAAGCTAATACCATTGCTCATTGACGTTACCCGCAGAAGAAGCACCGGCTAACTCCGTGCCAGCAGCCGCGGTAATACGGAGGGTGCAAGCGTTACTCGGAATTACTGGGCGTAAAGCGCACGCAGGCGGTTTGTTAAGTCAGATGTGAAATCCCCGGGCTCCAACTGGGAACTGCCTCTGA
+
EFFEFF@FGECF<EGGGGGFFFFGEGDFG@E,BBCEF<EGFFGGGGGGGGCDGG@DDGGGGGGFFFFEFFGFFFFGGGC;@FFGGGGGGDCFF<=:FEFGECFFF,?CGFC:CCG,?CFFGGGGGGGGFF:?F>CE8E3+0<@E6CC:CGC>EF7C8EGFEFCEGGCCGEGGD::EGGC@>C?5?8CEFFG>?E>E5EFCE8?CCFDF@6E7:E7=CGGGGC=CEDGGGGGDC39))9*:=FF?7992=>C################################
@DE18INS60510:318:000000000-B6LD3:1:1101:24984:3262 1:N:0:AAGAGGCAGAGCCTTA
TGGGGAATATTGCACAATGGGCGCGAGCCTGATGCAGCCATGCCGCGTGTATGAAGAAGGCCTTCGGGTTGTAAAGTACTTTCAGCGGGGAGGAAGGGAGTAAAGTTAATACCTTTGCTCATTGACGTTACCCGCAGAAGAAGCACCGGCTAACTCCGTGCCAGCAGCCGCGGTAATACGGAGGGTGCAAGCGTTAATCGGAATTACTGGGCGTAAAGCGCACGCGGGCGGTTTGTTAAGTCAGATGTGAAATCCCCGGGCTCAACCTGGGAACTGCATCTGA
+
GGGGGGGGGGGFGGGGGGGGGGGGGGGGGGGGGGGGGGFGGCGFGGGGGGGGGGGGGGGGGGFGGGGGGGGGGGGGGGGFFGGGFGGGGGGGGGGGGGGGGGGGGGGFGGGGGGGGGGGGGGGGGFGGGGGGGGGGGGGGGEGGGGGGGGGGGFGGGGGGGGGGGGGGGGGGGGGGGG?CE*:CEGDGGFCCEGECFFGGGGGGFFGDCG5=EGGGGGGGGG5<:CC7*>G1C*97FFCC?498>9@09::*:@?FGGF;5>CCF?FFFFF???B<>A9>DFB
@DE18INS60510:318:000000000-B6LD3:1:1101:16928:3284 1:N:0:AAGAGGCAGAGCCTTA
TGGGGAATATTGCACAATGGGCGCAAGCCTGGTGCAGCCATGCCGCGTGTATGAAGAAGGCCTTCGGGTTGTAAAGTACTTTCAGCGGGGAGGAAGGGAGTAAAGTTAATACCTTTGCTCATTGACGTTACCCGCAGAAGAAGCACCGGCTAACTCCGTGCCAGCAGCCGCGGTAATACGGAGGGTGCAAGCGTTAATCGGAATTACTGGGCGTAAAGCGCACGCAGGCGGTTTGTTAAGTCAGATGTGAAATCCCCGGGCTCAACCTGGGAACTGCATCTGA
+
GGGGGGGGGGGGGGGGGGGGGGGGGGGGGGGGGGGGGGGGGGGGGGGGGGGGGGGGGGGGGGGGGGGGGGGGGGGGG?CCCFEGFGGGGEGGGGGGGGGGGGGGGGGGGGGGGGGGGGCGGGGGGGGGGGGGGGGEGGGGGGGGGGGGGGGGGGGGGG::FGFGGGGGGFEEG<@EEFGGGGGDGGGDFGCFEGGGC:CGD8EGGGGG9FFGGGGDCCGGDDGGGGEDGGGDGGGFFFCF7@FFCFF7@GFCFFFFGGB>G5DFFBF?F>:<:BFFFAA####
@DE18INS60510:318:000000000-B6LD3:1:1101:18769:3291 1:N:0:AAGAGGCAGAGCCTTA
TGGGGAATATTGCACAATGGGCGCAAGCCTGATGCAGCCATGCCGCGTGTATGAAGAAGGCCTTCGGGTTGTAAAGTACTTTCAGCGGGGAGGAAGGGAGTAAAGTTAATACCTTTGCTCATTGACGTTACCCGCAGAAGAAGCACCGGCTAACTCCGTGCCAGCAGCCGCGGTAATACGGAGGGTGCAAGCGTTAATCGGAATTACTGGGCGTAAAGCGCACGCAGGCGGTTTGTTAAGTCAGATGGGAAATCCCCGGGCTCAACCTGGGAACTGCATCTGA
+
GGGGGGGGGGGGGGGGFGGGGGGGGGGFGGGGGGGGGEGGGGGGGGGFGGGGGGGGGGGGGGGGGGGGGGGFGGGGG=<<@DFGGGGEDGEGGGGGGGGEGGGGGGGGGGGGGGGFGGFGGGGGGGGGGGGGGGGEGGGGGGGGGGGGGGGGGGGGGGGGGGGF5@CGGEDEGGEGGGGGGGGGGEEEGGFGG55?FCFFGGGGGFGGGFCFGGGGGGF5CD=DCGGDCEG<3>D5:4CF@8?FFEF*0CGFFF9;FG>B35CFF:>0:F?::04??B#####
@DE18INS60510:318:000000000-B6LD3:1:1101:19418:3298 1:N:0:AAGAGGCAGAGCCTTA
TGGGGAATATTGCACAATGGGCGCAAGCCTGATGCAGCCATGCCGCGTGTATGAAGAAGGCCTTCGGGTTGTAAAGTACTTTCAGCGGGGAGGAAGGGAGTAAAGTTAATACCTTTGCTCATTGACGTTACCCGCAGAAGAAGCACCGGCTAACTCCGTGCCGGCAGCCGCGGTAATACGGAGGGTGCAAGCGTTAATCGGAATTACTGGGCGTAAAGCGTACGCAGGCGGTTTGTTAAGTCAGATGTGAAATCCCCGGGCTCAACCTGGGAACTGCATCTGA
+
GGGGGGGGGGGGGGGGGGGGGGGGGGGGGGGGGGGGGGGGGGGGGGGGGGGGGGFGGGGGGGGGGGGGECGEGFGGGGGGGGGGGGGGGGGGGGGGGGGGGGGGGGGGGGGGGGCFFGGGGGGGGGGEGGGGGGGGGGGGGGGGFFGEGGGGGGGGGGGG7CFGGGGG>FEEGFGGGGGGGCEGGEGGGGGGGGGGGGGGGDGGGGGCFFFGGGGGGGGGGGEDGGGGGGG)9C97)=>FFFFFCFBFFGG>>FFF7<12C)<FF?>08>:0:<?>225):<F
@DE18INS60510:318:000000000-B6LD3:1:1101:19356:3311 1:N:0:AAGAGGCAGAGCCTTA
TGGGGAATATTGCACAATGGGCGCAAGCCTGATGCAGCCATGCCGCGTGTATGAAGAAGGCCTTCGGGTTGTAAAGTACTTTCAGCGGGGAGGAAGGGAGTAAAGTTAATACCTTTGCTCATTGACGTTACCCGCAGAAGAAGCACCGGCTAACTCCGTGCCAGCAGCCGCGGTAATACGGAGGGTGCAAGCGTTAATCGGAATTACTGGGCGTAAAGCGCACGCAGGCGGTTTGTTAAGTCAGATGTGAAATCCCCGGGCTCAACCTGGGAACTGCATCTGA
+
GGGGGGGGGGGGGGGGGGGGGGGGGGGGGGGGGGGGGGGGGGGGGGGGGGGCGGFGGGGGGGGGGGGGGGG7FGGGGGGGGGGGGGGGDGDGGGGGGGGGGGGGFGGGGGGGGGGGGGGGGGGGFGGGGGGGGGGDGGG7FGGGGGGGGGGGGGCFGGGGGGGGGGGGGGGGGGGGGGGFGGGGGGGGFGFGGGGGFGGGGCEGGGGGGGFEEGGGFFFDGDGGGGGDGGD95DDF@FGGFF?FGFFCFGCC7@FFCDF>GEGGFFFFBFF:>:?<>B2546@
@DE18INS60510:318:000000000-B6LD3:1:1101:7927:3312 1:N:0:AAGAGGCAGAGCCTTA
TGGGGAATATTGCACAATGGGCGCAAGCCTGATGCAGCCATGCCGCGTGTATGAAGAAGGCCTTTGGGTTGTAAAGTACTTTCAGCGGGGAGGAAGGGAGTAAAGTTAATACCTTTGCTCATTGACGTTACCCGCAGAAGAAGCACCGGCTAACTCCGTGCCAGCAGCCGCGGTAATACGGAGGGTGCAAGCGTTAATCGGAATTACTGGGCGTAAAGCGCACGCAGGCGGTTTGTTAAGTCAGATGTGAAATCCCCGGGCTCAACCTGGGAACTGCATCTGA
+
6EFFGGFGGGGGGGGGGGFGEGG7FDGFGFGGGGGGGGGGGGGFFGG@FFGGGGGGGGGGCGGGGGGGC=FFGEECFGFFGGGGGGGGGGGGGDGGGGGDFGGGGFGGGGGGGF<<AFFGFGGGGGGFGGGGGGGGGG7BCGGGGFGGGDGGGG?EGEGGDGGGGGGGGFCEEGGGGD9;BEBCEEE>CGGGGGGGGGGGGGGCFGGFDGGGDGEEFGGDD<5>CDEGGGGG3CC7.9CG==FFCFFGFFGGGFF?C59>G>CFF?F?BF((2:).43:<DFF
@DE18INS60510:318:000000000-B6LD3:1:1101:21948:3315 1:N:0:AAGAGGCAGAGCCTTA
TGGGGAATATTGCACAATGGGCGCAAGCCTGATGCAGCCATGCCGCGTGTATGAAGAAGGCCTTCGGGTTGTAAAGTACTTTCAGCGGGGAGGAAGGGAGTAAAGTTAATACCTTTGCTCATTGACGTTACCCGCAGAAGAAGCACCGGCTAACTCCGTGCCAGCAGCCGCGGTAATACGGAGGGTGCAAGCGTTAATCGGAATTACTGGGCGTAAAGCGCACGCAGGCGGTTTGTTAAGGCAGATGTGAACTCCCCGGGCTCAACCTGGGAACTGCATCTGA
+
GGGGGGGGFGGFGGGFEGGGGGGEGEGFGFFGGGGGGGGGCGGGCFGEGGFFGGGGGGGGGGFGFFGGGGGGGGGGAFGGFCCFCCGGGGGGGGG>FGGGGGFGGGGGGFBFG@F9CGCGGGGGGGGGGGGGFEGEGGGGG6FGGGGGDGGGGGGGGGGGGFGGGGFGGGGGDGEGE7:CDEEEGGEEFD?5:8?E*<<C5;;>EGGGFG=F=EGGGGFGC573*9C3::391>C)887>*8>@>+1?*;C################################
@DE18INS60510:318:000000000-B6LD3:1:1101:22089:3324 1:N:0:AAGAGGCAGAGCCTTA
TGGGGAATATTGCACAATGGGCGCAAGCCTGATGCAGCCATGCCGCGTGTATGCAGAAGGCCTTCGGGTTGTAAAGTACTTTCAGCGGGGAGGAAGGGAGTAAAGTTAATACCTTTGCTCATTGACGTTACCCGCAGAAGAAGCACCGGCTAACTCCGTGCCAGCAGCCGCGGTAATACGGAGGGTGCAAGCGTTAATCGGAATTACTGGGCGTAAAGCGCACGCAGGCGGTTTGTTAAGTCAGATGTGAAATCCCCGGGCTCAACCTGGGAACTGCATCTGA
+
GGGFGGGGGGGGFFGGGGGGGGGGGGGGGGGGGGGGGGGGGGGGGGGCFGGFGGGFAEFCFFFGGFGGGGGGGGGGFGGFFGGGGGEGEGDEGGGGDGGGGGGGGGGGGGGGDGGGGGFGGGGGFGGGGGGGFGGGGGGGFGGGGGGGGGGGGGDCGGG7FFCFGFGGGGGGGFEGGGGFECFEEGGGGGFGGGEGFFGG5EEGCCFGFCGGGGGGGFCD<D=DGGGGEGD<D5775FCFFFF?79@C=DGCF??FGD9(>)CCF?F03@B?>3)8?A<<AB?
@DE18INS60510:318:000000000-B6LD3:1:1101:14920:3339 1:N:0:AAGAGGCAGAGCCTTA
TGGGGAATATTGCACAATGGGCGCAAGCCTGATGCAGCCATGCCGCGTGTATGAAGAAGGCCTTCGGGTTGTAAAGTACTTTCAGCGGGGAGGAAGGGAGTAAAGTTAATACCTTTGCTCATTGACGTTACCCGCAGAAGAAGCACCGGCTAACTCCGTGCCAGCAGCCGCGATAATACGGAGGGTGCAAGCGTTAATCGGAATTACTGGGCGTAAAGCGCACGCAGGCGGTTTGTTAAGTCAGATGTGAAATCCCCGGGCTCAACCTGGGAACTGCATCTGA
+
EFFGGG7EEGGFGGGGGGGGGGGGGGGGGFGCFFGGGGGGFGGFGGGGGEGEFCGFGGAFFGGGGGGGGGGGGFFFGGGGG9FGGGCCFFCFGGFGGDFGGCFGCFGGGFGFGFGFFGGGGFGCC=FFFFFFGGGGGGGGCFGGGFFDEE7FGGGGGGGGGGGGGGFGCC7:@?CEFCFFCCEEC8EEFGGGGG>E89CGE5CFFEGGD+*:CCEEGD:CGGDGG)>DGEGGDGG)<@FFFFFFD+9?BG7>D?@?FC99C5CFFFFFF>2<:BFFFB<24>F
@DE18INS60510:318:000000000-B6LD3:1:1101:17468:3353 1:N:0:AAGAGGCAGAGCCTTA
TGGGGAATATTGCACAATGGGCGCAAGCCTGATGCAGCCATGCCGCGTGTATGAAGAAGGCCTTCGGGTTGTAAAGTACTTTCAGCGGGGAGGAAGGGAGTAAAGTTAATACCTTTGCTCATTGACGTTACCCGCAGAAGAAGCACCGGCTAACTCCGTGCCAGCAGCCGCGGTAATACGGAGGGTGCAAGCGTTAATCGGAATTACTGGGCGTAAAGCGCACGCAGGCGGTTTGTTAAGTCAGATGTGAAATCCCCGGGCTCAACCTGGGAACTGCATCTGA
+
GGGGGGGGGGGGGGGGGGGGGGGGGGGGGGGGGGGGGGGGGGGGGGGGGGGGGGGGFGGGGGGGGGGGGGGGGGGGF?C<CFFGGGGGGGGEG@GGFGGGGGGFGGGGGGGGGGGGGGGGGGGGGGGGGGGGGGGGGGGGGGGGGGGGGGGGGGGGGGGGGGGGGGGGGGGGGGGGGGGGGGGGGGGGGDFGGGGGGGGDGGGGGGG?@EFEGGGGGGGGGGGGGGGGGGGD55DFFFGGFFFF>?FFFGGGGFF?CGFFG:FFFBFF:F0(56:??B#####
@DE18INS60510:318:000000000-B6LD3:1:1101:25163:3366 1:N:0:AAGAGGCAGAGCCTTA
TGGGGAATATTGCACAATGGGCGCAAGCCTGATGCAGCCATGCCGCGTGTATGAAGAAGGCCTTCGGGTTGTAAAGTACTTTCAGCGGGGAGGAAGGGAGTAAAGTTAATACCTTTGCTCATTGACGTTACCCGCAGAAGAAGCACCGGCTAACTCCGTGCCAGCAGCCGCGGTAATACGGAGGGTGCAAGCGTTAATCGGAATTACTGGGCGTAAAGCGCACGCAGGCGGTTTGTTAAGTCAGATGTGAAATCCCCGGGCTCAACCTGGGAACTGCATCTGA
+
GGGGGGFGGGGGGGGGGGGGFGGGGGGGGGGGGGGGGGGGGGGGGGGGGGGGFGGGGGGGGGGGGGGGGGGGGGGGGGGFFGGGGGGGGGGGGGGGGGGGGGFGGGGGGGGGGGGGDFGGGGGGGGGGGGGGGGGGGGGGGGGGGGGGGGGGGGGGGGGGGGGGGGGGGGGGGGDGGGFFGGGGGGGGGGF*;C5EECGGGEGGGFGGCGFCEGGGFGGGDD5DDGGC>5DDDGDFFF=DFFFFFC?GF7CDDFF4CC69D:5DFFF?:F#############
@DE18INS60510:318:000000000-B6LD3:1:1101:16258:3366 1:N:0:AAGAGGCAGAGCCTTA
TGGGGAATATTGCACAATGGGCGCAAGCCTGATGCAGCCATGCCGCGTGTATGAAGAAGGCCTTCGGGTTGTAAAGTACTTTCAGAGGGGAGGAAGGGAGTAAAGTTAATACCTTTGCTCATTGACGTTACCCGCAGAAGAAGCACCGGCTAACTCCGTGCCAGCAGCCGCGGTAATACGGAGGGTGCAAGCGTTAATCGGAATTACTGGGCGTAAAGCGCACGCAGGCGGGTTGTTAAGTCAGATGTGAAATCCCCGAGCCCAACCTGGGAACTGCATCTGA
+
GGGGGGGGGGGGGGGGGGGGGGGGGGGFEGGGGGGGGFGGDGGECCE@FFGGGGGGGGGGGGGCFGGGFFFCFGGGEFGEFFGGG,AFEGGGGFGGGGGGGGGGGGGGGGGGGGFGGGGGGCFGGFFFGGGGGGGGGGGGGGGFGGGGGGGGGGGGGGGGDFFGGGGGGGGEGEGEGGGGGGGG@EEGGFCCEC8EFFGGEGGCFGGFGGGGGGGCFGGGCGEDGGGCCEG3CCC5)9*CFFFFGCFCF7?:7F:?CDF>DEDFF<B??>?B###########
@DE18INS60510:318:000000000-B6LD3:1:1101:21943:3368 1:N:0:AAGAGGCAGAGCCTTA
TAGGGAATCTTCGGCAATGGACGAAAGTCTGACCGAGCAACGCCGCGTGAGTGAAGAAGGTTTTCGGATCGTAAAACTCTGTTGTTAGAGAAGAACAAGGATGAGAGTAACTGTTCATCCCTTGACGGTATCTAACCAGAAAGCCACGGCTAACTACGTGCCAGCAGCCGCGGTAATACGTAGGTGGCAAGCGTTGTCCGGATTTATTGGGCGTAAAGCGAGCGCAGGCGGTTTCTTAAGTCTGATGTGAAAGCCCCCGGCTCAACCGGGGAGGGTCATTGGA
+
GFGGGGGGGGFGGEFCFGGFFGGGFGGGGGGGGGGGGGGGGGGGGGGGFCFFFGGGGGFFFG=FFGG7::FF@CEGG:DFFGGFFG@FGCGGGGGGGGGGFF@EGGGGEFCFFFGCEFGGG?FFGGGCFF@FGGGGGGGGGGGGCFGEGEGEFGGGGGGFGDGFGCEGGEEEGGC/AFFGDGGGGDGGGGFDC;C8;:CEC>?8?9797CGFEEEGGGFDGDGGGGEGGGGGCCGFFFG7@F=BFCBC?70::)75CD;6G3>F=?F>BF>F((28<0::<B6
@DE18INS60510:318:000000000-B6LD3:1:1101:18271:3387 1:N:0:AAGAGGCAGAGCCTTA
TGGGGAATATTGCACAATGGGCGCAAGCCTGATGCAGCCATGCCGCGTGTATGAAGAAGGCCTTCGGGTTGTAAAGTACTTTCAGCGGGGAGGAAGGGAGTAAAGTTAATACCTTTGCCCATTGACGTTACCCGCAGAAGAAGCACCGGCTAACTCCGTGCCAGCAGCCGCGGTAATACGGAGGGTGCAAGCGTTAATCGGAATTACTGGGCGTAAAGCGCACGCAGGCGGTTTGTTAAGTCAGATGTGAAATCCCCGGGCTCAACCTGGGAACTGCATCTGA
+
GGGGGGGGGGGGGGGGGGGGGGFGGGGGGGGGGGGGGGGGGFGGGGGGGGGGGGGGGGGGGFFFGGGGDGGGGGGGF?ECCFGGGGGGGGGGGGGGGGGGGGGGGGFFGGGGGGGGDGGGGGGGGGGEGGEFGGGGGGGGGGGGGGGGGGGGGGGGGGGGCEFGGGGGGDGGGGEGGGFGGGGGGE>GGGGGEGGDCGGGGGGGGGGDDGGFGGGGGGGDDGEGGDEGDGGGGGDF?FGFFFFFD?@G?GGFFFFFFD9>G)>FFFF0:F:?B?><?24<<BF
@DE18INS60510:318:000000000-B6LD3:1:1101:20262:3391 1:N:0:AAGAGGCAGAGCCTTA
TGGGGAATATTGCACAATGGGCGCAAGCCTGATGCAGCTATGCCGCATGTATGAAGAAGGCCTTCGGGTTGTAAAGTACTTTCAGCGGGGAGGAAGGGAGTAAAGTTAATACCTTTGCTCATTGACGTTACCCGCAGAAGAAGCACCGGCTAACTCCGTGCCAGCAGCCGCGGTAATACGGAGGGTGCAAGCGTTAATCGGAATTACTGGGCGTAAAGCGCACGCAGGCGGTTTGTTAAGTCAGATGTGAAATCCCCGGGCTCAACCTGGGAACTGCATCTGA
+
GGGGGGGGGGGGGGGGGFGGGGGGGGGGGGGGGGGGGGGGGGGGGGGGGGGGGGGGGGGGGGGGGGGGGGGGGGGGGGGGGGGGGGGGGGGGGGGGGGGGGGGGGGGGGGGGGGGGGGGGGGGGGGGFGFGGGFGGGGGGGGGGGGGGGGGGGGGGGGGGGGGGGGGGDFGGGGGGGGGFGGGGGGGGGGFFGECEGGFGGGEGGGGFGFCFGGGGGGGGGGEGGGGGGGGDC7C@:FGFFFFFG7FFFFGGGFFF3CBFC39DFFF?BFF?4:)5?D<A###
@DE18INS60510:318:000000000-B6LD3:1:1101:25099:3398 1:N:0:AAGAGGCAGAGCCTTA
TGGGGAATATTGCACAATGGGCGCAAGCCTGATGCAGCCATGCCGCGTGTATGAAGAAGGCCTTCGGGTTGTAAAGTACTTTCAGCGGGGAGGAAGGGAGTAAAGTTAATACCTTTGCTCATTGACGTTACCCGCAGAAGAAGCACCGGCTAACTCCGTGCCAGCAGCCGCGGTAATACGGAGAGTGCAAGCGTTAATCGGAATTACTGGGCGTAAAGCGCACGCAGGCGGTTTGTTAAGTCAGATGTGAAATCCCCGGGCTCAACTTGGGAACTGCATCTGA
+
GGGGGGGGFGGGGGGGGGGGGGGGGGGGGGGGGGGGGGGGGGGGGGGGGGGGGGGFGGGGGGGGFGGGGGGGGGGGGGGFGGGGGGGGGGGGGGGGGGGGGGGGGFFGGGGGGGGGGGGGGGGGGFGGGGGGGGGGGG6EFGGGGGGGGGGGGGGGGGGGGGGGGGGGGDGGGGGGGGGGGGGGEFGGGGF5CEGGGGGGGGGGCFGEFDFGG=ECGGGDGG5DEDD<CGGGG*9@F?FGFFFFCC@>FFGGGFFFFGBFGF<=F?44:?B<?B0??26<A>4
@DE18INS60510:318:000000000-B6LD3:1:1101:19010:3412 1:N:0:AAGAGGCAGAGCCTTA
TGGGGAATATTGCACAATGGGCGCAAGCCTGATGCAGCCATGCCGCGTGTATGAAGAAGGCCTTCGGGTTGTAAAGTACTTTCAGCGGGGAGGAAGGGAGTAAAGTTAATACCTTTGCTCATTGACGTTACCCGCAGAAGAAGCACCGGCTAACTCCGTGCCAGCAGCCGCGGTAATACGGAGGGTGCAAGCGTTAATCGGAATTACTGGGCGTAAAGCGCACGCAGGCGGTTTGTTAAGTCAGATGTGAAATCCCCGGGCTCAACCTGGGAACTGCATCTGA
+
GGFGGGGGGGGGGGGGGGCGGGGGGGGFGGGGGGGGGGGGGGGGGGGFGGGGGGGGGGGGGGGGFGGGFFGGGGGGGGGFFEGGGGGGGGGGGGGGGGGGGCFGGGGGGGGGGGC9FGGGGCEGGGG7FFEFGGGGGGGFGGGGGGGGGGGGGGGGGGGGGGGGGGGGGGGGGGEGFFGFGGGDGGGCFGGGGGGEF?+;EGGC6CGG?CFGEEGGFFGGGDGG*9EGGC79/*/))*:D@BFFG7?*7DFGC@?4<DBF:5CC=(88?FBFF0:7<A<AA<?
@DE18INS60510:318:000000000-B6LD3:1:1101:20981:3415 1:N:0:AAGAGGCAGAGCCTTA
TGGGGAATATTGCACAATGGGCGCAAGCCTGATGCAGCCATGCCGCGTGTATGAAGAAGGCCTTCGGGTTGTAAAGTACTTTCAGCGGGGAGGAAGGGAGTAAAGTTAATACCTTTGCTCATTGACGTTACCCGCAGAAGAAGCACCGGCTAACTCCGTGCCAGCAGCCGCGGTAATACGGAGGGTGCAAGCGTTAATCGGAATTACTGGGCGTAAAGCGCACGCAGGCGGTTTGTTAAGTCAGATGTGAAATCCCGGGGCTCAACCTGGGAACTGCATCTGA
+
GGGGGGGGGGGGGGGGGGGGGGGGGGGGGGGGGGGGGGGGGGGGEGGGGGGGGGGGGGGGGGGGGGGGGDGFGGGGGGGFGGGGGGGGGGGGGGGGGGGGGGGGGGGGGGGGGGGGGGGGGGGGGGGGGGGGGGGGGGGGGFGGGGGGGGGGGGGGGGGGGGFGGGGGGGGGGGGGCCFGGGGGGGGGGGGGGEEGGGGGGGDFFFGGGGGGGGGGGGGGCDEGGDGGGGGG)9CF?FCGFF?FFGF?FFGFGFFFGGFFGFGG@?>?<>:<?<?F?BBB2AB
@DE18INS60510:318:000000000-B6LD3:1:1101:8688:3449 1:N:0:AAGAGGCAGAGCCTTA
TGGGGAATATTGCACAATGGGCGCAAGCCTGATGCAGCCATGCCGCGTGTATGAAGAAGGCCTTCGGGTTGAAAAGTACTTTCAGCGGGGAGGAAGGGAGTAAAGTTAATACCTTTGCTCATTGACGTTACCCGCAGAAGAAGCACCGGCTAACTCCGTGCCAGCAGCCGCGGTAATACGGAGGGTGCAAGCGTTAATCGGAATTACTGGGCGTAAAGCGCACGCAGGCGGTTTGTTAAGTCAGATGTGAAATCCCCGGGCTCAACCCGGGAACGGCATCTGA
+
CCFECFEEDFFGGGGGGEFGGGFEEGGCGGGGGFDFFEFGCGGGGGGBFGEFGGFGGGGGGGG<<FDGFGGGGG?FFFGECFGGFFEGGGEGGEEFEGGEGGGGGFFFGGFGGD=,EFEFFFGGFGGFGGGGGGGGGGGEGGGGFFGGCGGFGGGGGGFGDGGFFGGG8CEGGGGGFGGFEEFGGGEGGCC*:A:EF+9;ECG>6CF+<8EGGGGGGGGD5CEGG<CCGEG7)/1<:@:F49=FGG?:BFG*:B4)>C#########################
@DE18INS60510:318:000000000-B6LD3:1:1101:18684:3455 1:N:0:AAGAGGCAGAGCCTTA
TGGGGAATATTGCACAATGGGCGCAAGCCTGATGCAGCCATGCCGCGTGTATGAAGAAGGCCTTCGGGTTGTAAAGTACTTTCAGCGGGGAGGAAGGGAGTAAAGTTAATACCTTTGCTCATTGACGTTACCCGCAGAAGAAGCACCGGCTAACTCCGTGCCAGCAGCCGCGGTAATACGGAGGGTGCAAGCGTTAATCGGAATTACTGGGCGTAAAGCGCACGCAGGCGGTTTGTTAAGTCAGATGTGAAATCCCCGGGCTCAACCTGGGAACTGCATCTGA
+
GGGGGGGGGGGGGGGGGGGGGGGGGGGGGGGGGGGGGGGGGGGGGGGGGGGFGGGGGGGGGGGGGGGGGGGGGGFGGCFFFGGGGGGGDGEFGEGGGGGGGGFGGGGGGGGGGGGGGGGGGGGGGGDGGGGGGGGGGGGGGGGGGG>E>EGGGGDGGGGFEGGGGGGGGGGGGGGGGGGGGGGGGGGGGGGGGGGEGDGGDGGGGFFGG?FGG=EGGGDC7CEDCGEDGGGCCDGFFFFGFFFFFGFFFFGDGF6@GGFFGFGGF?F?(<???0:DBA:<9>9
@DE18INS60510:318:000000000-B6LD3:1:1101:18666:3458 1:N:0:AAGAGGCAGAGCCTTA
TGGGGAATATTGCACAATGGGCGCAAGCCTGATGCAGCCATGCCGCGTGTATGAAGAAGGCCTTCGGGTTGTAAAGTACTTTCAGCGGGGAGGAAGGGAGTAAAGTTAATACCTTTGCTCATTGACGTTACCCGCAGAAGAAGCACCGGCTAACTCCGTGCCAGCAGCCGCGGTGAAACGGAGGGTGCAAGCGTTAATCGGAATTACTGGGCGTAAAGCGCACGCAGGCGGTTTGTTAAGTCAGATGTGAAATCCCCGGGCTCAACCTGGGAACTGCATCTGA
+
GGGGGGGGGGGGGGGGGGGGGGGGGGGGGGGGGGGGGGGGGGGGGGGGGGGGGGGGGGGGGGGGGGGGGGGGGGGGG?CCCFFGGGGGGGGGGGGGGGGGGGGGGGGGGGGGGGGGGGGGGGGGGGGGGGGGGGGGGGGGGGGGGGGGGGGGGGGGGGGGGGGGGGGGFEGGGGGGGGGGGGGGGGGGGGGGGGGGGGGGGGGGGGGGGGGGGGGGGFGGGGGGGGGGGGGCC3>F:FFFFFFFGFFGFGGGCF9@DD09GEFGFBFFB::<??:<BA<B9<F
@DE18INS60510:318:000000000-B6LD3:1:1101:12507:3459 1:N:0:AAGAGGCAGAGCCTTA
TGGGGAATATTGCACAATGGGCGCAAGCTTGATGCAGCCATGCCGCGTGTATGAAGAAGGCCTTCGGGTTGTAAAGTACTTTCAGCGGGGAGGAAGGGAGTAAAGTTAATACCTTTGCTCATTGACGTTACCCGCAGAAGAAGCACCGGCTAACTCCGTGCCAGCAGCCGCGGTAATACGGAGGGTGCAAGCGTTAATCGGAATTACTGGGCGTAAAGCGCACGCAGGCGGTTTGTTAAGTCAGATGTGAAATCCCCGGGCTCAACCTGGGAACTGCATCTGA
+
GGGGDGGGGGGGGGGGGGGGGGGGCGGGGGGGGGGGGGGGGGGGGGGEGGFGGGGGGGFGGGGGFGGGGGGCGGGGGGGGGGGGGGGGDGEGGGDFEFGGEGFGGGGGGGGGGGGFFGGGGGGGGGGGGGGGGGGGG8FGGGGGGFGGGGGGGGFGGGGCEGGGGGGGC?8>:?GGGGG*;EGGGGGGGGGGGDGGGCFGGDGFGFFG:8CCECGGCGGGGDGGD<EGGGGCGGCF@FGF?FFFGGFFFGG7>B:?FGFFG>CFF:F??F?F??:7?AAFFFB
@DE18INS60510:318:000000000-B6LD3:1:1101:24291:3479 1:N:0:AAGAGGCAGAGCCTTA
TGGGGAATATTGCACAATGGGCGCAAGCCTGATGCAGCCATGCCGCGTGTATGAAGAAGGCCTTCGGGTTGTAAAGTACTTTCAGCGGGGAGGAAGGGAGTAAAGTTAATACCTTTGCTCATTGACGTTACCCGCAGAAGAAGCACCGGCTAACTCCGTGCCAGCAGCCGCGGTAATACGGAGGGTGCAAGCGTTAATCGGAATTACTGGGCGTAAAGCGCACGCAGGCGGTTTGTTAAGTCAGATGTGAAATCCCCGGGCTCAACCTGGGAACTGCATCTGA
+
GGGGGGGGGGGFGGGGGFGCCFFEGGGGGGGGGGGGGGGGGGGGGGGGGGGGGGGGGGGGGGGGGGGGEFGGGGGGFGGEFGEFFFEGCGEFGGFGGDGGGGGGGGGGGGGGGGGGFFFGGGFFG9FGGGGGGGGGEGGGFG?FGFGGEGGGGFFGGGGGGGGGGGGGFCEEEGGGGGGFA8EG5CEGGGGGGGGGGGFGDECCECFGC?FCGGDEGGGGGGGGGGGGD5CDCDDFFFGGFFFF7<@C@>FF7967CC99D:FF63@7:4<B?F?<752<AAF
@DE18INS60510:318:000000000-B6LD3:1:1101:20383:3498 1:N:0:AAGAGGCAGAGCCTTA
TGGGGAATATTGCACAATGGGCGCAAGCCTGATGCAGCCATGCCGCGTGTATGAAGAAGGCCTTCGGGTTGTAAAGTACTTTCAGCGGGGAGGAAGGGAGTAAAGTTAATACCTTTGCTCATTGACGTTACCCGCAGAAGAAGCACCGGCTAACTCCGTGCCAGCAGCCGCGGTAATACGGAGGGTGCAAGCGTTAATCGGAATTACTGGGCGTAAAGCGCACGCAGGCGGTTTGTTAAGTCAGATGTGAAATCCCCGGGCTCAACCTGGGAACTGCATCTGA
+
GGGGGGGGGGGGGGGGGCGGGGGGGGGGGGGGGGGGGGGFGGGGGGGGGGGGGGFFGGFGGGGGGGGGGGGGGGGGGGGGFGGGGGGGGGGGGGGGGGGGGGGGGGGGGGGGGGGGGGGGGCFGFGGCGGGGGGGGGGGGGGGGGGGGGGGGGGGGGGGGGGGGGGGGGGGGGGGGGGGGGGGG>>EEGGGGGEGCCAFGGGGGG?CGG6CFGEGGGGFDDDDCGDEGG=D9C*9>??GD@FFFFGFFFGGGGFF@GG>FG)9=@BFF<>?:>?FFFFDBFA8
@DE18INS60510:318:000000000-B6LD3:1:1101:14669:3514 1:N:0:AAGAGGCAGAGCCTTA
TGGGGAATATTGCACAATGGGCGCAAGCCTGATGCAGCCATGCCGCGTGTATGAAGAAGGCCTTCGGGTTGTAAAGTACTTTCAGCGGGGAGGAAGGGAGTAAAGTTAATACCTTTGCTCATTGACGTTACCCGCAGAAGAAGCACCGGCTAACTCCGTGCCAGCAGCCGCGGTAATACGGAGGGTGCAAGCGTTAATCGGAATTACTGGGCGTAAAGCGCACGCAGGCGGGTTGTTAAGTCAGATGTGAAATCCCCGGGCTCAACCTGGGAACTGCATCTGA
+
GGGGGGGGGGGFGGGGGFGGGGGGGGGGGGGGGGGGGGGGGGGGGGFFGGGFGGGGGGGGGGGDFGGGFFGCGGGGFGGGFGGGGGGGGGGGGGGGGGGGGGGGGGGGGGGGGDGGGGGFG9DFGGFFGGGGGGGDGGFGGGGGGCGGGGDGGGGGGGGGGGGGGGGGGGCEGEGEFFGGGGGGGGGDFGGGGEGEFCFGCCGG6FGFDGGGGGGG7DCGGDGG=DEGGGG3>3D))9CG?FFFGGB0*0CFG4@FFGF>D>CGF7F?B##############
@DE18INS60510:318:000000000-B6LD3:1:1101:14819:3521 1:N:0:AAGAGGCAGAGCCTTA
TGGGGAATATTGCACAATGGGCGCAAGCCTGATGCAGCCATGCCGCGTGTATGAAGAAGGCCTTCGGGTTGTAAAGTACTTTCAGCGGGGAGGAAGGGAGTAAAGTTAATACCTTTGCTCATTGACGTTACCCGCAGAAGAAGCACCGGCTAACTCCGTGCCAGCAGCCGCGGTAATACGGAGGGTGCAAGCGTTAATCGGAATTACTGGGCGTAAAGCGCACGCAGGCGGTTTGTTAAGTCAGATGTGAAATCCCCGGGCTCAACCTGGGAACTGCATCTGA
+
GGGGGGGGGGGGGGGGGGGGGGFGGGGFGGGGGGGGGGGGGGGGGDG7FFGGGGGGGGGGGGGGGGGGGGGGGGGGGGGGGGGGGGGGGGGGGGFGGGGGGGGFGEGGGGGGGFGGGGGGGGGGGGGGGGGGGGGGGGGGGGGGGG7>F>FGGGGGGEFGGFFGGGGGFGGGGGGGCFGGGGGGEEEGGGFGECCECFFGGG*;6CFGGGG=EGDGGFGGGGGGDGEGGGGC)CG@5@FFB479C<9>=7FGGFFFD)(2C3CCF?)5:7:?4(5822<B9AF
@DE18INS60510:318:000000000-B6LD3:1:1101:13845:3534 1:N:0:AAGAGGCAGAGCCTTA
TGGGGAATATTGCACAATGGGCGCAAGCCTGATGCAGCCATGCCGCGTGTATGAAGAAGGCCTTCGGGTTGTAAAGTACTTTCAGCGGGGAGGAAGGGAGTAAAGTTAATACCTTTGCTCATTGACGTTACCCGCAGAAGAAGCACCGGCTAACTCCGTGCCAGCAGCCGCGGTAATACGGAGGGTGCAAGCGTTAATCGGAATTACTGGGCGTAAAGCGCACGCAGGCGGTTTGTTAAGTCAGATGTGAAATCCCCGGGCTCAACCTGGGAACTGCATCTGA
+
FGGGGGGEGGGDFGGE@EFGFFE@FCFGFA<FCFFFGFFGGEFGGGGC7FFGGGFFGGGGFFG<FFGGGGCFDFGGFFFFGGGDDGCEGCCCFCF8CCGGGGDGGGGGGGDFF9FGCAADFFDGGAGBFGECEGGGCCFGGGGGGF<CEGCCGDDCFGGGGCCGG@FFGGGGGGG>:BFG5CF>CECEGGGGG>E5FGFGDGEDGGGFG+*2:>EE*:FCDDEDECGDGGG3D7<F?FCGFFFF=C=:6DG*0=66CC223B7F41@BF@6??F:2<A99<A9
@DE18INS60510:318:000000000-B6LD3:1:1101:25079:3556 1:N:0:AAGAGGCAGAGCCTTA
TGGGGAATATTGCACAATGGGCGCAAGCCTGATGCAGCCATGCCGCGTGTATGAAGAAGGCCTTCGGGTTGTAAAGTACTTTCAGCGGGGAGGAAGGGAGTAAAGTTAATACCTTTGCTCATTGACGTTACCCGCAGAAGAAGCACCGGCTAACTCCGTGCCAGCAGCCGCGGTAATACGGAGGGTGCAAGCGTTAATCGGAATTACTGGGCGTAAAGCGCACGCAGGCGGTTTGTTAAGTCAGATGTGAAATCCCCGGGCTCAACCTGGGAACTGCATCTGA
+
GGGGGGGGFGGGGGGGGGGGFGFFGEE@GGGGGGGGGGGGGGGGDGGEGGGGFGGGGGGGGGFGGGGGGGGFGGGGGGGFGGGGFGGGGGGEGGGDDCGGGGDGGGGGF9@FDFFFAFCAFGGGGGGGGFGFGGGDGGGGFGGGGGGGGGGGGGGGGGGGGGFGGCGGGFECCEGGG+C>CGGGEGGGGFFDEEE5CFFGDE>CF?FGCFG7:EEEGFGGGDGGGGGDGEGC)955@67:F@FFFF?FF7*:D@?FFDF073C*9:F21F:04::>?AA####
@DE18INS60510:318:000000000-B6LD3:1:1101:24981:3565 1:N:0:AAGAGGCAGAGCCTTA
TGGGGAATATTGCACAATGGGCGCAAGCCTGATGCAGCCATGCCGCGTGTATGAAGAAGGCCTTCGGGTTGTAAAGTACTTTCAGCGGGGAGGAAGGGAGTAAAGTTAATACCTTTGCTCATTGGCGTTACCCGCAGAAGAAGCACCGGCTAACTCCGTGCCAGCAGCCGCGGTAATACGGAGGGTGCAAGCGTTAATCGGAATTACTGGGCGTAAAGCGCACGCAGGCGGTTTGTTAAGTCAGATGTGAAATCCCCGGGCTCAACCTGGGAACTGCATCTGA
+
GGGGGGEGGGGGGGGGGFGGGGGGGGGGGGGGGGGGGGGGGGGGGGGGGGGGGGGGGGGGGGGGGGGGGGGGGGGGGGFFGGGGGGGGGGEFGGGGGDGGGGGGGGGGGGGGGGGFFGGGFGGFGGGGGEGGGGGGGGGGGGGGGGGGGGGEGGGGGGGGGGFGGGGGGGGGGGGEGGC>>EGGGGEGGGGGGGGGFEFGG8?FC+<FGGFEGGGEG7CCGDEGGGGGGGGC5DGFFFFGFFFFGFFF?FCCCFFF5CBFG>3C?<>(353:>??FFFFF###
@DE18INS60510:318:000000000-B6LD3:1:1101:21043:3596 1:N:0:AAGAGGCAGAGCCTTA
TGGGGAATATTGCACAATGGGCGCAAGCCTGATGCAGCCATGCCGCGTGTATGAAGAAGGCCTTCGGGTTGTAAAGTACTTTCAGCGGGGAGGAAGGGAGTAAGGTTAATACCTTTGCTCATTGACGTTACCCGCAGAAGAAGCACCGGCTAACTCCGTGCCAGCAGCCGCGGTAATACGGAGGGTGCAAGCGTTAATCGGAATTACTGGGCGTAAAGCGCACGCAGGCGGTTTGTTAAGTCAGATGTGAAATCCCCGGGCTCAACCTGGGAACTGCATCTGA
+
GGGGGGGGGGGGGGGGGFGGGGGGGGGGGGGGGGGGGGGGGGGGGGGGGGGGGGGFGGGGGGGGGGGGGGGGGGGGGGGGGGGGGGGGGGGGGEGGGGGGGGGGGGGGGGFGGGGGGGGGGGGGGGGGGGGGGGGGG>FGGGGGGGGGGGGGDFGFGGGGGGGGGGGGGGGGGGGGGGGGGGGGGGGGGFGGGGGGGFGGGGGGFGGGGGGCEGGGGGGGGGGGGGGGGGGDGDDFFFGF?FFF794**2::C=FFGCBFD@FD?0;>BF??BF02<A):>A4
@DE18INS60510:318:000000000-B6LD3:1:1101:6537:3604 1:N:0:AAGAGGCAGAGCCTTA
TGGGGAATATTGCACAATGGGCGCAAGCCTGATGCAGCCATGCCGCGTGTATGAAGAAGGCCTTCGGGTTGTAAAGTACTTTCAGCGGGGAGGAAGGGAGTAAAGTTAATACCTTTGCTCATTGACGTTACCCGCAGAAGAAGCACCGGCTAACTCCGTGCCAGCAGCCGCGGTAATACGGAGGGTGCAAGCGTTAATCGGAATTACTGGGCGTAAAGCGCACGCAGGCGGTTTGTTAAGTCAGATGCGAAATCCCCGGGCTCAACCTGGGAACTGAATCTGA
+
FFFFGCFFGFGGFGGGEFFGFFFGGGE@DFFGFFGGF<CFGGGGGGGGGE@FGGFGGGFGFFGGFGGGGCDEGGGGGGGFFGGCGGGFGG:CEFFEEGFGFF?FCFFGGGGGG,EF><DDFGGGGGFF@>FGCCCCEEFEFFFGGGGDFGGGGGGGGGGGGGGGGGGD:BEEGCEEFGGGGGGGD8EGGGCCC>*AFGCGGGGEFGGCGFCGDGDGCDGDDDGC8CED5CCD)7>55@FG9*/=7<8CB*>95@F?FG22/)/2?<F?B><??##########
@DE18INS60510:318:000000000-B6LD3:1:1101:19251:3616 1:N:0:AAGAGGCAGAGCCTTA
CGGGGAATATTGCATAATGGGCGCAAGCCTGATGCAGCCATGCCGCGTGTATGAAGAAGGCCTTCGGGTTGTAAAGTACTTTCAGCGGGGAGGAAGGGAGTAAAGTTAATACCTTTGCTCATTGACGTTACCCGCAGAAGAAGCACCGGCTAACTCCGTGCCAGCAGCCGCGGTAATACGGAGGGTGCAAGCGTTAATCGGAATTACTGGGCGTAAAGCGCACGCAGGCGGTTTGTTAAGTCAGATGTGAAATCCCCGGGCTCAACCTGGGAACTGCATCTGA
+
FGGGGGGGGGGGGGGGGGGGFGGGGGGGGGGGGGGGGGGGGGGGGGGGGGGGGGFGGGGGGGGGGGGGGDGGGGGGGGGGFGGFFGGGEGGGGGGGGGGGGGGGGGGGGGGGGGFGGGGGGGGGGGGGGGGGGGGGGGGGGGGGGGGGGGGGGGGGGGGGGGGGGGGGGGGGGGGGGGGGEGGGGGGGGFFGGEECGFGGGDGGGDGGFFFFGCEGGGGGGGDDG5EGGGG9DDDFFFGGFFFF:A6FF7FCD@@FFGFBDEGGFFFB?@?B?B?777ABA>B
@DE18INS60510:318:000000000-B6LD3:1:1101:9353:3628 1:N:0:AAGAGGCAGAGCCTTA
TGGGGAATATTGCACAATGGGCGCAAGCCTGATGCAGCCATGCCGCGTGTATGAAGAAGGCCTTCGGGTTGTAGAGTACTTTCAGCGGGGAGGAAGGGAGTAAAGTTAATACCTTTGCTCATTGACGTTACCCGCAGAAGAAGCACCGGCTAACTCCGTGCCAGCAGCCGCGGTAATACGGAGGGTGCAAGCGTTAATCGGAATTACTGGGCGTAAAGCGCACGCAGGCGGTTTGTTAAGTCAGATGTGAAATCCCCGGGCTCAACCTGGGAACTGCATCTGA
+
FGGFGGGGGGGFGGGGGFGGGGGGGGGGGGGGGGGGGGFGGGGGGGGFCGGGGGGGGGGGGGCCFGGGFGEFFFCFGGFF<FFGGGGGDFEGGGFFCGGGGGGGGGGGGGGGGGGFGGAFFGGGGGGFFGGGGGDEEEFGGGGGGFGEGGGGGGGFGGFGDGGGGGGGFEGGGGGGGGGGGGGGGGGGFGGGGACEGGGFGGGGFGECCGGGG5EGGGGGCDEDGGGGCEGG5CDF@FGF7FFF?CFGFGGD7969CDFBCB<C??F??F?B8<?FFD9A9A=
@DE18INS60510:318:000000000-B6LD3:1:1101:17906:3629 1:N:0:AAGAGGCAGAGCCTTA
TGGGGAATATTGCACAATGGGCGCAAGCCTGATGCAGCCATGCCGCGTGTATGAAGTAGGCCTTCGGGTTGTAAAGTACTTCCAGCGGGGAGGAAGGGAGTAAAGTTAATACCTTTGCTCATTGACGTTACCCGCAGAAGAAGCACCGGCTAACTCCGTGCCAGCAGCCGCGGTAATACGGGGGGTGCAAGCGTTAATCGGAATTACTGGGCGTAAAGCGCACGCAGGCGGTTTGTTAAGTCAGATGTGAAATCCCCGGGCTCAACCTGGGAACTGCATCTGA
+
GGGGGGGGGGGGGGGGGGGGGGGGGGGGGGGGGGGGGGGGGGGGDGGGGGGGGGGGGGGGGGGGGGGGGGGGFGGGGBFCCFGGGGGGGGGGGGGGGGGGGGGGGGGGGGGGGGGGGGGGGGGGGGGGGGGGGGGGGGFGGGGGGGGGGGGGGGGGGGGGGGGGGGGGGGGGGGGGGGGGGGGDGGCEC708EEGGGGGGGGGGGGGFGGGGGGG5CFFG:DGGGGEGGGDCGDG:4=*C6@FFGFFGFFGGG?FFGDBFGFGGFFF(1@?:5:><DB269AF
@DE18INS60510:318:000000000-B6LD3:1:1101:14003:3674 1:N:0:AAGAGGCAGAGCCTTA
TGGGGAATATTGCACAATGGGCGCAAGCCTGATGCAGCCATGCCGCGTGTATGAAGAAGGCCTTCGGGTTGTAAAGTACTTTCAGCGGGGAGGAAGGGAGTAAAGTTAATACCTTTGCTCATTGACGTTACCCGCAGAAGAAGCACCGGCTAACTCCGTGCCAGCAGCCGCGGTAATACGGAGGGTGCAAGCGTTAATCGGAATTACTGGGCGTAAAGCGCACGCAGCCGGTTTGTTAAGTCAGATGTGAAATCCCCGGGCTCAACCTGGGAACTGCATCTGA
+
GGGGGGGGFGGGGGGGGGGGGGGGGGGGGGGGGGGGGGGGGFGGGGGDGGGGGGGGGGGGGGGGFGGGGGGGGGGGGFGFGGGGGGGGGGGGGGGGGGGGGGGGGGGGGGGGGGGGGGGGGGGGGGGGGGGGGGGGGGGGGGGGGGGGGGGGGGGGGGGGGGGGGGCFDGGGGGEGGF9;CGGGGGGGGGGGGEGC>CFGGGGGGGGGFGCCEGGGGGGCDGGGGGGGGGGG<DD75FG7FFFFGFFFF7FGGFFFGG6;C)>CFFFFFFFF:B><?AADFFB
@DE18INS60510:318:000000000-B6LD3:1:1101:5832:3679 1:N:0:AAGAGGCAGAGCCTTA
TGGGGAATATTGCACAATGGGCGCAAGCCTGATGCAGCCATGCCGCGTGTATGAAGAAGGCCTTCGGTTTGTAAAGTACTTTCAGCGGGGAGGCAGGGAGTCAAGTTAATACCTTTGCTCATTGACGTTACCCGCAGAAGAAGCACCGGCTAACTCCGTGCCAGCAGCCGCGGTAATACGGAGGGTGCAAGCGTTAATCGGAATTACTGGGCGTAAAGCGCACGTAGGCGGTTTGTTAAGTCAGATGTGAAATCCTCGGGATCAACCTGGGAACTGCATCTGA
+
-CEGG;CE6CFEC@EEFGGFD8FGE:6,C@C8CFEFGFGFGGGGGDDGGDGFGGGGFFGFFCFGGGG,?F=EFGGCFFGGF9<E?5>C:CCGG+=BEGFFG<?FDB?DDC@CDDCFCFFFFGGCGFEC<@:FFGGCF7CCBECCF:F@>**><F<,,>F7<CCFGFGG7*18EF*CC<F8*1<88EEDCEG5?EE*CGFGCC:E6CFG7EF5CEEE:>:3)9CG*7:597C9D*9>5?*:6=F=>?FFF##################################
@DE18INS60510:318:000000000-B6LD3:1:1101:14886:3686 1:N:0:AAGAGGCAGAGCCTTA
TGGGGAATATTGCACAATGGGCGCAAGCCTGATGCAGCCATGCCGCGTGTATGAAGAAGGCCTTCGGGTTGTAAAGTACTTTCAGCGGGGAGGAAGGGAGTAAAGTTAATACCTTTGCTCATTGACGTTACCCGCAGAAGAAGCACCGGCTAACTCCGTGCCAGCAGCCGCGGTAATACGGAGGGTGCAAGCGTTAATCGGAATTACTGGGCGTAAAGCGCACGCAGGCGGTTTGTTAAGTCAGATGTGAGATCCGCGGGCTCAACCTGGGAACTGCATCTGA
+
GGGGGGGGGGGGGGGGGGGFGGGGGGGGGGGGGGGGGGFGGGGG7FEFGGGGGGGGGGGFGGGGGGGGGGGGGGGGGGGFFFGGFGEGGGGGGGGCEGGCFGGGGGGFGGGGGG<FGGGGGGGGGGGGGGGGGGGGGGGGGFGFGGGGEGDCFGGGFGGGGGGGGGGGGDDGGGGGFDEFGGGG5?E8ECEFG?EE8<CC8C;ECEFCCE*:ECGEGGFGGGD35DGDEC77)9C:@FCFFFFFGGFGFFGFCF=)9D695)9FF158?F<?B??FBFFF<A4
@DE18INS60510:318:000000000-B6LD3:1:1101:16453:3712 1:N:0:AAGAGGCAGAGCCTTA
TGGGGAATATTGCACAATGGGCGCAAGCCTGATGCAGCCATGCCGCGTGTATGAAGAAGGCCTTCGGGTTGTAAAGTACTTTCAGCGGGGAGGAAGGGAGTAAAGTTAATACCTTTGCTCATTGACGTTACCCGCAGAAGAAGCACCGGCTAACTCCGTGCCAGCAGCCGCGGTAATACGGAGGGTGCAAGCGTTAATCGGAATTACTGGGCGTAAAGCGCACGCAGGCGGTTTGTTAAGTCAGATGTGAAATCCCCGGGCTCAACCTGGGAACTGCATCTGA
+
GGGGGGGGGGGGGGGGGGGGGGGGGGGGGGFGGGGGGGGGGGGGGGGGGGGGGGGGGGGGGGGGGGGGGGGGGGGGG@@@FFFGFFEGGEGGGFGGGGGGGGGGGGGGGGGGGGGGGGGGGGGGGGGGGGGGGGGGGGFFGFGGGGGGGGGGFFGGGGGGGGGGGGGGGGGGGGGGGGGGGGGGGGGGGGGGGGGGGGGGGG>FGGGGGGGGGEGEF>FCGGGGGGGGGGGGGGGFFFGGFFFFGGFGFGGGGFFFGGFBG55C?1FBFF:B>?BFFFFA>DF
@DE18INS60510:318:000000000-B6LD3:1:1101:22850:3736 1:N:0:AAGAGGCAGAGCCTTA
TGGGGAATATTGCACAATGGGCGCAAGCCTGATGCAGCCATGCCGCGTGTATGAAGAAGGCCTTCGGGTTGTAAAGTACTTTCAGCGGGGAGGAAGGGAGTAAAGTTAATACCTTTGCTCATTGACGTTACCCGCAGAAGAAGCACCGGCTAACTCCGTGCCAGCAGCCGCGGTAATACGGAGGGTGCAAGCGTTAATCGGAATTACTGGGCGTAAAGCGCACGCAGGCGGTTTGTTAAGTCAGATGTGAAATCCCCGGGCTCAACCTGGGAACTGCATCTGA
+
GFGGGGGGGGGEFGFGGFGGFDCGGGGGGGGGGGGGGGEGGGGGGGGGGGGGGGFGGGGFGGGGGGGGGGGGGGGGGGGE?DEGGGE:CGCFGGGGGGGGGGGGFG@FFFGGGGGGGGGGGGGCFGD:CCFGGGGDGGGGDFCFGGG@CGDGGFF9FGGGGGFGGGGG7FGEDGGGGGGGC8EEGEGGG?FFGGGGGGGGEEEFGCGG7@FCGGCEGGGGDDEGGGGDGDDDCD3)8/C:=@F?:9@:4*:DDFF?DDF>C)9F=?F::>??56)24<4>2>F
@DE18INS60510:318:000000000-B6LD3:1:1101:16327:3747 1:N:0:AAGAGGCAGAGCCTTA
TGGGGAATATTGCACAATGGGCGCAAGCCTGATGCAGCCATGCCGCGTGTATGAAGAAGGCCTTCGGGTTGTAAAGTACTTTCAGCGGGGAGGAAGGGAGTAAAGTTAATACCTTTGCTCATTGACGTTACCCGCAGAAGAAGCACCGGCTAACTCCGTGCCAGCAGCCGCGGTAATACGGAGGGTGCAAGCGTTAATCGGAATTACTGGGCGTAAAGCGCACGCAGGCGGTTTGTTAAGTCAGATGTGAAATCCCCGGGCTCAACCTGGGAACTGCATCTGA
+
GGGGGGGGGGGGGGGGGGGGFGGGGGGGGGGGGGGGGGGGGGGG7CGGGGGGGGFGGGGGGGGGGGDGGGFGFGGGGCECCFGGGGGGGGEGGGGGGGGGGGGGGGGGGGGGGGGGGGGGGGGGGGGGGGGGGGGGGGGGGGGGGGGGGGGGGGFGGGGDGGGGGGGGGGGGGGGGGGGGGGGGDEGGGGGGGDE>@CFGGGGGGGGGGGGGGGGGGGGDDD5DDD5DG5C5CDGF4@GGFFFF7+@CFC*CFBF@FGFBG>FGFBF:?>1<:?D<?BADABF
@DE18INS60510:318:000000000-B6LD3:1:1101:20055:3750 1:N:0:AAGAGGCAGAGCCTTA
TGGGGAATATTGCACAATGGGCGCAAGCCTGATGCAGCCATGCCGCGTGTATGAAGAAGGCCTTCGGGTTGTAAAGTACTTTCAGCGGGGAGGAAGGGAGTAAAGTTAATACCTTTGCTCATTGACGTTACCCGCAGAAGAAGCACCGGCTAACTCCGTGCCAGCAGCCGCGGTAATACGGAGGGTGCAAGCGTTAATCGGAATTACTGGGCGTAAAGCGCACGCAGGCGGTTTGTTAAGTCAGATGTGAAATCCCCGGGCTCAACCTGGGAACTGCATCTGA
+
GGGGGGGGGGGGGGGGGGFGGGGGGGGGGGGGGGGGGGGGGGGGGGGDGGGGGGFGGGGGGGGGGGGGGGGGGGGGGGGGFGGGGGGGGGGGGGGGGGFFG?FGGGGGGGGGGGGGGGFFGFGGGGGGFGCFDGGGGGGGGGGGGGGGGDEGGGGGGGGGGGGGGGGGFGDGGGEGFGGGGGGGGEEGGGGGGECEGGGGGGGGGGGFGGGGGGGGFFGGGGGDGGDGGEGGD3C@FFGGFFFFCFBFFGGGGFFFGGF6C)1CFBF??:::>::<?A<A<<B
@DE18INS60510:318:000000000-B6LD3:1:1101:23885:3756 1:N:0:AAGAGGCAGAGCCTTA
TGGGGAATATTGCACAATGGGCGCAAGCCTGATGCAGCCATGCCGCGTGTATGAAGAAGGCCTTCGGGTTGTAAAGTACTTTCAGCGGGGAGGAAGGGAGTAAAGCTAATACCTTTGCTCATTGACGTTACCCGCAGAAGAAGCACCGGCTAACTCCGTGCCAGCAGCCGCGGTAATACGGAGGGTGCAAGCGTTAATCGGAATTACTGGGCGTAAAGCGCACGCAGGCGGTTTGTTAAGTCAGATGTGAAATCCCCGGGCTCAACCTGGGAACTGCATCTGA
+
GGGGGGGGGGGGGGGGGFGGGGGGGGGFGGGGGGGGGGGGGGGGGGGGGGGGGGGGGGFGGGGFGGGGGGGGGGGGGGGGGGGGGGGGGGGGEGGGGGGGGFDFGCFGGGGGGGGGGGGGFGGFGGGGGGGGGDGGGEGGGGGGGGGGGGGGFGGGGGGGGGCCGGGGGGGGGGGGGGGGGGGGDGGGFFGGGGGGGGGGGGGGFGGGFGGGGGGGGFGGGGGGGGGDGGDCD*C5?F7FFFFFGFFGFFCGF49?3D>>GFGGFFF?FFBBFFFB<<<B2>F
@DE18INS60510:318:000000000-B6LD3:1:1101:15802:3756 1:N:0:AAGAGGCAGAGCCTTA
TGGGGAACATTGCACAATGGGCGCAAGCCTGATGCAGCCATGCCGCGTGTATGAAGAAGGCCTTCGGGTTGTAAAGTACTTTCAGCGGGGAGGAAGGGAGTAAAGTTAATACCTTTGCTCATTGACGTTACCCGCAGAAGAAGCACCGGCTAACTCCGTGCCAGCAGCCGCGGTGATACGGAGGTTGCAAGCGTTAATCGGAATTACTGGGCGTAAAGCGCAAGCAGGCGGTTTGTTAAGTCAGAGGTGAAATCCACGGGCTCAACCTGGGAACTGCATCTGA
+
GGGGGGGEDFFEGGGEDGGCFEFGGGECF@8EFGGGGGGGGGGGGGG:FFFF?FGFFG,EDFG,==,=FFD:FGGDFFFGFGFFD,@FDC@FEFFCGGGGGFGCCFGGGGGCFF,88FFGGGC3FGGG7FBCFCFBF7::CCGG@:FED77:FCFFF>*<CCF7CEE>;FE7@F*=AECGEDC7**;5EEFGG8*;8+<CEE*/<@F:<F==GEEC=:DGGG758CC:C=>9CCDF)9?*99FFF+8C>:77079*971(95CFF?F77F(450:>?B#####
@DE18INS60510:318:000000000-B6LD3:1:1101:17551:3773 1:N:0:AAGAGGCAGAGCCTTA
TAGGGAATCTTCGGCAATGGACGAAAGTCTGACCGAGCAACGCCGCGTGAGTGAAGAAGGTTTTCGGATCGTAAAACTCTGTTGTTAGAGAAGAACAAGGATGAGAGTAACTGTTCATCCCTTGACGGTATCTAACCAGAAAGCCACGGCTAACTACGTGCCAGCAGCCGCGGTAATACGTAGGTGGCAAGCGTTGTCCGGATTTATTGGGCGTAAAGCGAGCGCAGGCGGTTTCTTAAGTCTGATGTGAAAGCCCCCGGCTCAACCGGGGAGGGTCATTTGA
+
GGGGGGGGGGGFGFGGFGGFEGGGGGFFFGGF<CCFGDGGGGGGGGGGGGCGCFCEFFFCFEFFEFCF:CFAFGDBF=EBEFFFGGGGGCE=?FGGGGFGEGGFGGGGGGGGGFFGGGGGGGFFDFEEEGEGGGGGGGGGFGGGGGGGGGGGFGGFCFFCGGG:E8>DD@EEGFGGFGGGFFFE2BFGGGEFEB:CEGGGGG;EGGGGGG5C8EGEF*77*<ECCDGGGGGCD9FFF4?F/@6?>FF:*:CCCF>57D0737*293433569>FBF#######
@DE18INS60510:318:000000000-B6LD3:1:1101:21977:3777 1:N:0:AAGAGGCAGAGCCTTA
TGGGGAATATTGCACAATGGGCGCAAGCCTGATGCAGCCATGCCGCGTGTATGAAGAAGGCCTTCGGGTTGTAAAGTACTTTCAGCGGGGAGGAAGGGAGTAAAGTTAATACCTTTGCTCATTGACGTTACCCGCAGAAGAAGCACCGGCTAACTCCGTGCCAGCAGCCGCGGTAATACGGAGGGTGCAAGCGTTAATCGGAATTACTGGGCGTAAAGCGCACGCAGGCGGTTTGTTAAGTCAGATGTGAAATCCCCGGGCTCAACCTGGGAACTGCATCTGA
+
GGGGGGGGGGGFGFGGGGGGGGGGGGGGGGGGGGGGGGGGGGGGGGGGGGGGGGGGGGGGGGGGGGGGGGGGGGGGGGGGGGGGGGGGGGGGGGFGGGGGGGFGGGGGGGGGGGGGGGGGGGGGGGGGGGGGGGGGGGGGGGGGGGGGGGGGGGGGGGGGDGGGGGGGGGGGGGGGGGGGGCFEG>ECFGGGGGGGGGGGG5EGGG?GFGGGGGGGGGGGDDEDEGGGCEG<C<DFFBGG7@F?FCFFFGF7DFF;FG>9CDFGF<FB?FB7827??26><AB
@DE18INS60510:318:000000000-B6LD3:1:1101:12983:3777 1:N:0:AAGAGGCAGAGCCTTA
TGGGGAATATTGCACAATGGGCGCAAGCCTGATGCAGCCATGCCGCGTGTATGAAGAAGGCCTTCGGGTTGTAAAGTACTTTCAGCGGGGAGGAAGGGAGTAAAGTTAATACCTTTGCTCATTGACGTTACCCGCAGAAGAAGCACCGGCTAACTCCGTGCCAGCAGCCGCGGTAATACGGAGGGTGCAAGCGTTAATCGGAATTACTGGGCGTAAAGCGCACGCAGGCGGTTTGTTAAGTCAGATGTGAAATCCCCGGGCTCAACCTGGGAACTGCATCTGA
+
EGGGGGGGCFGDFGGGFFFCEGGGGGGFGGFGGFGGGGFGFFGGGGGGDCEGDEGADFFGGGGAFGG7BFGFFFGGGGGGGGGGGGGGGGDGGGGCEGGGGGGGGGGGGGGGGGGGGGFCGFFEFGGCFGGFGGGECFBCFGGGGGGGFGC:FGGGGGGGGFGCG7BCFEGGGGGG?CGGGGGGGGGGGGGGGECCFGGGGGEFGEFGDGGGGEEE5FFGGGGGC<E35=D9D3C:?BCCFFFFGEFFFFGGGFF6C>9>GBF468>7?>??::0372>29>4
@DE18INS60510:318:000000000-B6LD3:1:1101:15522:3779 1:N:0:AAGAGGCAGAGCCTTA
TGGGGAATATTGCACAATGGGCGCAAGCCTGATGCAGCCATGCCGCGTGTATGAAGAAGGCCTTCGGGTTGTAAAGTACTTTCAGCGGGGAGGAAGGGAGTAAAGTTAATACCTTTGCTCATTGACGTTACCCGCAGAAGAAGCACCGGCTAACTCCGTGCCAGCAGCCGCGGTAATACGGAGGGTGCAAGCGTTAATCGGAATTACTGGGCGTAAAGCGCACGCAGGCGGTTTGTTAAGTCAGATGTGAAATCCCCGGGCTCAACCTGGGAACTGCATCCGA
+
GGGGGGGGGGGGGGGGGGGGGGGGGGGGGGGGGGGGGGGGGGGGEDEFGGGDGGFFGGGGGGGGFGGGEFGGGFGGGGGFFFGGGGGGGGGGGGFGGGGGGFGGGGGGGGGGGGFGGGGGGGGGGGGGGGGGGGGGGG@FGGGGGGFGGGGGGGGGGFGGGGG@FG@FGGGGGGGGGGGGGGGGGGGGGGGFGCCE>CCGGDDFCCFF+@FFGGGGGGGGGGGGC5EGGGGC357>)*:D@F=FDFFGFDFG:@@)59>>)094?<@:?F?############
@DE18INS60510:318:000000000-B6LD3:1:1101:12157:3788 1:N:0:AAGAGGCAGAGCCTTA
TGGGGAATATTGCACAATGGGCGCAAGCCTGGTGCAGCCATGCCGCGTGTATGAAGAAGGCCTTCGGGTTGTAAAGTACTTACAGCGGGGAGGAAGGGAGTAAAGTTAATACCTTTGCTCATTGACGTTACCCGCAGAAGAAGCACCGGCTAACTCCGTGCCAGCAGCCGCGGTAATACGGAGGGTGCAAGCGTTAATCGGAATTACTGGGCGTAAAGCGCACGCAGGCGGTTTGTTAATTCAGATGTGAAATCCCCGGGCTCAACCTGGGAACTGCCTCTGA
+
GFGGGGGGGGGFGGGGGGFGGGGGGGGFGFGCF<FFGGFGGGGGDGGGEFGGCFGGGGFFGGGFFDCFFG>BFGGGGFGGFAFCFGEGG7FECCFGGGGGGGFGGGGGGGFGGGGGGGAFEGGFGFGCGGGGGGGCGG?F6CCDFFGDEGGGGGGFFGGCEGGFG6EC:8E8EEEEFGGGDEEGGGEGGGGGEEG>FGG5588CFGGFF6C5CEG*:CGGGDEGGGGDGEGGGC<F@B**19?F7<FFFGD:DFFFGG>9D5<4@1FFBF:<:BBBF04::BF
@DE18INS60510:318:000000000-B6LD3:1:1101:11722:3800 1:N:0:AAGAGGCAGAGCCTTA
TGGGGAATATTGCACAATGGGCGCAAGCCTGATGCAGCCATGCCGCGTGTATGAAGAAGGCCTTCGGGTTGTAAAGTACTTTCAGCGGGGAGGAAGGGAGTAAAGTTAATACCTTTGCTCATTGACGTTACCCGCAGAAGAAGCACCGGCTAACTCCGTGCCAGCAGCCGCGGTAATACGGAGGGTGCAAGCGTTAATCGGAATTACTGGGCGTAAAGCGCACGCAGGCGGTTTGTTAAGTCAGATGTGAAATCCCCGGGCTCAACCTGGGAACTGCATCTGA
+
GGGGGGGGFGGGGFGGEGGGGFFGGGGFGE@FGGGGGGFGGGGGEGGCEFFGGGGGGGGFGGGGGGDCGGGGGGGGGGFFFGGGGGGGGGGGGGFGGGGGGCEFADGGGG9BFGGGGGGGGGGGGGGGGGGGGGGGG<FCFFGGGGGGGGGGGGGGGGG>GGGGGGGGGGGGGGGGFGGGDCFGEEDGEFGGGGGGG?FEGGCGGGGGGFGGG=E=FGFGDGECEDEGGGGDD**77?7CF=@FC79?@*>F77?97CBFGEGF4?#################
@DE18INS60510:318:000000000-B6LD3:1:1101:24025:3803 1:N:0:AAGAGGCAGAGCCTTA
TGGGGAATATTGCACAATGGGCGCAAGCCTGATGCAGCCATGCCGCGTGTATGAAGAAGGCCTTCGGGTTGTAAAGTACTTTCAGCGCGGAGGAAGGGAGTAAAGTTGATACCTTTGCTCATTGACGTTACCCGCAGAAGAAGCACCGGCTAACTCCGTGCCAGCAGCCGCGGTAATACGGAGGGTGCAAGCGTTAATCGGAATTACTGGGCGTAAAGCGCACGCAGGCGGTTTGTTAAGTCAGATGTGAAATCCCCGGGCTCAACCTGGGAACTGCATCTGA
+
GGGGGGGGGGGGGGGGGGGGGGGGGGGGGGGGGGGGGGGGGGGGGGGFFGGGGGGGGGGGGGGGGGGGGGGGGGGGGGGFGGGGGGGGGGGGGGGGGGGGGGGGGGGGGGGGGGGGGGGGGGGGGGGGGGGGGGGGGGGGGGGGGGGGGGGGGGGGGGGGGGGGGGGGGGGGGGGGF9FFGGGGGGGGGGGGGDGGFFGGGGGGFGGGGGGGGGGGGGGGGGGGGGGGGGG9C7CFF?>:@FFFFF?2*2:2CF9:<D>B3>GGFBFFFFFFFFFFBA#####
@DE18INS60510:318:000000000-B6LD3:1:1101:18680:3812 1:N:0:AAGAGGCAGAGCCTTA
TGGGGAATATTGCACAATGGGCGCAAGCCTGATGCAGCCATGCCGCGTGTATGAAGAAGGCCTTCGGGTTGTAAAGTACTTTCAGCGGGGAGGAAGGGAGTAAAGTTAATACCTTTGCTCATTGACGTTACCCGCAGAAGAAGCACCGGCTAACTCCGTGCCAGCAGCCGCGGTAATACGGAGGGTGCAAGCGTTAATCGGAATTACTGGGCGTAAAGCGCACGCAGGCGGTTTGTTAAGTCAGATGTGAAATCCCCGGGCTCAACCTGGGAACTGCATCTGA
+
GGGGGGGGGGGGGGGGGGGGGGGGGGGGGGGGGGGGGGGGGGGGGGGGGGGGGGGGGGGGGGGGGGGGGGGGFGGGG?EBEFGGGGGGGGGGGGFGGGGGGGGGGGGGGGGGGGGBFGGGGGGGFGGGGGGGGGGGGGGCFGGGGGGGGGGGGGGGGGGGDGGGGGGGGGGGGGGGGGGGGEGGGGGGGGGGGGGGGFGGGGGGGGGGGGGGGGG5CFGGDDGGGGGGGGGDCGGF?FGGFFFFGG?CFGGGGF)<CD>BG35C*3::?FFF?0:>>AAF<AF
@DE18INS60510:318:000000000-B6LD3:1:1101:18925:3816 1:N:0:AAGAGGCAGAGCCTTA
TGGGGAATATTGCACAATGGGCGCAAGCCTGATGCAGCCATGCCGCGTGTATGAAGAAGGCCTTCGGGTTGTAAAGTACTTTCAGCGGGGAGGAAGGGAGTAAAGTTAATACCTTTGCTCATTGACGTTACCCGCAGAAGAAGCACCGGCTAACTCCGTGCCAGCAGCCGCGGTAATACGGAGGGTGCAAGCGTTAATCGGAATTACTGGGCGTAAAGCGCACGCAGGCGGTTTGTTAAGTCAGATGTGAAATCCCCGGGCTCAACCTGGGAACTGCATCTGA
+
GGGGGGGGGGGGGGGGGGGGGGGGGGGGGGGGGGGGGGGGFGGGGGGGGGGGGGGGGGGGGGGGGGGGGGG<FGGGGGGFGGGGGGGGGGGGGGFGGGGGGGGGGFGFGGGGGGGCGGGGGGGGGGGFGGGGGGGGGGGFGGGGGGGGGGGGGGGGFGGGGGGGGGGGGGGGGGGGGGGGGGGGGGGGGGFGECCEGGGGGGGD?FGDGCCFGGGGGGGG3DEGGGGGGGGDCDDFFFGC6@BFGDFGFGG7FFF@FGFFC)19FFFF:FB<7?#########
@DE18INS60510:318:000000000-B6LD3:1:1101:19137:3825 1:N:0:AAGAGGCAGAGCCTTA
TGGGGAATATTGCACAATGGGCGCAAGCCTGATGCAGCCATGCCGCGTGTATGAAGAAGGCCTTCGGGTTGTAAAGTACTTTCAGCGGGGAGGAAGGGAGTAAAGTTAATACCTTTGCTCATTGACGTTACCCGCAGAAGAAGCACCGGCTAACTCCGTGCCAGCAGCCGCGGTGATACGGAGGGTGCAAGCGTTAATCGGAATTACTGGGCGTAAAGCGCACGCAGGCGGTTTGTTAAGTCAGATGGAAAATCCTCGGGCTCAACCTGGGCACTGCATCTGA
+
FGFGGEGGGFGAFGGCC<FCFGGGGGG,DE<FGFDFFGCEAFGFEECFGGGCGGFEFGGGGGGFCFGGGC:BFGGGGGGGFFGGGGGGDGEGGGGGGGFFFGFGCGGDGD?FGGGFGG,EFFDGFGBCFGGGGGDFEGGFFGGGGGFGDCF7?FCFGEGFGGGGFGCGFGGGGFG7<CFGGCFDEGDEFEGGG>E>FGGGE>*/AFG?@<EGEE5CCFGDDGGGG<5DECD7C<<7)=FG@469>+=*)2>DGFF*:C:0))9*?<4>7>:(4:(2<<)6>FF
@DE18INS60510:318:000000000-B6LD3:1:1101:11937:3829 1:N:0:AAGAGGCAGAGCCTTA
TGGGGAATATTGCACAATGGGCGCAAGCCTGATGCAGCCATGCCGCGTGTATGAAGAAGGCCTTCGGGTTGTAAAGTACTTTCAGCGGGGAGGAAGGGAGTAAAGTTAATACCTTTGCTCATTGACGTTACCCGCAGAAGAAGCACCGGCTAACTCCGTGCCAGCAGCCGCGGTAATACGGAGGGTGCAAGCGTTAATCGGAATTACTGGGCGTAAAGCGCACGCAGGCGGTTTGTTAAGTCAGATGTGAAATCCCCGGGCTCAACCTGGGAACTGCATCTGA
+
FGGGGG@F@FFFGGGGGGC8EFGGEGGFGGAFGGGFGGFGCFGGDGGGGGFFGGCEEFGGFGGGGGCEFGFGDGEAFGGGGGFFFFGGGG+FEGGGGGGGGGGGGGGGGGG9FF=B<FFFFGG9FGEGCBEFGEGEG@FGF:FGGGG>CC7*@FGGFGGGGGFGGF7CFGEEGFGGGGGG58FDCEEG8E75CE>C>FDGE>EGGCFGF+:CECCEF>FGGGGGGGGGGGGDC375@FCCFF4@>C?CFGG774?:FG60CDGF?:FF7)47:B??2>BF<A=
@DE18INS60510:318:000000000-B6LD3:1:1101:14383:3836 1:N:0:AAGAGGCAGAGCCTTA
TGGGGAATATTGCACAATGGGCGCAAGCCTGATGCAGCCATGCCGCGTGTATGAAGAAGGCCTTCGGGTTGTAAAGTACTTTCAGCGGGGAGGAAGGGAGTAAAGTTAATACCTTTGCTCATTGACGTTACCCGCAGAAGAAGCACCGGCTAACTCCGTGCCAGCAGCCGCGGTAATACGGAGGGTGCAAGCGTTAATCGGAATTACTGGGCGTAAAGCGCACGCAGGCGGTTTGTTAAGTCAGATGTGAAATCCCCGGGCTCAACCTGGGAACTGCATCTGA
+
FGGGGGGGGGGGGGGGGGGGGGGGGGGGGGGGGGGGGGGGGGGGGGGFGFGGGGGGGGGGGGGGGGGGFGGGGGGGGGGGGGGGGGGGGGGGGGGGGGGGGGGGGGGGGGGGGDGFGGGGGGGGGGGGGGGGGGGGGGGGGGGGGGGGGGGGGGGGGGGGGGGGGGGGGGGGGGGGGGGGGGGGGGGGGGGFGEE8;CGGGGGGGGGGGGGGGGGGGGGGGGGGGGEGGGGDG5C:F=FGFFFFFGFCFGGDDFF@FGFFG:GFFFFFFFFFF?:??FFF9>B
@DE18INS60510:318:000000000-B6LD3:1:1101:22673:3836 1:N:0:AAGAGGCAGAGCCTTA
TGGGGAATATTGCACAATGGGCGCAAGCCTGATGCAGCCATGCCGCGTGTATGAAGAAGGCCTTCGGGTTGTAAAGTACTTTCAGCGGGGAGGAAGGGAGTAAAGTTAATACCTTTGCTCATTGACGTTACCCGCAGAAGAAGCACCGGCTAACTCCGTGCCAGCAGCCGCGGTAATACGGAGGGTGCAAGCGTTAATCGGAATTACTGGGCGTAAAGCGCACGCAGGCGGTTTGTTAAGTCAGATGTGAAATCCCCGGGCTCAACCTGGGAACTGCATCTGA
+
GGGGGGGGGGGGGGGGGGGGGGGGGGGGGGGGGGGGGGGGGGGGGGGGGGGGGGGGGGGGGGGGGGGGGGGGGGGGGGGGGGGGGGGGGGGFGEFGCDGGGGGGGGGGGG9FGGGFGGGGGGGGGGGGGGGGGGGGGGGGGGGFGGGGGGGGGGGGGGGFGGGGGGCGEGGEGGGGGGGGGGGGGEGGGGGGGEGGGGGFDEGGGFDGFFFFGGE:FGGCGDGGGGEGGGDCDCCFFFFFFFFFFFFCFGGDFFF?CD9>D)>=??F04>B???FFF2>>A<=
@DE18INS60510:318:000000000-B6LD3:1:1101:10431:3846 1:N:0:AAGAGGCAGAGCCTTA
TGGGGAATATTGCACAATGGGCGCAAGCCTGATGCAGCCATGCCGCGTGTATGAAGAAGGCCTTCGGGTTGTAAAGTACTTTCAGCGGGGAGGAAGGGAGTAAAGTTAATACCTTTGCTCATTGACGTTACCCGCAGAAGAAGCAACGGCTGACTCCGTGCCAGCAGCCGCGGTAATACGGAGGGTGCAAGCGTTAATCGGAATTACTGGGCGTAAAGCGCACGCAGGCGGTTTGTCAAGTCAGATGTGAAATCCCCGGGCTCAACCTGGGAACTGCATCTGA
+
FGFCCCCFG9-CCDEFDGCGC,C7CBCGF@EGGFGFGF@FGGGGGGGF:FGGFFFGGGGG?FF8EDFGGGGB,C<?FGG?FGG<EG7C@C7>CF@?@CFFFFFGDGGFFGEDD?CFDAAFDGFGGGG:FF:DFG+@33DFCFFCG,3::F:FAFGGGGF*BBEGC7C62F8EDF*;?EFG8CCCEEEGCCCFD?*1C+<F88C>FGGGGDE=?EGE5CFCCGEGD):)::DDGGDF*=*969F4?FFG=FF>FF:F576>)8CFF?4.()(33?FB?FB24<F
@DE18INS60510:318:000000000-B6LD3:1:1101:12064:3858 1:N:0:AAGAGGCAGAGCCTTA
TGGGGAATATTGCACAATGGGCGCAAGCCTGATGCAGCCATGCCGCGTGTATGAAGAAGGCCTTCGGGTTGTAAAGTACTTTCAGCGGGGAGGAAGGGAGTAAAGTTAATACCTTTGCTCATTGACGTTACCCGCAGAAGAAGCACCGGCTAACTCCGTGCCAGCAGCCGCGGTAATACGGAGGGTGCAAGCGTTAATCGGAATTACTGGGCGTAAAGCGCACGCAGGCGGTGTGTTAAGCCAGATGTGAAATCCCCGGGCTCAACCTGGGAACTGCATCTGA
+
GGGGGGGGGGGGGGGGFGGCGGGGGCEFGGGGGGGGGGFGGGGGGGGGGGGGGGGGGGGGGFGGGGG:4BFFGGGEFEGGAFGGGGFGGG7BFEEFG>FEGGGAFCFGGGDGGGCFGGACD>FGGFEGFFGGFCFD@FD:DCCFFGGG*:CGGGFEGGFBCFFFFFCC7*BEG58EGGG8:;ECECACFEFFG8CG5@CEEGDG60+<+CFFCEG55>D<DDCGC)5CE=CC/9<5?BC############################################
@DE18INS60510:318:000000000-B6LD3:1:1101:6267:3865 1:N:0:AAGAGGCAGCGCCTTA
TGGGGAATATTGCACAATGGGCGCAAGCCTGATGCAGCCATGCCGCGTGTATGAAGAAGGCCTTCGGGTTGTACAGTACTTTCAGCGGGGAGGAAGTGAGTAAAGTTCATACCTTTGCTCATTGACGTTACCCGCAGAAGAAGCACCGGCTAACTCCGTGCCAGCAGCCGCGGTAATACGGAGGGTGCAAGCGTTACTCGGAATTACTGCGCGTAAAGCGCACGCAGGCTGTTTGTTAAGTTAGATGTGAAATCCCCGGGCCCAACTTGGGAACTGCGTCTGA
+
C@EFEE7F<<F6FCF,CFE<,<FFC+7,:EC6CC,6CGGDGGGGGCFFFFAFF,CCD88,8BFGGF>7FGGF?,<@FF<FFFG9?FCDE>GGG7=>3=,,C@,BFGB3@CC<>CFFGFGC==C9<C*36,3,8:FGEGFF:A7C:F@C<CC7:?;3<CFCGDGG*+43*1B8:<*;C?3:5//1:2;C3<?5*CC8*@7E5:*/<+<C9+**22>5=:7D31CDDG=<5*9*2:D75*2:@##########################################
@DE18INS60510:318:000000000-B6LD3:1:1101:11367:3869 1:N:0:AAGAGGCAGAGCCTTA
TGGGGAATATTGCACAATGGGCGCAAGCCTGATGCAGCCATGCCGCGTGTATGAAGAAGGCCTTCGGGTTGTAAAGTACTTTCAGCGGGGAGGAAGGGAGTAAAGTTAATACCTTTGCTCATTGACGTTACCCGCAGAAGAAGCACCGGCTAACTCCGTGCCAGCAGCCGCGGTAATACGGAGGGTGCAAGCGTTAATCGGAATTACTGGCGGAAAGCGCACGCAGGCGGTTTGTTAAGTCCGATGTGAAATCCCCGGGCTCAACCTGGGAACTGCATCTGAT
+
GGGGGGGGGGGGGGGGGGFGGGGGGGGGGGGGGGGGGGGGGGGGGGGGGGGGGGGGGGGGGGGGGGGGGGGGGGGGGGGGGGGGGGGGGGGGGFGFGGGGGGFGGGGGGGGGGGGGGGGGGGGCFGGGGGGGGGGFGGGGGGGGFGGGGGGGGGGGGGG7FFGGGEFGGGGGGGGDGFGGGGGGGGGGGGGGGGGGGGGGGGCFFGGGDCGD***:CFDGGDGG=5CDGGGGGGGF@FGGF*5.>EFGFG*0?FFFGDF9<)7651@7?FFFFF))34A244B
@DE18INS60510:318:000000000-B6LD3:1:1101:20170:3875 1:N:0:AAGAGGCAGAGCCTTA
TGGGGAATATTGCACAATGGGTGCAAGCCTGATGCAGCCATGCCGCGTGTATGAAGAAGGCCTTCGGGTTGTAAAGTACTTTCAGCGGGGAGGAAGGGAGTAAAGTTAATACCTTTGCTCATTGACGTTACCCGCAGAAGAAGCACCGGCTAACTCCGTGCCAGCAGCCGCGGTAATACGGAGGGCGCAAGCGTTAATCGGAATTACTGGGCGTAAAGCGCACGCAGGCGGTTTGTTAAGTCAGATGTGAAATCCCCGGGCGCAACCTGGGAACTGCATCTGA
+
GGGGGGGGGGGGGGGGGCGGGGGGGGGGGGGGGGGGGFFGGGGGGGGFGEGGGGGGGGGGGGGFGGGGGCFCFGGGGGFEFFFGGGGGGGGGGGCGGGGGGF,@FGGFFFFGGGGABFCAFDGGGGGGGFGGGGGGGFFFFFFGDGFEG7CFGFFGFFFGGGGGGGGGFECGGFEGF?E5;CG>?EEDGCEGGGGGGCG8C>CF+++0<8CECEEEC>CCD5>CC3:C5:C/7*9<74:F@?4@*09:FG#################################
@DE18INS60510:318:000000000-B6LD3:1:1101:13050:3882 1:N:0:AAGAGGCAGAGCCTTA
TGGGGAATATTGCACAATGGGCGCAAGCCTGATGCAGCCATGCCGCGTGTATGAAGAAGGCCTTCGGGTTGTAAAGTACTTTCAGCGGGGAGGAAGGGAGTAAAGTTAATACCCTTGCTCATTGACGTTACCCGCAGAAGAAGCACCGGCTAACTCCGTGCCAGCAGCCGCGGTAATACGGAGGGTGCAAGCGTTAATCGGAATTACTGGGCGTAAAGCGCACGCAGGCGGTTTGTTAAGTCAGATGTGAAATCCCCGGCTCAACCTGGGAACTGCATCTGAT
+
GGGGGGGGGGGGGGGGGGGGGGGGGGGGGGGGGGGGGGGGGGGGGGGGGGGGGGGGGGGGGGGGGGGGGGGGGGGGGGGGGGGGGGGGGGGGGGGGGGGGGGGGGGGGGGGGGGGGGGGGGGGGGGGGGGGGGGGGGGGGGGGGGGGGGGGGGGGGGGGGGGGGGGGGGGGGGGGGGGGGGGGGGGGGGGGGGGGGGGGGGGGGGCEGCGGGGGGDGGGGGGGGGGGGGGGGC<D>@FGDFFFFF98DFGG7FFFFGGBBC@FGF<F?630:BBFFF5)6<B#
@DE18INS60510:318:000000000-B6LD3:1:1101:11282:3885 1:N:0:AAGAGGCAGAGCCTTA
TGGGGAATATTGCACAATGGGCGCAAGCCTGATGCAGCCATGCCGCGTGTATGAAGAAGGCCTTCGGGTTGTAAAGTACTCTCAGCGGGGAGGAAGGGAGTAAAGTTAATACCTTTGCTCATTGACGTTACCCGCAGAAGAAGCACCGGCTAACTCCGTGCCAGCAGCCGCGGTAATACGGAGGGTGCAAGCGTTAATCGGAATTACTGGGCGTAAAGCGCACGCAGGCGGTTTGTTAAGTCAGATGTGAAATCCCCGGGCTCAACCTGGGAACTGCATCTGA
+
GGGGGGGGGGGGGGGGGFFGGGGGGGGDGGGGGFFGGGGGFGGGGGGFGGGGGGGGFGGGGGGFGGGGFGGGGGGGGGGG,=FGFFGGGGGGGGGGGGGFGGGGGCGGGGFG8CFFGGGFFGGGGFGGGFGGGGGGGGGGGGGGGGGGGGGGGGGGGGGGGGGGGGGGGGGGGCEGCFGGG5CDD?EEGFGGG8CCFFGGGGGGGGGGFFGGGEE==FFGGDCDDGGGGGGDC*7).9FGFFFFGF=>*2:**17)>DFFC5*97:F:?>BBBFF<BB>F###
@DE18INS60510:318:000000000-B6LD3:1:1101:20186:3888 1:N:0:AAGAGGCAGAGCCTTA
TGGGGAATATTGCACAATGGGTGCAAGCCTGATGCAGCCATGCCGCGTGTATGAAGAAGGCCTTCGGGTTGTAAAGTACTTTCAGCGGGGAGGAAGGGAGTAAAGTTAATACCTTTGCTCATTGACGTTACCCGCAGAAGAAGCACCGGCTAACTCCGTGCCAGCAGCCGCGGTAATACGGAGGGCGCAAGCGTTAATCGGAATTACTGGGCGTAAAGCGCACGCAGGCGGTTTGTTAAGTCAGATGTGAAATCCCCGGGCTCAACCTGGGAACTGCATCTGA
+
GGGGGGGGGGGGGGGGGGGGGGGGGGGGGGGGGGGGGGGGGGGGGDGGGGGGGGGGGGGGGGGFGGGGGGGGGGGGGGGFGGGGGGGGGGGGGGGGGGGGGGGGGGGGGGGGGGGGGGGGGGGGGGGGGGGGGGGGGGGGGGGGGGGGGGDGGGGGGGGGGGGGGGGGGGGGGGGGGGGGGGGGGGGGDGGGG8EEGGGGGGGGGGGGGGGGGEEGGGGGGDGGGGGGGGG5C3C>?@>C@FFFGGFFFGCGGF)7<DFFC>FGFFF7:FFB>?:??A6AA<F
@DE18INS60510:318:000000000-B6LD3:1:1101:13324:3892 1:N:0:AAGAGGCAGAGCCTTA
GCCAGTCCACAGAGAAAGACGCATTGCTGACATTTCAACAGAGATCGGGCTTGGCAGCAGTAAGGCTTCAACGCCTGGATGGATCATCTGCTGCACTTTCGGATCAACGAAGCTGTAGGTGATCACTTCCTGATAGCCTTTGTCGTTGAGCAGCGTTTTCACGCGCTTGAGCGACAGGTCAGCTTCACGGTGAGTACCCATAATCAGGCTTGCCCGTACCGGCTCATCCGGGATGTTGTTGTAGCCGTAAACACCCGCTACTTCTTCAACCAGATTTTCTTCA
+
GGGGGGGGGGGGGGGGGGGGGGGGDGGGGGGGGGGGEGGGGGGGGGGEFEGFCCF9CFGGGGGGGGGGGGGGDEGGGGGGGGGGFGFGCFFGGGGGGGGGGGGGGGGGGGGGGGGGGGGGGGGGGCGGGGGGGGGGFG<FGGGGGGGFGGGGGGGFGGGGGGCFGGGGGGDFDGGGGGGGGGGGDFCGGGGGGGGGGFGEGGCFG?CGGGGDFE+AEGGG:CGGGGCDFDDCDGC6@FF<)08*::BGDG<7:))01)(,7?FFF##################
@DE18INS60510:318:000000000-B6LD3:1:1101:12687:3895 1:N:0:AAGAGGCAGAGCCTTA
GGAATATTGCACAATGGGCGCAAGCCTGATGCAGCCATGCCGCGTGTATGAAGAAGGCCTTCGGGTTGTAAAGTACTTTCAGCGGGGAGGAAGGGAGTAAAGTTAATACCTTTGCTCATTGACGTTACCCGCAGAAGAAGCACCGGCTAACTCCGTGCCAGCAGCCGCGGTAATACGGAGGGTGCAAGCGTTAATCGGAATTACTGGGCGTAAAGCGCACGCAGGCGGTTTGTTAAGTCAGATGTGAAATCCCCGGGCTCAACCTGGGAACTGCATCTGATAC
+
GGGGGFFGFGFFEGGGGGGGGGGGGGGGGGGGGGFGEFCGGGGGEGGGCG@FFFGGGGGGFGGGGGGGFGGGGGGGGGGGGGGGGGGGGEFGGGDGGF8FDFEGFFEG9FCFGDFFFGGGCFGGGGGGGGGFGGCFFGGFFGGGGGGGG@FFGGGC7CFFGGGGGGGCEGCEGGGFGEEEEGFGDFFGGGGGGGGGGGGGFGF?FG6CFGG=CFGFGGG<DDGG5<=DE55>CDGFFFGGF*9FGG?CF=>7FFDEGD03=FGC4:><:F<:<?BBF><>AF?
@DE18INS60510:318:000000000-B6LD3:1:1101:21145:3903 1:N:0:AAGAGGCAGAGCCTTA
TGGGGAATATTGCACAATGGGCGCAAGCCTGATGCAGCCATGCCGCGTGTATGAAGAAGGCCTTCGGGTTGTAAAGTACTTTCAGCGGGGAGGAAGGGAGTAAAATTAATACCTTTGCTCATTGACGTTACCCGCAGAAGAAGCACCGGCTAACTCCGTGCCAGCAGCCGCGGTAATACGGAGGGTGCAAGCGTTAATCGGAATTACTGGGCGTAAAGCGCACGCAGGCGGTTTGTTAAGTCAGATGTGAAATCACCGGGCTCAACCTGTGAACTGTATCTGA
+
GGGGGGGGGGGGGGGGGFGGDGGGGGGGGGGGGGGGGGGGGGGGGGGGGGGGGGGGGGGGGGGGGGEEFDGGGGGGGGGCCFFGGGGGGGGGGDGGGGGGGGGGGGGGFGGGGGGGGGGFFCFFFGGEGFGGGGGGGGGGGGGGGG>FEEGGFGGGGGGGDGGGGGFGGGGGGGGGGGFFGGGGGGDGFGGGG>C5C7@FCEAFC9CFGFGGGEGGGGGGGDGGGGGGGGGDD3DF:FCCFFFF7<=:@*>7FF*9CGB;G>FD4::?:*.:5<AFF2<2<AB
@DE18INS60510:318:000000000-B6LD3:1:1101:10661:3915 1:N:0:AAGAGGCAGAGCCTTA
TGGGGAATATTGCACAATGGGCGCAAGCCTGATGCAGCCATGCCGCGTGTATGAAGAAGGCCTTCGGGTTGTAAAGTACTTTCAGCGGGGAGGAAGGGAGTAAAGTTAATACCTTTGCTCATTGACGTTACCCGCAGAAGAAGCACCGGCTAACTCCGTGCCAGCAGCCGCGGTAATACGGAGGGTGCAAGCGTTAATCGGAATTACTGGGCGTAAAGCGCACGCAGGCGGTTTGTTAAGTCAGATGTGAAATCCCCGGGCTCAACCTGGGAACCGCATCTGA
+
GGGFFFCFGGGGGGGGGFGGGG>GEGGGGGGGGGFGGGEGFDGFEGGEGGGGGG,DFFFGGGGGGGGGFFGFCF=FGGGCEBFGFFECEFGGGGGGGGGGGGGGGGGGGGGGGGGGGGFFGGFGGGG<FFGDGGGGGGGGGGGGGFGGGGGGGGGGGGGGGGGFGCFGFGGGGEGGGGGGGGDCGGGGGGGFGG5EGGGGGGCFGCF+<EF5EGGGGFGGDDGGGDGDG5C7D3CF@F:FFF?BCFFCFGGDFF?@GGFFG>FFFFF:<F#############
@DE18INS60510:318:000000000-B6LD3:1:1101:19076:3916 1:N:0:AAGAGGCAGAGCCTTA
TGGGGAATATTGCACAATGGGCGCAAGCCTGATGCAGCCATGCCGCGTGTATGAAGAAGGCCTTCGGGTTGTAAAGTACTTTCAGCGGGGAGGAAGGGAGTAAAGTTAATACCTTTGCTCATTGACGTTACCCGCAGAAGAAGCACCGGCTAACTCCGTGCCAGCAGCCGCGGTAATACGGAGGGTGCAAGCGTTAATCGGAATTACTGGGCGTAAAGCGCACGCAGGCGGTTTGTTAAGTCAGATGTGAAATCCCCGGGCTCAACCTGGGAACTGCATCTGA
+
GGGGGGGGGGGGGGGGGGGGGGGGGGGFGGGGGGGGGGGGFGGGGGGFGGGGGGGGGGGGGGGGGGGGGGGGGGGGGGGGGGGGGGGGGGGGGGGGGGGGGGGGGGGGGGGGGGGGGGAEFGGGGGGFGFGGGGGGGGGGGGGGGGGGEG>FGGGGGGGGGGGGFGGGFGGGGGGGGGGGCGGGGGGGGGGGGGGGGGGGGGGGD9FGF+/1CECGCGGGGGDGGGGGGGGGG3DF:FFFFFFFG+=C?GGGGF??GG0>D5<D=?F?:F::?8:<<A#####
@DE18INS60510:318:000000000-B6LD3:1:1101:24122:3940 1:N:0:AAGAGGCAGAGCCTTA
TGGGGAATATTGCACAATGGGCGCAAGCCTGATGCAGCCATGCCGCGTGTATGAAGAAGGCCTTCGGGTTGTAAAGTACTTTCAGCGGGGAGGAAGGGAGTAAAGTTAATACCTTTGCTCATTGACGTTACCCGCAGAAGAAGCACCGGCTAACTCCGTGCCAGCAGCCGCGGTAATACGGAGGGTGCAAGCGTTAATCGGAATTACTGGGCGTAAAGCGCACGCAGGCGGTTTGTTAAGTCAGATGTGAAATCCCCGGGCTCAACCTGGGAACTGCATCTGA
+
GGGGGGGGGGGGGGGGGGGGGGGGGGGGGGGGGGGGGGGGGGGGGGGGGGGGGGGGGGGGGGGGGGGGGGGGGGGGGGGFFGGGGGGGGGGGGGGFGGGGGGFGGGGGGGGGGGGGGGGGGGGCFGGGGGGGGGGGGGGGGFGFGGGGGGGGGGGGGGGGGFGGGGGGGGGGGGGCGGG@EGGGGGGGGGC>EGGGFFGGGDEGGFGG7C5CEGGGGGGGGGGGGGGGGGGGG*C@F?FGFFFFFCF7**:>D=?FFGBFGFGGFFF?::??0:BFFF66-4@
@DE18INS60510:318:000000000-B6LD3:1:1101:10570:3944 1:N:0:AAGAGGCAGAGCCTTA
TGGGGAATATTGCACAATGGGCGCAAGCCTGATGCAGCCATGCCGCGTGTATGAAGAAGGCCTTCGGGTTGTAAAGTACTTTCAGCGGGGAGGAAGGGAGTAAAGTTAATACCTTTGCTCATTGACGTTACCCGCAGAAGAAGCACCGGCTAACTCCGTGCCAGCAGCCGCGGTAATACGGAGGGTGCAAGCGTTAATCGGAATTACTGGGCGTAGAGCGCACGCAGGCGGTGTGTTAAGTCAGATGTGAAATCCCCGGGCTCAACCCGGGAACTGCATCTGA
+
FGGECFFGFGCEGGGACFGGGGGGGFG8FA<@FCFGGGGFEGGGGGG@FGCEGGFGGGFGGGGGGGGDGGGGGGGGGEFF,5CFGGGGDECEECFFGGGEGB<FC@FGGFBDDGEFFFFFA>F@DFGBFGGF@FEGGEFC@FFGGCF:>FCG7DGGFGFCEG?CEGG>B<CECFFEGFFGEEGGGGGDFFFCEG>EG?E5C;EG6CCFGFFGCCC:77>GG5>DEDGDGEDC)95>)97:8@FF:E?26>FGGF)6DDB6C5CF@:>(4>627432>A<B###
@DE18INS60510:318:000000000-B6LD3:1:1101:12320:3951 1:N:0:AAGAGGCAGAGCCTTA
TGGGGAATATTGCACAATGGGCGCAAGCCTGATGCAGCCATGCCGCGTGTATGAAGAAGGCCTTCGGGTTGTAAAGTACTTTCAGCGGGGAGGAAGGGAGTAAAGTTAATACCTTTGCTCATTGATGTTACCCGCAGAAGAAGCACCGGCTAACTCCGTGCCAGCAGCCGCGGTAATACGGAGGGTGCAAGCGTTAATCGGAATTACTGGGCGTAAAGCGCACGCAGGCGGTTTGTTAAGTCAGATGTGAAATCCCCGGGCTCAACCTGGGAACTGCATCTGA
+
GGGGGGGGGGGGGGGGGGFGGGGGGGGGGGGGGGGGGGGGGGGGGGGGGGGGGGGGGGGGGGGGGGGGGGGGGFGGGGGGGGGGGGGGGDFGGGGGGGGGGGGFGGGGGGGGGGFGGGFGGGGGGGGGGGGGGGGGGGGGGGGGGGGGEGGGGGGGGGGGGGGGGGGGGGGGGGGGFFGGGGGDCEGGGGGGGGGGCFGGGGGGGGGGGGFFGGG5FFGGGGGGDDGGDEDDDCD@:@>>=??6CFFCFGGGFFF?FGBFGDGG?BFBFFFFFF:2<A>6<9B
@DE18INS60510:318:000000000-B6LD3:1:1101:16156:3952 1:N:0:AAGAGGCAGAGCCTTA
TGGGGAATATTGCACAATGGGCGCAAGCCTGATGCAGCCATGCCGCGTGTATGAAGAAGGCCTTCGGGTTGTAAAGTACTTTCAGCGGGGAGGAAGGGAGTAAAGTTAATACCTTTGCTCATTGACGTTACCCGCAGAAGAAGCACCGGCTAACTCCGTGCCAGCAGCCGCGGTAATACGGAGGGTGCAAGCGTTAATCGGAATTACTGGGCGTAAAGCGCACGCAGGCGGTTTGTTAAGTCAGATGTGAAATCCCCGGGCTCAACCTGGGAACTGCATCTGA
+
GGGGGGGGGGGGGGGGGGGGGGGGGGGGGGGGGGGGGGGGFGGGGGGGGGGGGGGGGGGGGGGGGGEGGGGGGGGGGGGGGGGGGGGGGGGGGDGGGGGGGGGGGGGGGGGGGGGGGGGGGGGGGGGGGGGGGGGGGGGGGGGGGGFGGGGGGGGGGFGGGGGGGGGGGGGGGGGGFGGGGGEGGGGGGGGGGGGGGGGGGGGGGGGGCGGGGE5EGFCGGGGGGGG:CCD17CDF4FGGFFBFF?B0=FFGGFFFGG>BGDFFF?@FBFFF><:<<A<A###
@DE18INS60510:318:000000000-B6LD3:1:1101:12308:3965 1:N:0:AAGAGGCAGAGCCTTA
TGGGGAATATTGCACAATGGGCGCAAGCCTGATGCAGCCATGCCGCGTGTATGAAGAAGGCCTTCGGGTTGTAAAGTACTTTCAGCGGGGAGGAAGGGAGTAAAGTTAATACCTTTGCTCATTGATGTTACCCGCAGAAGAAGCACCGGCTAACTCCGTGCCAGCAGCCGCGGTAATACGGAGGGTGCAAGCGTTAATCGGAATTACTGGGCGTAAAGCGCACGCAGGCGGTTTGTTAAGTCAGATGTGAAATCCCCGGGCTCAACCTGGGAACTGCATCTGG
+
GGGGGGGGGGGGGGGGGFGGGGGGGGGGGGGGGGGGGGGGFGGFGGGGGGGGGGFGFFGGGGGFGGGGGGGGGGGGGGGGGFGGFGGGD>FCEFGFGGGEGGGGGGGGGGGGGGGGFGGGGGGGGCGGGGGGGGGGGGFGGGGGGGGGGDGGGGGGGG@CFGFGGGGGGGGGGDGECFGGGGGGDGG5:EFFGGGG>CCFGG*CFFGGDGGGG5=GGD7D3CCDGGGGGED95DC<:FC>9BFFF+9?=FGD776)9D999)979<F?:@67?##########
@DE18INS60510:318:000000000-B6LD3:1:1101:21749:3967 1:N:0:AAGAGGCAGAGCCTTA
TGGGGAATATTGCACAATGGGCGCAAGCCTGATGCAGCCATGCCGCGTGTATGAAGAAGGCCTTCGGGTTGTAAAGTACTTTCAGCGGGGAGGAAGGGAGTAAAGTTAATACCTTTGCTCATTGACGTTACCCGCAGAAGAAGCACCGGCTAACTCCGTGCCAGCAGCCGCGGTAATACGGAGGGTGCAAGCGTTAATCGGAATTACTGGGCGTAAAGCGCACGCAGGCGGTTTGTTAAGTCAGATGTGAACTCCCCGGGCTCAACCTGGGAACTGCATCTGA
+
GGGGGGGGGGGGGGGGGGGGGGGGGGGGGGGGGGGGGGGGGGGGGGGGGGGGGGGGGGGGGGGGGGGGGCGGGGGGGGGGGGGGGGGGGGGGGGGFGGGGGGGGGGGGFGGGGGGFGGGGFGGFGGGEGGGGGGGGGGGGCFGGGG::@FGGGGGFFGGGGGGGGGGGGGG8CF@CEGGGGGGGCEEEE9E5C*CEFGGFGGGGGFGGFC5:EEG:FGGGGDGGG7CG5CDDGGG45BFG@?F?CFFCFGG7>=)8*9(730>F445(:>2<>?:B?<AB>D?
@DE18INS60510:318:000000000-B6LD3:1:1101:20651:3990 1:N:0:AAGAGGCAGAGCCTTA
TGGGGAATATTGCACAATGGGCGCAAGCCTGATGCAGCCATGCCGCGTGTATGAAGAAGGCCTTCGGGTTGTAAAGTACTTTCAGCGGGGAGGAAGGGAGTAAAGTTAATACCTTTGCTCATTGACGTTACCCGCAGAAGAAGCACCGGCTAACTCCGTGCCAGCAGCCGCGGTAATACGGAGGGTGCAAGCGTTAATCGGAATTACTGGGCGTAAAGCGCACGCAGGCGGTTTGTTAAGTCAGATGTGAAATCCCCGGGCTCAACCTGGGAACTGCATCTGA
+
GGGGGGGGGGGGGGGFFCGGFGEGGGGDGGGGGFGGGGFGGGGGGGGGGGGGGGDFGGGGGGGFGGGGGEGGFFGDEFG9FFEGCFGDGGGGGDEFBFGGGFDFFGGGGGGG?D<=FGGDGEFFGGGBFGGFGGGEGGGCFGGGGGGGGGGGGGGGGGGGGGFGGGGGGGGGGGECGGGGEGGGGGGGGGGGGGGGGFGDGGGGGFGGGGGGGGGGGGFGGGGGGGGGGDG/7DC);=FG=BFFDFFFFFGCFFFFGGFFGB<C@BFBBF0?FF).3<B2AA#
@DE18INS60510:318:000000000-B6LD3:1:1101:21137:4000 1:N:0:AAGAGGCAGAGCCTTA
AACATCGACGCTACCGGTTGGGGTTTGTAGGGTAAATTCCGTACCGTGCGAGGTCACATGGATATTGGTGGCGGTGAAATCGCTGTTGGCGGCATTGGGTGAGAAACGCCACACTTTGCGTGAGCCAATTACGCTCTGCCAGTTCAGCCAGTCGTTGTTGTCGGCGTTCATAATGGCGATACCGTTTTCCGGCAGGCCGCTAAAGATTTCACCTTTCGCTTTCGCGACACCCGCAACGAGCGCAACCCCTGTCTCTTATACACATCTCCGAGCCCACGAGACA
+
GGGGGGEGGGGGGGGGGGGGGGGGGGGGGGGGGGGGGGGGGGGFGGGGGEFEGGGGGGGGGGGGGGGGGGGGGGGGGGGGGGGGGGFGFGGGGGGGGGGGGGGGGGGGGGGGGGGGGGGGGGGGGGGGGGGGGGCGGGGGGGGGGGGGGGGGGGGGGGGGGGEGDGGGGGGGGGGGGGGGGGGGGGGGGGGDEEGGCGGGGGDCF9EGFGGGGGGGGGGGGGFGGGGGGGGGGGGFF@FCB>@:<CFGFGF99=@FFG9<C@FC62*)57((33??F######
@DE18INS60510:318:000000000-B6LD3:1:1101:22663:4004 1:N:0:AAGAGGCAGAGCCTTA
TGGGGAATATTGCACAATGGGCGCAAGCCTGATGCAGCCATGCCGCGTGTATGAAGAAGGCCTTCGGGTTGTAAAGTACTTTCAGCGGGGAGGAAGGGAGTAAAGTTAATACCTTTGCTCATTGACGTTACCCGCAGAAGAAGCACCGGCTAACTCCGTGCCAGCAGCCGCGGTAATACGGAGGGTGCAAGCGTTAATCGGAATTACTGGGCGTAAAGCGCACGCAGGCGGTCTGTTAAGTCAGATGTGAAATCCCCGGGCTCAACCTGGGAACTGCATCTGA
+
GGGGGGGGGGGFGGGGGGGGGGGGGGGGGGGGGGGGGGGGGGGGGGGGGGGGGGEFGGGGGGGGGGGGFGGGGGGGGGGEFFGGGGGGGGGGGGFAFGGGGGGGGGGGFGGGGGGGFGGGGGGGGGGEGGGGGGGGGGFGGGGGGGGGGGDGGGGGGGGGGGGGGGGGGGGGGGGGGGFFCEGGCEGEFFGGGGGCCGGGGGEGGGGGGGGGGGEGGGGGGGEDCGG5>EGGGGGFFFDGFFF?GGFFFF*:CFF?GGFFG5FF@:FFBFF?:::?FFBA<<6
@DE18INS60510:318:000000000-B6LD3:1:1101:15381:4004 1:N:0:AAGAGGCAGAGCCTTA
TGGGGAATATTGCACAATGGGCGCAAGCCTGATGCAGCCATGCCGCGTGTACGAAGAAGGCCTTCGGGTTGTAAAGTACTTTCAGCGGGGAGGAAGGGAGTAAAGTTAATACCTTTGCTCATTGACGTTACCCGCAGAAGAAGCACCGGCTAACTCCGTGCCAGCAGCCGCGGTAATACGGAGGGTGCAAGCGTTATTCGGAATTACTGGGCGTAACGCGCACGCAGGCGGTTTGTTAAGTCAGATGTGAAATCCCCGGGCTCAACCTGGGAACTGCATCTGA
+
GGGGGGGGGGG9FGGFFEGGGGGGGEGCGFGEFFGGGGGGGGGGGDF@FGGFGGGGGGFGFGGGGGGEFE:FEGDDFGGGGGGGGGGGEFDDEF<FFEEGGFGFGGGGGGGGGGGGGGGFFGGGGGG@FGGGGGGGGDCFFGFGGGGGEFEEGGGGC*=CFGGGGG7FGCE8C:FGFGGGGEGGDGGGGGFGGGGG*<@C6C:CFEGGG6=CEEDE*7C<DD=D=7E5C7C7C37556?FFFFFC9=FFF#################################
@DE18INS60510:318:000000000-B6LD3:1:1101:9294:4008 1:N:0:AAGAGGCAGAGCCTTA
TGGGGAATATTGCACAATGGGCGCAAGCCTGATGCAGCCATGCCGCGTGTATGAAGAAGGCCTTCGGGTTGTAGAGTACTTTCAGCGGGGAGGAAGGGAGTAAAGTTAATACCTTTGCTCATTGACGTTACCCGCAGAAGAAGCACCGGCTAACTCCGTGCCAGCAGCCGCGGTAATACGGAGGGTGCAAGCGTTAATCGGAATTCCTGGGCGTAAAGCGCACGCAGGCGGTTTGTTAAGTCAGATGTGAAATCCCCGGGCTCAACCTGGGAACTGCATCTGA
+
GGGFFGDGFGGFGGGGFCFGFGGGGGGGGGGGFA@FFFGGGGGGEGGFCFFGFGFGGGGGGGGGGGGGFGGF<FEFGGGCE,5EFGGGDGFGG@FFFGFGGGCFGGGGGG9FFGGGGGGGFCGFGFGGGGGGGGGGGGDFFFFGGGGFEFGEGGGGGGGGGGGGGGFGFGGGGFGGGGGGG57CEGGGGFCC5CCEFCF5CGECD+2<@EGGGGG5CCFCCDEDECE57EGDD7CF.=7>/@FB7CF:FF>7CFF############################
@DE18INS60510:318:000000000-B6LD3:1:1101:5532:4037 1:N:0:AAGAGGCAGAGCCTTA
TGGGGAATATTGCACAATGGGCGCAAGCCTGATGCAGCCATGCCGCGTGTATGAAGAAGGCCTTCGGGTTGTAAAGTACTTTCAGCGGGGAGGAAGGGAGTAAAGTTAATACCTTTGCTCATTGACGTTACCCGCAGAAGAAGCACCGGCTAACTCCGTGCCAGCAGCCGCGGTAATACGGAGGGTGCAAGCGTTAATCGGAATTACTGGGCGTAAAGCGCACGCAGGCGGTTTGTTAAGTCAGATGTGAAATCCCCGGGCTCAACCTGGGAACTGCCTCTGA
+
CEFGGGGFFGGGFDGFDE?DFE@@FGEFGFGGGFGCFFFGGGFFEGG>F@DEFFCFGGDFGG<FFFGGGGGGGGGGGFC@F9FFCF<FCEFCFFFGEGGGGFGGGGCGFGGGDGG?FGGD@FFDGFGCCGEFGEGEEDGGGFGGGF5EEGGEGGGG6CCE58CCC*;FFCGDG>EGGGGFGCC5CEG*8CGGGEDE*+<8CE5CE?9FFCF5CEGGGGGDGGGGG<C9*:993*9<??CGFFF8*+879FG7:6;69D#########################
@DE18INS60510:318:000000000-B6LD3:1:1101:7594:4040 1:N:0:AAGAGGCAGAGCCTTA
TGGGGAATATTGCACAATGGGCGCAAGCCTGATGCAGCCATGCCGCGTGTATGAAGAAGGCCTTCGGGTTGTAAAGTACTTTCAGCGGGGAGGAAGGGAGTAAAGTTAATACCTTTGCTCATTGACGTTACCCGCAGAAGAAGCACCGGCTAACTCCGTGCCAGCAGCCGCGGTAATACGGAGGGTGCAAGCGTTAATCGGAATTACTGGGCGTAAAGCGCACGCAGGCGGTTTGTTAAGTCAGATGTGGAATCCCCGGGCTCAACCTGGGAACTGCATCTGA
+
CEGFFGGGGGGGGGGFFCGGGGGGGGGGGGFGGFFGGCGGGGGGEGGGGGGGGGFGGFGGGGGGGGGGAFGGGGGGGGGGGGGGGGGGEGCGGFF8EGFEGGDGGGGGGGGGGGGGGGGGEGDCGGFFGGGGGGDFG<CFEGGEFGGGDGGGGGGGGGGGGGGGGGGGGGDEEEGGGFGGE:FGGGGGGGGGGGD>G0:CGGGGFGGGGFGGGGG=FGGDDGGGCGGGGGGGC5DFFFGF9?4@>CFF?FG67@?FDG;9<B**9:FF:FB:44)47AAA4<4
@DE18INS60510:318:000000000-B6LD3:1:1101:20981:4041 1:N:0:AAGAGGCAGAGCCTTA
TGGGGAATATTGCACAATGGGCGCAAGCCTGATGCAGCCATGCCGCGTGTATGAAGAAGGCCTTCGGGTTGTAAAGTACTTTCAGCGGGGAGGAAGGGAGTAAAGTTAATACCTTTGCTCATTGACGTTACCCGCAGAAGAAGCACCGGCTAACTCCGTGCCAGCAGCCGCGGTAATACGGAGGGTGCAAGCGTTAATCGGAATTACTGGGCGTAAAGCGCACGCAGGCGGTTTGTTAAGTCAGATGTGAAATCCCCGGGCTCAACCTGGGAACTGCATCTGA
+
GGGGGGGGGGGGGGGFFFGGGGGGGGGGGGGGGGGGGFGGFGGGGGGGGFFDFGGGGGGGGGGGGGGGFGGGGGGGGGGFFGGGGGGGGDEEGGGGGGGGGGGGGGGGGGGGGGFGGGCFGGGGGGGGFGGGFEGGGGGFGGGGGGGG7>FE7DGGGGGGGGGGGGGGGGGGGDGGCFGGGGGGGEGGFFGGGGGGGC9FEECGCFFGGDFFC*=EFFGGDGGGGGGDC557)7DFFF>FBFFFG:@>=F??FFFF<)213>C=??5415<?BBF?)82:29@
@DE18INS60510:318:000000000-B6LD3:1:1101:21047:4066 1:N:0:AAGAGGCAGAGCCTTA
TGGGGGATATTGCACAATGGGCGCAAGCCTGATGCAGCCATGCCGCGTGTATGAAGAAGGCCTTCGGGTTGTAAAGTACTTTCAGCGGGGAGGAAGGGAGTAAAGTTAATACCTTTGCTCATTGACGTTACCCGCAGAAGAAGCACCGGCTAACTCCGTGCCAGCAGCCGCGGTAATACGGAGGGTGCAAGCGTTAATCGGAATTACTGGGCGTAAAGCGCACGCAGGCGGTTTGTTAAGTCAGATGTGAAATCCCCGGGCTCAACCTGGGAACTGCATCTGA
+
GGGGGGGDGGGGGGGGGGGGGGGGGGGGGGGGGGGGGGGGGGGGEGGGGGGGGGGGGGGGGGGGFGGGGGGGGGGGGGGFGGGGGGGGGG>FDFGGGGGGGGGGGGGGGGGGGGGGGGGGGGGGFGGFGGGFFGGGGGGGGGGGGGGGGGGDGGGGGGGGGGGGGGGGGGGGGGGGGGGGG5FCEGGGGGDFGECEGGGFDEEG6CFGFGGGEEEGC>DGGDGGGGGGGGG975D5?F7*09@BCCF:FGC**64;GGBBC0*09:F0:5:0464424):4<F
@DE18INS60510:318:000000000-B6LD3:1:1101:10697:4075 1:N:0:AAGAGGCAGAGCCTTA
TGGGGAATATTGCACAATGGGCGCAAGCCTGATGCAGCCATGCCGCGTGTATGAAGAAGGCCTTCGGGTCGTAAAGTACTTTCAGCGGGGAGGAAGGGAGTAAAGTTAATACCTTTGCTCATTGACGTTACCCGCAGAAGAAGCACCGGCTAACTCCGTGCCAGCAGCCGCGGTAATACGGAGGGTGCAAGCGTTAATCGGAATTACTGGGCGTAAAGCGCACGCAGGCGGTTTGTTAAGTCAGATGTGAAATCCCCGGGATCAACCTGGGAACTGCAGCTGA
+
EFGFFEFGDGFCGGGFF?FA?@FGGGG+FFGGGCFGGGFFAFGFFGGGGGGDGGGGGDFGCFFGGGGGFEEFGG<=FFFE@DFEFGEGDBFFGFCFGGGGGFFGGGGFGGFGGCE:FGCECDFGFGG;CGGFFE>CGGGGGGGGGFGGEGCGGFGGGGGCE>CFCGFCC>EE>CEE7@EFEEEGC;8CFGGGGEEEG7@CEGE>FGGGGG=5EEEGGGGGGD:DE3C55CD)979<<77C*9@FF?FDFG7:*1?6DC>91./09?5:7.11?B>B<A#####
@DE18INS60510:318:000000000-B6LD3:1:1101:15352:4075 1:N:0:AAGAGGCAGAGCCTTT
TAGGGAATCTTCCACAATGGGCGAAAGCCTGATGGAGCAACGCCGCGTGAGTGATGAAGGGTTTCGGCTCGTAAAACACTGTTGTAAGAGAAGAATGACATTGAGTGTAACTCTTCAATGTGTGACGTTATCTTACCAGAAAGGAACGGCTAAATACGTGCCAGCAACCGCGGTAATACGTATGTTCCAAGCGTTATCCGGAATTATTGGGCGTAAATCGAGCGCAGACGGTAATTTAAGTATGAAGTGACAGCCCTCAGCTCAACTGTGGTATTGCTTTGGA
+
GFGGGGGGGGGF@CFGGGGGGGGCFGGGGGGG9,6CFGGGGGGGGGGGG7:,CE6FFGGG:FFGGEE+FEFGGGG,94FF<FFGG9FG<FDFGG,C<??E,8?,C,58@5<@,,,?@FDF<AA,CD:8AC<55CB<=,@FCCFF<,@B::FGG9,7>+<F::;:CG,@@CBCEF**,6,*?,72B;4;,>,*1;812B7151*1<+9BF+;5?CGEF7C################################################################
@DE18INS60510:318:000000000-B6LD3:1:1101:10629:4091 1:N:0:AAGAGGCAGAGCCTTA
TGGGGAATATTGCACAATGGGCGCAAGCCTGATGCAGCCATGCCGCGTGTATGAAGAAGGCCTTCGGGTTGTAAAGTACTTTCAGCGGGGAGGAAGGGAGTAAAGTTAATACCTTTGCTCATTGACGTTACCCGCAGAAGAAGCACCGGCTAACTCCGTGCCAGCAGCCGCGGTAATACGGAGGGTGCAAGCGTTAATCGGAATTACTGGGCGTAAAGCGCACGCAGGCGGTTTGTTAAGCCAGATGTGAAATCCCCGGGCTCAACCTGGGAACTGCATCTGA
+
GGGFGCFFGDG<AFGGFFEFGGGGFGGGGDFEGADGG8FFEGGGGCFECEGGGFFFGG,,CFCFFGGE=FFFFF@EEBF?CFGGGFGGDF+CFFBDGGCFFGGGGGGGG9DFGGG,@BCCEFFGFGGGCCEFFGGGGCFCGFGGGFAFG@@CGGGGGDG@CGFFGGGGGGDEE:EEC7CGGDEGGGEGGGFGGG5CFGFCED88FGFF?F*:8>GGGGGDDG5CEDEGGGGD57CF)8CD*)58C+9CFG7:>F@:5D(())/*9:F2?4:?F##########
@DE18INS60510:318:000000000-B6LD3:1:1101:8284:4108 1:N:0:AAGAGGCAGAGCCTTA
TGGGGAATATTGCACAATGGGCGCAAGCCTGATGCAGCCATGCCGCGTGTATGAAGAAGGCCTTCGGGTTGTAAAGTACTTTCAGCGGGGAGGAAGGGAGTAAAGTTAATACCTTTGCTCATTGACGTTACCCGCAGAAGAAGCACCGGCTAACTCCGTGCCAGCAGCCGCGGTAATACGGAGGGTGCAAGCGTTAATCGGAATTACTGGGCGTAAAGCGCACGCAGGCGGTTTGTTAAGTCAGATGTGAAATCCCCGGGCTCAACCTGGGAACTGCATCTGA
+
EFGEFGFGAGAFFGGGGGGEGGGGG@F<FFGGGGGGGGGGGGGGGDGCFGGGEGGGGGGFFGGGGGGGGGFGGFFGGGGGGCFCGGGGDDCFGCEGGGGGFF9FGGGGGG:<F>CFFCFFF@FCFFFCGGGG6CEECGFGGGGGGGG5*:CEGGGGGGG>8FGFGGGGGDD*8C*AEF@CEECCEECEFGFCCEGGGGGGCEEFGGGDC8*:CEEGGGGCGGGG55*>CCGGGGGFFF7>=F?B>9*:@CCCFFFFDG99C7C7*3>>3>:2812?F2:AA>=
@DE18INS60510:318:000000000-B6LD3:1:1101:8266:4113 1:N:0:AAGAGGCATAGCCTTA
TGGGGAATATTGCACAATGGGCGCAAGCCTGATGCAGCCATGCCGCGTGTATGAAGAAGGCCTTCGGGTTGTAAAGTACTTTCATCCGGGAGGAAGGGAGTATAGTTAATACCTTTGCTCATTGACGTTACCCGCAGAAGAAGCACCGGCTAACTCCGTGCCAGCAGCCTCGTTCATACTGACGTTGCAATCGTTAATCGGAATTACTGTGCGTAAACCGCATGCACGCGGCTTGGTACGTCCGATATGATATCCCCGAGCTCAACCCTGGAAATGCATCTAT
+
<EFECGGFFEE9<9CEFGDFGDGGDF7FFGC<FCGGGGF@?FGFFF:>C>>F@FB9A,33F=FGGCFE>C7FFGG9@CCFFFCF,@,*@*>:<F:<**3CC,,3,<@C;@C,88;F>9BFC:<,?F*<::CFG@ECB*?:,5+:E6:*/:8ECGC?CEGGDFC+;C8C8*;A*/*3<CE++++;;E*:<<+<8@>F8EC858:FC77+<<?C#######################################################################
@DE18INS60510:318:000000000-B6LD3:1:1101:9135:4123 1:N:0:AAGAGGCAGAGCCTTA
TGGGGAATATTGCACAATGGGCGCAAGCCTGATGCAGCCATGCCGCGTGTATGAAGAAGGCCTTCGGGTTGTAAAGTACTTTCAGCGGGGAGGAAGGGAGTAAAGTTAATACCTTTGCTCATTGACGTTACCCGCAGAAGAAGCACCGGCTAACTCCGTGCCAGCAGCCGCGGTAATACGGAGGGTGCAAGCGTTAATCGGAATTACTGGGCGTAAAGCGCACGCAGGCGGTTTGTTAAGTCAGATGTGAAATCCCCGGGCTCAACCTGGGAACTGCATCTGA
+
CFGFFGGGGGGGGGGGFGGGGGGGGGG7FFGGGFFGGGGGGGGGGGGGGFFGGGGGGGGGGGFEFGGGEFF=FFDFFEFEF<EFGGGG@CCFEFGFDEGGGGGGGGGGGGGGFFADDEGFG<EGGGGBFFDFGGGGGGGGGGGGGGGGGGGGGGCFEFGGGGGGGGFGCGGGGGGGFCGGGEGGGGGGGGFGGEGGGCFGGGGGGGGGGFGGGGGGGGGGGGGDGGGGGGGCD5>F:9*:/=F=:9@:FGGCCFFFCDFFG:FFF?;0:F:15:>?FA49B>=
@DE18INS60510:318:000000000-B6LD3:1:1101:8413:4154 1:N:0:AAGAGGCAGAGCCTTT
TGGGGAATATTGCACAATGGGCGCAAGCCTGATGCAGCCATGCCGCGTGTATGAAGAAGGCCTTCGGGTTGTAAAGTACTTTCAGCGGGGAGGAAGGGAGTAAAGTTAATACCTTTGCTCATTGACGTTACCCGCAGAAGAAGCACCGGCTAACTCCGTGCCAGCAGCCGCGGTAATACGGAGGGTGCAAGCGTTAATCGGAATTACTGGGCGTAAAGCGCACGCAGGCGGTTTGTGAAGTCAGATGTGAAATCCCCGGGCTCAACCTGGGAACTGCATCTGA
+
GGGFGGFGGGGGFGGG@FFGGCF7CFGGGGGGGGFFFFGGGGGFDGGGGGGGGGGGGGGGGG@FFFGGFGGFEEGGGGGFGGFGGGGGGGGGG>FECEDGGGGGGCFFGGGGGGFDFGGGGGGCGGGGGGEGFEGGGG7FGGGFFCFGGGGDFGGGGGG7:FGGGCB8CFEGC:?EGFGGGEEE5EG58C?5E8ECF7EFE>5CEGGGFFGFGGGGGGGDGDEGGGEGD5C9CC7))12:@BFFGG?*6D7FG??@CC#########################
@DE18INS60510:318:000000000-B6LD3:1:1101:8429:4164 1:N:0:AAGAGGCAGAGCCTTT
TGGGGAATATTGCACAATGGGCGCAAGCCTGATGCAGCCATGCCGCGTGTATGAAGAAGGCCTTCGGGTTGTAAAGTACTTTCAGCGGGGAGGAAGGGAGTAAAGTTAATACCTTTGCTCATTGACGTTACCCGCAGAAGAAGCACCGGCTAACTCCGTGCCAGCAGCCGCGGTAATACGGAGGGTGCAAGCGTTAATCGGAATTACTGGGCGTAAAGCGCACGCAGGCGGTTGGTGAAGTCAGATGCGAAATCACAGGGCGCAACCGGAGAACTGCATATGA
+
<FFGGGFFFGG9FGGDFF@6<EECBFFFCGFFGGGFF,CFGGFFEDFEGGDFFFEFFGGGGGGGGFEGGGG:BFCFGFFEEEEFAEECG@EE:BBFFFGEGGA<F=DGGGGD<FAFAFFCFFFFACCFCBFF>:FEEDGGGGF7F,<77FEBGCFG7CGFC<CF>:C>C*=C*CEGGEGFGE5C**/A<C+8C>EEG7<::CE8+<+<+<5::*15CFG:D5=1:D#########################################################
@DE18INS60510:318:000000000-B6LD3:1:1101:6623:4172 1:N:0:AAGAGGCAGAGCCTTA
TGGGGAATATTGCACAATGGGCGCAAGCCTGATGCAGCCATGCCGCGTGTATGACGAAGGCCTTCGGGTTGTAAAGTACTTTCAGCGGGGAGGAAGGGAGTAAAGTCAATACCTTTGCTCATTGACGTTACCCGCAGAAGAAGCACCGGCTAACACCGTGCCAGCAGCCGCGGTAATACGGAGGGTGCAAGCGGTAATCGGAATTACTGGGCGTAAAGCGCACGCAGGCGGCTTGTTAAGTCAGATGTGAAATCCTCGGGATCAACCTGGGAACTGCATCTGA
+
FFGFGGGFFBGFGGGFDAEFFGDEGGGCGDFGGG9FFGFGFCG5>CB=C3DFFG,8BFFGAFF<BFGG<CF<;@BGGGFDG=FCFGDDEEGGFC@GGGFG<BFGGGGGGG@FCCFCCFCCFCAFFGG8AF8CCG5/??FGFFF68CGEDGGGFFC8EGG58C9CCC>:@8??E?CE7@?EGGEGGGEGGCGGG*;CE7CGDG**+3+0<<A5CEC=:C:D:DGD59*5*/9)99<>F?:C9FBF:C@2*0?################################
@DE18INS60510:318:000000000-B6LD3:1:1101:17765:4194 1:N:0:AAGAGGCAGAGCCTTA
TGGGGAATATTGCACAATGGGCGCAAGCCTGATGCAGCCATGCCGCGTGTATGAAGAAGGCCTTCGGGTTGTAAAGTACTTTCAGCGGGGAGGAAGGGAGTAAAGTTAATACCTTTGCTCATTGACGTTACCCGCAGAAGAAGCACCGGCTAACTCCGTGCCAGCAGCCGCGGTAATACGGAGGGTGCAAGCGTTAATCGGAATTACTGGGCGTAAAGCGCACGCAGGCGGTTTGTTAAGTCAGATGTGAAATCCCCGGGCTCAACCTGGGAACTGCATCTGA
+
GGGGGGGGFGGGGGGGGGGGGGGGGGGGGGGGGGGGFGGGGGGGGGGGGGGGGGFGGGGGGGGGGGGGGGGGGGGGG?CCCFGGGGGGGGGGGGGGGGGGGGGGGGGGGGGGGGGGGGGGGGGGGGGGGCGGGGGGGGGGGGGGGGGGGGGGGGGGGGGGGGGGGGGGGGGGGGGGGGGGGGGGGGGGGGGGGGGGGGGGGGGGGGGGGGGGGGGEGFGGGGGGGGDDGGGDCCCFFFFGFFFFGDFGFGGGGF@@GGF6D@CF@FFFFFF74??BFF<AFF=
@DE18INS60510:318:000000000-B6LD3:1:1101:20268:4226 1:N:0:AAGAGGCAGAGCCTTA
TGGGGAATATTGCACAGTGGGCGCAAGCCTGATGCAGCCATGCCGCGTGTATGAAGAAGGCCTTCGGGTTGTAAAGTACTTTCAGCGGGGAGGAAGGGAGTAAAGTTAATACCTTTGCTCATTGACGTTACCCGCAGAAGAAGCACCGGCTAACTCCGTGCCAGCAGCCGCGGTAATACGGAGGGTGCAAGCGTTAATCGGAATTACTGGGCGTAAAGCGCACGCAGGCGGTTTGTTAAGTCAGATGTGAAATCCCCGGGCTCAACCAGGGAACTGCATCTGA
+
GGGGGGGGGGGGGGGGGGGGGGGGGGGFGGGGGGGGGGFGGGGGGGGGGGGGGGGGGGGGGGGGGGGGGGGEGGGGGGGGGGGGGGGGGGGGGGGGGGGGGGGGGGGGGGGGGGGGGGGGGGGGGGGGGGGGGGGGGGGGGGGGGGGGGGCEFGGGGGGGGGGGGGGGGGGEGGGGGGGGGGGGGGGGGGGGGGGGG?EFGDEGGGGFGGGGGGGGGGFGGGGGGGGGDGG799C<?FGFFFFFGC@CFGFFC*96CD9BD5FGFFFFF@F?8:?FFFF####
@DE18INS60510:318:000000000-B6LD3:1:1101:23489:4238 1:N:0:AAGAGGCAGAGCCTTA
TGGGGAATATTGCACAATGGGCGCAAGCCTGATGCAGCCATGCCGCGTGTATGAAGAAGGCCTTCGGGTTGTAAAGTACTTTCGGCGGGGAGGAAGGGAGTAAAGTTAATACCTTTGCTCATTGACGTTACCCGCAGAAGAAGCACCGGCTAACTCCGTGCCAGCAGCCGCGGTAATACGGAGGGTGCAAGCGTTAATCGGAATTACTGGGCGTAAAGCGCACGCAGGCGGTTTGTTAAGTCAGATGTGAAATCCCCGGGCTCAACCTGGGAACTGCAGCTGA
+
GGGGGGGGGGGGGGGGGGGGGGGGGGGGGGGGGGGGGGGGGGGGGGGGGGGGGGGGGGGGGFGGGGGGGGGGGGGGGGGGGEGGGGGGGGGGGGGGGGGGGGGGGGGGGGGGCGFCFEFGGGGGGFGGFGGGGGGGGGGGGGGGGGFEGDEGGGGFFEGGGGGGGFGGGGCEGGGGGFFCECCEEEGGGGCFG8EGFGFFGGGGGGGGGFFFGGGGGGGGDGGDEDGGGEGC79985?GGFFFFF7009FG7:B/<CD;>GD**14)527:?:02>FA(2(5?
@DE18INS60510:318:000000000-B6LD3:1:1101:14699:4264 1:N:0:AAGAGGCAGAGCCTTA
TGGGGAATATTGCACAATGGGCGCAAGCCTGATGCAGCCATGCCGCGTGTATGAAGAAGGCCTTCGGGTTGTAAAGTACTTTCAGCGGGGAGGAAGGGAGTAAAGTTAATACCTTTGCTCATTGACGTTACCCGCAGAAGAAACACCGGCTAACTCCGTGCCAGCAGCCGCGGTAATACGGAGGGTGCAAGCGTTAATCGGAATTACTGGGCGTAAAGCGCACGCAGGCAGTTTGTTAAGTCAGATGTGAAATCCCCGGGCTCAACCTGGGAACTGCATCTGA
+
GGGGGGGGGGGEGGGGGGGFGGGGGGGGGGGGGGGGGGCFGGGGGGGGGGGGGGGGGGGGGGGGGGGGGGGGGGGGGGGGGGGGGGFEDGGGGGGGGGGGGGGGGGGGGGGGGCGGGGGGGGGGGGGGGGGGGGGGGGGGGGGGGGGGGGGGGGGGGGGGGGGCFGGGGGGGGGGGGGGGGGGGGGGGGGGGGGGGCGFGGGGGCCG7@GFGG=EEGGGGGGGGG3CDDFGFGC>>?F:FFFFFGFFGFGFGFFFFGGFF:.*9@BFBB43?BB:?BAAA###
@DE18INS60510:318:000000000-B6LD3:1:1101:23931:4266 1:N:0:AAGAGGCAGAGCCTTA
TGGGGAATATTGCACAATGGGCGCAAGCCTGATGCAGCCATGCCGCGTGTATGAAGAAGGCCTTCGGGTTGTAAAGTACTTTCAGCGGGGAGGAAGGGAGTAAAGTTAATACCTTTGCTCATTGACGTTACCCGCAGAAGAAGCACCGGCTTACTCCGTGCCAGCAGCCGCGGTAATACGGAGGGTGCAAGCGTTAATCGGAATTACTGGGCGTAAAGCGCACGCAGGCGGTTTGTTAAGTCAGATGTGAAATCCCCGGGCTCAACCTGGGAACTGCATCCGA
+
GGGGGGGGGGGCFGGEFGGGGGGGGGGFGGGGGGGGGGGGGGGGGGGGGGGGGGGGFFGGGGGGGGFGGGGGGGDFFGFCGGGGFGGDGECFCGGFD>FFFGDGGGGGGGGGGGGGGGGGGGGGGFGGFFGGGGGGGGEGGGGGFGCFEEGEFGGFG7FBFFFD7C@FGFCEGGGGGGG*A*885;EGFG?FEGG>EFE:CG5F+:@?:<5=*:5CEFC5)9EGGGGGGGGGD7DFFFFFFF4=7+=C?*7:D?FFGD;1D:CC=:@>BF:<:::4?ADF>:0
@DE18INS60510:318:000000000-B6LD3:1:1101:15889:4274 1:N:0:AAGAGGCAGAGCCTTA
TGGGGAATATTGCACAATGGGCGCAAGCCTGATGCAGCCATGCCGCGTGTATGAAGAAGGCCTTCGGGTTGTAAAGTACTTTCAGCGGGGAGGAAGGGAGTAAAGTTAATACCTTTGCTCATTGACGTTACCCGCTGAAGAAGCACCGGCTAACTCCGTGCCAGCAGCCGCGGTAATACGGAGGGTGCAAGCGTTAATCGGAATTACTGGGCGTAAAGCGCACGCAGGCGGTTTGTTAAGTCAGATGTGAAATCCCCGGGCTCAACCTGGGAACTGCATCTGA
+
GGGGGGGGGGGGGGGGGGGGGGGGGGGGGGGGGGGGGGGGGGGGGGGGGGGGGGGGGGGGGGGGGGGGEGFEFGGGGGG9FGGGGGGGGGGGGGGGGGGGGGGGGGGGGGGFGGGGGGGGGGGGGGGGGGGGGGGGGGGGGGGGGGGGGGGGGGGGGGGGGGGGGGGGGGGGGGGGFGGGGGGGGGGGGFFCGGGC>FGGGGCFGGGGCGGGGGGGGGGGGDGG=CE3EEG5DGC>FFDFFFFB7CF7FGGGGFFFFC;>G:FFFFF>1>:??B?F?A#####
@DE18INS60510:318:000000000-B6LD3:1:1101:7332:4286 1:N:0:AAGAGGCAGAGCCTTA
TGGGGAATATTGCACAATGGGCGCAAGCCTGATGCAGCCATGCCGCGTATGAAGAAGGCCTTCGGGCTGTAAAGTACTTTCGGCGGGGAGGAAGGGAGTAAAGTTAATACCTTTGCTCATTGACGTTACCCGCAGAAGAAGCACCGGCTAACTCCGTGCCAGCAGCCGCGGTAATACGGAGGGTGCAAGCGTTAATCGGAATTACTGGGCGTAAAGCGCACGCAGGCGATTTGTTAAGTCAGATGTGAAATCCCCGGGCTCAACCTGGGAACTGCATCTGATA
+
-EFGGGGGGGFGGGGGGGGGGGEGEGGGGGGGGGFFGF@FGGGFEGGGGGGEFGGGGGGDFFFGGGGGGGFFGGGGGG9CFGGGGGGE+@:7CEGGDGGGGGFFCGGGGGGGGGFFGGGFGGGGGEGG7CFGDECEGGEGCFG7FDGEGGGFFF@<CFEFFCFG@CCEGGCEGG+<CFC;8EGGEGCFGDGGCCFDGGGG>FDGGCFFGFEC:C*<CC9D35EC:<EGGCFF77*8**;79B9FF08C4*?DC4>BGGF>5*0*.553:FFF??22:A<444=
@DE18INS60510:318:000000000-B6LD3:1:1101:7350:4287 1:N:0:AAGAGGCAGAGCCTTA
TGGGGAATATTGCACAATGGGCGCAAGCCTGATGCAGCCATGCCGCGTATGAAGAAGGCCTTCGGGCTGTAAAGTACTTTCGGCGGGGAGGAAGGGAGTAAAGTTAATACCTTTGCTCATTGACGTTACCCGCAGAAGAAGCACCGGCTAACTCCGTGCCAGCAGCCGCGGTAATACGGAGGGTGCAAGCGTTAATCGGAATTACTGGGCGTAAAGCGCACGCAGGCGATTTGTTAAGTCAGATGTGAAATCCCAGGGCTCAACCTGGGAACTGCATCTGATA
+
-CFFFGGGGGGGGGGGGGFGGGGGGGGGGFEFGGGCFCFGGGGGGGGGGGG<CEFFGFGGGFGGEGGC+B95CEFFFGGEGCGGGDCE@BFGGFEGGGEFGFF;BFFGGGGFFFG9;DGGFGGFCGGGG,<@EC*CB:BCF,<FFCCFGGCC9?C*;*;FCEFFGFGEDE*::;CCEG5?EE*;EGEGC*/A8>ECF5CGGG6@F@C6/8=7ECFGGGGD<GGDG)>CC*9CCC*99*:CF=F47+8**0:7*<))97(,7?FC>250<5204<28<9BA###
@DE18INS60510:318:000000000-B6LD3:1:1101:16976:4292 1:N:0:AAGAGGCAGAGCCTTA
TGGGGAATATTGCACAATGGGCGCAAGCCTGATGCAGCCATGCCGCGTGTATGAAGAAGGCCTTCGGGTTGTAAAGTACTTTCAGCGGGGAGGAAGGGAGTAAAGTTAATACCTTTGCTCATTGACGTTACCCGCAGAAGAAGCACCGGCTAACTCCGTGCCAGCAGCCGCGGTAATACGGAGGGTGCAAGCGTTAATCGGAATTACTGGGCGTAAAGCGCACGCAGGCGGTTTGTTAAGTCAGATGTGAAATCCCCGGGCTCAACCTGGGAACTGCATCTGA
+
GGGGGGGGGGGGGGGGGGGGGGGGGGGGGGGGGGGGGGGGGGGGGGGGGGGGGGGGGGGGGGGFGGGGGGGEFGGGG?C<CCFF<FGGGGDGGGGGGGGGGGGGGGGGGGGGGGGGGGFCGGGGGGGEGGGGGGGGGGGGGFGGGGGGGGGGGGGGGGGFGGGGGGGGGDGGDGGGFGGGGGGGGGGDFGGGGGGGGGGGGGGGGGGGFGCFGGGCFGGCDGGGGGGGGGGCDDGFFFFGFFFFFCFGFGGGGFF;FGF>337FFFFFBFFF>?FFFDAB<B=
@DE18INS60510:318:000000000-B6LD3:1:1101:24142:4293 1:N:0:GAGAGGCAGAGCCTTA
TGGGGAATATTGCACAATGGGCGCAAGCCTGATGCAGCCATGCCGCGTGTATGAAGAAGGCCTTCGGGTTGTAAAGTACTTTCAGCGGGGAGGAAGGGAGTAAAGTTAATACCTTTGCTCATTGACGTTACCCGCAGAAGAAGCACCGGCTAACTCCGTGCCAGCAGCCGCGGTAATACGGAGGGTGCAAGCGTTAATCGGAATTACTGGGCGTAAAGCGCACGCAGGCGGTTTGTTAAGTCAGATGTGAAATCCCCGTGCTCAACCTGGGAACTGCAGCTGA
+
GGGGGGGGGGGFGGGGFGGGFGGGGGGGGGGGGGGGGFGGGGGGEGGGGGGGGGFFGGGGGGGGGGGGGDFFGEGGGGGFFGGGFGGGGGGFGCFFGEGEFG:FGBFFGGGGGGGGGGGGGGGGCFFFGGGGGGGGGGGGGGGGGGGGGGGGGGFGFGFGGFCFFGGGGEGCCGGGGGGGGC5CEE8EEF9EGECGGGGGGGCGGGGCFGGGGGGCGGGGGGGGGGGGGGG17DDFFF>>@FFFD7@FFGGF7*<FFG(45<CF4<F?::?BBF:2?2()47?
@DE18INS60510:318:000000000-B6LD3:1:1101:17843:4295 1:N:0:AAGAGGCAGAGCCTTA
TGGGGAATATTGCACAATGGGCGCAAGCCTGATGCAGCCATGCCGCGTGTATGAAGAAGGCCTTCGGGTTGTAAAGTACTTTCAGCGGGGAGGAAGGGAGTAAAGTTAATACCTTTGCTCATTGACGTTACCCGCAGAAGAAGCACCGGCTAACTCCGTGCCAGCAGCCGCGGTAATACGGAGGGTGCAAGCGTTAATCGGAATTACTGGGCGTAAAGCGCACGCAGGCGGTTTGTTAAGTCAGATGTGAAATCCCCGGGCTCAACCTGGGAACTGCATCTGA
+
GGGGGFGGFGGGGGGFFGGFGGFFEGG8FFGGFFFGFGFFGGFGFDGGGGGDFGEFGGGGGGGGGGGGGGGFFFECECCCCFGGCFGGGGGFGGGGGGGEGGFFGGGGGGGGGGGGGGGGGGGGGGGCFFFFGEEEGDGGGGEGFFFC7F<FCGEG7FDCGGGGGGGFGGCG@FBECEGGG5CEG>EEGGGGG>>ECC<@EEG>EFGG9CFGG*:*AFGGGDD9:CEGGGD995C))9FFF@?FGAFC607>>FFFFD>>))1>=0@BFF??###########
@DE18INS60510:318:000000000-B6LD3:1:1101:14273:4296 1:N:0:AAGAGGCAGAGCCTTA
TGGGGAATATTGCACAATGGGCGCAAGCCTGATGCAGCCATGCCGCGTGTATGAAGAAGGCCTTCGGGTTGTAAAGTACTTTCAGCGGGGAGGAAGGGAGTAAAGTTAATACCTTTGCTCATTGACGTTACCCGCAGAAGAAGCACCGGCTAACTCCGTGCCAGCAGCCGCGGTAATACGGAGGGTGCAAGCGTTAATCGGAATTACTGGGCGTAAAGCGCACGCAGGCGGTTTGTTAAGTCAGATGTGAAATCCCCGGGCTCAACCTGGGAACTGCATCTGA
+
GGGGGGGGGGGGGGGGGGGGGGGGGGGGGGGGGGGGGGGGFGGGGGGGGGGGGGGGGGFGGGGGGGGGFGGGGGGGGGGGGGGGGGGGGGGGGGGGGGGGGGGGGDGFGGGGGGGGGGGGGGGGGGGFGGGGGGGDGGGGGGGGGGGGGGGGGGGGGGFGGGGGGGGGGGGGGGDG?FF7EGGGGGGGGGGGGGG5EEGGGGGGGGGGCGGGGGGGGGGGGGEGEGGGGEG7DCCF?=FCBBF=>9FGFGGGGFFFFDF6C>CFF?F?FFBF:1))5<A>92=
@DE18INS60510:318:000000000-B6LD3:1:1101:22469:4303 1:N:0:AAGAGGCAGAGCCTTA
TGGGGAATATTGCACAATGGGCGCAAGCCTGATGCAGCCATGCCGCGTGTATGAAGAAGGCCTTCGGGTTGTAAAGTACTTTCAGCGGGGAGGAAGGGAGTAAAGTTAATACCTTTGCTCATTGATGTTACCCGCAGAAGAAGCACCGGCTAACTCCGTGCCAGCAGCCGCGGTAATACGGAGGGTGCAAGCGTTAATCGGAATTACTGGGCGTAAAGCGCACGCAGGCGGTTTGTTAAGTCAGATGTGAGATCCCCGGGCTCAACCTGGGAACTGCATCTGA
+
GGGGGGGGGGGGGGGGGGGGGGGGGGGFGGGGGGGGGGGGGGGGGGGGGGGGGGGGGGGGGGGGGGGGGGGGGGGGGGGGGGGGGGEGGGGGGGGGGGGGGGFGGGGGFGGGGGGGGGGGGGGGGGGGGGGGGGGGGGGGGGGGGGFGGGEGGGGGGGGGGGGGGGGGGGGGGGGGGGFFGGGGGGGGGGGGGEGGGCFFGGGGGGGGGG5FGGGGFGGGGGEGGD5CEGGDDCD:FFFGBFFFDFFGFFD706=7CD>BG3C=?<F?FFF78<??72)64AB
@DE18INS60510:318:000000000-B6LD3:1:1101:22409:4305 1:N:0:AAGAGGCAGAGCCTTA
TGGGGAATATTGCACAATGGGCGCAAGCCTGATGCAGCCATGCCGCGTGTATGAAGAAGGCCTTCGGGTTGTAAAGTACTTTCAGCGGGGAGGAAGGGAGTAAAGTTAATACCTTTGCTCATTGACGTTACCCGCAGAAGAAGCACCGGCTAACTCCGTGCCAGCAGCCGCGGTAATACGGAGGGTGCAAGCGTTAATCGGAATTACTGGGCGTAAAGCGCACGCAGGCGGTTTGTTAAGTCAGATGTGAAATCCCCGGGCTCAACCTGGGAACTGCATCTGA
+
GGGGGGGGGGGGGGGGGGGGGGGGGGGGGGGGGGGGGFGGGGGGGGGGGGGGGGGGGGGGGGGGGGGGFGGCFGGGGGGFGGGGGGGGGGGGGGGFGGGGGGGGGFGGGGGGGGGGGGGGGGGGGGGGGGGGGGGGGGGGGGGFGGGGGGGGGGGGGGGGGGGGGGGGGGGGGGGGGGGGGGGGGGGGGGCEGGDGGGGGGGGGGGDFGGEGGGGGGGGGGGGGGGGCGGGDDCD@FFGFBFFBDEFFFGGFDF?FGGFFGEGGF?F7:FF?:6?FFFB<AA?
@DE18INS60510:318:000000000-B6LD3:1:1101:17008:4318 1:N:0:AAGAGGCAGAGCCTTA
TGGGGAATATTGCACAATGGGCGCAAGCCTGATGCAGCCATGCCGCGTGTATGAAGAAGGCCTTCGGGTTGTAAAGTACTTTCAGCGGGGAGGAAGGGAGTAAAGTTAATACCTTTGCTCATTGACGTTACCCGCAGAAGAAGCACCGGCTAACTCCGTGCCAGCAGCCGCGGTAATACGGAGGGTGCAAGCGTTAATCGGAATTACTGGGCGTAAAGCGCACGCAGGCGGTTTGTTAAGTCAGATGTGAAATCCCCGGGCTCAACCGGGGAACTGCACCTGA
+
GGGGGGGGGGGGD<FFGGGGCGGGGGG+FFGGFAFFGGAFEGGGGGGGGGGFFGFGGGGGG@FGGGGGGFEFGGGCG3@@EC;@FGCECEGGGGC,8FFFCGGDFG:CCF<CG9<C9F92<F9:<:7F:FG9@8:5???:A:C<8C@:EE>EGGCF?CCFGCFFGF8CFGD>ECCE+@:FC58:C8CEG7+**;*;C+28CEEC6+CEG6*:E:EGC*?)9D:78)/)25/C<<5<)*0:=??67:9>FD77:B#############################
@DE18INS60510:318:000000000-B6LD3:1:1101:23217:4332 1:N:0:AAGAGGCAGAGCCTTA
TGGGGAGTATTGCACAATGGGCGCAAGCCTGATGCAGCCATGCCGCGTGTATGAAGAAGGCCTTCGGGTTGTAAAGTACTTTCAGCGGGGAGGAAGGGAGTAAAGTTAATACCTTTGCTCATTGACGTTACCCGCAGAAGAAGCACCGGCTAACTCCGTGCCAGCAGCCGCGGTAATACGGAGGGTGCAAGCGTTAATCGGAATTACTGGGCGTAAAGCGCACGCAGGCGGTTGGTTAAGTCAGATGTGAAATCCCCGGGCTCAACCTGGGAACTGCATCTGA
+
GGGGGGGGGGGGGGGGGFFGGGGGGGGGGGGGGGGGGGGGGGGGGGGGGGGGGGGGGGGGGGGGFGGGGGGGFFGGGGGFFGGGGFEFGG@FEGFGGCFFGEGGGFFGGGGGGG9FG9<CFFGGGGGBFGGGCGGEEDECEGFGGGGFGGEDFGFFFGGGGFFGGEG6BCEGGGGG9FGGDECEGEE5EGGGGGGEEFGFEEGGGFFGGGGGGGGGGFD5D<CCGGGCEGGGGC75<FFGFFFF7F?>=CFDF409CD9075*>F?>2(0((.(.48<99BFF
@DE18INS60510:318:000000000-B6LD3:1:1101:18720:4336 1:N:0:AAGAGGCAGAGCCTTA
TGGGGAATATTGCACAATGGGCGCAAGCCTGATGCAGCCATGCCGCGTGTATGAAGAAGGCCTTCGGGTTGTAAAATACTTTCAGCGGGGAGGAAGGGAGTAAAGTTAATACCTTTGCTCATTGACGTTACCCGCAGAAGAAGCACCGGCTAACTCCGTGCCAGCAGCCGCGGTAATACGGAGGGTGCAAGCGTTAATCGGAATTACTGGGCGTAAAGCGCACGCAGGCGGTTTGTTAAGTCAGATGTGAAATCCCCGGGCTCAACCTGGGAACTGCATCTGA
+
GGGGGGGGGGGGGGGGGGGGGGGEFGGGGGGGGGGGGGFGGGGGGGGGGGGGGGGGGGGGGGGGGGGGGGGEGGGGGCF@@FGGGGGGGGGGGFGGGGGGGGGGGGGGGGGGGGGGGGGGGGGGGGGGGGGGGGGGGGGGGGGGGGGGGGGGGGGGGGGGGGGGGGGGFGGGGEGGGGGGGGGGGGGGGFGGGEGGGGGGGGGGGGGFCGGGGGGGGGGGGGGGGGEGGGG/9DC:4@FG=FFFFGF?@FGGDFFFGG90>)9C97F:BFFB8:?FFFAA###
@DE18INS60510:318:000000000-B6LD3:1:1101:8414:4337 1:N:0:AAGAGGCAGAGCCTTA
TGGGGAATATTGCACAATGGGCGCAAGCCTGATGCAGCCATGCCGCGTGTATGAAGAAGGCCTTCGGGTTGTAAAGTACTTTCAGCGGGGAGGAAGGGAGTAAAGTTAATACCTTTGCTCATTGACGTTACCCGCAGAAGAGGCACCGGCTAACTCCGTGCCAGCAGCCGCGGTAATACGGAGGGTGCAAGCGTTAATCGGAATTACTGGGCGTAAAGCGCACGCAGGCGGTTTGTGAAGTCAGATGTGAAATCCCCGGGCTAAAACTGGGAACTGCATCTGA
+
GFGFCGBFFGGGGFGFGEGFFGGG@@FFGCGGFGGAEECFGFG@@FEF7FFGGGEGGGFGGGFFGFEGFGGGGGGGGGGEECFGGDFGGDFDGEEF@EGEGFGGGFFFFFGGG,EDFGGGGDEGGGGF?>@FBCFEGGGFGGGDEFFGEE@CGFG<FGGGGGFGFCFFGDGGCGCC9BCFEEEGGGG5@C7CE85ACCF8;:AC6FFEG?FFGEGGGGFD3<EGECCDC757)*/))17:9@=@G+8:*:::F64<D##########################
@DE18INS60510:318:000000000-B6LD3:1:1101:16330:4339 1:N:0:AAGAGGCAGAGCCTTA
TGGGGAATATTGCACAATGGGCGCAAGCCTGATGCAGCCATGCCGCGTGTATGAAGAAGGCCTTCGGGTTGTAAAGTACTTTCAGCGGGGAGGAAGGGAGTAAAGTTAATACCTTTGCTCATTGACGTTACCCGCAGAAGAAGCACCGGCTAACTCCGTGCCAGCAGCCGCGGTAATACGGAGGGTGCAAGCGTTAATCGGGATTACTGGGCGTAAAGCGCACGCAGGCGGTTTGTTAAGTCAGATGTGAAATCCCAGGGTTCAACCTGGGAACTGCATCTGA
+
CFFGGGGGFE<AFGGCA9F=FGEFEGG7=BEBEGGGEF<=FGGGGDG=CFBDEEFFFFFGGGCFFGGGG7FCFGFFG@<@FFGFBFGDEFGGGGEA:FGGGFGFFGEFFGCF:?CFGGDBCFCCFFG<FA>E<EGGGGGG?::<EF588C8;CFFGFGACGGGF>:@FCEGGGCEG9CFGEGGGGC?EGGGGGDCEFGGGDGD8AFFC+8C5EGGGGGGGDGGG:5=D=GG))/9>47CCF?FFGFFD?>CCF*779<::*77CFFFBB>:?:62<<D4>9A4
@DE18INS60510:318:000000000-B6LD3:1:1101:19603:4340 1:N:0:AAGAGGCAGAGCCTTA
TGGGGAATATTGCACAATGGGCGCAAGCCTGATGCAGCCATGCCGCGTGTATGAAGAAGGCCTTCGGGTTGTAAAGTACTTTCAGCGGGGAGGAAGGGAGTAAAGTTAATACCTTTGCTCATTGACGTTACCCGCAGAAGAAGCACCGGCTAACTCCGTGCCAGCAGCCGCGGTAATACGGAGGGTGCAAGCGTTAATCGGAATTACTGGGCGTAAAGCGCACGCAGGCGGTTTGTTAAGTCAGATGTGAAATCCCCGGGCGCAACCTGGGAACTGCATCTGA
+
GGGGGGGGGGGGGGGGGGGGGGFGGGGGGGGGGGGGGGFGGGGGGGGGGGGGGGFGGGGGGGGGGGGGGGGEGGGGGGGFFGGGGGGGGGGGGGFGGGGGGGGGGGGGGGGGGGGGGG9DGGGGGGGFGFGGGGGGGGGGGGGGGGGGGGGGGGCAFGBFGGFGGGGFFEGGCFGGFGGGGC@ECCEGGFCFGCGDFFFFGG5CFFFGDFFGG:EGGGGGGGGGG<5DEDDCD*97<9CFFF?FC?FC4>>C:@FFCD99D)773(8>?>:?::?>2>AA29=
@DE18INS60510:318:000000000-B6LD3:1:1101:11366:4349 1:N:0:AAGAGGCAGAGCCTTA
TGGGGAATATTGCACAATGGGCGCAAGCCTGATGCAGCCATGCCGCGTGTATGAAGAAGGCCTTCGGGTTGTAAAGTACCTTCAGCGGGGAGGAAGGGAGTAAAGTTAATACCTTTGCTCATTGACGTTACCCGCAGAAGAAGCACCGGCTAACTCCGTGCCAGCAGCCGCGGTAATACGGAGGGTGCAAGCGTTAATCGGAATTACTGGGCGTAAAGCGCACGCAGGCGGTTTGTTAAGTCAGATGTGAAATCCCCGGGCTCAACCTGGGAACTGCATCTGA
+
GGGGGGGGGGGGGGGGGGGGGGGGGGGGGGGGGGGGGGGGGGGGGGGEGGGGGGFGGGGGGGGGGGGGGGGGGGGGGGGGGGGGGGGGGEGGGGGFEGGGGGFGGFGGGGGGGGFDGGGFGGGFGGGGGFGGGGGGGGGGGGGGGGGGGG5EGGGGCEGGDGGGGGGGGGGGGGGGGGGGCEGGGEGGGGGGGGGGGFGGGGGGGGDGGFFEEGGGGGGGDGGGGGGGDGGCDGGFFFGGFF4BF?=FFGG=F4@FGGFFD)9FFF>?FFFFFFF?72:AAAF
@DE18INS60510:318:000000000-B6LD3:1:1101:18021:4358 1:N:0:AAGAGGCAGAGCCTTA
TGGGGAATATTGCACAATGGGCGCAAGCCTGATGCAGCCATGCCGCGTGTATGAAGAAGGCCTTCGGGTTGTAAAGTACTTTCAGCGGGGAGGAAGGGAGTAAAGTTAATACCTTTGCTCATTGACGTTACCCGCAGAAGAAGCACCGGCTAACTCCGTGCCAGCAGCCGCGGTAATACGGAGGGTGCAAGCGTTAATCGGAATTACTGGGCGTAAAGCGCACGCAGGCGGTTTGTTAAGTCAGATGTGAAATCCCCGGGCTCAACCTGGGAACTGCATCTGA
+
GGGGGGGGGGGGGGGGGGGGGGFGGGGGGGGGGGGGGGFGGGGGGGGGGGGGGGGGGGGGGGGGGGGGGGGGGGGGG=@@@DFGGGGGGGGGGGGGGGGGGGGGGGGGGGGGGGGGGGGGGGGGGGGGGGGGGGGEGGGGGGGGGGGGGGGGGGGGGGGGGGGGGGGGGGGGGEGE@FGGGGGDGEGGGGGGGGGGGGGGGGGGGGGGGGGGGGGGGGGGGGGGGGGGGGG<D5DFFFGG6FFBFF?>@FFFGFFFGGFB3)1CF?F?FF?F:8?>DF26ABF
@DE18INS60510:318:000000000-B6LD3:1:1101:11548:4360 1:N:0:AAGAGGCAGAGCCTTA
TGGGGAATATTGCACAATGGGCGCAAGCCTGATGCAGCCATGCCGCGTGTATGAAGAAGGCCTTCGGGTTGTAAAGTGCTTTCAGCGGGGAGGAAGGGAGTAAAGTTAATACCTTTGCTCATTGACGTTACCCGCAGAAGAAGCACCGGCTAACTCCGTGCCAGCAGCCGCGGTAATACGGAGGGTGCAAGCGTTAATCGGAATTACTGGGCGTAAAGCGCACGCAGGCGGTTTGTTAAGTCAGATGTGAAATCCCCGGGCTCAACCTGGGAACTGCATCTGA
+
GGGGGGGGGGGFGGGGGGGGGGGGGGGGGGGGGGGGGGGGGGGGGGGGGGGGGGGGGGGGGGGGGGGGGGGEFFGGFGGGGGFFFDFGGG@FGGGFGGGGGGFGGGGGGGFGEGGFGGGGEGGCFFGGGBFFGGGGGG7FFGGGFGGGGGGGGGGGGGGCGFFGFGGGGGGGGGGGGFGGGGGEEEGGG7@FGEGC@FGGGG5FGGGGGGGGGGEGCC7CGGGGGGEGGGGGD3DFFBGG=F?BFGFGFFFCFF4?CD16DB<4??FFFF?F:B?FF><A2AF
@DE18INS60510:318:000000000-B6LD3:1:1101:12848:4391 1:N:0:AAGAGGCAGAGCCTTA
TGGGGAATATTGCACAATGGGCGCAAGCCTGATGCAGCCATGCCGCGTGTATGAAGAAGGCCTTCGGGTTGTAAAGTACTTTCAGCGGGGAGGAAGGGGGTAAAGTTAATACCTTTGCTCATTGACGTTACCCGCAGAAGAAGCACCGGCTAACTCCGTGCCAGCAGCCGCGGTAATACGGAGGGTGCAAGCGTTAATCGGAATTACTGGGCGTAAAGCGCACGCAGGCGGTTTGTTAAGTCAGATGTGAAATCCCCGGGCTCAACCTGGGAACTGCATCTGA
+
GFGGGGGGGGGGGGGGGGG8FGGGGG7FGGGGGGGGGGGGGGGGDDGGGGGFGGGGGGGGGGGGGGGGGGGGGGGGGGGGGGGGGGGGGGGGGGGGGGGGGGGGGGGGGGGGGGGGGGGGGFGCGGGGGFGGGGGEGGGGGGGGGGGGGGGGGGGGGGGGGGGGGGGGGGGGGGGDGGGGGGGGGGGGGGGGGGGGGGGGGGGFGGGGGGGGGGGGGGGGGGGGGGGGGGG7>39>F4FFFFFFCFFGFGGFGFFFGGFFG)39F:@>:F:B????FB<BDAF
@DE18INS60510:318:000000000-B6LD3:1:1101:8357:4395 1:N:0:AAGAGGCAGAGCCTTA
TGGGGAATATTGCACAATGGGCGCAAGCCTGATGCAGCCATGCCGCGTGTATGAAGAAGGCCTTCGGGTTGTAAAGTACTTTCAGCGGGGAGGAAGGGAGTAAAGTTAATACCTTTGCTCATTGACGTTACCCGCAGAAGAAGCACCGGCTAACTCCGTGCCAGCAGCCGCGGTAATACGGAGGGTGCAAGCGTTAATCGGAATTACTGGGCGTAAAGCGCACGCAGGCGGTTTGTTAAGTCAGATGTGAAATCCCCGGGCTCAACCTGGGAACTGCATCTGA
+
FFGFFG@F@EFAFGGFCFFGGGGGGGB,CCEGGGFGGGGGDGGGGGGEEFCFGGGGGGGGGBFGGGGDFFEBFFGGFGGGGG9FGFGGCEEFE>DFFEGCFGFFGGGGFGGGG9=,3>EFFGGGGGGGFGGDFFGGEEFFGCFGGGGD::FGGECBCCGFGGGCC@GGECEGGGGGEFDCD>ED>8?>FC9CCEGGGFGGEGGGFGGG?8=5CCGGGGCDDGGGGGD<EEDCGDCF56*:/9F?*<FGFG**:9:0/9(27;FG4178?FF?B##########
@DE18INS60510:318:000000000-B6LD3:1:1101:18618:4428 1:N:0:AAGAGGCAGAGCCTTA
TGGGGAATATTGCACAATGGGCGCAAGCCTGATGCAGCCATGCCGCGTGTATGAAGAAGGCCTTCGGGTTGTAAAGTACTTTCAGCGGGGAGGAAGGGAGTAAAGTTAATACCTTTGCTCATTGACGTTACCCGCAGAAGAAGCACCGGCTAACTCCGTGCCAGCAGCCGCGGTAATACGGAGGGTGCAAGCGTTAATCGGAATTACTGGGCGTAAAGCGCACGCAGGCGGCTTGTTAAGTCAGATGTGAAATCCCCGGGCTCAACCTGGGAACTGCATCTGA
+
GGGGGGGGGGGGGGGGGGGGGGGGGGGGGGGGGGGGGGGFGGGGGGGFGGGGGGFFGGGGGGGGGGGGGGGGGGGGG@E@@FGGGGGGGGGGGGGGGGGGGGGGGGGGGGGGGGGGGGGGGGGGGGGGGGGGGGGGGGGGGGGGGGGGGGGGGGGGGGGGGGGGGGGGGGGGGGGGGGGGGGGGGGGGGGGGGEGGGGGGGGGGFGGFFGGGGGGGF>7CDDCDGGEGGGGGGDG>FFF>@F4=>9=??FFF=F@F:<037@CGFFFFF@<??07<?FFF###
@DE18INS60510:318:000000000-B6LD3:1:1101:11635:4429 1:N:0:AAGAGGCAGAGCCTTA
TGGGGAATATTGCACAATGGGCGCAAGCCTGATGCAGCCATGCCGCGTGTATGAAGAAGGCCTTCGGGTTGTAAAGTACTTTCAGCGGGGAGGAAGGGAGTAAAGTTAATACCTTTGCTCATTGACGTTACCCGCAGAAGAAGCACCGGCTAACTCCGTGCCAGCAGCCGCGGTAATACGGAGGGTGCAAGCGTTAATCGGAATTACTGGGCGTAAAGCGCACGCAGGCGGTTTGTTAAGTCAGATGTGAAATCCCCGGGCTCAACCTGGGAACTGCATCTGA
+
FFGGGGGGDFF@EFFGGGGCFGGGGGGGGGGGGGDFGFGGGGGFGGGGGGGCFFFCFGGGGGGGGGGGGGGGCGGGGGFFGGGGFGGEEEEGGGGGGG?FGGFFFGGGGGC?FFFGGFGGGDFFFFGFEGGFGGGGGG>FCFFGAF@FGEDGGGGGGGGGGGGGGGGGGGGGEFGG9FCGGG78E5:>:CCFGCECFGGG>E8CGECFGGGGGGGCE7CD:CGGGGGGC5C9C3C4?F7C9?FFDCF7@FG*28)<<C>0D5976:@?()3058?DFFAA249
@DE18INS60510:318:000000000-B6LD3:1:1101:17303:4464 1:N:0:AAGAGGCAGAGCCTTA
TGGGGAATATTGCACAATGGGCGCAAGCCTGATGCAGCCATGCCGCGTGTATGAAGAAGGCCTTCGGGTTGTAAAGTACTTTCAGCGGGGAGGAAGGGAGTAAAGTTAATACCTTTGCTCATTGACGTTACCCGCAGAAGAAGCACCGGCTAACTCCGTGCCAGCAGCCGCGGTAATACGGAGGGTGCAAGCGTTAATCGGAATTACTGGGCGTAAAGCGCACGCAGGCGGTTTGTTAAGTCAGATGTGAAATCCCCGGGCTCAACCTGGGAACTGCATCTGA
+
GGGGGGGGGFCGGGGFDGFFF<FCGGGGGFGGGGGGGFGGGGGGGGGFEFGGGGEDFFGGCGGEFFGGGEGGGGGGGBFCBFFF<ECEGGGEGGGGGGGGGGGGGGGGGGGGGGGGGGGGGGGGGFGGGFGGFGGGEGDGGGFGGEFECEGGG@FGGECFF<FFGGGGFCEGEGCGGGGGGGGGGGGGGGGG>*:CGEGCCGGFGFGGGG=CE5CEGGGGGGGGCGGDEEG7)/CFFBDG*09@>FFGFCGGG49</93;C)176::,(80(5,42?BA<<<F
@DE18INS60510:318:000000000-B6LD3:1:1101:19050:4487 1:N:0:AAGAGGCAGAGCCTTA
TGGGGAATATTGCACAATGGGCGCAAGCCTGATGCAGCCATGCCGCGTGTATGAAGAAGGCCTTCGGGTTGTAAAGTACTTTCAGCGGGGAGGAAGGGAGTAAAGTTAATACCTTTGCTCATTGGCGTTACCCGCAGAAGAAGCACCGGCTAACTCCGTGCCAGCAGCCGCGGTAATACGGAGGGTGCAAGCGTTAATCGGAATTACTGGGCGTAAAGCGCACGCAGGCGGTTTGTTAAGTCAGATGTGAAATCCCCGGGCTCAACCTGGGAACTGCATCTGA
+
GGGGGGGGGFFFGGGGGGFGGGGGGGGGGGGGGGGGGGGFGGGGGGGDGGGGGGEGGGGFFGGGGGGGGFGGFGGGGGGFGGGGGGGGGGGGGGGGGGGGGFGGGGGGGGGGGGGGFGGGGGGGFFGBFGEGFGGGGGGGGGGGGGGGGGDGGGGGGGGFGCGGFGGFGGGGGGGGGGGGGGGGGGGGGGFGGGGDGGGGGGG5?FGEGFFFGGC=:FGGGGEGGGDDD*>9CGD@76CF@@FF7CFDFF*:CF)7CDB>CEF4F,723::????2<<:65<6
@DE18INS60510:318:000000000-B6LD3:1:1101:14920:4491 1:N:0:AAGAGGCAGAGCCTTA
TGGGGAATATTGCACAATGGGCGCAAGCCTGATGCTGCCATGCCGCGTGTATGAAGAAGGCCTTCGGGTTGTAAAGTACTTTCAGCGGGGAGGAAGGGAGTAAAGTTAATACCTTTGCTCATTGACGTTACCCGCAGAAGAAGCACCGGCTAACTCCGTGCCAGCAGCCGCGGTAATACGGAGGGTGCAAGCGTTAATCGGAATTACTGGGCGTAAAGCGCACGCAGGCGGTTTGTTAAGTCAGATGTGAAATCCCCGGGCTCAACCTGGGAACTGCATCTGA
+
GGGGGGGGGGGGGGGGGGGGGGGGGGGGGGGGGGGGGGGGGGGGGGGFGGGGGGGGGGGGGGGGGGGGFGG:EFGFFFFFFGGGGGGGGGGGGGGGGGGGGGGGGGGGGGGGGGGGGGGGGGGGGGGFGGDGGGGGGGGGGGGGGGGGGGGGGGGGGGGGGGGGGGGGGGGGGGGGGGGGGGGGDCGGGFGGGGGGGGGGEGGGGGGGGGGGGGGGFFGGGGEGGGGGGGG9D<>@??GFFFFFGCBDFGGGCFFFGGFBG5FGFFFFFFFF::37BFAAB>=
@DE18INS60510:318:000000000-B6LD3:1:1101:23241:4494 1:N:0:AAGAGGCAGAGCCTTA
TGGGGAATATTGCACAATGGGCGCAAGCCTGATGCAGCCATGCCGCGTGTATGAAGAAGGCCTTCGGGTTGTAAAGTACTTTCAGCGGGGAGGAAGGGAGTAAAGTTAATACCTTTGCTCATTGACGTTACCCGCAGAAGAAGCACCGGCTAACTCCGTGCCAGCAGCCGCGGTAATACGGAGGGTGCAAGCGTTAATCGGAATTACTGGGCGTAAAGCGCACGCAGGCGGTTTGTTAAGTCAGATGTGAAATCCCCGGGCTCAACCTGGGAACTGCATCTGA
+
GGGGGGGGGGGGGGGGGGGGGGGGGGGGGGGGGGGGGGGFGGGGGGGGGGGGGGGGGGGGGGGGGGGGGGGGGGGGGGFGGGGGGGGGGGGGGGGGGEGGGGGGGGGGGGGGGGFGGGFGGGGGGGGEGGGGGGGGGGGGGGGGGGGGGGGGGGCGGGGGGGGGGGGGGGGGGEGGGGGGGGGGGGGGGGFFGGDGFGGGGGGGGGGGGGGFGGGGGFGGGGGGGDGGGGG<DCDFFFF=FBFFGCFFFGFCFFFFFGB1C)>FFFFFFFBBFB747ABF>AF
@DE18INS60510:318:000000000-B6LD3:1:1101:6843:4510 1:N:0:AAGAGGCAGAGCCTTA
TGGGGAATATTGCACAATGGGCGCAAGCCTGATGCAGCCATGCCGCGTGTATGATGAAGGCCTTCGGGTTGTAAAGTACTATCAGCGGGGAGGAAGGGAGTAAAGCTAATACCTTTGCCCATTGACGTTACCCGCCGAAGAAGCACCGGCTAACTCCGTGCCAGCAGCCGCGGTAATACGGAGGGTGCAAGCGTTAATCGGAATTACTGGGCGTAAAGCGCACGCAGGCGGTTTGTTAAGCCAGATGTGTAATCCCCGGGCTCAACCTGGGAACTGCATCTGA
+
-FFFGGGGGGGGGGGGGFGGGCG7FGDFGFGGGGGFGFCFGGGGGGGGGC<EFF,5CFGGGGGGGGGD=BFFFGGG<EGF,CFGGGCEGGEGGFGF+B:3B:DFC<B><C9D8,,,<@,@:,@F,=C@*>FCFGF*>F*4<7C7<FFGGCC7FGFG,C:FGC@EFFFFCF7C?:*?CCCGECCCGEEGCF:CCAE>C+3C>EEGDFF7CFCFCE:C7CF3>DEG5C=DDE37357)76CF*)875<909FCFGF?699;1C>CD=(74:5(,442<?262AAF
@DE18INS60510:318:000000000-B6LD3:1:1101:17551:4514 1:N:0:AAGAGGCAGAGCCTTA
TGGGGAATACTGCACAATGGGCGCAAGCCTGATGCAGCCATGCCGCGTGTATGAAGAAGGCCTTCGGGTTGTAAAGTACTTTCAGCGGGGAGGAAGGGAGTAAAGTTAATACCTTTGCTCATTGACGTTACCCGCAGAAGAAGCACCGGCTAACTCCGTGCCAGCAGCCGCGGTAATACGGAGGGTGCAAGCGTTAATCGGAATTACTGGGCGTAAAGCGCACGCAGGCGGTTTGTTAAGTCAGATGTGAAATCCCCGGGCTCAACCTGGGAACTGCATCTGA
+
GFGGGGGGGGGGGGGGGGGGGGGGGGGGGGGGGGGGGGGGGGGGGGGGGGGGGGFGGGGGGGGGGGGGGGGGGGGGG@E@@EFGGGGGGGGGGGGGGGGGGGCGGGGGGGGGGGGGFGGGGGFGGGGFFGGGGGGGGGGG8<FGGGGGGGGGGGGGGGGGGGGGGGGGGGGGGGGGGGGGGGGGGGGGGGGGGEGGGGGGGGGGGGGGCFGGGGGDGGG3<DGGDDGGEGG5C5DF4BGGFFFFGFFGFGFFG=?@GGFFGDGGFFF?BFF?BF??FF9AA<8
@DE18INS60510:318:000000000-B6LD3:1:1101:19953:4527 1:N:0:AAGAGGCAGAGCCTTA
TGGGGAATATTGCACAATGGGCGCAAGCCTGATGCAGCCATGCCGCGTGTATGAAGAAGGCCTTCGGGTTGTAAAGTACTTTCAGCGGGGAGGAAGGGAGTAAAGTTAATACCTTTGCTCATTGACGTTACCCGCAGAAGAAGCACCGGCTAACTCCGTGCCAGCAGCCGCGGTAATACGGAGGGTGCAAGCGTTAATCGGAATTACTGGGCGTAAAGCGCACGCAGGCGGTTTGTTAAGTCAGATGTGAAATCCCCGGGCTCAACCTGGGAACTGCATCTGA
+
GGGGGGGGGGGGGGGGGGGGGGGGGGGGGGGGGGGGGFGGGGGGGGGGGGGGGGGGGGGGGGGGGGGGGGGFGGGGGGGFFGGGGGGGGGGGGGGGGGGGGGGGGGGGGGGGGGGGGGGGGGGGGGGGGGGGGGGGGGGGGGGGGGGGGGGGGGGGGGGGGGGGGGGGGGGGGGGGFGGFGGGGGDEGGGGGGCGGGCFGGGGGFGGGGGGGGGGGGGFGCGGGGGEDGGG9C*9;FFDGFFF@F<@F?FGGGFFFFG>475CGFFFFFFF<54:??B2:4AF
@DE18INS60510:318:000000000-B6LD3:1:1101:7176:4532 1:N:0:AAGAGGCAGAGCCTTA
TGGGGAATATTGCACAATGGGCGCAAGCCTGATGCAGCCATGCCGCGTGTATGAAGAAGGCCTTCGGGTTGTAAAGTACTTTCAGCGGGGAGGAAGGGAGTAAAGTTAATACCTTTGCTCATTGACGTTACCCGCAGAAGAAGCACCGGCTAACTCCGTGCCAGCAGCCGCGGTAATACGGAGGGTGCAAGCGTTAATCGGAATTACTGGGCGTAAAGCGCACGCAGGCGGTTTGTTAAGTCAGATGTGAAATCCCCGGGCTCAACCTGGGAACTGCATCTGA
+
CEFFGFGGGGGGGGGGCFFGGGGGGGGDGGFFGGGFGGFFGGGEDGFGGEGGGGCEGEGGFGGGGGGGF:CFEGGFGGD,<CFGGGEFCFFEGFFGEGGGGGGGGGGFGGGGGGGFGGFGGGGGGFGFGAFGGGEEGGFGGGGGFFGFGGGEGGGGGGGGGGGGGFGGGGGGGCFEEGGGEEGGGGDGFGGGG>EGE9<@CGGFGGG?@65FGGGGCFGGGGGGGGC72>797CCF?4::7??FFC@D@:F:CFF)>DBFD:5=@7F0:F6?FF>??A>D>A?
@DE18INS60510:318:000000000-B6LD3:1:1101:26398:4535 1:N:0:AAGAGGCAGAGCCTTA
TGGGGAATATTGCACAATGGGCGCAAGCCTGATGCAGCCATGCCGCGTGTATGAAGAAGGCCTTCGGGTTGTAAAGTACTTTCAGCGGGGAGGAAGGGAGTAAAGCTAATACCTTTGCTCATTGACGTTACCCGCAGAAGAAGCACCGGCTAACTCCGTGCCAGCAGCCGCGGTAATACGGAGGGTTCAAGCGTTAATCGGAATTACTGGGCGTAAAGCGCACGCAGGCGGTTTGTTAAGTCAGATGTGAAATCCCCCGGCTCAACCTGGGGACTGCATTTGA
+
GGGGGGGGGGGGGCFFDFFGGGEGGGGDFFGGFGGGGGFFEGGGGGGGGEFFFGCEEFGGC<,CFGGGGGGGCFGGCFFGGGGGGFCEFDGGGGG8BFAFG<,CFFFDGFEGGGGBFG,=CFFFFFGFF@GGG@FEGGFGGGGFGGGEGGGEGGFGGGFGGG@F@8EGGGGGC<<@F++;85FCEC*;CC+<?EDEGEGGGEEFC:<9CGFFGGGGGFGG<DG<8DEDG5395CD4)/7:FF4@D:@DF:DCFFFFC##########################
@DE18INS60510:318:000000000-B6LD3:1:1101:25379:4546 1:N:0:AAGAGGCAGAGCCTTA
TGGGGAATATTGCACAATGGGCGCAAGCCTGATGCAGCCATGCCGCGTGTATGAAGAAGGCCTTCGGGTTGTAAAGTACTTTCAGCGGGGAGGAAGGGAGTAAAGTTAATACCTTTGCTCATTGACGTTACCCGCAGAAGAAGCACCGGCTAACTCCGTGCCAGCAGCCGCGGTAATACGGAGGGTGCAAGCGTTAATCGGAATTACTGGGCGTAAAGCGCACGCAGGCGGTTTGTTAAGTCAGATGTGAAATCCCCGGGCTCAACCTGGGAACTGCATCTGA
+
GGGGGGGGGGGGGGEFFEDFFGFGGGGGCGGGGGGGGGGGGGGGGGGGEEGGGGDGGGGGGGGGGGGGGGGGCDFGGGGF?FGGCFEGEGCFCCC<EGGGFGGGGGGGGGGAFFGGGFGGGGGGGGGGGGGGGGGEGGG7FGGGGGFGGGGGGGFGGGGGGGGGCGGGB:C8FEGGFGGCEEGGDGGG6C:FG8EE@FGGGGCFGEGGFF5A=E7EGF>))>CGDD=DGGGGGDG>FFCGFFFFG+/>B*:*?FFFF)3;GDCFFFF045:3::2522<:AA#
@DE18INS60510:318:000000000-B6LD3:1:1101:23963:4554 1:N:0:AAGAGGCAGAGCCTTA
TGGGGAACATTGCACAATGGGCGCAAGCCTGATGCAGCCATGCCGCGTGTATGAAGAAGGCCTTCGGGTTGTAAAGTACTTTCAGCGGGGAGGAAGGGAGTAAAGTTAATACCTTTGCCCATTGACGTTACCCGCAGAAGAAGCACCGGCTAACTCCGTGCCAGCAGCCGCGGTAATACGGAGGGTGCAAGCGTTAACCGGAATTACTGGGCGTAAAGCGCACGCAGGCGGTTTGTTAAGTCAGATGTGAAATCCCCGGGCTCAACCTGGGAACTGCATCTGA
+
FGGGEEC86CEGGGG9-CC6E6@F@CE,:CE@DFCF<CGG<FFGGGG@FF@FEEGFCECAAEE=E<F@:CECFGGGEEAFGFFGDF:FD7:6CC==FD8BCFAFGGFCGFGB<FGE<9F@EGGGA;CF::CFAGGGGEGFFEGGGG7FCFEGGC<F<@<1C*><BB:C=<BEC8E8@ECDC;CC>;8;FC+28:>EFGFEE>:>6CC9FGGGGCGGD:>57D*18/CCEEGG3*/75@77=7/0C9@GFGF7*@)91>92)7/C47@??F:?B08>,246)6B
@DE18INS60510:318:000000000-B6LD3:1:1101:24945:4563 1:N:0:AAGAGGCAGAGCCTTA
TGGGGAATATTGCACAATGGGCGCAAGCCTGATGCAGCCATGCCGCGTGTATGAAGAAGGCCTTCGGGTTGTAAAGTACTTTCAGCGGGGAGGAAGGGAGTAAAGTTAATACCTTTGCTCATTGACGTTACCCGCAGAAGAAGCACCGGCTAACTCCGTGCCAGCAGCCGCGGTAATACGGAGGGTGCAAGCGTTAATCGGAATTACTGGGCGTAAAGCGCACGCAGGCGGGTTGTTAAGTCAGATGTGAAATCCCCGGGCTCAACCTGGGAACTGCATCTGA
+
FFFGGFF<FFGADCEFGGGGGGGDGGGGFEDCDGGDFCFEGGFGGGG7:8CEFFC9EDGFEAFCFFCCGGGC,CCFFGG<EFGEAF==CE@FFG<,FDGGCBDFB5<FGGFCF<9B,,C>FDDED,FCFFFGFEGGGGFFGFFGGFFF7FGFF<>FFGFFE7FFF8E68CCGGFDEGGGCDCFGG8A>CC98CC?E>CGGDEGGGFGG7CGGC7:==F7CC<C359E<ECG)>3C;FF*:/6690+90=*:C770<FG#########################
@DE18INS60510:318:000000000-B6LD3:1:1101:25985:4585 1:N:0:AAGAGGCAGAGCCTTA
TAGGGAATCTTCGGCAATGGACGAAAGTCTGACCGAGCAACGCCGCGTGAGTGAAGGAGGTTTTCGGATCGTAAAACTCTGTTGTTAGAGAAGAACAAGGATGAGAGTAACTGTTCATCCCTTGACGGTATCTAACCAGAAAGCCACGGCTAACTACGTGCCAGCAGCCGCGGTAATACGTAGGTGGCAAGCGTTGTCCGGATTTATTGGGCGTAAAGCGAGCGCAGGCGGTTTCTTAAGTCTGATGTGAAAGCCCCCGGCTCAACCGGGGAGGGTCATTGGA
+
GGGGGGGGGGGGGGGGGGGGGGGGGGGGGGGGGGGGGGGGGGGGGGGGGGGGGGGGGGGGGGGGGGGFFGGFGGGGGGGGGGGGGGGGGGGGGGGGGGGGGGGGGGGGGGGGGGGGGGGFGGGGGGGGGGGGGGGGFGGGGGGGGGGGGGGGGGGGGGGGGGGGGGGGGGGGGGGGGGGGGGGGGGGGGGGGGGGGGGGGGGGEFFGGGGGGGGGGGGGGGGGGDGGGGEDGG<GFFFGGFFFFGFBFFGGGGFFFGG99C5/CFFFFFFFBFFF:B:B2<?6
@DE18INS60510:318:000000000-B6LD3:1:1101:22223:4597 1:N:0:AAGAGGCAGAGCCTTA
TGGGGAATATTGCACAATGGGCGCAAGCCTGATGCAGCCATGCCGCGTGTATGAAGAAGGCCTTCGGGTTGTAAAGTACTTTCAGCGGGGAGGAAGGGAGTAAAGTTAATACCTTTGCTCATTGACGTTACCCGCAGAAGAAGCACCGGCTAACTCCGTGCCAGCAGCCGCGGTAATACGGAGGGTGCAAGCGTTAATCGGAATCACTGGGCGTAAAGCGCACGCAGGCGGTTTGTTAAGTCAGATGTGAAATCCCCGGGCTCAACCTGGGAACTGCATCTGA
+
GGGGGGGGGGGGGGGGGFGGGGGGGGGGGGGGGGGGGGGGGGGGGGGGGGGFGGGGGGGGGGGGGGGGFGGGGGGGGGGGGGGGGGGGGGGGGGGGGGGGGGGGGGGGGGGGGFGGGGGGGGGGGGGGGGGFGGGGGDGGGGGGGGGGGGGGGGGGGGGFGGGGGGGGGGGGG:FGGGGGGDGGGEGGGGGGGEGGGGGGGGGGGGGFCFGGGGGGGGGGGGGGEGGGGGGDDDG)8FDGBFFFG9BF=>CFC4?FGGFFGE3=FBF:1>??::D?<).<22@
@DE18INS60510:318:000000000-B6LD3:1:1101:16126:4604 1:N:0:AAGAGGCAGAGCCTTA
TGGGGAATATTGCACAATGGGCGCAAGCCTGATGCAGCCATGCCGCGTTTATGAAGAAGGCCTTCGGGTTGTAAAGTACTTTCAGCGGGGAGGAAGGGAGTAAAGTTAATGCCTTTGCTCATTGACGTTACCCGCAGAAGAAGCACCGGCTAACTCCGTGCCAGCAGCCGCGGTAATACGGAGGGTGCAAGCGTTAATCGGAATTACTGGGCGTAAAGCGCACGCAGGCGGTTTGTCACGTCAGATGTGAAATCCCCGGGCTCAACCTGGGAACTGCATCTGA
+
G<E<:@FFGFEFFGGFDGCFC@@@CFGGC<<FEGGGFGGGDFGGGGGC+@FFFG9EGGDF8EE==DGGGGC=FAEFFGGGGGGFFG+@EEC+CEFFG>DFGGGCFGGFGGGCD<>FGGDGGGGGGGGGGGGGDGDGCBFGGFFFGGEFGGEGGFCFGGGGG>FGGGGG7F>EEGG@9CF7;EFCEG8*<?CGGGGGGGGG5CECGCGGF65>5EGC=*253>*98553=ED5CDD>*=*95>D)*<8??GFFC##############################
@DE18INS60510:318:000000000-B6LD3:1:1101:18488:4608 1:N:0:AAGAGGCAGAGCCTTA
TGGGGAATATTGCACAATGGGCGCAAGCCTGATGCAGCCATGCCGCGTGTATGAAGAAGGCCTTCGGGTTGTAAAGTACTTTCAGCGGGGAGGAAGGGAGTAAAGTTAATACCTTTGCTCATTGACGTTACCCGCAGAAGAAGCACCGGCTAACTCCGTGCCAGCAGCCGCGGTAATACGGAGGGTGCAAGCGTTAATCGGAATTACTGGGCGTAAAGCGCACGCAGGCGGTTTGTTAAGTCAGATGTGAAATCCCCGGGCTCAACCTGGGAACTGCATCTGA
+
GGGGGGGGGGGGGGGGGGGGGGGGGGGGGGGGGGGGGGGGGGGGGGGGGGGGGGGGGGGGGGGGGGGGGGGGGGGGGCC<CFGGGGGGGGGGGGGGGGGGGGGGGGGGGGGGGGGGGGGGGGGGGGGEGGGGGGGGGGGGGFGGGGGGGGGGGGGGGGGGGGGGGGGGGGGGGGGGGGGGGGGGGGGGGGGGGGGGGGGGGGGGGGGGFGGGGGGGGGGGGGGGGGGGGGGGDGGFFFGGFFFFF?FGFGGGFFFFFDB9D@GGFFFBB@?FFFFFFF<DFFF
@DE18INS60510:318:000000000-B6LD3:1:1101:21732:4622 1:N:0:AAGAGGCAGAACCTTA
TGGGGAATATTGCACAATGGGCGCAAGCCTGATGCAGCCATGCCGCGTGTATGAAGAAGGCCTTCGGGTTGTAAAGTACTTTCAGCGGGGAGGAAGGGAGTAAAGTTAATACCTTTGCTCATTGACGTTACCCGCAGAAGAAGCACCGGCTAACTCCGTGCCAGCAGCCGCGGTAATACGGAGGGTGCAAGCGTTAATCGGAATTACTGGGCGTAAAGCGCACGCAGGCGGTTTGTTAAGTCAGATGTGAAATCCCCGGGCCCAACCTCGGAACTGCATCTGA
+
GGGGGGGGGGGDFGGGGFFGGGFGGGGGGGGGGGFGGGGGGGGGGGGGGGGGGGGGGGGGCGGFG7FGGGGGGFGGGGGGGDGGGGGGEGDGGGGGGGGGGGGFGGGGGGGCFGGGGGGFGFGGGFGEFFGFGGGGGEE@7FCF7F7FGGGGGGGGGGGGGGGFGGFFGGGGGGGGGGGFGGGGCEEGGGCGG8CEGGGGG5EGGFGGFGGFGGCECFFG:DGGGGGGGGGGDGGFFFGFFFF@>AFGFGG*:@/)77907))*),>0(<3>:>D<BFFA<A?
@DE18INS60510:318:000000000-B6LD3:1:1101:17857:4627 1:N:0:AAGAGGCAGAGCCTTA
TGGGGAATATTGCACAATGGGCGCAAGCCTGATGCAGCCATGCCGCGTGTATGAAGAAGGCCTTCGGGTTGTAAAGTACTTTCAGCGGGGAGGAAGGGAGTAAAGTTAATACCTTTGCTCATTGACGTTACCCGCAGAAGAAGCACCGGCTAACTCCGTGCCAGCAGCCGCGGTAATACGGAGGGTGCAAGCGTTAATCGGAATTACTGGGCGTAAAGCGCACGCAGGCGGTTTGTTAAGTCAGATGTGGAATCCCCGGGCTCAACCTGGGAACTGCATCTGA
+
GGGGGGGGGGGGGGGGGGGGGGGGGGGGGGGGGGGGGGGGGGGGGGGGGGGGGGGGGGGGGGGGGGGGGGGGGGGGG?C<CEFGGGGGGGGGGGGGGGGGGGGGGGGGGGGGGGGGGGGGGFGGGGGGGGGGGGGGGGGGGGGGGGGGGGGGGGFGGGGGGGGGGGGGGGGGGGGGGGGGGGGGGGGGGGGGGGGGCFDGD*?GGGGGGGGGGGGGGGGGGGGGDGGGGED757DFFFGGBBFFGGFGFDFCDF;FFDFFC5FGFFFFFFFF?B>?FF<B><7
@DE18INS60510:318:000000000-B6LD3:1:1101:17257:4639 1:N:0:AAGAGGCAGAGCCTTA
TGGGGAATATTGCACAATGGGCGCAAGCCTGATGCAGCCATGCCGCGTGTATGAAGAAGGCCTTCGGGTTGTAAAGTACTTTCAGCGGGGAGGAAGGGAGTAAGGTTAATACCTTTGCTCATTGACGTTACCCGCAGAAGAAGCACCGGCTAACTCCGTGCCAGCAGCCGCGGTAATACGGAGGGTGCAAGCGTTAATCGGAATTACTGGGCGTAAAGCGCACGCAGGCGGTTTGTTAAGTCAGATGTGAAATCCCCGGGCTCAACCTGGGAACTGCATCTGA
+
GGGGGGGGGGGGGGGGGGGGGGGGGGGGGGGGGGGGGGGGGGGGGGGGGGGGGGGGGGFGGGGGGGGGGGGGGGGGG?C<<CFGFGGGGGGGGGGGGGGGGGGCFEGGGGGGGGGGGGGGGGGGGGGGGGGGGGGGGGGGCFGGGGGGGGGGGGGGFGGGGGGGGGGGGEGGDEDGGGGGGGGGEEGGGGFGGDGGFGGGDGGGF7FGGFGFGEG*AGGG3CEGG<EDGGG<DDGFFFGGFFFFGFFFFGG7CB9?7>70CBFGFF>??@F(5427BADFBFF
@DE18INS60510:318:000000000-B6LD3:1:1101:17526:4659 1:N:0:AAGAGGCAGAGCCTTA
TGGGGAATATTGCACAATGGGCGCAAGCCTGATGCAGCCATGCCGCGTGTATGAAGGAGGCCTTCGGGTTGTAAAGTACTTTCAGCGGGGAGGAAGGGAGTAAAGTTAATACCTTTGCTCATTGACGTTACCCGCAGAAGAAGCACCGGCTAACTCCGTGCCAGCAGCCGCGGTAATACGGAGGGTGCAAGCGTTAATCGGAATTACTGGGCGTACAGCGCACGCAGGCGGTTTGTTAAGTCAGATGTGAAATCCCCGGGCTCAACCTGGGAACTGCATCTGA
+
GGGGGGGGGGGGGGGGFGGGGGGGGGGGGGGGGGGGGGGGGGGGGGGGGGGGGGFGGGGGDGGGFGGGGGGGGGGGG@@@@EGGGGGGGGCFGGBFGGCFFGGGGGGGGGGGGFGGGGGGGGGGFGGGGGGGGGGGDGGGGGGGGGGGGDGGGGGGGGGGGGGGGGGGGGGGEC??FFFGGGGG5;CGGGGGGGGGGGGFGDGGGGFGCFCEGGG*:DGG3CEGGDECCEGCGCDF:F=FFFFFGGF:FDCGFB@FFGB(95CFF?>?F##############
@DE18INS60510:318:000000000-B6LD3:1:1101:16667:4662 1:N:0:AAGAGGCAGAGCCTTA
TGGGGAATATTGCACAATGGGCGCAAGCCTGATGCAGCCATGCCGCGTGTATGAAGAAGGCCTTCGGGTTGTAGAGTACTTTCAGCGGGGAGGAAGGGAGTAAAGTTAATACCTTTGCTCATTGACGTTACCCGCAGAAGAAGCACCGGCTAACTCCGTGCCAGCAGCCGCGGTAATACGGAGGGTGCAAGCGTTAATCGGAATTACTGGGCGTAAAGCGCACGCAGGCGGTTTGTTAAGTCAGATGTGAAATCCCCGGGCTCAACCTGGGAACTGCATCTGA
+
GFGFGGGGGGGGGGGGFGGFFGFGGGGFGFGGGGGGGGGGGGGGGGGGGGGGGGGGGGGGFGGGGGGGGGGFGGGGG=@@@FGGGGGGEGCFGGGGGGGGGGGGGGGGGGGGGGGGGGGGGGGGGGGFGGGGGGGGGGGGGGGGGGGDDGGGGGGGGGGGGGGGGGGGGGGGGGGGGGGGGGGGDCEGGGGGGGGGGGGF>C>FGGGGFGGGGEGEGGG:GGGGGGGGGGGCDCDFFF7C==FFFCFCFGGGGFF?GGF>G)>FF?F:BFBF???F#######
@DE18INS60510:318:000000000-B6LD3:1:1101:13097:4672 1:N:0:AAGAGGCAGAGCCTTA
TGGGGAATATTGCACAATGGGCGCAAGCCTGATGCAGCCATGCCGCGTGTATGAAGAAGGCCTTCGGGTTGTAAAGTACTTTCAGCGGGGAGGAAGGGAGTAAAGTTAATACCTTTGCTCATTGACGTTACCCGCAGAAGAAGCACCGGCTAACTCCGTGCCAGCAGCCGCGGTAATACGGAGGGTGCAAGCGTTAATCGGAATTACTGGGCGTAAAGCGCACGCAGGCGGTTTGTTAAGTCAGATGTGAACTCCCCGGGCTCAACCTGGGAACTGCATCTGA
+
GGGGGGGGGGGGGGGGGGGGGGGGGGGGGGGGGGGGGGGGGGGGGGGGGGGGGGGGGGGGGGGGGGGGGGGGGGGGGGGGGGGGGGGGGGFGGGGGGGGGGGGGGGGGGGGGGGGGGGAFFGGGGGGGGGGGGGGGGGGGGFGGGGGGGGGGGGGGGGGGGGGGGGGGGGGGGGDGCGGGGGGGGGGGGG7FGGGGGGGFGGGGGGGGGFGGGGGGGGGDGDEGEGEGGGG7DDGFFFFFFFFFGFF>FCF*;B@:DG90C3<CFFFB:@F:?FF??FF<AFB
@DE18INS60510:318:000000000-B6LD3:1:1101:6451:4677 1:N:0:AGGAGGCAGAGCCTTA
TGGGGAATATTGCACAATGGGCGCAAGCCTGATGCAGCCATGCCGCGTGTATGAAGAAGGCCTTCGGGTTGTAAAGTACTCTCAGCGGGGAGGAAGGGAGTAAAGTTAATACCTTTGCTCATTGACGTTACCCGCAGACGCAGCACCGGCTAACTCCGTGCCAGCAGCCGCGGTAATACGGAGGGTGCAAGCGTTAATCGGAATGACTGGGCGTAAAGCGCACGCAGGCGGCTTGTTAAGTCAGATGTGAAATCCCCAGGCTCAACCTGGGAACGGCATCTGA
+
?FFGGEEF,@?,FG9?BFFDGGGGG@:+=,??DEDFGFGG9EFGGDF3C>,=<FE<FDC=D,3,EFF><FC<CAF9@=@F,,8>3@BF::B<F<,<*::CG::<<CF:<CF:<,FFG,,7<F@GCFG:*:*<CE5EE80C*:>8C*;*/?8ECG++3:;CCGFFFFGF8***?>E*<CFFEGD:/;CCFCEFG/;C*::88C;/+<<+0*:*::7E:CFGDG:DEC=D5*9)/17>41C>@BF7:+7C?##################################
@DE18INS60510:318:000000000-B6LD3:1:1101:8976:4680 1:N:0:AAGAGGCAGAGCCTTA
TGGGGAATATTGCACAATGGGCGCAAGCCTGATGCAGCCATGCCGCGTGTATGAAGAAGGCCTTCGGGTTGTAAAGTACTTTCAGCGGGGAGGAAGGGAGTAAAGTTAATACCTTTGCTCATTGACGTTACCCGCAGAAGAAGCACCGGCTAACTCCGTGCCAGCAGCCGCGGTAATACGGAGGGTGCAAGCGTTAATCGGAATTACTGGGCGTAAAGCGCACGCAGGCGGTTTGTTAAGTCAGATGTGAAATCCCCGGGCTCAACCTGGGAACTGCATCTGA
+
AFGCFFBEGGGF9CFGGGFFFGCEEFGGGGGFGDFGGEEGGGGCFGEGGFGGFDEFAFFFGGGGGGGGFGFBCFFFGGF<CEGF9FFGGGEFGG,?FEACFFAFGDFGGGGGGGGGG9ADCGGGGGGCDFEFFEGGGGGGGGFGFA:CEGGGGGGGGGFGGGFGGF@FFFDGFFGGGGGFGDFEGCEGGGFGEGE5;CFGGGDCC<CF9<CGGEG5EFGDGGCDEGGD=EGCDDDF54:D/9=FCFF?=FGF**/93>9;55DC?7:?:@6?FF?>?BAFA:?
@DE18INS60510:318:000000000-B6LD3:1:1101:12858:4683 1:N:0:AAGAGGCAGAGCCTTA
TGGGGAATATTGCACAATGGGCGCAAGCCTGATGCAGCCATGCCGCGTGTATGAGGAAGGCCTTCGGGTTGTAAAGTACTTTCAGCGGGGAGGAAGGGAGTAAAGTTAATACCTTTGCTCATTGACGTTACCCGCAGAAGAAGCACCGGCTAACTCCGTGCCAGCAGCCGCGGTAATACGGAGGGTGCAAGCGTTAATCGGAATTACTGGGCGTAAAGCGCACGCAGGCGGTTTGTTAAGTCAGATGTGAAATCCCCGGGCTCAACCTGGGAACTGCATCTGA
+
GGGGGGGGGGGGGGGFCFGFFGGEGGGGGGGGGGGGGGGGGGGGGGGGEGGGGGGGGGGGGGGFGGGG<FFFGGFGGGDGGGGGGGGGDEGGGGGGG@FEGGGGGGGFGGGGGGGGGGGGGGGGGGGFFFGGGGEGGGGGGF+<CFGDEEGGGGCGGG>5>FGGGGFGGGGGDEGGEGGGGGGEG8CEGFGGDEGGC9EECG58?FFDC8E=CCGEFGGGGGGGGGGDD557>DGFFF*:B=F4:A?:6C:77=F?FGFFD)96?<428>?<?B?D?D<ADAF
@DE18INS60510:318:000000000-B6LD3:1:1101:18429:4689 1:N:0:AAGAGGCAGAGCCTTA
TGGGGAATATTGCACAATGGGCGCAAGCCTGATGCAGCCATGCCGCGTGTATGAAGAAGGCCTTCGGGTTGTAAAGTACTTTCAGCGGGGAGGAAGGGAGTAAAGTTAATACCTTTGCTCATTGACGTTACCCGCAGAAGAAGCACCGGCTAACTCCGTGCCAGCAGCCGCGGTAATACGGAGGGTGCAAGCGTTAATCGGAATTACTGGGCGTAAAGCGCACGCAGGCGGTGTGTTAAGTCAGATGTGAAATCCCCGGGCTCAACCGGGGAACTGCATCTGA
+
GGGGGGGGGGGGGGGGGGGGGGGGGGGGGGGGGGGGGGGGEGGGGGGEGGFGGGGGGGGGGGGGGGGGGGGEGGGGG;@@@FCGGFGGGGGEGGGGEEFGGGGGGGGGFGGGFFGGGG?FGDDGFGGFGFEGGGGDEGGGGGGGG@GGGGEEGGGFEE>FGGGECFGGCEEEE8EECFFGEGDGEAEGCFFFGG5CFGGGEEEFFCEFFGEC:=C=FGFDDGCDGDE7CG:7)9>>7FCG?BFFFCFC=DDC7@9/>796D5C=6:F0(71;::2>?F<6A6B
@DE18INS60510:318:000000000-B6LD3:1:1101:7274:4706 1:N:0:AAGAGGCAGAGCCTTA
TGGGGAATATTGCACAATGGGCGCAAGCCTGATGCAGCCATGCCGCGTGTATGAAGAAGGCCTTCAGGTTGTAAAGTACTGTCAGCGGGGAGGAAGGGAGTAAAGTTAATACCCTTGCTCATTGACGTTACCCGCAGAAGAAGCACCGGCTAACTCCGTGCCAGCAGCCGCGGTAATACGGAGGGTGCAAGCGTTAATCGGAATTACTGGGCGTAAAGCGCACGCAGGCGGTTTGTTAAGTCAGATGTGAAATCACCGGGCTCAACCGGGGAACTGCATCTGA
+
9EFGGGGFGEFGGGGD<5AEBDCGGGGFFCF=FFGCFCFGCFGFEEGBC>FGGGGGCFFGFGGFGGGG@<FBCFFGFG@D,EFFGGEGFGGGGEGGGGGGCFGGGCGGGGGGGGFFFG@FG:BFGGC1<<CFFGCCCEFFFCC?C*A>ECCEGCGGGD*5>FFGGC;68EEEG5CEGGG5EDGCC/8ECFAC8*8AE7+:>EGG6FGGG8EGDEGCCGGCCDCC8CGGGGG9)19@)9:*//9@7+92=*22:@*7C96>C>FFFB@################
@DE18INS60510:318:000000000-B6LD3:1:1101:18434:4712 1:N:0:AAGAGGCAGAGCCTTA
TGGGGAATATTGCACAATGGGCGCAAGCCTGATGCAGCCATGCCGCGTGTATGAAGAAGGCCTTCGGGTTGTAAAGTACTTTCAGCGGGGAGGAAGGGAGTAAAGTTAATACCTTTGCTCATTGACGTTACCCGCAGAAGAAGCACCGGCTAACTCCGTGCCAGCAGCCGCGGTAATACGGAGGGTGCAAGCGTTAATCGGAATTACTGGGCGTAAAGCGCACGCAGGCGGTTTGTTAAGTCAGATGTGAAATCCTCGTGCTCAACCTGGGAACTGCATCTGA
+
GEGGGGGGGGFFAE<DCGF<C@@+@CCGFE<EFGGFFFEDGFGGGGGGCFGGGGGGGGFG,CECAFGCFEEGCEFFGDE<CFFE<,FEE7+>C=FEECDCGDCFFF9F?FABDAFGGCGG<F<BFFECF<+@FEE:CFFFFGGGFF7F7*>:3F>:F@CFCFCGGFGFEEGD:*=8>?FB*;:84;8CFG?CE8>C8FFG*;/;<?@798*:CCGEC*:DG<5)C5:5:73/C/C5?*:CFF?@7?B7/C#################################
@DE18INS60510:318:000000000-B6LD3:1:1101:26260:4713 1:N:0:AAGAGGCAGAGCCTTA
TGGGGAATATTGCACAATGGGCGCAAGCCTGATGCAGCCATGCCGCGTGTATGAAGAAGGCCTTCGGGTTGTAAAGTACTTTCAGCGGGGAGGAAGGGAGTAAAGTTAATACCTTTGCTCATTGACGTTACCCGCAGAAGAAGCACCGGCTAACTCCGTGCCAGCAGCCGCGGTAATACGGAGGGTGCAAGCGTTAATCGGAATTACTGGGCGTAAAGCGCAAGCAGGCGGTTTGTTAAGGCAGATGTGAAACCCCCGGGCTCAACCTGGGAACTGCATCTGA
+
GGGGGGGGGGGFGGGGGCEGFFFFGGGCFGGGGGGGGGGGGGGGEGGFDGGGGGGGGGGGGGGGGGGGEGGGFGGGDGFFFGGGDA@BE@CEGGCFGGCFGGCFGGFGGFGGGGGGBF,>FDFGG9FFGFGGGGGGGG@FFFC?FGFGD7<FGGFG?FFFFGGGG4=F8@C7@FFBF9+=E5:78;EEFGC@E>EGCC9F:EEFFGGGGFCFEECECFGG37*1ADGCCEG<DDC>F*:**)055FF*/CDGGFFFDD41))/96<@B###############
@DE18INS60510:318:000000000-B6LD3:1:1101:10936:4723 1:N:0:AAGAGGCAGAGCCTTA
TGGGGAATATTGCACAATGGGCGCAAGCCTGATGCAGCCATGCCGCGTGTATGAAGAAGGCCTTCGGGTTGTAAAGTACTTTCAGCGGGGAGGAAGGGAGTAAAGTTAATACCTTTGCTCATTGACGTTACCCGCAGAAGAAGCACCGGCTAACTCCGTGCCAGCAGCCGCGGTAATACGGAGGGTGCAAGCGTTAATCGGAATTACTGGGCGTAAAGCGCACGCAGGCGGTTTGTTAAGTCAGATGTGAAATCCCCGGGCTCAACCTGGGAACTGCATCTGA
+
GGGEFGGGGGGGGGGGFFFGGGGGGGGCGGGGGGGGGGGGGGGGGGGFGGGGGGGGGGGGGGGGGGGGGGFCFGCFFEFEFGGGGGDFDGGGGFFGGGGGGGGGGGGGGGGGGGGCFG9DGGGGGGGGGGGFGGGGDGGFGGGGGGGCFDFGEFFGGGGGGGGGGFFG7<EEEFFGFCFFGGGGGG8EGGFFGGDE><FGGGGGGGGGFGGGGGGGGGGGGGGGGGD<EGGDDGC47=FF=8B?FGF>FF7:DBFFGDBFGFGGF0:4:.8::30>?F4:<<F
@DE18INS60510:318:000000000-B6LD3:1:1101:17950:4726 1:N:0:AAGAGGCAGAGCCTTA
TGGGGAATATTGCACAATGGGCGCAAGCCTGATGCAGCCATGCCGCGTGTATGAGGAAGGCCTTCGGGTTGTAAAGTACTTTCAGCGGGGAGGAAGGGAGTAAAGTTAATACCTTTGCTCATTGACGTTACCCGCAGAAGAAGCACCGGCTAACTCCGTGCCAGCAGCCGCGGTAATACGGAGGGTGCAAGCGTTAATCGGAATTACTGGGCGTAAAGCGCACGCAGGCGGTTTGTTAAGTCAGATGTGAAATCCCCGGGCTCAACCTGGGAACTGCATATGA
+
GGGGGGGGGGGGGGGGGGGGGGGGFGGGGGGGGGGGGGGGGGGGGGGEGFGGGGGGGGGGGGGGGGGGFGGGGGGGG?C<CCFGGGGGGGGGGGGGGGGGGGGGGGGGGGGGGGGGGGDFFDGGGGGGGGGGGGGGGGGGGGGGGGGG@FEGGGGGGGGGGGGGGGGGGGGGGEGGGGGGGGGGGGGGGGFGGGGGFCFFEGGGGGGFFGGGGGGGGGGGGGGGGGGDEGGCD3D>FFGGFFFFGFFFFF7CGF?FGCBFD:<7=:FBFFF78:)8<<<)55B
@DE18INS60510:318:000000000-B6LD3:1:1101:25119:4740 1:N:0:AAGAGGCAGAGCCTTA
TGGGGAATATTGCACAATGGGCGCAAGCCTGATGCAGCCATGCCGCGTGTATGAAGAAGGCCTTCGGGTTGTAAAGTACTTTCAGCGGGGAGGAAGGGAGTAAAGTTAATACCTTTGCTCATTGACGTTACCCGCAGAAGAAGCACCGGCTAACTCCGTGCCAGCAGCCGCGGTAATACGGAGGGTGCAAGCGTTAATCGGAATTACTGGGCGTAAAGCGCACGCAGGCGGTTTGTTAAGTCAGATGTGAAATCCCCGGGCTCAACCTGGGAACTGCATCTGA
+
GGGGGGGGGGGGGGGGGGGGGGGGGGGGGGGGGGGGGGGGGGGGGGGGEGGGGGGGGGGGGGGGGFGGGGGGGGGGGGFGGGGGGGGGGGGGGEGFGGGGEGGGGGGGGGFFGGGGGGGGGGGGGGGGGGGGGGGGGGGCEGCGGGGGGGGGGGFGGGGGGGGGGGGGGGGGGEGGGGGGGGGGGGGGGGGGGGGGFGGGGGEGGGGGCGGFGEEEEFGDGGGGGGGGGGGGG3CFFFGGFFFFDGFCFFGGF=6?F<66G5<DFFFF050:?BFFBB#####
@DE18INS60510:318:000000000-B6LD3:1:1101:12876:4755 1:N:0:AAGAGGCAGAGCCTTA
TGGGGAATATTGCACAATGGGCGCAAGCCTGATGCAGCCATGCCGCGTGTATGAAGAAGGCCTTCGGGTTGTAAAGTACTTTCAGCGGGGAGGAAGGGAGTAAAGTTAATACCCTTGCTCATTTACGTTACCCGCAGAAGAAGCACCGGCTAACTCCGTGCCAGCAGCCGCGGTAATACGGAGGGTGCAAGCGTTAATCGGAATTACTGGGCGTAAAGCGCACCCAGGCGGTTTGTTAAGTCAGATGTGAAATCCCCGGGCTCAACCTTGGAACTGCATCTGA
+
GFGGGGBF9EF,F@EFFGG,FFGDEEGGFFGE9C@FFGGGEGGGGGGGEF@FFGFEGFFFGGGGGCEGGGGGAFGFGGGG9F<E?E+:BCCCFGGF7C,+BF,@F=DFGCF9C,,3>@C:,>F,@C:F?F7@F7FEFFFG,D<CGC3<<F@*CF9<FEG*=F,2=++<@*41:11A9EGCE*2:8ECEE@:8AEG550A1A5C>C9@F++1:8C5EFCF39CE)**29F5><)*7.7*::/*77C?7D4?>DGF46CD093)/9?7>()1(347?BB######
@DE18INS60510:318:000000000-B6LD3:1:1101:23439:4771 1:N:0:AAGAGGCAGAGCCTTA
TGGGGAATATTGCACAATGGGCGCAAGCCTGATGCAGCCATGCCGCGTGTATGAAGAAGGCCTTCGGGTTGTAAAGTACTTTCAGCGGGGAGGAAGGGAGTAAAGTTAATACCTTTGCTCATTGACGTTACCCGCAGAAGAAGCACCGGCTAACTCCGTGCCAGCAGCCGCGGTAATACGGAGGGTGCAAGCGTTAATCGGAATTACTGGGCGTAAAGCGCACGCAGGCGGTGTGTTAAGTCAGATGTGAAATCCCCGGGCTCAACCTGGGAACTGCATCTGA
+
GGGGGGGGGFGGGGGGGAFGGGGGGGGFGFGGGGGGGFGGFFGGGGGGGGGGFFGGGGDFGGFCFGGGGGEFGGGGCCFF<FGGGGGGGCDGGGGGGEGFGFGGGGCGDFGCFD,3=F>FEBFGGGGGGG@FFFGGGGGGGGGGG:FDGFFGDFF:DFGGGFGGGFCFGGGEGCFEGG98EEGGCCGEGGGCGE?ECFGFGCC8FCEF98=EGG=EFF7DC7E<E<=DGDC))19>F@F*=6FF7<9FFDFC7@F@CC19C5FGF4>B###############
@DE18INS60510:318:000000000-B6LD3:1:1101:26271:4790 1:N:0:AAGAGGCAGAGCCTTA
TGGGGAATATTGCACAATGGGCGCAAGCCTGATGCAGCCATGCCGCGTGTATGAAGAAGGCCTTCGGGTTGTAAAGTACTTTCAGCGGGGAGGAAGGGAGTAAAGTTAATACCTTTGCTCATTGACGTTACCCGCAGAAGAAGCACCGGCTAACTCCGTGCCAGCAGCCGCGGTAATACGGAGGTTGCAAGCGTTAATCGGAATTACTGGGCGTAAAGCGCACGCAGGCGGTTTGTGAAGTCAGATGTGAAATCCCCAGGCTCAACCTGGGAACTGCATCTGA
+
GGGGGGGGGGGGGGGGGGGGGGGGGGGGGGGGGGGGGGGGGGGGGGGGGGGGGGGGGGGGGGGFGGGGGGGGGGGGGGGGFDGGGGGGGGGFDEGGGGGGGGGGGGGFGGGGGGGGGGGGGGGGGGGFGGGGGGGGGGFGGGGGGGGGGGGGGGGGGGGGGGGGGGGGEGGGGGGGGGGGGGGGGGGGGGFCEEDDFFFGGGEFGGGGGGGGGGGGGGDGGDCGGDEGGGGDD*>>>F:FFFFFG9=?@FGFF4;FGF:?F5CFFFFFFFF7?<F>2<DD4<9
@DE18INS60510:318:000000000-B6LD3:1:1101:17301:4796 1:N:0:AAGGGGCAGAGCCTTA
TGGGGAATATTGCACAATGGGCGCAAGCCTGATGCAGCCATGCCGCGTGTATGAAGAAGGCCTTCGGGTTGTAAAGTACTTTCAGCGGGGAGGAAGGGAGTAAAGTTAATACCTTTGCTCATTGACGTTACCCGCAGAAGAAGCACCGGCTAACTCCGTGCCAGCAGCCGCGGTAATACGGAGGGTGCAAGCGTTAATCGGAATTACTGGGCGTAAAGCGCACGCAGGCGGTTTGTTAAGTCAGATGTGAAATCCCCGGGCCCAACCTGGGAACTGCATCTGA
+
GGGGGGGGFGGGGGGGGFFGGGGGGGGGGGGEGGGGGEFGGGGGGGGGGGGGGGGGGGGGGGGGGGGGGGGEGGGGG=@@EFGGGGGGGGGFGGGGGGGGGGGGGGGGGGGGGGFGGGGGGGGGGGGGGGGGGGGGGGGGGGGGGGGGDGGGGGGGGGGGGGGGGGGGGGGGG>:EGGGGGGGDG;CCFFGGGGGGGGGGGGGGCFGGGGGGDGGCGFGGGGDGGDGGGGG)7DD55@CFFF==CEFFFGGGFF)9CGF>C>DD>:B>F@BF?0)<DF>FF26
@DE18INS60510:318:000000000-B6LD3:1:1101:25028:4798 1:N:0:AAGAGGCAGAGCCTTA
TGGGGAATATTGCACAATGGGCGCAAGCCTGATGCAGCCATGCCGCGTGTATGAAGAAGGCCTTCGGGTTGTAAAGTACTTTCAGCGGGGAGGAAGGGAGTAAAGTTAATACCTTTGCTCATTGACGTTACCCGCAGAAGAAGCACCGGCTAACTCCGTGCCAGCAGCCGCGGTAATACGGAGGGTGCAAGCGTTAATCGGAATTACTGGGCGTAAAGCGCACGCAGGCGGTTTGTTAAGTCAGATGTGAAATCCCCGGGCTCAACCTGGGAACTGCATCTGA
+
GGGGGGGGGGGGGGGGGGGGGGGGGGGFGGGGGGGGGGGGGGGGGGGGGGGGGGGGGGGGGGGGGGGGFGGGGFGGGGGFGGGGGGGGGGGGGGGGGGGGGGGGGGGGGGGGGGGGGGGFGGGGGGGGGGGGGGGGDGFGFCGGGGGGGGGGGGGGGGGFDCCGGGGGGGGEGGGGGGGGGGGGGGGGGGGGGGGGGCC>EGDGGGGGDECGEEGGGGGGGGGGGDGGGGG3CDGFFFGFFF4@FEF7*:DCFFF4FDB9GFGGFFFBF>(82(.3<>AF<A?
@DE18INS60510:318:000000000-B6LD3:1:1101:10802:4806 1:N:0:AAGAGGCAGAGCCTTA
TGGGGAATATTGCACAATGGGCGCAAGCCTGATGCAGCCATGCCGCGTGTATGAAGAAGGCCTTCGGGTTGTAAAGTACTTTCAGCGGGGAGGAAGGGAGTAAAGTTAATACCTTTGCTCATTGACGTTACCCGCAGAAGAAGCACCGGCTAACTCCGTGCCGGCAGCCGCGGTAATACGGAGGGTGCAAGCGTTAATCGGAATTACTGGGCGTAAAGCGCACGCAGGCGGGTTGTTAAGTCAGATGTGAAATCCCCGGGCTCAACCGGGGAACTGCATCTGA
+
GGGFGGGGGGGGGGGGGGFGGGGGGGGGGGGGGGGGGFGGGGGGGGGGGGGGGGGGGGGGGGFGGGGGGGGGFFCFGGGB=FGGGGGDCFGGGGGGGGGGGGGGGGGGGGGGGGGFGGGGGGGGGGGFGGGGGGGGGGGGGGGGGGGGGGGGFGGGGGGGGGDGGGGGGGGEE8CEGGGFGGGGDGGGGGGGGEEEGCFGGEC>E?GFCGGGGGCGGGGGGGGGGGDGG5C)9CDE4*:DFF?FCCFGFGG7CFFFFGF;D;*CF?>(4>>;:<>?>A25><F
@DE18INS60510:318:000000000-B6LD3:1:1101:21554:4813 1:N:0:AAGAGGCAGAGCCTTA
TGGGGAATATTGCACAATGGGCGCAAGCCTGATGCAGCCATGCCGCGTGTATGAAGAAGGCCTTCGGGTTGTAAAGTACTTTCAGCGGGGAGGAAGGGAGTAAAGTTAATACCTTTGCTCATTGACGTTACCCGCAGAAGAAGCACCGGCTAACTCCGTGCCAGCAGCCGCGGTAATACGGAGGGTGCAAGCGTTAATCGGAATTACTGGGCGTAAAGCGCACGCAGGCGGTTTGTTAAGTCAGATGTGAAATCCCCGGGCTCAACCTGGGAACTGCATCTGA
+
GGGGGGGGGGGGGGGGDGGGFGFEGGGGGGGGGGGGGGGGGGGGGGGGGGGGGGGGFGGGGGGGGGGGGGGGGGGGGGGFFGGGGGGGGG7FGDGGGFGGGGGGGGGGGGGGGFCGGFGFGGGGFGGEFFGGGGGGGGFGGGGGGGFGGGGGGGGGGGGGGGGDGGGGGGGGDGGGGGGGGGGDGEGGGGGGGGGGFGGGGGGGGGGGFF5CEGGGGGGGGGEGEGG:EEGC53<F?F7CF=FF7AFGFGC7FF?@GG>>GFGFFFF::@B?7<:??295547
@DE18INS60510:318:000000000-B6LD3:1:1101:10817:4823 1:N:0:AAGAGGCAGAGCCTTA
TGGGGAATATTGCACAATGGGCGCAAGCCTGATGCAGCCATGCCGCGTGTATGAAGAAGGCCTTCGGGATGTAAAGTACTTTCAGCGGGGAGGAAGGGAGTAAAGTTAATACCTTTGCCCATTGACGTTACCCGCAGAAGAAGCACCGGCTAACTCCGTGCCGGCAGCCGCGGTAATACTGAGGGGGCAAGCGGGAATCGGAATTACTGGGCGTAAAGCGCACGCAGGCGGTTTGTTAAGTCAGATGTGAACACCCGGGGCTCAGCATGGGAACTGCATCTGA
+
GGGGDGGGGGGGGGGGGGGGG8@FGGCGGGGGGGGGGG=F<EGGGGGGG+8CFGGGGGG8,8@FEGG>+@CFGGCF@AFF,@FGGG@FEGGEGGG8*7<8=,C2:8>CA,,,>2,,,8,7<8CFG::*12;C,*:1:C+0<@+@8E:C5/88CGG################################################################################################################################
@DE18INS60510:318:000000000-B6LD3:1:1101:14147:4842 1:N:0:AAGAGGCAGAGCCTTA
TGGGGAATATTGCACAATGGGCGCAAGCCTGATGCAGCCATGCCGCGTGTATGAAGAAGGCCTTCGGGTTGTAAAGTACTTTCAGCGGGGAGGAAGGGAGTAAAGTTAATACCTTTGCTCATTGACGTTACCCGCAGAAGAAGCACCGGCTAACTCCGTGCCAGCAGCCGCGGTAATACGGAGGGTGCAAGCGTTAATCGGAATTACTGGGCGTAAAGCGCACGCAGGCGGTTTGTTAAGTCAGATGTGAAATCCCCGGGCTCAACCTGGGAACTGCATCTGA
+
GGGGGGGGGGGGGGGGGFGF@EFGGGG8FEFGGGGGGGGGGGGGGGGFGGGGGGGFGGGGGGGGGGGGGGGEGGDFFGGGGGGGGGGGGEGGGGGGGGGGFGGGGGGGGGGEGGGGGGGGGGGGGGGFGGGGGGDGGGGGGGGGGFA:FGCGGGFGGGFGGGGGGGGGGG>ECCFGFGGGGEGGGEGGGGFGGEDE;FCCEGGGGGGGGGGGGGGGGGFGGGGGGGGGGGG59DD55@CF???F7:@:@FGCDFFFGG>>G>FFFBFFF5:BFB7?BF<A4>4
@DE18INS60510:318:000000000-B6LD3:1:1101:16316:4846 1:N:0:AAGAGGCAGAGCCTTA
TGGGGAATATTGCACAATGGGCGCAAGCCTGATGCAGCCATGCCGCGTGTATGAAGAAGGCCTTCGGGTTGTAAAGTACTTTCAGCGGGGAGGAAGGGAGTAAAGTTAATACCTTTGCTCATTGACGTTACCCGCAGAAGAAGCACCGGCTAACTCCGTGCCAGCAGCCGCGGTAATACGGAGGGTGCAAGCGTTAATCGGAATTACTGGGCGTAAAGCGCACGCAGGCGGTTTGTTAAGTCAGATGTGAAATCCACGGGCTCAACCTGGGAACTGCATCTGA
+
GGGGGGGGGGGGGGGGGGGGGGGGGGGGGGGGGGGGGGGGGGGGGGGFGGGGGGGGGGGGGGGGGGGGGGGEGGGGG?<<<CFGGGGGGGGGGGGGGGGGGGGGGGGFGGGGGGGGGGGGGGGGGGGFGGGGGGGGGGGGGGGGGGGGGGGGGGGGGGGGGGGGGGGGGGGGGGGGGGFGGGGGGCGGGG@5CCEEGGGGGGGGGGGFGFGGGDGGGGGGDGGGEGE<=EC9C*>@FFCFFFFFGFFCFGFGFFFFGG>BDBGGFFFF:F6:56:?FFD>4<F
@DE18INS60510:318:000000000-B6LD3:1:1101:24153:4847 1:N:0:AAGAGGCAGAGCCTTA
TGGGGAATATTGCACAATGGGCGCAAGCCTGATGCAGCCATGCCGCGTGTATGAAGAAGGCCTTCGGGTTGTAAAGTACTTTCAGCGGGGAGGAAGGGAGTAAAGTTAATACCTTTGCTCATTGACGTTACCCGCAGAAGAAGCACCGGCTAACTCCGTGCCAGCAGCCGCGGTAATACGGAGGGTGCAAGCGTTAATCGGAATTACTGGGCGTAAAGCGCACGCAGGCGGTTTGTTAAGTCAGATGTGAAATCCCCGGGCTCAACCTGGGAACTGCATCTGA
+
GGGGGGGGGGGFGGGGGDGGEGGGGGGFGFGGGGGGGGGGFGGGGGGGGGGGGGGGGGGGGGGGGGGGGGGCFGGGGGGGGGGGGGGGGGGGGGGGGGGGGGGGGGGGCGGGGGGGGGGGGGGCGGGGDGFGFGGGGGGGGGGGGGGGGDCFGGGGGGGGGGGGGGGGGGGGGCEGCFGCEDCEGGGGGF7CEGG5CFFGGGGFGGGGGFFFGGGGGCFGDDEGDDGGGGG5D*CFFFFGFFFFGFFGFGGGFFF:FG>9GFGGFFFBBFFF??D7?F<>2:7
@DE18INS60510:318:000000000-B6LD3:1:1101:25570:4849 1:N:0:AAGAGGCAGAGCCTTA
TGGGGAATATTGCACAATGGGCGCAAGCCTGATGCAGCCATGCCGCGTGTATGAAGAAGGCCTTCGGGTTGTAAAGTACTTTCAGCGGGGAGGAAGGGAGTAAAGTTAATACCTTTGCTCATTGACGTTACCCGCAGAAGAAGCACCGGCTAACTCCGTGCCAGCAGCCGCGGTAATACGGAGGGTGCAAGCGTTAATCGGAATTACTGGGCGTAAAGCGCACGCAGGCGGTTTGTTAAGTCAGATGTGAAATCCCCGGGCTCAACCTGGGAACTGCATCTGA
+
GGGGGGGGGGGFGGGGGGGDGGFGGGGGGGGGGGGGGGGGGGGGEFGGCGGGGGGGGGGGGGGGGGGGGGGGGGGGGGGGGGGGGGGGGGEGGGFGGGGGGGGGGGGGGGGGGGGGGGGGGGGGGCGGGGGFGCGGEGGGGGGGGGGGGGCGGG:FFDGGGGGGGGCFGG7BEEGEEGFGGCEGGGCCFF?FGGGGGGFCGGEGFCGG@FFGGGGGGGFDGGGGGDGDECDD3DDFFFGGFF?BCC6CBCFCFB@F*C>FGEFF@?F?07??787?<AAA:<7
@DE18INS60510:318:000000000-B6LD3:1:1101:12809:4854 1:N:0:AAGAGGCAGAGCCTTA
TGGGGAATATTGCACAATGGGCGCAAGCCTGATGCAGCCATGCCGCGTGTATGAAGAAGGCCTTCGGGTTGTAAAGTACTTTCAGCGGGGAGGAAGGGAGTAAAGTTAATACCTTTGCTCATTGACGTTACCCGCAGAAGAAGCACCGGCTAACTCCGTGCCAGCAGCCGCGGTAATACGGAGGGTGCAAGCGTTAATCGGAATTACTGGGCGTAAAGCGCACGCAGGCGGTTTGTTAAGTCAGATGTGAAATCCCCGGGCTCAACCTGGGAACTGCATCTGA
+
GGGGGGGGGGGGGGGGGGGGGGGGGGGGGGGGGGGGGGGGGGGGGGGFGGFFGGGGGGGGGGGGGGGGFGGGGGGGGGGGGGGGGGGGGGDGGGGGGGGGGGGGGGGGGGGGGGGGGGGGGGGFGFGGFGGGGGGGGGGGFFFGGGGECGGGGFGFGGGGGGGGGGGGGGGGGCGGGGGGGGGGGGGDDFEDGEEGGGGGGGEGGGGGGGGGGGGGGGGDGGGGGDE9CGG755D)8?FGFFFFG<@CFGGFG???<DF0).1>@?F0?FB?48>?<2A<>AB
@DE18INS60510:318:000000000-B6LD3:1:1101:19279:4867 1:N:0:AAGAGGCAGAGCCTTA
TGGGGAATATTGCACAATGGGCGCAAGCCTGATGCAGCCATGCCGCGTGTATGAAGAAGGCCTTCGGGTTGTAAAGTACTTTCAGCGGGGAGGAAGGGAGTAAAGTTAATACCTTTGCTCATTGACGTTACCCGCAGAAGAAGCACCGGCTAACTCCGTGCCAGCAGCCGCGGTAATACGGAGGGTGCAAGCGTTAATCGGAATTACTGGGCGTAAAGCGCACGCAGGCGGTTTGTTAAGTCAGATGTGAAATCCCCGGGCTCAACCTGGGGACTGCATCTGA
+
GGGGGGGGGGGGGGGGGCGGGGGGGGGGGGGGGGGGGGGGGGGGGGGGGGGGGGGGGGGGGGGGGGGGGGGGGGGGGGGGGGGGGGGGGGGGGGGGGGGGGGGGGGGGGGGGGGGGGGGGFGGGGGGFGGGGGGGGGGGGGGGFFGGGGGGGGGGGGGGGGGGGGGGGGGDGGGGGGFGGGGGGGEGGGGCGGGGEGGGFGGGGDCFFEEGGGGGGGGGDDDGGGGGGGGG>DCD>FF77F?FF><BCFG>F>FFFFDFFGEFG4.82:F?B?9B??<B<9A?
@DE18INS60510:318:000000000-B6LD3:1:1101:18259:4870 1:N:0:AAGAGGCAGAGCCTTA
TGGGGAATATTGCACAATGGGCGCAAGCCTGATGCAGCCATGCCGCGTGTATGAAGAAGGCCTTCGGGTTGTAAAGTACTTTCAGCGGGGAGGAAGGGAGTAAAGTTAATACCTTTGCTCATTGACGTTACCCGCAGAAGAAGCACCGGCTAACTCCGTGCCAGCAGCCGCGGTAATACGGAGGGTGCAAGCGTTAATCGGAATTACTGGGCGTAAAGCGCACGCAGGCGGTTTGTTAAGTCAGATGTGAAATCCCCGGGCTCAACCTGGGAACTGCATCTGA
+
GGGGGGGGGGGGGGGGGGGGGGGGGGGGGGGGGGGGGGGGGGGGGGGGGGGGGGGGGGGGGGGGGGGGGGFGGGGGG=@<<EFGGGGGGGGGGGGGGDGGGGGGGGGGGGGGGGGGGGGGGGGGGGGGGGGGGGGGGGGGGEGGGCGGGGGGGGGGGGGGGGGGGGGGGGGGGGGGGGGGGGGGGGGGGGGGGECEFDGGGGGGGFGCCFGGGGGGGGGGGDCGGGGGGGGDD5DFFFGGFFFFGEFDFGGGGFFFGG>>G:CD?BF71F:??::<<<<>FDF
@DE18INS60510:318:000000000-B6LD3:1:1101:8232:4871 1:N:0:AAGAGGCAGAGCCTTA
TGGGGAATATTGCACAATGGGCGCAAGCCTGATGCAGCCATGCCGCGTGTATGAAGAAGGCCTTCGGGTTGTAAAGTACTTTCAGCGGGGAGGAAGGGAGTAAAGTTAATACCTTTGCTCATTGACGTTACCCGCAGAAGAAGCACCGGCTAACTCCGTGCCAGCAGCCGCGGTAATACGGAGGGTGCAAGCGTTAATCGGAATTACTGGGCGTAAAGCGCACGCAGGCGGTTTGTTAAGTCAGATGTGAAATCCCCGGGCTCAACCTGGGAACTGCATCTGA
+
FFGGGGFFGGGGGGGGGGGGGGEGG:FFGGGGGGGGGGGGGGGDFGGGGGGGGG@FGGGGGGGGGGGGFGEGFGGGGGG9FCFGGGGGGGGGGGGGGGGGGGGGGGGFGGGGGFGGGGGGG:FGGGGCFGGGGGGDGGGGGGGGGGGGDGGGGGGGGGGGDGGGGGGGGGGGGGDGGFGG>EGGGGGGGGGGGGCE>FCFGGDFGGGGGGDFGGGGGGGGGGGDGG=35/793>97)1?F?FFFG7@:@GD>F?FFDD>>G3*6??F21>?FBFFFF7>BFFF
@DE18INS60510:318:000000000-B6LD3:1:1101:10029:4897 1:N:0:AAGAGGCAGAGCCTTA
TGGGGAATATTGCACAATGGGCGCAAGCCTGATGCAGCCATGCCGCGTGTATGAAGAAGGCCTTCGGGTTGTAAAGTACTTTCAGCGGGGAGGAAGGGAGTAAAGTTAATACCTTTGCTCATTGACGTTACCCGCAGAAGAAGCACCGGCTAACTCCGTGCCAGCAGCCGCGGTAATACGGAGGGTGCAAGCGTTAATCGGAATTACTGGGCGTAAAGCGCACGCAGGCGGTTTGTTAAGTCAGATGTGAAATCCCCGGGCTCAACCTGGGAACTGCATCTGA
+
EFFFFGGGFGGGCGGGGFGGGGGGEGG7FGGGGGGGGFGGGGGFGGGGGEGGGGFGGGGGGGGEGGGGF@CCFGEEGFFFEFGGGGGG@F>BFGGGGGFGGGGGGGGGGGGGGGGEEG9CFFGFFGGCFFFG@FGGGGGGGFGGGFFGGGGGGGFGFGGGGGGGGGGGGGGGGGCGFGGGGGGEGEGGGFFGGE*;;+<FGGGGGGGGFGFGGGEEG=7DDDEDCDGDDCG535CF59C7*9@F><@C9?CDFFFFGDB9<)1>FBF?F>17??02<A<4AD@
@DE18INS60510:318:000000000-B6LD3:1:1101:24201:4906 1:N:0:AAGAGGCAGAGCCTTA
TGGGGAATATTGCACAATGGGCGCAAGCCTGATGCAGCCATGCCGCGTGTATGAAGAAGGCCTTCGGGTTGTAAAGTACTTTCAGCGGGGAGGAAGGGAGTAAAGTTAATACCTTTGCTCATTGACGTTACCCGCAGAAGAAGCACCGGCTAACTCCGTGCCAGCAGCCGCGGTAATACGGAGGGTGCAAGCGTTAATCGGAATTACTGGGCGTAAAGCGCACGCAGGCGGTTTGTTAAGTCAGATGTGAAATCCCCGGGCTCAACCTGGGAACTGCATCTGA
+
GGGGGGGGGGGGGGGGGGGGGGGGGGGGGGGGGGGGGGGFFGGGGGGGGGGGGGGGGGGGGGGGGGGGGGGGGGGGFGGGFGGGGGGGGGGGGGGGEGFFGGGFGGGGGGGGGGFGFFGGFGFFGGGGGGGGGGDGEEGDGGGGGGGEGGGGGFGGDGGGGGGFGGC6CEGGGGGGDGGGGGGGGGGGGGGGGECGDGGGGG5FFGGGGF5EGGGGDGGGGGGD5DG35EGGD3<>FFCGFF477<B7@GC:7@F)9DFFC>DGF?F>?>:??B?<<BFA<<?
@DE18INS60510:318:000000000-B6LD3:1:1101:13403:4908 1:N:0:AAGAGGCAGTGCCTTA
TGGGGAATATTGCACAATGGGCGCAAGCCTGATGCAGCCATGCCGCGTGTATGAAGAAGGCCTTCGGGTTGTAAAGTACTCTCAGCGGGGAGGAAGGGAGTAAAGTTAATACCTTTGCTCATTGACGTTACCCGCAGAAGAAGCACCGGCTAACTCCGTGCCAGCAGCCGCGGTAATACGGAGGGTGCAAGCGTTAATCGGAATTACTGGGCGTAAAGCGCACGCAGGCGGTTTGTTAAGTCAGATGTGAAATCCCCGGGCTCAACCTGGGAACTGCATCTGA
+
GGGGGGGGGGGGGGGGGGGGGGGGGGGGGGGGGGGGGGGGGGGGGGGGGGGGGGGGGGGGGGGGGGGGGGGGGGGGGGGFGGGGGGGGGGGGGGGGGGGGGGGGGGGGGGGGGGGGGGGGGGGGGGGGGGGGGGGGGGGGGFGGGGGGGGGGGGGGGGGGGGGGGGGGGGGGGGGGGGGGGGGGGGGGGFGGGGGGCFGGGGGGGGGFGGGGGGGGGGGGGGGDGGGGGGGDC5CFFFFGFFFFGDFGFFFGGFFFGGFFG>FDFF>:?F6?:1?<BFAF2<B
@DE18INS60510:318:000000000-B6LD3:1:1101:20728:4912 1:N:0:AAGAGGCAGAGCCTTA
TGGGGAATATTGCACAATGGGCGCAAGCCTGATGCAGCCATGCCGCGTGTATGAAGAAGGCCTTCGGGTTGTAAAGTACTTTCAGCGGGGAGGAAGGGAGTAAAGTTAACACCTTTGCTCATTGACGTTACCCGCAGAAGAAGCACCGGCTAACTCCGTGCTAGCAGCCGCGGTAATACGGAGGGTGCAAGCGTTAATCGGAATTACTGGGCGTAAAGCGCACGCAGGCGGTTTGTTAAGTCAGATGTGAAATCCCCGGGCTCAACCTGGGAACTGCATCTGA
+
GGGGGGGGGGGGGGGGGGGGGGGGGGGGGGGGGGGGGGGGGGGGFGGCGEGGGGGGGGGGGGGGGGGGGGGEFFGGGGGGGGGGGGGGDGGGGGGGGGGGGGGGGCGGGGGGGGGGGGGGGGGGGGGGGGGGGGGGGGGGGGGGGGGGGGGGGGGGGGGGGGGGGGGGGGGGGGGGGGGGGGGGGGGGGGGGGGGGGCGFGGGCFGGFFGGCGEGGGFGGGGED5DGGGGC99C7>5@DFFFFFCC@C=CCGGFFFCC9>C)>F?BF7?F0<58:22<4<:B4
@DE18INS60510:318:000000000-B6LD3:1:1101:25403:4914 1:N:0:AAGAGGCAGAGCCTTA
CGGGGAATATTGCACAATGGGCGCAAGCCTGATGCAGCCATGCCGCGTGTATGAAGAAGGCCTTCGGGTTGTAAAGTACTTTCAGCGGGGAGGAAGGGAGTAAAGTTAATACCTTTGCTCATTGACGTTACCCGCAGAAGAAGCACCGGCTAACTCCGTGCCAGCAGCCGCGGTAATACGGAGGGTGCAAGCGTTAATCGGAATTACTGGGCGTAAAGCGCACGCAGGCGGTTTGTTAAGTCAGATGTGAAATCCCCGGGCTCAACCTGGGAACTGCATCTGA
+
GGGGGGGGGGGGGGGGG9FGGGGGGGGGGGGGGGGGGGGGGGGGGGGGGGGGGGGGGGGGGGGGGGGGGGGGGGGGGGGFFGGGGGGGGGGGGGGGGGGGGGGGGGGGGGGGGFGFGGFGGGGGGGGGGGGGGGGGGGGGGGGGGGGGGGGGGFG:FFGGGGGGGGGFGGGGGGGEGGFGGGGGGEGGGGGEGGGGGGGGGEDG6<E?CFGDDGGGGGGGGGGD=DEDGGD>5<CF4FFGFFFFGF@FFFGFFF?FFD>6C:CFFFF:2>?F8:03<22<A##
@DE18INS60510:318:000000000-B6LD3:1:1101:11542:4926 1:N:0:AAGAGGCAGAGCCTTA
TGGGGAATATTGCACAATGGGCGCAAGCCTGATGCAGCCATGCCGCGTGTATGAAGAAGGCCTTCGGGTTGTAAAGTACTTTCAGCGGGGAGGAAGGGAGTAAAGTTAATACCTTTGCTCATTGACGTTACCCGCAGAAGAAGCACCGGCTAACTCCGTGCCAGCAGCCGCGGTAATACGGAGGGTGCAAGCGTTAATCGGAATTACTGGGCGTAAAGCGCACGCAGGCGGTTTGTTAAGTCAGATGTGAAATCCCCGGGCTCAACCTGGGAACTGCATCTGA
+
CFGDEGGGGFGGGGGGFEFGGFCFEGGEFGGGGGGGGFGGGGGFDFGEGCEGGGGGGGGGGGGFGGGGGGGGGFGGGGGGC;>AFFGGGEGDEEFGGGCCFFGGGGGGGGGGGF:FGGGGGGGGGGGGGGGGGDGGGGGGGGGGGGGGDGGGGGFG6CFGGGGGGFGGGGGGGGG*<FFEEGDGDCEECC98EC>EEFFG5CEGGCFGGG=F*2:5CGGGCD=DCDDGEGG<3DC;:FGG=FFF738:FFD:FFF?FDBF35CD@BF??F:B?BFF<3>:44?
@DE18INS60510:318:000000000-B6LD3:1:1101:14514:4945 1:N:0:AAGAGGCAGAGCCTTA
TGGGGAATATTGCACAACGGGCGCAAGCCTGATGCAGCCATGCCGCGTGTATGAAGAAGGCCTTCGGGTTGTAAAGTACTTTCAGCGGGGAGGAAGGGAGTAAAGTTAATACCTTTGCTCATTGACGCTACCCGCAGAAGAAGCACCGGCTAACTCCGTGCCAGCAGCCGCGGTAATACGGAGGGTGCAAGCGTTAATCGGAATTACTGGGCGTAAAGCGCACGCAGGCGGGTTGGTAAGTCAGATGTGAAATCCCCGGGCTCAACCTGGGAACTGCATCTGA
+
GGGGGGGGGGGGGGGGGEGCGGGEGGGGGGGGGGGGGGGGGGGGGGGGGCEGGGGGGGGGGEGGGGGGFGGGGGGGGGGGFGGGGGGGGGGGGGGGGEFGECFFFCFFGGGGGGFGGGDFCFC7,<EGDCEGFEGGGGGFFGGGGGGGECEEGGC96EGGGGGGGGGGGCEEECGECGGGGGCEE*;8CFGFGG8CCECCGGGGCFFFGFGGGGEEGGFDGGE551:CEEG)/*))79:C6FFF>CB:F*?CF@F47<B6G)/7@BF0?F:8:(4>?F#####
@DE18INS60510:318:000000000-B6LD3:1:1101:25056:4960 1:N:0:AGGAGGCAGAGCCTTA
TGGGGAATATTGCACAATGGGCGCAAGCCTGATGCAGCCATGCCGCGTGTATGAAGAAGGCCTTCGGGTTGTAAAGTACTTTCAGCGGGGAGGAAGGGAGTAAAGTTAATACCTTTGCTCATTGACGTTACCCGCAGAAGAAGCACCGGCTAACTCCGTGCCAGCAGCCGCGGTAATACGGAGGGTGCAAGCGTTAAACGGAATTACTGGGCGTAAAGCGCACGCAGGCGGTTTGTTAAGTCAGATGTGAAATCCCCGGGCTCAACCTGGGAACTGCATCAGA
+
GGGGGGGGGGGGGGGGGGGGGGGGGGGGGGGGGGGGGGGGGGGGGGGGGGGGGGGGGGGGGGGGGGGGGGGGGGGGGGGGGGGGGGGGGGGGGGGGDGGGGGGGGGGGGGGGGGGGGGGGGGGGGGGGGGGGGGGGGGGGGGGGGGGGGGGGGGGGGGGGGGGGGGGGGGGGGGGGGGFGC5FEGGGGGGGGGGGGGGGGGGGFGCFGC?FGGGGGGFDGGGGGGGGGGGGDCGCFFFFGFFFFGCB2@CGGGFFFGGFBGEGG@?FF?5??F6>?B<<B)8F
@DE18INS60510:318:000000000-B6LD3:1:1101:23030:4962 1:N:0:AAGAGGCAGAGCCTTA
TGGGGAATATTGCACAATGGGCGCAAGCCTGATGCAGCCATGCCGCGTGTATGAAGAAGGCCTTCGGGTTGTAAAGTACTTTCAGCGGGGAGGAAGGGAGTAAAGTTAATACCTTTGCTCATTGACGTTACCCGCAGAAGAAGCACCGGCTAACTCCGTGCCAGCAGCCGCGGTAATACGGAGGGTGCAAGCGTTAATCGGAATTACTGGGCGTAAAGCGCACGCAGGCGGTTTGTTAAGTCAGATGTGAAATCCCCGGGCTCAACCTGGGAACTGCATCTGA
+
GGGGGGGGGGGGGGGGFGGGGGGGGGGGGGGGGGGGGGGGGGGGGGGGGGGGGGGGGGGGGGGGGGGGGGGGGGGGGGGFGGGGGGGGGGGGGGGGGGGGGGGGGGGGGGGGGGFGGGFGGGGGGGGGGGGGGGGGGGGGDGGGGGGGGGGGGGGGGGGGGGGGGGGGGGGGGG7EEFGFGGGGGGGGGGGGGGGGFFGGGGGGGGGGGGGFGGGGGGGGGGGGGGECGGGDDDGFFF*C@?FFGGFGFGD7CFFFGGFBGFGFFB@:?F6?BB??FFDF<AF
@DE18INS60510:318:000000000-B6LD3:1:1101:6423:4973 1:N:0:AAGAGGCAGAGCCTTA
TGGGGAATATTGCACAATGGGCGCAAGCCTGATGCAGCCATGCCGCGTGTATGAAGAAGGCCTTCGGGTTGTAAAGTACTTTCAGCGGGGAGGAAGGGAGTAAAGTTAATACCTTTGCTCAGTGACGTTACCCGCAGAAGAAGCACCGGCTAACTCCGTGCCAGCAGCCGCGGTAATACGGAGGGTGCAAGCGTTAATCGGAATTACTGGGCGTAAAGCGCACGCAGGCGGTGTGTTAAGTCAGATGTGAAATCCACGGGATCAACCTGGGAACTGCATCTGC
+
-EFFGGCFFGFGGGGGDGGGGFFDC:BFCAFFAFA<EECFGGGGGGG@FEGGGGF9FGGFCCEFFFGCFBF?CEEGGGFCCE9AF9FEGGCFGGGGGGGGG@CDF<@DFGGGGA3EFFFG@,:EDFEFDC:FFG7>><DCFAFGGFCCBC@<FGGG7FFGG7CFFGG>CGGG7=<B<EFGCEFGGGEC?FF>E8EEF<FGCEEC6CCFCGGFGGG=7CCDGDD<=DECCED<)1975?CD*=8BF+9:F7FDF@0/9DFF*595F0@?B##############
@DE18INS60510:318:000000000-B6LD3:1:1101:5443:4973 1:N:0:AAGAGGCAGAGCCTTA
TGGGGAATATTGCACAATGGGCGCAAGCCTGATGCAGCCATGCCGCGTGTATGAAGAAGGCCTTCGGGGTGTAAAGTACTTGCAGCGGGGAGGAAGGGAGTAAAGTTAATACCTTTGCTCATTGACGTTACCCGCAGAAGAAGCACCGGCTAACTCCGTGCCAGCAGCCGCGGTAATACGGAGGGTGCAAGCGTTAATCGGAATAACTGGGCGTAAAGCGCACGCAGGCGGTTTGTTAAGTCAGATGTGAAATCCCCGGGCTCAACCTGGGAACTGCAGCCGA
+
;CEFGGGGGGEGGGGGF-CFCFFGGGGDFGEGGGGGGFFFDGGGGGG:F7<FFF<,FFFGGG8CEFED+@F@FEEFGEE,C,CEFFGCBCCFGFFDFCCF+DDFFC<BF<DAFGFFAE3,8=AFFFF@DAEG8FE@FFGCC>BFD>FDCCEF?F,<,<FF>@FFGGGGCCEGE<FC:C98>**:?;>CFFGDEE*/C++;CCGG+<C9<+5CGGEE5CGGDGCG8<C7CED))97)5**?FF=@FCFFFGGD*9?FG<(()09DFF:38FB25:B?2A#####
@DE18INS60510:318:000000000-B6LD3:1:1101:15932:4979 1:N:0:AAGAGGCAGAGCCTTA
TGGGGAATATTGCACAATGGGCGCAAGCCTGATGCAGCCATGCCGCGTGTATGAAGAAGGCCTTCGGGTTGTAAAGTACTTTCAGCGGGGAGGAAGGGAGTAAAGTTAATACCTTTGCTCATTGACGTTACCCGCAGAAGAAGCACCGGCTAACTCCGTGCCAGCAGCCGCGGTAATACGGAGGGTGCAAGCGTTAATCGGAATTACTGGGCGTAAAGCGCACGCAGGCGGTTTGTTAAGTCAGATGTGAAACCCCCGGGCTCAACCTGGGAACTGCATCTGA
+
GGGGGGGGGGGGGGGGGGGGGGGGGGGFFGFGGGGGGGGGGGGGGGGFGGGGGGGGGGGGGGGGGGGEEFGFGGGGGGGEGGFGGCGGDGGGGGGGGGBEFGFGGGGGGGGGGGGCFGGFGGGGGGGGGGGFCFGGGGGGGGGGGGGGDCBFG@FGGEGGGGGGGGGGCEEDCFGGFFGFGGGGGCCEGGEFEGGGGGGGEGEGGGGGGGGGGGGGGGGGDDED8CGGGGGGC39.7FGF4*9BGGFGFGGFGF:>DGF>DBFC??>?:;?:?????A9<29F
@DE18INS60510:318:000000000-B6LD3:1:1101:10503:4982 1:N:0:AAGAGGCAGAGCCTTA
TGGGGAATATTGCACAATGGGCGCAAGCCTGATGCAGCCATGCCGCGTGTATGAAGAAGGCCTTCGGGTTGTAAAGTACTTTCAGCGGGGAGGAAGGGAGTAAAGTTAATACCTTTGCTCATTGACGTTACCCGCAGAAGAAGCACCGGCTAACTCCGTGCCAGCAGCCGCGGTAATACGGAGGGTGCAAGCGTTAATCGGAATCACTGGGCGTAAAGCGCACGCAGGCGGTTTGTTAAGTCAGATGTGAAATCCCCGGTCTCAACCTGGGAACTGCATCTGA
+
GGGEFEGDFFD,,CFECFEFCCC:FCEGGGGGGFGFEF,EFGGG@FFF@FFGFGGGGGGC@DFFFGGDEFGGCE<CFGGC<FADCGGE@7@EGD<<BEEGGGG<AGGGGGG9,FDDD<FFFGGGDGEGGGEGGGGCFECCEFFCEDFEG<:FGFGG7FCCGFFG>CFG8<C@F1<C,<CBCCGEDGGD?CCEG:EE>9CGGG>C99<C9@FCGG=E:C7>DDCGGGGGG=C5C<7576:2**0@FG?;*:>:>BFFDC#########################
@DE18INS60510:318:000000000-B6LD3:1:1101:18606:4988 1:N:0:AAGAGGCAGAGCCTTA
TGGGGAATATTGCACAATGGGCGCAAGCCTGATGCAGCCATGCCGCGTGTATGAAGAAGGCCTTCGGGTTGTAAAGTACTTTCAGCGGGGAGGAAGGGAGTAAAGTTAATACCTTTGCTCATTGACGTTACCCGCAGAAGAAGCACCGGCTAACTCCGTGCCAGCAGCCGCGGTAATACGGAGGGTGCAAGCGTTAATCGGAATTACTGGGCGTAAAGCGCACGCAGGCGGTTTGTTAAGTCAGATGTGAAATCCCCGGGCCCAACCTGGGAACTGCACCGGA
+
GGGGGGGGGGGGGGGGGGGGGGGGGGGGGGGGGGGGGGGGGGGGGGGGGGGGGGDGGGGGGGGGGGGGGGGGGGGGGBEBFFGGGGGGGGGGGGGGGGGGGGGGGGGGGGGGGGGGGG9FGGFGGGGGGGGGGGGDGGFGGGGGGGGGGGGGFGFGGGGFGGGGGGGGGGGGGGGGGGGGGCEGEGGGGGFGGGGGGGGGGGGGFGGGGGGGGGGGGGGGGGEDGGGGGGGDCCDFFFGGFFFFG7@FFFFGGFF<9CB63)1C)8;,:F1:?##########
@DE18INS60510:318:000000000-B6LD3:1:1101:15787:4996 1:N:0:AAGAGGCAGAGCCTTA
TGGGGAATATTGCACAATGGGCGCAAGCCTGATGCAGCCATGCCGCGTGTATGAAGAAGGCCTTCGGGTTGTAAAGTACTTTCAGCGGGGAGGAAGGGAGTAAAGTTAATACCTTTGCTCATTGACGTTACCCGCAGAAGAAGCACCGGCTAACTCCGTGCCAGCAGCCGCGGTAATACGGAGGGTGCAAGCGTTAATCGGAATTACTGGGCGTAAAGCGCACGCAGGCGGGTTGTTAAGTCAGATGTGAAATCCCCGGGCTCAACCTGGGAACTGCATCTGA
+
GGGGGGGGGGGGGGGGGGGGGGGGGGGGGGGGGGGGGGGGGGGG@FGFGGGGGGGGGGGGGGGGGGGGGGGFGGGGGGGCFGGGG9FGGGGGGGGGGGGGGGGGGGGGGGGGGGGGGGGGGGGGGGGGGGGGGGGGGGGGGGGGGGFGGGGGGGFGGGGGGFGGGGGGGGGGGGGGGFGGGGGGGGGDGGGGEEEEFGGGGEEGGGGGGGFGGGGGGGGDGGGGEGGGGGG)>CD)7F>C@=?FGFF:=CGGGF??GGBB5<CFF?F0:FBF><><>AAA2>?
@DE18INS60510:318:000000000-B6LD3:1:1101:23039:5010 1:N:0:AAGAGGCAGAGCCTTA
TGGGGAATATTGCACAATGGGCGCAAGCCTGATGCAGCCATGCCGCGTGTATGAAGAAGGCCTTCGGGTTGTAAAGTACTTTCAGCGGGGAGGAAGGGAGTAAAGTTAATACCTTTGCTCATTGACGTTACCCGCAGAAGAAGCACCGGCTAACTCCGTGCCAGCAGCCGCGGTAATACGGAGGGTGCAAGCGTTAATCGGAATTACTGGGCGTAAAGCGCACGCAGGCGGTTTGTTAAGTCAGATGTGAAATCCCCGGGCTCAACCTGGGAACTGCATCTGA
+
GGGGGGGGGGGAGGGGGGGGGGGGGGGGGGGGGGGGGGGGGGGGGGGGGGGGGGFGGGGGGGGGFGGGGGGG<EFGGGGFFGGGGGGGEDGGGEFGGGGGGGGGGGGGGGGGGGGGGGGGGGGGGGGGGGGGGGGGGGGGGGGGGGCGEGGGGGGGGGGGGFGGGGGGGGGGGGGGGGGGGGGDEEGGFGFGGGGGGGGGGGGGGGGGFGGGGGDGGGGGGGGGGDGGGGGGGD<:?4CFFFFFGFFFFGG>FF@FGGFFGDCDFBF?BFF05:?F?FFFFFB
@DE18INS60510:318:000000000-B6LD3:1:1101:26357:5026 1:N:0:GAGAGGCAGAGCCTTA
TGGGGAATATTGCACAATGGGCGCAAGCCTGATGCAGCCATGCCGCGTGTATGAAGAAGGCCTTCGGGTTGTAAAGTACTTTCAGCGGGGAGGAAGGGAGTAAAGTTAATACCTTTGCTCATTGACGTTACCCGCAGAAGAAGCACCGGCTAACTCCGTGCCAGCAGCCGCGGTAATACGGAGGGTGCAAGCGTTAATCGGAATTACTGGGCGTAAAGCGCACGCAGGCGGGTTGTTAAGTCAGAGGTGAAATCCCCGGGCTCAACATGGGAACTGCATCTGA
+
GGGGGGGGGGGGGGGGGGGGGFFEGGGGGGGGGGGGGGEFGGGGGGGGGEE<FGGGGGGFFEGGGGGGF@FGGGGGEGGGEGGGGGEGGGGGGGGE@FGGGFEFGFGCD9FFFCFF<B,CFFFGCE>BF@BFFDEGGG,DFGCGGGGG7CFFGGGGGGGGG7;CEGC68CGGE<FEGBFG8>CEDCEE?EFFGGCEEEFFGGGGEGGDGGG5ECEEEGGGGDGG=DEDGEG>C>7>46CF?FFF:656;CC7C76?3C;BG)5=9?*48@#############
@DE18INS60510:318:000000000-B6LD3:1:1101:22411:5032 1:N:0:AAGAGGCAGAGCCTTA
TGGGGAATATTGCACAATGGGCGCAAGCCTGATGCAGCCATGCCGCGTGTATGAAGAAGGCCTTCGGGTTGTAAAGTACTTTCAGCGGGGAGGAAGGGAGTAAAGTTAATACCTTTGCTCATTGACGCTACCCGCAGAAGAAGCACCGGCTAACTCCGTGCCAGCAGCCGCGGTAATACGGAGGGTGCAAGCGTTAATCGGAATTACTGGGCGTAAAGCGCACGCAGGCGGTTTGTTAAGTCAGATGTGAAATCCCCGGGCTCAACCTGGGAACTGCATCTGA
+
GGGGGGGGGGGGGGGGGGGGGGGGGGGGGGGGGGGGGGGGGGGGGGGGGEGGGGFGGGGGGGGGGGGGGGGGGGGGGGGFGGGGGGGGGGGGGGGGGGGGGGFGGGGGGGGGGGGGGGGGGGGGGGGGGGGGGGGGGGGGGGGGGGGGGGGGGGGGGGGGGGGGGGGGGGGGGGGGGGC5AEEGEGGGGGGGGEDEGGGGGGGGGGGGEGGGGGDGGGGGDGCDEGGGEEDDGCDFFFFGFFFFGFFGFFGGFFFFGGFFG)C=??F??FFFFF7<7<AFFFF
@DE18INS60510:318:000000000-B6LD3:1:1101:23422:5038 1:N:0:AAGAGGCAGAGCCTTA
TGGGGAATATTGCACAATGGGCGCAAGCCTGATGCAGCCATGCCGCGTGTATGAAGAAGGCCTTCGGGTTGTAAAGTACTTTCAGCGGGGAGGAAGGGAGTAAAGTTAATACCTTTGCTCATTGACGTTACCCGCAGAAGAAGCACCGGCTAACTCCGTGCCAGCAGCCGCGGTAATACGGAGGGTGCAAGCGTTAATCGGAATTACTGGGCGTAAAGCGCACGCAGGCGGTTTGTTAAGTCAGATGTGAAATCCCCGGGCTCAACCTGGGAACTGCATCTGA
+
GGGGGGGGGGGGGGGGGGGGGGFGGGGGGGGGGGGGGGGGGGGGGGGGGGGGGGGGGGGGGGGGGGGGGGGGGGGGGGGFGGGGGGGGGGGGGGGGGGGGGGGGFGGGGGGGGGGGGGFGGGGGGGGGGGGGGGGGGGGGGGGGGGGGGDGGGGCCFEFGGGGGGGGGGGGGGGCEGGGGDGDGGGEEGGGGGGEGGGGGGDGGGGGGGCCFEGGEGGFDDDGG=DGGGGGCC**)0@FG9BFFF7@>B>FF77:FCC;6D:CFF?F(4>???##########
@DE18INS60510:318:000000000-B6LD3:1:1101:17283:5042 1:N:0:AAGAGGCAGAGCCTTA
TGGGGAATATTGCACAATGGGCGCAAGCCTGATGCAGCCATGCCGCGTGTATGAAGAAGGCCTTCGGGTTGTAAAGTACTTTCAGCGGGGAGGAAGGGAGTAAAGTTAATACCTTTGCTCATTGACGTTACCCGCAGAAGAAGCACCGGCTAACTCCGTGCCAGCAGCCGCGGTAATACGGAGGGTGCAAGCGTTAATCGGAATTACTGGGCGTAAAGCGCACGCAGGCGGTTTGTTAAGTCAGATGTGAAATCCCCGGGCTCAACCTGGGAACTGCATATGA
+
GGGGGGGGGGGFGGGGFGGGGGGGGGGGGGGGGFGFDFFGGGGGGGGGGGGFGGGGGGGGGGGGGGGGGGGGGGGGGCC<CFGGFGGGGGGGGGGGGDGGGGGGGGGGGGGGGGGGGGGGGGGEGGGGGGGGG7EGGGGFGGGGGGGDGGGGGGGGGGGGGGGFFGFGGGGGGGGGGGGGGGEGGCC>C?CFCE58;CFGGGGGGGGDCCGGGGGGGG=<<DEGGGEGGGD9D3DF472017*=*+*29:>FGFFFCD61755C??@27;:?B12?BA#####
@DE18INS60510:318:000000000-B6LD3:1:1101:23256:5046 1:N:0:AAGAGGCAGAGCCTTA
TGGGGAATATTGCACAATGGGCGCAAGCCTGATGCAGCCATGCCGCGTGTATGAAGAAGGCCTTCGGGTTGTAAAGTACTTTCAGCGGGGAGGAAGGGAGTAAAGTTAATACCTTTGCTCATTGACGTTACCCGCAGAAGAAGCACCGGCTAACTCCGTGCCAGCAGCCGCGGTAATACGGAGGGTGCAAGCGTTAATCGGAATTACTGGGCGTAAAGCGCACGCAGGCGGTTTGTTAAGTCAGATGTGAAATCCACGGGCTCAACCTGGGAACTGCATCTGA
+
GFGGGGGGGGGFGGGGGGGGGGGGGGGGGGGGGGGGGGGGGGGGGGGGGGGFGGGGGGGGGGGGGGGGGGGGGGGGGFGGGGGGGGGGGGGGGGGGGGDFGGFGGGGGGFFGGGGGGG:FGGGGGGGGGGGGGGGGGGGGGGGGFGGGGGGGGGGGGGGGGGGGGGGGFEDEGGGGGGGGGGGGGGEGGGGGGGGGGGGGGE;EFFGGGFGFCEGEGGCDGGGGGGGDGGG5<DCF??CFFFFFG:@:@CGGGFF*9C>BG>CF?:@??:?:?FFFBABAA<9
@DE18INS60510:318:000000000-B6LD3:1:1101:11808:5052 1:N:0:AAGAGGCAGAGCCTTA
TGGGGAATATTGCACAATGGGCGCAAGCCTGATGCAGCCATGCCGCGTGTATGAAGAAGGCCTTCGGGTTGTAAAGTACTTTCAGCGGGGAGGAAGGGAGTAAAGTTAATACCTTTGCTCATTGACGTTACCCGCAGAAGAAGCACCGGCTAACTCCGTGCCAGCAGCCGCGGTAATACGGAGGGTGCAAGCGTTAATCGGAATTACTGGGCGTAAAGCGCACGCGGGCGGTTTGTTAAGTCAGATGTGAAATCCCCGGGCTCAACCTGGGAACTGCATCTGA
+
GGGGGGGGGGGGGGGGGGGGGGGGGGGGGGGGGGGGGGGGGGGGGGGGGGGGGGGGGGGGGGGGGGGGGGGGGGGGGGGGGGGCGGGGGGGGGGGGGGGGGGGGGGGGGGGGGGGGGGGGGGGGGGGGFGGGGGGGGGGGGGGGGGGGGGGGGGGGGGGGGGGGGGGGGGGGGGDGGGGGGGGGGGGGGGGGGCECGFGGGGGGGGGGGGGGGGGEFGGGGGEGGGE35EGCC3D@?FFG@?FFFFFGFGGF7=96<D>;C)99@:F??FFF?<FFFBA4)6@
@DE18INS60510:318:000000000-B6LD3:1:1101:4879:5062 1:N:0:AAGAGGCAGAGCCTTA
TGGGGAATGTTGCACAATGGGCGCAAGCCTGATGCAGCCATGCCGCGTGTGTGAAGAAGGCCTTCGGGTTGTAAAGTACTTTCAGCGGGGAGGAAGGGAGTAAAGTTAATACCTTTGCTCATTGACGTTACCCGCAGAAGAAGCACCGGCTAACTCCGTGCCTGCAGCCGCGGTAAGACGGAGGGTGCAAGCGTTAATCGGAATTACTGGGCGTAAAGCGCACGCAGGCGGTTGGTTAAGTCAGATGTGAAATCCCCGGGCTCACCCTGGGAACTGCATATGA
+
EFFFGDFC<FF<F@F,<EAC<EFGFGGFFF,C,,<FFF,CEFFE>FCFC8,:=,5,9F@FFGGGGGGGGGGC,CFE?EF?<<FC,?7>FE+C:B,DFCC=@<,@DFCAFG<FGGG9D<>@,,8DFF@8@FCFGGC7FFEGG?FGFGGGGGG7FFGG7FGE@*,?*25>;<8C5*C*0<6;E5E>EE::8E?CC;CE8:FCC>E;7EGG+<FCEG5C=CFDCDGDCG=57/<7))))090:7*/9C79>7*7**@0/1>>0C)*9*,<0::<B????#######
@DE18INS60510:318:000000000-B6LD3:1:1101:12230:5068 1:N:0:AAGAGGCAGAGCCTTA
TGGGGAATATTGCACAATGGGCGCAAGCCTGATGCAGCCATGCCGCGTGTATGAAGAAGGCCTTCGGGTTGTAAAGTACTTTCAGCGGGGAGGAAGGGAGTAAAGTTAATACCTTTGCTCATTGACGTTACCCGCAGAAGAAGCACCGGCTAACTCCGTGCCAGCAGCCGCGGTAATACGGAGGGTGCAAGCGTTAATCGGAATTACTGGGCCTAAAGCGCACGCAGGCGGTTTGTTAAGTCAGATGTGAAATCCCCGGGCTCAACCTGGGAACTGCATCTGA
+
GGGGGGGGGGGGGGGGGGGGGGGGGGGGGGGGGGGGGGGGGGGGGGGGGGEGGGGGGGGGGGGGGGGGGGDGGGGGGGGGDGGGGGGGGGGGGGGGGGGGGGGGGGGGGGCGGGGGGGFGGGGGGGGGGGGGGGGGGGCFGGGGGGGGGGGGGGGGGGFGGGGGGGGGGGGGGGGGGGGGGGDGGGGGGFCEGGGGGGGGDGEGGGGGGGGG5EFDFGGG)1>DGGGD=ED>D*>@4FFGBBFFGGF:@GGGGFFFGC9BD:3CFF>0:FFFFB?7<A<A):F
@DE18INS60510:318:000000000-B6LD3:1:1101:17617:5076 1:N:0:AAGAGGCAGAGCCTTA
TGGGGAATACTGCACAATGGGCGCAAGCCTGATGCAGCCATGCCGCGTGTATGAAGAAGGCCTTCGGGTTGTAAAGTACTTTCAGCGGGGAGGAAGGGAGTAAAGTTAATACCTTTGCTCATTGACGTTACCCGCAGAAGAAGCACCGGCTAACTCCGTGCCAGCAGCCGCGGTAATACGGAGGGTGCAAGCGTTAATCGGAATTACTGGGCGTAAAGCGCACGCAGGCGGTTTGTTAAGTCAGATGTGAAATCCCCGGGCTCAACCTGGGAACTGCATCTGA
+
GGGGGGGGGGGGGGGGGGGGGGGGGGGGGGGGGGGGFGGGGGGGGGGGGGGGGGGGGGGGGGGGGGGGGGGGGGGGG=@@@EFGGGGGGGGGGGGGGGGGGGGGGGGGGGGGGGGGGGDFGGGGGGGGGGGGGGGGGGGGGGGGGGGGGEGGGGGGGGGGGGGGGGGGGGGGGGGGGGGGGGGGGGGGGGCFGGGGGGGGGGDGGGGGCFGGGGGGGGGGGDGGGGGGGGGCCGD4?FGGFFFFFFFGBCFCG@)9>DB057FGFFF0:F8BF??DBF246<B
@DE18INS60510:318:000000000-B6LD3:1:1101:23070:5078 1:N:0:AAGAGGCAGAGCCTTA
TGGGGAATATTGCACAATGGGCGCAAGCCTGATGCAGCCATGCCGCGTGTATGAAGAAGGCCTTCGGGTTGTAAAGTACTTTCAGCGGGGAGGAAGGGAGTAAAGTTAATACCTTTGCTCATTGACGTTACCCGCAGAAGAAGCACCGGCTAACTCCGTGCCAGCAGCCGCGGTAATACGGAGGGTGCAAGCGTTAATCGGAATTACTGGGCGTAAAGCGCACGCAGGCGGTTTGGTAAGTCAGATGTGAAATCCCCGGGCTCAACCTGGGAACTGCATCTGC
+
GGGGGGGGGGGGCFFFGGGGGGGGGGGGGGGGGGGGGG8FGFGGGGGGGGGGGG<EGGGGGGGGGGGGGGGGFGGFFFGGGGGC?EGGGGGEGGFG:FG@F85?<AFFGGGDFF9=DCGGGCFFGGGCGGGGGECGGGGCGFGGGFGEFGGGGGG9FGGGGGGGGGCFGGGEEEGEGGGF8EEGGGGG<A@FEEEGFGGGGGGGECFGFGGGGEE=CGDC3CEGE3=DGEG/>*9)87CG6@FF>FFGFFGGGFF:DDFFD356=?F################
@DE18INS60510:318:000000000-B6LD3:1:1101:8322:5084 1:N:0:AAGAGGCAGAGCCTTA
TGGGGAATATTGCACAATGGGCGCAAGCCTGATGCAGCCATGCCGCGTGTATGAAGAAGGCCTTCGGGTTGTAAAGTACTTTCAGCGGGGAGGAAGGGAGTAAAGTTAATACCTTTGCTCATTGACGTTACCCGCAGAAGAAGCACCGGCTAACTCCGTGCCAGCAGCCGCGGTAATACTGAGGGTGCAAGCGTTAATCGGAATTACTGGGCGTAAAGCGCACGCAGGCGGTTTGTTAAGTCAGACGTGAAATCCCCGGGCTCAACCTGGGAACTGCATCTGA
+
FFGFFGGGGGGGGGGGGGGGFFFFFGGGGGGGGGGGGGGGGGGGEEEGGGGGGGGGDGGGGGGGGGGGGGCFGGGGGFGFEFGGGGEEFGGGGGGGEDGGGGGGGGGGGGGGGFFGGGGGFFGGGFGFFGGFGGGGGGCGGGGGGGF8EGGGGGGGGGGGGGGGGGGGGGDGG?EEGGGGGGGGGGGDCFFGGEGGGFGGGGGC?FCFGFFFEECEGGGGGGGGGGGGGGGC35>FFFGGF=?FGCBCBCFG7@?F<5;BGDFGFFF??:?0582<?F<DA##
@DE18INS60510:318:000000000-B6LD3:1:1101:25929:5086 1:N:0:AAGAGGCAGAGCCTTA
TGGGGAATATTGCACAATGGGCGCAAGCCTGATGCAGCCATGCCGCGTGTATGAAGAAGGCCTTCGGGTTGTAAAGTACTTTCAGCGGGGAGGAAGGGAGTAAAGTTAATACCTTTGCTCATTGACGTTACCCGCAGAAGAAGCACCGGCTAACTCCGTGCCAGCAGCCGCGGTAATACGGGGGGTGCAAGCGTTAATCGGGATTACTGGGCGTAAAGCGCACGCAGGCGGTTTGTTAAGTCAGATGTGAAATCCCCGGGCTCAACCTGGGAACTGCATCTGA
+
GGGGGGGGGGGFGGGGGGGGGGGGGGGGGGGGGGGGGGFGGGGGGGGGGGGGGGGGGGGGGGGGGGGGGGGGGGGGGGGFGGGGGGGGGGGGGGFGGGGGGGGGGEGGGGGGGGGGGGGGGGGGGGGGGGGGGGGEGGGGGGGGGGGGGGGGGGGGGGGGGGGGGGGGGGDGGGGGGGGGGCGG8>CEGG?GGGDGGGFGGDGGGGGGCGGFEEGGGGGGGGGGEGGGGCDCCCCFFFFDBFFFFF4C?GG>F6??FD>FG:FGFFFF?F???FFFF<AFDFF
@DE18INS60510:318:000000000-B6LD3:1:1101:26484:5104 1:N:0:AAGAGGCAGAGCCTTA
TGGGGAATATTGCACAATGGGCGCAAGCCTGATGCAGCCATGCCGCGTGTATGAAGAAGGCCTTCGGGTTGTAAAGTACTTTCAGCGGGGAGGAAGGGAGTAAAGTTAATACCTTTGCTCATTGACGTTACCCGCAGAAGAAGCACCGGCTAACTCCGTGCCAGCAGCCGCGGTAATACGGAGGGTGCAAGCGTTAATCGGAATTACTGGGCGTAAAGCGCACGCAGGCGGTTTGTTAAGTCAGATGTGAAATCCCCGGGCTCAACCTGGGAACTGCACCTGA
+
GGGGGGGGGGGGGGGGGGGGGGGGGGGEGGGGGGGGGFGGGGGFFEGGGGGGGGCGGGGGGGGGGGGGGGCFCFGGGGGGGGGGGGGGE@CGFCFFGGGEGGFGGGGGGGGGGFGGGGD=@CDFFGGGGEFGGGGEGGG@EF:7<DFCEGDGGFGG7FF:CGGGGF,BE7CEEFDGEFFGDEEG*;?EGGFGECC:/3<5CE;EEGFG78=EEGGCFGGDCDEGC<59C5C>C>DF4BFG=8@FF7F77CD:7@F4C)(-97/>@?F################
@DE18INS60510:318:000000000-B6LD3:1:1101:18416:5117 1:N:0:AAGAGGCAGAGCCTTA
TGGGGAATATTGCACAATGGGCGCAAGCCTGATGCAGCCATGCCGCGTGTATGAAGAAGGCCTTCGGGTTGTAAAGTACTTTCAGCGGGGAGGAAGGGAGTAAAGTTAATACCTTTGCTCATTGACGTTACCCGCAGAAGAAGCACCGGCTAACTCCGTGCCAGCAGCCGCGGTAATACGGAGGGTGCAAGCGTTAATCGGAATTACTGGGCGTAAAGCGCACGCAGGCGGTTTGTTAAGTCAGATGTGAAATCCCCGGGCTCAACCTGGGAACTGCATCTGA
+
GGGGGGGGGGGGGGGGGGGGGGGGGGGGGGGGGGGGGGGGGGGGGGGEGGGGGGGGGGGGGGGGGGGGFGGGGGGGG?C<CEFGGGGGGGGGGGGGGGGGGGGGGGGGGGGGGGGGGGGGGGGGGGGGGGGGGGGGGGGGGGGGGGGGGGGGGGGGGGGGGGGGGGGGGGGGGGGGFFGGGGGGE?EGGGGGGGGGGGGGGGGGGGGGGGGGGGGGGGGGGGGGGGGGGGGGGDGF@FGGFFF?G7?77DFDF?FFFDBBDDGG?BFFFF:?>:7?FFAB2<F
@DE18INS60510:318:000000000-B6LD3:1:1101:13996:5134 1:N:0:AAGAGGCAGAGCCTTA
TGGGGAATATTGCACAATGGGCGCAAGCCTGATGCAGCCATGCCGCGTGTATGAAGAAGGCCTTCGGGTTGTAAAGTACTTTCAGCGGGGAGGAAGGGAGTAAAGTTAATACCTTTGCTCATTGACGTTACCCGCAGAAGAAGCACCGGCTAACTCCGTGCCAGCAGCCGCGGTAATACGGAGGGTGCAAGCGTTAATCGGAATTACTGGGCGTAAAGCGCACGCAGGCGGTTTGTGAAGTCAGATGTGAAATCCCCGGGCCCAACCTGGGAACTGCATCTGG
+
GGGGGGGGGGGGGGGGFFGAFGFGGGGGGGFGGGGGFGGGAFGFGGEFGGGGGGGGGGCFGGG8FGGGGGDGGFDGGGGFAFGGGGGGGGGGGGGFGGFGGGDGGGGGGGGGGFFGFCFDFGG<DGGCGFFGGGGGGGGFGFGGGGFGGG@FGGGGGEGCGGGGGGGGGGDEGEGGFGGGGGECEGGEFGGDGGG8F?FGGGECCFFFEGGGGEGGGCFD)CED=)5C5E<1>*9).*278=F?*+9:FFGG7@F@GD>>D)9D71<28FF############
@DE18INS60510:318:000000000-B6LD3:1:1101:21601:5148 1:N:0:AAGAGGCAGAGCCTTA
TGGGGAATATTGCACAATGGGCGCAAGCCTGATGCAGCCATGCCGCGTGTATGAAGAAGGCCTTCGGGTTGTAAAGTACTTTCAGCGGGGAGGAAGGGAGTAAAGTTAATACCTTTGCTCATTGACGTTACCCGCAGAAGAAGCACCGGCTAACTCCGTGCCAGCAGCCGCGGTAATACGGAGGGTGCAAGCGTTAATCGGAATTACTGGGCGTAAAGCGCACGCAGGCGGTTTGTTAAGTCAGATGTGAAATCCCCGGGCCCAACCTGGGAAATGCATCTGA
+
GGGGGGGGEGG9FGGGGGFFGFFGGGGFGGGGGGGGGCFGGGGGGGGEGCF<CFFFFGGFGGGGGGGGGGECGFGFFGGGGGGGGGGGGGGGGGGGGGGGGGGGGGGGGGGG@GGGGGDFGGGCGFECBFDFEGGGGGGGGF7CFF7<FFGEGG@FCCCGGGGGGF,<F7B8F:FECFDGEGGG@CCEGGFFGCC;;<:8ECCFGDCCEG5=EEGDG7C)5CEGED5<>C37D5DFFFDFFFF?FC?F?CFGGF)9F<96D.)7>6:?056?0(644-66<A4
@DE18INS60510:318:000000000-B6LD3:1:1101:13298:5155 1:N:0:AAGAGGCAGAGCCTTA
TGGGGAATATTGCACAATGGGCGCAAGCCTGATGCAGCCATGCCGCGTGTATGAAGAAGGCCTTCGGGTTGTAAAGTACTTTCAGCGGGGAGGAAGGGAGTAAAGTTAATACCTTTGCTCATTGACGTTACCCGCAGAAGAAGCACCGGCTAACTCCGTGCCAGCAGCCGCGGTAATACGGAGGGTGCAAGCGTTAATCGGAATTACCGGGCGTAAAGCGCACGCAGGCGGTTTGTTAAGTCAGATGTGAAATCCCCGGGCTCAACCTGGGAACTGCATCTGA
+
GGGGGGGGCGGGGGGGFGGGGGGGGEGGGGGGGGGGGGGGGGGGGGGGGGGGGGGFDGGGGGGGGGGGFEFFGGGGGGGGGGGGFGGGGGGGGGGGGGGGGGGGGGGGGGGGGGGFGGFFGGGGGGGCGGGGGGGGGGGGGGGGGGGGGGDFGGGGGGGFEGGGGGGGGGGGGGGG?CFGGDGDGEEGGGGGGGGEGGGG>EEGGGGGGDEEEEGDF7:CDDGDG3>CE:59>*>)09FC99@*209:**:0:@F/179>D>FGF:>:7>::::?FFF2:<>@
@DE18INS60510:318:000000000-B6LD3:1:1101:7595:5161 1:N:0:AAGAGGCAGAGCCTTA
TGGGGAATATTGCACAATGGGCGCAAGCCTGATGCAGCCATGCCGCGTGTATGAAGAAGGCCTTCGGGTTGTAAAGTACTTTCAGCGGGGAGGAAGGGAGTAAAGTTAATACCTTTGCTCATTGACGTTACCCGCAGAAGAAGCACCGGCTAACTCCGTGCCAGCAGCCGCGGTAATACGGAGGGTGCAAGCGTTAATCGGAATTACTGGGCGTAAAGCGCACGCAGGCGGTTGGTTAAGTCAGATGCGAAATCCCAGGGCTCAACCTGGGAACTGCAGCTGA
+
CFGEFEFCGDFFG9FGFF?FFCFDFGGGG=FGGGDAFEEGGGGGGGG=FGFGGEEGGGGGGGC<FGGGGEF7DFCFGGFGCFDCFBFDDG<FGCGG:F:CFFCA<,>FAFG9FF@,FF9,<:FFGGGEGCGGGGCCEGGGFFGFG6>ECEEE?FEFGGGGG5EGGFD8*/*85::CF?9CG*CE5;;CFEC55*;?C9CFGEEGGGE7CFE5CE5EF>7>C7CGDGEGGEG>D)977FDGB?BF?EFGD1C)7?96*2(,95*9=<@0:@273?#########
@DE18INS60510:318:000000000-B6LD3:1:1101:21761:5164 1:N:0:AAGAGGCAGAGCCTTA
TAGGGAATCTTCGGCAATGGACGAAAGTCTGACCGAGCAACGCCGCGTGAGTGAAGAAGGTTTTCGGATCGTAAAACTCTGTTGTTAGAGAAGAACAAGGATGAGAGTAACTGTTCATCCCTTGACGGTATCTAACCAGAAAGCCACGGCTAACTACGTGCCAGCAGCCGCGGTAATACGTAGGTGGCAAGCGTTGTCCGGATTTATTGGGCGTAAGCGAGCGCAGGCGGTTTCTTAAGTCTGATGTGAAAGCCCCCGGCTCAACCGGGGAGGGTCATTGGAA
+
GGGGGGGGGGGGGGGGGGGGGGGGGGGFGGGGGGGGGGGGGGGGGGGGGGGGGGGGGGGGEEFGGGGGGGGDGGGGGGGGGGGGGGGGGGGGGGGGGGGGGGGGGGGGGGGGGGGGGGGGGGGGGGGGGGGGGGGGGGGGGGGGGGGGGGGGGGGGGGGGGGGGGGGGGGGGGGGGGGGGFGGGGGGGGGGGGGDDGGGGGGCE?FGGCFGGGGGGGGGGGGGGGGGGGGGGDGCFFFGGFFF?7FFGFGGGGFF3DD>>7@G4??FF;DFBF;:BFBFF?BB
@DE18INS60510:318:000000000-B6LD3:1:1101:7545:5165 1:N:0:AAGAGGCAGAGCCTTA
TGGGGAATATTGCACAATGGGCGCAAGCCTGATGCAGCCATGCCGCGTGTATGAAGAAGGCCTTCGGGTTGTAAAGTACTTTCAGCGGGGAGGAAGGGAGTAAAGTTCATACCTTTGCTCATTGACGTTACCCGCAGAAGAAGCACCGGCTAACTCCGTGCCAGCAGCCGCGGTAATACGGAGGGTGCGAGCGTTAATCGGAATTACTGGGCGTAAAGCGCACGCAGGCGGTTGGTTAAGTCAGATGTGCAATCTCCGGGCTCAACCTGGGAACTGCATCTGA
+
CEGFFGFG9EFGGGGGFGFF,,CFGDEFFGGGGGGGGGGGGGGGEGG:FGCFGGGGGG8FAEF8E@EEGGGGGFGGFGGFC,EFFGDCB=CEGEF<F7FFFFFFGGG,<FFF8FD>DFCDDGGFGF:CFCEC@FGGGG,,>DCDFGCFG7F::7,>7CGFE>C:F8C>;B7ECG@EFGGCCGCGEC>ECD8:CEEE*<@585?5CGGG7C=F5>E=*0:))/*95CGDE=DD3/)07F:>FFBFFFFC@*:0:F*=*9,9DB56FFFF<F?############
@DE18INS60510:318:000000000-B6LD3:1:1101:8433:5166 1:N:0:AAGAGGCAGAGCCTTA
TGGGGAATATTGCACAATGGGCGCAAGCCTGATGCAGCCATGCCGCGTGTATGAAGAAGGCCTTCGGGTTGTAAAGTACTTTCAGCGGGGAGGAAGGGAGTAAAGTTAATACCTTTGCTCATTGACGTTACCCGCAGAAGAAGCACCGGCTAACTCCGTGCCAGCAGCTGCGGTAATACGGAGGGTGCAAGCGTTAATCGGAATTACTGGGCGTAAAGCGCACGCAGGCGGTGTGTGAAGTCAGATGTGAAATCCACGGGCTCAACCTGGGAACTGCATCTGA
+
GGGGGGGFFGGGGGGGGFFGGFCECFCFFGGGGGGFG<EFGGGEFGGFCCDFGFFE9FEFGGGGGGGGFEEC=@FGGGF;;EFFFFEFGGCFDEFCECFGGGFFGGGGGGGGG9:CEFFGGGG9FFGFCFGGFGEGDGFGGGGCFGEEGGGGFFGGGGF5EGGGECFF*:CCE1?CFEG5?>EEGEEEGGGGGGGDFCFEDGG>6C9CG6>>EGGG5FGGGGGDEDEGGC79)997)122*16@C+8CF>D7CBF############################
@DE18INS60510:318:000000000-B6LD3:1:1101:22694:5172 1:N:0:AAGAGGCAGAGCCTTA
TGGGGAATATTGCACAATGGGCGCAAGCCTGATGCAGCCATGCCGCGTGTATGAAGAAGGCCTTCGGGTTGTAAAGTACTTTCAGCGGGGAGGAAGGGAGCAAAGTTAATACCTTTGCTCATTGACGTTACCCGCAGAAGAAGCACCGGCTAACTCCGTGCCAGCAGCCGCGGTAATACGGAGGGTGCAAGCGTTAATCGGAATTACTGGGCGTAAAGCGCACGCAGGCGGTTTGTTAAGTCAGATGTGAAATCCCCGGGCTCAACCTGGGAACTGCATCTGA
+
GGGGGGGGGGGCGGGGGGGGGGGGGGGGGGGGGGGGGGGGGGGGGGGGGGGGGGGGGGGGGGGGGGGGGGGGGGGGGGGGGGGGGGGGGGGGGGGGGGGGGGGGGGGGGGGGGGGGGGGGGGGGGGGGGGGGGGGGGGGGGGGGGGGGGGGGGGGGGGGGGGGGGGGGGGGGGGGGGGGGGGGGGGGGGGGGGGGDGGGGGGGGGGGGGGGFGGGGGGGGGGGGGGGDGGGGGGGFFFGFFFFFGGFGFGGFGFFFGG66<)9F?:7>?FFF?BFF?2AD<A7
@DE18INS60510:318:000000000-B6LD3:1:1101:14743:5175 1:N:0:AAGAGGCAGAGCCTTA
TAGGGAATCTTCGGCAATGGACGAAAGTCTGACCGAGCAACGCCGCGTGAGTGAAGAAGGTTTTCGGATCGTAAAACTCTGTTGTTAGAGAAGAACAAGGATGAGAGTAACTGTTCATCCCTTGACGGTATCTAACCAGAAAGCCACGGCTAACTACGTGCCAGCAGCCGCGGTAATACGTAGGTGGCAAGCGCTGTCCGGATTTATTGGGCGTAAAGCGAGCGCAGGCGGTTTCTTAGGTCTGATGTGAAAGCCCCCGGCTCAACCGGGGAGGGTCATTGGA
+
GGGGGGGGGGGGGGGGGGGGGGGGGFGFGGGGGGGGGGGGGGGEGGE@FEGEGGGGGGGGGGGGGGGGGGGGGGGGGGGGGGGGGGGGGGGGGGGGGGGGGGGGGGGGGGGGGGGGGGGGGGGGGGGGGGGGGGGGGGGGGGGGGGGGGGGGGGGGGGGGGGGGGGGGGGGGGGGGGGGGFGGGGGGGGGGGGGGEGGGGGGDECFGGGGGGGGGGGGGGGGGGGGGGGGG<<5DF?FGG9=?FDCB:BFGGGFFF:D;>D)CGF:FFFFFF9>>6??A<A:F
@DE18INS60510:318:000000000-B6LD3:1:1101:16105:5178 1:N:0:AAGAGGCAGAGCCTTA
TGGGGAATATTGCACAATGGGCGCAAGCCTGATGCAGCCATGCCGCGTGTATGAAGAAGGCCTTCGGGTTGTAAAGTACTTTCAGCGGGGAGGAAGGGAGTAAAGTTAATACCTTTGCTTATTGACGCTACCCGCAGAAGAAGCACCGGCTAACTCCGTGCCAGCAGCCGCGGTAATACGGAGGGTGCAAGCGTTAATCGGAATTACTGGGCGTAAAGCGCACGCAGGCGGTTTGTTAAGTCAGATGTGAAATCCCCGGGCTCAACCTGGGAACTGCATCTGA
+
GGGGGGGGGGGGGGGGGGGGGGGGGGGGGGGGGGGGGGGGFGGGGGGGGGGGGGGGGGGGGGGGGGGGFGGEGGGGGGGCFGGGGGGGGGGGGGGGGGGGGGGGGGGGGGGGGGGGGGGGGGGGGGGGGGGGGGGGGGGGGGGGGGGGGGGGGGGGGGGGGGGGGGGGGGGGGGGGGGGGGGGGGGGGGGGGGGGGFGGGGGGFGGGGGGGGGGGGGGGGGGGGGGGGGGGCCCD)8FDFFFFFGFBCFGGGGFFFFD9>D)17??47BFFFF?BB?FAFFFF
@DE18INS60510:318:000000000-B6LD3:1:1101:7560:5179 1:N:0:AAGAGGCAGAGCCTTA
TGGGGAATATTGCACAATGGGCGCAAGCCTGATGCAGCCATGCCGCGTGTATGAAGAAGGCCTTCGGGTTGTAAAGTACTTTCAGCGGGGAGGAAGGGAGTAAAGTTAATACCTTTGCTCATTGACGTTACCCGCAGACGAAGCACCGGCTAACTCCGTGCCAGCAGCCGCGGTAATACGGAGGGTGCGAGCGTTAATCGGAATTACTGGGCGTAAAGCGCACGCAGGCGGTTTGTTAAGTCAGATGTGAAATCCCCGGGCTCAACCTGGGAACTGCATCTTA
+
FEGFCGGGGGGAEGGGGGCE,C@FFGGGGGGFGFGFGGGGGGGGGGGGGGGFGGFCFGGGGGGGGFGGGGDFGGGGGGGGGFGGGGGGGGGFGEGGDGGGFGGGFFGFGGGGGGGGGGGGGGG9FFGGGGGGGGC7FE,::FGFGGGC*>FGGGGGGGGGGFGGGGGGGCBC7<CEGGGGEG*:*;;C:CCEDGGGGGGGEEGGG7EGGC5>8E7EC>GGGCE3:DC3:=<DDGG7FFFFF=BBCFF>47>*:@7?CC>(C@FDF2>:<5(1:B?B?A>A###
@DE18INS60510:318:000000000-B6LD3:1:1101:6701:5190 1:N:0:AAGAGGCAGAGCCTTA
TGGGGAATATTGCACAATGGGCGCAAGCCTGATGCAGCCATGCCGCGTGTATGAAGAAGGCCTTCGGGTTGTAAAGTACTTTCAGCGGGGAGGAAGGGAGTAAAGTTAATACCTTTGCTCATTGACGTTACCCGCAGAAGAAGCACCGGCTAACTCCGTGCCAGCAGCCGCGGTAATACGGAGGGTGCAAGCGTTAATCGGAAGTACTGGGCGTAAAGCGCACGCAGGCGGTTTGTTAAGTCCGATGTGAAGTCCCCGGGCCCAACCTGGGAACTGCATCTGA
+
AFGGGGGGFFGGFGGAACEGGGGGGGG<BEFGFCAFEE<A<EF=FCF+3B<BFGGFGEEFGEE,F@FEGGGFGC@FGGFF9;>FGFGGCD:FFDFE:FCFFED::<,?::CGC:92?E<F@:,CCGG<CF;9CG58C>FGGGGGGGGEGGEE@8@C68FCCCCC;EFGFCED*:CC+CFGCG88CEGGGFFGC;8C5+<C>EE*<CF@<8*1:CGEGDFGDGGDCCCD#######################################################
@DE18INS60510:318:000000000-B6LD3:1:1101:14981:5201 1:N:0:AAGAGGCAGAGCCTTA
TGGGGAATATTGCACAATGGGCGCAAGCCTGATGCAGCCATGCCGCGTGTATGAAGAAGGCCTTCGGGTTGTAAAGTACTTTCAGCGGGGAGGAGGGGAGTAAAGTTAATACCTTTGCTCATTGACGTTACCCGCAGAAGAAGCACCGGCTAACTCCGTGCCAGCAGCCGCGGTAATACGGAGGGTGCAAGCGTTAATCGGAATTACTGGGCGTAAAGCGCACGCAGGCGGTTTGTTAAGTCAGACGTGAAATCCCCGGGCTCAACCTGGGAACTGCATCTGA
+
GGGGGGGGGGGGGGGGGGGFFGGGGGGGGGGGGGGGGGGGGGGGDEGCDCFGGGGGGGGGGGGGFGGGGGGGFFGGFGGGFGGGGGGGGGGGGGGGGGGGGGGGGGGGGGGGGGGGGGGGGGGGGGGGGGGGFGGGGGGGGGGGGGGGGGCFGGFFGGGGGGGGGGGGGEGGGGGGGGGGGDEGGEGEFGGFG8EGFGGGGGGGGGGGGGGGGGGGGGGGGGGGGGGGGGD97>C)??GGFFF=CFFFF<FFDF?:FC;FD5*09(8(8>B0:::<?<<<AA#
@DE18INS60510:318:000000000-B6LD3:1:1101:19887:5210 1:N:0:AAGAGGCAGAGCCTTA
TGGGGGATATTGCACAATGGGCGCAAGCCTGATGCAGCCATGCCGCGTGTATGAAGAAGGCCTTCGGGTTGTAAAGTACTTTCAGCGGGGAGGAAGGGAGTAAAGTTAATACCTTTGCTCATTGACGTTACCCGCAGAAGAAGCACCGGCTAACTCCGTGCCAGCAGCCGCGGTAATACGGAGGGTGCAAGCGTTAATCGGAATTACTGGGCGTAAAGCGCACGCAGGCGGTTGGTTAAGTCAGATGTGAAATCCCCGGGCTCAACCTGGGAACTGCATCCGA
+
GGGGGGGGGGGGGGGGFGGGGGGGGGEFGGGGGGGGGEGGGGGGGGGGGGGGGGGGGGFFGGGGCFGGECG:FFGGGGGGFGGGGGGGGEGGGGGGGGGGGGGGGGGGGGGGFGAFFGFFGGFGGFGGDFGGFEEGG@FFGGGGFGFGDGFFGGGGGGCEGGGGGGFEFEGGGGGGCFDGGGGGGECEG?:;E8?CF7@FGGDC+3C<FGCGD7ECFDCD37CD*9CDEE>7C5CB:BFG6*9?F+=:@:FGC=)95C>BC59>F0>?FF?############
@DE18INS60510:318:000000000-B6LD3:1:1101:25818:5229 1:N:0:AAGAGGCAGAGCCTTA
TGGGGAATATTGCACAATGGGCGCAAGCCTGATGCAGCCATGCCGCGTGTATGAAGAAGGCCTTCGGGTTGTAAAGTACTTTCAGCGGGGAGGAAGGGAGTAAAGTTAATACCTTTGCTCATTGACGTTACCCGCAGAAGAAGCACCGGCTAACTCCGTGCCAGCAGCCGCGGTAATACGGAGGGTGCAAGCGTTAATCGGAATTACTGGGCGTAAAGCGCACTCAGGCGGTTTGTTAAGTCAGATGTGAAATCCCCGGGCTCAACCTGGTAACTGCATCTGA
+
GGGGGGEFFFFGGGGGGGGFGGGGGGGDFF<EGGGGGGGGGGGGGGGFGGGGFFGGGGGG@<EFGGGGGGG:FF<F@FFGCDCFGGGGGCCFECGF@FBFGGG<FFFG<EAAD<FFDGCEGGAFFGG=FF:<FC>>FCFFCCGGGGGGCCCEEGEFCFFG>CFFEGGG8F*B:F:C<9FE5CFCEGGGGG7FEGGGGGGG*;;CC<CE@EFG*:EGEFGGCCC)32A*2C<59CGF4@?D@FFF*CBFF7C**/))99>6D:<F?:>>?F,))5<ADFFFFF#
@DE18INS60510:318:000000000-B6LD3:1:1101:7001:5245 1:N:0:AAGAGGCAGAGCCTTA
TGGGGAATATTGCACAATGGGCGCAAGCCTGATGCAGCCATGCCGCGTGTATGAAGAAGGCCTTCGGGTTGTAAAGTACTTTCAGCGGGGAGGAAGGGAGTAAAGTTAATACCTTTGCTCATTGACGTTTCCCGCAGAAGAAGCACCGGCTAACTCCGTGCCAGCAGCCGCGGTAATACGGAGGGTGCAAGCGTTAATCGGAATTACTGGGCGTAAAGCGCACGCAGGCGGTTTGTTAAGTCAGATGTGAAATCCCCGGGCTCAACCTGGGAACTGCATCTGA
+
EGGFFGGGGGGGGGGGGFGGGGGGGGGEFFFGGGGDGGGGGGGGGGG@FBCFGGGGGGGGGF?FFGEEFFFEFGGGGGGCF<FGGGGGDCCFGFFGGGGGGGGGG?FFGGGGGF<FGGGGGFGGGGG>@FGGCF:FGGGGGGFFFF:FGFGGGGCG@FCGGFGF8CFGGGGGC<FEFFGGGGGGGGGGFFFEE;CGF?EGGGGC6CF+AFFGEGGGDGGGGGGGGGGGG=<)//977F779=FFGFF7FFG7:F)9CG;BD33=/4>0:F<F78:?<AA####
@DE18INS60510:318:000000000-B6LD3:1:1101:20749:5251 1:N:0:AAGAGGCAGAGCCTTA
TAGGGAATCTTCGGCAATGGACGAAAGTCTGACCGAGCAACGCCGCGTGAGTGAAGAAGGTTTTCGGATCGTAAAACTCTGTTGTTAGAGAAGAACAAGGATGAGAGTAACTGTTCATCCCTTGACGGTATCTAACCAGAAAGCCACGGCTAACTACGTGCCAGCAGCCGCGGTAATACGTAGGTGGCAAGCGTTGTCCGGATTTATTGGGCGTAAAGCGAGCGCAGGCGGTTGCTTAAGTCTGATGTGAAAGCCCCCGGATCAACCGGGGAGGGTCATTGGA
+
GGGGGGGGGGGGGGGGGGGGGGGGGGGFGGGGGGGGGGGGGGGGGGGGGGGFGGGGGGGGFGGGGGGGGGGFGGGGGGGGGGGGGGGGGGGGGGGGGGGGGGGGGGGGGGGGGGG9FGFGGGGGGGGGGGGGGGGGGGGGGGGGGGGGGGGGFGGGGGGGGGGGGGGGGGGGGGGGFFFGEFFGFGGGGGGGGEGGGGGGGDED9CFF?CGGGGGGGGGGGGGDCDGGDE>97)77@FGGBFF@><@:?:FFGFF5D>>BC@GGFFFFFFF9BFBBB######
@DE18INS60510:318:000000000-B6LD3:1:1101:12000:5259 1:N:0:AAGAGGCAGAGCCTTA
TGGGGAATATTGCACAATGGGCGCAAGCCTGATGCAGCCATGCCGCGTGTATGAAGAAGGCCTTCGGGTTGTAAAGTACTTTCAGCGGGGAGGAAGGGAGTAAAGTTAATACCTTTGCTCATTGACGTTACCCGCAGAAGAAGCACCGGCTAACTCCGTGCCAGCAGCCGCGGTAATACGGAGGGTGCAAGCGTTAATCGGAATTACTGGGCGTAAAGCGCACGCAGGCGGTTTGTTAAGTCAGATGTGAAATCCCCGGGCTCAACCTGGGAACTGCATCTGA
+
GGGGGGGGGGGGGGGGGGGGGGGGGGGGGGGGGGGGGGGGGGGGGGGGGGGGGGGGFFGGGGGGGDGGGGGGGGGGGGGFGGGGFFGGDGEGGGFCFGGGGFGGGGGGGGGGGGGGGGGGGGFGFGGEGGGGGGGGEGFGFFGGGGGGGGDGGGGGFGGGGGGGGGGGGCGEGGGGFGGGGGGGGGDEDFGGGGGGGGGGGGGF?FCGG?CFGGDGGGGGGDGGGGG3:EGGGCC<4@FCFFFFGCBC?DGGGF4?<<>>C)1>?<F?FFFFB?DFFFABFFF
@DE18INS60510:318:000000000-B6LD3:1:1101:17049:5261 1:N:0:AAGAGGCAGAGCCTTA
TGGGGAATATTGCACAATGGGCGCAAGCCTGATGCAGCCATGCCGCGTGTATGAAGAAGGCCTTCGGGTTGTAAAGTACTTTCAGCGGGGAGGAAGGGAGTAAAGTTAATACCTTTGCTCATTGACGTTACCCGCAGAAGAAGCACCGGCTAACTCCGTGCCAGCAGCCGCGGTAATACGGAGGGTGCAAGCGTTAATCGGAGTTACTGGGCGTAAAGCGCACGCAGGCGGTTTGTTAAGTCAGATGTGAAATCCCCGGGCTCAACCTGGGAACTGCATCTGA
+
GGGGGGGGFGGGGGGGGGGGGGGGGGGCGGGGGGGGGGGGGGGGGGGGGGGGGGGGGGGGFGGGGGGGGGGEGGGGF?CCCEFGGGGGGGGGGGGGEGGGGGGGGGGGGGGGGGGGGCGGGGGFGGGGGGGGGGGGGGGGFFGGGFGGEFGGGGGGGGGFEGGGGGGGGGGGGGGGGGGGGEGGGDGGGGCGGGGGFFF:5>EEGGGGGGCGECC=FFGGGGGGGGGDGGD))1>@?=CF?9=7CFFGFGD:DFFFFD01<B57=?>:BFBB:<:<B25<<AF
@DE18INS60510:318:000000000-B6LD3:1:1101:13476:5275 1:N:0:AAGAGGCAGAGCCTTA
TGGGGAATATTGCACAATGGGCGCAAGCCTGATGCAGCCATGCCGCGTGTATGAAGAAGGCCTTCGGGTTGTAAAGTACTTTCAGCGGGGAGGAAGGGAGTAAAGTTAATACCTTTGCTCATTGACGTTACCCGCAGAAGAAGCACCGGCTAACTCCGTGCCAGCAGCCGCGGTAATACGGAGGGTGCAAGCGTTAATCGGAATTACTGGGCGTAAAGCGCACGCAGGCGGTTTGTTAAGTCAGATGTGAAATCCCCGGGCTCAACCTGGGAACTGCATCTGA
+
GGGGGGGGGGGGGGGGFGGGGGGGGGGGGGGGGGGGGGGGGGGGGGGEGGGGGGGGGGGGGGGGGGGGGGGGGGGFEFFGGGGGGGGGGGGGGGGGGGGGGGGGGGGGGGGGGGGFGGGFDGGGGGGGFGGGGGGGGGGGGGGGGGGGGGGGGGGFGGGGGGGCFCGGGGG@CCEGF9CGGEGGGGGGGGGGGGGGFFGGGGDFFFFGGGGFGGGGGGGGDGEGGGGDCEG5CGGFFFG=BFFFGGFGFGG=FFF9FC>6C5>D??F?FF?15-877<<A2AF
@DE18INS60510:318:000000000-B6LD3:1:1101:16404:5283 1:N:0:AAGAGGCAGAGCCTTA
TGGGGAATATTGCACAATGGGCGCAAGCCTGATGCAGCCATGCCGCGTGTATGAAGAAGGCCTTCGGGTTGTAAAGTACTTTCAGCGGGGAGGAAGGGAGTAAAGTTAATACCTTTGCTCATTGACGTTACCCGCAGAAGAAGCACCGGCTAACTCCGTGCCAGCAGCCGCGGTAATACGGAGGGTGCAAGCGTTAATCGGAATTACTGGGCGTAAAGCGCACGCAGGCGGTTTGTTAAGTCAGATGTGAAATCCCCGGGCTCAACCTGGGAACTGCATCTGA
+
GGGGGGGGGGGGGGGGGGGGGGGGGGGGGGGGGGGGGGGGGGGGGGGGGGGGGGGGGGGGGGGGGGGGGGGGGGGGG?CCCFGGGGGGGGGGGGGGGGGGGGGGGGGGGGGGGGGGGGGGGGGGGGGDGGGGGGGGGGGGGFGGGGGGGGGGGFGGGGGGDGGGGGGGGGGGGGGGGGGGGGGGGGGGFFCFGGGGFFGGGGGGGGGGGGGGGGGGGGGGGGGGGGGGGGGDDGGFFFGGFFFFFFFFFGFCFFFFGGF>GFGGFF@B?F??8:7??F<ABFF
@DE18INS60510:318:000000000-B6LD3:1:1101:20694:5287 1:N:0:AAGAGGCAGAGCCTTA
TGGGGAATATTGCACAATGGGCGCAAGCCTGATGCAGCCATGCCGCGTGTATGAAGAAGGCCTTCGGGTTGTAAAGTACTTTCAGCGGGGAGGAAGGGAGTAAAGTTAATACCTTTGCTCATTGACGTTACCCGCAGAAGAAGCACCGGCTAACTCCGTGCCAGCAGCCGCGGTAATACGGAGGGTGCAAGCGTTAATCGGAATTACTGGGCGTAAAGCGCACGCAGGCGGTTTGTTAAGTCAGATGTGAAATCCCCGGGCTCAACCTGGGAACTGCATCTGA
+
GGGGGGGGGGGGGGGGGGGGGGGGGGGCFGGGGGGGGGGGGGGGGGGFGGGGGGGGGGGGGGGGGGGGDFGFGGGGGGGGGGGGGGGGGGGGGCEFGGGGGGGGGGGGGGGGGGGFGGGGGGGGGGGGGGGFGGGGGGGGGGGFFGGGGGCGGC9DFGGGGGGGGGGGGGGGGEEEFGGFGGGGGGEGGGGGGGCCFFGGGGEGGGGGGDEGGGGGGGGGGDGGGGGGGGGD3C9>:F>F@@FFGGFGFGGGGFFF*999DEGGFBFFFF::8:23.49A9<B
@DE18INS60510:318:000000000-B6LD3:1:1101:8055:5305 1:N:0:AAGAGGCAGAGCCTTA
TGGGGAATATTGCACAATGGCGCAAGCCTGATGCAGCCATGCCGCGCGTATGAAGAAGGCCTTCGGGTTGTAAAGTACTTTCAGCGGGGAGGAAGGGAGTAAAGTTAATACCTTTGCTCATTGACGTTACCCGCAGAAGAAGCACCGGCTAACTCCGTGCCAGCAGCCGCGGTAATACGGAGGGTGCAAGCGTTAATCGGAATTACTGGGCGTAAAGCGCACGCAGGCGGTTTGTTAAGTCAGATGTGAAATCCCCGGGCTCAACCTGGGAACTGCATCTGAT
+
EFGFEGGGGGGGGGGGGGFGGGGGGFGCGGGGFGEGGGGGGGGGGGGGGGGGGGGGGGGGGGGFGGGGGGGGGGGGGGGGFGGGGGGGDCFGEGGEGGGGGGGGGGGGGGGFGCEGGGGGGGGGGGGGGGGGGGGGGGGGGGGFGGGGGGGGGGGGGGGGGGGFGGGGGGGGGDGFFGGGGGGGGGGGGGGGGDGG7<EE>EFFFGGGGGGGGGGGGFGCCGGGC<EGGGDDDDFFFFFG?FBFD+9C?FGGGFFFCG;09FGGFF@BFFF>3?BFFFAFFAF
@DE18INS60510:318:000000000-B6LD3:1:1101:18883:5306 1:N:0:AAGAGGCAGAGCCTTA
TGGGGAATATTGCACAATGGGCGCAAGCCTGATGCAGCCATGCCGCGTGTATGAAGAAGGCCTTCGGGTTGTAAAGTACTTTCAGCGGGGAGGAAGGGAGTAAAGTTAATACCTTTGCTCATTGACGTTACCCGCAGGAGAAGCACCGGCTAACTCCGTGCCAGCAGCCGCGGTAATACGGAGGGTGCAAGCGTTAATCGGAATTACTGGGCGTAAAGCGCACGCAGGCGGTTTGTTAAGTCAGATGTGAAATCCCCGGGTCCAACCTGGGAACTGCACCTGA
+
GGGGGEGGFGGFGGGFECF8FGEGGEE7FFGGGFDFCFGGGFGGGGGEEGGGGGGEFGGGGGFGGGGGGG@FFFFGGGGGFGGFFGGGGGGGGGGGGDGGGFGCFCGGGFC=CGGGGGCFFGGFGGGFGGGG8:<>FC7<FG,<FG:<FFG@FGCGGGCBGGG:BEC>C:CCGGGD<<@@ECEG>E5EG79CE*;:FGF*5;?8CF@:<6CCEGCCF*:DDGGGG517E*3)795@)7:7F?FF*<@DFF7>G?)?FDB6))*9@:EB###############
@DE18INS60510:318:000000000-B6LD3:1:1101:24035:5313 1:N:0:AAGAGGCAGAGCCTTA
TGGGGAATATTGCACAATGGGCGCAAGCCTGATGCAGCCATGCCGCGTGTATGAAGAAGGCCTTCGGGTTGTAAAGTACTTTCAGCGGGGAGGAAGGGAGTAAAGTTAATACCTTTGCTCATTGACGTTACCCGCAGAAGAAGCACCGGCTAACTCCGTGCCAGCAGCCGCGGTAATACGGAGGGTGCAAGCGTTAATCGGAATTACTGGGCGTAAAGCGCACGCAGGCGGTTTGTTAAGTCAGATGTGAAATCCCCGGGCTCAACCTGGGAACTGCATCTGA
+
GGGGGGGGGGGGGGGGGGGGGGEGGGGFGGGGGGGGGGGGGGGGGGGGGGGGGGGGGGGGGGGGGGEGGGGGGGFGGGGGFGGGFFGGGGGGGGGGGGGGGGGGGGGGGGGFGGGGGGGGGGGGGGGGGGGGGGGGGGGGGGGGGGGDGGDGGFGEFGGGFGGGGGGGGGGGDEGGGGGGGDGGGGGGGGFFGGCEGGGGEECGGFGFEGGCCCGEFG>DDGGGDGGGGEGDGCGFFFFGFFFFGGFD4CFFGF?FFD0(7>CFF3>:B>?FBBBF7AAF>BF
@DE18INS60510:318:000000000-B6LD3:1:1101:11269:5315 1:N:0:AAGAGGCAGAGCCTTA
TGGGGAATATTGCACAATGGGCGCAAGCCTGATGCAGCCATGCCGCGTGTATGAAGAAGGCCTTCGGGTTGTAAAGTACTTTCAGCGGGGAGGAAGGGAGTAAAGTTAATACCTTTGCTCATTGACGTTACCCGCAGAAGAAGCACCGGCTAACTCCGTGCCAGCAGCCGCGGTAATACGGAGGGTGCAAGCGTTAATCGGAATTACTGGGCGTAAAGCGCACGCAGGCGGTTTGTTAAGTCAGATGTGAAATCCCCGGGCTCAACCTGGGAACTGCCTCTGA
+
GGGEFGGGGGGDGGGGFGGGGGGGGDGGGGFGGGGGGGGGGGGFGGGEGGGGGGGGGGGGGGGCFGGG@FGEGGGGGGGGGGGGGGGGGGGGGGGGGGGGGGGGGGGGGGGGGGGFGGGFGFFCGGGGGGGGGGGGGGGGGGGGGGGGGGGGGGGGGGGGGGGGGGGGFFGGGGGGDGCGGGGGGGGGGGGGGGGGGGGGGGEGGGGEGGGGEGGGGGGGGGGGGGGGGGGGDGD@?FFGBFFFG?@C=>F>GFFFFDFFGFGGFFFF:F?<?:?F#######
@DE18INS60510:318:000000000-B6LD3:1:1101:18390:5332 1:N:0:AAGAGGCAGAGCCTTA
TGGGGAATATTGCACAATGGGCGCAAGCCTGATGCAGCCATGCCGCGTGTATGAAGAAGGCCTTCGAGTTGTAAAGTACTTTCAGCGGGGAGGAAGGGAGTAAAGTTAATACCTTTGCTCATTGACGTTACCCGCAGAAGAAGCACCGGCTAACTCCGTGCCAGCAGCCGCGGTAATACGGAGGGTGCAAGCGTTAATCGGAATTACTGGGCGTAAAGCGCACGCAGGCGGTTTGTTAAGTCAGATGTGAAATCCCCGGGCTCAACCTGGGAACTGCATCTGA
+
GGGGGGGGGGGGGGGGGGGGGGFGGGGGGGGGGGGGGGGGGGGGGGGGGGGGGGGGGGGGCFGGGGGGGGFGGGGGGCECCFGGGGGDDGGGGGGGGGGGGGFGGGGGGGGGGGGGGGFGGGGGGGGGGGGGGGGGGGGGGGGGGGGGGDGGGGGGGGGGGGGGGGGGFEDEGCGGEGGGGGGGGGGGGGGGGEGGGGGGG>E5FGGGGGCFDGCGG=7DGGGGGGGGGGGDG*CF?FG**9BFGGFFBFGGGF4?DG;27>36=<>:?F0?:<?FFA4456F
@DE18INS60510:318:000000000-B6LD3:1:1101:22025:5340 1:N:0:AAGAGGCAGAGCCTTA
TGGGGAATATTGCACAATGGGCGCAAGCCTGATGCAGCCATGCCGCGTGTATGAAGAAGGCCTTCGGGTTGTAAAGTACTTTCAGCGGGGAGGAAGGGAGTAAAGTTAATACCTTTGCTCATTGACGTTACCCGCAGAAGAAGCACCGGCTAACTCCGTGCCAGCAGCCGCGGTAATACGGAGGGTGCAAGCGTTAATCGGAATTACTGGGCGTAAAGCGCACGCAGGCGGTTTGTTAAGTCAGATGTGAAATCCCCGGGCTCAACCTGGGAACTGCATCTGA
+
GGGGGGGGGGGFGGGGGGGGGGGGGGGGGGGGGGGGGGGGGGGGGGGGGGGGGGGGGGGGGGGGGGGGGGGGCFGGGGGGGGGGGGGGGGGGGEGGGGGGGGGGGGGGGGGFGGGGGGFGGGFFGGGGGGGGGGGEFDGGCEGGGGGGGGGGGGGGGGGGGGGGGGGGGGGGGGDEEGGGDGGGGGGGFGFGGGGGFCFFGCGGDGGGFGGGGGGGCFGGGGGGGGGCEGG5<9DFFFGGFFFF=<@:@DFGGFF4<D>9DDGG?:@??5:74:>?<46<4AF
@DE18INS60510:318:000000000-B6LD3:1:1101:4622:5340 1:N:0:AAGAGGCAGAGCCTTA
TGGGGAATATTGCACAATGGGCGCAAGCCTGATGCAGCCATGCCGCGTGTATGAAGAAGGCCTTCGGGTTGTAAAGTACTTTCAGCGGGGAGGAAGGGAGTAAAGTTAATACCTTTGCTCATTGACGTTACCCGCAGAAGAAGCACCGGCTAACTCCGTGCCAGCAGCCGCGGTCATACGGAGGGTGCAAGCGTTAATCGGAATTACTGGGCGTAAAGCGCACGCAGGCGGTTTGTTAAGTCAGATGTGAAATCCCCGGGCTCAACCTGGGAACTGCATCTGA
+
<C,CC7@EFFFFCGGFA@FF?FFGGGGCFGGGGGAEGGGGGGGGGDGGGGCGGF,?EAF8FFGEFFGCGEEGFFFCFGGFGGGG9?:>B+8>7FGGCCF7FF9CEGAFCFCF<CCF,>DF=F9FFGGEGC@FFGGC*>>FGDFGGGG7<FGGCFGGFGGFGCCF88CGGEGGC5*;:?EFGGGD*;?>FGGGDEE*;CCCEEGFEEECEF*:CEC5=7>DGGD9C7>3=E)9D*9;@F>*8@49776C?0*::76)>C;(>>5C=?FBFF(188B########
@DE18INS60510:318:000000000-B6LD3:1:1101:8210:5342 1:N:0:AAGAGGCAGAGCATTA
TGGGGAATATTGCACAATGGGCGCAAGCCTGATGCAGCCATGCCGCGTGTATGAAGAAGGCCTTCGGGTTGTAAAGTACTTTCAGCGGGGAGGAAGGGAGTAAAGGTAATACCCTAGCTCATTGACGTTACCCGCAGAAGAAGCACCGGCTAACTCCGTGCCAGCAGCCGCGGTAATACGGAGGGTGCAAACGTTAGTCGGAATTACTGGGCGTAAAGCGCACGCAGGCGGTTTGTTAAGTCAGATGTGAAATCACCGGGCTCAAACTGGGGACTGCATCTGA
+
EDFFEGCFFGGFGBFFFGGGGGGEFFGGGGGGEGFAAEEFGGGGGGGGGE=DFG9FCBFFGGGGGGCE@+@<FDFCFGGF,DBFFFCCCGDGG7FC7EC:<CC9:,88C,:::,8,8<F9B,8,<2<1*02<?E*CEGGGGG?EFG*2:*:CF6E:+;F*A;0<*86:;>EEG>EG<@FGG>::C8C*<9+/8:8C*<E>C?C567+39+AFEG=E5**17C*9EDEDGGGG)5>)74>:/166*<9**?CC>B7<4C#########################
@DE18INS60510:318:000000000-B6LD3:1:1101:22935:5346 1:N:0:AAGAGGCAGAGCCTTA
TGGGGAATATTGCACAATGGGCACAAGCCTGATGCAGCCATGCCGCGTGTATGAAGAAGGCCTTCGGGTTGTAAAGTACTTTCAGCGGGGAGGAAGGGAGTAAAGTTAATACCTTTGCTCATTGACGTTACCCGCAGAAGAAGCACCGGCTAACTCCGTGCCAGCAGCCGCGGTAATACGGAGGGTGCAAGCGTTAATCGGAATTACTGGGCGTAAAGCGCACGCAGGCGGTTTGTTAAGTCAGATGTGAAATCCCCGGGCTCAACCTGGGAACTGCATCTGC
+
GGGGGGGGGGGFGGGGGGGGGGGGGGGGGGGGGGGGGGGGGGGGEGGGGGGGGGGGGGGGGGGGGGGGGGGEGGGGGGGGGGGGGGGGEG7FG=F@FGGGGGGGGGGGFGGGGGGGGGGGGGGCFGGCFGGGGGGGEGAGGGGGGGGGGGCFGG@FGGGGGFGFFGGGGGGGGGGGGGGGGGGGGGGGGGF7EE>EFGGGGGGGGGGGGG5CEGGGGGGGGGGGEGGGGGGDGDGF4@*CFFFFFFFF6*>?CF??FC>;DECFFBFFFF(:::DF?FBFAF#
@DE18INS60510:318:000000000-B6LD3:1:1101:13864:5364 1:N:0:AAGAGGCAGAGCCTTA
TGGGGAATATTGCACAATGGGCGCAAGCCTGATGCAGCCATGCCGCGTGTATGAAGAAGGCCTTCGGGTTGTAAAGTACTTTCAGCGGGGAGGAAGGGAGTAAAGTTAATACCTTTGCTCATTGACGTTACCCGCAGAAGAAGCACCGGCTAACTCCGTGCCAGCAGCCGCGGTAATACGGAGGGTGCAAGCGTTAATCGGAATTACTGGGCGTAAAGCGCACGCAGGCGGTTTGTTAAGTCAGATGTGAAATGCCCGGGCTCAACCTGGGAACTGCATCGGA
+
GGGGGGGGGGGGGGGGGGGGGGGGGGGGGGGGGGCFGGGGDGGGDGGG>FFGFGGGGGGGGGGGGGGGFGGGGGGGFFGGGGGGGGGGGGGGGGGGGGGGGGCGGGGGGGGGGGGAFGGGGGGGGGGEGGGGGGGGGGGGGFGGGGGGGGDGGGGGGGGGGGGGGGGGGGGGGGDGGFGGGGGGGGGGF7EFGCGGGGGGGG>FGGGGGGGGGGGGGGGGGD=DGGGGGGGC<DD55@GGFFFF7?F:@GGGGFFFGGF9D>G*985(8F:?7:2<BFB####
@DE18INS60510:318:000000000-B6LD3:1:1101:8504:5376 1:N:0:AAGAGGCAGAGCCTTA
TGGGGAATATTGCACGATGGGCGCAAGCCTGATGCAGCCATGCCGCGTGTATGAAGAAGGCCTTCGGGTTGTAAAGTACTTTCAGCGGGGAGGAAGGGAGTAAAGTTAATACCTTTGCTCATTGACGTTACCCGCAGAAGAAGCACCGGCTAACTCCGTGCCAGCAGCCGCGGTAATACGGAGGGCGCAAGCGTTAATCGGAATTACTGGGCGTAAAGCGCACGCAGGCGGTTTGTTAAGTCAGATGTGAAATCCCCGGGCTCAACCTGGGAACTGCATCTGA
+
FEFFCC:FFFFGACFFEGGGFGFFGEGFGFCDFDFGG@FGFGGFEGCGDGFGGGC9FFAEGDEFGGE7FFB+<AFG<@@?B,EFFGDECGEEGDFF7:,>FC3,8<@CEDGG8=,3<D;@;F=FC=C8*>*@<F>FC<CF?FF7FF:@@:=FEG9::C<F7EGFCGGGGGCE>:CC+<:;CECGE*::EGEDCE>CC+ACCGG>?@FGGCEFGGGEEF7CDD59CGGDEDC9><D@FB7CFFFFGF92/:::*97)9C>>D:FGFBF??:,24:0?<7<AAA?
@DE18INS60510:318:000000000-B6LD3:1:1101:26026:5378 1:N:0:AAGAGGCAGAGCCTTA
TGGGGAATATTGCACAATGGGCGCAAGCCTAATGCAGCCATGCCGCGTGTATGAAGAAGGCCTTCGGGTTGTAAAGTACTTTCAGCGGGGAGGAAGGGAGTAAAGTTAATACCTTTGCTCATTGACGTTACCCGCAGAAGAAGCACCGGCTAACTCCGTGCCAGCAGCCGCGGTAATACGGAGGGTGCAAGCGTTAATCGGAATTACTGGGCGTAAAGCGCACGCAGGCGGGTTGTTTAGACAGATGTGAAATCCCCGGGCTCAACCTGGGAACTGCATCTGA
+
GGGGGGGEFGG9FGGGGGGFEBFFGGGDGG=FGFGGGG<FGGGGGGGGG@CGGGGGGC8FEGGGGGGCGGGCFGGFFGGGFGGC@FCGGGGGE7FF<BFGG:@FF2<FFFGDC9,,,:FFDF@<:A:8C<@CGD8C>EFGGFGGC6CE5CCG@FDFGGC>>89+*;ED;*8EC:C::FG8>GCECC*;3<+*2;8?FGFG5:C*77:7C65CEECCEFGGG<55E##########################################################
@DE18INS60510:318:000000000-B6LD3:1:1101:12157:5382 1:N:0:AAGAGGCAGAGCCTTA
TGGGGAATATTGCACAATGGGCGCAAGCCTGATGCAGCCATGCCGCGTGTATGAAGAAGGCCTTCGGGTTGTAAAGTACTTTCAGCGGGGAGGAAGGGAGTAAAGTTAATACCTTTGCTCATTGACGTTACCCGCAGAAGAAGCACCGGCTAACTCCGTGCCAGCAGCCGCGGTAATACGGAGGGTGCAAGCGTTAATCGGAATTACTGGGCGTAAAGCGCACGCAGGCGGTTTGTTAAGTCAGATGTGAAATCCCCGGGCTCAACCTGGGAACTGCATCTGA
+
GGGGGGGGGGGGGGGGGGGGGGGGGGGGGGGGGGGGGGGGGGGGGGGGGGGGGGGGGGGGGGGGGGGGGGGGGGGGGGGGGGGGGGGGGGGGGGGGGGGGGGGGGGGGGGGGGGGGGGGGGGGGGGGGGGGGGGGGGGGGGGGGGGFCEGGGGGGGGGGGGGGGGGGGGGGGGEGGFGFGGGGEGGGGGGGGGEGGGGGGGGGGGFGF?GGGGGGDGGGGGGGGGGGGGGGDCDG>FFGGFFFFG?FFFF7CDF:FGGFFGDGGFF@7?F:8?B?F?FFBAA6
@DE18INS60510:318:000000000-B6LD3:1:1101:11688:5388 1:N:0:AAGAGGCAGAGCCTTA
TGGGGAATATTGCACAATGGGCGCAAGCCTGATGCAGCCATGCCGCGTGTATGAAGAAGGCCTTCGGGTTGTAAAGTACTTTCAGCGGGGAGGAAGGGAGTAAAGTTAATACCTTTGCTCATTGACGTTACCCGCAGAAGAAGCACCGGCTAACTCCGTGCCAGCAGCCGCGGTAATACGGAGGGTGCAAGCGTTAATCGGAATTACTGGGCGTAAAGCGCACGCAGGCGGTTTGTTAAGTCAGATGTGAAATCCCCGGGCTCAACCTTGGAACTGCCTCTGA
+
GDGGGGGGGGGFGGGGGGFGGGGGGGGGGGGGGGGGGGGGGGGGFGGGGGEFGGGGGGFFFEFGGGGFGGGFGGGGGGGGGGGGGGDGCGEGGGGGGGGGFGGGFGGFGGFGGGGGGGGGGGFFGGGGFFGGGGGGEG,,:FFGGGGGGDEEGGFGFBF@FFGFDGGGFGGGGGGGGGGGECECEGGGGGGGGGDGFG?FDGGGECCF7<CGGE=C:FGGGGG<EDG3C5C><597FF:DFFFF:?60*:7>FB?FF3469)9=6BF?)@#############
@DE18INS60510:318:000000000-B6LD3:1:1101:15628:5393 1:N:0:AAGAGGCAGAGCCTTA
TGGGGAATATTGCACAATGGGCGCAAGCCTGATGCAGCCATGCCGCGTGTATGAAGAAGGCCTTCGGGTTGTAAAGTACTTTCAGCGGGGAGGAAGGGAGTAAAGTTAATACCTTTGCTCATTGACGTTACCCGCAGAAGAAGCACCGGCTAACTCCGTGCCAGCAGCCGCGGTAATACGGAGGGTGCAAGCGTTAATCGGAATTACTGGGCGTAAAGCGCACGCAGGCGGTTTGGTAAGTCAGATGTGAAATCCCCGGGCTCAACCTGGGAACTGCATCTGA
+
GGGGGGGGGGGGGGGGGGGGGGGGGGGGGGGGGGGGGGGGGGGGGGGFGGGGGGGGGGFGGGGGGGGGGGGGGGFGGGGGFGGGGGGGGGGGGFEGDGGGGGCFGGGGGGGGFGGGGGGGGGGGGGGGGGGGGGGDGGGGFGGGGGGGGDGGGGGGGGGGGGGGGGGGGGGDGGGGGGGGGGGGGGGGGGGGGGGGGGGFDDC>FGGGGGGFGGGGGGFGDDEDD<73EEGGGCC5FFGCFFFFGGFFFGGGGF@F3DBBG>GFF?F:(50:?F:?<<<AFF6
@DE18INS60510:318:000000000-B6LD3:1:1101:12389:5394 1:N:0:AAGAGGCAGAGCCTTA
TGGGGAATATTCCACAATGGGCGCAAGCCGGATGCAGCCATGCCCCGTGTATGAAGAAGGCCTTCGGGTTGTAAATTACTCTCAGCGGGGAGGAAGGGAGTAAAGTTAATACCTTGGCCCATTGACTTTACCCGCAGAAGAAGCACCGCCTAACTCCGTGCCAGCAGCCGCGTTAATACGGAGGGTCAAAGCGTTAACCGGATTTACTGGGCGTAAGGCGAACGCAGGCGGTTTGTTAGGTCAGAGGGGAAATCCCCGGGCCCACCCTGGAAACGGCACCGGA
+
GGGGDG,6,CC,6,;C6;FF,<6+@@+,,+66::<C6F=6,,C,,6@,,:9,,C59C<F,B<F<BDG+B+44CF<,,55,A,,,,,>@@>@F+>F8F@,+8DF9,@,@<@=CFFG<<C,*8<,,<=,@,7EF,*5*1>,,@>,,6F:F:*1<CC<FCE<1F:A,=E7F*48C###############################################################################################################
@DE18INS60510:318:000000000-B6LD3:1:1101:21423:5415 1:N:0:AAGAGGCAGAGCCTTA
TGGGGAATATTGCACAATGGGCGCAAGCCTGATGCAGCCATGCCGCGTGTATGAAGAAGGCCTTCGGGTTGTAAAGTACTTTCAGCGGGGAGGAAGGGAGTAAAGTTAATACCTTTGCTCATTGACGTTACCCGCAGAAGAAGCACCGGCTAACTCCGTGCCAGCAGCCGCGGTAATACGGAGGGTGCAAGCGTTAATCGGAATTACTGGGCGTAAAGCGCACGCAGGCGGTTTGTTACGTCAGATGTGAAATCCCCGGGCTCAACCTGGGAACTGCATCTGA
+
GGGGGGGGGGGGGGGGGGGGGGGGGGGFGGGGGGGGGGGGGGGGGGGGGGGGGGFGGGGGGGGGGGGGGGGGGGGGGGGGGGGGGGGGGGGGGGGFGCFGGGFGGGGGGGGGGGGGGGGGGGGGGGGGGGGGGGGGGGGGGGGGGGGGGGGGGGGGGGGGGGGDGGGGCEGGGGGGGGGGEGGGGGGGGGGGGDCGFGGFDGGGG7CGGGGGGGDGGGGGGGGGDDGGGGGGG3CFFF*7<>FEGG@*9CDCFFFFFG6>G><FF:F:?@:(5:?F?<:A>A@
@DE18INS60510:318:000000000-B6LD3:1:1101:18120:5416 1:N:0:AAGAGGCAGAGCCTTA
TGGGGAATATTGCACAATGGGCGCAAGCCTGATGCAGCCATGCCGCGTGTATGAAGAAGGCCTTCGGGTTGTAAAGTACTTTCAGCGGGGAGGAAGGGAGTAAAGTTAATACCTTTGCTCATTGACGTTACCCGCAGAAGAAGCACCGGCTAACTCCGTGCCAGCAGCCGCGGTAATACGGAGGGTGCAAGCGTTAATCGGAATTACTGGGCGTAAAGCGCACGCAGGCGGTTTGTTAAGTCAGATGTGAAATCCCCGGGCTCAACCTGGGAACTGCATCTGA
+
GGGGGGGGFGGGGGFGGGGFFGGGGGGGGGGGGCFGFGFGGGGGFGGFGGGGFGGGGGFGFFGGGGGEGGGGFGGGG<ECECEFGGDGDGGGGGFFGGGGGFGFGFGFGGGGGGFGGGFGGGA<EEGFFGGGGGGGDG7FCFGGGFGGGGGGGGGEGGG7FFGGGFFFCGGEGFFG9CFGGGGD*;ECGGGGGGGGGGFFCEEGGGGGCCEGEGGDGCGDGDGDGGGGGGD37DDFFFC>?FFFG?F:?D>DFF?FFC;>G)CFF:F7?F67>?B?BF22<AB
@DE18INS60510:318:000000000-B6LD3:1:1101:10440:5417 1:N:0:AAGAGGCAGAGCCTTA
TGGGGAATATTGCACAATGGGCGCAAGCCTGATGCAGCCATGCCGCGTGTATGAAGAAGGCCTTCGGGTTGTAAAGTACTTTCAGCGGGGAGGAAGGGAGTAAAGTTAATACCTTTGCTCATTGACGTTACCCGCAGAAGAAGCACCGGCTAACTCCGTGCCAGCAGCCGCGGTAATACGGAGGGTGCAAGCGTTAATCGGAATTACTGGGCGTAAAGCGCACGCAGGCGGTTTGTTAAGTCAGATGTGAAATCCCCGGGCTCAACCTGGGAACTGCATCTGA
+
GGGFFEFGGGF9FGGFFGFGGGFGGGGFFGGGGGFFGGGGGGGGGGGGGGGGGGFGGGGGGGFFGGGGGGGGGGCCGGGGFGGGECCE@C@FGEFGGGGGGGGGGGFGGGGGGFGFGF,CFGGGGGGGGFCFGGGGGGGGGGGGGGFGGEGDGGCGGDFC880<CFEC:CCEE:EGFFFF*;EDCEGEFF3;8C?EGEGFDGGCFDDFFFGDGE>1=FFGGGDDCD>DDCC737DF)9:F?*9?7<6?=>:2*9@FGC9>G3F*97>(2<:???F?#######
@DE18INS60510:318:000000000-B6LD3:1:1101:14836:5431 1:N:0:AAGAGGCAGAGCCTTA
TGGGGAATATTGCACAATGGGCGCAAGCCTGATGCAGCCATGCCGCGTGTATGAAGAAGGCCTTCGGGTTGTAAAGTACTTTCAGCGGGGAGGAAGGGAGTAAAGTTAATACCTTTGCTCATTGACGTTACCCGCAGAAGAAGCACCGGCTAACTCCGTGCCAGCAGCCGCGGTAATACGGAGGGTGCAAGCGTTAATCGGAATTACTGGGCGTAAAGCGCACGCAGGCGGTTTGTTAAGTCAGATGTGAAATCCCCGGGCTCAACCTGGGAACTGCATCTGA
+
GGGGGGGGGGGGGGGGGGGGGGGGGGGGGGGGGGGGGGGGGGGGEGG@FGGGGGGGGGGGGGGGGGGGGGGGGGGGFFFGGGGGGGGGGGGGGGGGGGGGGGGGGGGGGGGGGFGGGGFGGGGGGGGGGGGGGGGGGGGGGGGGGGGGGGGGGGGGGGGGGGGGGGGGGGGGGGGGGGGGGGEGGGGGGGGGGGGGGGGGGGGGGGGFFFGGGGGCFGCGDDDDEC7<EEG7DCD@4BGG=FFFGE771*CF>BFFGGFFD>FGFF@7?:?F?,5><A<<4>F
@DE18INS60510:318:000000000-B6LD3:1:1101:25704:5432 1:N:0:AAGAGGCAGAGCCTTA
TGGGGAATATTGCACAATGGGCGCAAGCCTGATGCAGCCACGCCGCGTGTATGAAGAAGGCCTTCGGGTTGTAAAGTACTTTCAGCGGGGAGGAAGGGAGTAAAGTTAATACCTTTGCTCATTGACGTTACCCGCAGAAGAAGCACCGGCTAACTCCGTGCCAGCAGCCGCGGTAATACGGAGGGTGCAAGCGTTAATCGGAATTACTGGGCGTAAAGCGCACGCAGGCGGGTTGTTAAGTCAGATGTTAAATCCCCGGGCTCAACCTGGGAACTGCATCTGA
+
GGGGGGCFGGGGGGGFGGGGGGFFGGEGGGFGGGGGGGGGGGGGGGGGGGGGGGGFGGGGGGGFGGGGGGGGFGGGGGGGGGGGGGGGGGGGGGGGGGGGGGGGGGGGGGGGGGGGF9FFGGFEGCEGGGGGGGGGDEF6<CFGGGGGGGDGGGCCFGGGGGGGFFFGFEGGGGGCCFEGDEGEDEDGGGEFG:>*;CFGGG8E6<97<C*:CC5CGDFGGGG3E<EDGGD)999;>FGGF@49:+60*2:0>BFFFG>>D>5D7:72(7<(43:??2ADAA4
@DE18INS60510:318:000000000-B6LD3:1:1101:19264:5446 1:N:0:AAGAGGCAGAGCCTTA
TGGGGAATATTGCACAATGGGCGCAAGCCTGATGCAGCCATGCCGCGTGTATGAAGAAGGCCTTCGGGTTGTAAAGTACTTTCAGCGGGGAGGAAGGGAGTAAAGTTAATACCTTTGCTCATTGACGTTACCCGCAGAAGAAGCACCGGCTAACTCCGTGCCAGCAGCCGCGGTAATACGGAGGGTGCAAGCGTTAATCGGAATTACTGGGCGTAAAGCGCACGCAGGCGGTTTGTTAAGTCAGATGTGAAATCCCCGGGCTCAACCTGGGAACTGCACCTGA
+
GGGGGGGGGGGGGGGGGGGGGGGGGGGGGGGGGGGGGGGGGGGGGGGGGGGGGGGGGGGGGGGGGGGGGGGGGGGGGGGFGGGGGGGGGGEFGGGGGGGGGGGGGGGGGGGGGGGGFGFGGGGGFGFGGFGGGGGEGEGG@FGFGGGGGGGGGGGGGGGGDFGFFGGGGGGGGDGEFCEFGGEEE>EEGGCGGGGGGGGGDGGFGGGGGFCC8CGGCGGGGGEGGGGDGGGGDDGFFFGGFFFFCE?:6CCCFF47CC>>GF:D?(78?F<?>:)88A(.<:F
@DE18INS60510:318:000000000-B6LD3:1:1101:18610:5474 1:N:0:AAGAGGCAGAGCCTTA
TGGGGAATATTGCACAATGGGCGCAAGCCTGATGCAGCCATGCCGCGTGTATGAAGAAGGCCTTCGGGTTGTAAAGTACTTTCAGCGGGGAGGAAGGGAGTAAAGTTAATACCTTTGCTCATTGACGTTACCCGCAGAAGAAGCACCGGCTAACTCCGTGCCAGCAGCCGCGGTAATACGGAGGGTGCAAGCGTTAATCGGAATTACTGGGCGTAAAGCGCACGCAGGCGGTTTGTTAAGTCAGATGTGAAATCCCCGGGCTCAACCTGGGAACTGCATCTGA
+
GGGGGGGGGGGFGFGGGGGGGGGGGGGGGGGGGGGGGGGGGGGGGGGFGEGGGGGGGGGGGGGGGGGGGGGGGGGGG?E<CFFGGGGGGGGGGGGGGGGGGGGGGGGGGGGGGGGGGGFGGGGGGGGGGGGGGGGGEGGGGGGGGGGGGGGGCGGGGGGGGGGGGGGGGGGGDGGGGGGFCGGGGGGGGGGGGGGGGGGGGGGGGGGGG@EGGGGGGGFGGGGGGGGGEGG<DDD75BGG?@FBF?@CB7FFGF7FC5;0C>FG6?F4<F:BB0?<?FBFDBF
@DE18INS60510:318:000000000-B6LD3:1:1101:7840:5474 1:N:0:AAGAGGCAGAGCCTTA
TGGGGAATATTGCACAATGGGCGCAAGCCTGATGCAGCCATGCCGCGTGTATGAAGAAGGCCTTCGGGTTGTAAAGTACTTTCAGCGGGGAGGAAGGGAGTAAAGTTAATACCTTTGCTCATTGACGTTACCCGCAGAAGAAGCACCGGCTAACTCCGTGCCAGCAGCCGCGGTAATACGGAGGGTACAAGCGTTAATCGGAATTACTGGGCGTAAAGCGCACGCAGGCGGGTTGTTAAGCCAGATGTGAAATCCCCGGGCTCAACCTGGGAACGGCATCTGA
+
FFGGGGGGGGFGGGGGGGGGCEFEFGGDGFCFGGGFGGGGGGGGGGGFGGGCGGFGGGFGGGGDGGGGGGGGFFFEFFFFFEGGFGGGGGGGDGGGGGFDGGGCFFFFGGGF@B<FAFDFGGFDFFG@FGFGCCGGGGFCFEGGGGFGGGCFGGFGDEGGGGFGGG7CFGCE7<FEFGGGGGGGGGF?FD+**1?;*A+ACEEGCFFFGCE5:7*::CDGGGE)8C7C57<)>*))8*0:*9<)7+9:@GGGGF4?F549))*2?7:0<F#############
@DE18INS60510:318:000000000-B6LD3:1:1101:18631:5480 1:N:0:AAGAGGCAGAGCCTTA
TGGGGAATATTGCACAATGGGCGCAAGCCTGATGCAGCCATGCCGCGTGTATGAAGAAGGCCCTCGGGTTGTAAAGTACTTTCAGCGGGGAGGAAGGGAGTAAAGTTAATACCTTTGCTCATTGACGTTACCCGCAGAAGAAGCACCGGCTAACTCCGTGCCAGCAGCCGCGGTAATACGGAGGGTGCAAGCGTTAATCGGAATTACTGGGCGTAAAGCGCACGCAGGCGGTTTGTTAAGTCAGATGTGAAATCCCCGGGCCCAACCTGGGAACTGCATCTGA
+
GGGGGGGGGGGGGGGGFGGGGGFFGGGGGGGGGGGGGGGGGGGGGGGGGGGGGGGGGGGGGGGCEGGGGGGGGGGGF?CBBFGGFFDGGGGGGGGGGGGGGGFGGGGGGGGAFGGGGG9FFGGGGCFFGGGGGGGCCFGGGGGG@:FEGGGGGGGGFGGGGGFFGFGGFCGECCGG<EGG>CEE5CEGFCEECEGGGFF>CCC@CFFGFCFGD5CGGGGDDGGDCGGCEGD19*/)7@G=/*97::@G?DFGC=F?<<72C)9*7:>0:<8?F0:>?AA9)6@
@DE18INS60510:318:000000000-B6LD3:1:1101:16426:5483 1:N:0:AAGAGGCAGAGCCTTA
TGGGGAATATTGCACAATGGGCGCAAGCCTGATGCAGCCATGCCGCGTGTATGAAGAAGGCCTTCGGGTTGTAAAGTACTTTCAGCGGGGAGGAAGGGAGTAAAGTTAATACCTTTGCTCATTGACGTTACCCGCAGAAGAAGCACCGGCTAACTCCGTGCCAGCAGCCGCGGTAATACGGAGGGTGCAAGCGTTAATCGGAATTACTGGGCGTAAAGCGCACGCAGGCGGTTTGTTAAGTCAGATGTGAAATCCCCGGGCTCAACCTGGGAACTGCATCTGA
+
GGGGGGGGGGGGGGGGGGGGGGFGGGGGGGGGGGGGGGGGGGGGGGGGGGGGGGGGGGGGGGGGGGGGGGGFFGGGG@ECBFGGGGGGGGGEGGGGGGGGGGGGGGGGGGGGGGGGGGGGGGGGGGGGGGGGGGGGGEGGGGGGGGGGGGGGGGGGGGGGGGGGGGGGGGGGGEGGGGGGGGGGGGGGGGGGGGGGGGGGGGGGGGGGGGFFGGGGGGGGGGGGGGGGGGG<DGDFFFGFFBFFC:@FFGCFGFFFGGFFG59C@BFBFFBFF??B?<AFFFF
@DE18INS60510:318:000000000-B6LD3:1:1101:23698:5509 1:N:0:AAGAGGCAGAGCCTTA
TGGGGAATATTGCACAATGGGCGCAAGCCTGATGCAGCCATGCCGCGTGTATGAAGAAGGCCTTCGGGTTGTAAAGTACTTTCAGCGGGGAGGAAGGGAGTAAAGTTAATACCTTTGCTCATTGACGTTACCCGCAGAAGAAGCACCGGCTAACTCCGTGCCAGCAGCCGCGGTAATACGGAGGGTGCAAGCGTTAATCGGAATTACTGGGCGTAAAGCGCACGCAGGCGGTTTGTTAAGTCAGATGTGAAATCCCCGGGCTCAACCTGGGAACTGCATCTGA
+
GGGGGGGGGGGGGGGGGGGGGGGGGGGGGGGGGGGGGGGGGGGGGGGGGGGGGGGGGGGGGGGGGGGGGGGGGGGGGGGGGGGGGGGGGGGGGGGGGGGGGGGGGGGGGGGGGGGGGGFGGGGGFGGGGGFGGGGGGGGGGGGGGGGEFEGGGGGGGGGGGGGGGGGGGGGGGGGGGGGGGGGGGGGGGGGGGCEEGGGGGGGGGFGGGEFFGGGGGGGGGGEDEDGDCEDD)9CF:FCGBFFFG7BG?FGGC4FFGGFFG:CFF:F3<5<FF<:?D<AD>5?
@DE18INS60510:318:000000000-B6LD3:1:1101:11840:5530 1:N:0:AAGAGGCAGAGCCTTA
TGGGGAATATTGCACAATGGGCGCAAGCCTGATGCAGCCATGCCGCGTGTATGAAGAAGGCCTTCGGGTCGTAAAGTACTTTCAGCGGGGAGGAAGGGAGTAAAGTTAATACCTTTGCTCATTGACGTTACCCGCAGAAGAAGCACCGGCTAACTCCGTGCCAGCAGCCGCGGTAATACGGAGGGTGCAAGCGTTAATCGGAATTACTGGGCGTAAAGCGCACGCAGGCGGTTTGTTAAGTCAGATGTGAAATCCCCGGGCTCAACCTGGGAACTGCATCTGA
+
GGGGGGGGGGGFGGGGDGGFF@CGGGGFFG<CFFGGGGGGGGGGDGGGGGGGGGCFFDEFGEFGFFGDCCFGCG@FGGCFEFFG<FFEEGCEGDGF>FGEGDDFCDCGGG,EFGAFGGGGGFGGGGGGGGGGGGGGCGGFFECFGGGGDGGGCGFFGGGGGGGGGGGGGGGGDGDGFGFC5EGGGEGGGGFGCECGGGGFGGGGGC+<7CECCE55CFGCGGEC=/CDGGGDDG<FFF*?*9=F7+=7*7:::B@67>9>G>9=F?:7050:8<0<?A#####
@DE18INS60510:318:000000000-B6LD3:1:1101:15797:5535 1:N:0:AAGAGGCAGAGCCTTA
TGGGGAATATTGCACAATGGGCGCAAGCCTGATGCAGCCATGCCGCGTGTATGAAGAAGGCCTTCGGGTTGTAAAGTACTTTCAGCGGGGAGGAAGGGAGTAAAGTTAATACCTTTGCTCATTGACGTTACCCGCAGAAGAAGCACCGGCTAACTCCGTGCCAGCAGCTGCGGTAATACGGAGGGTGCAAGCGTTAATCGGAATTACTGGGCGTAAAGCGCACGCAGGCGGTTTGTTAAGTCAGATGTGAAATCCCCGGGCTCAACCTGGGAACTGCATCTGA
+
GGGGGGGGGGGGGGGGGGGGGGGGGGGGGGGGGGGGGGGGGGGGGGGGGGGGGGGGGGGGGGGGGGGGGGGGGGGGGGGGGGGGGGGGGGGGGGGGGGGGGGGGGGGGGGGGGGGGGGGGGGGGGGGGGGGGGGGGGGGGGGGGGGGGGGGGGGGGGGGGGGGGGGGGEDGGGGGGGGGGGGGGGGGGGGGGGEGGGGGGGGGGGGGGFGGGGGGDFGGGDGGGGGGGGGGCD<DFFFGGFFFFGFFGFGGGGFFFGGF>GFGGFFFBFFB?:87??FAF###
@DE18INS60510:318:000000000-B6LD3:1:1101:15696:5535 1:N:0:AAGAGGCAGAGCCTTA
TGGGGAATATTGCACAATGGGCGCAAGCCTGATGCAGCCATGCCGCGTGTATGAAGAAGGCCTTCGGGTTGTAAAGTACTTTCAGCGGGGAGGAAGGGAGTAAAGTTAATACCTTTGCTCATTGACGTTACCCGCAGAAGAAGCACCGGCTAGCTCCGTGCCAGCAGCCGCGGTAATACGGAGGGTGCAAGCGTTAATCGGAATTACTGGGCGTAAAGCCCACGCAGGCGGGTTGTTAAGTCAGATGTGAAATCCCAGGGCGCAACCTGGGAACTGCATCTGA
+
GGGFDGGGGGGGGGGGGGF8FFGGGGFGGGGGGGFGGGGGG=FGEEGGGGGGCGGGGEFEGGFGGGGGGGGGGGGGGGGGFGGFGGEGGGGGDEGCGGGGGGD?EFGGGGGGG?FFCFFFGGFFFFDFGGGGGGDGGGG8CFGGGGDGGGGGGG?2@EGGGGGFGG6@EGGGGCEGGGF>EEEEGGCEFG+18CE5:@EGGCEDCFGC9FGCEGCCG##################################################################
@DE18INS60510:318:000000000-B6LD3:1:1101:10571:5541 1:N:0:AAGAGGCAGAGCCTTA
TGGGGAATATTGCACAATGGGCGCAAGCCTGATGCAGCCATGCCGCGTGTATGAAGAAGGCCTTCGGGTTGTAAAGTACTTTCAGCGGGGAGGAAGGGAGTAAAGTTAATACCTTTGCTCATTGACGTTACCCGCAGAAGAAGCACCGGCTAACTCCGTGCCAGCAGCCGCGGTAATACGGAGGGTGCAAGCGTTAATCGGAATTACTGGGCGTAAAGCGCACGCAGGCGGTTTGTTAAGTCAGATGTGAAATCCCCGGGCTCAACCTGGGAACTGCATCTGA
+
GGGFGGGGGGGGGGGGGCFGGGGGGGGGGGGGGGGFGGFGGGGGGGGGGGGGGGGGGGGGGGFGGGGGDFFGGGBFGGGFCEFGGGGGGGGGGGGGGGGGGGGGGGFGGGGGGGGGGGGGGFFGGGGFFFGGGGGEGEGGGGGGGFFGGGGGGGGGGGGGGGGGGGGGGGGGGGGEGGGGGGGGG88;FGGGGCEGGCFGGGGGFFGGGGGGGCGGGF7DDGGGGC7DCCC)9*9)5BFG6@FFC94*9CCF7=?FGGFFC)9FF0@:?FBFB02<?A#####
@DE18INS60510:318:000000000-B6LD3:1:1101:15708:5550 1:N:0:AAGAGGCAGAGCCTTA
TGGGGAATATTGCACAATGGGCGCAAGCCTGATGCAGCCATGCCGCGTGTATGAAGAAGGCCTTCGGGTTGTAAAGTACTTTCAGCGGGGAGGAAGGGAGTAAAGTTAATACCTTTGCTCATTGACGTTACCCGCAGAAGAAGCACCGGCTAGCTCCGTGCCAGCAGCCGCGGTAATACGGAGGGTGCAAGCGTTAATCGGAATTACTGGGCGTAAAGCGCACGCAGGCGGTTTGTTAAGTCAGATGTGAAATCCCCGGGCTCAACCTGGGAACTGAATCTGA
+
GGGGGGGGGGGFGGGGGGGGGGGGGGGGGGGGGGGGGGGGGGGGGGGFEFGGGGGGGGGGGGGGGGGGGGGGGGGGGFGGGGGGGGGGGGGGGGGGGGGGGGGGGGGGGGGGGGGGGGGGGGGGGGGGGGGGGGGGGGGGGGGGGGGGGGGGGGGGGGGGGGGGGGGGGGGGEGGGGGGGGGGGG/8EGGGGGEEGGGGGG>EGGGGGFGGGGGGGGDGDGGGGGDGGDEGC5DD5?FCGFFFFGGF*9CGGGFFFGDFFG:FCF?FFFFB############
@DE18INS60510:318:000000000-B6LD3:1:1101:21699:5550 1:N:0:AAGAGGCAGAGCCTTA
TGGGGAATATTGCACAATGGGCGCAAGCCTGATGCAGCCATGCCGCGTGTATGAAGAAGGCCTTCGGGTTGTAAAGTACTTTCAGCGGGGAGGAAGGGAGTAAAGTTAATACCTTTGCTCATTGACGTTACCCGCAGAAGAAGCACCGGCTAACTCCGTGCCAGCAGCCGCGGTAATACGGAGGGTGCAAGCGTTAATCGGAATTACTGGGCGTAAAGCGCACGCAGGCGGTTTGTTAAGTCAGATGTGAAATCCCCGGGCTCAACCTGGGAACTGCATCTGA
+
GGGGGGEGGGGGGGGGGGGGGGGGGGCFGGGGGGFGGGGGGGGGEGGGGGGFGGGGGGGGGGGGGGGGGGGGEGGGGGGGFGGGGGGGGGGGGGGGGGGGGGGGGGGGGGGGGGGGGGFGGGGFGGGGGGGGGGGGGGGGGGCGGGGDECEGGGGGGGGGGGGGGGFGGGGGGGGGFGFGGGEGGGGGGG?FEEGGGGGGGGGGGCFD7CEFGDECFFFGGGGGDGECECGC5*>FFFGG6=B?FF@C8CD7C??FDG;><5C=6:4:?>BF??FFF######
@DE18INS60510:318:000000000-B6LD3:1:1101:15784:5551 1:N:0:AAGAGGCAGAGCCTTA
TGGGGAATATTGCACAATGGGCGCAAGCCTGATGCAGCCATGCCGCGTGTATGAAGAAGGCCTTCGGGTTGTAAAGTACTTTCAGCGGGGAGGAAGGGAGTAAAGTTAATACCTTTGCTCATTGACGTTACCCGCAGAAGAAGCACCGGCTAACTCCGTGCCAGCAGCTGCGGTAATACGGAGGGTGCAAGCGTTAATCGGAATTACTGGGCGTAAAGCGCACGCAGGCGGTTTGTTAAGTCAGATGTGAAATCCCCGGGCTCAACCTGGGAACTGCATCTGA
+
GFGGGGGGCFGGGGGGGGGDGGGGGGGGGGGGGGGGGGGG<FGG7BF7FFGFGGFCAFGGGGGGGGGGG@@:EEGGFGGGGGGGGGGGGGGGGGGGCGFC>FGGGCGGGCEAFG9>FFGGGGFFFGGGGFGGGEGGGGGGGGGGGGG7FCCEGGFFGGF7FGGFFC8FFD7CFGGEFGFGGEDGGGGGGGFGG8::A9?FGGGGGGG9C8CFGDGGFCFGGCCDEGEGGGG)/7>>5FGF6?@FF77C*:CG7*66>D>2C)*2=?F?BF::??034>AA###
@DE18INS60510:318:000000000-B6LD3:1:1101:25289:5563 1:N:0:AAGAGGCAGAGCCTTA
TGGGGAATATTGCACAATGGGCGCAAGCCTGATGCAGCCATGCCGCGTGTATGAAGAAGGCCTTCGGGTTGTAAAGTACTTTCAGCGGGGAGGAAGGGAGTAAAGTTAATACCTTTGCTCATTGACGTTACCCGCAGAAGAAGCACCGGCTAACTCCGTGCCAGCAGCCGCGGTAATACGGAGGGTGCAAGCGTTAATCGGAATTACTGGGCGTAAAGCGCACGCAGGCGGTTTGTTAAGTCAGATGTGAAATCCCCGGGCTCAACCTGGGAACTGCATCTGA
+
GGGGGGGGGGGFGGGGGFFGGGGGGGGFGGGGGGGGGGGGGGGGGGGGGGGGGGGGGGFGGGGGGGEGFGGGGGGGFGGGGGGGGGGGGGGGGGGGGGGGGGGGGGFGGGGGFGAGFGCFGGGGGGGGGGGG:FGGEEGGGGGGGGGGGEGGGCFGG@FGGGGGGGBFFEGGDCECFGG*:CECEGGGGGGGGGGGGEFGGGCCCFCCFCCFEEGDCGGDGGEDGCGGGGC>D*9FF?D7=8FFG?*??DD:D=477DFF<EFGFFFF:>?F?::B)4AFA>=
@DE18INS60510:318:000000000-B6LD3:1:1101:18172:5563 1:N:0:AAGAGGCAGAGCCTTA
TGGGGAATATTGCACAATGGGCGCAAGCCTGATGCAGCCATGCCGCGTGTATGAAGAAGGCCTTCGGGTTGTAAAGTACTTTCAGCGGGGAGGAAGGGAGTAAAGTTAATACCTTTGCTCATTGACGTTACCCGCAGAAGAAGCACCGGCTAACTCCGTGCCAGCAGCCGCGGTAATACGGAGGGTGCAAGCGTTAATCGGAATTACTGGGCGTAAAGCGCACGCAGGCGGTTTGTTAAGTCAGATGTGAAATCCCCGGGCTCAACCTGGGAACTGCATCTGA
+
GGGGGGGGGGGCGGGGGGGFGGGGGGGGGGGGGGGGGGGGGGGGGGGGGGGGGGGGGGGGGGGGGGGGGGGGGGGGG@E@@@FGGGGGGGGGGGGGGGGGGGGGGGGGGGGGGGGGGGGGGGGGGGGGGGEGGGGGGGCFGGGGGGGGDEEGGGFGGGGGGGGGGGGGFGGGGGGGGGGGGGGGCEGGGGGGEGEEGGGGGDGGGGGGGGGGGEGGGGGGGD=GDGGGGECDC3D@:BG71@FFCCBFFGGGGF@FCDB>G59CFFF>BFFF70.)))6:<BB
@DE18INS60510:318:000000000-B6LD3:1:1101:11676:5570 1:N:0:AAGAGGCAGAGCCTTA
TGGGGAATATTGCACAATGGGCGCAAGCCTGATGCAGCCATGCCGCGTGTATGAAGAAGGCCTTCGGGTTGTAAAGTACTTTCAGCGGGGAGGAAGGGAGTAAAGTTAATACCTTTGCTCATTGACGTTACCCGCAGAAGAAGCACCGGCTAACTCCGTGCCAGCAGCCGCGGTAATACGGAGGGTGCAAGCGTTAATCGGAATTACTGGGCGTAAAGCGCACGCAGGCGGTTTGTTAAGTCAGATGTGAAATCCCCGGGCTCAACCTGGGAACTGCATCTGA
+
GGGGGGGGGGGGGGGGGGGFGGGGGGGGGGGGGGGGGGGGGGGGGGGEEGGGGGGGGGGFCGGGGGGGGGGCGGGGFGGGGGGGGGGGGGGGGGGGDGGGGFFFGGGGGGGGGGGFFGGGGGGGGGGGGGGGGGGGGG?FGGGGGGGGGGGGGGGGGGGGGGGGGGGGGDEEGGDGGGGFEEFEGGCEGC<CEEGGGGF>EECFF<CFCGG=:5=CFFGGDC5CED=CEEGDGDGFFFCG@F?FGC?CFFF:*67?7C9;C)19=?F2?F??5:?>?FAB<AF
@DE18INS60510:318:000000000-B6LD3:1:1101:10550:5572 1:N:0:AAGAGGCAGAGCCTTA
TGGGGAATATTGCACAATGGGCGCAAGCCTGATGCAGCCATGCCGCGTGTATGAAGAAGGCCTTCGGGTTGTAAAGTACTTTCAGCGGGGAGGAAGGGAGTAAAGTTAATACCTTTGCTCATTGACGTTACCCGCAGAAGAAGCACCGGCTAACTCCGTGCCAGCAGCCGCGGTAATACGGAGGGTGCAAGCGTTAATCGGAATTACTGGGCGTAAAGCGCACGCAGGCGGTTTGTTAAGTCAGATGTGAAATCCCCGGGCTCAACCTGGGAACTGCATCTGA
+
FGGFFFFGGGGFGGGGFCGGGGGGGGGGGFGGGGGGGGGGGGGGGGGGGGGFGGGGGGGGGGGDFGGGE=CCEG?EFGGCEFGGGFGEDGGGGGGGGGGGGGGGGFGGGFFFFC<=FGAEGCGGGGGGGGGGGGGGD*>FFFCFGF>FGGGGFGGDGEFEDFGGFEGGGGGGGGGG9CGGGCFEGGEEGGE8?;CEG+<EEGGC679:CFGGG=EEFFFGGDEDED=DD=D9)*98)=FF/=F6:<B76:>C>F@?GG>>C83>=:F?3514::37).6>ABF
@DE18INS60510:318:000000000-B6LD3:1:1101:22635:5573 1:N:0:AAGAGGCAGAGCCTTA
TGGGGAATATTGCACAATGGGCGCAAGCCTGATGCAGCCATGCCGCGTGTATGAAGAAGGCCTTCGGGTTGTAAAGTACTTTCAGCGGGGAGGAAGGGAGTAAAGTTAATACCTTTGCTCATTGACGTTACCCGCAGAAGAAGCACCGGCTAACTCCGTGCCAGCAGCCGCGGTAATACGGAGGGTGCAAGCGTTAATCGGAATTACTGGGCGTAAAGCGCACGCAGGCGGTTTGTTAAGTCAGATGTGAAATCCCCGGGCTCAACCTGGGAACTGCATCTGA
+
GGGGGGGGGGGGGGGGGGGGGGGGGGGGGGGGGGGGGGGGGGGGGGGGGGGGGGGGGGGGGGGGGGGGGGGGGGGGGGGGGGGGGGGGGGGGGGGGGGGGGGAGGGGGGGGGGGGGGGGGGGGGGGGGGGGGGGDEGGGGGGGGGGGGGGGGGGGGGGGGGGGGGGGGFGGGGGFEFGGGGGGGGGGGGGGGGGGGGGDFGGGGGGGGGGGGGGGGGGGGGGGDGGGGGGGDGDGFFFGFFFFFGDFGF7C*:FFFGG>FGFGGFFFFBFFB?<0>?AAFAFF
@DE18INS60510:318:000000000-B6LD3:1:1101:13477:5588 1:N:0:AAGAGGCAGAGCCTTA
TGGGGAATATTGCACAATGGGCGCAAGCCTGATGCAGCCATGCCGCGTGTATGAAGAAGGCCTTCGGGTTGTAAAGTACTTTCAGCGGGGAGGAAGGGAGTAAAGTTAATACCTTTGCTCATTGACGTTACCCGCAGAAGAAGCACCGGCTAACTCCGTGCCAGCAGCCGCGGTAATACGGAGGGTGCAAGCGTTAATCGGAATTACTGGGCGTAAAGCGCACGCAGGCGGTTTGTTAAGTCAGACGTGAAATCCCCGGGCTCAACCTGGGAACTGCATCTGA
+
GDGGGGGGGGGDGGGFFGFGGGGGGGGGGGGGGGGGGGGGGGGGGGGGGGGGFGGFFGGGGGGGGGGDGGGFGFFCFGGGGGGGFGGDGGGGGEGGDFGEGGGGGGGGGGGGGGGGDFGGFGGGGGGGGFEGGGGGDEGGGGGGGGGGCEGGGGGGGGGCECFGGGGGGDG8EEEEGGGGD>EEDGGGGGGGGGDGGGGCEGD8CE?FGFGGGGGGGFGGGGCGGGGDG5)975DFF?FGFF?FGFFG>FF7FBFFGG0;GF3*67FFFFFF7?77BF<D###
@DE18INS60510:318:000000000-B6LD3:1:1101:12320:5589 1:N:0:AAGAGGCAGAGCCTTA
TGGGGAATATTGCACAATGGGCGCAAGCCTGATGCAGCCGTGCCGCGTGTATGAAGAAGGCCTTCGGGTTGTAAAGTACTTTCAGCGGGGAGGAAGGGAGTAAAGTTAATACCTTTGCTCATTGACGTTACCCGCAGAAGAAGCACCGGCTAACTCCGTGCCAGCAGCCGCGGTAATACGGAGGGTGCAAGCGTTAATCGGAATTACTGGGCGTAAAGCGCACGCAGGCGGTTTGTTAAGTCAGATGTGAAATCCCCGGGCTCAACCTGGGAACTGCATCTGA
+
GGGGGGGGGGGGCFGGGGGGGGGGGGGGGGGGGGGGGGGGGGGGGGGGGGDDFGGGFCFFFGGFGGGGGGGGGGGGGGGGGGGGGGGGGGGGGGGGGGGGGGGFGGGGGGGGGF?EFGGGGGGGGGGGGGGGGEGGGGFGFF6CCGGGEGGGGGGFGGGGDGFGGG>CEGEGEEEECEFG>8E5CE88FGGGGGDCF?FGGGGGFGGGGFFGEGEDFFGDDGGGGGGCEED9C*9))*0:=FFFG+=:BF7C7@?:D<>BC><>??#################
@DE18INS60510:318:000000000-B6LD3:1:1101:25028:5596 1:N:0:AAGAGGCAGAGCCTTA
TGGGGAATATTGCACAATGGGCGCAAGCCTGATGCAGCCATGCCGCGTGTATGAAGAAGGCCTTCGGGTTGTAAAGTACTTTCAGCGGGGAGGAAGGGAGTAAAGTTAATACCTTTGCTCATTGACGTTACCCGCAGAAGAAGCACCGGCTAACTCCGTGCCAGCAGCCGCGGTAATACGGAGGGTGCAAGCGTTAATCGGAATTACTGGGCGTAAAGCGCACGCAGGCGGTTTGTTAAGTCAGATGTGCAATCCCCGGGCTCAACCTGGGAACTGCATCTGA
+
GGGGGGGGGGGDFGGGGEFGFGGGGGGGGGGGGGGGGGGGGGGGGGGGGGGGGFFGGGGGGGGGGFGGGGGGGGGGGGGGGGGGGGGGGGGGDEGGDGGGGGGGGGGGGGGGGFGGGGGGGCGDGGGGFGGGGGGGGGGGGGGGGGGGGGGGGGGGGGGEGGGGGGGGGGDGGGGCGGGGDGGGGCEGFGGGG:?8AFGGGGDFC9CGGGGGGGDGGGGGGGGDDDCCGGGGCGDFFFD7@BFF7FFF?*22:??75560DB36?:4::@<?2:7<7ABFF##
@DE18INS60510:318:000000000-B6LD3:1:1101:4813:5605 1:N:0:AAGAGGCAGAGCCTTA
TGGGGAATATTGCACAATGGGCGCAAGCCTGATGCAGCCATGCCGCGTGTATGAAGAAGGCCTTCGGGTTGTAAAGTACTTTCAGCGGGGAGGAAGGGAGTAAAGTTAATACCTTTGCTCATTGACGTTACCCGCAGAAGAAGCACCGGCTAACTCCGTGCCAGCAGCCGCGGTAATACGGAGGGTGCAAGCGTTAATCGGAATTACTGGGCGTAAAGCGCACGCAGGCGGTTTGTTAAGTTAGATGTGAAATCCCCGGGCTCAACCTGGGAACTGCATCGGA
+
FGGGGGG?=FGGGGGGGGFGGGFFGGEBFFGCFGGGGGGGGGGGGGGCFGGGGGGG9FFFGGFGGGGGGCFGGGGDGGGGFCGGGGDGDG*=*<<,CC<FFFCFGFGFC2<CF9CGGGGFGGGGGGGGGGGGGGG5CC+0+<FCFCG>>GEEGGFCCEGGGGGGGFGDGGGGGC:C7?FFGC*88EGGGGFGGGGCFF7CEDGF++9+<+**:C*:*:73)<EGCGG3:EG55<CFF4CC****2<=CF7*CDB;)9536C>FGF:FFFF<2:BB########
@DE18INS60510:318:000000000-B6LD3:1:1101:22188:5611 1:N:0:AAGAGGCAGAGCCTTA
TGGGGATATTGCACAATGGGCGCAAGCCTGATGCAGCCATGCCGCGTGAATGAAGAAGGCCTTCGGGTTGTAAAGTACTTTCAGCGGGGAGGAAGGGAGTAAAGTTAATACCTTTGCTCATTGACGTTACCCGCAGAAGAAGCGCCGGCTAACTCCGTGCCAGCAACCGCGGTAATACGGAGGGTGCAAGCGCTAATCGGAATTACTGGGCGTAAAGCGCACGCAGGCGGTTTGTTAAGTCAGATGTGAAATCCCCGGGCTCAACCTGGGAACTGCATCTGAT
+
GGGGGGGGGGGGGGGGGGGGGGGGGGGGGGGGGGGGGGGGGGGGGGGGGGGGGGGGGGGGGGGGGGGGGGGGGGGGFGGGGGGGGGGGGFEGGGGGGGGGGGFGGGGGGGGGGGGGGGGGGGGGGGGGGGGGGGGDEGG@FFGGGGGEGGGGGGGGGGGGGGGGGGGGGGGGGGGGGGGGGGGGGGCGGGGGGDGGFGGGGGGGGGGGFGGGGGDGGFG3DDCD=DGGGGDGDDFFFFGGFFFFGG=FFGGGGFFFG:9B<F**<???FF7?6:?FA######
@DE18INS60510:318:000000000-B6LD3:1:1101:22789:5614 1:N:0:AAGAGGCAGAGCCTTA
TGGGGAATATTGCACAATGGGCGCAAGCCTGATGCAGCCATGCCGCGTGTATGAAGAAGGCCTTCGGGTTGTAAAGTACTTTCAGCGGGGAGGAAGGGAGTAAAGTTAATACCTTTGCTCATTGACGTTACCCGCAGAAGAAGCACCGGCTAACTCCGTGCCAGCAGCCGCGGTAATACGGAGGGTGCAAGCGTTAATCGGAATTACTGGGCGTAAAGCGCACGCAGGCGGTTTGTTAAGTCAGATATGAAATCTCCGGGCTCAACATGGGAACTGCAGCTGA
+
GGGGEGDGGGG<EGGFDFGGGGGEGGD7FD=FGGGGGGGGGGGGGGGGGGCFCFGFGG=D<DDFGGGGFCFGGGGGGGGGFACD;C7EDEDCFEFCE@FGGGFGGGGFGCGGGFG:<<<FGGEEC<FFF@EF8:E?CGGGGGGFFEFEEGGGGF+CCEGGGGGGFFFG;8CGCCG5<CFC8CGD:?58C?9C?E>C>+<@EGC@FFFGFF5CCEEGGGGC3):7:):)*><<D7>@;F?*84@?D+/:0CF:*9*9*522<DFGF?#################
@DE18INS60510:318:000000000-B6LD3:1:1101:25252:5616 1:N:0:AAGAGGCAGAGCCTTA
TGGGGAATATTGCACAATGGGCGCAAGCCTGATGCAGCCATGCCGCGTGTATGAAGAAGGCCTTCGGGTCGTAAAGTACTTTCAGCGGGGAGGAAGGGAGTAAAGTTAATACCTTTGCTCATTGACGTTACCCGCAGAAGAAGCACCGGCTAACTCCGTGCCAGCAGCCGCGGTAATACGGAGGGTGCAAGCGTTAATCGGAATTACTGGGCGTAAAGCGCACGCAGGCGGTTTGTTAAGTCAGATGTGAAATCCCCGGGCTCAACCTGGGAACTGCATCTGA
+
GFGGGGGGGGGGGGGGGFGFGGGGGGGGGGGGGGGGGGGGGGGGGGGGGGGGGGFGGGGGGGGGGFGGFGGGGGGGGGGGGGGGGGGGGGGGDFCCGGGGGGFGGGGGGGGGFGGGGGGCCGGFGGGGFGGGGGGGGEFGFGCEFFFGGGGGGGGGGGGGGGGGGGGFFGGGGGGGGGGFGGGGEGEGGGGFEGGEFFGG5CGGGGGGGGCFGGGGG>CDGGCGGGGGGGG)97C>FF>*1=FFFGF**:DFCFF:FD9>DBCF6:FFFFFB?BBFFF<A26B
@DE18INS60510:318:000000000-B6LD3:1:1101:11207:5630 1:N:0:AAGAGGCAGAGCCTTA
TGGGGAATATTGCACAATGGGCGCAAGCCTGATGCAGCCATGCCGCGTGTATGAAGAAAGCCTTCGGGTTGTAAAGTACTTTCAGCGGGGAGGAAGGGAGTAAATTTAATACCTTTGCTCATTGACGTTACCCGCAGAAGAAGCACCGGCTAACTCCGTGCCAGCAGCCGCGGTAATACGGAGGGTGCAAGCGTTAATCGGAATTACTGGGCGTAAAGCGCACGCAGGCGGTTTGTTAAGTCAGATGTGAAACCCCCGGGCTCAACCTGGGAACTGCATCTGA
+
CFGD@FEF9FCCGGF<<-CDF8@@@FC8C,@@ECGFFFE@CEFFGDEGGG?CAFGEFG<CF8FFGGG:FGGFGGGGCC?FFAFGGGGGGGGGGGGG>C8FFGG9,C?DFF,EFGFFGG<F<FFEGA3B=BFGGEGGCB>:FGFGFGCFCFF@EFGG:FB*BFEDFE2BCEEGGBCG?9<FD8F7E>;8EDF>:E8C5C@F58*;<E?9FF57?CCCFDFCDGE)/7:DC*)19C*.7FFG6**87<F:4CF**8>BDG#########################
@DE18INS60510:318:000000000-B6LD3:1:1101:12196:5656 1:N:0:AAGAGGCAGAGCCTTA
TGGGGAATATTGCACAATGGGCGCAAGCCTGATGCAGCCATGCCGCGTGTATGAAGAAGGCTTTCGGGTTGTAAAGTACTTTCAGCGGGGAGGAAGGGAGTAAAGTTAATACCTTTGCTCATTGACGTTACCCGCAGAAGAAGCACCGGCTAACTCCGTGCCAGCAGCCGCGGTAATACGGAGGGTGCAAGCGTTAATCGGAATTACTGGGCGTAAAGCGCACGCAGGCGGTTTGTTAAGTCAGATGTGAAATCCCCGGGCTCAACCTGGGAACTGCATCTGA
+
GGGGGGGGGGGFGGGGGGGGGGGGGGGGGGGGGGGGGGGGGGGGGGGGGGGGGGGGGGGGGGGGFGGGGGGGGGGGGGGGGGGGGGGGGGDEDFGGGGGGGGCCFGGGGGGGGGGGGGGGGGGGGGGGGGGGGGGGGGFGGFGGGGGGGGGGGGGGGGGGGGGGGGGGGGGGEGGG?FFGCEEEGGCGGGC>EGGDGGCFEDCFGFGG?EGGEGG=EFFGGDEGGGGGEGDC<3C>FFGGFFFFFFFGFFFGGFFFGG>>G>GGFFF?0)44:17?8A#####
@DE18INS60510:318:000000000-B6LD3:1:1101:9404:5675 1:N:0:AAGAGGCAGAACCTTA
TGGGGAATATTGCACAATGGGCGCAAGCCTGATGCAGCCATGCCGCGTGTATGAAGAAGGCCTTCGGGTTGTAAAGTACTTTCAGCGGGGAGGAAGGGAGTAAAGTTAATACCTTTGCTCATTGACGTTACCCGCAGAAGAAGCACCGGCTAACTCCGTGCCAGCAGCCGCGGTAATACGGAGGGTGCAAGCGTTAATCGGAATTACTGGGCGTAAAGCGCACGCAGGCGGTGTGTTAAGTCAGATGTGAAATCCCCGGGCTCAAACTGGGAACTGCATCGGA
+
GGGFFGFFGFGGGFGGGEFFFGGFGGGGGGGGGGGGGFGFGGGFFGEFECDFGGGGGGGGGGFFFGGGFGGGGGDFFFFCCEEGFGGGGGGGGGGGGGGGGGGFFGGGGGGGGGGGEFGFGGCFGFG@FFFAFCCFGGGGGGGGGFCFGGEGGFGGGGGCGGGGGC8C:FDGGEGG@CFGGGGGGCEEGGGGGD5CG+AFGGGCGG7<9<FGCCGG5:CDDGE35<E3*:D>)/9>5@>F4@@FCFF**2:>:BF4>DFFD######################
@DE18INS60510:318:000000000-B6LD3:1:1101:20888:5681 1:N:0:AAGAGGCAGAGCCTTA
TGGGGAATATTGCACAATGGGCGCAAGCCTGATGCAGCCATGCCGCGTGTATGAAGAAGGCCTTCGGGTTGTAAAGTACTTTCAGCGGGGAGGAAGGGAGTAAAGTTAATACCTTTGCTCATTGACGTTACCCGCAGAAGAAGCACCGGCTAACTCCGTGCCAGCAGCCGCGGTAATACGGAGGGTGCAAGCGTTAATCGGAATTACTGGGCGTAAAGCGCACGCAGGCGGTTTGTTAAGTCAGATGTGAAATCCCCGGGCTCAACCTGGGAACTGCATCTGA
+
GGGGGGGGGGGGGGGGFGGGGGGGGGGGGGGGGGGGGGGGGGGGGGGGGGGGGGGGGGGGGGGGGGGGGGD:FGGGGGGGGGGGGGGGGGGFGEGGGGGGGGGGGGGFGGFGGGCFGGFFGGGGGGGGGFGGGGG7FCGGGGGGFGGDDCBFFGGFGGGGGGGGGGGGGFCGGFGDG9CFCEEGGGGGGC9CCCEGGCGFEGCGG7<+<@FGGGGGFFGGGGGG59CDGEGDD3<FFFC7**9=F<7:FFF*?6</9C>FGEFG6:F01)1:B?B??AA<6AF
@DE18INS60510:318:000000000-B6LD3:1:1101:8376:5683 1:N:0:AAGAGGCAGAGCCTTA
TGGGGAATATTGCACAATGGGCGCAAGCCTGATGCAGCCATGCCGCGTGTATGAAGAAGGCCTTCGGGTTGTAAAGTACTTTCAGCGGGGAGGAAGTGAGTAAAGTTAATACCTTTGCTCATTGACGTTACCCGCAGGAGAAGCACCGGCTAACTCCGTGCCAGCAGCCGCGGTAATACGGAGGGTGCAAGCGTTAATCGGAATTACTGGGCGTAAAGCGCACGCAGGCCGTTTGTTAAGTCAGATGCGAAATCCCCGGGCTCAACCTGGGAACTGCATCTGA
+
5C8EFFGGGGG9FAF<<<E,9B=FDGG+DF8,FEFFEFGGGGFFECE3:BDC=F=D<B8FGGFGGGGD<8+@=FA;FF,@DFG=C9>*>@:1CF3C,2<:F:AC:FDDGF9<?FF<:CC@FFGGGGGEGFGGCGGDCCECG0;+CE8*1?C*<FFCGEG8EGCE50*C58CCEGGGG77;5;CEGEGE8C+;CGD8ACC8*/880<A:7?=5:CE:*:F53555*7=35*9)90*8?62C8==6>F?737)/>BF?G##########################
@DE18INS60510:318:000000000-B6LD3:1:1101:22189:5684 1:N:0:AAGAGGCAGAGCCTTA
TGGGGAATATTGCACAATGGGCGCAAGCCTGATGCAGCCATGCCGCGTGTATGAAGAAGGCCTTCGGGTTGTAAAGTACTTTCAGCGGGGAGGAAGGGAGTAAAGTTAATACCTTTGCTCATTGACGTTACCCGCAGAAGAAGCACCGGCTAACTCCGTGCCAGCAGCCGCGGTATTACGGAGGGTGCAAGCGTTAATCGGAATTACTGGGCGTAAAGCGCACGCAGGCGGTTTGTTAAGTCAGATGTGAAATCCCCGGGCTCAACCTGGGAACTGCATCTGA
+
GGGGGGGGGGGGGGGGGGGGGGGGGGGGGGGGGGGGGGGGGGGGGGGGGGGGGGGGGGGGGGGGGGGGGGGGGGGGGGGGGGGGGGGGGGGGGGGGGGGGGGGGGGGGGGGGGGGGGGGGGFGGGGGGFGGGGGGGGGGGGGGGGGGGGGGGGGGGGGGGGGGGGGGGGGGGGGGCGFFGDGGGGGGGGGGGGGGGGGFGGGEDFGGGGGGGGGGGGGGGGGGDGDGGDGG9DCDF46CF467FFFFC@GGC7F?@GD>9D@3C4<42?F?<:4))3<<AF9@
@DE18INS60510:318:000000000-B6LD3:1:1101:13105:5684 1:N:0:AAGAGGCAGAGCCTTA
TGGGGAATATTGCACAATGGGCGCAAGCCTGATGCAGCCATGCCGCGTGTATGAAGAAGGCCTTCGGGTTGTAAAGTACTTTCAGCGGGGAGGAAGGGAGTAAAGTTAATACCTTTGCTCATTGACGTTACCCGCAGAAGAAGCACCGGCTAACTCCGTGCCAGCAGCCGCGGTAATACGGAGGGTGCAAGCGTTAATCGGAATTACTGGGCGTAAAGCGCACGCAGGCGGTTTGTTAAGTCAGATGTGAAATCCCCGGGCTCAACCTGGGAACTGCATCTGA
+
GGGGGGGGGGGGGGGFEFFGGGGGGGG@FGFEGFDFGGFGGGGGGDG@EGFFFGGGEFCCFGGGGGG@FFFGGGGGGGGGDFGGGGGGEGGGGGGGGEGGFFFGGGFGGGGGGGGGGGGGGGGFGGDFFGGGGGGGGGGFGGGGFGGGCFFCFGGGFFGGGGGGGGGGGCGCE<FGDFGFGGGGGEEGGGCGGGGGGG7@5>EGEFGG7EFFG:EEFGG:DGEGGGEDGC595CD>?BC>@FFBG7@FFGFCGFF49)42D@GCFBF?:@,8:<?########
@DE18INS60510:318:000000000-B6LD3:1:1101:19057:5685 1:N:0:AAGAGGCAGAGCCTTA
TGGGGAATATTGCACAATGGGCGCAAGCCTGATGCAGCCATGCCGCGTGTATGAAGAAGGCCTTCGGGTTGTAAAGTACTTTCAGCGGGGAGGAAGGGAGTAGAGTTAATACCTTTGCTCATTGACGTTACCCGCAGAAGAAGCACCGGCTAACTCCGTGCCAGCAGCCGCGGTAATACGGAGGGTGCAAGCGTTAATCGGAATTACTGGGCGTAAAGCGCACGCAGGCGGTTTGTTAAGTCAGATGTGAAATCCCCGGGCGCAACCTGGGAACTGCATCTGA
+
GGGGGCGGGGGGGGGGFGAGFGGGGGGGGGGGGGGGGGGFGGGGGGGGDGGGGGGGGGGGFGGGGFGGGGGGGFFGGGGFGGGGGGGGGDCFGGGGGGGGGGGGGGGGGGGGGGGADFFFGGGGGGGDDFGGGGGGGGGGGGGGGFGGGGGGGGGGGGGGGGGGGFGGGGEGGEGEG?EGGGCEECEEGGCDGEGGGGGGGGGGGFFGFGCCEGEGGGGGDG=DGGDDGGD)9<D:?4CFFFFFCCFG?7:>FFF4>C0>G5D<79FB<><0>2?FFFAAF>F
@DE18INS60510:318:000000000-B6LD3:1:1101:9809:5692 1:N:0:AAGAGGCAGAGCCTTA
TGGGGAATATTGCACAATGGGCGCAAGCCTGATGCAGCCATGCCGCGTGTATGAAGAAGGCCTTCGGGTTGTAAAGTACTTTCAGCGGGAGGAAGGGAGTAAAGTTAATACCTTTGCTCATTGACGTTACCCGCAGAAGAAGCACCGGCTAACTCCGTGCCAGCAGCCGCGGTAATACGGAGGGTGCAAGCGTTAATCGGAATTACTGGGCGTAAAGCGCACGCAGGCGGTTTGTTAAGTCAGATGTGAAATCCCCGGGCTCAACCTGGGAACTGCATCTGAT
+
GGFFGGGGGGGGGGGGGCGFGGGGGGGGGGGGGGGGGEDGGGGGGGGGGEGGGGCFGGGGGGGGGGGGGGFFGGACFFFFEFFGGGGGD:FGEFGDGGGGGGGGGGGGGGGGEFGGFGGGGGGGGGGGFGGGGGGBFGGGCGGGGGG7FEGGGGGGGGGGGGGGGGC>CFGGGGGGGGGGGGGGGGGGGGGGGGGGG9CEDEGFGGGGGFFCCEEGFFCDGDCD557>EGDC*C7?FFGGFF4@CEFGFGGGGFFFGG6(/7CDF0@?1)48:)<?A######
@DE18INS60510:318:000000000-B6LD3:1:1101:13219:5693 1:N:0:AAGAGGCAGAGCCTTA
TGGGGAATATTGCACAATGGGCGCAAGCCTGATGCAGCCATGCCGCGTGTATGAAGAAGGCCTTCGGGTTGTAAAGTACTTTCAGCGGGGAGGAAGGGAGTAAAGTTAATACCCTTGCTCATTGACGTTACCCGCAGAAGAAGCACCGGCTAACTCCGTGCCAGCAGCCGCGGTAATACGGAGGGTGCAAGCGTTAATCGGAATTACTGGGCGTAAAGCGCACGCAGGCGGTTTGTTAAGTCAGATGTGAAATCCCCGGGCTCAACCTGGGAACTGCATCTGA
+
FFGGGGGGGGGFF<FF<FFE@FFGGDGGGGGGGGGGGFFGACF@CEGFCEGEEDCA,CE=EFGGGGGGGGEGGGFAFGGGEDEFBF:@C=FGDCAEFCGGGGGGGGCGCFFGGGGGFFBFGGGDAEGEFFFG@FG7@:FAFFGGFG,<:77CFF9F7CG<FGG7F@:FGE8ECCEG,>F7=;*C7?EGCE7FGGDCCFG5*;?8EC7@085=5:55*:FD<DECECC:E7DDC9<750:DF?FFC7*:87F>7B449)16D5C####################
@DE18INS60510:318:000000000-B6LD3:1:1101:22615:5693 1:N:0:AAGAGGCAGAGCCTTA
TGGGGAATATTGCACAATGGGCGCAAACCTGATGCAGCCATGCCGCGTGTATGAAGAAGGCCTTCGGGTTGTAAAGTACTTTCAGCGGGGAGGAAGGGAGTAAAGTTAATACCTTTGCTCATTGACGTTACCCGCAGAAGAAGCACCGGCTAACTCCGTGCCAGCAGCCGCGGTAATACGGAGGGTGCAAGCGTTAATCGGAATTACTGGGCGTAAAGCGCACGCAGGCGGTTTGTTAAGTCAGATGTGAAATCCCCGGGCTCAACCTGGGAACTGCATCTGA
+
GFGGGGGGGGGGGGGGFGGGGGGGGGGGGGGGGGGGGGGGGGGGGGGGGGGGGGFFGGGFGGGGGGGGGGGGGGGGGGGGGGGGAEFGEGGGGGGFGGGGGGGGGGGGFGGGGGGGGGGGGGGGGGGGFCGGGGGGGGGGGGGGGGGGGGGGGGGGGGFGGF@7CGGGCGGGGGGGGGGGCCCGGGGGGDFCGGGG5@GGDC>FC79FFGGGGGGGGGF3DGGGGGGG5EDCDDG>FFGGFF==*<=C=7CDFF4@5D99DFGGFFF72>B1((5<?BAAF##
@DE18INS60510:318:000000000-B6LD3:1:1101:5032:5703 1:N:0:AAGAGGCAGAGCCTTA
TGGGGAATATTGCACAATGGGCGCAAGCCTGATGCAGCCATGCCGCGTGTATGAAGAAGGCCTTCGGGTTGTAAAGTACTTTCAGCGGGGAGGAAGGGAGCAAAGTTAATACCTTTGCTCATTGACGTTACCCGCAGAAGAAGCACCGGCTAACTCCGTGCCAGCAGCCGCGGTAATACGGAGGGTGCAAGCGTTAATCGGAATTACTGGGCGTAAAGCGCACGCAGGCGGTTTGTTAAGTCAGATGTGAAATCCCCGGGCTCAACCTGGGAACTGCATCTGA
+
CDGGGGGFGGGGGGGDFGGGGGGGGGGCFGGGGGGGFGCEAFGGGGGFGGGGGGDCFFGGGGDFGGGDGEFFEFFGGFFFFGDGGFEGCFCCGG8EEEFGGGFGGGCFGGGGGGGGG99FGGGGGGG><F:FFEGDGGCF7CFEGG7FEGFFGGG9CFGGGFGF@CFDCG@EEF@E,?BBC*BB*;E>CFFGG?:C;7AFGDE57CGGE?:5CECEGGGGGDGGDDE3EGG)9**8)@>FFF4=>GFGB*:DCFFFG310C3CF?1)4?><0:?B<<<<AFA@
@DE18INS60510:318:000000000-B6LD3:1:1101:16457:5708 1:N:0:AAGAGGCAGAGCCTTA
TGGGGAATATTGCACAATGGGCGCAAGCCTGATGCAGCCATGCCGCGTGTATGAAGAAGGCCTTCGGGTTGTAAAGTACTTTCAGCGGGGAGGAAGGGAGTAAAGTTAATACCTTTGCTCATTGACGTTACCCGCAGAAGAAGCACCGGCTAACTCCGTGCCAGCAGCCGCGGTAATACGGAGGGTGCAAGCGTTAATCGGAATTACTGGGCGTAAAGCGCACGCAGGCGGTTTGTTAAGTCAGATGTGAAATCCCCGGGCTCAACCTGGGAACCGCCTCTGA
+
GGGGGGGGGGGGGGGGEGGFGGGGGGGFFGGFGGGGGGGGGGGGGGGFFGGGGGGGGGGCFGGGGGGGEGGGGGGGG?CCEEGGGGGGGGGGGGGGEGGGGGGFGGGGGGGGGFGGGGGGGFGGGGG@DFCFGGGGGGGGGGGGGGFGCEGEFGGGGFGGGGGGG7EGGGGGGGGGFFGGGGGGGGDEGFGGGGGGC?CGGGGGGGF7EFGGGGDEGGGGGDGGDGGDGEGGDGDF5BF>@FF?:+7CFGGGGF??FD;>D><FFFF2:@BF?##########
@DE18INS60510:318:000000000-B6LD3:1:1101:16741:5712 1:N:0:AAGAGGCAGAGCCTTA
TGGGGAATATTGCACAATGGGCGCAAGCCTGATGCAGCCATGCCGCGTGTATGAAGAAGGCCTTCGGGTTGTAAAGTACTTTCAGCGGGGAGGAAGGGAGTAAAGTTAATACCTTTGCTCATTGACGTTACCCGCAGAAGAAGCACCGGCTAACTCCGTGCCAGCAGCCGCGGTAATACGGAGGGTGCAAGCGTTAATCGGAACTACTGGGCGTAAAGCGCACGCAGGCGGTTTGTTAAGTCAGATGTGAAATCCCCGGGCTCAACCTGGGAACTGCATCTGA
+
GGGGGGGGGGGGGGGGGGGGGGGGGGGFGGGGGGGGGGGGGGGFEGGFGGGGGGGGGGGGGGGGGGGGFDGGEFGGG@@@FFGGGGGGGGGGGGGFGGGGGFFGGGGGGGGGGGGGGGGGGGGGGGGGGGGGGGGGGGGGGGGGGGFGGGGGGGGGGGGGGGGGGGGGFGGGGEGGFFGGGGGGGGGGGGGGGGGGGGGGGGGGGGGGGGGGCEGEDCDGGGGGG3:7CEC<D3D@FFGFFFFFGGFC@GGCDFFFGGB>CDGF417?FFB::<?>DF29AFF
@DE18INS60510:318:000000000-B6LD3:1:1101:4454:5721 1:N:0:AAGAGGCAGAGCCTTT
TGGGGAATTTTGCAAAATGGGCGCAAGCCTGATGCAGCCATGCCGCGTGTATGTAGAAGGCCTTCGGGTTGTAATGTACTTTCAGCGGGGCGGAAGGACGTAAAGTTAATACCTTTGCACATTGACGTTACCCGCAGAAGAAGCACCGGCTAACACCGTGCCAGCAGCCTCGGTAATACGGAGGGTGCAAGCGTTAATCGGAATTACTGGACGTACAGCGCACGCAGCCGGTTTGTTAATTCAGTTGTGAAATCCCCGGCCTCAACCTGGGAACTGAATCGGA
+
-=CEFCBF,55?FG,,B9FGD,C++CCDD8,BF,9FC,FBACEFFCE=:FFDFEG=D,,:3B>BFE>GFGE>9<FFACGG9FFC9=C7@**4*<F@EG,C</8E79:FFCFGCC,30:,0A@,,2,*;2*2:CGGEG5C8:EGGGGG88*:>F6+02*;8E>9C5AF68*;C>*C*+A+;8C*:*8;*AFG5*A*/*39C>C55?@CFF?#########################################################################
@DE18INS60510:318:000000000-B6LD3:1:1101:24766:5740 1:N:0:AAGAGGCAGAGCCTTA
TGGGGAATATTGCACAATGGGCGCAAGCCTGATGCAGCCATGCCGCGTGTATGAAGAAGGCCTTCGGGTTGTAAAGTACTTTCAGCGGGGAGGAAGGGAGTAAAGTTAATACCTTTGCTCATTGACGTTACCCGCAGAAGAAGCACCGGCTAACTCCGTGCCAGCAGCCGCGGTAATACGGAGGGTGCAAGCGTTAATCGGAATTACTGGGCGTAAGGCGCACGCAGGCGGTTTGTTAAGTCAGATGTGAAATCCCCGGGCCCAACCTGGGAACTGCATCTGA
+
GFFGEGGGDEFFFFG?EFGC8ECCDCFEFGGGFDGGGEGGGGGGFEGGGGGGGGABFFGGGGGGGGGGGGGGFCEFFGGFFGFG9FCGGG@FEFFGGG>FGC9FGGGFGGGGGGGF<F:F,CFGGFEEFEGGGGGGGEC@ECGCCGG8EE>C6:CGGGG5;*:@FFCCEG>EGEG5C+<EE885>AEGGGFGDGG5@?9CCE*;<9FG<C5:*::E=<FGGDGGG:EDGGGD>CD>:6*019@7?FFF?*:*:FF:3714D)9CF:D?()-282>BB######
@DE18INS60510:318:000000000-B6LD3:1:1101:20484:5743 1:N:0:AAGAGGCAGAGCCTTA
TGGGGAATATTGCACAATGGGCGCAAGCCTGATGCAGCCATGCCGCGTGTATGAGGAAGGCCTTCGGGTTGTAAAGTACTTTCAGCGGGGAGGAAGGGAGTAAAGTTAATACCTTTGCTCATTGACGTTACCCGCAGAAGAAGCACCGGCTAACTCCGTGCCAGCAGCCGCGGTAATACGGAGGGTGCAAGCGTTAATCGGAATTACTGGGCGTAAAGCGCACGCAGGCGGTTTGTTAAGTCAGATGTGAAATCCCCGGGCTCAACCTGGGAACTGCATCTGA
+
GGGGGGGGGGGGGGGGGGGGGGGGGGGGGGGGGGGGGGGGGGGGGGGGGGGGGGGGGGGGGGGGGGGGGGGGGGGGGGGFGGGGGGGGGGGGGGGGGGGGGGGGGGGGGFGGGGDGGGGGGGGGGGGGGGGGGGGGGGGGGGGGGGGGGGGGGGGGGGGGGFGGGGGGGGGGDGGGGGGGGGGGGGGGGGGGGCGGGGGGGGGGDGGF<FGGGGGGGGGGGGGGGGGGGGG<CCDFFF>F?FFFGGF76FGGFB:6CDBFD)9CF8F7?>?B:?B<<26<2<6
@DE18INS60510:318:000000000-B6LD3:1:1101:6927:5748 1:N:0:AAGAGGCAGAGCCTTA
TGGGGAATATTGCACAATGGGCGCAAGCCTGATGCAGCCATGCCGCGTGTATGAAGAAGGCCTTCGGGTTGTAAAGTACTTTCAGCGGGGAGGAAGGGAGTAAAGTTAATACCTTTGCTCATTGACGTTACCCGCAGAAGAAGCACCGGCTAACTCCGTGCCAGCGGCCGCGGTAATACGGAGGGTGCAAGCGTTAATCGGAATTACTGGGCGTAAAGCGCACGCAGGCGGTTTGTTAAGTCAGATGTGAAATCCCCGGGCTCAACCTGGGCACTGCATCTGA
+
EFGCGGGGGGGGGGFGFFGGGGGGGGGGGGGGGGGGGGGGGGGGGGGGGGFGGGEGGGFGGGGGGGGGGGGGGGGGGGGGDFGGGGGDGDGGGFFGGGGDFG9FGGGGFGGGGGGGGGGGGGGFGGDGGGDGGGGGGGGFFGGGGGGGGGGGGGGGGGGGGGG?GBEGEGGGGEEC9EGGGGGGCEGGGGCDGGGGFFF>5EGGFGGGC6C=EC*:CFFGGD5CCD5CGCGGDDGFF?CFB?F=?EF>6>2CCB?@<D0>D)7C42:?FF:(.:<:><5>FDF
@DE18INS60510:318:000000000-B6LD3:1:1101:13761:5748 1:N:0:AAGAGGCAGAGCCTTA
TGGGGAATATTGCACAATGGGCGCAAGCCTGATGCAGCCATGCCGCGTGTATGAAGAAGGCCTTCGGGTTGTAAAGTACTTTCAGCGGGGAGGAAGGGAGTAAAGTTAATACCTTTGCTCATTGACGTTACCCGCAGAAGAAGCACCGGCTAACTCCGTGCCAGCAGCTGCGGTAATACGGAGGGTGCAAGCGTTAATCGGAATTACTGGGCGTAAAGCGCACGCAGGCGGTTTGTTAAGTCAGATGTGAAATCCCCGGGCTCAGCCTGGGAACTGCATCTGA
+
GFGGGGGGGGGGGGGGGGGGGGGGGGGGGGGGGGGGGGGGGGGGGGGGGGGGGGGFGGFFGGGGGGGGGGGGGGGGGGGFGGGGGGGGGFGGGGGGGGGGGGGGGGGGGGGGGGGEGGGGGGGGGGGFFGGGGGGGGGGGGGGGGGGGGGGGGGGGGGGGGGGGGGGGGGGGGGGGGGGGGGGGGGGGGGGEGGGGCFGGGGGGGGGGGGGFGGG=EGGGGGGDGGGDGGGGC<D.7FFFFFFFDGFDFGCGGF:FDD(7D:37F:FBFFFB:<7<7AAF<B4
@DE18INS60510:318:000000000-B6LD3:1:1101:12549:5772 1:N:0:AAGAGGCAGAGCCTTA
TGGGGAATATTGCACAATGGGCGCAAGCCTGATGCAGCCATGCCGCGTGTATGAAGAAGGCCTTCGGGTTGTAAAGTACTTTCAGCGGGGAGGAAGGGAGTAAAGTTAATACCTTTGCTCATTGACGTTACCCGCAGAAGAAGCACCGGCTAACTCCGTGCCAGCAGCCGCGGTAATACGGAGGGTGCAAGCGTTAATCGGAATTACTGGGCGTAAAGCGCACGCAAGCGGTTTGTTAAGTCAGATGTGCAATCCCCGGGCTCAACCTGGGAACTGCATCTGA
+
FGGGGGGGFFGGCGFGFGGG8CFFCE:FF@EFGADFCCFFAFGGGDFEFGC@FGFGFGGGD<FGGGGGFGGGGGGGEGFGFGGGFF@C:CECEFGFD7<FFEFFFGAFDGGGGGGAFGFGAEDDF9=BFC+@FEGCFGCFAFGF:FGGCG::FF>><>F*:1@BCCFGG7CEG<FC<B9C5CG7B8CCFC?GGEEEGDFGDE8EC?FGG+:*11CC*:DCC)7C83>5=E)*)/95.9:>77@6*+1:@*:C*?F############################
@DE18INS60510:318:000000000-B6LD3:1:1101:23380:5773 1:N:0:AAGAGGCAGAGCCTTA
TGGGGAATATTGCACAATGGGCGCAAGCCTGATGCAGCCATGCCGCGTGTATGAAGAAGGCCTTCGGGTTGTAAAGTACTTTCAGCGGGGAGGAAGGGAGTAAAGTTAATACCTTTGCTCATTGACGTTACCCGCAGAAGAAGCACCGGCTAACTCCGTGCCAGCAGCCGCGGTAATACGGAGGGTGCAAGCGTTAATCGGAATTACTGGGCGTAAAGCGCACGCAGGCGGTTTGTTAAGTCAGATGTGAAATCCCCGGGCTCAACCTGGGAACTGCATCTGA
+
GGGGDGFFGGGGGGGGGGGGGGGGGGGFGGGGGGGGGGGGGGGGGGGGGGGGGGGGGGGGGGGGGGGGGGGGGGGGGGGGGGGGGGGGGGGGGGGGGGGGGGFGGGGGGGGGGGGAFGGGGGGGGGGGGGGGGGGGGGGGGGGGGGGGGGGGGGGGGGGGGGGGGGGG>CDGGGFGFGGGGGGGGGGGGGGGGEEGGGGGGGGGGGGGC@FGGGGDGGGGGGGGGGGDGGC975DF4FF=@@F?>9=D*0:*C6)6CD>9D)9CFFF0?F?<7<?FFF>FD<?
@DE18INS60510:318:000000000-B6LD3:1:1101:17431:5779 1:N:0:AAGAGGCAGAGCCTTA
TGGGGAATATTGCACAATGGGCGCAAGCCTGATGCAGCCATGCCGCGTGTATGAAGAAGGCCTTCGGGTTGTAAAGTACTTTCAGCGGGGAGGAAGGGAGTAAAGTTAATACCTTTGCTCATTGACGTTACCCGCAGAAGAAGCACCGGCTAACTCCGTGCCAGCAGCCGCGGTAATACGGAGGGTGCAAGCGTTAATCGGAATTACTGGGCGTAAAGCGCACGCAGGCGGTTTGTTAAGTCAGATGTGAAATCCCCGGGCTCAACCTGGGAACTGCATCTGA
+
GGGGGGGGFGGGGGGGGGGGGGGGGGGGGGGGGGGGGGGGGGGGEGGGGGGGGGGGGGGGGGGGGGGGGGGEFGGGG@E@@FGGGGGGGGGGGFGGGGGGGGFGGGGGGGGGGGGGGGGGGGGGGGGGGGGGGGGGGGGGGGGGGGGGGGGGGGGGGGGGGGGGGGGGGGGGGGGGGGGGGGGGGGGGGGGGGEGGGGGGGEGFGGGGDGGGGGGGEGGGGGDGCDGGGGGDGCDFFFFGFFFF7CFC?:DFFF@@57;BD>FGFFFF:FBFFF?F<<BFFAF
@DE18INS60510:318:000000000-B6LD3:1:1101:24355:5783 1:N:0:AAGAGGCAGAGCCTTA
TGGGGAATATTGCACAATGGGCGCAAGCCTGATGCAGCCATGCCGCGTGTATGAAGAAGGCCTTCGGGTTGTAAAGTACTTTCAGCGGGGAGGAAGGGAGTAAAGTTAATACCTTTGCTCATTGACGTTACCCGCAGAAGAAGCACCGGCTAACTCCGTGCCATCAGCCGCGGTAATACGGAGGGTGCAAGCGTTAATCGGAATTACTGGGCGTAAAGCGCACGCAGGCGGTTTGTTAAGTCAGATGTGAAATCCCCGGGCTCAACCTGGGAACTGCATCTGA
+
GGGGGGGGEGGGGGGGGGGGGGGGGGGGGGGGGGGGGGGGGGGGGGGDGGGGGGGGGGGGGGGGGGGGGGGGGGGGGGGGGGGGGGGGGGGGGGGGGDGGEGGGGGGGGGGGGGGGGGGFGGGGGGGGGGGGGGGGGGGGG6FGGGGGGGGGGFFGGGGGGGGGGGEGFGGGGGGGGGGGEEGECGGGGGGGGGGGGGGGGGGGCFC798ECCCGDGFGGGGGGGCE5EGGCD5DFF?:CFF4@*+*:@GDFGF@:FD03D3>=F?FB?F(1:003<AAA4<@
@DE18INS60510:318:000000000-B6LD3:1:1101:20189:5784 1:N:0:AAGAGGCAGAGCCTTA
TGGGGAATATTGCACAATGGGCGCAAGCCTGATGCAGCCATGCCGCGTGTATGAAGAAGGCCTTCGGGTTGTAAAGTACTTTCAGCGGGGAGGAAGGGAGTAAAGTTAATACCTTTGCTCATTGACGTTACCCGCAGAAGAAGCACCGGCTAACTCCGTGCCAGCAGCCGCGGTAATACGGAGGGTGCAAGCGTTAATCGGAATTACTGGGCGTAAAGCGCACGCAGGCGGTTTGTTAAGTCAGATGTGAAATCCCCGGGCTCAACCTGGGACCTGCATCTGA
+
GGGGGGGGGGGGGGGGGGGGGGGGGGGGGGGGGGGGGGGGGGGGGGGGGGGGGGGGGGGGGGGGGGGGGGGGGGGGGGGGGGGGGGGGGGGGGGGGGGGGGGGGGGGGGGGGGGGGGGGGGGGGGGGGGGGGGGGGGGGGGGGGGGGGGGGGGGGGGGGGGGGGGGGGGGGGGGGGGGGGGGGGG>EGGGGGGGGGGGGGGGGGFGFGGGGGGGEECFGGGGGGGGGGGCD75*9>?FDGFFFF7E40*2?:C7FFGG09357*??F>FF?BB6?B:?BF<<@
@DE18INS60510:318:000000000-B6LD3:1:1101:9217:5788 1:N:0:AAGAGGCAGAGCCTTA
TGGGGAATATTGCACAATGGGCGCAAGCCTGATGCAGCCATGCCGCGTGTATGAAGAAGGCCTTCGGGTTGTAAAGTACTTTCAGCGGGGAGGAAGGGAGTAAAGTTAATACCTTTGCTCATTAACGTTACCCGCAGAAGAAGCACCGGCTAACTCCGTGCCAGCAGCCGCGGTAATACGGAGGGTGCAAGCGTTAACCGGAACTACTGGGCGTAAAGCGCACGCAGGCGGGCTGTTAAGTCAGATGTGAAATCCCCGGGATCAACCTGGGAACTGCATCTGA
+
G<FFDFEFFGGFGGGEG<FGGGGFFGGGGGGGGGGGGGEF9FGGGGG:FFCGGGFFGGGGC=FFFGGD4BFFFGGGFAE@9EFGGGCCCFEEFGGC:FFEFGF<@@,@=FB,>8@@>F,@<,@;FF@<<3<DCCECCGFCFGGGDGCE:C<CFFGF7FFGGFDG*<9C8<8:B/:8+<<8>8EEEC5?C<?>:;8EC+<?8>EGF90+02CEC=EEF7DDDG*7=GD<EC7)))9.*9?:176/:<@79:*:CF66<506D######################
@DE18INS60510:318:000000000-B6LD3:1:1101:4052:5790 1:N:0:AAGAGGCAGAGCCTTA
TGGGGAATCTTGCACAATGGGCGCAAGCCTGATGCAGCCATGCCGCGTGTATGAAGAAGGCCTTCGGGTTGTAAAGTACTTTCAGCGGGGAGGCAGGGAGTAAAGTTAATACCTTTGCTCATTGACGTTACCCGCAGAAAAAGCACGGGCTAACTCCGTGCCAGCAGCCGCGGAAATACGGAGGGTGCAAGCGTTAATCGGAATTACTGGGCGTAAAGCGCACGCAGGCGGTTTGTTAAGTCATATGTGAATTCCCCGCGCTAAACCTGGGAACTGCCTCTGA
+
C<F,C@;C,CFGGGG,C<FEC,@6CCG,C@EEFFDFFECEFFGGC:FFEGC,E?F9EF8CEG8EEGGEFGGGGCCCFGGGEFF9E9FGBF@+++BFF+BFCBFD@BAGGGF9CG,,3,=FCE9@FCC+DFFGDEDC<:F,7,@>A>**<**,,>F<CC1*=<;78C,,2*=8F*4*2?C85;C*:?C88:98;:E5*<+CE5/8C9C<9C=5*:C=C7*9<CE############################################################
@DE18INS60510:318:000000000-B6LD3:1:1101:13817:5799 1:N:0:AAGAGGCAGAGCCTTA
TGGGGAATATTGCACAATGGGCGCAAGCCTGATGCAGCCATGCCGCGTGTATGAAGAAGGCCTTCGGGTTGTAAAGTACTTTCAGCGGGGAGGAAGGGAGTAAAGTTAATACCTTTGCTCATTGACGTTACCCGCAGAAGAAGCACCGGCTAACTCCGTGCCAGCAGCCGCGGTAATACGGAGGGTGCAAGCGTTAATCGGAATTACTGGGCGTAAAGCGCACGCAGGCGGTTTGTTAAGTCAGATGTGAAATCCCCGGGCTCAACCTGGGAACTGCATCTGA
+
GEFGDGGGGGGGGGGGGGGGGGEGGGGGGGGGGGGGGGGGGGGGGGEFGFGGGGGGGGGFGGGGGGGGGGGGGGGGGGGGGGGGDGGGGGGGGGGGGGGGGGGGGGGGGGCGGGDCGGGGGGGGGGGGGGGGGGGGGGGGGGGGGGGGGGGGGGFGGGGGGGGGGGGGGGGGGGGGGCGGGDFCCEGGCF?@ECGGGGGG>EGGGGGGGFCFEGG=GGFGGGGGGGGGGDGG5CDFFFGFFFFFFGF*6*CCGB?FGG>>GDFG?7577>::3?0<22<B267
@DE18INS60510:318:000000000-B6LD3:1:1101:25712:5799 1:N:0:AAGAGGCAGAGCCTTA
TGGGGAATATTGCACAATGGGCGCAAGCCTGATGCAGCCATGCCGCGTGTATGAAGAAGGCCTTCGGGTTGTAAAGTACTTTCAGCGGGGAGGAAGGGAGTAAAGTTAATACCTTTGCTCATTGACGTTACCCGCAGAAGAAGCACCGGCTAACTCCGTGCCAGCAGCCGCGGTAATACGGAGGGTGCAAGCGTTAATCGGAATTACTGGGCGTAAAGCACACGCAGGCGGTTTGTTAAGTCAGATGTGAAATCCCCGGGCTCAACCTGGGAACTGCATCTGA
+
GGGGGGEFGGGGGGGFGGGGGGGGGGGGGGGDGGGGGGGGGGGGGGGGGGGGGGGGGGGGGGGGGGGGGGGGGGGGFGGGGGGGGGGGGGGGGDFFGGGGGGGGGGFGGGGGGGGGGGGGGGGGGGGGGGGGGEGGGGGGGGGGGGGGGGGGGFGDGGGGGGGGGGGFCGGGGGGGGGDGGGGGGGGGGGGGGGGGGGGGGDGGGGGGGF5=EGGEGGGGFGFDEDGGGGG<CDD4?F7DFFFFGGF>=FGCGFF:FD66D:5CFBFF?@?14:7<?>DD<BF
@DE18INS60510:318:000000000-B6LD3:1:1101:6783:5802 1:N:0:AAGAGGCAGAGCCTTA
TGGGGAATATTGCACAATGGGCGCAAGCCTGATGCAGCCATGCCGCGTGTATGAAGAAGGCCTTCGGGTTGTAAAGTACTTTCAGCGGGGAGGAAGGGAGTAAAGTTAATACCTTTGCTCATTGACGTTACCCGCAGAAGAAGCACCGGCTAACTCCGTGCCAGCAGCCGCGGTAATACGGAGGGTGCAAGCGTTAATCGGAATTACTGGGCGTAAAGCGCACGCAGGCGGTTTGTTAAGTCAGATGGGAAATCCCCGGGCCCAACCTGGGAACTGCATCTGA
+
-;CFFEGFGAEF9@FF@FGGDGFGGGGGG,CF<CEFFECFFEGCFGG7B@CFGECFEGFGGGFFFFEDCBFFFFGEFGG<5,?FECBFEGGGGGGFGGGGGGGCF<FDF9FAFFC=FDFGGGGGGAE+@FCFGGCCEGFGGGGGFF:BCD7CFF,DCFFGDFECFFGCCCECF7BEFGGDEG@CC8C5EGFGE58?F:CFEGC*<FF+9<=FEE=EF>C>39CC*>ED#######################################################
@DE18INS60510:318:000000000-B6LD3:1:1101:4063:5807 1:N:0:AAGAGGCAGAGCCTTA
TGGGGAATATTGCACAATGGGCGCAAGCCTGATGCAGCCATGCCGCGTGTATGAAGAAGGCCTTCGGGTTGTAAAGTACTTTCAGCGGGGAGGAAGGGAGTAAAGTTAATACCTTTGCTCATTGACGTTACCCGCAGAAGAAGCAACGGCTACCTCCGTGCCAGCAGCCGCGGTAATACGGAGGGTGCAAGCGTGAATCGGAATTACTGGGCGTAAAGCGCACGCAGGCGGTTGGTTAAGTCAGATGTGAAATACCAGGGCTCAACCTGGGAACTGCATCTGA
+
-FEFGGGECEFFFGGGCEEEGGGGEGGEF8@EF9EEGFFE@FGFFEEFE7,6ECC9C<8FFCCEEGGD8=FFEEGGFC<<<5<EAFEF7FECEG<<:FFGEGFFGFG<FGGCFC=<EBFEDAFGFGG@7FGCF@F7CEFFGFEGG,@CFG7C,>:CFE**7CFCFEGGF:ECE:<C,;B@8=<CE8>EFFGCE**2;CCAEG>*AC@97?EGD5C*/0:>D55>59C5>CDG))))0/2096=6:9B:?CF:**16*0205>DG?1)(()((517?BAD####
@DE18INS60510:318:000000000-B6LD3:1:1101:25844:5816 1:N:0:AAGAGGCAGAGCCTTA
TGGGGAATATTGCACAATGGGCGCAAGCCTGATGCAGCCATGCCGCGTGTATGAAGAAGGCCTTCGGGTTGTAAAGTACTTTCAGCGGGGAGGAAGGGAGTAAAGTTAATACCTTTGCTCATTGACGTTACCCGCAGAAGAAGCACCGGCTAACTCCGTGCCAGCAGCCGCGGTAACACGGAGGGTGCAAGCGTTAATCGGAATTACTGGGCGTAAAGCGCACGCAGGCGGTTTGTTAAGTCAGATGTGAAATCCCCGGGCTCAACCTGGGAACTGCATCTGA
+
GGGGGGGGGGGGGGGFGFGGGGGGGGGGGGGGGGGGGGGGGGGGGGGGGGGGGGGGGGGGGGGGGGGGGGGGGGGGGGGFGGGGGGFGEGGGGGGGDFGGGGGGGGGGFGGGGGGGGGGGGGGGGGGGGGGGGGGGGGGGGGGGGGGGGGGGGGGGGGGGDGGGGGGGFGGGGGGG?FDGGDCEEGGGGGFGGGGGCFGDEDEGGFFGGGGGGGGGGG=DGGGGGGCGCEG7C*>FFFGGBF*6?:*29CF7C4?FFD>>G>GGFFF:?FBF?BF??>9A2<@
@DE18INS60510:318:000000000-B6LD3:1:1101:18918:5818 1:N:0:AAGAGGCAGAGCCTTA
TGGGGAATATTGCACAATGGGCGCAAGCCTGATGCAGCCATGCCGCGTGTATGAAGAAGGCCTTCGGGTTGTAAAGTACTTTCAGCGGGGAGGAAGGGAGTAAAGTTAATACCTTTGCTCATTGACGTTACCCGCAGAAGAAGCACCGGCTAACTCCGTGCCAGCAGCCGCGGTAATACGGAGGGTGCAAGCGTTAATCGGAATTACTGGGCGTAAAGCGCACGCAGGCGGTTTGTTAAGTCAGATGTGAAATCCCCGGGCTCAACCTGGGAACTGCATCTGA
+
GGGGGGGGGGGGGGGGGGGGGGGGGGGGGGGGGGGGGGGGGGGGGGGGGEGGGGGGGGDFGGGGGGGGCEGGGGGGGGGGGGGGGGGGGGGGGGGGGGGGGGGGGGGGGGGGGFGGGGGGGGGGGGGEGGGGGGGGGGGGGGGGGGGGGGGGGGGGGGGGGGFFGDGGGGGGGGGGGCFEEEEGGGGGGGGGGEEGFFFGGGGGGFGGGGGGGGGGDGGGGGGGGC=CEGGDDGGFFFGC?FFFGGFGF7D>>7@:DDF9G>CFFBFBFFFFFB?BFF2<B<1
@DE18INS60510:318:000000000-B6LD3:1:1101:4147:5823 1:N:0:AAGAGGCAGAGCCTTA
TGGGGAATATTGCACAATGGGCGCAAGCCTGATGCAGCCATGCCGCGTGTATGAAGAAGGCCTTCGGGTTGTAAAGTACTTTCAGCGGGGAGGAAGGGAGTAAAGTTAATACCTTTGCTCATTGACGTTACCCGCAGAAGAAGCACCGGCTAACTCCGTGCCAGCAGCCGCGGTAATACGGAGGGTGCAAGCGTTAATCGGAATTACTGGGCGTAAAGCGCACGCAGGCGGTTTGTTAAGTCAGATGTGAACTCCCCGGGCTCAACCTGGGTACTGCCACTGA
+
FGG8FDFGGGEFGGGEGGGGCEFFFGGCFGGGGGGGGGGGGFGFGGGBFGGGGGGFGGCGGD8@FBFEGDFGGFCFGGGGGDFGCGCFGGGGDGGGGGCFCC9FFGFGGGGGGGGGGGGFFGGGGGE<BCGGGGC?*8<?FFCFGFGCEEGG6EFGCGGGGGGGG6>CCEGGGGGGGFGGGEGGGGGGGDGGECGECFFGGGGG7+AFGG75CEGGFFG:GGGGGGG<EGGDC<<5?6:*=FFF7:@GFGG*:*75*C90DEGG?##################
@DE18INS60510:318:000000000-B6LD3:1:1101:4128:5824 1:N:0:AAGAGGCAGAGCCTTA
TGGGGAATATTGCACAATGGGCGCAAGCCTGATGCAGCCATGCCGCGTGTATGAAGAAGGCCTTCGGGTTGTAAAGTACTTTCAGCGGGGAGGAAGGGAGTAAAGTTAATACCTTTGCTCATTGACGTTACCCGCAGAAGAAGCACCGGCTAACTCCGTGCCAGCAGCCGCGGTAATACGGAGGGTGCAAGCGTTAATCGGAATTACTGGGCGTAACGCGCACGCAGGCGGTTTGTTAAGTCAGATGTGAAATCCACGGGCTCCACCTGGGAACTGAATCTGA
+
CFF@CEEFFGGGFCFDGFGGGGGGDGGGGGFFFAF<FFGF,EFEFGGGGGGGGG,6FCFFF@EGGGGGFFGG9CFEGEFF9FFGGGGGGCFGGFFFGGGGGGFGGGGGGGGGGGGGGGFFGGGGGGGGDBFFGDFFGDFGFFFFFGGGGDC<CFC,>FCGGCEFD7FGBFG>EFCE9C9CC5:C78;EGFGGEGGD;@CC555CEFGGF8*:CEEG*>D535*>=D=DEED)>CGFF?DCF?BFGGBC?7*2:FF*>D(-/)**/4017FB:0:DF#######
@DE18INS60510:318:000000000-B6LD3:1:1101:15094:5844 1:N:0:AAGAGGCAGAGCCTTA
TGGGGAATATTGCACAATGGGCGCAAGCCTGATGCAGCCATGCCGCGTGTATGAAGAAGGCCTTCGGGTTGTAAAGTACTTTCAGCGGGGAGGAAGGGAGTAAAGTTAATACCTTTGCTCATTGACGTTACCCGCAGAAGAAGCACCGGCTAACTCCGTGCCAGCAGCCGCGGTAATACGGAGGGTGCAAGCGTTAATCGGAATTACTGGGCGTAAAGCGCACGCAGGCGGTTTGGTAAGTCAGATGTGAAATCCCCGGGCTCAACCTGGGAACTGCATCTGA
+
GGGGDGGG9FGEFGGGFGGEGGGGGGGGGGGGGGGGGGGGGGGGGGEFFGFGGGGGGGGGGGFGGGCGGGGGGGFFGGFGGGGGGGGGGGGEGGFGGGGGGFG:FGGGGGGGGGGGGGGGGGGGGGGGGGGGGGGGEGGGGGGGGGGGGGGGGGGGGGGGGGGGGGCGGEDEGCGEGGGGGGGGGEEGGFEFGGDC5CFGGG>FDGGGFFGGGGDCGGGGGGGCEGGCEGG7C5C)0*>CFFFFGCFC6CFCFFFFFDBBG>CGF?FFFF??BF:24>))6<?
@DE18INS60510:318:000000000-B6LD3:1:1101:21828:5871 1:N:0:AAGAGGCAGTGCCTTA
TGGGGAATATTGCACAATGGGCGCAAGCCTGATGCAGCCATGCCGCGTGTATGAAGAAGGCCTTCGGGTTGTAAAGTACTTTCAGCGGGGAGGAAGGGAGTAAAGTTAATACCTTTGCTCATTGACGTTACCCGCAGAAGGAGCACCGGCTAACTCCGTGCCAGCAGCCGCGGTAATACGGAGGGCGCAAGCGTTAATCGGAATTACTGGGCGTAAAGCGCACGCAGGCGGTTTGTTAAGTCAGATGTGAAATCCCCGGGCTCAACCTGGGAACTGCATCTGA
+
GFFGGGGGGGG9FFFGGGGGGGGGGGGGGGGGGGGGGGGGGGGGGGGGGGGGGGGGGGGGGGGGGGGGGGGEGGGGGGGGGGGGGGGGGGGGDGGGGGDGEGGGGGGGGGGGGGGGGGGGGGGCEGGGFGGGGGGGEGGGGGFF>FGGEGEEGGFFGGGFGGGGFGGG:CEGGGGGGGGGGGGGGGGGDGEGGEGGGGGG58CEGGGDFGGGDEGDGFCDGGDC85CDEGGGGCD57?GFFFFFG+6:6CC>CBFFFGFFGEGGFFFFFFF############
@DE18INS60510:318:000000000-B6LD3:1:1101:14300:5874 1:N:0:AAGAGGCAGAGCCTTA
TGGGGAATATTGCACAATGGGCGCAAGCCTGATGCAGCCATGCCGCGTGTATGAAGAAGGCCTTCGGGTTGTAAAGTACTTTCAGCGGGGAGGAAGGGAGTAAAGTTAATACCTTTGCTCATTGACGTTACCCGCAGAAGAAGCACCGGCTAACTCCGTGCCAGCAGCCGCGGTAATACGGAGGGTGCAAGCGTTAATCGGAATTACTGGGCGTAAAGCGCACGCAGGCGGTTTGTTAAGTCAGATGTGAAGTCCCCGGGCTCAACCTGGGAACTGCATCTGA
+
GGGGGGGGFGGEGGGGFGGG?<FEGGGFFGGGGGFGGGGFGGGEGDFBFGGGGGGGGFGGGGG<FGGGGGECGGGFGFGFCGGGGGGGGGGEGEGGGGGGGGFFGGGGGGGGGGEGGGGGGGGGGGFEGGGGGGGGGGGGGGFGGG58>E8CGGGGFGGGGGGGGCFF>GGGGGGDFEGGGGGGGGGGGCEGGGGC8@CDEGEGFFGDFFGGCEE5:CGGD9EGEDGGGGGG)7>:56:FFF?FC<@2@FG*26=F###########################
@DE18INS60510:318:000000000-B6LD3:1:1101:9489:5876 1:N:0:AAGAGGCAGAGCCTTA
TGGGGAATATTGCACAATGGGCGCAAGCCTGATGCAGCCATGCCGCGTGTATGAAGAAGGCCTTCGGGTTGTAAAGTACTTTCAGCGGGGAGGAAGGGAGTAAAGTTAATACCTTTGCTCATTGACGTTACCCGCAGAAGAAGCACCGGCTAACTCCGTGCCAGCAGCCGCGGTAATACGGAGGGTGCAAGCGTTAATCGGAATTACTGGGCGTAAAGCGCACGCAGGCGGTTTGTTAAGTCAGATGTGAAATCCCCGGGCTCAACCTGGGAACTGCATCTGA
+
GGGGGDEF9FGFGFFFFGGGDFEGFGGCGGGGGGFGGGGGGGGGGGGGGGGGGGFGGGGGFEFGGGGGGGGGGFFEGFFFGFFGGGGG@FGGGGDFGGGGGGGGGGGGGGFGGGGFGGGGGGGGGGGGGGGGGGGGEGFGGGGGGGGGGEGGGGGGGGGGGGGGGGGGFDGGGGGGGGGEEGGGGGGD@FFGGDEGGFFCEGG>FFGGGFFFGEGGG7DGGDGDEGGDGGDGC<DFFF**19BFG+9>4CFGG49:D599D5**9<F??FF:5,)<?>A####
@DE18INS60510:318:000000000-B6LD3:1:1101:13024:5878 1:N:0:AAGAGGCAGAGCCTTA
TGGGGAATATTGCACAATGGGCGCAAGCCTGATGCAGCCATGCCGCGTGTATGAAGAAGGCCTTCGGGTTGTAAAGTACTTTCAGCGGGGAGGAAGGGAGTAAAGTTAATACCTTTGCTCATTGACGTTACCCGCAGAAGAAGCACCGGCTAACTCCGTGCCAGCAGCCGCGGTAATACGGAGGGTGCAAGCGTTAATCGGAATTACTGGGCGTAAAGCGCACGCAGGCGGTTTGTTAAGTCAGATGTGAAATCCCCGGGCTCAACCTGGGAACTGCATCTGA
+
GGGFGGGGGGGGGGGGGGGGGGGGGGGGGGGGGGGGGGGGGGGGGGGGGGGGGGGGGGGGGGGGGGGGGGGGGGGGGGGGGGGGGGGGGGGGGGGGGGGGGGGGGGGGGGGGGGGGGGGGGGGFGGGGGGGGGGGGGGGGGGGGFGGGGGGGGGGGFGGFDGGGGGGGGGGGGGGGGGGGGGEGGGGGGGGGGGGGGGGGDEGGGGGGFFGGGCGEGGGGGGDGGGGGGGGD<DDFFFF>@FFFGGFCFGFDF*)95<26DDFGFFFFBF??F0:>BF<A<<?
@DE18INS60510:318:000000000-B6LD3:1:1101:20420:5884 1:N:0:AAGAGGCAGAGCCTTA
TGGGGAATATTGCACAATGGGCGCAAGCCTGATGCAGCCATGCCGCGTGTATGAAGAAGGCCTTCGGGTTGTAAAGTACTTTCAGCGGGGAGGAAGGGAGTAAAGTTAATACCTTTGCTCATTGACGTTACCCGCAGAAGAAGCACCGGCTAACTCCGTGCCAGCAGCCGCGGTAATACGGAGGGTGCAAGCGTTAATCGGAATTACTGGGCGTAAAGCGCACGCAGGCGGTTTGTTAAGTCAGATGTGAAATCCCCGGGCGCAACCTGGGAACTGCATCTGA
+
GFGGGGGGGGGGGGGGFCFFGGGGGGGFGGGGGGGGGGGGGGGGGGGGGGGGGGGGGGGGGGFGFGGGFEGGGGGGGGGGCFGGGGGGGGGGGGGGGGGGGFGGGGGGGGGGGGGGGGGGGGGGGGG:FGGGFGGGGGGGGGGGGFGGGGDGGGGFGGGFGGGFFGC6EEGGGEGGFGGGGGGGGGGGGGFFGGGGGCFGGGGGFGGGGCGGEEG5FGGGGG:CEGGGGGDD9><FFFGF=FFFFDFD8>FG=F9?<DBFG)97:3:(3<6?FB02<>><<4=
@DE18INS60510:318:000000000-B6LD3:1:1101:22461:5910 1:N:0:AAGAGGCAGAGCCTTA
TGGGGAATATTGCACAATGGGCGCAAGCCTGATGCAGCCATGCCGCGTGTATGAAGAAGGCCTTCGGGTTGTAAAGTACTTTCAGCGGGGAGGAAGGGAGTAAAGTTAATACCTTTGCTCATTGACGTTACCCGCAGAAGAAGCACCGGCTAACTCCGTGCCAGCAGCCGCGGTAATACGGAGGGTGCAAGCGTTAATCGGAATTACTGGGCGTAAAGCGCACGCAGGCGGTTTGTTAAGTCAGATGTGAAATCCCCGGGCTCAACCTGGGAACTGCATCCGA
+
GFGGGGFF,EG<FFGGFGGGFGEGGGGGGGGGGGGGGGGGGGGGGGGGGGGGGGGGGGGFGGGGGGGGGGGE@FGGGGGGGGGGGGGGGGEGGDGGGGGGGCGDGGGGGGGGGGGGGGGGGGGFGGGGGGGGGGGGGGGGGGGGGGGGGGGGGGGGGGGGGGGGGGGGGGGGGGGGGGGGGGGGGGGGFFFFGGGGGGGGGGGGDGGG@EGGEGGGGGGGGGGGEGGGGGGDDCD>F=FFF@?F=7=C6*C:CFFFC349GEGFFFFF?FF:B?BFF<FFFFF
@DE18INS60510:318:000000000-B6LD3:1:1101:20995:5912 1:N:0:AAGAGGCAGAGCCTTA
TGGGGAATATTGCACAATGGGCGCAAGCCTGATGCAGCCATGCCGCGTGTATGAAGAAGGCCTTCGGGTTGTAAAGTACTTTCAGCGGGGAGGAAGGGAGTAAAGTTAATACCTTTGCTCATTGACGTTACCCGCAGAAGAAGCACCGGCTAACTCCGTGCCAGCAGCCGCGGTAATACGGAGGGTGCAAGCGTTAATCGGAATTACTGGGCGTAAAGCGCACGCAGGCGGTTTGTTAAGTCAGATGTGAAATCCCCGGGCTCAACCTGGGAACTGCATCTGA
+
GGGGGGGGFGGGGGGGGGGGGGGGGGGGGGGGGGGGGGGGGGGGGGGGGEGGGGFGGGGGGGGFFGGGGFGFGGGGGGGFGGGGGGGGGGGGGGGGGGGGGGGGGGGGGGGGGGGEFGGGGGGGGGGEGGGGGGGGGGGGGGFGGGGGGGGDGGGGGGGGGGGGGGGFGGGGGGGGGGGGGCCGGEGGGGGGGGGGGGGG>?5EGFGGGGGG5:CGGGGGGGGGGGGDG5D77CD4?=FF7986CGF01:CFDBF?*)39D)>==:>?BFB7:142?<:A<BF
@DE18INS60510:318:000000000-B6LD3:1:1101:18894:5912 1:N:0:AAGAGGCAGAGCCTTA
AACATCGACGCTACCGGTTGGGGTTTGTAGGGTAAATTCCGTACCGTGCGAGGTCACATGGATATTGGTGGCGGTGAAATCGCTGTTGGCGGCATTGGGTGAGAAACGCCACACTTTGCGTGAGCCAATTACGCTCTGCCAGTTCAGCCAGCCGTTGTTGTCGGCGTTCATAATGGCGATACCGTTTTCCGGCAGGCCGCTAAAGATTTCACCTTTCGCTTTCGCGACACCCGCAACGAGCGCAACCCCTGTCTCTTATACACATCTCCGAGCCCACGAGACA
+
GGGGGGGGGGGGGGGGGGGGGGGGGGGGGGGGGGGGGGGGGGGGGGGGGGGGGGGGGGGGGGGGGGGGGFGGGGGGGGGGGGGGGGGGGGGGGGGGGGGGGGGGGGGGGGGGGGGGGGGGGGGGGGGGGGGGGGGGGGGGGGGGGGGGGGGGGGGGGGGGGGGGGGGGGGGGGGGGGGGGGGGGGGGGGGGGGGGGGGGGGGGGGGGGGGGGGGGGGGGGGGGGGCEGGGGGGG)>D@GGFFFFGGFGFGGGGFFFGFFFD6FG)54>A@;>FFF<B######
@DE18INS60510:318:000000000-B6LD3:1:1101:16443:5913 1:N:0:AAGAGGCAGAGCCTTA
TGGGGAATATTGCACAATGGGCGCAAGCCTGATGCAGCCATGCCGCGTGTATGAAGAAGGCCTTCGGGTTGTAAAGTACTTTCAGCGGGGAGGAAGGGAGTAAAGTTAATACCTTTGCTCATTGACGTTACCCACAGAAGAAGCACCGGCTAACTCCGTGCCAGCAGCCGCGGTAATACGGAGGGTGCAAGCGTTAATCGGAATTACTGGGCGTAAAGCGCACGCAGGCGGTTTGTTAAGTCAGATGTGAAATCCCCGGGCTCAACCTGGGAACTGTATCTGA
+
GGGGGGGGGGGGGGGGGGGGGGGGGGGGGGGGGGGGGGFGGGGGGGGGGGGGGGGGGGGGGGGGGGGGGGGGGGGGGCCCFFGGGGGGGGGGGGGGGGGGGGGGGGGGGGGGGGGGGGGGGGGGFGGCFGGGGGGGGGGGGGGGGGGGGGGGGGGGGGGCEGGGGGGGGGGGGGGGGGGGGGGGGGGGGGGGGEGGGGGGGGGGGGGGGGGGGGGGFGGGGGGGGGGGDGGCDDDFFFDFFFFFGGFCFGGGGF?@CDBFD>CGFBFFFFFFFFFFFA<A24F
@DE18INS60510:318:000000000-B6LD3:1:1101:16950:5914 1:N:0:AAGAGGCAGAGCCTTA
TGGGGAATATTGCACAATGGGCGCAAGCCTGATGCAGCCATGCCGCGTGTATGAAGAAGGCCTTCGGGTTGTAAAGTACTTTCAGCGGGGAGGAAGGGAGTAAAGTTAATACCTTTGCTCATTGACGTTACCCGCAGAAGAAGCGCCGGCTAACTCCGTGCCAGCAGCCGCGGTAATACGGAGGGTGCAAGCGTTAATCGGAATTACTGGGCGTAAAGCGCACGCAGGCGGTTTGTTAAGTCAGATGTGAAATCCCCGGGCTCAACCTGGGAACTGCATCTGA
+
GGGGGGGGGGGGGGGGFGGGFGGGGGGGGGGGGGGGGGGGGGGGGGGGGGGGGGGGGGGGGGGGGGGGGGGGGGGGG?C<CEGGGGGGGGGGGGGGGGGGGGGGGGGGGGGGGGGGGGGGGGGGGGGGGGGGGGGGGGGGGFGGGGGGGGGGGGGGGGGGGGGGGGGGGGGGGGGGGGGGGGGGGGGGGGGGGGGGGGFGGGGGGGGGGFGGGGGCGGGDGGEGGGGGGGDCD<DFF6>F@FFFGCBGFGGGFF?FGGFBG>FGFFFFFFB?8??B<A24<AF
@DE18INS60510:318:000000000-B6LD3:1:1101:19785:5915 1:N:0:AAGAGGCAGAGCCTTA
TGGGGAATATTGCACAATGGGCGCAGCCTGATGCAGCCATGCCGCGTGTATGAAGAAGGCCTTCGGGTTGTAAAGTACTTTCAGCGGGGAGGAAGGGAGTAAAGTTAATACCTTTGCTCATTGACGTTACCCGCAGAAGAAGCACCGGCTAACTCCGTGCCAGCAGCCGCGGTAATACGGAGGGTGCAAGCGTTAATCGGAATTACTGGGCGTAAAGCGCACGCAGGCGGTTTGTTAAGTCAGATGGGAAATCCCCGGGCTCAACCTGGGAACTGCATCTGAT
+
FGGGGGGGDGGCFFGFEGGGGGGGGGGEGGGGGGGGGGGGGGGGGGFCFFGGGGGFGGGGGGGGFEGFGGGGGGGGGGGGGGFGGGGGGCCEGGGGGGGFDDGGGGGGGGGGGGGGGCGDGGAFGGEFF<FGEGGDGGGGGGGGFCEFGDFGGGGGGCGEFGGGGGGGGGGGGGG<@CEEECEG>CEGGGGCEEGGGGGDAEGGGGGC8:EEGGGGGGG)9CEDEGGGDE777CFFFFGGFFF4:+//?CGFCFF@GC(17)*95:91::?F?##########
@DE18INS60510:318:000000000-B6LD3:1:1101:17244:5917 1:N:0:AAGAGGCAGAGCCTTA
TGGGGAATATTGCACAATGGGCGCAAGCCTGATGCAGCCATGCCGCGTGTATGAAGAAGGCCTTCGGGTTGTAAAGTACTTTCAGCGGGGAGGAAGGGAGTAAAGTTAATACCTTTGCTCATTGACGTTACCCGCAGAAGAAGCACCGGCTAACTCCGTGCCAGCAGCCGCGGTAATACGGAGGGTGCAAGCGTTAATCGGAATTACTGGGCGTAAAGCGCACGCAGGCGGTTTGTTAAGTCAGATGTGAAATCCCCGGGCTCAACCTGGGAACTGCATCTGA
+
GGGGGGGGGGGGGGGGGGGGGGGGGGGGGGGGGGGGGFFGGGGFGGGGGGGGGGFGGGGGGGGGGGGGGGGGGGGGGCC<<CFGGGGGGGGGGGGGGGGGGFFGGGGGGGGGGGGGGGGGGFGBFGGGGGGGGGGGGGGGGGGGGGGGGGDFGGGGCGGGGEF7CFGGGGGGEGGDFGFGGGGGGGGGGGGGGGGGGGGGGGGGGGGFE+5:CEGGGGGGGGGGGC:DEGGGCCD>@?CF?FBFCFF7?FDFG4073CFFDBFCF7@:1@FFB?D><A#####
@DE18INS60510:318:000000000-B6LD3:1:1101:19856:5925 1:N:0:AAGAGGCAGAGCCTTA
TGGGGAATATTGCACAATGGGCGAAAGCCTGACGGAGCAATGCCGCGTGGAGGTAGAAGGCCCACGGGTCGTGAACTTCTTTTCCCGGAGAAGAAGCAATGACGGTATCTGGGGAATAAGCATCGGCTAACTCTGTGCCAGCAGCCGCGGTAATACAGAGGATGCAAGCGTTATCCGGAATGATTGGGCGTAAAGCGTCTGTAGGTGGCTTTTTAAGTCCGCCGTCAAATCCCAGGGCTCAACCCTGGACAGGCGGTGGAAACTACCAAGCTGGAGTACGGTA
+
GGGGGGGGEGGGGGGGGGGGGGGGGGGFGGGGGGGGGGFGGGGGGGGGGGGGGGGGGGGGGGGGGGGGEGGFGGGGGGGGGGGGGGGGGGGGGGGGGGGGGGFGGGGGGGGGGGDGGGGGGFFFGGGGEGGFFFGGGGGFGGGGGGGGGGCCFGGFGGGGGGGGGG9EFGGGGGGFDGGGGGGGGGGGGGGGGFGGGGGGGGGGGGGGGCCFGFCDFGG=3CEDEGGGGGGGGGGF;DGGFFF>DC5*7FCG3FEFDD>1FFGGF0@B7@60:BB7(5>B>05
@DE18INS60510:318:000000000-B6LD3:1:1101:24766:5935 1:N:0:AAGAGGCAGAGCCTTA
TGGGGAATATTGCACAATGGGCGCAAGCCTGATGCAGCCATGCCGCGTGTATGAAGAAGGCCTTCGGGTTGTAAAGTACTTTCAGCGGGGAGGAAGGGAGTAAAGTTAATACCTTTGCTCATTGACGTTACCCGCAGAAGAAGCACCGGCTAACTCCGTGCCAGCAGCCGCGGTAATACGGAGGGTGCAAGCGTTAATCGGAATTACTGGGCGTAAAGCGCACGCAGGCGGTTTGTTAAGTCAGATGTGAAATCCCCGGGCCCAACCTGGGAACTGCATCTGA
+
GGGGGGGF<FGGGGGCFGFFGGGGGGGGGGGGGGGGGGGGGGGGGGGGGGGGGGGGGGGGFGGGGGGGFFGGGGGGGGGFGGGGGGGGGGGGGGGGGGGGGGFGGGGGGGGGGGGGGGGGGGGGGGGGGGGGFGGGGGGGGGGGGGGGGGGGGGGGGGGGGGGGGGGGGGDGGGGEGGDCGGGGGBEEGGFFGGGGGGGGGCGGGGGG7CEFEGCEGGGGGGGGGCGGECDC<5CFF?FGB?FFG?*:/::::@)<>C(4C))95?FBF@B???:<>B:<AB6
@DE18INS60510:318:000000000-B6LD3:1:1101:11404:5937 1:N:0:AAGAGGCAGAGCCTTA
TGGGGAATATTGCACAATGGGCGCAAGCCTGATGCAGCCATGCCGCGTGTTTGAAGAAGGCCTTCGGGTTGTAAAGTACTTTCAGCGGGGAGGAGGGGAGTAAAGTTAATACCTTTGCTCATTGACGTTACCCGCAGAAGAAGCACCGGCTAACTCCGTGCCAGCAGCCGCGGTAATACGGAGGGTGCAAGCGTTAATCGGAATTACTGGGCGTAAAGCGCACGCAGGCGGCTTGTTAAGTCAGCTGTGAAATCCCCGGGCTCAACCTGGGAACTGCATCGGA
+
FGGGGGEGCFGGGGGGCEGGGGGGGFGGGGGGGGGGGGGGGGGGGDFGGGGGGGGFGFFGGGGGGGGGFGGGFFFGFGGGGGGGGGGGGG>FGFEGGGGGGFFGFGGGGGGGGGGGGGGFFFFFCFGGGGGGGGGGG:F:FCFFFGGGGGDGGGGGGGFGGGFGGGCEFGDGGGDE@FFFEGGEGGG8F7:CDEE5*<CCC/8CCCFG?+AFEECE*7CDD<=DGGGC5C<)9CDF4BCGFFFB*09?67*:FF4@3C;0)0**/1::BF((58?B?FF####
@DE18INS60510:318:000000000-B6LD3:1:1101:17865:5940 1:N:0:AAGAGGCAGAGCCTTA
TGGGGAATATTGCACAATGGGCGCAAGCCTGATGCAGCCATGCCGCGTGTATGAAGAAGGCCTTCGGGTTGTAAAGTACTTTCAGCGGGGAGGAAGGGAGTAAAGTTAATACCTTTGCTCATTGACGTTACCCGCAGAAGAAGCACCGGCTAACTCCGTGCCAGCAGCCGCGGTAATACGGAGGGTGCAAGCGTTAATCGGAATTACTGGGCGTAAAGCGCACGCAGGCGGTTTGTTAAGTCAGATGTGGAATCCCCGGGCTCAACCTAGGAACTGCATCTGA
+
GGGGGGGGFGGGGGGGFGG?FGECGGGGGGGGGGGFFFFGGGGGGGGGGGGGGGGGGGGGGGGGGGGGGGGGFFGGG=F@@FGGCFGGGGGGGGGGGGGGGGGGGGGGGGGGGGGGGGGGGGGGGGGEGGGGGGGGGCFG6CGGGGGGGGGGGGGGGGGGGGGGGGGGEGGGG5ECGGGGGGEEGGGGGGGGGGGGGGGGGDGGFGGGGGGG=CGEGGGGGGGGGGGGGGGDGGDFFFGGFFFFGGFGFCFCF?FFGDFFGBGFFFFF?FFFFFFFFBAABFF
@DE18INS60510:318:000000000-B6LD3:1:1101:23584:5943 1:N:0:AAGAGGCAGAGCCTTA
TGGGGAATATTGCACAATGGGCGCAAGCCTGATGCAGCCATGCCGCGTGTATGAAGAAGGCCTTCGGGTTGTAAAGTACTTTCAGCGGGGAGGAAGGGAGTAAAGTTAATACCTTTGCTCATTGACGTTACCCGCAGAAGAAGCACCGGCTAACTCCGTGCCAGCAGCCACGGTAATACGGAGGGTGCAAGCGTTAATCGGAATTACTGGGCGTAAAGCGCACGCAGGCGGTTTGTTAAGTCAGATGTGAAATCCCCGGGCTCAACCTGGGAACTGCATCTGA
+
GGGGGGGGCGGEGCGGGGGGFGGGGGGGGGGGGGGGGGGGGGGGGGGGGGGGGGGGGGGGGGGGGGGGFGGGGGGGGGGFGGGGGGGGGEGGGGGGGGGGGGGGGGGGGGGGGGFGGGDDFGGGGGGFDFGGGGGGGGGGFGGGGGFGGGGGGGGGGGFGGGGGGGGGGGGGGGGGDGGGGGGGGGGGGGGDGCEGGEGGGEGGGGGFGGFGGGGGGGGGGGGGGGGGDCD>C<DF5@FG8BFF79=CFFGG=FF4CD>BD:DFF?FB?FBB?::??B9AAFF
@DE18INS60510:318:000000000-B6LD3:1:1101:23251:5943 1:N:0:AAGAGGCAGAGCCTTA
TGGGGAATATTGCACAATGGGCGCAAGCCTGATGCAGCCATGCCGCGTGTATGAAGAAGGCCTTCGGGTTGTAAAGTACTTTCAGCGGGGAGGAAGGGAGTAAAGTTAATACCTTTGCTCATTGACGTTACCCGCAGAAGAAGCACCGGCTAACTCCGTGCCAGCAGCCGCGGTAATACGGAGGGTGCAAGCGTTAATCGGAATTACTGGGCGTAAAGCGCTCGCAGGCGGTTTGTTAAGTCAGATGTGAAATCCCCGGGCTCAACCTGGGAACTGCATCTGA
+
GFFFGGGGFGGGGGGFFGGFGGGGGGEGGGGGGFGGGGG?FFGGFGGGGGGGGGFGGGGGGGGGGGGGGEGEFGGGGGGFFGGGGGGGGGGGG:FGGGGGGGGGGFGGGGGGGGGFGGFGGGGGGGGGGGGGGGGGGGGGGGGGGGGGGGGGGGGGGGGFGGGGGGGGGGGGGEGGDGGGGGGGGGGG+<CCGGGGFGGGGGGGFGCFFFGCEEGGGGCDGGGGGGGGGDD)9CDFFFGGFFF=79FGFGGGGFFFCD;BG:567:FFFFF?803>>794>94
@DE18INS60510:318:000000000-B6LD3:1:1101:17429:5947 1:N:0:AAGAGGCAGAGCCTTA
TGGGGAATATTGCACAATGGGCGCAAGCCTGATGCAGCCATGCCGCGTGTATGAAGAAGGCCTTCGGGTTGTAAAGTACTTTCAGCGGGGAGGAAGGGAGTAAAGTTAATACCTTTGCTCATTGACGTTACCCGCAGAAGAAGCACCGGCTAACTCCGTGCCAGCAGCCGCGGTAATACGGAGGGTGCAAGCGTTAATCGGAATTACTGGGCGTAAAGCGCACGCAGGCGGTTTGTTAAGTCAGATGTGAAATCCCCGGGCTCAACCTGGGAACTGCATCTGA
+
GGGGGGGGGGGGGGGGGGGGGGGGGGGGGGGGGGGGGGGGGGGGGGGGGGGGGGGGGGGGGGGGGGGGFFGGGGGGGCECEFGGGGGGGDGGDFGGGGGGGGGGGGGFGGGGGGGGFGGGGGGGGGGGGGGGGGGGGGGGGGGGGGGGGGGGGGGGGGGCFGGGGGGGGEGGGGGGGGGGGGGGGGGGGGGGGCGGG?FDEGGGGGGGGGGDCEGGGGGGGGGGGGGGECD5D<D>FFGGFFFF7+9:*:FGGFF:CDBFGED==BFF0@??7124246<<BF
@DE18INS60510:318:000000000-B6LD3:1:1101:18125:5950 1:N:0:AAGAGGCAGAGCCTTA
TGGGGAATATTGCACAATGGGCGCAAGCCTGATGCAGCCATGCCGCGTGTATGAAGAAGGCCTTCGGGTTGTAAAGTACTTTCAGCGGGGAGGAAGGGAGTAAAGTTAATACCTTTGCTCATTGACGTTACCCGCAGAAGAAGCACCGGCTAACTCCGTGCCAGCAGCCGCGGTAATACGGAGGGTGCAAGCGTTAATCGGAATTACTGGGCGTAAAGCGCACGCAGGCGGTTTGTTAAGTCAGATGTGAAATCCCCGGGCTCAACCTGGGAACTGCATCTGA
+
GGGGGGGGGGGFGGGGFGGGGGGGGGGGGGGGGGGGGGGGGGGGGGGGGGGGGGGGGGGGGGGGGGGGGGGGGGGGG?C<CEEGGGGGGGGGGGEGGGGGGGGGGGGGGGGGGGGGGGGGGGAFGGGGGGGGGGGGGGGGGGGGGGGGGGGGGGGGGGGGGGGGGGGGGGGGE?EG9FGGEGEGGGGGGGGFGGEGGGGFEGGGGGGECFGGGGGGGGGGGGEDGGGGGGGGG<D5?FFGFFFBC?BFBFGFGFFF3>;BD@FFFBF01@B############
@DE18INS60510:318:000000000-B6LD3:1:1101:7085:5955 1:N:0:AAGAGGCAGAGCCTTA
TGGGGAATATTGCACAATGGGCGCAAGCCTGATGCAGCCATGCCGCGTGTATGAAGAAGGCCTTCGGGTTGTAAAGTACTTTCAGCGGGGAGGAAGGGAGTAAAGTTAATACCTTTGCTCATTGACGTTACCCGCAGAAGAAGCACCGGCTAACTCCGTGCCAGCAGCCGCGGTAATACGGAGGGTGCAAGCGTTAATCGGAATTACTGGGCGTAAAGCGCACGCAGGCGGTTTGTTAAGTCAGATGTGAAATCCCCGGGCTCAACCTGGTAACTGCATCTGA
+
FGGGGEGFGGGGGGGCFGGG8EFGCBFGGGGGGGGGEGGCFCFFCGGB:F<FFGAFDFGGGFGGGGGGFEGGFGFGGGGGGGGGGGGGFGGDFG<?7CDEFGCAFGFCFAFFGGF<DEFGCGGCGGGGDG:@EEEEGGFGGGGGG,@FE7FGGFGGFEG>FFE@FGFGGGDBEEGGGG98C8FCEE*;<FGGGG8EFGFGGGGGGFFC78C5?EGGFFGC3<EDEDCGDE:9C*77<FFGF?FFG######################################
@DE18INS60510:318:000000000-B6LD3:1:1101:8271:5956 1:N:0:AAGAGGCAGAGCCTTA
TGGGGAATATTGCACAATGGTCGCAAGCCTGATGCAGCCATGCCGCGTGTATGAAGAAGGCCTTCGGGTTGTAAAGTACTTTCAGCGGGGAGGAAGGGAGTAAAGTTAATACCTTTGCTCATTGACGTTACCCGCAGAAGAAGCACCGGCTAACTCCGTGCCAGCAGCCGCGGTAATACGGAGGGTGCAAGCGTTAATCGGAATTACTGGGCGTAAAGCGCACGCAGGCGGTTTGTTCAGTCAGATGTGAAATCCCCGGTCTCAACCTGGGAACTGCATCTGA
+
GGCGGGGG<FFFFEFC=FEE5CFG7+@<FGFGGGGGFGGDGGGGGGGEGGFGGFGGGGGGGGGGGGGGGGDCFGGGFFGFDFGGGG7FGGFGGGGGGDGGGFFEEFGGGGGGGBFGGG9CFGF<FGGGGGGGGGGGGGGFG+<CFFEGGEGGGGDFGGGGGGGGGGFFGGGDGGDGGGGG5CEGGGGGGGGG>?EGGGGGGGCGGGGGFFGC5:::CFGGG7EGC3CCE=CDGC574*2?@BFFFGFFFGCCGFF6DGF19>FG??>:?F??0:???A99)6@
@DE18INS60510:318:000000000-B6LD3:1:1101:10166:5958 1:N:0:AAGAGGCAGAGCCTTA
TGGGGAATATTGCACAATGGGCGCAAGCCTGATGCAGCCATGCCGCGTGTATGAAGAAGGCCTTCGGGGTGTAAAGTACTTTCAGCGGGGAGGAAGGGAGTAAAGTTAATACCTTTGCTCATTGACGTTACCCGCAGAAGAAGCACCGGCTAACTCCGTGCCAGCAGCCGCGGTAATACGGAGGGTGAAAGCGTTAATCGGAATTACTGGGCGTAAAGCGCACGCAGGCGGGTTGTTCAGTCAGATGTGAAATCCCCGGGCTCAAACTGGGAACTGCAGCTGA
+
GGGFGGGGDGGGG,FF9FGG?FFECEGCGGGGGCEFFGGGFEGGGGGGGGGGGGFFGGGGGGGGGFGG+@FFFFEFGFFCCFAFGGGGDEGFFFFFFGGGGGGGGGGGGGFGGGCFFF<FFDFGGGGFGGGGGGE>7:,3@FGCFGFGDGGGGGGGFFGGCGGGGFDCC@EEFBC8FFFF8BFGG;>*2<<*:CECC?+8EGGCCFG7<FGGGEEEFGGGCG*/*1:5EEG3/3C@)**2*9@=2+*21:CCFF6<F7;>3)9D@2?3AF#############
@DE18INS60510:318:000000000-B6LD3:1:1101:21711:5959 1:N:0:AAGAGGCAGAGCCTTA
TGGGGAATATTGCACAATGGGCGCAAGCCTGATGCAGCCATGCCGCGTGTATGAAGAAGGCCTTCGGGTTGTAAAGTACTTTCAGCGGGGAGGAAGGGAGTAAAGTTAATACCTTTGCTCATTGACGTTACCCGCAGAAGAAGCACCGGCTAACTCCGTGCCAGCAGCCGCGGTAATACGGAGGGTGCAAGCGTTAATCGGAATTACTGGGCGTAAAGCGCACGCAGGCGGTTTGTTAAGTCAGATGTGAAATCCACGGGCTCAACCTGGGAACTGCATCTGA
+
GGGGGGCFFFG9F<FEFGFAFFFGGGGGGGGGGGGEFGGGGDGGGGGFGGGFGGGGGGFFGGGGGGGGFGGGGFGGGGGGGGGGGGGGEGDFGE@EFEGGGGGGGGG<FFGGDGGGGG9DFGGFGGGGGGGGFGG:CFGGGGGGGGFGGCEEEFCGF>FFG7F@FGFGGGGG>FFGGGGGECFGCE>CGFCC>G5?>FEGGGGFEFGGGGCFDEGEC*:35CEDEGGGGGGGGDD@?*::7***0+0:9D7*7BF*9D>;7>DGFFF?:F?FB(48224><DF
@DE18INS60510:318:000000000-B6LD3:1:1101:15496:5966 1:N:0:AAGAGGCAGAGCCTTA
TGGGGAATATTGCACAATGGGCGCAAGCCCGATGCAGCCATGCCGCGTGTATGAAGAAGGCCTTCGGGTTGTAAAGTACCTTCAGCGGGGAGGAAGGGAGTAAAGTTAATACCTTTGCTCATTGACGCTACCCGCAGAAGAAGCACCGGCTAACTCCGTGCCAGCAGCCGCGGTAATACGGAGGGTGCAAGCGTTAATCGGAATTACTGGGCGTAAAGCGCACGCAGGCGGTTTGTTAAGTCAGATGTGAAATCCCCGGGCTCAACCTGGGCACTGCATCTGA
+
GGGGGGGGGGGFGGGGGCFCFFGGGGGGGGGGGGGGGGGGGGGGGGGFGGGGGGGGGGGGGGGGGGGGGGGGGGGGGGGGGGGGGGGGGGGGGGGGGGGGGGGGGGGGGGGGGGGGGGGGGGGGGGGGGGGGGGGGGEGGFGGGGGGDGGGGGGGGGGGGGGGGGFCFGGGCGGGGGGGGGGGEE>EGGCGGGGGGDGGGGGCCGGGGGGG=EGG=FGGGGGGGGGGGGGGC<DGFFFGGFFFFGGFGFGDC7@:4CDBBG3DGFFFFFFF(4:??FFFFA9=
@DE18INS60510:318:000000000-B6LD3:1:1101:13066:5971 1:N:0:AAGAGGCAGAGCCTTA
TGGGGAATATTGCACAATGGGCGCAAGCCTGATGCAGCCATGCCGCGTGTATGAAGAAGGCCTTCGGGTTGTAAAGTACTTTCAGCGGGGAGGAAGGGAGTAAAGTTAATACCTTTGCTCATTGACGTTACCCGCAGAAGAAGCACCGGCTAACTCCGTGCCAGCAGCCGCGGTAATACGGAGGGTGCAAGCGTTAATCGGAATTACTGGGCGTAAAGCGCACGCAGGCGGTTTGTTAAGTCAGATGTGAAATCCCCGGGCTCAACCTGGGAACTGCATCTGA
+
GGGGGGGGGGGFGGGGFGFGGGGGGCEGGGGGGGGGGGGGGGGGGGGGGGGGGGGGGGGGGGGGFGGGGGGGGGGGFGGGFGGGGGGGGGGGGGGGGGGEGFGGGGGGGGFFGGGGGGGGGGGGGGGGGGGGGGGGGGGFFFFGGGGGGGGGGGGGGGGGGGGGFGGGGGGGGGCGGGGGGGGGGEDGFFFGGGGGGGGGGGGGGGGGGGGGGGG5FGGGGGGGGGDDGDGDDDDFFFGDFFFFC9@F?GDF7/<@GGF>GBGGFFFF1>?(53??>AAF###
@DE18INS60510:318:000000000-B6LD3:1:1101:7087:5973 1:N:0:AAGAGGCAGAGCCTTA
TGGGGAATATTGCACAATGGGCGCAAGCCTGATGCAGCCATGCCGCGTGTATGAAGAAGGCCTTCGGGTTGTAAAGTACTTTCAGCGGGGAGGAAGGGAGTAAAGTTAATACCTTTGCTCATTGACGTTACCCGCAGAAGAAGCACCGGCTAACTCCGTGCCAGCAGCCGCGGTAATACGGAGGGTGCAAGCGTTAATCGGAATTACTGGGCGTAAAGCGCACGCAGGCGGTTTGTTAAGTCAGATGTGACATCCCCGGGCTCAACCTGGGAACTGCATCTGA
+
CFFGGGGGGGG<FFGFFGGGGGGGGCEGGGGGGGGFFGGGGFGGGGGFGGGGGGGGGGGGGGGGGGGGFDGGGGGGGGGFEGGGGGGGGGFFGGGGGGGGGGGGGGGGGGGGGFFGGGCFFFGGGGGGGGGGGGDGGGGGGGGGGGGGGGGGGGGGGGFCGGGGGGGGGGGDFGGGGGGGGGGGGEGGGGGFEEDEFFGGDDEGGGGFGGGGGEGGGGGGGGGGCDEDGGG95<D7FFFG?FFFGC=CFD*:C?5;GGF9GE3DF?FFFFFF?B02)4)52<F
@DE18INS60510:318:000000000-B6LD3:1:1101:13688:5974 1:N:0:AAGAGGCAGAGCCTTA
TGGGGAATATTGCACAATGGGCGCAAGCCTGATGCAGCCATGCCGCGTGTATGAAGAAGGCCTTCGGGTTGTAAAGTACTTTCAGCGGGGAGGAAGGGAGTAAAGTTAATACCTTTGCTCATTGACGTTACCCGCAGAAGAAGCACCGGCTAACTCCGTGCCAGCAGCCGCGGTAATACGGAGGGTGCAAGCGTTAATCGGAATTACTGGGCGTAAAGCGCACGCAGGCGGTTTGTTAAGTCAGATGTGAAATCCCCGGGCTCAACCTGGGAACTGCATCTGA
+
GGGGGGGGGGGDGEFGFGGGGGGGGGGGGGGGGGGGGGGGGCGGGGGFGGFGGGGGGGGGGGGGGGGGGGG@GGGGGGFGGGGGGGGGGGGGGGGGGGGGGGGGGGGGGGGGGGFGGGGGGGGGGGGGGGGGGGGGGEGGFEFGGGGGGDCGGGGGGGGGGGGGGGGGGGGGGGGGGGGGGGGGEEGGGGGGGGGGGGGGGCGGGGGGDFGGGGGGGGGGDD5DG3=C5CD775C7@?77=*7@7CF**2>D7FFFGGFF);9D@##################
@DE18INS60510:318:000000000-B6LD3:1:1101:9111:5975 1:N:0:AAGAGGCAGAGCCTTA
TGGGGAATATTGCACAATGGGCGCAAGCCTGATGCAGCCATGCCGCGTGTATGAAGAAGGCCTTCGGGTTGTAAAGTACTTTCAGCGGGGAGGAAGGGAGTAAAGTTAATACCTTTGCTCATTGACGTTACCCGCAGAAGAAGCACCGGCTAACTCCGTGCCAGCAGCCGCGGTAATACGGAGGGTGCAAGCGTTAAGCGGAATTACTGGGCGTAAAGCGCACGCAGGCGGTTTGTTAAGTCAGATGTGAAATCCCCGGGCTCAACCTGGGAAATGCATCTGA
+
FGGGGGGG9FGGGGGGEGGGFFEGGGGGGGGGGGGGGGGGGGGGGGGGGGGGFGFFGGEGFGEGCFEEDCF>@F=<@FF=@FGGGGEEDGFFGGGC@CFGGFGGGGGGGGGGGBFFFGFFGGGGGGGCFCEGGGGDGGGGGGGGGCGGGGEGFGGGGGFGGGGGG686*CEDE:CECCEGGEEGG8CGGFFFD888;+<CGGGG?9<<?FFFEGGCCD7DDD5<EGGGGGCD5>7>?FGGF=FF*<@F@:>DG4F?FG>9DDFF###################
@DE18INS60510:318:000000000-B6LD3:1:1101:19689:5979 1:N:0:AAGAGGCAGAGCCTTA
TGGGGAATATTGCACAATGGGCGCAAGCCTGATGCAGCCATGCCGCGTGTATGAAGAAGGCCTTCGGGTTGTAAAGTACTTTCAGCGGGGAGGAAGGGAGTAAAGTTAATACCTTTGCTCATTGACGTTACCCGCAGAAGAAGCACCGGCTAACTCCGTGCCAGCAGCCGCGGTAATACGGAGGGTGCAAGCGTTAATCGGAATTACTGGGCGTAAAGCGCACGCAGGCGGTTTGTTAAGTCAGATGTGAAATCCCCGGGCTCAACCTGGGAACTGCATCTGA
+
GGGGGGGGGGGGGGGGGGGGGGGGGGGGGGGGGGGGGGGGGGGGGGGGGGGGGGGGGGGGGGGGGGGGGGGGGGGGGGGFGGGGGGGGGGGGGGGGGGGGGGGGGGGGGGGGGGGGGGGGGGGGGGGFGGGGGGGGGGGGGGGGGGGGGGGGGGGGGGGGGGGGGGGGCEGGGGGGGGGGGGGGGGGDGFDFGEGDGGGGGDEGGGGGGCFGGGGGCDFGGGGGGDCGGGGDGCC@5FDGBFFFGGFFFG7FFF44DG>>G:DCFFFBBF??:<?2<BBFFFF
@DE18INS60510:318:000000000-B6LD3:1:1101:24494:5982 1:N:0:AAGAGGCAGAGCCTTA
TGGGGAATATTGCACAATGGGCGCAAGCCTGATGCAGCCATGCCGCGTGTATGAAGAAGGCCTTCGGGTTGTAAAGTACTTTCAGCGGGGAGGAAGGGAGTAAAGTTAATACCTTTGCTCATTGACGTTACCCGCAGAAGAAGCACCGGCTAACTCCGTGCCAGCAGCCGCGGTAATACGGAGGGTGCAAGCGTTAATCGGAATTACTGGGCGTAAAGCGCACGCAGGCGGGTTGTTAAGTCAGATGTGAAATCCCCGGGCTCAACCGGGGAACTGCATCTGA
+
GGGGGGGGGGGFGGGGGFEGGGGGGGGGGGGGGEFGGGGGGGGGGGGGGGGGGGGGGGGGGGGGGGGGGGGGGGGGGGGFFGGGGGGGGGDFEGGFGGGGGGGGGGGGGGFGGGF9>EGGFFCCFFGGGGGGGGGGGGGGGCC6CEFGGGGGGGGGGGGGGGGGGGGGGEGEC?CEGGGDGGGG5CEDGFCEGEGGGEFAGGEEG?:CFFGGGGGGGD>C33*9?DGGDGG)9*/<FF7>FF=72C@:**;7C7<FDDB9<)9CFFF(4B;BFBF?>DDA<A4
@DE18INS60510:318:000000000-B6LD3:1:1101:24938:5987 1:N:0:AAGAGGCAGAGCCTTA
TGGGGAATATTGCACAATGGGCGCAAGCCTGATGCAGCCATGCCGCGTGTATGAAGAAGGCCTTCGGGTTGTAAAGTACTTTCAGCGGGGAGGAAGGGAGTAAAGTTAATACCTTTGCTCATTGACGTTACCCGCAGAAGAAGCACCGGCTAACTCCGTGCCAGCAGCCGCGGTAATACGGAGGGTGCAAGCGTTAATCGGAATTACTGGGCGTAAAGCGCACGCAGGCGGTTTGTTAAGTCAGATGTGAAATCCCCGGGCTCAACCTGGGAACTGCATCTGA
+
GGGGGGGGGGGFGGGCFFECFGGGGGGGGGGGGAFFGGGGGGGGGGGGGGGGGGGGGGGGGGGGGGDGGGGGDGGGGGGFGGGGGGGGGGGGGEGGGGGGGGGGDGGGGGGGGAFGGGGGGGGGFGGGGGGGGGGGGGGGGGGGGGGGGGGGGGGGGGGGGGGGGGGGGGGGGGGEFGGG>57CE?8CGGFGGGGDFFFGGGGGGGGFFFFGGCEEGGGGGGDGGGEDDEGDD*9>F?7CBFFFGC4DF77CGFFFCD>>GDFGFFFF?F1358:?DFFABD9
@DE18INS60510:318:000000000-B6LD3:1:1101:18582:5989 1:N:0:AAGAGGCAGAGCCTTA
TGGGGAATATTGCACAATGGGCGCAAGCCTGATGCAGCCATGCCGCGTGTATGAAGAAGGCCTTCGGGTTGTAAAGTACTTTCAGCGGGGAGGAAGGGAGTAAAGTTAATACCTTTGCTCATTGACGTTACCCGCAGGAGAAGCACCGGCTAACTCCGTGCCAGCAGCCGCGGTAATACGGAGGGTGCAAGCGTTAATCGGAATTACTGGGCGTAAAGCGCACGCAGGCGGTTTGTTAAGTCAGATGTGAAATCCCCGGGCTCAACCTGGGAACTGCATCTGA
+
GGGGGGGGGGGGGGGGGGGGGGGGGGGGGGGGGGGGGGGGGGGGGGGGGGGGGGFGGGGGGGGGGGGGGGGGGGGGG@@@@FGGFGGGGGDFGGGGGGGGGGGGGGGFFGGGGGGGGGGGGGGGGGGGGGGGGGGGGGGGGFGGGGGGGGGGGGGGGGGFGGGGGGGGGGGGGGGGGGGGDGGGGGGGGGGGGGGGGGGGDGGGGGGGGGFFGGGGDGGGGGGGGDGGDGGCDDGFFFGGFFFFGGFGFGCDGFFFGD0>G37FFBFFFFB<5::?FA22<A7
@DE18INS60510:318:000000000-B6LD3:1:1101:18537:6018 1:N:0:AAGAGGCAGAGCCTTA
TGGGGAATATTGCACAATGGGCGCAAGCCTGATGCAGCCATGCCGCGTGTATGAAGAAGGGCTTCGGGTTGTAAAGTACTTTCAGCGGGGAGGAAGGGAGTAAAGTTAATACCTTTGCTCATTGACGTTACCCGCAGAAGAAGCACCGGCTAACTCCGTGCCAGCAGCCGCGGTAATACGGAGGGTGCAAGCGTTAATCGGAATTACTGGGCGTAAAGCGCACGCAGGCGGTTTGTTAAGTCAGATGTGAAATCCCCGGGCTCAACCTGGGAACTGCATCTGA
+
GGGGGGGGDGGFGGGGGGGGGGGGGGGGGGGGGGGGGGGGGGGGGGGGGGGGGGGDGGGGGGGGGGGGGGGGGGGGG@@<@FGGGGGGGGGGGGGGGGGGGGGGGGGGGGGGGGGGGGGGGGGGGGGGGGGGGGGGGGGGGGGGGGGGGGGGGGGGGGGCGGGGGGGGGGGGGGGEGGGGGGGGGGGGGGGGGGGGGGGFDGGGGGGGGGGGGGGDFFGGGGGGGGGGGGGDDDDFFFGGFFFFGFFFFGG776?6DG>;7)9>F?F:?FFB:80><A).<A?
@DE18INS60510:318:000000000-B6LD3:1:1101:19784:6024 1:N:0:AAGAGGGAGAGCCTTA
TGGGGAATATTGCACAATGGGCGCAAGCCTGATGCAGCCATGCCGCGTGTATGAAGAAGGCCTTCGGGTTGTAAAGTACTTTCAGCGGGGAGGAAGGGAGTAAAGTTAATACCTTTGCTCATTGACGTTACCCGCAGAAGAAGCACCGGCTAACTCCGTGCCAGCAGCCGCGGTAATACGGAGGGTGCAAGCGTTAATCGGAATTACTGGGCGTAAAGCGCACGCAGGCGGTTTGTTAAGTCAGATGTGAAATCCCCGGGCTCAACCTGGGAACTGCATCTGA
+
GGGGGGGGGGGGGGGG<FGGGGGGGGGGGGFGGGGGGGGGGGGGGGGGGGGGGGGGGGGGGGGGGGGGGGGGGGGGGGGGGGGGGGGGGGGGGGGGGGGGGGGGGGGGGGGGGGDGGGGGGGGGGGGGGGGGGGGGGGGGGGGGGGGGGGGGGGGGGGGGGGGGGGGGGGGGGGGGGGGGGEEGGGGGGGGGGEEEFGGGGGGGGGGGGCFGGGGGGGGGGGGGGCEGDCDDGCGF?FGGFFFFF7?7@CG:C?F?GC>FG@F4@0>:756?::0>B3):):B
@DE18INS60510:318:000000000-B6LD3:1:1101:26150:6026 1:N:0:AAGAGGCAGAGCCTTA
TGGGGAATATTGCACAATGGGCGCAAGCCTGATGCAGCCATGCCGCGTGTATGAAGAAGGCCTTCGGGTTGTAAAGTACTTTCAGCGGGGAGGAAGGGAGTAAAGTTAATACCTTTGCTCATTGACGTTACCCGCAGAAGAAGCACCGGCTAACTCCGTGCCAGCAGCCGCGGTAATACGGAGGGTGCAAGCGTTAATCGGAATTACTGGGCGTAAAGCGCACGCAGGCGGTGTGTTAAGTCAGATGTGAAATCCCCGGGCTCAACCTGGGAACTGCATCTGA
+
GGGFEGGGGGGFGGGGGGGFGGFGGGGGGGG@GFGGGGGGGGGGDGGGGGGGGGGGGGGGGGGEFGEGGGGGGGGGFGGFGGGGGGGGGDGGGGGGGGGGGGGGGGGFGGFFGGGGGGFGGGGGFFGGGGGFGGGGGGGGGGGG@FGGGGDGGGGGCGGFGGEFFFC8;<EEGGGGGCCGGGGC8CECGF+*;;EEFGGCEGECF?FFGGGGEE5EC>FGGG5DGDGG=CDD)1575BFF9*9@FGF*6*7*?F4<D##########################
@DE18INS60510:318:000000000-B6LD3:1:1101:10346:6029 1:N:0:AAGAGGCAGAGCCTTA
TGGGGAATATTGCACAATGGGCGCAAGCCTGATGCAGCCATGCCGCGTGTATGAAGAAGGCCTTCGGGTTGTAAAGTACTTTCAGCGGGGAGGAAGGGAGTAAAGTTAATACCTTTGCTCATTGACGTTACCCGCAGAAGAAGCACCGGCTAACTCCGTGCCAGCAGCCGCGGTAATACGGAGGGTGCAAGCGTTAATCGGAATTACTGGGCGTAAAGCGCACGCAGGCGGTTTGTTAAGTCAGATGTGAAATCCCCGGGCTCAACCTGGGAACTGCATCTGA
+
GGGGGGGGGGGFGGGFGGGGGGGGGGGGGGGGGGGGGGGGGGGGGGGGGGCFFCFGGGGGGGGGGGGGGGGFGG?FGGFCCFGGGGGGGGGGGG?@EGGGGGGGGGGGGGGGGGFEFGFGGGGFFFGGGFFGGGGEEGGGGGGGGGFGGGGGGGFGGGGGEGGFGGGG7FGGGGGGEFFGGGGGGGGGEGGFGDDGGGGGGGGGGFGCCGGGGGEGGGGGGGGGGGEGGGG)1798F@2C@FFBF76**::0*9?4<DF><D379:F??F6<51:??FDA2<@
@DE18INS60510:318:000000000-B6LD3:1:1101:10561:6029 1:N:0:AAGAGGCAGAGCCTTA
TGGGGAATATTGCACAATGGGCGCAAGCCTGATGCAGCCATGCCGCGTGTATGAAGAAGGCCTTCGGGTTGTAAAGTACTTTCAGCGGGGAGGAAGGGAGTAAAGTTAATACCTTTGCTCATTGACGTTACCCGCAGAAGAAGCACCGGCTAACTCCGTGCCAGCAGCCGCGGTAATACGGAGGGTGCAAGCGTTAATCGGAATGACTGGGCGTAAAGCGCACGCAGGCGGTTTGTTAAGTCAGATGTGAAATCCCCGGGCTCAACCTGGGAACTGCATCTGA
+
GGGGGGGG@FGGGGGABFGFGGGGCBF<FFFFFFGGGGDFGGGGGGGGGGFGFC,FFFFGFGCGFGGG<FCCFF;@FFCFFGGGGCEGDGGEGBFF<FGGGGGG9?FFFCGGGGGFGCAC2>FFGGE:FFCFFGGGGGGGGGGGGFFGG5:EGGFGFEGFGFGCGGCFGGGGG88C9@FGGGGGGCE>CFGFE:8CG+<CE5EG+<C:C=F5:>EGGGGGGDEGG3=DDGG755C75@CG?*==DF=:=F>?C@:6CDFBC@D==?#################
@DE18INS60510:318:000000000-B6LD3:1:1101:9506:6041 1:N:0:AAGAGGCAGAGCCTTA
TGGGGAATATTGCACAATGGGCGCAAGCCTGATGCAGCCATGCCGCGTGTATGAAGAAGGCCTTCGGGTTGTAAAGTACTTTCAGCGGGGAGGAAGGGAGTAAAGTTAATACCTTTGCTCATTGACGTTACCCGCAGAAGAAGCACCGGCTAACTCCGTGCCAGCAGCCGCGGTAATACGGAGGGTGCAAGCGCTAATCGGAATTACTGGGCGTAAAGCGCACGCAGGCGGTTTGTTAAGTCAGATGTGAAATCCCCGGGCTCAACCTGGGAACTGCATCTGA
+
FGGGGE@FEFGGGGGA<FDEGGGDGEGFGGF<FGGGFGGGCFGGGGGFFG<FFFCA9FGG8CA6FGGG8FEFCFEFE?FGGGGGGGCGDC74>CB8:+3CFF,DFGGGGGGCE=,3CD<EFGFGFCFC>3FCCEGGGEECG:CFFG,@CC5C:>B>:FB<C7,<:8:B4<CE*41*,5?85*FGGCC8EF7AE5*1:+0;58?5?7FC+C5FG:7*7:7D5CCDDCEDGEG<)778)9CG/9BFFFFF?FCFF=)0/91-<><6@::0,<???:)4<>A####
@DE18INS60510:318:000000000-B6LD3:1:1101:16158:6053 1:N:0:AAGAGGCAGAGCCTTA
TGGGGAATATAGCACAATGGGCGCAAGCCTGATGCAGCCATGCCGCGTGTATGAAGAAGGCCTTCGGGTTGTAAAGTACTTTCAGCGGGGAGGAAGGGAGTAAAGTTAATACCTTTGCTCATTGACGTTACCCGCAGAAGAAGCACCGGCTAACTCCGTGCCAGCAGCCGCGGTAATACGGAGGGTGCAAGCGTTAATCGGAATTACTGGGCGTAAAGCGCACGCAGGCGGTTTGTTAAGTCAGATGTGAAATCCCCGGGCTCAACCTGGGAACTGCACCTGA
+
GGGGGGGGGGGGGGGFFCFGFGCFGEGCFFGGGGGGGGGGGGGGGGEGGGGGGGGGGGGGGGGDGGGGGDGGGGGGGGGFFGGGFFGGDFGGGGGGGGGFGGGGGGGFGGGGGG?GGGGFEFDFFGGFFGGGGGGGGEFFFGGGGGEEEEEGFGGFFEFGGGGGGGGGFGDGE*CEFGGGGDGDCCC><778EE>CGGGFGCC5FFGGG8EDG5CCGGGGGG5CE<ECEGGD1CD>:@FG?6FFGFF*9?DGGFFFC),17>DGFFF?0)2<BF#########
@DE18INS60510:318:000000000-B6LD3:1:1101:27308:6055 1:N:0:AAGAGGCAGAGCCTTA
TGGGGAATATTGCACAATGGGCGCAAGCCGATGCAGCCATGCCGCGTGTATGAAGAAGGCCTTCTGGTTGTAAAGTACTTTCAGCGGGGAGGAAGGGAGTAAAGTTAATACCTTTGCTCATTGACGTTACCCGCAGAAGAAGCACCGGCTAACTCCGTGCCAGCAGACGCGGTAATACGGAGGGTGCAAGCGTTAATCGGAATTACTGGGCGTAAAGCGCACGCAGGCGGTTTGTTACGTCAGATGTGAAATCCCCGGGCTCAACCTGGGAACTGCATCTGAT
+
CGGGGGFGFGGFGGGGFCGGCEFGG:FFG@@FFFGGGGGFEGGGGECFGFGGGGFEGG?EC8A=EFGGGGCFEFAFAFCAFFF<FGGGGFCCGGFGGGGG<<<E@CAFGGFFGFFDFFFGAFDEGGECFE:CEGGD7CEGGGGBC<:<C7<>?FFCC@FDCFFGGF+97F:E:?EGFFF?*?EE**:C<FCG5CECCFGGDCCFGCF@+/5CE5ECC7C<5C5):D537C9<DCF4@*7C###########################################
@DE18INS60510:318:000000000-B6LD3:1:1101:4752:6055 1:N:0:AAGAGGCAGAGCCTTA
TGGGGAATATTGCACAATGGGCGCACGCCTGATGCAGCCATGCCGCGTGTATGAAGAAGGCCTTCGGGTTGTAAAGTACTTTCAGCGGGGAGGAAGGGAGTAAAGTTAATACCTTTGCTCATTGACGTTACCCGCAGAAGAAGCACAGGCTAACTCCGTGCCAGCAGCCGCGGTAATACGGAGGGTGCAAGCGTTAATCGGAATTACTGGGCGTAAAGCGCACGCAGGCGGTTTGTTAAGTCAGATGTGAAATCTCCGGGCTCAACCTGGGAACTGCATCTGA
+
<EGFGGGGDFGGFFFGFG-<FGFGG7F@FGFEFGFGCGGGDFGG7FGGGGFAC<F9<FDFGGGGGGGGGGGGDFGEGGFEFEFGEDEDEGFFCEDFEGFCF=DCFFDAGGG<FFFGDDFGG<FFGBECGFGGGDGCFG>BFGGGGG,@>FBFGGG9FEGGC@9F>BBFD77BDC<B:?<@E5*:8EGCC>CGGGDED++:8*;/<FF+0<C5*2:*CFC375C3*9CDEECCDDG>FFCD/74@7C8097?################################
@DE18INS60510:318:000000000-B6LD3:1:1101:14284:6084 1:N:0:AAGAGGCAGAGCCTTA
TGGGGAATATTGCACAATGGGCGCAAGCCTGATGCAGCCATGCCGCGTGTATGAAGAAGGCCTTCGGGTTGTAAAGTACTTTCAGCGGGGAGGAAGGGAGTAAAGTTAATACCTTTGCTCATTGACGTTACCCGCAGAAGAAGCACCGGCTAACTCCGTGCCAGCAGCCGCGGTAATACGGAGGGTGCAAGCGTTAATCGGAATTACTGGGCGTAAGGCGCACGCAGGCGGTTTGTTAAGTCAGATGTGAAATCCCCGGGCTCAACCTGGGAACTGCATCTGA
+
GGGGGGGGGGGGGGGGFGGGGGGGGGGGGGGGGGGGGGGGGGGGGGGGEGGGGGGGGGGGGGGGGGGGGGGGGGGGGGGGGGGGGGGGGGGGGGFGGGGGGGGGGGGGGGGGGCGGGGGGGGGGGGGGGGGGGGGGGGGGGGGGFGGGGGGGGGGGGGGGGGGGGGGGGGGGGGGGGGGGGDEGGGCEGGCC8CEEE@?EEGGGGGGGGGGGDECEFGFDGGGDGDGDCGGG)17)7BGGFFFFFC?*@GGG=FF?DDFFG:CFFB@?:>6?B0>F<29<AA8
@DE18INS60510:318:000000000-B6LD3:1:1101:21528:6096 1:N:0:AAGAGGCAGAGCCTTA
TGGGGAATATTGCACAATGGGCGCAAGCCTGATGCAGCCATGCCGCGTGTATGAAGAAGGCCTTCGGGTTGTAAAGTACTTTCAGCGGGGAGGAGGGGAGTAAAGTTAATACCTTTGCTCATTGACGTTACCCGCAGAAGAAGCACCGGCTAACTCCGTGCCAGCAGCCGCGGTAATACGGAGGGTGCAAGCGTTAATCGGAATTACTGGGCGTAAAGCGCACGCAGGCGGTTTGTTAAGTCAGATGTGAAATCCCCGGGCTCAACCTGGGAACTGCATCCGA
+
GGGGGGGGGGGGGGGFFGGGGGGGGGGGGGGGGGGGGGGGGGGGGGGGGGGGGE<FG=FGGGGGGGGGFFGGGGGGGGGGGGG<FGEGFGGGGEDGGGGGGGGGGGGGGGGGGGGGGGGGGGGGGGGGGGGGGGGGEECFGGGGGGGGGGDGGGGGGGGGGGFFGFGGCFGG>GGGGGGGGGGGGEECFGGGGGDGGGGGDCGGGCFC7@G=ECGGGFFGDCGD:<5DECD5D<C5@?FC@FFFGD?76>C2:F9)CD(7C)9CF?FF?F0<7<0<?A#####
@DE18INS60510:318:000000000-B6LD3:1:1101:22016:6119 1:N:0:AAGAGGCAGAGCCTTA
TGGGGAATATTGCACAATGGGCGCAAGCCTGATGCAGCCATGCCGCGTGTATGAAGAAGGCCTTCGGGTTGTAAAGTACTTTCAGCGGGGAGGAAGGGAGTAAAGCTAATACCTTTGCTCGTTGACGTTACCCGCAGAAGAAGCACCGGCTAACTCCGTGCCAGCAGCCGCGGTAATACGGAGGGTGCAAGCGTTAATCGGAATTACTGGGCGTAAAGCGCACGCAGGCGGTTTGTTAAGTCAGATGTGAAATCCCCGGGCTCAACCTGGGAACTGCATCTGA
+
GGGGGGGGGGGGGGGGGGGGGGGGGGGGGGGGGGGGGGGGGGGGGGGGGGGGGGGGGGGGGGGGGGGGGGGGGGGFGGGGGGGGGGGGGGGGGGFGGGGGEGGGGGGGGGFGGGGFGGGGGGGFGGGGGGGGGGGGGGGGGGGGGGGGGGGGGGGGGGGGGGGGGGGGGGGGGGGGGGGGGGGGGGGGGGGGGGDGGGGGGGGGGGGGGGGGGGG7=>FGGGGGGGGGGGG5CDGFFFFGFFFFGFBFFGFCFFF@FC99D<DFFFFB:@?::?B24)6ABBF
@DE18INS60510:318:000000000-B6LD3:1:1101:13004:6123 1:N:0:AAGAGGCAGAGCCTTA
TGGGGAATATTGCACAATGGGCGCAAGCCCGATGCAGCCATGCCGCGTGTATGAAGAAGGCCTTCGGGTTGTAAAGTACTTTCAGCGGGGAGGAAGGGAGTAAAGTTAATACCTTTGCTCATTGACGTTACCCGCAGAAGAAGCACCGGCTAACTCCGTGCCAGCAGCCGCGGTAATACGGAGGGTGCAAGCGTTAATCGGAATTACTGGGCGTAAAGCGCACGCAGGCGGTTTGTTAAGTCAGATGTGAAATCCCCGGGCTCAAACGGGGAACTTCATCTGA
+
G9DDCFEGGGGGFGGGGGEFFGEGGGGG?FGGGGGGGC<DGGGGGGGGGGGGGGFGGFCFFFGGGGGGGGG@?EFGFGGGGGGF<EC7CFEGGEGGGD?CFFFGGF=FFF,=FGGGFGGGGGGDGGGGFFFGGGD*F@CFFGGGGGCF@E7CGFGFGGC7CGFGGGCCF:EEEGGGGFCCE5FGEC5EFG?FG*;EF7CCGDGGGGFGFG=:CECCFFGG:<EDGD5DG5DCGGGFFFGGFFFFC?F*9FGGC?:)*149<3DGF##################
@DE18INS60510:318:000000000-B6LD3:1:1101:25785:6129 1:N:0:AAGAGGCAGAGCCTTA
TGGGGAATATTGCACAATGGGCGCAAGCCTGATGCAGCCATGCCGCGTGTATGAAGAAGGCCTTCGGGTTGTAAAGTACTTTCAGCGGGGAGGAAGGGAGTAAAGTTAATACCTTTGCTCATTGACGTTACCCGCAGAAGAAGCACCGGCTAACTCCGTGCCAGCAGCCGCGGTAATACGGAGGGTGCAAGCGTTAATCGGAATTACTGGGCGTAAAGCGCACGCAGGCGGTCTGTTAAGTCAGATGTGAAATCCCCGGGCTCGACCTGGGAACCCCATCTGA
+
GGGGGGGGGGGGGGGGGGGGGFFFEGGGGGGGGFGGGGGGGGGGGGGFGGGGGGGGGGGCFGGGGGGG7FFCFGEDGGGGGGGGGGGCFGGGGDFG>*C:CCGCFCGGFGGGFCCFFGGGGGGGGGGGGGEC65?EDDGGGGGGGGGGGGCCFGCCFGGGGGGGGGGGGGGEG8CEGGGGGGGGGGGGGF?5EEGGGCFGGG;FGGGFCFGDEEGEGGCDDDEGDDDDDGDG:1<7BF:>=**9F7@>BDD7CF66FCB9G:F####################
@DE18INS60510:318:000000000-B6LD3:1:1101:7540:6141 1:N:0:AAGAGGCAGAGCCTTA
AGGGGAATATTGCACAATGGGCGCAAGCCTGATGCAGCCATGCCGCGTGTATGAAGAAGGCCTTCGGGTTGTAAAGTACTTTCAGCGGGGAGGAGGGGAGTAAGGTTAATACCTTTGCTCATTGGCGTTACCCGCAGAAGAAGCACCGGCTAACTCCGTGCCAGCAGCCGCGGTAATACGGAGGGTGCAAGCGTTAATCGGAATTACTGGGCGTAAAGCGCACGCAGGCGGTTTGTTAAGTCAGATGTGAAATCCCCGGGCTCAACCTGGGAACTGCATCTGA
+
GGGGGGGGGGGGGGGEF9FGGGGGGGGGGGGGGGGGGGGGGGGGGGGGGGGGFCFECD<EDGGGGGCD4BFF<DFGF9FFFGGFFDGDFGFEG@FEGGEGGF9FGGGFGGEFFGGGGGDFFCFDGGCFF:@FGGGGGGGG@FGFGFFGGGGEGGGGGGGGGFCCFGGGGGGGG8?GCCFGGEGGD5;?FF7;ECEECFGGGEGFC:<E7<CCGGG55CFC<CCC85CDEED)9<D:F?GGFFFFGFBCF>C*7@)9><90C>3998F?0;:(54><>29>9>@
@DE18INS60510:318:000000000-B6LD3:1:1101:4714:6162 1:N:0:AAGAGGCAGAGCCTTA
TGGGGAATATTGCACAATGGGCGCAAGCCTGATGCAGCCATGCCGCGTGTATGAAGAAGGCCTTCGGGTTGTAAAGTACTTTCAGCGGGGAGGAAGGGAGTAAAGTTAATACCTTTGCTCATTGACGTTACCCGCAGAAGAAGCACCGGCTAACTCCGTGCCAGCAGCCGCGGTAATACGGAGGGTGCAAGCGTTAATCGGAATTACTGGGCGTAAAGCGCACGCAGGCGGTGTGTTAAGTCAGATGTGAAATCCCCGGGCTCAACCTGGGAACTGCATCTGA
+
EFGGGGGGFFGGGGFGGGGGGCFCCGGCEDFDGAFFFGGGGGGGECG>FC8BBF,>FDFGGGGGGGCF:CFF<=FFGGGGGCFGFGGGDGFGGECGGGGGGFFGGGGGGGGGG9<:FFCFDC99FGGGGGGGGGGGDG?EFGGGFEGGGGGGGGGGGGGGGGGGGGGGF5CE5C8EDCF5/AE>EEEGCFDGGGGG5+<CEGGCG7<FCFGGGGCE*:C)CGGGC5>)*29))17)8=CFB496>FFGFFC**0)99DB0C596*45((.(,5????D#####
@DE18INS60510:318:000000000-B6LD3:1:1101:8010:6174 1:N:0:AAGAGGCAGAGCCTTT
AGGGGAATATTGCACAATGGGCGCAAGCCTGCTGCAGCCATGCCGCGTGTATGAAGAAGGCCTTCGGGTTGTAAAGTACTTTCAGCGGGGAGGAAGGGAGTAAAGTTAATACCTTTGCTCATTGACGTTACCCGCAGAAGAAGCACCGGCTATCTCCGTGCCAGCAGCCGCGGTAATACGGAGGGTGCAAGCGTTAATCGGAATTACTGGGCGTAAAGCGCACGCAGGCGGTTTGTTAAGTCAGATGTTCAATGCCCGGGCTCACCCTGGGAACTGCATCTGA
+
EGGGGGGGDFGGGGGDDEFFFFFGGGG7F<?4FCFGGGGGGGGFCFGFCG?DDG9FDD,BFCGFFCEC,<@F;E@AFGGGG9,39BCFDE@@<<:CFC*8F8?CCFGC9BAFGGGGGFGGFGGCEFFGGGGFGGG5ECF:ECGG+;CC5C:89@9@CCG*;>FCFGGGF>EEGE*;CFGFA;CGDE>EGG+;8EE5;0<8?*;F++<CFD5A8:**:7>5C)25?C#########################################################
@DE18INS60510:318:000000000-B6LD3:1:1101:21628:6174 1:N:0:AAGAGGCAGAGCCTTA
TGGGGAATATTGCACAATGGGCGCAAGCCTGATGCAGCCATGCCGCGTGTATGAAGAAGGCCTTCGGGTTGTAAAGTACTTTCAGCGGGGAGGAAGGGAGTAAAGTTAATACCTTTGCTCATTGACGTTACCCGCAGAAGAAGCACCGGCTAACTCCGTGCCAGCAGCCGCGGTAATACGGAGGGTGCAAGCGTTAATCGGAATTACTGGGCGTAAAGCGCACGCAGGCGGTTTGTTAAGTCAGATGTGAACTCCCCGGGCTCAACCTGGGAACTGCATCTGA
+
GGGGGGFGGGGGGGGGGGGGGGGEGGGGGGGGGGGGGGGGGGGGEGGGGGFGGGGGFFFGGGGGGGGGGGGGEFGGGGGFFGGGFGGGGGGGGGGFGGFEFE9CCGGDGGFGGGGGGGGGGGGF9FCGGGGGGGGGCCCGGGGGGGGGGGGCFGGGGGGGGDGGFGGGGGGEGEEGGGGGGEDEGGGDFGCGGGG5EGGGEGGGF7CGCFCCEEG*ADFDGGGGGGEGGCDDDDDFF?:C=FFF7C@:@7C*;F?>DG9>C>CCF?FFF::??BF??-<AFBF
@DE18INS60510:318:000000000-B6LD3:1:1101:22820:6193 1:N:0:AAGAGGCAGAGCCTTA
TGGGGAATATTGCACAATGGGCGCAAGCCTGATGCAGCCATGCCGCGTGTATGAAGAAGGCCTTCGGGTTGTAAAGTACTTTCAGCGGGGAGGAAGGGAGTAAAGTTAATACCTTTGCTCATTGACGTTACCCGCAGAAGAAGCACCGGCTAACTCCGTGCCAGCAGCCGCGGTAATACGGAGGGTGCCAGCGTTAGTCGGAATTACTGGGCGTAAAGCGCACGCAGGCGGTTTGTTAAGTCAGATGTGAAATCCCCGGGCTCCACCTGGGAACTGCATCTGA
+
GGGGGGGGGGGGGGGGGGGGGGGGGGGDGGGGGGGGGGGGGGGGGGGGGGEEEFFGGGGGGGGGGGGEGGGGGFGGGGGGGGG<EFGGGGGGGCGFFGCFF<FGGGGCGGCCGGGGFGGGGGG99FGGGFGGFGGGGGDGFG7F?FFC@FGEGGGGGGGFCF,78CGGG@E:8:58ECGFC;>5:EED*<@FEEE82+<?EG*;F<C7++*:EG=EGGFDGGGGG5E3CC3C39CFFFC>FFF4:FFGFF77C=FFGD90C)**/(08:@??###########
@DE18INS60510:318:000000000-B6LD3:1:1101:20615:6197 1:N:0:AAGAGGCAGAGCCTTA
TGGGGAATATTGCACAATGGGCGCAAGCCTGATGCAGCCATGCCGCGTGTATGAAGAAGGCCTTCGGGTTGTAAAGTACTTTCAGCGGGGAGGTAGGGAGTAAAGTTAATACCTTTGCTCATTGACGTTACCCGCAGAAGAAGCACCGGCTAACTCCGTGCCAGCAGCCGCGGTAATACGGAGGGTGCAAGCGTTAATCGGAATTACTGGGCGTAAAGCGCACGCAGGCGGTTTGTTAAGTCAGATGTGAAATCCCCGGGCTCAACCTGGGAACTGCATCTGA
+
GGGGGGGGGGGGGGGGGGGGGGGGGGGGGGGGGGGGGGGGGGGGGGGGGGGGFGFGGGGGGGGGGGGGEEGGGGGFGGGGGGGFFGGGGGDGGGGGGGGGGGGGFGGFGGFGGGGGGGGFGGGGCGGGFGGGGCGEGEGGGGGGGGGGGGGDGGGGGGGGGGFGGGGGGGGGDGEEGGGGGGGGGGGGGGGGGGGEGGGGG5;CGFGGGG=CEG5CC7FDGDEGGDEDGGG3>39@4677FFFFFGFGFFGGGFFFGGFBD3FF=7F??>?::::5<<99AA=
@DE18INS60510:318:000000000-B6LD3:1:1101:27038:6200 1:N:0:AAGAGGCAGAGCCTTA
TGGGGAATATTGCACAATGGGCGCAAGCCTGATGCAGCCATGCCGCGTGTATGAAGAAGGCCTTCGGGTTGTAAAGTACTTTCAGCGGGGAGGAAGGGAGTAAAGTTAATACCTTTGCTCATTGACGTTACCCGCAGAAGAAGCACCGGCTAACTCCGTGCCAGCAGCCGCGGTAATACGGAGGGTGCAAGCGTTAATCGGAATTACTGGGCGTAAAGCGCACGCAGGCGGTTTGTTAAGTCAGATGTGAAATCCCCGGGCTCAACCTGGGAACTGCATCTGA
+
GGGGGGGGGGGGGGGGGGGGGGGGGGGGGGGGGGGGGGGGGGGGGGGGGGGGFGGGGGGGGGGGGGGEFEFGGGGGGGGGGGGD<FEFDGGGDFGFFGGGGFCGGGGGGGGGGGGGGGGGFGGGGGGGGGGGGGGGG7FGGG7FGGGGGGGGGGGGGGG*FGFCGGFEFFGDCGDEGGGFGCGGEGGGGGGGGGGGGGGGGEEGFFGGGGGGGEEEGGGGGGGGGGGGGGGDDDGFFFCGFFFF7CFGFFFCDF@FGG99G77CF25?:@6054:)4AA>4<6
@DE18INS60510:318:000000000-B6LD3:1:1101:27023:6210 1:N:0:AAGAGGCAGAGCCTTA
TGGGGAATATTGCACAATGGGCGCAAGCCTGATGCAGCCATGCCGCGTGTATGAAGAAGGCCTTCGGGTTGTAAAGTACTTTCAGCGGGGAGGAAGGGAGTAAAGTTAATACCTTTGCTCATTGACGTTACCCGCAGAAGAAGCACCGGCTAACTCCGTGCCAGCAGCCGCGGTAATACGGAGGGTGCAAGCGTTAATCGGAATTACTGGGCGTAAAGCGCACGCAGGCGGTTTGTTAAGTCAGATGTGAAATCCCCGGGCTCAACCTGGGAACTGCATCTGA
+
GGGGGGGGGGGGGGGGGGGGGGGGGGGGGGGGGGGGGGGGGGGGDGGGGGGGGGGGGGGGGGGGGGGGGGGFFFGGGGGGGGGGGGGGDGGGGGGGGGGGGEFFGGGGGGGGGGGGGGCFAFGFFGGFFGGGGEGCGDGGGGDGGGGGCGFGGGGFGDGEBCFCGGCFGDEEEGDGGGGGGGEGGG>CFGGGGGEGGGGGGDEGGFGGFCGFGEEECCFGGGGGGGGGGGD<DGG>:6>CFFFFGGFG4*:*?7)/9D>>G>FGFFFFBF::86:<2<AFFF@
@DE18INS60510:318:000000000-B6LD3:1:1101:22476:6212 1:N:0:AAGAGGCAGAGCCTTA
TGGGGAATATTGCACAATGGGCGCAAGCCTGATGCAGCCATGCCGCGTGTATGAAGAAGGCCTTCGGGTTGTAAAGTACTTTCAGCGGGGAGGAAGGGAGTAAAGTTAATACCTTTGCTCATTGACGTTACCCGCAGAAGAAGCACCGGCTAACTCCGTGCCAGCAGCCGCGGTAATACGGAGGGTGCAAGCGTTAATCGGAATTACTGGGCGTAAAGCGCACGCAGGCGGTTTGTTAAGTCAGATGTGAAATCCCCGGGCTCAACCTGGGAACTGCATCTGA
+
GGGGGGGGGGGGGGGGGGGGGGGGGGGDGGGGGGGGGGGGGGGEFDGGGGGGGGGGGGFGGGGGGGGGGGGGGGGGGGGGGGGGGGGGGGGGGGGGGGGGGGGFGGGGGGGGGGGGGGGGFGGGGGGGGGGGGGGGDGEGGGDGGGGDGGGGGGGGGGGGGGGGGGFGCEGGGGDGGGGGD87CEGGGGGFFGGGGGGGGGG5:FFFGEFCFGGGGGCFGGGGGGGGGGGGDG3CFF?:FFFF?FDFGFG7:CFFFGGFFC7FGFFF:(7::?B:<?2<D<>4
@DE18INS60510:318:000000000-B6LD3:1:1101:8671:6214 1:N:0:AAGAGGCATAGCCTTA
TGGGGAATATTGCACAATGGGCGCAAGCCTGATGCAGCCATGCCGCGTGTATGAAAAAGGCCTTCGGGTTGTAAAGTACTTTCAGCGGGGAGGAAGGGAGTAAAGTTAATACCTTTGCTCATTGACGTTACCCGCAGAAGAAGCACCGTCTAACTCCGTGCCAGCAGCCGCGGTAACACGGAGGGCGCAAGCGTCACTCGGCATCACTGGGCGTAAAGCGCACGCAGGCGGTCTGTAAAGTCAGATGTGAAATCCCCGCGCCAACCCTGGGAACTGCACCTGC
+
9FFGGDFF=-5,E?F,=-?=FGEGDGGCCEDAFGGE?B,E,FGGCCBF+C8<FCC,:>+3=DF,FF7:FEG@FGAFF=FBF9D9=FCFDC<CF<FCE**=F:,:<C@:FF,?F<,<,<<C:,FF@FG@:0*<CEC/:>F6@FCF?C5*/;1:9?+AF8:88C:CC:*;EEGGCC8C++0;C8EEC*:C5*:F5C*;8+</**2:++0<@*7:*2:5/:CCDCGDGG#########################################################
@DE18INS60510:318:000000000-B6LD3:1:1101:9742:6218 1:N:0:AAGAGGCAGAGCCTTA
TGGGGAACATTGCACAATGGGCGCAAGCCTGATGCAGCCATGCCGCGTGTATGAAGAAGGCCTTCGGGTTGTAAAGTACTTTCAGCGGGGAGGAAGGGAGTAAAGTTAATACCTTTGCTCATTGACGTTACCCGCAGAAGAAGCACCGGCTAACTCCGTGCCAGCAGCCGCGGTAATACGGAGGGTGCAAGCGTTAATCGGAATTACTGGGCGTAACGCGCACGCAGGCGGTTTGTTAAGTCAGATGTGAACTCCCCGGGATCAACCTGGGAACTGCATCTGG
+
EFGGGGGGGGGGDF<F<FGGFEEGGGGGGGFGFGGGGAEFGGGCFGGG>F=FFC?AFDEGCFBFEGGDGEFFGF?EFFG9BFGA9E:F:++6CF,D:F8FFC=@DFF,DFFEGDFCAFFF,=BFGGGEFCFGGGGDEDGGG<FFGGGEGG7<7B9>FG<7:FFDGC+B8<C@CE8CFGFFGG88:C*1+:9F8;/*1+3;E5;ECFGFF6::EGGE/9<5DCEDGGG)::5CG*7>5**29/@6:A@:7CC################################
@DE18INS60510:318:000000000-B6LD3:1:1101:19519:6222 1:N:0:AAGAGGCAGAGCCTTA
TGGGGAATATCGCACAATGGCGCAAGCCTGATGCAGCCATGCCGCGTGTATGAAGAAGGCCTTCGGGTTGTAAAGTACTTTCAGCGGGGAGGAAGGGAGTAAGGTTAATACCTTTGCTCATTGACGTTACCCGCAGAAGAAGCACCGGCTAACTCCGTGCCAGCAGCCGCGGTAATACGGAGGGTGCAAGCGTTAATCGGAACTACTGGGCGTAAAGCGCACGCAGGCGGTTTGTTAAGTCAGAAGTGAAATCCCCGGGCTCAACCTGGGAACTGCATCTGAT
+
GGGGGGGGGGGGGGGGGGGGGGGGGGGGGGGGGGGGGGFGFGGGGGGGGGGGGGGGGGGGGGGGGGGGGGGGGGGGGGGGGGGGGGGGG+>:FFFGGGGGGGGGGGGAFFFGGGGGGGGGGGCFGGGGGGGGGGEGDGGCECGFGGGGGGGGGGGGGGCFGGGGGGGGDGGGGGGGDFGGCEGGGGGGGGGGGG8CFGGGGCEGGGGFFGGGGGGGEGGGGG*5:CECEG)9DDF?6=CGFF4*0?BCFFCDG66>5D>FDFF6?B41:F:708?F2:<<BFF
@DE18INS60510:318:000000000-B6LD3:1:1101:22339:6257 1:N:0:AAGAGGCAGAGCCTTA
TGGGGAATATTGCACAATGGGCGCAAGCCTGATGCAGCCATGCCGCGTGTATGAAGAAGGCCTTCGGGTTGTAAAGTACTTTCAGCGGGGAGGAAGGGAGTAAAGTTAATACCTTTGCTCATTGACGTTACCCGCAGAAGAAGCACCGGCTAACTCCGTGCCAGCAGCCGCGGTAATACGGAGGGTGCAAGCGTTAATCGGCATTACTGGGCGTAAAGCGCACGCAGGCGGTTTGTTAAGTCAGATGTGAAATCCCCGGGCTCAACCTGGGAACTGCCTCTGA
+
GGGGGGGGFGGGGGGGGGGCFFFCFGGGGGGGGGGGGGFDFGGGGGGGDGGGGGGGGGFGGGGGGGCCGGGGFGGAFGGGGGGFEGFGGGGGGDGGGDGFGAEFGGGFGG9FFGGGFGGGCGG9DGCECFGFGGGG>7BBA:FGFGGCEGGD,CF:FGFFGFDAFF@FCFEG5ECECGGGG5CGGGEEGG7EGEG>/CF*;*1CF+<F9+:CGGC=5:DCGDGGGGGCEC)9CGCF@6*:9FF4CC?FFF7>?*9?5>>>GFG=*.<??>1,5?#########
@DE18INS60510:318:000000000-B6LD3:1:1101:21070:6260 1:N:0:AAGAGGCAGAGCCTTA
TGGGGAATATTGCACAATGGGCGCAAGCCTGATGCAGCCATGCCGCGTGTATGAAGAAGGCCTTCGGGTTGTAAAGTACTTTCAGCGGGGAGGAAGGGAGTAAAGTTAATACCTTTGCTCATTGACGTTACCCGCAGAAGAAGCACCGGCTAACTCCGTGCCAGCAGCCGCGGTAATACGGAGGGTGCAAGCGTTAATCGGAATTACTGGGCGTAAAGCGCACGCAGGCGGTTTGTTAAGTCAGATGTGAAATCCCCGGGCTCAACCTGGGAACTGCATCTGA
+
GGGGGGGGGGGGGGGGGGGGGGGGGGGGGGGGGGGGGGGGGGGGGGGGGGGGGGFFGGGGGGGGGGGGGGGGGGFGFGGGGGGCEGGGGGGGGGGCEGFGG?FFGGGGGGFGGGGGGGFGGGGFCFGGGGGGGGGGGGGGGGGGCGGGGGGG:FFGGGGGGGGGGFGGGGGGGGGDCFFFE5CCCEEEGFEFGGGGGGGGCEEGG9EGEGFGGGGGCFGGDDGGGGGDGGGGDCD4F?GFFFFFDFFFFFD=FFF65C;FGFGGF:F??FF?:<?<?>AF2<@
@DE18INS60510:318:000000000-B6LD3:1:1101:17685:6272 1:N:0:AAGAGGCAGAGCCTTA
TGGGGAATATTGCACAATGGGCGCAAGCCTGATGCAGCCATGCCGCGTGTATGAAGAAGGCCTTCGGGTTGTAAAGTACTTTCAGCGGGGAGGAAGGGGGTAAAGTTAATACCTTTGCTCATTGACGTTACCCGCAGAAGAAGCACCGGCTAACTCCGTGCCAGCAGCCGCGGTAATACGGAGGGTGCAAGCGTTAATCGGAATTACTGGGCGTAAAGCGCACGCAGGCGGTTTGTTAAGTCAGATGTGAAATCCCCGGGCTCAACCTGGGAACTGCATCTGA
+
GGGGGGGGGGGFGGFGGGAFGGGGGGGGGGGGGGGGGGGGGGGGGGGGGGGGGGGGGGFGGGGGGGGGGGGGFGGGFFGGGGGGGGGGGGGGGGGGGCFGGGGGGGGGGGGGGGGGDGGGGGGGGGGGGGGGGDGDGCCFGGGGFGGGDGGGGGGGGGGDGG7FFEFGGDGGGGEGG+:FGGGGGD>EGGCFGGGGGGGGGGGGGCFGCFGF=EEEE77<DCEDGGCCEEDGGGGFFFGFFFFFFEFGFGGCG?FFFDFBGFCFFBFBFF<F?FFB<<)6>DF
@DE18INS60510:318:000000000-B6LD3:1:1101:12787:6292 1:N:0:AAGAGGCAGAGCCTTA
TGGGGAATATTGCACAATGGGCGCAAGCCTGATGCAGCCATGCCGCGTGTATGAAGAAGGCCTTCGGGTTGTAAAGTACTTTCAGCGGGGAGGAAGGGAGTAAAGTTAATACCTTTGCTCATTGACGTTACCCGCAGAAGAAGCACCGGCTAACTCCGTGCCAGCAGCCGCGGTAATACGGAGGGTGCAAGCGTTAATCGGAATTACTGGGCGTAAAGCGCACGCAGGCGGTTTGTTAAGTCAGATGTGAAATCCCCGGGCTCAACCTGGGAACTGCATCTGA
+
GGGGGGFGGGGFGGGGFFGFFGFGGEGFGGGFFFGGGGGGFGGGGGGGGGGGGGGGGGCFGGGGGGGGGGGGCCECFGGGGGGGFF@EEFCGGDGGGGGGC8CFFGGGGG9FGGGGFG9>=FGFGGGGGFGGGDG<FGGGCF<F@FFCEEG@,?FGEEG7FGCDF8BFC=CCCCCEGGGFG8FG8CEDFGEG>EEDE:EGD5CEFCGGGC5CEEG*/>DG395CGDGGGGGGDDGFF?C*9?BFFGFF?>C*CF?F9719))1764@0?F((43?F>39<<<6
@DE18INS60510:318:000000000-B6LD3:1:1101:8674:6298 1:N:0:AAGAGGCAGAGCCTTA
TGGGGAATATTGCACAATGGGCGCAAGCCTGATGCAGCCATGCCGCGTGTATGAAGAAGGCCTTCGGGTTGTAAAGTACTTTCAGCGGGGAGGAAGGGAGTAAAGTTAATACCTTTGCTCATTGACGTTACCCGCAGAAGAAGCACCGGCTAACTCCGTGCCAGCAGCCGCGGTAATACGGAGGGTGCAAGCGTTAATCGGAATTACTGGGCGTAAAGCGCACGCAGGCGGTTTGTTAAGTCAGATGTGAAATCCCCGGGCTCAACCTGGGAACTGCATCTGA
+
CFGGGGGCFAEGGGGGGGGGGGFEEGGFFFGGGGGGGGFGGGGGGGGFEFGFGGGGGGGGGGGGGGGGGGGGGGGGGGGEFFGGGGGGGGGGGGGGGGGGGGGGGGGGGGGGGGGGGGGGGGGGGGGGGGGGGGGGGGGGGGGGGFGGGGGGGGGGGGGGGGGGGGGGGGGGGGGGGGGGGDGGGGGGGGGGGDDDFFGGGDGG6EGFGFGGGGG5CDGDDGGGEDCDEGG99CDFF?GGFFFFD7@>FFFGCFFFGGF9C>3FF?F?FFFFB627<2A9<>?
@DE18INS60510:318:000000000-B6LD3:1:1101:6117:6310 1:N:0:AAGAGGCAGAGCCTTA
TGGGGAATATTGCACAATGGGCGCAAGCCTGATGCAGCCATGCCGCGTGTATGAAGAAGGCCTTCGGGTTGTAAAGTACTTTCAGCGGGGAGGAAGGGAGTAAAGTTAATACCTTTGCTCATTGACGTTACCCGCAGAAGAAGCACCGGCTAACTCCGTGCCAGCAGCCGCGGTAATCCGGCGGGTGCAAGCGTTCATCGGAATTACTGGGCGTAAAGCGCACGCAGGCGGTTTGTTAAGTCAGCTGTGCAATCCCCGGGCTCCACCTGGGAACTGCATCTGA
+
6FFGGGE@DE<FAFG9A<EEG,@@@FC<DEFFGG9FCCFFFFGGG7C@FGFGGGGGFFFC<FGGGGGGFFFF55EFGEEFGGGGGG7FCE>=F:=EEF<BF8CFFGF?9FDAGGGGGGFGDFGCCF>GG7FGFGEFC@>FEDFFGGGGFFEE:>CGCEGFGGG?GC:FG@ECFGECG+<CG*=E*CEEF7CCCCG*+<CFE*/A<0CC+85CCE*/>F>C5):CEG=5557CDCGFF*2*7=*9*<FFF*:7>F?FC>03C;<*9:F??4(,(8>??><A###
@DE18INS60510:318:000000000-B6LD3:1:1101:6131:6321 1:N:0:AAGAGGCAGAGCCTTA
TGGGGAATATTGCACAATGGGCGCAAGCCTGATGCAGCCATGCCGCGTGTATGAAGAAGGCCTTCGGTTTTTAAAGTACTTTCAGCGGGGAGGAAGGGAGTAAAGTTAATACCTTTGCTCATTGACGTTACCCGCAGACTAAGCACCGGCTAACTCCGTGCCAGCAGCCGCGGTAATACGCAGGGTGCAAGCGTTAATCGGAATTACTGGGCGTAAAGCGCACGCAGGCGGTTTGTTAAGTCAGCTGTGAAATCCCCTGGCTCAACCTGGGAACTGCATCTGC
+
=CFGGFECFC9@<FFFCC<CDFGGGGGCEFGGGGGGGGGGFFFFCFGFGGCF9FAEFGGGGGGGGFG44C,CADFCGGGF,CFFFF>BF74++C,:BFFGF8,@EFGGGGCFDFGG9==@,CF99>FGFGGGG:F++@,,,3,@FGG7>FG>7F,?DFC<FF9FE,,=C<C**=*;C9E8**144=*;EF7F5;E5*<@58*/;F9CG7+:::E=GGGGDDGE3:C/7C5)19<CFF4>>FF4F*<<?):*::FF;C*3(C>F*92F>(>,((,2<?BFDA##
@DE18INS60510:318:000000000-B6LD3:1:1101:23681:6331 1:N:0:AAGAGGCAGAGCCTTA
TGGGGAATATTGCACAATGGGCGCAAGCCTGATGCAGCCATGCCGCGTGTATGAAGAAGGCCTTCGGGTTGTAAAGTACTTTCAGCGGGGAGGAAGGGAGTAAAGTTAATACCTTTGCTCATTGACGTTACCCGCAGAAGAAGCACCGGCTAACTCCGTGCCAGCAGCCGCGGTAATACGGAGGGTGCAAGCGTTAATCGGAATTACTGGGCGTAAAGCGCACGCAGGCGATTTGTTAAGTCAGATGTGAAATCCCCGGGCTCAACCTGGGAACTGCATCTGA
+
GGGGGGGGGGGGGGGGGGGGGGGGGGGGGGGGGGGGGGGGGGGGGGGGGGFGGGFGGGFGGGGGGGGEGGGGGGGGFGGEFGGGGGGGGGGGGGGGGGGGGGGGGGGGGGGGGGGGGGGGGGGFGGGG7FGGGGDGGGGGGFGGGGGGGCCCGGGGGGGGGGGGGFGGEEGGGEEEF7CFEGGGC8EGGGGGCGGGGG98?CCFEC@<FGGGCEEDGGGGDDGDGDEDC75C<7CFF=DG6B6@C9@D4*:7CBFFFGB>C5766:FFFF12:<)3>ABD###
@DE18INS60510:318:000000000-B6LD3:1:1101:5513:6332 1:N:0:AAGAGGCAGAGCCTTA
TGGGGAATATTGCACAATGGGCGCAAGCCTGATGCAGCCATGCCGCGTGTATGAAGAAGTCCTTCGGGTTGTAAAGTACTTTCAGCGGGGAGGAAGGGAGTAAAGTTAATACCTTTGCTCATTGACGTTACCCGCAGGAGAAGCACCGGCTAACTCCGAGCCAGCAGCCGCGGTACTACAGGGGGTGCAAGCGTTAATCGGAATTACTGGGCGTAAAGCGCACGCAGGCGGTTTGTTAAGTCAGATGTGAACTCCCCGGGCCCCACCTGGGAACTGCATCTGC
+
GGGGGGGGCGDFGGGEA?FFGFGGGGG<FE,FFEFCFFDGEGGFGGGCGGGGGGGGGFG<,=FGGGGEGGGGGGGGGGFG@FFGGGEGGGCGGG<CCECFGGGGGBFGGGFGG<CG:FGF,<?F9FFGFDFDFEDDECCEF@FFEGFDEGGGFFFFFGGGGGFDFCGEG8EEDCE8EFF6?EEGGGEGGD0A**;8CFFED5*;?@CCEC7C=EC=F7CDDDEDG):<=CGC<DC@F4F*96/@FGBCFCF*:=F:D##########################
@DE18INS60510:318:000000000-B6LD3:1:1101:22024:6333 1:N:0:AAGAGGCAGAGCCTTA
TGGGGAATATTGCACAATGGGCGCAAGCCTGATGCAGCCATGCCGCGTGTATGAAGAAGGCCTTCGGGTTGTAAAGTACTTTCAGCGGGGAGGAAGGGAGTAAAGTTAATACCTTTGCTCATTGACGTTACCCGCAGAAGAAGCACCGGCTAACTCCGTGCCAGCAGCCGCGGTAATACGGGGGGTGCAAGCGTTAATCGGAATTACTGGGCGTAAAGCGCACGCAGGCGGTTTGTTAAGTCAGATGTGAAATCCCCGGGCTCAACCTGGGAACTGCATCTGA
+
GGGGGGGGGGGGGGGGGGGGGGGGGGGGGGGGGGGGGGGGGGGGGGGGGGGGGGGGGGGGGGGGGGGGFGGGGGGGGGGGGGGGGGGGGGGGGGGGGGGGGGGGGGGGGGFGGGGGGGGGFGGEFGGGGGGGGGGGGGGGGGGGGGGGGGGCFGGGGGGGGGGCGFGFGGGDGGGGGGGGGCGGGGGGGGCFGGGGDGGDGECFFGGGGFGGGGCGGGGGGGGGGGEGGDD9CCGFF?D>@FFFFGFGFGG7CFFFGDFFG>GCF?FFFFF?8???>FFFFFF
@DE18INS60510:318:000000000-B6LD3:1:1101:13850:6334 1:N:0:AAGAGGCAGAGCCTTA
TGGGGAATATTGCACAATGGGCGCAAGCCTGATGCAGCCATGCCGCGTGTATGAAGAAGGCCTTCGGGTTGTAAAGTACTTTCAGCGGGGAGGAAGGGAGTAAAGTTAATACCTTTGCTCATTTACGTTACCCGCAGAAGAAGCACCGGCTAACTCCGTGCCAGCAGCCGCGGTAATACGGAGGGTGCAAGCGTTAATCGGACTTACTGGGCGTAAAGCGCACGCAGGCGGTTTGTTAAGTCAGATGTGAAATCCCCGGGCTCAACTTGGGCACTGCATCTGA
+
GCFGGDEGFE9?BFFEDF9FCFFC:FGGE=A@FGGGGFFFGCGGEGGGDGGGGF,D<F<DDFGCGFGGGGCFCCGCFDFBFGGFEF7*FC:CF*=3<@F@CCFCFGGGGGG:FFFF9BFFGGG9FEC<FCFECGEC>*C?FCECCE585E888FFC8CF5CFGC5EGCFCE>CGG5AFG>58*88CCEFF+:;CEECFEF>C*:C+<F985:EE7E=FC3CD5DE5E)CCDGGGGF?FC7F?F*7CFCFF:FFFFF373()57C=,94))8(4:?FFA4AA>F
@DE18INS60510:318:000000000-B6LD3:1:1101:27786:6353 1:N:0:AAGAGGCAGAGCCTTA
TGGGGAATATTGCACAATGGGCGCAAGCCTGATGCAGCCATGCCGCGTGTATGAAGAAGGCCTTCGGGTTGTAAAGTACTTTCAGCGGGGAGGAAGGGAGTAAAGTTAATACCTTTGCTCATTGACGTTACCCGCAGAAGAAGCACCGGCTAACTCCGTGCCAGCAGCCGCGGTAATACGGAGGGTGCATGCGTTAATCGGAATTACTGGGCGTAAAGCGCACGCAGGCGGTTTGTTAAGTCAGATGTGAAATCCCCGGGCTCAACCTGGGAACTGCATCTGA
+
GGGGGGGGGGGGGGGGGGGGGGFGGGGGGGGGGGGGGGGGGGGGGGGGGGGGGGFGGGGGGGGGGGGGGGGGGGGGGGGFFGGGGGGGGDBFGGGGDGGGGGGGGFDGGGGGGGGGGGGGGCGGGGGGGGGGGGGGGGGGGGGGGGFGGGECGGGGGGGGGGGGG?EGGGGGGGGGCFGGGGGGGGGGGGGGGGGGGGGGGGDF6CFG?EGGGGGDGGGGGGGGGGGGGGGDGGGFFFGFF??FGGFFFDCFGF<FGG9>D>FF@?FBBFFF??7<4<:A###
@DE18INS60510:318:000000000-B6LD3:1:1101:16634:6360 1:N:0:AAGAGGCAGAGCCTTA
TGGGGAATATTGCACAATGGGCGCAAGCCTGATGCAGCCATGCCGCGTGTATGAAGAAGGCCTTCGGGTTGTAAAGTACTTTCAGCGGGGAGGAAGGGAGTAAAGTTAATACCTTTGCTCATTGACGTTACCCGCAGAAGAAGCACCGGCTAACTCCGTGCCAGCAGCCGCGGTAATACGGAGGGTGCAAGCGTTAATCGGAATTACTGGGCGTAAAGCGCACGCAGGCGGTTTGTTAAGTCAGATGTGAAATCCCCGGGCTCAACCTGGGAACTGCATCTGA
+
GGGGGGGGGGGGGGGFEEFFGGFGGGGCGGFGGGGGGFGGGGGGGGGFGGGGGGGGGG8AEECGGGGEFFGCGGGGGGGGGGGGGGGGDGFEGGGFGGGGGGGGGGGGGGGGGGF<=C<BFGGFAFGGGGGFFFGCGGGGGGGGGGGE<<CGFFGGGEGCFGGGGGGGG:BCEGEEGGGCGDGGGE>EFG+:CEDG5<FFDGEFG9?FEFCCEGDGG>CDC3=<C9EDGDGGGDGF@F:*===?*C@FF77>7=@?DD>>DEF==?F?BFBFFFF?>>AA2A=
@DE18INS60510:318:000000000-B6LD3:1:1101:14054:6361 1:N:0:AAGAGGCAGAGCCTTA
TGGGGAATATTGCACAATGGGCGCAAGCCTGATGCAGCCATGCCGCGTGTATGAAGAAGGCCTTCGGGTTGTAAAGTACTTTCAGCGGGGAGGAAGGGAGTAAAGTTAATACCTTTGCTCATTGACGTTACCCGCAGAAGAAGCACCGGCTAACTCCGTGCCAGCAGCCGCGGTAATACGGAGGGTGCAAGCGTTAATCGGAATTACTGGGCGTAAAGCGCACGCAGGCGGTTTGTTAAGTCAGATGTGAAATCCCCGGGCTCAACCTGGGAACTGCATCTGA
+
GGGGGGGGGGGGGGGGGFGGGGGGGGGFGGGGGGGGGGGGGGGGGGGGGGGGFGGGGGDGGGGGGGGGGGGGGGGFGGGGGGGGFGFGEGCGDEGFGGGGGGDGFGGGGGGGGFGGGGGGGGGDGGGGGGGGGGGGD8EGG6CFDFGGDGGEGGGGGGGGGGGGGGGGGCGGEGGGFGGCC5CEEGDGGFFGGGGGGGGGG5?FGGFC<CGGGGGGGGG:DDDGGGGGGGDGGGD>FFDGFF4BCFFGBCFGGF?FGDBFGBFFFBFFF>???F?FFBFFBA4
@DE18INS60510:318:000000000-B6LD3:1:1101:15008:6371 1:N:0:AAGAGGCAGAGCCTTA
TGGGGAATATTGCACAATGGGCGCAAGCCTGATGCAGCCATGCCGCGTGTATGGAGAAGGCCTTCGGGTTGTAAAGTACTTTCAGCGGGGAGGAAGGGAGTAAAGTTAATACCTTTGCTCATTGACGTTACCCGCAGAAGAAGCACCGGCTAACTCCGTGCCAGCAGCCGCGGTAATACGGAGGGTGCAAGCGTTAATCGGAATTACTGGGCGTAAAGCGCACGCAGGCGGTTTGTTAAGTCAGATGTGAAATCCCCGGGCTCAACCTGGGAACTGCATCTGA
+
GCFFGGCGGGGGGGGGFGFGFFBEGGGFGDGGGFCGGGGGGGGGGGGGGGDCFFGF8FFGGGGGGFGGGGGGFFGGGGGGGGGFGEGGEG7FEFGGGGGGGDFEDFGGGGFFGGGGGGGGGGGGGGGGGFGGGDEGCDB:FFFGEGGGCFCCFGGGGGGGGGGFGGGGGGEGGGGGGGFFECFG5ECEGGCFGE>GCGGCCE5EGGGG7+:C5C=E5CGCGGGGGDGD5EGDDDDF4F7:BBFF7CFG=DCGFFF4FD9>C>C>?B>>:42???B2<<9>AB=
@DE18INS60510:318:000000000-B6LD3:1:1101:23275:6377 1:N:0:AAGAGGCAGAGCCTTA
TGGGGAATATTGCACAATGGGCGCAAGCCTGATGCAGCCATGCCGCGTGTATGAAGAAGGCCTTCGGGTTGTAAAGTACTTTCAGCGGGGAGGAAGGGAGTAAAGTTAATACCTTTGCTCATTGACGTTACCCGCAGAAGAAGCACCGGCTAACTCCGTGCCAGCAGCCGCGGTAATACGGAGGGTGCAAGCGTTAATCGGCATTACTGGGCGTAAAGCGCACGCAGGCGGTTTGTTAAGTCAGATGTGAAATCCCCGGGCTCAACCTGGGAACTGCATCTGA
+
GGGGGGGGGGGGGGGGFGFGGGFGGGGGGGGGGGGGGGGGGGGEGGGFGGGGGGFGGGFCFGGGFGGGGGGGGGGGGGGGFFGGFGGGGGGGGGGFGGGGFGDGGGGGGGGGGGGGGGGGGGGGDFEFGGGGGGGGGDGGGFFGGGGGGGGGGGGGGGGGGGGGGGGGCFEECFFGGGGGGCECEGGGGGCGGGGDF?9*8*:*<CF7FGGFEED7AGGCGDEGC3CDG59)99C>FFGGF?BFGFFGFG7:DF?49<64C)9>7(;?7517::77?<4<AD4
@DE18INS60510:318:000000000-B6LD3:1:1101:22361:6379 1:N:0:AAGAGGCAGAGCCTTA
TGGGGAATATTGCACAATGGGCGCAAGCCTGATGCAGCCATGCCGCGTGTATGAAGAAGGCCTTCGGGTTGTAAAGTACTTTCAGCGGGGAGGAAGGGAGTAAAGTTAATACCTTTGCTCATTGACGTTACCCGCAGAAGAAGCACCGGCTAACTCCGTGCCAGCAGCCGCGGTAATACGGAGGGTGCAAGCGTTAATCGGAATTACTGGGCGTAAAGCGCACGCAGGCGGTTTGTTAAGTCAGATGTGAAATCCCCGGGCTCAACCTGGGAACTGCATCTGA
+
GGGGGGGGGGGGGGGGGGGGGGGGGGGGGGGGGGGGGGGGGGGGGGGGGGGGGGGGGGGGGGGGGGGGGGGGGGGGGGGGGGGGGGGGGGGGGGGGGGGGGGGGGGGGGGGGGGGGGGGGFGGFGGGGGGGGGGGGGGFC>FGGGFGGGGGEGGGGGGGEGGGGGFCFGGGGGGCEGGGGGGGGGGGGGGGGGGGGFGGGG>;FEFGGEF=EGGGGGGGGGDGGGCCGGGG<57CFFFC76@?FFGB:BGF>CF@6*CBFG3DFF(8?F>?F:?BFBBBA<AF
@DE18INS60510:318:000000000-B6LD3:1:1101:10347:6388 1:N:0:AAGAGGCAGAGCCTTA
TGGGGAATATTGCACAATGGGCGCAAGCCTGATGCAGCCATGCCGCGTGTATGAAGAAGGCCTTCGGGTTGTAAAGTACTTTCAGCGGGGAGGAGGGGAGTAAAGTTAATACCTTTGCTCATTGACGTTACCCGCAGAAGAAGCACCGGCTAACTCCGTGCCAGCAGCCGCGGTAATACGGAGGGTGTAAGCGTTAATCGGAATTACTGGGCGTAAAGCGCACGCAGGCGGTTTGTTAAGTCAGATGTGAAATCCCCGGGCTCAACCTGGGAACTGCATCTGA
+
GGGGGGGGGGGGGGGGGGGGGGGGGGGGGGGGGGGGGGGGGGGGGGGGGGGGGGGGGGGGGGGGGGGGGGGGGGGGGGGGGGGGGGGGGGGGGGGGGGGGGGGGGGGGGGGGGGGGGGGGGGGGGGGGGGGGGGGGGGGGGGGGGGGGGGGGGGGGGGGGGGGGGGGGGGGGGGGGGGGGGEGGGGGGGGFGGGEDCFEGGGGGGGGG?FFGDGGGGGGGGGGGGGDGGGGDGGGFFF77???=FGFC*?FFFFF?FG>FDBG=68FFFF?F?F?BFFFFFF4
@DE18INS60510:318:000000000-B6LD3:1:1101:22285:6388 1:N:0:AAGAGGCAGAGCCTTA
TGGGGAATATTGCACAATGGGCGCAAGCCTGATGCAGCCATGCCGCGTGTATGAAGAAGGCCTTCGGGTTGTAAAGTACTTTCAGCGGGGAGGAAGGGAGTAAAGTTAATACCTTTGCTCATTGACGTTACCCGCAGAAGAAGCACCGGCTAACTCCGTGCCAGCAGCCGCGGTAATACGGAGGGTGCAAGCGTTAATCGGAATTACTGGGCGTAAAGCGCACGCAGGCGGTTTGTTAAGTCAGATGTGAAATCCCCGGGCTCAACCTGGGAACTGCATCTGA
+
GGGGGGGGGGGGGGGGGGGGGGGGGDGGGGGGGGGGGGFGGGGGGGGGGGGGGGGGGGGGGGGGGGGGGGGGGGFGGGGGCGGFGGEEGGCGDEGGDCF7FFCCAFGGGGGGGFGG9FFG<FF=FDEGGGCGGGGGGGGFGFFGGFGCFFG*?FGGGGFFGGGDFEFFGEEEGGGGFGGGDEGGGGGGGG7FGEGG>GGFG85CFFFGFF=FGGGGG*CDGGEGGDECEGGDCDGF?B77@FFFGGFGFF:CCB?@GG;(>3C6*.>285<77:D??ABFAF#
@DE18INS60510:318:000000000-B6LD3:1:1101:19650:6391 1:N:0:AAGAGGCAGAGCCTTA
TGGGGAATATTGCACAATGGGCGCAAGCCTGATGCAGCCATGCCGCGTGTATGAAGAAGGCCTTCGGGTTGTAAAGTACTTTCAGCGGGGAGGAAGGGAGTAAAGTTAATACCTTTGCTCATTGACGTTACCCGCAGAAGAAGCACCGGCTAACTCCGTGCCAGCAGCCGCGGTAATACGGAGGGTGCAAGCGTTAATCGGAATTACTGGGCGTAAAGCGCACGCAGGCGGTTTGTTAGGTCAGATGTGAAATCCCCGGGCTCAACCTGGGAACTGCATCTGA
+
GGGGGGGGGGGGGGGGGGGGGGGGGGGGGGGGGGGGGGGGGGGGGGGGGGGGGGGGGGGGGGGGGGGGGGGGCFGGGGGGGGGGGGGGGGFEGGGGGGGGGGGGGGGGGGGGGGGGGGGGGGGFGGGGGGGGGGGGGGGGFGGGGGGGGGGGGGGGGGGGGGGGGGGGGGGGGGGGGGGGGDGGGGGGGFGGCEEDCFGGGGGGGGGGGGCCEEEGCCGGGGGGGGGGGGGG/>DFFFGGFFFFGDFFFFCGCF:?GGFFGFGGF0@?FFFF?FF<?DFBAF?
@DE18INS60510:318:000000000-B6LD3:1:1101:13669:6401 1:N:0:AAGAGGCAGAGCCTTA
TGGGGAATATTGCACAATGGGCGCAAGCCTGATGCAGCCATGCCGCGTGTATGAAGAAGGCCTTCGGGTTGTAAAGTACTTTCAGCGGGGAGGAAGGGAGTAAAGTTAATACCTTTGCTCATTGACGTTACCCGCAGAAGAAGCACCGGCTAACTCCGTGCCAGCAGCCGCGGTAATACGGAGGGTGCAAGCGTTAATCGGAATTACTGGTCGTAAAGCGCACGCAGGCGGTTTGTTAAGTCAGATGTGAAATCCCCGGGCTCAACCTGGGAACTGCATCTGA
+
GGGGGGGGGGGGGGGGGGGGGGGGGGGGGGGGGGGGGGGGGGGGGGGGGGGGGGGGCFGGGGGGGGGGGGGGFGFGGGGGGGGGGGGGGDDGGGFGGGGGGGGGGGGGGGFFGGGGGGGGGGGFGGGGGGGGGGGGGEGGGGGGGGGGCFFEGGGGGGGGGGGGGGGGGCGGGGGGGGGG>8EGGGGGGG7CEEGG5CGGDE8EG7EGEG<<CEG6=FGGGGGGGCEDGGDDCCGFF=DC=FFFCEFGF*:CFFF?GG>9GFCF60;?BF?08:><?<AFFF=
@DE18INS60510:318:000000000-B6LD3:1:1101:22500:6403 1:N:0:AAGAGGCAGAGCCTTA
TGGGGAATATTGCACAATGGGCGCAAGCCTGATGCAGCCATGCCGCGTGTATGAAGAAGGCCTTCGGGTTGTAAAGTACTTTCAGCGGGGAGGAAGGGAGTAAAGTTAATACCTTTGCTCATTGACGTTACCCGCAGAAGAAGCACCGGCTAACTCCGTGCCAGCAGCCGCGGTAATACGGAGGGTGTAAGCGTTAATCGGAATTACTGGGCGTAAAGCGCACGCAGGCGGTTTGTTAAGTCAGATGTGAAATCCCCGGGCTCAACCTGGGAACTGCATCTGA
+
GGGGGGGGGGGGGGGGGGGGGGGGGGGGGGGGGGGGGGGGGGGGGGGGGGGGGGGGGGGGGGGGGGGGGGGGGGGGGGGGGGGGGGGGGGFGGFFGGGGGGGGGGGGGGGGGGGGGGGGGGGGGGGGGGGGGGGGGGGGGGGGGGGGDGGGGGGGGGGGCGGGGGGGGGGGGGGEGGGGGGGEEEGGDGG7FGEEGGGG8CDGGGFGGFGGGGGGGFFGGGGGDECEGGGGCDGGFFF>CF??=CCB77D:FGFFFGGFFG:<C?:F77527302>>)-64:B
@DE18INS60510:318:000000000-B6LD3:1:1101:4320:6413 1:N:0:AAGAGGCAGAGCCTTA
GTGATAGCCATCCACTGGTCAAAACGGTCGGCGGTGATGCTGCATTTACGATGGGCAATGCCGGAGGCGTCGTTGATATCGGTACGAAGGAATATACCTTGCTGGTTAATGGCAACCATAGCTGGAGTCTGGCAGAGAACCTCGCGCACATTATCCCTTCAACCACCGACGTGCCTAACTTGGACGCAGCACATCCGCTCGTATTTGATGCAGAACTGTACACCGTGCGTGAGCGTCCTGGTGGCGTAAAAGGCGTTAGCTTCACTATGGCGATGTGGAGTTC
+
6CC<CF99,-;,C,CFFF@6C6<E@C@,BB7FF76+C?,C,C<C,55<FF,,C,,94+:B<57FFDEF@F+88+=75CF93=FFE@:,++8,,8,F,3,C=F,<,,8E,3@F8,,DFG<<>8@DC7FF7=@,3,8*>:F>@,,>F*=*1*7,,,7CFGGGFF,C#######################################################################################################################
@DE18INS60510:318:000000000-B6LD3:1:1101:17605:6419 1:N:0:AAGAGGCAGAGCCTTA
TGGGGAATATTGCACAATGGGCGCAAGCCTGATGCAACCATGCCGCGTGTATGAAGAAGGCCTTCGGGTTGTAAAGTACTTTCAGCGGGGAGGAAGGGAGTAAAGTTAATACCTTTGCTCATTGACGTTACCCGCAGAAGAAGCACCGGCTAACTCCGTGCCAGCAGCCGCGGTAATACGGAGGGTGCAAGCGTTAATCGGAATTACTGGGCGTAAAGCGCACGCAGGCGGTTTGTTAAGTCAGATGTGAAATCCCCGGGCTCAACCTGGGAACTGCATCTGA
+
GGGGGGGGFGGEFGGFFFGGGGGGGCEGGGGGGGFGGFGGGGGGGGGFEGGGGGGGGGGGGGGGFGGDGGGGGFGFGGGGFFGGFFFEG7:FGCGCEGGGGGGFGGGGGGGGGGGGGGGGGGGEGFGGGGGGGEGGGGGGGFGGGGGGGGGCGGGGGGGGGGC6CGGGGEGGEG8CGCFFGDGC5CEGCGFGGGGD5EFGGGDCC9@C<6CCGGGGGGGGGGGGG3E3:C39>DDFF=>7@F=6FFFG4*?CCF499<7>7)9=?7FB<@?(33>?BB<<ABF
@DE18INS60510:318:000000000-B6LD3:1:1101:11921:6443 1:N:0:AAGAGGCAGAGCCTTA
TGGGGAATATTGCACAATGGGCGCAAGCCTGATGCAGCCATGCCGCGTGTATGAAGAAGGCCTTCGGGTTGTAAAGTACTTTCAGCGGGGAGGAAGGGAGTAAAGTTAATACCTTTGCTCATTGACGTTACCCGCAGAAGAAGCACCGGCTAACTCCGTGCCAGCAGCCGCGGTAATACGGAGGGTGCAAGCGTTAATCGGAATTACTGGGCGTAAAGCGCACGCAGGCGGTTTGTTAAGTCAGATGTGAAATCCCCGGGCTCAACCTGGGAACTGCATCTGA
+
GGGGGGGGGGGGGGGGGGGFGGGGGGGGGGGGGGGGGGGGGGGGGGGFGGGFGGGFGGGGGGGGGGGGGGGGFGGGFFGGGGGGGGGGGGGGGGGGGGGGE8FFGGGGGGGGGGGFGGGGGFGCAGGFGGGGGGGDGDGGGGCCGGGGGGGGGGGGGGGDEGGCCFCEFGCEGGGDFCGGGGGGGGGGGGCGGGGGGFFGGDDFG?CFGGCFGGGGGGG35DGGG5E:EGGC<<DFF?7CFFFFFGFGFCGGDFFFGG>>DFGGFFFB<F:?:::3)34<26@
@DE18INS60510:318:000000000-B6LD3:1:1101:25115:6447 1:N:0:AAGAGGCAGAGCCTTA
TGGGGAATATTGCACAATGGGCGCAAGCCTGATGCAGCCATGCCGCGTGTATGAAGAAGGCCTTCGGGTTGTAAAGTACTTTCAGCGGGGAGGAAGGGAGTAAAGTTGATACCTTTGCTCATTGACGTTACCCGCAGAAGAAGCACCGGCTAACTCCGTGCCAGCAGCCGCGGTAATACGGAGGGTGCAAGCGTTAATCGGAATTACTGGGCGTAAAGCGCACGCAGGCGGTTTGTTACGTCAGCTGTGAAATCCCAGAGCTCTACCTGTGCACTGCATCTGA
+
GEFFGCEGEFGAA<FFDEEFDFG7FGGGGFGFFGGGGGG@FFGFFGGGGCFEFDEE<FCECFGGGF:7FFFFGFFFGGF<FFFFFGC7F++>F:C,CB8>>B,@CGGGCFG<FC=D,>FGGGGGCD@*@DCFFEFEE>:>F7:FGFCB=<FGFCF::FFGEF@F8<F>;BE7/2/8CFFGDGDC88CEGFFF58C5;?C55CCFCCCF+0*:*175*:*9C9=5EG5CDC37357)76**)87.69?767DGGF?FC##########################
@DE18INS60510:318:000000000-B6LD3:1:1101:10371:6450 1:N:0:AAGAGGCAGAGCCTTA
TGGGGAATATTGCACAATGGGCGCAAGCCTGATGCAGCCATGCCGCGTGTATGAAGAAGGCCTTCGGGTTGTAAAGTACTTTCAGCGGGGAGGAAGGGAGTAAAGTTAATACCTTTGCTCATTGACGTTACCCGCAGAAGAAGCACCGGCTAACTCCGTGCCAGCAGCCGCGGTAATACGGAGGGTGCAAGCGTTAATCGGAATTACTGGGCGTAAAGCGCACGCAGGCGGTTTGTTAAGTCAGATGTGAAATCCCCGGGCTCAACCTGGGAACTGCATCTGA
+
GGGGGGGGGGGGGGGGGGGGGGGGGGDDGGGCGFGGGGGGGGGGGGGEFGGGGG9FAGGGGGGGGFGGFGDFFGGGGGGGGGGGFGFFGGDFGEG8BCGGGG9FCGGGFGFFGGGGAFEGDGG=FGGEGFGGGGGEGD7DFGFGGGF:FEGGCFFGGGG7FGCCGFGGGGGG7<*BFGFF58FEDGEGCGGGGGGD@FGC>C>FG?FGG6CFGGGCCGGGGGGGGGGCGE3DDGGFFFGFFF?=FFFG6>FFFFFFFC9(959C=:>2,:044:F7?BBF946
@DE18INS60510:318:000000000-B6LD3:1:1101:12946:6453 1:N:0:AAGAGGCAGAGCCTTA
TGGGGAATATTGCACAATGGGCGCAAGCCTGATGCAGCCATGCCGCGTGTATGAAGAAGGCCTTCGGGTTGTAAAGTACTTTCAGCGGGGAGGAAGGGAGTAAAGTTAATACCTTTGCTCATTGACGTTACCCGCAGAAGAAGCACCGGCTAACTCCGTGCCAGCAGCCGCGGTAATACGGAGGGTGCAAGCGTTAATCGGAATTACTGGGCGTAAAGCGCACGCAGGCGGTTTGTTAAGTCAGATGTGAAATCCCCGGGCTCAACCTGGGAACTGCATCTGA
+
GGGGGGGGGGGGGGGGGGGGGGGGGGGGGGGGGGGGGGGGGGGGGGGGGGGGGGGGGGGGGGGGGGGGGGGGGGGGGGGGGGGGGGGGGGGGGGGGGGGGGGGGGGGGGGGGGGGGGGGGGGGGGGGGGGGGGGGGGGGGGGGGGGGGGGGGFGGGGGGGGGGGGGCGGGGGGGGGGGGGGDEGGGGGGGGGGGGGGGGGDDGGGCFGGG=FGGGGGGGGGGGGGGGGGGGCDDGFFFGGFFFFGGFF=CFGGFFFGG>9G)5C78FFFFFF><FFFFFFFFF
@DE18INS60510:318:000000000-B6LD3:1:1101:22082:6465 1:N:0:AAGAGGCAGAGCCTTA
TAGGGAATCTTCGGCAATGGACGAAAGTCTGACCGAGCAACGCCGCGTGAGTGAAGAAGGTTTTCGGATCGTAAAACTCTGTTGTTAGAGAAGAACAAGGATGAGAGTAACTGTTCATCCCTTGACGGTATCTAACCAGAAAGCCACGGCTAACTACGTGCCAGCAGCCGCGGTAATACGTAGGTGGCAAGCGTTGTCCGGATTTATTGGGCGTAAAGCGAGCGCAGGCGGTTTCTTAAGTCTGATGTGAAAGCCCCCGGCTCAACCGGGGAGGGTCATTGGA
+
GGGGGGGGGGGGGGGGGGGGGGGGGGGGGGGGGGGGGGGGGGGGGGGGGGGGGGGGGGGGGGGGGGGGGGGGGGGGGGGGGGGGGGGGGGGGGGGGGGGGGGGGGGGGGGGGGGGGGGGGGGGGGGGGGGGGGGGGGGGGGGGGGGGGGGGDGGGGGGGGGGGGGFGGGGGGGGGGGGGGGGGGGGGGGGGGGDGGGGGEGCGGG?CF9CFGGEGGGGGGGGGGGGGDGGGDGDFFFF*>FFFBFG=CBFFFF?FFGG99G59*9:F>FEFFBFFFB0<<BBF
@DE18INS60510:318:000000000-B6LD3:1:1101:13798:6466 1:N:0:AAGAGGCAGAGCCTTA
TGGGGAATATTGCACAATGGGCGCAAGCCTGATGCAGCCATGCCGCGTGTATGAAGAAGGCCTTCGGGTTGTAAAGTACTTTCAGCGGGGAGGAAGGGAGTAAAGTTAATACCTTTGCTCATTGACGTTACCCGCAGAAGAAGCACCGGCTAACTCCGTGCCAGCAGCCGCGGTAATACGGAGGGTGCAAGCGTTAATCGGAATTACTGGGCGTAAAGCGCACGCAGGCGGGTTGTTAAGTCAGATGTGAAATCCCCGGGCTCAACCTGGGAACTGCATCTGA
+
GGGGGGGGGGGFGGGGGGGGGGGGGGGGGGGGGGGGGGGGGGGGGGGGGGGGGGGGGGGGGGGGGGGDGFGGGFGGGGGGGGGGGGGGGDGGGCFGGGGGFEGFGGGGGGGGGGGGFGFGGGGFFGGDGGGGGDGGGEGGG6?FGGGGGGGGGGGGGGGEGGGGGGFGGDGGGGG>GGGGGGGGGEGGGGGGGGGGCGGFGG5CF7AGFFGFGGGCG7CDC<7DGGEDGGD)15CEF4:FFFF=F947*07:*8?FGC66D57C4(<:::?::62<BA#####
@DE18INS60510:318:000000000-B6LD3:1:1101:23561:6476 1:N:0:AAGAGGCAGAGCCTTA
TGGGGAATATTGCACAATGGGCGCAAGCCTGATGCAGCCATGCCGCGTGTATGAAGAAGGCCTTCGGGTTGTAAAGTACTTTCAGCGGGGAGGAAGGGAGTAAAGTTAATACCTTTGCTCATTGACGTTACCCGCAGAAGAAGCACCGGCTAACTCCGTGCCAGCAGCCGCGGTAATACGGAGGGTGCAAGCGTTAATCGGAATTACTGGGCGTAAAGCGCACGCAGGCGGTTTGTTAAGTCAGATGTGAAATCCCCGGGCTCAACCTGGGAACTGCATCTGA
+
GGGGGGGGFGGGGGGGFGGGGGGGGGG7DEGGGGGGGGGGEFGGGDGFGGGGGGCFGG8FFFFGGGDFGDFCFFFDFFFGFGGEGGGGGGGGGGGGG7FFGFFCGGGGGGGGGGGGGFGGGGGCFFGGGGGGFGGGGCFGGGGGGGFGEGGGGGGGGFGGGGGGGC8BFGGGEEEEGFGFCECEGGGGGGFCEEEGGGGFC>1;CAFGGCFGDGGGGD:CD77CECCC55CCDGDFFB*7=FFFCF=FFGF*?FF@FGFF359FFF@B:@:::?BF#######
@DE18INS60510:318:000000000-B6LD3:1:1101:7690:6485 1:N:0:AAGAGGCAGAGCCTTA
TGGGGAATATTGCACAATGGGCGCAAGCCTGATGCAGCCATGCCGCGTGTATGAAGAAGGCCTTCGGGTTGTAAAGTACTTTCAGCGGGGAGGAAGGGAGTAAAGTTAATACCTTTGCTCATTGACGTTACCCGCAGAAGAAGCACCGGCTAACTCCGTGCCAGCAGCCGCGGTAATACGGAGGGTGCAAGCGTTAATCGGAATTACTGGGCGTAAAGCGCACGCAGGCGGTTTGTTAAGTCAGATGTGAAATCCCCGGGCTCAACCTGGGAACTGCATCTGA
+
FGGGGGGGGGGGGGGGGFGGGGGGGGGGGGGGGGGGGGFGGGGGGGGGEGGGGGGGGGGGCGFGGGGGGGGGGGGGGGGGGGGGGGGGGGGGGGGGGGGGGGGFGGGGFGGGGGGGGGGGFGGGGGGFGGGGGGGGGGGGGGGGGGGGGGGGGGGGGGGGGGGGGGGGGGGGGGGGGGFGGDGGGGGGGFGGGGG>G79CGECECCGGGGGFEGEEGFDCDGGGGGGGGGG<CDDFF4CFFFFF7CFGFFGCDFFFGG>FD3FD=<F??F0(5:B?D>FFFFF
@DE18INS60510:318:000000000-B6LD3:1:1101:23520:6495 1:N:0:AAGAGGCAGAGCCTTA
TGGGGAATATTGCACAATGGGCGCAAGCCTGATGCAGCCATGCCGCGTGTATGAAGAAGGCCTTCGGGTTGTAAAGTACTTTCAGCGGGGAGGAAGGGAGTAAAGTTAATACCTTTGCTCATTGACGTTACCCGCAGAAGAAGCACCGGCTAACTCCGTGCCAGCAGCCGCGGTAATACGGAGGGTGCAAGCGTTAATCGGAATTACTGGGCGTAAAGCGCACGCAGGCGGTTTGTTAAGTCAGATGTGAAATCCCCGGGCTCAACCTGGGAACTGCATCTGA
+
GGGGGGGGGGGGGGGGGGGGGGFGGGGGGGGGGGGGGGGGGGGGGGFGGGFGGGGGGGCEGGGGGGGGGGGGGGGGGGGGGGGGGGGGGGGGGGGGGGGGFFGGGGGGGGGGGGGGGGGGGGGFGGGGGGGGGGGGGGGGGGGFFFGGGGGGGGGGGGGGGGFGGGGGGGGEGGGGGGGGGGGGCGECGGFGCCEGCGGGG*;ECCFCCFGGEECEGGGGGGGGGDECEEGD3DGFFFFGFFBFFG@DFFGGGFFFFGBFGFGCF(8>?FFF:102>)644>F
@DE18INS60510:318:000000000-B6LD3:1:1101:18773:6500 1:N:0:AAGAGGCAGAGCCTTA
TGGGGAATATTGCACAATGGGCGCAAGCCTGATGCAGCCATGCCGCGTGTATGAAGAAGGCCTTCGGGTTGTAAAGTACTTTCAGCGGGGAGGAAGGGAGTAAAGTTAATACCTTTGCTCATTGACGTTACCCGCAGAAGAAGCACCGGCTAACTCCGTGCCAGCAGCCGCGGTAATACGGAGGGTGCAAGCGTTAATCGGAATTACTGGGCGTAAAGCGCACGCAGGCGGTTTGTTAAGTCAGATGTGAAATCCCCGGGCTCAACCTGGGAACTGCATCTGA
+
GGGGGGGGGGGGGGGGGFGGGGGGGGGGGGGGGGGGGFGGGGGGGGGFGGGGGGGGGGGGGGGGGGGGGGGGGGGGGGGGGGGGGGGGGGGGGGGGGGGGGGFGGGGGGGGGGFGGGGGGGGGGGGGGGGGGGGGGGGGGGGFFGFGGGGGGGGGFGGGGGGGFGGGGDGGGGGGGGGGGGGGGGGGGGGGGGEGGFGGGGGCGGDGGGGGGGGGGGGGGGGGGGDEGDGG7D3<:F=CGF?FFGCFFFFGFGFFFGGF0DBFGFFFFB5484<7<BFAA4<F
@DE18INS60510:318:000000000-B6LD3:1:1101:11238:6513 1:N:0:AAGAGGCAGAGCCTTA
TGGGGAATATTGCACAATGGGCGCAAGCCTGATGCAGCCATGCCGCGTGTATGAAGAAGGCCTTCGGGTTGTAAAGTACTTTCAGCGGGGAGGAAGGGAGTAAAGTTAATACCTTTGCTCATTGACGTTACCCGCAGAAGAAGCACCGGCTAACTCCGTGCCAGCAGCCGCGGTAATACGGAGGGTGCAAGCGTTAATCGGAATTACTGGGCGTAAAGCGCACGCAGGCGGTTTGTTAAGTCAGATGTGAAATCCCCGGGCTCAACCTGGGAACTGCATCTGA
+
GGGGGGGGGGGGGGGGGGGGGGGGGGGGGGGGGGGGGGGGGGGGGGGGGGGGGGGGGGGGGGGGGGGGGGGEFGGGGGGGGGGGGGGGGG@FDGGFGEFGGGGGGGGGGG9FGGGGFFGGGGGGGGGGGGGGGGGGGGGFFGGGGGGGGGGGFGGGGGGGGGGGGGGGGGGGGGGGGGGGGGEGGGGG69FGGGGGGGGFEDCFGFGGFGGGGGCEFFGGGCGDGDE3ECGDGGGFFF>F?FFFDGFG?FD7>FF?DD(2D>FG*8>?FFF<5?B>BFAF>FF
@DE18INS60510:318:000000000-B6LD3:1:1101:16456:6528 1:N:0:AAGAGGCAGAGCCTTA
TAGGGAATCTTCGGCAATGGACGAAAGTCTGACCGAGCAACGCCGCGTGAGTGAAGAAGGTTTTCGGATCGTAAAACTCTGTTGTTAGAGAAGAACAAGGATGAGAGTAACTGTTCATCCCTTGACGGTATCTAACCAGAAAGCCACGGCTAACTACGTGCCAGCAGCCGCGGTAATACGTAGGTGGCAAGCGTTGTCCGGATTTATTGGGCGTAAAGCGAGCGCAGGCGGTTTCTTAAGTCTGATGTGAAAGCCCCCGGCTCAACCGGGGAGGGTCATTGGA
+
GGGGGGGGGGGGGGGGEGGGGGGGGGGGGGGGGGGGGGGGGGGGGGGGGGGGFFGGGGFFFGGFGGGGGGGGEGGGGGGGGGGGGGFCGGGGGGGGGGFGGDFGCFGGGGGGGFGGGGGGGGGFGGDGGFGGGGGGGGGGGGFGGGGGGGGEGGGGFGGGGGGGFCFGGGGCEEEGGGGGGFGGGGGGFGCGGGGGEGGGE5CC6CFG?C5EEEGGGGF3C3EDGGDDECGGGGGFFB7C6677:?F**0:::FF)9C>FD3C*??FFF3;(,4(-11:AAD9
@DE18INS60510:318:000000000-B6LD3:1:1101:13286:6531 1:N:0:AAGAGGCAGAGCCTTA
TGGGGAATATTGCACAATGGGCGAAAGCCTGATGCAGCCATGCCGCGTGTATGAAGAAGTCCTTCGGGTTGTAAAGTACTTTCAGCGGGGAGGAAGGGAGTAATGTTAATACCTTTACTCCTTGACGTTACCCTCCGAAGAAGCACCGTCTAACTCCGTGCCAGCAGCCGCGGTAATACGACGGGTGCTAGCGTGAATGTGAGTTGCTGGGCGTAAAGCGCACGCAGGCGGTGTGTTAAGCCAGAGGTCAAATCTCCGAGCTCAAGCTCGGAACTGCAGCAGA
+
GGGGGGGGGGGGGGGGGGGGC<@+@F:,FFGGGGGGGG<F<EGFEEGGG@8FGGGGGGG,9,CFFF,+9BFGGGDF,,FG,CFFFG=EGGECFG?=@7<383,,<,5<5@,,:5C?,333,3CD383++,8E3,3+3@++@,>>,F:B,<<*3C<,7*>DC##########################################################################################################################
@DE18INS60510:318:000000000-B6LD3:1:1101:10163:6534 1:N:0:AAGAGGCAGAGCCTTA
TGGGGAATATTGCACAATGGGCGCAAGCCTGATGCAGCCATGCCGCGTGTATGAAGAAGGCCTTCGGGTTTTAAAGTACTTTCAGCGGGGAGGAAGGGAGTAAAGTTAATACCTTTGCTCATTGACGTTACCCGCAGAAGAAGCACCGGCTAACTCCGTGCCAGCAGCTGCGGTAATACGGAGGGTGCAAGCGTTAATCGGAATTACTGGGCGTAAGGCTCACGCAGGCGGTTTGTTAAGTCAGATGTGAAATCCCCGGGCTCAACCTGGGAACTGCATCTGA
+
FGGGECGF9CCCFGG<<FGFFFFEGGGGF@;CFFFGGGGGGGGGGCEG@FFG<FGFGG,=CFFGGGG>FE,CCF,CFGCFGFGCEFEGE7+CFCBF+3DFGG,EEFGFCG<FCFGGGGGGGGGG<FGGGGGFGGG+5><@C7FGF@C7FFFG,>FGEEGGEFFGGGGG,4:CEF<EFF<C>8FGDEC>6CFGGGE*;7E5AE*CC7CFAE*CCEGCE*C**9<CEDC3C5C99/7>?BF7FF?FD76CB*27CF66CD#########################
@DE18INS60510:318:000000000-B6LD3:1:1101:22433:6535 1:N:0:AAGAGGCAGAGCCTTA
TGGGGAATATTGCACAATGGGCGCAAGCCTGATGCAGCCATGCCGCGTGTATGAAGAAGGCCTTCGGGTTGTAAAGTACTTTCAGCGGGGAGGAAGGGAGTAAAGTTAATACCTTTGCTCATTGACGTTACCCGCAGAAGAAGCACCGGCTAACTCCGTGCCAGCAGCCGCGGTAATACGGAGGGTGCAAGCGTTAATCGGAATTACTGGGCGTAAAGCGCACGCAGGCGGTTTGTTAAGTCAGATGTGAAATCCCCGGGCTCAACCTGGGAACTGCATCTGA
+
GGGGGGGGGGGGGGGGGGGFGGGGGGGFGGGGGGGGGGGGGGGGGGGFGGGFGGGGGGGGGGGGGGGGGGGGGGGGGGGGGGGGGGGGGGGGGGGGGGGGGGG<DFGGGGGGGGGGGGGGGGGDGGGGGGGGFDGGGGGGFGEFGGGDGGGCGGGGGGGGGGGGGGGGGGGCGGGGGGGGGDGGGGGGGGFGGC>GGGG8EEEGG?EGFGCGGGGGGG=DGGGGEGDGGGG9<DGFFFGDF?FFGGFGFGGGG4@)*99FGDGGFFF7B):?BFFFFFFBAB@
@DE18INS60510:318:000000000-B6LD3:1:1101:9417:6543 1:N:0:AAGAGGCAGAGCCTTA
TGGGGAATATTGCACAATGGGCGCAAGCCTGATGCAGCCATGCCGCGTGTATGAAGAAGGCCTTCGGGTTGTAAAGTACTTTCAGCGGGGAGGAAGGGAGTAAAGTTAATACCTTTGCTCATTGACGTTACCCGCAGAAGAAGCACCGGCTAACTCCGTGCCAGCAGCCGCGGTAATACGGAGGGTGCAAGCGTTCATCGGACTTACTGGGCGTAAAGCGCACGCAGGCGGTTTGTTAATTCAGATGTTAAATCCCCGGGCTCAACCTGGGAACTGCATCTGA
+
CFFFGDGGGGGGGGGAAEC4,B=FCGG+DFF8FCFGGGGGGGEE=F=8:C8=FF<AB,BFDFG<CGEE<BFG<B,=@DF@FFFFCF>:C@GFCF:::<CCGC,28C:C<<ECCEFCEFFG:<BFAFFFFGGGCEGE8*<8EE6CGGGC5CEG6@CCGCF*8@+A**0;8*:CE8**<CF*58EC*21;<@EGEEE*<7CGDC*:+<EEF65FCE5:C>:3DDGDECE)>5C####################################################
@DE18INS60510:318:000000000-B6LD3:1:1101:24794:6545 1:N:0:AAGAGGCAGAGCCTTA
TGGGGAATATCGCACAATGGGCGCAAGCCTGATGCAGCCATGCCGCGTGTATGAAGAAGGCCTTCGGGTTGTAAAGTACTTTCAGCGAGGAGGAAGGGAGTAAAGTTAATACCTTTGCTCATTGACGTTACCCGCAGAAGAAGCACCGGCTAACTCCGTGCCAGCAGCCGCGGTAATACGGAGGGTGCAAGCGTTAATCGGAATTACTGGGCGTAAAGCGCACGCAGGCGGTTTGTTAAGTCAGATGTGAAATCCCCGGGCTCAACCTGGGAACTGCATCTAA
+
GGGGGGGGGGGGGGGGGGGGGGFGGGGGGGGGGGGGGGGGGGGGGGGGGGGGGGGGGGGGGGGGGGGGGGGGGGGGGGGGGGGGGGGCFGGGGDFGGDGGGGFGGGGGGGGGGGGGGGGGGFGGGGGGGGGGGGGGGGGGGGGGGGGGGGGGGGGGGEGGGGGGGGGGGGGGGGGGGGGGEEGGGGGGGGGGGGGGCFGGGDGGGGGGGGGGGGGGGGGGGGGGGGGGGGGD5CC>FF:DFFFFGGFGFGGFGFFFGGB>GBGGFFFFFFF7??FFFF2:>FF
@DE18INS60510:318:000000000-B6LD3:1:1101:13172:6548 1:N:0:AAGAGGCAGAGCCTTA
TGGGGAATACTGCACAATGGGCGCAAGCCTGATGCAGCCATGCCGCGTGTATGAAGAAGGCCTTCGGGTTGTAAAGTACTTTCAGCGGGGAGGAAGGGAGTAAAGTTAATACCTTTGCTCATTGACGTTACCCGCAGAAGAAGCACCGGCTAACTCCGTGCCAGCAGCCGCGGTCATACGGAGGGTGCAAGCGTTAATCGGAATTACTGGGCGTAAGGCGCACGCAGGCGGTTTGTTAAGTCAGATGTTAAATCCCCGGGCCCAACCTGGGAACTGCATCTGA
+
GGGGFGGFFGGDEGGGFGGFFGFGEGGDGGGGGGGGGGGGGGGGGGGG+BEFGGGGGFGGGGGGGGECFGECGGGGFEGGGGGEFFFDGGGDGEEAFGCGGGGGGFGGFFDG<DFCAGFBFGGF,FFGGFGGGDGCFCGECF<DCGGDEFEECGFGGGG7FGCAFF,<FCECGF*BF+;8:1CCEEGDDF9C>EGGGGGF*8EEC:FG7CFG5CECCGGDGGGGGDC3EE35CC*.<?CGFFF*>+*?*C>7:@@6</4;C)95785?7438422.2<54A<7
@DE18INS60510:318:000000000-B6LD3:1:1101:10668:6552 1:N:0:AAGAGGCAGAGCCTTA
TGGGGAATATTGCACAATGGGCGCAAGCCTGATGCAGCCATGCCGCGTGTATGAAGAAGGCCTTCGGGTTGTAAAGTACTTTCAGCGGGGAGGAAGGGAGTAAAGTTAATACCTTTGCTCATTGACGTTACCCGCAGAAGAAGCACCGGCTAACTCCGTGCCAGCAGCCGCGGTAATACGGAGGGTGCAAGCGTTAATCGGAATTACTGGTCGTAAAGCGCACGCAGGCGGTTTGTTAAGTCAGATGTTAAATCCCCGGGCTCAACCCGGGAACTGCATCTGA
+
GGGFGGGGGGGGGGGGGGGGFGGGGGGGGGGGGFGGGGGGGGGGGGGGGGGGGGGGGGGGGGGGGGGGGGGGGGGGGGGGGGGGFGEGGGGGGGG>ECGGGGGGGGGGGGGGGGGGGGGGGGGGGGGGGGGGGGGGDGGGGGGGGGGGGGEGGGFFGGGGGGGGGGGGGGGGGGGCGFGGDGGGGGGGGGFGCEGG5CGFGG5CGCFG7F9<87FGGGGGGGGGGGGDEGGGGGD5@B>C=46=FFF>*:>CGFFFD3>9D5CD=?F6(<999??<<24A5AF
@DE18INS60510:318:000000000-B6LD3:1:1101:7726:6562 1:N:0:AAGAGGCAGAGCCTTA
TGGGGAATATTGCACAATGGGCGCAAGCCTGATGCAGCCATGCCGCGTGTATGAAGAAGGCCTTCGGGTTGTAAAGTACTTTCAGCGGGGAGGAAGGGAGTAAAGTTAATACCTTTGCTCATTGACGTTACCCGCAGAAGAAGCACCGGCTAACTCCGTGCCAGCAGCCTCGGTAATACGGAGGGTGCAAGCGTTAATCGGAATTACTTGGCGTAAAGCGCACGCAGGCGGTTTGTTAAGTCAGATGTGAAATCCCCGGGCTCGACCTGGGAACTGCATCTGA
+
GFGGGGGGGGGDGGGGGGFGGGGGGGGGGGG8F9EFGGGGGGGGGGGGGFEEFF,C<,CEFGGGGGGGGDGFFFFFGGGGGGG<,B=CEGGCEC<EEECGGF,,5FFGG@,CFFFG9FFGCDFECDCFF7FGGEG<+3<F@C@FFGDFGCF@GF9<7FF@C:FGFFFF,,::*C<8FFG7EB7CDEGGCCC7CCECCFG>88EFF+0<0A?E*:7:***)9/:CC57):*973CD>F?C>9/8@7:=>F*0*:@?:D<3(/>F)57B################
@DE18INS60510:318:000000000-B6LD3:1:1101:7744:6565 1:N:0:AAGAGGCAGAGCCTTA
TGGGGAATATTGCACAATGGGCGCAAGCCTGATGCAGCCATGCCGCGTGTATGAAGAAGGCCTTCGGGTTGTAAAGTACTTTCAGCGGGGAGGAAGGGAGTAAAGTTAATACCTTTGCTCATTGACGTTACCCGCAGAAGAAGCACCGGCTAACTCCGTGCCAGCAGCCGCGGTAATACGGAGGGTGCAAGCGTTAATCGGAATTACTGGGCGTAAAGCGCACGCAGGCGGTTTGTTAAGTCAGATGTGAAATCCCCGGGCTCAACCTGGGAACTGCATCTGA
+
FGGGGGGGGGGGGGGGFGGGFGGGDGGFGGGGGGGGGGGGGGGGGGGGGGFFGGFGGGGGGGGGGGGGFGEGGGFGGGGGFGGGAGEGGGGGGGGFGGGGGCGGGGGGGGDFGGGFGGGG,EFGFGGFFFEGGGGGECFCEFGGFGGGCECGFGGGGGG@FGFGGGGGGGGGGGGCFGGGGGGGCEGGGGGGGGGGGGF5CC5;CFGGFGGCEGGGGGGGGGGGGCEGGCGDDGDFF@CGFFFFCCFF40>7CF4?GDFBG)19?(>71:0(4<FFF7AAA>F
@DE18INS60510:318:000000000-B6LD3:1:1101:20094:6566 1:N:0:AAGAGGCAGAGCCTTA
TGGGGAATATTGCACAATGGGCGCAAGCCTGATGCAGCCATGCCGCGTGTATGAAGAAGGCCTTCGGGTTGTAAAGTACTTTCAGCGGGGAGGAAGGGAGTAAAGTTAATACCTTTGCTCATTGACGTTACCCGCAGAAGAAGCACCGGCTAACTCCGTGCCAGCAGCCGCGGTAATACGGAGGGTGCAAGCGTTAATCGGAATTACTGGGCGTAAAGCGCACGCAGGCGGTTTGTTAAGTCAGATGTGAAATCCCCGGGCTCAACCTGGGAACTGCATCTGA
+
GGGGGGGGGGGGGGGGGGGGGGEGGGGGGGFGGGGGGGGGGGGGGGGGGGGFGGGGGGGGGGGGGGGGGGGGGGGGGGGGGGGGGGGGGGFEGGGGGGGGGGGGGGGGGGAGGGGGGGGGGGGGGGGGGGGGGGGGGGGGGGGGGGGGGGGGGGGGGGG>FGGGGGGGGGGG7BCCFGGGGGGGGGGGGG9FGGGGGGGGGGGGGGGGG@FFGGGGGGGGGGGGGGGGGGGGGDDFFFGGFFFFGGFGFGGFGF:?GDFFG>GFFFFBF4<?>B>?FFBF<BF
@DE18INS60510:318:000000000-B6LD3:1:1101:4703:6568 1:N:0:AAGAGGCAGAGCCTTA
TAGGGAATCTTCGGCAATGGACGAAAGTCTGACCGAGCAACGCCGCGTGAGTGAAGAAGGTTTTCGGATCGTAAAACTCTGTTGTTAGAGAAGAACAAGGATGAGAGTAACTGTTCATCCCTTGACGGTATCTAACCAGAAAGCCACGGCTAACTACGTGCCAGCAGCCGCGGTAATACGTAGGTGGCAAGCGTTGTCCGGATTTATTGGGCGTAAAGCGAGCGCAGGCGGTTTCTTAAGTCTGATGTGAAAGCCCCCGGCTCAACCGGGGAGGGTCATTGGA
+
CFGGGGGGGGGGGGGGGGGGGGGGGEEGGGGGGGGGGGGGGGGGGGG8@BCFGGGGEFGG@A9FGGGGGGGGGGGGGGGGGGGGFGGGFGGGGGGGGGGGGGGGGGGGGGGGGGGFFGGGGGGGGGGGEG>FGGGGGG7FGGGGGGGEGEGGFGFGGGGGEGGGGGGGEGGGGGGGGGFGEGFG<E>@CFGGGG558ACG>;>C6CGGGGGGGGGC7:FGGGGGGGGGGGG97CCFFFG7*96BGFFFFGG>7:7>CD;>D>DDF?499BF9>9>48?4<A0?
@DE18INS60510:318:000000000-B6LD3:1:1101:9821:6570 1:N:0:AAGAGGCAGAGCCTTA
TGGGGAATATTGCACAATGGGCGCAAGCCTGATGCAGCCATGCCGCGTGTATGAAGAAGGCCTTCGGGTTGCAAAGTACTTTCAGCGGGGAGGAAGGTAGTAAAGTTAATACCTTTGCTCATTGACGTTACCCGCAGAAGAAGCACCGGCTACCTCCTTGCCAGCAGCCGCGGTACTACGTAGGGTGCAAGCGTTAATCGGAATTACTGGGCGTACAGCGCACGCAGGCGGTTTTTTAAGTCAGCTGTGAACTCCCCGGGCTCACCCTGGGAACTGCATCTGC
+
EGGGGEGGFGGGGGGFFFGFFGGGGEC7FCG=FEDGGGGGCGGGGGGGG@=EGFFFEGFGFEGGGG7<FG+CFGGGEFFGGGGGACE7:<EFGDCFG8CFF:<,?CC<CF,CFCCFCGFGGGC,:FGGFFGFGGGG**0CFFGFGGF*1:EE*;EFF*A+AC?8CF6CC*28*:C*9C<C23;E*28CFF+A;EG*;EG*8CEFFFEG###########################################################################
@DE18INS60510:318:000000000-B6LD3:1:1101:24686:6571 1:N:0:AAGAGGCAGAGCCTTA
TGGGGAATATTGCACAATGGGCGCAAGCCTGATGCAGCCATGCCGCGTGTATGAAGAAGGCCTTCGGGTTGTAAAGTACTTTCAGCGGGGAGGAAGGGAGTAAAGTTAATACCTTTGCTCATTGACGTTATCCGCAGAAGAAGCACCGGCTAACTCCGTGCCAGCAGCCGCGGTAATACGGAGGGTGCAAGCGTTAATCGGAATTACTGGGCGTACAGCGCACGCAGGCGGTTTGTTAAGTCAGATGTGAAATCCCCGGGCTCCACCTGGGCACTGCATCTGA
+
GFGFGG@FFGGGGGGGGGFCFGFGGGEFGFGGGGGGGGGGFFGGGGGGGGGGGGFFFGFGGGGGGGGGGGGEAFGGGGGGD9FFGGGGFG7FGEFFGGGGGFGGGGGGGGFGGGGGGGCCGGGGGGEFFGGGFGGGGGGGFFGGGGGDGEGCDGGGGGGGGFGGGGFGGGGGGG5;CFGGGEGGDEGDC?@FGGDGFG?EE>EGCGGGGC55EGE*:DGGGGGGGDEGEDD7CDD@FFCFF?FFDGFGBG:FGFFFGC04<BF*<<@F2@B(.8?>FA><AF4
@DE18INS60510:318:000000000-B6LD3:1:1101:19005:6576 1:N:0:AAGAGGCAGAGCCTTA
TGGGGAATATTGCACAATGGGCGCAAGCCTGATGCAGCCATGCCGCGTGTATGAAGAAGGCCTTCGGGTTGTAAAGTACTTTCAGCGGGGAGGAAGGGAGTAAAGTTAATACCTTTGCTCATTGACGTTACCCGCAGAAGAAGCACCGGCTAACTCCGTGCCAGCAGCCGCGGTAATACGGAGGGTGCAAGCGTTAATCGGAATTACTGGGCGTAAAGCGCACGCAGGCGGTTTGTTAAGTCAGATGTGAAATCCCCGGGCTCAACCTGGGAACTGCATCTGA
+
GGGGGGGGGGGGGGGGGGGGGGGGGGGGGGGGGGGGGGGGGGGGGGGGGGGGGGGGGGGGGGGGGGGGGGGGGGGGGGGGGGGGGGGGGGGEGEGGGGGGGGAEGGGGGGGGGGGGFGGGGGGFGGGGGGGGGGGGGGGGGGFGGGGGGGGGGGGGGGGGGGGGGGFGGEGEEGGGGGGGGGGGDEGGGGGGGGGDGGGFC>EFGGGGGGGGDG5EFCGGGG5DGGGGGGGGGGGFFFDGFF??>F?F?CC*:FF:FG>BC7<DFFFB?)4:8?#########
@DE18INS60510:318:000000000-B6LD3:1:1101:14757:6583 1:N:0:AAGAGGCAGAGCCTTA
TGGGGAATATTGCACAATGGGCGCAAGCCTGATGCAGCCATGCCGCGTGTATGAAGAAGGCCTTCGGGTTGTAAAGTACTTTCAGCGGGGAGGAAGGGAGTAAAGTTAATACCTTTGCTCATTGACGTTACCCGCAGAAGAAGCACCGGCTAACTCCGTGCCAGCAGCCGCGGTAATACGGAGGGTGCAAGCGTTAATCGGAATTACTGGGCGTAAAGCGCACGCAGGCGGTTTGTTAAGTCAGATGTGAAATCCCCGGGCTCAACCTGGGAACTGCATCTGA
+
GFGGGGGGGGGGGFFFFFFFGGGGGGGGGGGGGGGGGGGGGGGGGGGDGGFGGGGGGGGGGGGGGGGGGGGGGGGGGGGGGGGGFGGGGGGGGEGGGGGGFFFGGGGGGGFGGGGGCGGGGGGGFGGGGGGGGGGGFEGGGGGGGGGGGGGEGGGGGGGCGGGFGGGGGGGGDGGGGGGGGCGG5CEGGGGGGGGGCGGG8ECFFFGGGFCFGGGGGCD<DGGDEGGGGGGGGGGFFF=>FFFFGGFGFGGGCFFFGDBBG>FG?BFB?40::?B7?FBFFA?
@DE18INS60510:318:000000000-B6LD3:1:1101:9834:6587 1:N:0:AAGAGGCAGAGCCTTA
TGGGGAATATTGCACAATGGGCGCAAGCCTGATGCAGCCATGCCGCGTGTATGAAGAAGGCCTTCGGGTTGCAAAGTACTTTCAGCGGGGAGGAAGGGAGTAAAGTTAATACCTTTGCTCATTGACGTTACCCGCAGAAGAAGCACCGGCTAACTCCGTGCCAGCAGCCGCGGTAATACGGAGGGTGCAAGCGTTAATCGGAATTACTGGGCGTAAAGCGCACGCAGGCGGTTTGTTAAGTCAGATGTGAAATCCCCGGGCTCAACCTGGGAACTGCATCTGA
+
GGGGGGGGGGGGGGGGGGGFFGGGGGGGGGGGGGGGGGGGGGGGGGGGGGGFGGGGGGGGGGGGGGGDFGCACFGGFGGGGGGGFGEGGGDGGGCGCEFGGGGGFCFGGGFGGGGGCFGGGGGGGGGGGGGGGGGGGDCCFGGGGGGDEGGEGGGFFEGGGGGGGGGGFEGGEGEECGGFEG5>CEGGGG?GGGGGGGGC;ECFFGFGGGCFGEEGFFG3DDEDGGDDGGGCDCCFF?>C@F?FGGFCBFFCFB@FCC0()07>FF4:?41<>BF??FFF###
@DE18INS60510:318:000000000-B6LD3:1:1101:14675:6588 1:N:0:AAGAGGCAGAGCCTTA
TGGGGAATATTGCACAATGGGCGCAAGCCTGATGCAGCCATGCCGCGTGTATGAAGAAGGCCTTCGGGTTGTAAAGTACTTTCAGCGGGGAGGAAGGGAGTAAAGTTAATACCTTTGCTCATTGACGTTACCCGCAGAAGAAGCACCGGCTAACTCCGTGCCAGCAGCCGCGGTAATACGGAGGGTGCAAGCGTTAATCGGAATTACTGGGCGTAAAGCGCACGCAGGCGGTTTGTTAAGTCAGATGTGAAATCCCCGGGCTCAACCTGGGAACTGCATCTGA
+
GGGGGGGGGGGGGGGGGGGGGGGGGGGGGGGGGGGGGGGGGGGGGGGGGGGGGGGGGGGGGGGGGGGGGGGGGGGGGGGGGGGGGGGGGGGGGGGGGDFGGGGGGGGGGGGGGGGGGGGGGGGFFGGGGGGGGGGGGGGGGGGGGGGGGGGGGGGGGGGGGGGGGGGGGGGGGGDGGGGGGGGGGGGGGGGGGGGGGGGGGGCGGGGGGGGGGGGGGGGGGGGGGGGGGGGCCGGFFFGGFFFFCCFGFGGGGFFFGG6>GFGGF:F?FFFFBFFDFF<ABD=
@DE18INS60510:318:000000000-B6LD3:1:1101:20129:6588 1:N:0:AAGAGGCAGAGCCTTA
TGGGGAATATTGCACAATGGGCGCAAGCCTGATGCAGCCATGCCGCGTGTATGAAGAAGGCCTTCGGGTTGTAAAGTACTTTCAGCGGGGAGGAAGGGAGTAAAGTTAATACCTTTGCTCATTGACGTTACCCGCAGAAGAAGCACCGGCTAACTCCGTGCCAGCAGCCGCGGTAATACGGAGGGTGCAAGCGTTAATCGGAATTACTGGGCGTAAAGCGCACGCAGGCGGTTTGTTAAGTCAGATGTGAAATCCCCGGGCTCAACCTGGGAACTGCATCTGA
+
GGGGGGGGGGGGGGGGGGGGGGFGGGGGGGGGGGFFGGGGGGGGGGGGGGGGGGGGGGGGGGGGGGGGGGGGGGEGGGGGGGGGGFGGGGGEGEGGGGDEFFAFFGGGGGFGFDGGGGGGGGGGGGGGCGGGGGGGGGGGCFCFGGGDGGGGGGGGGGGCDGGCGCCF@CEGGBFEGGGFEEDEGEEGGF?GGGGEGGGFGCCFGGGG?EFCEGGGFFGCGCEGGGGDGEC<DCDFF?F*@F@F>ABGFDC:DBFFGDB>D@FG4:>BB5:7:33))34A:B#
@DE18INS60510:318:000000000-B6LD3:1:1101:21114:6592 1:N:0:AAGAGGCAGAGCCTTA
TGGGGAATATTGCACAATGGGCGCAAGCCTGATGCAGCCATGCCGCGTGTATGAAGAAGGCCTTCGGGTTGTAAAGTACTTTCAGCGGGGAGGAAGGGAGTAAAGTTAATACCTTTGCTCATTGACGTTACCCGCAGAAGAAGCACCGGCTAACTCCGTGCCAGCAGCCGCGGTAATACGGAGGGTGCAAGCGTTAATCGGAATTACTGGGCGTAAAGCGCACGCAGGCGGTTTGTTAAGTCAGATGTGAAATCCCCGGGCTCAACCTGGGAACTGCATCTGA
+
GGGGGGGGGGGGGGGGGGGGGGGGGGGFGGGGGGGGGGGGGGGGGGGFGGGGGGGGGGGGGGGGGGGGGGGGGGGGGGGFGGGGCGGGGDEGGDFGGGGGGGAFGGGGGGGGGGGGAFGGGGGGGGGEGGGGAFGEGCFGGGGGGGGGGGGGCGGGGGGFDFFGCGGGGGGGGGGEGGG8EDE5>EGGGGCGEGGGGGG8CGEFFCFGCC5C*:CECFCCC3*9EDGCGGGGDGGFFF:DBF=/:C8?4C>*C?@FGG1>3.9*6:;:B4((58>28)44AF4
@DE18INS60510:318:000000000-B6LD3:1:1101:9544:6602 1:N:0:AAGAGGCAGAGCCTTA
TGGGGAATATTGCACAATGGGCGCAAGCCTGATGCAGCCATGCCGCGTGTATGAAGAAGGCCTTCGGGTTGTAAAGTACTTTCAGCGGGGAGGAAGGGAGTAAAGTTAATACCTTTGCTCATTGACGTTACCCGCAGAAGAAGCACCGGCTAACTCCGTGCCAGCAGCCGCGGTAATACGGAGGGTGCAAGCGTTAATCGGAATTACTGGGCGTAAAGCGCACGCAGGCGGTTTGTTAAGTCAGATGTGAAATCCCCGGGCTCAACCTGGGAACTGCATCTGA
+
FGGGGGGGGGGCGGGGFGF@FGFGGGGFGFGGGGFGGGGGGGGGGGGGGFGGGGGGGGGGGGGGGGGGGGGGGGGGGGGGGGGGGFFGGGDCGGEGDGFGGFGGFGGGGGGGGGGFFGGGGGGGGGGFGGEGGGGGGGFG?:FGGGGGGGGG?FFFGGGFGGGFGGFGF@EGGGGGGFGGGGGGGGGGGCFCE?E8C9CF*8*CF7CG?GFFGGG*AGGGGGGGGCCDEED9CC>FF*0:=F=FG+=F4C7?FFFFFG9>GBFFF::::711:?#########
@DE18INS60510:318:000000000-B6LD3:1:1101:17838:6602 1:N:0:AAGAGGCAGAGCCTTA
TGGGGAATATTGCACAATGGGCGCAAGCCTGATGCAGCCATGCCGCGTGTATGAAGAAGGCCTTCGGGTTGTAAAGTACTTTCAGCGGGGAGGAAGGGAGTAAAGTTAATACCTTTGCTCATTGACGTTACCCGCAGAAGAAGCACCGGCTAACTCCGTGCCAGCAGCCGCGGTAATACGGAGGGTGCAAGCGTTAATCGGAATTACTGGGTGTAAAGCGCACGCAGGCGGTTTGTTAAGTCAGATGTGAAATCCCCGGGCTCAACCTGGGAACTGCATCTGA
+
GGGGGGGGGGGGGGGGGGGGGGGGGGGGGGGGGFGGGGGGGGGGGGGGGGGGGGGGGGGGGGGGGGGGGGGGGGGGGGGGGGGGGGGGGGGGGGGGGGGGGGFGGGGGGGGGGGGGGGGGGGGGGGGGGGGGGGGGGGGGGGGGFGGGGGGGGGGGGGGGGGGGGGGGGGGGGGGGGGGGGEEGGGGGGGGGGGGGGGGGGGEGGGGGFGGFEEGGGGGGGGGGGGGCC=DC3DGFFFC>?FFFGGFF47CFFFF?GGFFGBGGFFF?:FF?BF?B<<>FB<@
@DE18INS60510:318:000000000-B6LD3:1:1101:14241:6608 1:N:0:AAGAGGCAGAGCCTTA
TGGGGAATATTGCACAATGGGCGCAAGCCTGATGCAGCCATGCCGCGTGTATGAAGAAGGCCTTCGGGTTGTAAAGTACTTTCAGCGGGGAGGAAGGGAGTAAAGTTAATACCTTTGCTCATTGACGTTACCCGCAGAAGAAGCACCGGCTAACTCCGTGCCAGCAGCCGCGGTAATACGGAGGGTGCAAGCGTTAATCGGAATTACTGGGCGTAAAGCGCACGCAGGCGGTTTGTTAAGTCAGATGTGAAATCCCCGGGCTCAACCTGGGAACTGCATCTGA
+
GGGGGGGGGGGGGGGGGGGGGGGGGGGGGGGGGFGGGGGGGGGGGGGFGGGGGGGGGGFGGGGGGGGGGGGGGGGGGGGGGGGGGGGGGGGGGFGFGGDEGFGGGGGGGGDFGGGGGCGGGGGCFGGGGGGGGGGGGDEGG7FFFGGGEFGGGGGGGGGFGGGGGFGFGGGGGGGGGGGGGGGGCEGGGGGGGEDGGGGGGGGGGCGFG6AFGGGGGGDDGGEGGG=9CEGDGGDF?FGGFFFFGGFFFFD*?F@FDD99CDGC62@BFFFF?B?BDBFFAFF
@DE18INS60510:318:000000000-B6LD3:1:1101:12824:6621 1:N:0:AAGAGGCAGAGCCTTA
TGGGGAATATTGCACAATGGGCGCAAGCCTGATGCAGCCATGCCGCGTGTATGAAGAAGGCCTTCGGGTTGTAAAGTACTTTCAGCGGGGAGGAAGGGAGTAAAGTTAATACCTTTGCTCATTGACGTTACCCGCAGAAGAAGCACCGGCTAACTCCGTGCCAGCAGCCGCGGTAATACGGAGGGTGCAAGCGTTAATCGGAATTACTGGGCGTAAAGCGCACGCAGGCGGTTTGTTAAGTCAGATGTGAAATCCCCGGGCTCAACCTGGGAACTGCATCTGA
+
GGGGGGGGGGGGGGGGGFGGGGGGGGGGGGGGGGGGGGGGGGGGGGGGGGFGGGGGGGGGGGGGGGGGGGGGGGGGGGGGGGGGGGGGGGGGGGGGGGGGGGGGGGGGGGGGGGGGGGGGGGGFGGGEGGGGGGGGGDGGGGGGGGG@GGGGGGFDGGGGGGGGGGGGGGGGGGGGGGGGGGGGGGGGGGGGGEGDGGGGGEGGG7FFGGFFGGDG=FGGGGGGGGGGGGGGGGG@FFGGFFFFGGFG?:FCGFFFGGBFDBGGFBFFF::<5:?27AAAFFF
@DE18INS60510:318:000000000-B6LD3:1:1101:27338:6643 1:N:0:AAGAGGCAGAGCCTTA
TGGGGAATATTGCACAATGGGCGCAAGCCTGATGCAGCCATGCCGCGTGTATGAAGAAGGCCTTCGGGTTGTAAAGTACTTTCAGCGGGGAGGAAGGGAGTAAAGTTAATACCTTTGCTCATTGACGTTACCCACAGAAGAAGCACCGGCTAACTCCGTGCCAGCAGCCGCGGTAATACGGAGGGTGCAAGCGTTAATCGGAATTACTGGGCGTAAAGCGCACGCAGGCGGTTTGTTAAGTCAGATGTGAAATCCCCGGGCTCAACCTGGGAACTGCATCTGA
+
GGGGGGGGGGGGGGGGGGGGGGGGGGGGGGGGGGGGGGGGGGGGGGGGGGGGGGGGGGGGGGGGGGGGFGGGGGGGGGGFGGGGGGGGGGGGGGFGGGGGGGGGGGGGGGGGGGGGGGGGGFGGGGG@FGGGGGGGGGGGGGGGGGGGGDGGGGGGGGGGGGGGGGGGGGGGGGGGGGGGGGGGGGGGGGGGGGGEFGGGGGGGGGGGGGGFGGGGGGGGGGGGGGGGDGGGG37>FFFF4@?4D7B:@>CFG4?6CDFFG@DFFFF:BFFF?BFFBFAF###
@DE18INS60510:318:000000000-B6LD3:1:1101:11913:6645 1:N:0:AAGAGGCAGAGCCTTA
TGGGGAATATTGCACAATGGGCGCAAGCCTGATGCAGCCATGCCGCGTGTATGAAGAAGGCCTTCGGGTTGTAAAGTACTTTCAGCGGGGAGGAAGGGAGTAAAGTTAATACCTTTGCTCATTGACGTTACCCGCAGAAGAAGCACCGGCTAACTCCGTGCCAGCAGCCGCGGTAATACGGAGGGTGCAAGCGTTAATCGGAATTACTGGGCGTAAAGCGCACGCAGGCGGTTTGTTAAGTCAGATGTGAAATCCCCGGGCTCAACCTGGGAACTGCATCTGA
+
GGGGGGGGGGGGGGGGGGGGGGGGGGGGGGGGGGGGGGGGGGGGGGGGGGGGGGGGGGGGGGGGGGGGGGGGGGGGGGGGGGGGGGGGGGGGGDGFGGGGGGGGGGGGGGCGGGGGGGGGGGGGGGGGGGGGGGGGGDGGGGGGGGGGGGGGGGGGGGGGGGG@FGGGGGGGGGGGGGGCEEGGGGGGGCCGDGGGGGGGGGGGG7FGGGGGGEGGCGGGGDEDGGGGGGGGG3<FF=?D@FFFGFFGFGF*?FFFGGF1D>FF?<>2<41<>???FFFFFB4
@DE18INS60510:318:000000000-B6LD3:1:1101:12963:6648 1:N:0:AAGAGGCAGAGCCTTA
AGGGGAATATTGCACAATGGGCGCAAGCCTGATGCAGCCATGCCGCGTGTATGAAGAAGGCCTTCGGGTTGTAAAGTACTTTCAGCGGGGAGGAAGGGAGTAAAGTTAATACCTTTGCTCATTGACGTTACCCGCAGAAGAAGCACCGGCTAACTCCGTGCCAGCAGCCGCGGTAATACGGAGGGTGCAAGCGTTAATCGGAATTACTGGGCGTAAAGCGCACGCAGGCGGTTTGTTAAGTCAGATGTGAAATCCCCGGGCTCAACCTGGGAACTGCATCTGA
+
GGGGGGGGGGGGGGGGGGGGGGGGGGGGGGGGGGGGGGGGGGGGGGGGGGGGGGGGGGGGGGGGGGGGGGGGGGGGGGGGGGGGGGGGGGGGGGGGGGGGEFFGGGGGGGGGGGGGGGGGGGGGGGGGGGGGGGGGGGGGGGGGGGGGGGGGGGGGGGGGGGGGGGGGGGGGGGGGGGGGGGGGGGGGGGGGGGGGGFGGEGEGGCFGGGGEGGGGGGGGGGGGGGGGGGGGGDC>F?CGFFFF>GFF4>>FGFFFGGFFGBGF47F??41(4::?<ABDBBF
@DE18INS60510:318:000000000-B6LD3:1:1101:22945:6648 1:N:0:AAGAGGCAGAGCCTTA
TGGGGAATATTGCACAATGGGCGCAAGCCTGATGCAGCCATGCCGCGTGTATGGAGAAGGCCTTCGGGTTGTAAAGTACTTTCAGCGGGGAGGAAGGGAGTAAAGTTAATACCTTTGCTCATTGACGTTACCCGCAGAAGAAGCACCGGCTAACTCCGTGCCAGCAGCCGCGGTAATACGGAGGGTGCAAGCGTTAATCGGAATTACTGGGCGTAAAGCGCACGCAGGCGGTTTGTTAAGTCAGATGTGAAATCCCCGGGCTCAACCTGGGAACTGCATCTGA
+
GGGGGGGGGGGFGGGGGGGGGGGGGGGGGGGGGGGGGGGGGGGGGGGGGGGGGGGGGGGFGGGGGGGGGGGGGGGGGGGGGGGGGGGGGGGGGGGGGGGFGGFGGGGGGGGGGGGGFGGGGGGGGGGGGGGGGGGGGGGGGGFGGGGGGGGGGGGGGGGGGGGGGFGGGGGGGGGGGGGGGGGGGGGGGGFFGGGGGGF8EGDGFFGGE?FFGG5EGCDDGGGDGDGGGGGGGGGFF4:CFFFBFGFGFG=DFFFFDC90D@GG=(72:FF07:B2<AFFAF?
@DE18INS60510:318:000000000-B6LD3:1:1101:9631:6649 1:N:0:AAGAGGCAGAGCCTTA
TGGGGAATATTGCACAATGGGCGCAAGCCTGATGCAGCCATGCCGCGTGTATGAAGAAGGCCTTCGGGTTGTAAAGTACTTTCAGCGGGGAGGAAGGGAGTAAAGTTAATACCTTTGCTCATTGACGTTACCCGCAGAAGAAGCACCGGCTAACTCCGTGCCAGCAGCCGCGGTAATACGGAGGGTGCAAGCGTTAATCGGAATTACTGGGCGTAAAGCGCACGCAGGCGGTTTGTTAAGTCAGATGTGAAATCCCCGGGCTCAACCTGGGAACTGCATCTGA
+
GGGGGGGGGGGGGGGGGGGGGGFGGGGGGGGGGGGGGGGGGGGGGGGGGGGGGGGGGGGGGGGGGGGGGGGDGGGGGGGGGGGGGGGGGGGFGCFFGGGGGGFGGGGGGGGGGGGGEGFGFGGGGGGGGGGGGGGGDECFGGGGGGGGGGGGCGGGCGGGGGG@FDGGGGGGGGCEGGFDG>FGCEDGFGGGGGGGGGCFDGGGGGGG@+=CEEGE=FGGGGGGGDGDGGGCC>CFFFDFFFFFFGFGFFFGGFFFFC>FGDGG??FB:FB0:?B?FAADBBF
@DE18INS60510:318:000000000-B6LD3:1:1101:22736:6652 1:N:0:AAGAGGCAGAGCCTTA
TGGGGAATATTGCACAATGGGCGCAAGCCCGATGCAGCCATGCCGCGTGTATGAAGAAGGCCTTCGGGTTGTAAAGTACTTTCAGCGGGGAGGAAGGGAGTAAAGTTAATACCTTTGCTCATTGACGTTACCCGCAGAAGAAGCACCGGCTAACTCCGTGCCAGCAGCCGCGGTAATACAGAGGGTGCAAGCGTTAATCGGAATTACTGGGCGTAAAGCGCACGCAGGCGGTTTGTTAAGTCAGATGTGAAATCCCCGGGCTCAACCTGGGAACTGCATCTGA
+
GGGGGGGGGGGGGGGGGGGGGGGGGGGGG<FGGGGGGGGGGGGGGGGGGGGGGGGGGGFGGGGGGFGGGGGGGGGGGGGGGGGGGGGDGGDDGGGGGDFFGFFGGGGGGGGGGGGGGGGGGGGFGGGEGGGGGGGGGGFGGGEFGGGGGGGGGGGGGGGGGGGGGCGGGFEGGG>EFGGGGGGG7EGGGGCGGEG8CGGD>E8A6EGF<6ECGEG*CFGGDDGGGDG)>7<CDGGFF6?CF@FFGGFGFGGGGFFFGGF6GBGD@?FBB>?00:?>?FFAFBF
@DE18INS60510:318:000000000-B6LD3:1:1101:12594:6655 1:N:0:AAGAGGCAGAGCCTTA
TGGGGAATATTGCACAATGGGCGCAAGCCTGATGCAGCCATGCCGCGTGTATGAAGAAGGCCTTCGGGTTGTAAAGTACTTTCAGCGGGGAGGAAGGGAGTAAAGTTAATACCTTTGCTCATTGACGTTACCCGCAGAAGAAGCACCGGCTAACTCCGTGCCAGCAGCCGCGGTAATACGGAGGGTGCAAGCGTTAATCGGAATTACTGGGCGTAAAGCGCACGCAGGCGGTTTGTTAAGTCAGATGTGAAATCCCCGGTCTCAACCTGGGAACTGCATCTGA
+
GGGGGGGGGGGGGGGGGGGGGGGGGGGGGGGGGGGGGGGGFGGGGGEFFFFFGGGGFGGGGGGGGGGGGGGDGGGGGGGGFGGGGGGGGGGGGGGGGGGGGFGGGGGGGGFGGGGGGGGGGGGGGGGGGGGGGGGGGGGFFGGGGGGDFGGGDGGGGGGGGGGGGGGGGGGGGGDGGGGGDGGGGGGGGGGGGGGDGGGGGGGGGFGGGGGGGGDDGGGGGGGGGGGGGGGGD3*076:DF@FFF<90/:D*:FFFFCB(5>FFF:FFFF<1.(,2429<A9@
@DE18INS60510:318:000000000-B6LD3:1:1101:19490:6659 1:N:0:AAGAGGCAGAGCCTTA
TGGGGAATATTGCACAATGGGCGCAAGCCTGATGCAGCCATGCCGCGTGTATGAAGAAGGCCTTCGGGTTGTAAAGTACTTTCAGCGGGGAGGAAGGGAGTAAAGTTAATACCTTTGCTCATTGACGTTACCCGCAGAAGAAGCACCGGCTAACTCCGTGCCAGCAGCCGCGGTAATACGGAGGGTGCAAGCGTTAATCGGAATTACTGGGCGTAAAGCGCACGCAGGCGGTTTGTTAAGTCAGATGTGAAATCCCCGGGCTCAACCTGGGAACTGCATCTGA
+
GGGGGGGGGGGGGGGGGGGGGGGGGGGGGGGGGFGGGGGGGGGGGGGGGGGGGGFGGGGGGGGGGGGGGGGGGGFFFGGGGGGGGGGGGGEGGGG8FGGGGGGGGGGGGGGGGGGGGGGGGGGGGGGFFGGGGGGGGGGGGGGGGGGGGDGGGGGG@FGGGG9FGFGGGGGGGGGGGGGGGGGGGGGGGF?FEEGCFGFFEGGGGGGG:CFGGG=E57>DGGGGGGGGGGG)><GFF4>FFFFBF76>=70:FFFFGC92D55=FBF??:<??B72<AF9<A@
@DE18INS60510:318:000000000-B6LD3:1:1101:9033:6684 1:N:0:AAGAGGCAGAGCCTTA
TGGGGAATATTGCACAATGGGCGCAAGCCTGATGCAGCCATGCCGCGTGTATGAAGAAGGCCTTCGGGTTGTAAAGTACTTTCAGCGGGGAGGAAGGGAGTAAAGTTAATACCTTTGCTCATTGACGTTACCCGCAGAAGAAGCACCGGCTAACTCCGTGCCAGCAGCCGCGGTAATACGGAGGGTGCAAGCGTTAATCGGAATTACTGGGCGTAAAGCGCACGCAGGCGGTTTGTTAAGTCAGATGTGAAATCCCCGGGCTCAACCTGGGAACTGCATCTGA
+
GGGGGGGGGGGGGEGGFGGGGGGGGGGGFGGGGGGGGGFGGGGGGGGCGGGGGCEFGGGGGGGGGGGGGECEDGFGGGGFFGGGGGEEGGFGGGGGGGGGGGGGGGGGGGGGGGGGGGGGGGGFGGGGGGGGGGGGDEGGGGGGGGGGGGGGGGGGGGGGGGFGGGGGFFGGGGGEGGGGGEGGGGGGGGCGGGGGGGGFGG5FG?FGGG*CG7>GFGGDGGGGGGGGGDC<DDD>FFFGF4@FFGFGFGFGD?6@GGFFG5FG??FBFFF<?FBBFAFFFF?
@DE18INS60510:318:000000000-B6LD3:1:1101:8014:6685 1:N:0:AAGAGGCAGAGCCTTA
TGGGGAATATTGCACAATGGGCGCAAGCCTGATGCAGCCATGCCGCGTGTATGAAGAAGGCCTTCGGGTTGTAAAGTACTTTCAGCGGGGAGGAAGGGAGTAAGGTTAATACCTTTGCTCATTGACGTTACCCGCAGAAGAAGCACCGGCTAACTCCGTGCCAGCAGCCGCGGTAATACGGAGGGTGCAAGCGTTAATCGGAATTACTGGGCGTAAAGCGCACGCAGGCGGTTTGTTAAGTCAGATGTGAAATCCCCGGGCTCAACCTGGGAACTGCATCTGA
+
FGGFGGGGGGGGGGFGGGGGDFGGGGGFGGGGGGGGGGFGGGGFFGFGGGGGGGGGGGGGDGFGGGGGGGGGFFGGGGGEFFGGGGGGGGGGGGGGGGGGGGGGGGGGGGFGGGGGGGGGGGGGGGGCFFGGGEGGGGG?:F7BFDCGC7FGGGGGGGGGGGGGGFGGGDGEGGGGGGGG>>FGGGGGGGGGGDGD>FGGGEGGGFFCCFGFEGGGCDFGGDGGGGD<E5CCDGGFF?FC9BFFC:@FFFG>FFFF5>(3<3CDFFF::FB?>?FBBFFBFA6
@DE18INS60510:318:000000000-B6LD3:1:1101:25694:6708 1:N:0:AAGAGGCAGAGCCTTA
TGGGGAATATTGCACAATGGGCGCAAGCCTGATGCAGCCATGCCGCGTGTATGAAGAAGGCCTTCGGGTTGTAAAGTACTTTCAGCGGGGAGGAAGGGAGTAAAGTTAATACCTTTGCTCATTGACGTTACTCGCAGAAGAAGCACCGGCTAACTCCGTGCCAGCAGCCGCGGTAATACGGAGGGTGCAAGCGTTAATCGGAATTACTGGGCGTAAAGCGCACGCAGGCGGTTTGTTAAGTCAGATGTGAAATCCCCGGGCTCAACCTGGGAACTGCATCTGA
+
GGGGGGGGGGGFFGGGGGG@EFFGGGGFGGGGGGGGGGGGGGGGGGGGGGGGGGDGGGGGGGGGGGDGGGGGFFGGGGGGFGGGGGGEGDCEGGGGGGGEFFFFGGGFFGGGGGGDGGCF<FGGFGGC>FGF9FG@FEGGGGGGGGGGGGGEFGGGGGCCGGGGGCEGFGGEGGDC:CCGGGB8BEEGFE98C;E>EGF>EDGFGGGGGGGECECGGCF<3DGGGGGGG=D9CGDF?4C:/97=CFF:=D*:7BF)9C>9C7**=7F??<6(5627?######
@DE18INS60510:318:000000000-B6LD3:1:1101:15877:6723 1:N:0:AAGAGGCAGAGCCTTA
TGGGGAATATTGCACAATGGGCGCAAGTCTGATGCAGCCATGCCGCGTGTATGAAGAAGGCCTTCGGGTTGTAAAGTACTTTCAGCGGGGAGGAAGGGAGTAAAGTTAATACCTTTGCTCATTGACGTTACCCGCAGAAGAAGCACCGGCTAACTCCGTGCCAGCAGCCGCGGTAATACGGAGGGTGCAAGCGTTAATCGGAATTACTGGGCGTAAAGCGCACGCAGGCGGTTTGTTAAGTCAGATGTGAAATCCCCGGGCTCAACCTGGGAACTGCATCTGA
+
GGGGGGGGGGGGGGGGGFGGGGGGGGGGGGGGGGGGGGGGGGGGDGGGGGGGGGGGGGGGGGGGGGGGGGGGGGGGGFGGGGGGGGGGGGEGGGGGGDFFGGGGGGGGGGGGGGGGGGGGGGGDFGGGGGGGGGGGGGGGGGGGGGGGGEGGGGGGGGGDGGGGGGGGGGGGGGDGGGGGGGGG>EEEFGGGGGGGGGGGCEEGGFGGC87EEEDEFCGDGGGGGDGC=:<15CDF@F:7@@BFGGFGF7F:FFF:CD;9D3CGFFFFFFF??6:)47BFA2=
@DE18INS60510:318:000000000-B6LD3:1:1101:8603:6725 1:N:0:AAGAGGCAGAGCCTTA
TGGGGAATATTGCACAATGGGCGCAAGCCTGATGCAGCCATGCCGCGTGTATGAAGAAGGCCTTCGGGTTGTAAAGTACTTTCAGCGGGGAGGAAGGGAGTAAAGTTAATCCCTTTGCTCATTGACGTTACCCGCAGAAGAAGCACCGGCTAGCTCCGTGCCAGCAGCCGCGGTAATACGGAGGGTGCAAGCGTTAACCGGAATTACTGGGCGTAAAGCGCACGCAGGCGGTTTGTTAAGCCAGTTGTGAAATCCCCGGGCTCACCCTGGGAACTACATCTGA
+
GGGGGGEGEFBE9FEB=FGGD<>CBCBF<EB=FE9EFG,A,BFDFFGED+BB=FGBFGGGGFGEDFG7FGDFGGF9F=DFFA,=9;FFFEGGGG8FEF<CCGC9,?FF9C,8<CFF9<CE:<C@:,=FFCGFCEDECE6<C@:@CF5E8C8E*<CEFEG5E*<<>808**2?5/:8<:C5**:8*;5EC7<CEEEG:+38/?*:C++3<6*:8:EG*0:7)5*18CE)>EGGD9C################################################
@DE18INS60510:318:000000000-B6LD3:1:1101:22466:6725 1:N:0:AAGAGGCAGAGCCTTA
TGGGGAATATTGCACAATGGGCGCAAGCCTGATGCAGCCATGCCGCGTGTATGAAGAAGGCCTTCGGGTTGTAAAGTACTTTCAGCGGGGAGGAAGGGAGTAAAGTTAATACCTTTGCTCATTGACGTTACCCGCAGAAGAAGCACCGGCTAACTCCGTGCCAGCAGCCGCGGTAATACGGAGGGTGCAAGCGTTAATCGGAATTACTGGGCGTAAAGCGCACGCAGGCGGTTTGTTAAGTCAGATGTGAAATCCCCGGGCTCAACCTGGGAACTGCATCTGA
+
GGGGGGGGGGGGGGGGGGGGGGGGGGGGGGGGGGGGFGGGGGGGGGGGGGGGGGGGGGGGGGGGGGGGGGGGGGGGGGGGGGGGGGGGGGGGGGFFGGGGGGGGGGGGFGFGGGGGGFGGGGGFFFGGGGGGGGGGGGGGGGGGGGGGGGGCGGFGCGGFGGGGGCGGGGGGGG8EGGGGDGDGDEGDGGCFGGGGFGGEE>CGGGGG+<FGGGGDGGFGDC5CCDGCGEDC)C<FFF7C@FFFFGFFFF*7CF?FFG09DEGFFBF??)2(8:08?FAF<<7
@DE18INS60510:318:000000000-B6LD3:1:1101:18379:6726 1:N:0:AAGAGGCAGAGCCTTA
TGGGGAATATTGCACAATGGGCGCAAGCCTGATGCAGCCATGCCGCGTGTATGAAGAAGGCCTTCGGGTTGTAAAGTACTTTCAGCGGGGAGGAAGGGAGTAAAGTTAATACCTTTGCTCATTGACGTTACCCGCAGAAGAAGCACCGGCTAACTCCGTGCCAGCAGCCGCGGTAATACGGAGGGTGCAAGCGTTAATCGGAATTACTGGGCGTAAAGCGCACGCAGGCGGTTTGTTAAGTCAGATGTGAAATCCCCGGGCTCAACCTGGGAACTGCATCTGA
+
GGGGGGGGGGGGGGGGGGGGGGGGGGGGGGGGGGGGGGGGGGGGGGGFGGGGGGGGGGGGGGGGGGGGGGGGGGGGGGGGGGGGGGGGGGGGGEGGGGGGGGGGGGGGGGGGGGGGGGGGGGGGGGGGGGGGGGGGGGGGGGDGGGGGGGGGGGGGGGGGGGGGGGGGGDGGGGGGGGGGGGGGGGGGGGGGGGGGFGGGGGGGGFGGGGGGGGGGGGGGGGGGGGGGGGG7DCG:F?FGFFFFGGFD?FDDFFFFFGF>G3DGFFFFFFFFFFFFFFFFFFF
@DE18INS60510:318:000000000-B6LD3:1:1101:18420:6732 1:N:0:AAGAGGCAGAGCCTTA
TGGGGAATATTGCACAATGGGCGCAAGCCTGATGCAGCCATGCCGCGTGTATGAAGAAGGCCTTCGGGTTGTAAAGTACTTTCAGCGGGGAGGAAGGGAGTAAAGTTAATACCTTTGCTCATTGACGTTACCCGCAGAAGAAGCACCGGCTAACTCCGTGCCAGCAGCCGCGGTAATACGGAGGGTGCAAGCGTTAATCGGAATTACTGGGCGTAAAGCGCACGCAGGCGGTTTGTTAAGTCAGATGTGAAATCCCCGGGCTCAACCTGGGAACTGCATCTGA
+
GGGGGGGGGGGGGGGGGGGGGGGGGGGGGGGGGGGGGGGGGGGGGGGGGGGGGGGGGGGGGGGGGGGGFGGDFGGGGGGFGGGGGGGGGFGGGGGGGGGGGGGGGGGGGGGGGGGGGGGGGGGGGGGGGGGGGGGGGGGGGGGGGGGGGGGGGGGGGGGGGGGGGGGGGGGGGGGGGGGGGGGGGGGGGGGGGGGGGGGGDEGGGFFGGFGGGGEGGGGGGGGGGGGDEGG<CCC@FFGGFFFFGGFFFGGCGFF?CC0>GEC6F:F>BF?:>???)2<B2A4
@DE18INS60510:318:000000000-B6LD3:1:1101:20987:6732 1:N:0:AAGAGGCAGAGCCTTA
TGGGGAATATTGCACAATGGGCGCAAGCCTGATGCAGCCATGCCGCGTGTATGAAGAAGGCCTTCGGGTTGTAAAGTACTTTCAGCGGGGAGGAAGGGAGTAAAGTTAATACCTTTGCTCATTGACGTTACCCGCAGAAGAAGCACCGGCTAACTCCGTGCCAGCAGCCGCGGTAATACGGAGGGTGCAAGCGTTAATCGGAATTACTGGGCGTAAAGCGCACGCAGGCGGTTTGTTAAGTCAGATGTGAAATCCCCGGGCTCAACCTGGGAACTGCATCTGA
+
GGGGGGGGFGGGGGGGGGGGGGGGGGGGGGGGGGGGGGGGGGGGGGGGGGGGGGGGGGGGGGGGGGGGGGGGGGGGGGGGGGGGGGGGGGDGGGGCGGGGGGGGGGGGGGGGGGGGGGGGFGGCFGGGGGGGGGGGGGGGGGGGGGGGGGGGGGGGGGGGGGGGGGGGGGGGGGGGGGGGGGGGDGGGGGGGGGGGFGFFEG>FGGGGG?GGGGGEGFGDGGGGGDGGGGDDGGGFFF=FFFFFGGFGFGGGGFFFGGFFD3<CF?FB?)813:?2>FBFFFF
@DE18INS60510:318:000000000-B6LD3:1:1101:19036:6733 1:N:0:AAGAGGCAGAGCCTTA
TGGGGAATATTGCACAATGGGCGCAAGCCTGATGCAGCCATGCCGCGTGTATGAAGAAGGCCTTCGGGTTGTAAAGTACTTTCAGCGGGGAGGAAGGGAGTAAAGTTAATACCTTTGCTCATTGACGTTACCCGCAGAAGAAGCACCGGCTAACTCCGTGCCAGCAGCCGCGGTAATACGGAGGGTGCAAGCGTTAATCGGAATTACTGGGCGTAAAGCGCACGCAGGCGGTTTGTTAAGTCAGATGTGAAATCCCCGGGCTCAACCTGGGAACTGCATCTGA
+
GGGGGGGGGGGGGGGGGGGGGGGGGGGGGGGGGGGGGGGGGGGGGGGFGGGGGGGGGGGGGGGGGGGGGGGGFGGGGGGGGGGGGGGDGGEFGGFFGGGGGEFFGGGGGGGGGGGGGGGGGGGGGFGGGGGGGGGGGGGGCFCFGGGGGGGGFGGGGGGGGGFFGGGGCGEGGGCEGGG8ECEGEGGDEG+:EEGEGFGCEDEGGGGGFFDGGEEGGDGGGGGGGGG:EEGDGGGFFFCF?FFFGG6DFGGGGF:@GD>0D@FCFFFB84:(5:??DADFFF4
@DE18INS60510:318:000000000-B6LD3:1:1101:11072:6762 1:N:0:AAGAGGCAGAGCCTTA
TGGGGAATATTGCACAATGGGCGCAAGCCTGATGCAGCCATGCCGCGTGTATGAAGAAGGCCTTCGGGTTGTAAAGTACTTTCAGCGGGGAGGAAGGGAGTAAAGTTAATACCTTTGCTCATTGACGTTACCCGCAGAAGAAGCACCGGCTAACTCCGTGCCAGCAGCCGCGGTAATACGGAGGGTGCAAGCGTTAATCGGAATTACTGGGCGTAAAGCGCACGCAGGCGGTTTGTTAAGTCAGATGTGAAATCCCCGGGCTCAACCTGGGAACTGCATCTGA
+
GGGGGGGGGGGGGGGGGGGGGGGGGGGGGGGGGGGGGGGGGGGGGGGGGGGGGFGGGGFGDGGGGGGGGGGGGGGGFGGGGGGGGGG7FGFFGGG,F+FFGGDGGGGGGGGGGGGGGGGGGGGGGGGGGGGGGGGGGGGGGGGGGGGGGGGGDGFGGGGGGGGGCFGGGGGGECEGGGGGGGGGGGGGGG?FGC5EGGGF>5;;FGGGCC=CEGGGGGGGGDGGGGGGGGGGGGGFFFFFFFFFGGFGF7DCGFFFGGF0D5FGFFFBFF?05?F?2<4AABB
@DE18INS60510:318:000000000-B6LD3:1:1101:7003:6781 1:N:0:AAGAGGCAGAGCCTTA
TGGGGAATATTGCACAATGGGCGCAAGCCTGATGCAGCCATGCCGCGTGTATGAAGAAGGCCTTCGGGTTGTAAAGTACTTTCAGCGGGGAGGAAGGGAGTAAAGTTAATACCTTTGCTCATTGACGTTACCCGCAGAAGAAGCACCGGCTAACTCCGTGCCAGCAGCCGCGGTAATACGGAGGGTGCAAGCGTTAATCGGAATTACTGGGCGTAAAGCGCACGCAGGCGGCTTGTTAAGTCAGATGTGAAATCCCCGGGCTCAACCTGGGAACTGCATCTGA
+
-CFFDEFFAFGGGGGGG9EFFGGGEFECFDGGGGGGGGCFFGGGGEGBEFFGGGGGGGFGGGCGGGEEG:@CGGGGGEFAEDFFGGGGCEFCD??F7FFGGCGFCDCGGG9,DFFGGGEDGGGFGAFFFF@=FEGGGG7>FEFGGC<FGGGGGGF9:BGGGGGFGFG>CEGGGGCG<BGFEEFD@BCGGC9;?EED8@FFGGGFFGF+335CEE5:CFGGDD55*7:75>C)595>??F7BFFFG7=DBDGG>600<<B6)7CDF?FB0.0:??FF?A#####
@DE18INS60510:318:000000000-B6LD3:1:1101:11619:6783 1:N:0:AAGAGGCAGAGCCTTA
TGGGGAATATTGCACAATGGGCGCAAGCCTGATGCAGCCATGCCGCGTGTATGAAGAAGGCCTTCGGGTTGTAAAGTACTTTCAGCGGGGAGGAAGGGAGTAAAGTTAATACCTTTGCTCATTGACGTTACCCGCAGAAGAAGCACCGGCTAACTCCGTGCCAGCAGCCGCGGTAATACGGAGGGTGCAAGCGTTAATCGGAATTACTGGGCGTAAAGCGCACGCAGGCGGTTTGTTAAGTCAGATGTGAAATCCCCGGGCTCAACTTGGGAACTGCATCTGA
+
GGGGGGGGGGGGGGGGGGGGGGGGGGGGGGGGGGGGGGGGGGGGGGGGGGGGGGGGGGGGGGGGGGGGGGGGGGGGGGGGGGGGGGGGGGGGGGGGGGGGGGGGGGGGGGGGGGGGGGGGGGGGGGGGGGGGGGGDGCFCFGGGGGG5EGGGCGGGGGGGGGGGGGGGGGGGGGGGGGGFC**>EGGGGGGGGGGDCFGGEE>FGGGGGGCFGGGGGGGDGGGGGGGGDGGGCDDFFFCDFFFFGGFGFFG>GFF@CD>;GDFGFFFBAF::??:?>>DFFFF
@DE18INS60510:318:000000000-B6LD3:1:1101:23447:6790 1:N:0:AAGAGGCAGAGCCTTA
TGGGGAATATTGCACAATGGGCGCAAGCCTGATGCAGCCATGCCGCGTGTATGAAGAAGGCCTTCGGGTTGTAAAGTACTTTCAGCGGGGAGGAAGGGAGTAAAGTTAATACCTTTGCTCATTGACGTTACCCGCAGAAGAAGCACCGGCTAACTCCGTGCCAGCAGCCGCGGTAATACGGAGGGTGCAAGCGTTAATCGGAATTACTGGGCGTAAAGCGCACGCAGGCGGTTTGTTAAGTCAGATGTGAAATCCCCGGGCTCAACCTGGGAACTGCATCTGA
+
GGGGGGGGGGGGGGGGGGGGGGGGGGGGGGGGGGGGGGGGGGGGGGGGGGGGGGGGGGGGGGGGGGGGGGGGGGGGGGGGGGGGGGGGGGGGGGGGGGGGGGGGGGGGGGGGGGGGGGGGGGGGGGGGGGGGGGGGGGGGGGGGGGGGGGGGGGGGGGGGGGGGGGGGGGGGGGGGGGGGGDGGGGGGGGGGGGGGGGGGGGGGGGGGGGGGGGGGGGGGGGGGGGGGGGGCDDDFFFDGFFFFGGFGFGFGGFFFGGB9G@GGFFFFFFFFFF>?FFBFAAB
@DE18INS60510:318:000000000-B6LD3:1:1101:22274:6806 1:N:0:AAGAGGCAGAGCCTTA
TGGGGAATATTGCACAATGGGCGCAAGCCTGATGCAGCCATGCCGCGTGTATGAAGAAGGCCTTCGGGTTGTAAAGTACTTTCAGCGGGGAGGAAGGGAGTAAAGTTAATACCTTTGCTCATTGACGTTACCCGCAGAAGAAGCACCGGCTAACTCCGTGCCAGCAGCCGCGGTAATACGGAGGGTGCAAGCGTTAATCGGAATTACTGGGCGTAAAGCGCACGCAGGCGGTTTGTTAAGTCAGATGTGAAATCCCCGGGCCCAACCTGGGAACTTCATCTGA
+
GGGGGGGGGGGGGGGGGGGGGGGGGGGGGGGGGGGGGGGGGGGG7FGGDGGGFGFFFGGFCEGGGGGGGGEFGGGGGGGGGFGGGGGGGDGGGGGGGGGGGGAFGGGCFGCFGGGGDGGF9FG,>F@FGGGGGGGGG:CFEFFGFGGGGGGGGGGGGGGCGCFEGGGGGGGEGG:8FGGGDCFE7CEGGG7FGGG*;FGG5>EGG7EGF?FCGGG=E7C39DGGEDGDE=CC)1*0<F>FFF*9CFFGFF*:76<6CD>FD)/*<:B?FF?FFFF########
@DE18INS60510:318:000000000-B6LD3:1:1101:22378:6808 1:N:0:AAGAGGCAGAGCCTTA
TGGGGAATATTGCACAATGGGCGCAAGCCTGATGCAGCCATGCCGCGTGTATGAAGAAGGCCTTCGGGTTGTAAAGTACTTTCAGCGGGGAGGAAGGGAGTAAAGTTAATACCTTTGCTCATTGACGTTACCCGCAGAAGAAGCACCGGCTAACTCCGTGCCAGCAGCCGCGGCAATACGGAGGGTGCAAGCGTTAATCGGAATTACTGGGCGTAAAGCGCACGCAGGCGGTTTGTTAAGTCAGATGTGAAATCCCCGGGCTCAACCTGGGAACTGCAACTGA
+
GGGGGGFGGGGGGGGGGFGGGGGFGGGGGGGGGGGGGGGGGGGGGGGGGFFGGGGGGGGG8FFGGGGGGGGGGGGGGGGFFGFGGGGGGGGGG?FFGGGGGGFGGGGGGGGFGGGGGGGGGGGFGGGGFGGGGGGGGGGGGGGGFFFFEEGGGGGG<>DCGGGGGGGGGDGGDGGGFFGGGGGDGGGGFFGGG5EEGGGCEGG>CGGGGGGGGGG=GGFGGGGGEGGGGGD9C5CFF?7:*999*29:@:7CF?@7DGFB35<79?F?<@B?>::?>AAB?BF
@DE18INS60510:318:000000000-B6LD3:1:1101:16689:6810 1:N:0:AAGAGGCAGAGCCTTA
TGGGGAATATTGCACAATGGGCGCAAGCCTGATGCAGCCATGCCGCGTGTATGAAGAAGGCCTTCGGGTTGTAAAGTACTTTCAGCGGGGAGGAAGGGAGTAAAGTTAATACCTTTGCTCATTGACGTTACCCGCAGAAGAAGCACCGGCTAACTCCGTGCCAGCAGCCGCGGTAATACGGAGGGTGCAAGCGTTAATCGGAATTACTGGGCGTAAAGCGCACGCAGGCGGTTTGTTAAGTCAGATGTGAAATCCCCGGGCTCAACCTGGGAACTGCATCTGA
+
GGGGGGGGGGGGGGGGGGGGGGGGGGGGGGGGGGGGGGGGGGGGGGGGGGGGGGGGGGGGGGGGGGGGGGGGGGGGGGGGGGGGGGGDDGGGGGGCFFGGGFFFGGGFGGGGGGGGCGGGGGGDFGGGGGGGGGGGGGGFGGFGGGGGGGGGGGGGGGGGGGGGGFGGGGGDGGGGGGGFGCFEEGGGGGFGGGGGCGGFCCEGG+CG@CCFEEG5CCGGGGGGGGGGGGGGGGGFFFFFFFFBGGF767*?GFFFGD>BD)90??FF?FF07?:2<ABFFAF
@DE18INS60510:318:000000000-B6LD3:1:1101:24397:6813 1:N:0:AAGAGGCAGAGCCTTA
TGGGGAATATTGCACAATGGGCGCAAGCCTGATGCAGCCATGCCGCGTGTATGAAGAAGGCCTTCGGGTTGTAAAGTACTTTCAGCGGGGAGGAAGGGAGTAAAGTTAATACCTTTGCTCATTGACGTTACCCGCAGAAGAAGCACCGGCTAACTCCGTGCCAGCAGCCGCGGTAATACGGAGGGTGCAAGCGTTAATCGGAATTACTGGGCGTAAAGCGCACGCAGGCGGTTTGTTACGTCAGATGTGAAATCCCCGGGCTCAACCTGGGAACTGCATCTGA
+
FGGGGGGGGGG<FGGGGGGGGGGGGGGGGGGGGGGGGFFGGGGGGGGGGGGGGGGGGGFGGGGFGGGGGGGGGGGGGFFEFGGGGGGGGGGGGFGGGFGGGGGGGGGGGGGGGGGGGGGGGGGGGGGGGGGGGGGGGGGGGGFGGGGGGGGGGGF?FCGGDFFGGGGGGGGGGGGGGGGGGGGGGEGGGGFGGEGGGGGGGGDFGEGG?FGGGGGGGGGGGGGGE<GGGEC3C*>F:F*>F>BDFFFGFGGG=BFFGGFFG>F=??F?<FF15<?B#######
@DE18INS60510:318:000000000-B6LD3:1:1101:17101:6814 1:N:0:AAGAGGCAGAGCCTTA
TGGGGAATATTGCACAATGGGCGCAAGCCTGATGCAGCCATGCCGCGTGTATGAAGAAGGCCTTCGGGTTGTAAAGTACTTTCAGCGGGGAGGAAGGGAGTAAAGTTAATACCTTTGCTCATTGACGTTACCCGCAGAAGAAGCACCGGCTAACTCCGTGCCAGCAGCCGCGGTAATACGGAGGGTGCAAGCGTTAATCGGAATTACTGGGCGTAAAGCGCACGCAGGCGGTTTGTTAAGTCAGATGTGAAATCCCCGGGCTCAACCTGGGAACTGCATCTGA
+
GGGGGGGGGGGGGGGGGGGGGGGGGGGGGGGGGFGGGGGGGGGGGGGGGGGGGGGGGGFGGGGGGGGGGGGGGGGGGGGGGGGGGGGGGGGGGGGGGGGGGGFGGGGGGGGGGGGGGGGGGGGFGGGFGGGGGGGGGGGGGGGGGGGEGGGGGGGGGGGGGGGGGFGGGGEGEGGGGGGGGGGGGGCCFGGGGGGGGGGFGGGGGDGGEF5CGGGGGFFCGGGGGGGGGGG7DDDFFFGGFFFFGCFGFGGGGFFFGG>>GDGGFFFFF@B:2?FF<2<<FFF
@DE18INS60510:318:000000000-B6LD3:1:1101:19580:6816 1:N:0:AAGAGGCAGAGCCTTA
TGGGGAATATTGCACAATGGGCGCAAGCCTGATGCAGCCATGCCGCGTGTATGAAGAAGGCCTTCGGGTTGTAAAGTACTTTCAGCGGGGAGGAAGGGAGTAAAGTTAATACCTTTGCTCATTGACGTTACCCGCAGAAGAAGCACCGGCTAACTCCGTGCCAGCAGCCGCGGTAATACGGAGGGTGCAAGCGTTAATCGGAATTACTGGGCGTAAAGCGCACGCAGGCGGTTTGTTAAGTCAGATGTGAAATCCCCGGGCTCAACCTGGGAACTGCATCTGA
+
GGGGGGGGGGGGGGGGGGGGGGGGGGGGGGGGGGGGGGGGGGGGGGGGGGGGGGGGGGGGGGGGGGGGGGGGGGGGGGGGGGGGGGGGGGGGGGGGGGGGGFCGGGGGGGGGGGGGGGGGFGGFFGGGGGGGGGGGGGGFGGGGGGGGGGGGGGGGGGGGGGGGGGGGGGGGGGGGGGGGGGGGGEGGGFGGGGGGGGGGD>CFFGGGF?FFEGDEGGGGGGGGGGEGGGGGGGGFFFFCFFFFGGFGFG>FFFFFGG>;G:FF47FF?FBF?FFFFF>F><?
@DE18INS60510:318:000000000-B6LD3:1:1101:27591:6819 1:N:0:AAGAGGCAGAGCCTTA
TGGGGAATATTGCACAATGGGCGCAAGCCTGGTGCAGCCATGCCGCGTGTATGAAGAAGGCCTTCGGGTTGTAAAGTACTTTCAGCGGGGAGGAAGGGAGTAAAGTTAATACCTTTGCTCATTGACGTTACCCGCAGAAGAAGCACCGGCTAACTCCGTGCCAGCAGCCGCGGTAATACGGAGGGTGCAAGCGTTAATCGGAATTACTGGGCGTAAAGCGCACGCAGGCGGTTTGTTAAGTCAGATGTGAAATCCCCGGGCTCAACCTGGGAACTGCATCTGA
+
GGGGGGGGGGGGGGGGGGGGGGGGGGGGGGGGGGGGGGGGGGGGGGGGGGGGGGGGGGGGGGGGGGGGGGGGGGGGGGGFGGGGGGGGGGEGGFGGGGGGGGGGGGGGGGGGGGGGGGGGGGGGGGGFGFGGGGGGGGGGGGGGGGGGGGGEGGGGGGGGGGGGFGGGFGDGGGGGGFGGGGGGECGGGGGGGGGGGGGGGGDFFGGGGG5EGGGGGGGCG<:DECECEGDC35DFF?7CFFFFG7@FFGGGGFFFGG;>D>FD9<FBFF?BFBFF?A9>>:6
@DE18INS60510:318:000000000-B6LD3:1:1101:18464:6822 1:N:0:AAGAGGCAGAGCCTTA
TGGGGAATATTGCACAATGGGCGCAAGCCTGATGCAGCCATGCCGCGTGTATGAAGAAGGCCTTCGGGTTGTAAAGTACTTTCAGCGGGGAGGAAGGGAGTAAAGTTAATACCTTTGCTCATTGACGTTACCCGCAGAAGAAGCACCGGCTAACTCCGTGCCAGCAGCCGCGGTAATACGGAGGGTGCAAGCGTTAATCGGAATTACTGGGCGTAAAGCGCACGCAGGCGGTTTGTTAAGTCAGATGTGAAATCCCCGGGCTCAACCTGGGAACTGCATCTGA
+
GGGGGGGGGGGGGGGGGGGGGGGGGGGGGGGGGGGGGGGGGGGGGGGGGGGGGGGGGGGGGGGGGGGGGGGGGGGGGGGGGGGGGGGGGGGGGGGGGGGGGGGGGGGGGGGGGGGGGGGGGGGGFGGEGGGGGGGGGGGGGGGGGGGGGGGGGGGGGGGCGGGGGGGGGGGGGGEGGGGGGGGGGGDGGGFGGGGG>FGFGG>FGFGGECGGGGGEF>FGGGGDGGGGG5D7CCGFFFFGFFFFFFF0/C7>C??FGGF>G3C7FFF?FF?08:B?74<9AA8
@DE18INS60510:318:000000000-B6LD3:1:1101:12204:6828 1:N:0:AAGAGGCATAGCCTTA
TGGGGAATATTGCACAATGGGCGCAAGCCTGATGCAGCCATGCCGCGTGTATGAAGAAGGCCTTCGGGTTGTAAAGTACTTTCAGCGGGGAGGAAGGGAGTAAAGTTAATACCTTTGCTCATTGACGTTACCCGCAGAAGAAGCACCGGCTAACTCCGTGCCAGCAGCCGCGGTAATACGGAGGGTGCAAGCGTTAATCGGAATTACTGGGCGTAAAGCGCACGCAGGCGGTTTGTTAAGTCAGATGTGAAATCCCCGGGCTCAACCTGGGAACTGCATCTGA
+
GGGGGGGGGGGGGGGGGGGGGGFGGGGGGGGGGGGGGGGGGGGGGGGFGGGGGGGGGGGGGGGGGGGGGGCEFGGGFGGGGGGGGGGGGGGGGGGGGGFGGGGGGGGGGGGGGGGGFGGGGGGGGGGGGGGGGGGEGEGGGGGGGGGGGGGGGGGGGGGGGGGGGGGGGDGGEGGGGGGGC8EGGGGGGGGGGGGGGGGFGDEGGGGGCGFGGGGGGGGGGGGGGC=3EGGGGGGFFF*>BFFFGGFGBFFFGFFFGG>FGBDGFFFF?>BB?F?B<ABFFFF
@DE18INS60510:318:000000000-B6LD3:1:1101:24082:6833 1:N:0:AAGAGGCAGAGCCTTA
TGGGGAATATTGCACAATGGGCGCAAGCCTGATGCAGCCATGCCGCGTGTATGAAGAAGGCCTTCGGGTTGTAAAGTACTTTCAGCGGGGAGGAAGGGAGTAAAGTTAATACCTTTGCTCATTGACGTTACCCGCAGAAGAAGCACCGGCTAACTCCGTGCCAGCAGCCGCGGTAATACGGAGGGTGCAAGCGTTAATCGGAATTACTGGGCGTAAAGCGCACGCAGGCGGTTTGTTAAGTCAGATGTGAAATCCCCGGGCTCAACCTGGGAACTGCATCTGA
+
GGGGGGFGGGGGGGGGGGGGGGGGGGGFGGGGGGGGGGGGGGGGGGGGGGGGGGGGGGGGGGGGGGGGGGFGGGGGGGGFFGGGGGGGGGGGGGGGGGGGGGGGGGGFGGFGGGGGGGGGGGGFGGGGGGGGGGGDGGGGGGGGGFGGGGGGGGGGGGGGGGGGGGGGGGGGGGGGGGGGGDEGGEGGGGGGGGEECF?FCEGGGGGGC8FEGGGEGGGDGGEDGGGCGGGDGGGF?4:C7BFFG?7:60:CFFFFGG>;D:FGFFF0:;?F>:?FFF2<AFF
@DE18INS60510:318:000000000-B6LD3:1:1101:18126:6844 1:N:0:AAGAGGCAGAGCCTTA
TGGGGAATATTGCACAATGGGCGCAAGCCTGATGCAGCCATGCCGCGTGTATGAAGAAGGCCTTCGGGTTGTAAAGTACTTTCAGCGGGGAGGAAGGGAGTAAAGTTAATACCTTTGCTCATTGACGTTACCCGCAGAAGAAGCACCGGCTAACTCCGTGCCAGCAGCCGCGGTAATACGGAGGGTGCAAGCGTTAATCGGAATTACTGGGCGTAAAGCGCACGCAGGCGGTTTGTTAAGTCAGATGTGAAATCCCCGGGCTCAACCTGGGAACTGCATCTGA
+
GGGGGGGGGGGGGGGGEFGGGGGGGGGFGGGGGGGGGGGGGGGGGGGGGGGGGFGGGGGGGGGGGGGCFFGGGGGGGGGGGGGFFGGGGGDGGGFGFGGGGGFCGGGGGGGGGEGGGGGGGGGGGGGEGGGGGGGGGGGGGGGGGGGDEGGEGGGGGGGGGGGGGGGGGGGGGGGGGGGGDEGGDGGGGGGFGEEGGGGFEGGGGGGGG65CGGGGGGGGGGGGGGGGGGG5<DDFFFCFFFFFCF8:*:7:CF?FFG(4C3*9F?>?7>?F:??F<AFFFF@
@DE18INS60510:318:000000000-B6LD3:1:1101:27016:6858 1:N:0:AAGAGGCAGAGCCTTA
TGGGGAATATTGCACAATGGGCGCGAGCCTGATGCAGCCATGCCGCGTGTATGAAGAAGGCCTTCGGGTTGTAAAGTACTTTCAGCGGGGAGGAAGGGAGTAAAGTTAATACCTTTGCTCATTGACGTTACCCGCAGAAGAAGCACCGGCTAACTCCGTGCCAGCAGCCGCGGTAATACGGAGGGTGCAAGCGTTAATCGGAATTACTGGGCGTAAAGCGCACGCAGGCGGTTTGTTAAGTCAGATGTGAAATCCCCGGGCTCAACCTGGGAACTGCATCTGA
+
GGGGGGGGGGGDGGGGGGGGGGGGCFEGGGGGGGGGGGGGGGGGGGGGGGGGGGGGGGGGGGGGGGGGGGGGGGGGGGGFGGGGGGGGGGGGGGGGGGGGGBFGGGGGGGGFG>FFGGGGGGGGGGGGGGGGGGGGGDGEGGGGGGGGGGGGGGGGGGGGGGGGGGGGGGGGGGGGFGGGGECGGGGGGGGGGCGGGGGGCGGG?FGG:8FFGEGDDFGGCGDGGGCGGGGDDGDFFFGGFFFF7CFFFF>7D@4?F<0>G)1990>:04:0:::??FFF###
@DE18INS60510:318:000000000-B6LD3:1:1101:10964:6862 1:N:0:AAGAGGCAGAGCCTTA
TGGGGAATATTGCACAATGGGCGCAAGCCTGATGCAGCCATGCCGCGTGTATGAAGAAGGCCTTCGGGTTGTAAAGTACTTTCAGCGGGGAGGAAGGGAGTAAAGTTAATACCTTTGCTCATTGACGTTACCCGCAGAAGAAGCACCGGCTAACTCCGTGCCAGCAGCCGCGGTAATACGGAGGGTGCAAGCGTTAATCGGAATTACTGGGCGTAAAGCGCACGCAGGCGGTTTGTTAAGTCAGATGTGAAATCCCCGGGCTCAACCTGGGAACTGCACCTGG
+
FGGGGGGGGGGGGGGGFGGGGGGGGGGGGGGGGGGGGGGGGGGGGGGGG@FDCFFGGGGGGGGGGGGGGGGGFGGGGGGF;FFGGGGGGGDGGDFCF@<FGGGGGGGGGGGGGCGG9CFGDCFFGGGGGGGGGGGGGGGGGGGGGGGGGGGGGGGGFGGGGGFFGGGGGGGGGEEGGGGFDEEGGGGGGGGGGGDCCFFFCGGGFG7FFGGF**:5FGGGGGGGGGDDE5D9DGG>F?CFF46B>7=***:CFF6;F:>9757C4(),4:<????########
@DE18INS60510:318:000000000-B6LD3:1:1101:20575:6873 1:N:0:AAGAGGCAGAGCCTTA
TGGGGAATATTGCACAATGGGCGCAAGCCTGATGCAGCCATGCCGCGTGTATGAAGAAGGCCTTCGGGTTGTAAAGTACTTTCAGCGGGGAGGAAGGGAGTAAAGTTAATACCTTTGCTCATTGACGTTACCCGCAGAAGAAGCACCGGCTAACTCCGTGCCAGCAGCCGCGGTAATACGGAGGGTGCAAGCGTTAATCGGAATTACTGGGCGTAAAGCGCACGCAGGCGGTTGGTTAAGTCAGATGTGAATTCCCCGGGCTTAACCTGGGAACTGCATCTGA
+
GGGGGEGGFGGGGGGGGGGGGGGGGGG@FFEFGGGGGGGGGGGGGGGFGGGGGGGGGGDF@=FGGFGGGGGGGGG9?EFGGGGGGGGGGG@FGDFGDGGGGFFEGGGFFGDFGFFF9FGGGGGGGGG=FFGGFGGEEEGGGGDGGGGCCFGCCFGGGGGGGGF@FGGGG:EG7FCEFGGGGCEGGE*?FF7@ECC88FF@>EGGGGGGEG5=5:CGCG=CGGGGGG=CGCD>D))8FFDDFFFF=<*28?FDG*@FGGF########################
@DE18INS60510:318:000000000-B6LD3:1:1101:8752:6887 1:N:0:AAGAGGCAGAGCCTTA
TGGGGAATATTGCACAATGGGCGCAAGCCTGATGCAGCCATGCCGCGTGTATGAAGAAGGCCTTCGGGTTGTAAAGTACTTTCAGCGGGGAGGAAGGGAGTAAAGTTAATACCTTTGCTCATTGACGTTACCCGCAGAAGAAGCACCGGCTAACTCCGTGCCAGCAGCCGCGGTAATACGGAGGGTGCAAGCGTTAATCGGAATTACTGGGCGTAAAGCGCACGCAGGCGGTTTGTTAAGTCAGATGTGAAATCCCCGGGCTCAACCTGGGAACTGCATCTGA
+
GGGGGGGGGGGGGGGGFGGGGGGGGGGGGGGGGGGGGGGGFGGGGGGFGGGGGGGGGGGFGGGGGFGGGGGGGGGGGGGGFGFGFGCFGGDGGGGGGGGGGG<CFGGGGGGGGGGGFGGGGGGGFGGGGGGGGGGGGDGCFCFGGGGGDGGGGGGGGGGGGGFFGGFGGGGG7FFDGGGG>GCCEGGGGGCGGGGGGGG>E>CFFFGGFGGGGGDCFGGGGGGGEGGGGGGGGG<>FFFFFFF?DGFGF=C*C=4@GD9(7><>FFFF::3:?BBB?FADFF4
@DE18INS60510:318:000000000-B6LD3:1:1101:28123:6889 1:N:0:AAGAGGCAGAGCCTTA
TGGGGAATATTGCACAATGGGCGCAAGCCTGATGCAGCCATGCCGCGTGTATGAAGAAGGCCTTCGGGTTGTAAAGTACTTTCAGCGGGGAGGAAGGGAGTAAAGTAAATACCTTTGCTCATTGACGTTACCCGCAGAAGAAGCACCGGCTAACTCCGTGCCAGCAGCCGCGGTAATACGGAGGGTGCAAGCGTTAATCGGAATTACTGGGCGTAAAGCGCACGCAGGCGGTTTGTTAAGTCAGATGTGAAATCCCCGGGCTCAACCTGGGAACTGCATCTGA
+
GGGGGGGGGGGGGGGGGGGGGGGGGGGGGGGGGGGGGFGGGGGGGGGGGGGGGGGGGGGGGGGGGGGGGGGGGGGGGGGFGGGGGGGGGGGCGEGGGCGGGGFGGFGGGGGGGGGFGGGGGGGGGGGCFFGGCFGGFFGGGGGGG>FGGGGGGGGGGGGG7CGGGFFG7CEGDEGGGFFGEGECCEGGFGFGG8>CCGGFGG5CGGGFCCCEEGGGFF=GCDGGGDEDGGGDGDGFFFD>BFFFG?FFFCF:DB@FGGF0D39C418(4>:??BDFFAAAFFF
@DE18INS60510:318:000000000-B6LD3:1:1101:11584:6894 1:N:0:AAGAGGCAGAGCCTTA
TGGGGAATATTGCACAATGGGCGCAAGCCTGATGCAGCCATGCCGCGTGCATGAAGAAGGCCTTCGGGTTGTAAAGTACTTTCAGCGGGGAGGAAGGGAGTAAAGTTAATACCTTTGCTCATTGACGTTACCCGCAGAAGAAGCACCGGCTAACTCCGTGCCAGCAGCCGCGGTAATACGGAGGGTGCAAGCGTTAATCGGAATTACTGGGCGTAAAGCGCACGCAGGCGGTTTGTTAAGTCAGATGTGAAATCCCCGGGCTCAACCTGGGAACTGCATCTGA
+
GGGGGGGGGGGGGGGGGGGGGGGGGGGGGGGGGGGGGGGGGGGGGGGGFGGGGGGGGGGGGGGGGGGGGGGGFGFFFCGGGGGGGGGEGGGGGEGFGDGGGGGGGGGGGGDGGGGGGGGG<DFGGGGGGGGGGGGGGGGGGGGGGGGGGGGGDFGGGGGCGGGGGFFGG7EEGGCEGGGFE*<EGGDGFGGGGGGGFGCFDE8EG9CG?8FGGGGCFDGDDGGDG<EDGGGGGCDFFFGGFFFFG94?*:*:CFFFGGF(>:FC4:FF<:((5:?<?BAAABB
@DE18INS60510:318:000000000-B6LD3:1:1101:3283:6902 1:N:0:AAGAGGCAGAGCCTTA
GGGGGAATATTGCACAATGGGCGCAAGCCTGATGCAGCCATGCCGCGTGTATGAAGAAGGCCTTCGGGTTGTAAAGTACTTTCAGCGGGGAGGAAGGGAGTAAAGTTAATACCTTTGCTCATTGACGTTACCCGCAGAAGAAGCACCGGCTAACTCCGTGCCAGCAGCCGCGGTAATACGGAGGGTGCAAGCGTTAATCGGAATTACTGGGCGTAAAGCGCACGCAGGCGGTTTGTTAAGTCCGATGTGAAATCCCCGGCCTCAACCTGGGAACTGCATCTGA
+
-6CFGGFGDFEFGGE5??EFF,86>CEDF@DFFFFCF,BFFFFFCGG7C:<@AFFGGGGG?CG@CGGGEEEE,=CFCFFBF@9FGGDCGCCEFCC:<<:FFGGA<:<FCFCA2,,<<FFFGGC:FG>;CC>9,8>E5?+:+<E<CEF558EEFFGFGCGFD*CFF?>8;CGCGGEEFFGG>**:2//*3+<*A1A8/0CCCC>E6++A++*:CC*/:7>5D359EDG35CGD)/557FG############################################
@DE18INS60510:318:000000000-B6LD3:1:1101:25861:6902 1:N:0:AAGAGGCAGAGCCTTA
TGGGGAATATTGCACAATGGGCGCAAGCCTGATGCAGCCATGCCGCGTGTATGAAGAAGGCCTTCGGGTTGTAAAGTACTTTCAGCGGGGAGGAAGGGAGTAAAGTTAATACCTTTGCTCATTGACGTTACCCGCAGAAGAAGCACCGGCTAACTCCGTGCCAGCAGCCGCGGTAATACGGAGGGTGCAAGCGTTAATCGGAATTACTGTGCGTAAAGCGCACGCAGGCGGTTTGTTAAGTCAGATGTGCATTCCCCGCGCTCAACCTGGGAACTGCATCTGC
+
GGFGGDFGFGGFGGGGFEADC<CCFGGGGFFGFGGGGFFGGGGGGGGGGFEFFGFFGGCF@<FCCDG7FFGGCFF9FGGFGGGFFGEGGG7F@=FFEECFEFBFFGGACFF>>CFFEGGFFGGFGCG:FC<BFFGGG:>>D7CCGGGGGGGCEC92FG:::::<C7CFCFG@5:*;<CFGG*?EGGGDFCEG>*;C*<CFGCE>F7C@@+<CEE=*5:>CDG*>DD5)5551)9CF###############################################
@DE18INS60510:318:000000000-B6LD3:1:1101:11765:6902 1:N:0:AAGAGGCAGAGCCTTA
TGGGGAATATTGCACAATGGGCGCAAGCCTGATGCAGCCATGCCGCGTGTATGAAGAAGGCCTTCGGGTTGTAAAGTACTTTCAGCGGGGAGGAAGGGAGTAAAGTTAATACCTTTGCTCATTGACGTTACCCGCAGAAGAAGCACCGGCTAACTCCGTGCCAGCAGCCGCGGTAATACGGAGGGTGCAAGCGTTAATCGGAATTACTGGGCGTAAAGCGCACGCAGGCGGTTTGTTAAGTCAGATGTGAAATCCCCGGGCTCAACCTGGGAACTGCATCTGA
+
GGGGGGGGGGGFFGGGGGGGGGGGGGGGGGGGGGGGGGGGGGGGGGGGGGGGGGGGGGGGGGGGGGGGGGGGGGGGFGGGGGGGGGGGGGGGGGG<FEFFGGGGGGGGGGGGGGGGGGGG<FGCFGGGGGGGGGGDCEGGGFGGFEGD7CFGFGGGGGGCGGFFGCFGGGGG5?EECGGGDECE>EEEFGGFGGEECFGDEGG>?+AEC<CGGGGGCGGGCGGDG5C37=DGGDDF??:7@FFBFGFG47:*:BFFFG#########################
@DE18INS60510:318:000000000-B6LD3:1:1101:26569:6907 1:N:0:AAGAGGCAGAGCCTTA
TGGGGAATATTGCACGATGGGCGCAAGCCTGATGCAGCCATGCCGCGTGTATGAAGAAGGCCTTCGGGTTGTAAAGTACTTTCAGCGGGGAGGAAGGGAGTAAAGTTAATACCTTTGCTCATTGACGTTACCCGCAGAAGAAGCACCGGCTAACTCCGTGCCAGCAGCCGCGGTAATACGGAGGGTGCAAGCGTTAATCGGAATTACTGGGCGTAGAGCGCACGCAGGCGGTTTGTTAAGTCAGATGTGAAATCCCCGGGCTCAACCTGGGAACTGCATCTGA
+
GGGGGGGGGGGGGGGGFGGDGGGGGGGGGGGGGGGGGGGGGGGGGGGGGGGGGGGGGGGGGGGGGGGGGGFCGGGGGGGFDGGEGGGGGGGGGGGGGGGGGGGGGGGGGGGGGGGGGGGGGGGGGGGCGGFFGGGGGFGGGGGGFGFGGGGGGGGGGGGGGGGGGFGGG@EGGGGGGGGGGGEGGCEEGEFC>;EGGCFGGGGGGGGGGGGGGGGGGGGGGC>DCDGGGGGCDDD<FBFGF=FFFCF76:DCDF66CC26C>FGF?@><>?FB<?FFDFF59?
@DE18INS60510:318:000000000-B6LD3:1:1101:18038:6913 1:N:0:AAGAGGCAGAGCCTTA
TGGGGAATATTGCACAATGGGCGCAAGCCTGATGCAGCCATGCCGCGTGTATGAAGAAGGCCTTCGGGTTGTAAAGTACTTTCAGCAGGGAGGAAGGGAGTAAAGTTAATACCTTTGCTCATTGACGTTACCCGCAGAAGAAGCACCGGCTAACTCCGTGCCAGCAGCCGCGGTAATACGGAGGGTGCAAGCGTTAATCGGAATTACTGGGCGTAAAGCGCACGCAGGCGGTTTGTTAAGTCAGATGTGAAATCCCCGGGCTCAACCTGGGAACTGCATCTGA
+
GGGGGGGGGGGGGGGGGGGGGGGGGGGGGGGGGGGGGGGGGGGGGGGGGGGGGGGGGGGGGGGGGFGGGGGGGGGGGGGGGGGGGG9FGGGGGGGGGGGGGGGGGGGGGGFGGGGGGGGGGGGFGGGGGGGGGGGGGGGGGGGGGGGGGGGGGGGGGGGGGGGGGGGGGGGGGGDGGGGGGGGGGG5=FG9FCGGGGGGEGGGGGGGG9F5CGEEEGFGGGDGGGGGGGGGDGGGFF*?F?FFFGGFGFCCGGFFFCDB>GFFF@?FBFFB??FFFFFFF>AF
@DE18INS60510:318:000000000-B6LD3:1:1101:5371:6926 1:N:0:AAGAGGCAGAGCCTTA
TGGGGAATATTGCACAATGGGCGCAAGCCTGATGCAGCCATGCCGCGTGTATGAAGAAGGCCTTCGGGTTGTAAAGTACTTTCAGCGGGGAGGAAGGGAGTAAAGTTAATACCTTAGCTCATTGACGTTACCCGCAGAAGAAGCACCGGCTAACTCCGTGCCAGCAGCCTCGGTAATACGGAGGGTGCAAGCGTTAATCGGAATTACTGGGCGTAAAGCGCACGCAGGCGGTTTGTTAAGTCAGATGTGAAATCCCCGGGCTCAACCTGGGAACTGCATCTGC
+
ECFGGGGGGGGGGGGFEGGGFGDCGGEGGGGGGGGGGGFFGFGGGGGGGEFGGFFGGDGGGGGGGGGGGGGGFGGGGGGGFGGGGGGEGGGGGEFGDGGGEG9DFGGGGGGFGGGGGGGFGGGCGGGGGEEFD@EGGEGGGFCFGGGGGGGGGGGGFGFDFFGGGGGGGGGGGGGGGG9CEEGGGGGGGGGGDGGEEFFGDGEGG?CFGG=FC5:E:DFGDDGGGDEG=*9<CC3<FF*:BFFFFGFGFGGGGFFF:D((1>FDFBFFB>?1?##########
@DE18INS60510:318:000000000-B6LD3:1:1101:16401:6933 1:N:0:AAGAGGCAGAGCCTTA
TGGGGAGTATTGCACAATGGGCGCAAGCCTGATGCAGCCATGCCGCGTGTATGAAGAAGGCCTTCGGGTTGTAAAGTACTTTCAGCGGGGAGGAAGGGAGTAAAGTTAATACCTTTGCTCATTGACGTTACCCGCAGAAGAAGCACCGGCTAACTCCGTGCCAGCAGCCGCGGTAATACGGCGGGTGCAAGCGTTAATCGGAATTACTGGGCGTAAAGCGCACGCAGGCGGTTTGTTAAGTCAGATGTGAAATCCCCGGGCTCAACCTGGGAACTGCATCTGA
+
GGGGGGGGGGGGGGGGFGGGGGGGGGGGGGGGGGGGGGGGGGGGGGGGGGGGGGGGGGGGGGGGGGGGGGGGGGGGGGGGGGGGGGGGGDEGGGGGGGGGGFFGGGGGGGGGGGGGFGGGGGGGGGGGGGGGGGGGGGGGGGDFGGGEGGGGGGGGGGGGGGGGGGGGGGGGGGCEGGDC5*=CGGGGGGFGGGGGGFGFCCEGG+AC@CEC:CGGGCGGGGGGGGG3CCC9DGGFF?GCFFFFFG?:**:>FFFFGGBFGBGGFFFFFFFB?<74?FBF###
@DE18INS60510:318:000000000-B6LD3:1:1101:14533:6935 1:N:0:AAGAGGCAGAGCCTTA
TGGGGAATATTGCACAATGGGCGCAAGCCTGATGCAGCCATGCCGCGTGTATGAAGAAGGCCTTCGGGTTGTAAAGTACTTTCAGCGGGGAGGAAGGGAGTAAAGTTAATACCTTTGCTCATTGACGTTACCCGCAGAAGAAGCACCGGCTAACTCCGTGCCAGCAGCCGCGGTAATACGGAGGGTGCAAGCGTTAATCGGAATTACTGGGCGTAAAGCGCACGTAGGCGGTTTGTTAAGTCAGATGTGAAATCCCCGGGCTCAACCTGGGAACTGCATCTGA
+
GGGGGGGGGGGGGGGGGGGGGGGGGGGGGGGGGGGGGGGGGGGGGGGGGGGGGGGGGGGGGGGGGGGGGGGGGGGGGGGGGGGGGGGGGGGGGGGGGGGGGFGGGGGGGGGGGGGGGGGGGGGCGGGGGGGGGGGGGGGGGGGGGGGGGGGGGGGGGGGGGGGGGGGGGGGGGGDGGGGGGEGGGGGGGGGGGGGGGGGEGCEGGGGGGGCFGGGGGGGGGGGGGFGGGGGCDGGFFFGGFFFFGGFGFGG7>FFFGG>9DBGGFFFFFFFF>BFFFF<FADF
@DE18INS60510:318:000000000-B6LD3:1:1101:11656:6941 1:N:0:AAGAGGCAGAGCCTTA
TGGGGAATATTGCACAATGGGCGCAAGCCTGATACAGCCATGCCGCGTGTATGAAGAAGGCCTTCGGGTTGTAAAGTACTTTCAGCAGGGGAGGAAGGGAGTAAAGTTAATACCTTTGCTCATTGACGTTACCCGCAGAAGAAGCACCGGCTAACTCCGTGCCAGCAGCCGCGGTAATACGGAGGGTGCAAGCGTTAATCGGAATTACTGGGCGTAAAGCGCACGCAGGCGGTTTGTTAAGTCAGATGTGAAATCCTCGGGCTCCACCTGGGAACTGCATCTG
+
FGGGGGGGGGGGGGGGGGGGGGGGGGGGGGGGGGGGGGGGGGGGGGGGEGGGGG<DGFEGGGGGGFGGGGGEGGGGGGGGGGGGGGCGFFG7FGGGGGGGGGGGFGGGGDGFGGGGGFGGGGGGCGGGGGFGGF@CEFEGGCDGGFGGGGGGEFGGFGGG*FFFGGGGGGDGGGGGGGGGGGGGGGEGGFFGGDGGDEGGGD5CFFGGGFGDFGECEGG7><5CEGEGDECDDGGFFFG>/89?><=>B:*:798?GDB########################
@DE18INS60510:318:000000000-B6LD3:1:1101:24633:6943 1:N:0:AAGAGGCAGAGCCTTA
TGGGGAATATTGCACAATGGGCGCAAGCCTGATGCAGCCATGCCGCGTGTATGAAGAAGGCCTTCGGGTTGTAAAGTACTTTCAGCGGGGAGGAAGGGAGTAAAGTTAATACCTTTGCTCATTGACGTTACCCGCAGAAGAAGCACCGGCTAACTCCGTGCCAGCAGCCGCGGTAATACGGAGGGTGCAAGCGTTAATCGGAATTACTGGGCGTAAAGCGCACGCAGGCGGTTTGTTAAGTCAGATGTGAAATCCCCGGGCTCAACCTGGGAACTGCATCTGA
+
GGGGGGGGGGGFGGGGGGFFFGFGGGGGGGGGGGGGGFGGGGGGGGGFEGGGGGGGGGGGGGGGGGGGFEGGEGGGGGGGFFGGGGGGGGGGGGFGGGGGGFFGFCGGGGGGFFGGCFEGFG9DFGGGGGGGGGGGGGGGGGGGFGGGGGGGGG9FFFGGGGGGGGGGGGGGGC5CGGGGGGGGGGGGGGFGGEEGGGGGGC5C?CGGGECFGGGGGGGGGGGGGGGGGDC79CC7FFFG@FFFGGFF47CCCF645C027557F?FFFFF0:BFFDFFFBAF
@DE18INS60510:318:000000000-B6LD3:1:1101:16732:6976 1:N:0:AAGAGGCAGAGCCTTA
TGGGGAATATTGCACAATGGGCGCAAGCCTGATGCAGCCATGCCGCGTGTATGAAGAAGGCCTTCGGGTTGTAAAGTACTTTCAGCGGGGAGGAAGGGAGTAAAGTTAATACCTTTGCTCATTGACGTTACCCGCAGAAGAAGCACCGGCTAACTCCGTGCCAGCAGCCGCGGTAATACGGAGGGTGCAAGCGTTAATCGGAATTACTGGGCGTAAAGCGCACGCAGGCGGTTTGTTAAGTCAGATGTGAAATCCCCGGGCTCAACCTGGGAACTGCATCTGA
+
GGGGGGGGGGGGGGGGGGGGGGGGGGGGGGGGGGGGGGGGGGGGGGGGGGGGGGGGGGGGGGGGGEGGGGGGGGGGGGGGGGGGGGGGGGFFGGGGGGGGGGGGGGGGGGGGGGGGGGGGGGGGGGGGGGGGGGGGGGGGGGGGGGGEGGGGGGGGGGGGGGGGGGGGGGGGGGGGGGGGDEGGGGGGGGFGGGGGGGGGEEGGGCGGFGGFEGECG=FCGGGGDCGGGGGGGGGFF?GFFFFFDFF>BGG=DFFFGG6>GDGGFBF70>??:?FF?ADFFFF
@DE18INS60510:318:000000000-B6LD3:1:1101:8181:6987 1:N:0:AAGAGGCAGAGCCTTA
TGGGGAATATTGCACAATGGGCGCAAGCCTGATGCAGCCATGCCGCGTGTATGAAGAAGGCCTTCGGGTTGTAAAGTACTTTCAGCGGGGAGGAAGGGAGTAAAGTTAATACCTTTGCTCATTGACGTTACCCGCAGAAGAAGCACCGGCTAACTCCGTGCCAGCAGCCGCGGTAATACGGAGGGTGCAAGCGTTAATCGGAATTACTGGGCGTAAAGCGCACGCAGGCGGTTTGTTAAGTCAGATGTGAAATCCCCGGGCTCAACCTGGGAACTGCGTCTGA
+
GGGGGGGGGGGGGGGGGDFGGGGGGGGGGGGGGGGGGGGGGGGGGGGFGGFGGGGGGGGGGGGFGGGGGDGGGGGGGGG9FGGGGGGGGGDGGFGGGGGGGGGGGGGGGGGGGFGGGGGGGGGGGGGFGGGGGGGGGGGGGGGGGGGGGDGGDFGGGGGGGGGGGGGGGGGGGFGGGGGGGGBEGGGDGGGGGEGGFFGGGGGFGGGGGFCFDCGGDFGGGGGGG:5DGGGD5CD5@4>FFFFFCCFFFCC>FF?FGG96CDCC@FF7:@FFBFBB?FF9:BF
@DE18INS60510:318:000000000-B6LD3:1:1101:28190:7001 1:N:0:AAGAGGCAGAGCCTTG
TGGGGAATATCGCACAATGGGCGCAAGTCTGATGCAGCCGTGCCGCGTGTATGAAGAAGGCGTTCGCTATGTAAAGCACTATCAGCAGGGAGGATAGTAGTAAAGTTAGTATCTGTGGCTCTTGACGTTACCGGCAGAAGAACCACGGTCTAACTCCGTGCGAGCAGCTTCGGTGATACTGAGGGTGCAAGCGTTAATGGGAGTGACTGGGCGTAAAGCGCGCGCAGGCGGGGGGCTAAACCAGAGGTGTACTTCTGGAGCTGAAGCTGGGAAGTGCATCTGA
+
GGGGGGGGGG<FFGGGGGGG86@@FGC6EFGGGGGGGG8+6@FFEGGGG4<FFGGGGGG,4+CFGG+++BFEGGGG,4EF,CFFGG,EFGF7FFA,BB#########################################################################################################################################################################################
@DE18INS60510:318:000000000-B6LD3:1:1101:8793:7001 1:N:0:AAGAGGCAGAGCCTTA
TGGGGAATATTGCACAATGGGCGCAAGCCTGATGCAGCCATGCCGCGTGTATGAAGAAGGCCTTCGGGTTGTAAAGTACTTTCAGCGGGGAGGAAGGGAGTAAAGTTAATACCTTTGCTCATTGACGTTACCCGCAGAAGAAGCACCGGCTAACTCCGTGCCAGCAGCCGCGGTAATACGGAGGGTGCAAGCGTTAATCGGAATTACTGGGCGTAAAGCGCACGCAGGCGGTTTGTTAAGTCAGATGTGAAATCCCCGGGCTCAACCTGGGAACTGCATCTGA
+
GGGGGGGGGGGGGGGGGGGFGGGGGGGGGGGGGGGGGGGGGGGGGGGFGCFGGGFGGGGGGGGGGGGGGGGGGGGGGGGGFGGGGGGGGGEFGGGGGEGGGGGGGGGGGGGGGGGGCGGGGFGFGGGGGGGGGGGGGDGGGGGGGGGGGGGGGGGGGGGGGGGGGEFGGGGGGGGGGGGGGGGGDGGGGGGCEEGGGGGGGG>FC7?CDGGGGGCEGCFDGGGGGGGGGGGDDGGFFFFDFF4@FFFG6FCGF?FFGGFFGBGF@?FB:F6<:?02<25<2A=
@DE18INS60510:318:000000000-B6LD3:1:1101:9445:7002 1:N:0:AAGAGGCAGAGCCTTA
TGGGGAATATTGCACAATGGGCGCAAGCCTGATGCAGCCATGCCGCGTGTATGAAGAAGGCCTTCGGGTTGTAAAGTACTTTCAGCGGGGAGGAAGGGAGTAAAGTTAATACCTTTGCTCATTGACGTTACCCGCAGAAGAAGCACCGGCTACTCCGTGCCAGCAGCCGCGGTAATACGGAGGGTGCAAGCGTTAATCGGAATTCCTGGGCGTAAAGCGCACGCAGGCGGTTTGTTCAGTCATATGTGAAATCCCCGGGCTCAACCTGGGCACTGCATCTGAT
+
GGGGGEGGDFGGFGGGFFC<8FEGGGGGGGCFGGGGGFGGGGGGDGGGGGGGDGGFGGGGGGGGGDGDGGDGGGGDFGGGFGGG9CF77:@C@CD@F+,>FEFCC=FFGFAFGCGGCFCGGGGACF:FGGGGFGG@FGDCCGGGG:<CFEGEGFGGGGGGFFGC7+=C:C*8E>EGGG*:88EGECE?CF>>EGC5C:**28;C+<ACDFCEEEEC9FD39DGGCDGDCCDGGC9<*9*:FF**:+9:*:CGG:F)/533)77FF?F?F##############
@DE18INS60510:318:000000000-B6LD3:1:1101:27062:7005 1:N:0:AAGAGGCAGAGCCTTA
TGGGGAATATTGCACAATGGGCGCAAGCCTGATGCAGCCATGCCGCGTGTATGAAGAAGGCCTTCGGGTTGTAAAGTACTTTCAGCGGGGAGGAAGGGAGTAAAGTTAATACCTTTGCTCATTGACGTTACCCGCAGAAGAAGCACCGGCTAACTCCGTGCCAGCAGCCGCGGTAATACGGAGGGTGCAAGCGTTAATCGGAATTACTGGGCGTAAGGCGCACGCAGGCGGTTTGTTAAGTCAGATGTGAAATCCCCGGGCTCAACCTGGGAACTGCATCTGA
+
GFGFGGGGGGGCGGGGGGGGGGGGGGGDFF@FGGGGGGGGGGGGCCG@FGGGGF<FGG<FFGGGG?FEGG7BFGGGFGGGGGFFFG:=EE:=CBFE@+>=FFDGDGGGGGF9=FDGG<3DFFG<<FEFFG:FGGGG7*<FB:,FCC,<*B::DGC,?@FFGGGGG7CGGDCEDF:C,5CEEE:@8CCCD?:EEGDECC78*:*8<<+<+0::::52CCCCD:C5CC5DE5D/955@@?*:6BFB7<6*/:7>F4:9C##########################
@DE18INS60510:318:000000000-B6LD3:1:1101:14488:7011 1:N:0:AAGAGGCAGAGCCTTA
TGGGGAATATTGCACAATGGGCGCAAGCCTGATGCAGCCATGCCGCGTGTATGAAGAAGGCCTTCGGGTTGTAAAGTACTTTCAGCGGGGAGGAAGGGAGTAAAGTTAATACCTTTGCTCATTGACGTTACCCGCAGAAGAAGCACCGGCTAACTCCGTGCCAGCAGCCGCGGTAATACGGAGGGTGCAAGCGTTAATCGGAATTACTGGGCGTAAAGCGCACGCAGGCGGTTTGTTACGTCAGATGTGAAATCCCCGGGCTCAACCTGGGAACTGCATCTGA
+
GGGGGGGGGGGGGGGGGGGFFGGGGGGGGGGGGGGGGGGGGGGGGGGFEGGGGGGGGGGGGGGGGGGGGGGGGGGGGGGGGGGGGGGGGGDGGGDFEEGGGFFDGGGGGGFFGGGGFGGGGGGGGGG@EGFGGGGGGGGGGFGGGGGGGGGGGGGGGGFCGFG:CE:EFGGGGGGGFGGGGGGGGGGGGGGGGGCG5FFCGGCCC+C9<EFGGEG5A7?5DGGDCDG35CD>3CGFFF*555;)0<*:FGG7CFFF9D(,57CG7<<41@:0:6:??A#####
@DE18INS60510:318:000000000-B6LD3:1:1101:15732:7013 1:N:0:AAGAGGCAGAGCCTTA
TGGGGAATATTGCACAATGGGCGCAAGCCTGATGCAGCCATGCCGCGTGTATGAAGAAGGCCTTCGGGTTGTAAAGTACTTTCAGCGGGGAGGAAGGGAGTAAAGTTAATACCTTTGCTCATTGACGTTACCCGCAGAAGAAGCACCGGCTAACTCCGTGCCAGCAGCCGCGGTAATACGGAGGGTGCAAGCGTTAATCGGAATTACTGGGCGTAAAGCGCACGCAGGCGGTTTGTTAAGTCAGATGTGAAATCCCCGGGCTCAACCTGGGAACTGCATCTGA
+
GGGGGGGGGGGGGGGGGGGGGGGGGGGGGGGGGGGGGGGGGGGGGGGFGGGGGGFGGGGGGGGGGGGGGGGGGGGGGGGGGGGGGGGGGGGGGGGGGGGGGFGGGGGGGGFGGGGGGGGGGGGGGGGGGGGGGGGGGG?FGGGGGGGCEGGGGGGGGGGGGGGGGGGGGGGGGGGDFGGFGDGGGGGGGGGGGGGGGGGFEGEGG7FGFFFFGGGGGGGGGGGGGGGGGDGDDGGFFFGCFFFFGGFGFGGGGFFFGGB6DEGGFFFFFF?BB?FF774>BFF
@DE18INS60510:318:000000000-B6LD3:1:1101:8432:7023 1:N:0:AAGAGGCAGAGCCTTA
TGGGGAATATTGCACAATGGGCGCAAGCCTGATGCAGCCATGCCGCGTGTATGAAGAAGGCCTTCGGGTTGTAAAGTACTTTCAGCGGGGAGGAAGGGAGTAAAGTTAATACCTTTGCTCATTGACGTTACCCGCAGAAGAAGCACCGGCTAACTCCGTGCCAGCAGCCGCGGTAATACGGAGGGTGCAAGCGTTAATCGGAATTACTGGGCGTAAAGCGCACGCAGGCGGTTTGTTAAGTCAGATGTGAAATCCCCGGGCTCAACCGGGGAACTGCATCTGA
+
GGGGGGEDGGGGGGGGGGGDFGGGGGGGGGGGGGGGGGGGGGGFGGGGGGGGGGGGGGGGGGGGGCGGGGGGFGGGGGGGCGGGGGGGGGGGGE8BGGGGFGFGGGGGGGFGGGGGGGGGGGGGGGGGGGGGGGGEEGGGFF8FGFF8CEGGFGGGGGG>EGGFGGGGGGGGGCGEGGGD;8CGDGEEDGFFGGGCCFCFCGDGGGGGGG5:EECGGDG3CGGGGGGGECGCDGDFFFFF=FFF7:@F=::::FFFDG>>GFGGFFF((03(4<:<B>DFAA=
@DE18INS60510:318:000000000-B6LD3:1:1101:7323:7044 1:N:0:AAGAGGCAGAGCCTTA
TGGGGAATATTGCACAATGGGCGCAAGCCTGATGCAGCCATGCCGCGTGTATGAAGAAGGCCTTCGGGTTGTAAAGTACTTTCAGCGGGGAGGAAGGGAGTAAAGTTAATACCTTTGCTCATTGACGTTACCCGCAGAAGAAGCACCGGCTAACTCCGTGCCAGCAGCCGCGGTAATACGGAGGGTGCAAGCGTTAATCGGAATTACTGGGCGTAAAGCGCACGCAGGCGGTTTGTTAAGTCAGATGTGAAATCCCCGGGCTCAACCTGGGAACTGCATCGGA
+
FGGFGGGGGGGGGGGGGCFGGGGGGGGDFGGGGGGGGGGGGGGGGGGGGGGGGGGGGGGGGGGGGGGGFEFFGGGGGGGGAGGGGGGGGGGGGDGGGGGGGFFGGGGGGGGGGGG9FGGFFGGGGGGGCGGGGGGGGDGGGGGGGGGGGGGGGGGGFGGGGGGGGGGFC8CGGGGDGGGGGGGGGGGEGCGFGGGGGGGGGGGGGGGGFFGGGGGGGGGGCGGDGGGGGGGDC7DF?@FCFFFF>C@FFGG>GBFFC149))9C@BF00>:?FF7?>AFF###
@DE18INS60510:318:000000000-B6LD3:1:1101:25303:7053 1:N:0:AAGAGGCAGAGCCTTA
TGGGGAATATTGCACAATGGGCGCAAGCCTGATGCAGCCATGCCGCGTGTATGAAGAAGGCCTTCGGGTTGTAAAGTACTTTCAGCGGGGAGGAAGGGAGTAAAGTTAATACCTTTGCTCATTGACGTTACCCGCAGAAGAAGCACCGGCTAACTCCGTGCCAGCAGCCGCGGTAATACGAAGGGTGCAGGCGTTAATCGGAATTACTGGGCGTAAAGCGCACGCAGGCGGTTTGTTAAGTCAGATGTGAAATCCCCGGGCTCAACCTGGGAACTGCATCTGA
+
GGGGGGGGGGGGGGGGGGFECFGGGGGGGGGGGGGGGGGGGGGE:@FGGGGGGGCGGGGGGGGEFGGGFFFGGGGGGGGEGGGGGGGGGGGGGFGGGGGGGGGGGGGGGGFGGGGGGGGGGGGGGGGGGGGGGGGGGGGGGGFGGGGDGGGGGGGGGGGGGGGGGGGGGGDGGGGGFGGGGGGGGGGGGGGGGGEGDDGGGEGGGFGCFCGGGGGGGGGGGGCC?3CDDGD5C<CFFFGGFFFB:+8C4*2:7F?FGG>>DECD@082:@?153:<8A<<):@
@DE18INS60510:318:000000000-B6LD3:1:1101:24206:7053 1:N:0:AAGAGGCAGAGCCTTA
TGGGGAATATTGCACAATGGGCGCAAGCCTGATGCAGCCATGCCGCGTGTATGAAGAAGGCCTTCGGGTTGTAAAGTACTTTCAGCGGGGAGGAAGGGAGTAAAGTTAATACCTTTGCTCATTGACGTTACCCGCAGAAGAAGCACCGGCTAACTCCGTGCCAGCAGCCGCGGTAATACGGAGGGTGCAAGCGTTAATCGGAATTACTGGGCGTAAAGCGCACGCAGGCGGTTTGTTAAGTCAGATGTGAAATCCCCGGGCTCAACCTGGGTACTGCATCTGA
+
GGGGGGGGGGGGGGGGGFGFGGGGGGGGGGGGGGGGGGGGGGGGGGGGGGGGGGGGGGCGGGGGGGGGGGGGGGGGGGGFFGGGGGGGGGGGGCGGGGGGGGGGGGGGGGGGGGGFFGGFGGGGGGGFGGGGFGGGGGGGGGGGGGGEGGGGGGCCFGGGGGGGGGGGGGGGGGGE@CGGGGFEEGDEGGGGGGG8EFGGGGGGGGGGGGGGGGEGGGFDGGGD=<=DGGG9C5DFFFGGFFFFGG@FBGGGFF6?FDF07>GGFFF??FBF<))4><9AAF=
@DE18INS60510:318:000000000-B6LD3:1:1101:14769:7060 1:N:0:AAGAGGCAGAGCCTTA
TGGGGAATATTGCACAATGGGCGCAAGCCTGATGCAGCCATGCCGCGTGTATGAAGAAGGCCTTCGGGTTGTAAAGTACTTTCAGCGGGGAGGAAGGGAGTAAAGTTAATACCTTTGCTCATTGACGTTACCCGCAGAAGAAGCACCGGCTAACTCCGTGCCAGCAGCCGCGGTAATACGGAGGGTGCAAGCGTTAATCGGAATTACTGGGCGTGAAGCGCACGCAGGCGGTTTGTTAAGTCAGATGTGAAATCCCCGGGCTCAACCTGGGAACTGCATCTGA
+
GGGGGGGGGGGGGGGGGGGGGGFGGGGGGGGGGGGGGGGGGGGGGGGGGGGGGGGGGGGGGGGGGGGGGGGGGGGGGGGGGGGGGGGGGGGGGGGGGGGGGFGGGGGGGGGGGGFFCFGGGGGEGGGGGGGGGGGGGGGGGGGGGGGGGDG7FGGGGGGGGGGGGGFFFGGGGGGGGGGGGDEEEGGGGGFGGGGGGGGGGDGGGGGGGGCCEEGGGGGGGGGGGGGCGGGCG<DFFFGFFFFFFGFF?FCDGFFFGGBFGFGGFBFFFFFB><FFFFFFFFF
@DE18INS60510:318:000000000-B6LD3:1:1101:25452:7062 1:N:0:AAGAGGCAGAGCCTTA
TAGGGAATCTTCGGCAATGGACGAAAGTCTGTCCGAGCAACGCCGCGTGAGTGAAGAAGGTTTTCGGATCGTAAAACTCTGTTGTTAGAGAAGAACAAGGATGAGAGTAACTGTTCATCCCTTGACGGTATCTAACCAGAAAGCCACGGCTAACTACGTGCCAGCAGCCGCGGTAATACGTAGGTGGCAAGCGTTGTCCGGATTTATTGGGCGTAAAGCGAGCGCAGGCGGTTTCTTAAGTCTGATGTGAAAGCCCCCGGCTCAACCGGGGAGGGTCATTGGA
+
GFGGGGGGGGGGGCFGGGGGGGGFGGGFGGG5CFFGGGGGGGGGGGGGGGGGGGGGGGGGFGGGGGGGGGGGGGGGGGGGGGGGGGGGGGGGFGGGGGGGGGGGGGGGGGGGGGGGGGGGGGGGGGGGGGGGGGGGGGGGGGGGGGGGGGGGGGGEGGGGGGGGGGGGGGGGGGGGGGGGGGGGGGFGGGGGGGGGGGGGGGEGFGGGFGGGGGGGGGGGGGGGGGGGGGGDGGGFFF7DFFFFGGFF=FGCGFFFGG>BG>DGFFFFFFFFFF6(3:2AFFF
@DE18INS60510:318:000000000-B6LD3:1:1101:17200:7085 1:N:0:AAGAGGCAGAGCCTTA
TGGGGAATATTGCACAATGGGCGCAAGCCTGATGCAGCCATGCCGCGTGTATGAAGAAGGCCTTCGGGTTGTAAAGTACTTTCAGCGGGGAGGAAGGGAGTAAAGTTAATACCTTTGCTCATTGACGTTACCCGCAGAAGAAGCACCGGCTAACCCCGTGCCAGCAGCCGCGGTAATACGGAGGGTGCAAGCGTTACTCGGAATTCCTGGGCGTAAAGCGCACGCAGGCGGTTTGTTAAGTCAGATGTTAAATCCCCGGGCTCAACCTTGGAACTGCATCTGA
+
GGGGGGGGGGGFGGGGGGA@DGGGGG>GGFFGGCFGGGGFGCG8FEGGCF<FGCFFGGFGFGGFEC?FG?CFFE9EGGFGGGGGGGCECCCEDF?,+CG+BDFCFFFGAFFFCFGFFGGG9FG,3<FFFFGFGEGGGGGFFCFFFC<*<:CF<CF<FGGCGGG7B7BFGDGGGGDGF+2;E*18:?*?CF7:CEGE5@EE5*8A70A+02*ACCECG:D3>DGDGD*9CCCGGGDFF=7*719B*<FG*:*2?F407D(4C@G*/3>>2?2,6??2254>><B
@DE18INS60510:318:000000000-B6LD3:1:1101:18688:7100 1:N:0:AAGAGGCAGAGCCTTA
TGGGGAATATTGCACAATGGGCGCAAGCCTGATGCAGCCATGCCGCGTGTATGAAGAAGGCCTTCGGGTTGTAAAGTACTTTCAGCGGGGAGGAAGGGAGTAAAGTTAATACCTTTGCTCATTGACGTTACCCGCAGAAGAAGCACCGGCTAACTCCGTGCCAGCAGCCGCGGTAATACGGAGGGTGCAAGCGTTAATCGGAATTACTGGGCGTAAAGCGCACGCAGGCGGTTTGTTAAGTCAGATGTGAAATCCCCGGGCTCAACCTGGGAACTGCATCTGA
+
GGGGGGGGGGGGGGGGGGGGGGGGGGGGGGGGGFGGGGGGGGGGGGGGGGGGGGGGGGGGGGGGGGGGGGGGGGGGGGGGGGGGGGGGGGEGGGFGDGGGGFGGGGGGGGGGGGGGGGGGGGGGGGGGGGGGGGGGGGGGGGGGGGGGGGGGGGGGGGGGGGGGGGGGFGGGGGGGGGGGGGGGGGGGGG@FGGGGGGGGGGCFGFGG7CEGGGGGGGGGDDECECEGDEDDGGGFFF7CF?4FGGFFFGGDGFFFGGF9C>FGFFFF?FFB:?FFF######
@DE18INS60510:318:000000000-B6LD3:1:1101:23814:7120 1:N:0:AAGAGGCAGAGCCTTA
TGGGGAATATTGCACAATGGGCGCAAGCCTGATGCAGCCATGCCGCGTGTATGAAGAAGGCCTTCGGGTTGTAAAGTACTTTCAGCGGGGAGGAAGGGAGTAAAGTTAATACCTTTGCTCATTGACGTTACCCGCAGAAGAAGCACCGGCTAACTCCGTGCCAGCAGCCGCGGTAATACGGAGGGCGCAAGCGTTAATCGGAATTACTGGGCGTAAAGCGCACGCAGGCGGTTTGTTAAGTCAGATGTGAAATCCCCGGGCTCAACCTGGGAACTGCATCTGA
+
FGGGGGGGGGGGGGGCCGGFGGGGGGG7FEFGGGGDGGGGGGGDEGGFGGDFFGGGGGFDGEGGFGCCFGEFFGFF<FFGFFGGGGGGDGGGEFG?FEGGEFFGGGGFGGGGFFGFFFFF<<==FFGGGGGECCGGGGGFCDFFFACBFEE@CGF<FFGGGGFFGGGGGGECEE?GGC@FC5/:EEGGGGCFE8C*;<C:CC>F+<CFC8C=EEE5>F7CDCED8)2)>55D)99.)6:>/9FF*2*2*0*0:B:FC##########################
@DE18INS60510:318:000000000-B6LD3:1:1101:3723:7123 1:N:0:AAGAGGCAGAGCCTTA
TGGGGAATATTGCACAATGGGCGCAAGCCTGATGCAGCCATGCCGCGTGTATGAAGAAGGCCTTCGGGTTGTAAAGTACTTTCAGCGGGGAGGAAGGGAGTAAAGTTAATACCTTTGCTCATTGACGTTACCCGCAGAAGAAGCACCGGCTAACTCCGTGCCAGCAGCCGCGGCACTACGGAGGGTGCAAGCGTTAATCGGAATTACTGGGCGTAAAGCGCACGCAGGCGGTTTGTTAAGTCAGATGTGAAATCCCCGGGCTCGACCAGGGAACTGCATCTGA
+
-CFEGGGFFFFGGFCEGA-4=E7CFGGCFF8EFEGFGGGGGGGGE7>:F>8=FCDCFFGD8D<,EFEGCCG+<E@@@DGF=ACGAFGGGGFGFEA<FEFEFGGF@:<FF,?F:,?,,?9<CFCGFGGEFC:CC58>CC8FGG+AF;FGG>EEFCCFGE*/?CCFFC;88:CE*88*8AFGCG>C:;?5CC7*;**/10<8*/CFGDCGGG*:CEC5C7?<DGC):DCD#######################################################
@DE18INS60510:318:000000000-B6LD3:1:1101:19073:7130 1:N:0:AAGAGGCAGAGCCTTA
TGGGGAATATTGCACAATGGGCGCAAGCCTGATGCAGCCATGCCGCGTGTATGAAGAAGGCCTTCGGGTTGTAAAGTACTTTCAGCGGGGAGGAAGGGAGTAAAGTTAATACCTTTGCTCATTGACGTTACCCGCAGAAGAAGCACCGGCTGACTCCGTGCCAGCAGCCGCGGTAATACGGAGGGTGCAAGCGTTAATCGGAATTACTGGGCGTAAAGCGCACGCAGGCGGTTTGTTACGTCAGATGTGAAATCCCCGGGCTCAACCTGGGAGCTGCATCTGA
+
GGGGGGGGGGGGGGGGGGGGGGGGGGGGGGGGGGGGGGGGGGGGGGGGGGGGGGGGGGGGGGGGGGGGGGGGGGGGGFGGGGGGGGGGGGGGGGGGGGGGGGFGGGGGGGCFGGGGGGGGFGGFGGGGGGGGGGGGGGGGGGGGGGGGGGGGGGGGGGGGGGGGGGGGFGGGGGGGGGFDGGGGGGGGGGGGGGGGGGGCGDCFGGGGCFGGGGGGCCFGGGGCEGGDEGGDDDGFFF*<FFFFGGFG?GCFGFF@FDBFG>GD?BFFF@??<BFFF?F9<A4
@DE18INS60510:318:000000000-B6LD3:1:1101:22857:7134 1:N:0:AAGAGGCAGAGCCTTA
TGGGGAATATTGCACAATGGGCGCAAGCCTGATGCAGCCATGCCGCGTGTATGAAGAAGGCCTTCGGGTTGTAAAGTACTTTCAGCGGGGAGGAAGGGAGTAAAGTTAATACCTTTGCTCATTGACGTTACCCGCAGAAGAAGCACCGGCTAACTCCGTGCCAGCAGCCGCGGTAATACGGAGGGTGCAAGCGTTAATCGGAATTACTGGGCGTAAAGCGCACGCAGGCGGTTTGTTATGTCATATGTGAAATCCCCGCGCCCAACCTGGGAACTGCATCTGA
+
GGGGGGGGFFGFFGGGEGGCGGGGGEGGFGGGGGGGDEDGFGGGGGGGGGGGGGGGGF@<,EFGGFC7FGGECFFGFGGGGGGGGGFGGGGGGGCG77>FFF?9?FGAFGDGGGFGGGGGFGGECF:>FCGGGGEG>CFGB:FF:3D7CFF:FFGGEGF:CG@EFC@FGEG8:1<CFGGGD5FE72;CFE?EC:;58CFCE5*;<9CD:+:ECCG55DG:97:DEC5CE5<DDGG>FF*:@B?**<@7@>**?BF############################
@DE18INS60510:318:000000000-B6LD3:1:1101:7818:7138 1:N:0:AAGAGGCAGAGCCTTA
TGGGGAATATTGCACAATGGGCGCAAGCCTGATGCAGCCATGCCGCGTGTATGAAGAAGGCCTTCGGGTTGTAAAGTACTTTCAGCGGGGAGGAAGGGAGTAAAGTTAATACCTTTGCTCATTGACGTTACCCGCAGAAGAAGCACCGGCTAACACCGTGCCAGCAGCCGCGGTAATACGGAGGGTGCAAGCGTTAATCGGAATTACTGGGCGTAAAGCGCACGCAGGCGGTTTGTTAAGTCAGATGTGAAATCCCCGGGCTCAACCTGGGAACTGCATCTGA
+
FGGGGGGGGGGGGGGGFFFGGGGGGGGGGGGEFFGGGGGGGGGGGGGGGGFGGGGGGFGGGGGGGGGGGCGGCFFGGGGGGFGAAFEGGGGGGGG:CFFGGFGGGGGGGGGGGGGGGGGGGGGGGGGGGGGGGCGGGGFGGGGGGGFGGGG*@FGGGGGFGGGGGGGGEEGEGGGGGGGGGGGGGGGGGGFGGGGC*:9>?EEGGGGGAEGCEGDGGGGDGDEGGDGD=7C)99C@FF77@FFFGGFG***:>FFFGG>FD@C6*(047FB08:F?2>FFFA?
@DE18INS60510:318:000000000-B6LD3:1:1101:10812:7138 1:N:0:AAGAGGCAGAGCCTTA
TGGGGAATATTGCACAATGGGCGCAAGCCTGATGCAGCCATGCCGCGTGTATGAAGAAGGCCTTCGGGTTGTAAAGTACTTTCAGCGGGGAGGAAGGGAGTAAAGTTAATACCTTTGCTCATTGACGTTACCCGCAGAAGAAGCACCGGCTAACTCCGTGCCAGCAGCCGCGGTAATACGGAGGGTGCAAGCGTTAATCGGAATTCCTGGGCGTAAAGCGCACGCAGGCGGTTTGTTAAGTCAGATGTGAAATCCCCGGGCTCAACCTGGGAACTGCATCTGA
+
GGGGGGGGGGG<EFGGFGGGGGGGEG=FGGGGGGGGGGGGGGGEGGGGGGGGGFFFFGG8FGGGGFBCFG+@FFFGFGGFFGGFFGC@F7FECFFC7CECFFEGDFGGGGDGGGGG9FCFEGFE9FEGGGGG?E>*8::+<C8FGGGGEGGGGGGGGGG>CGD+;8*;88CECECEGCE>E8?CCEGG6F9@CEE>8@CA*8*AF+:CC65:CE5C*:77DGCG5)23EDDDCCD;FFF*9?*8026C6CDG>???FD>075CGF?FFFF?0::7)4<DFFF6
@DE18INS60510:318:000000000-B6LD3:1:1101:12427:7140 1:N:0:AAGAGGCAGAGCCTTA
TGGGGAATATTGCACAATGGGCGCAAGCCTGATGCAGCCATGCCGCGTGTATGAAGGAGGCCTTCGGGTTGTAAAGTACTTTCAGCGGGGAGGAAGGGAGTAAAGTTAATACCTTTGCTCATTGACGTTACCCGCAGAAGAAGCACCGGCTAACTCCGTGCCAGCAGCCGCGGTAATACGGAGGGTGCAAGCGTTAATCGGAATTACTGGGCGTAAAGCGCACGCAGGCGGTTTGTTAAGTCAGATGTGAAATCCCCGGGCTCAACCTGGGAACTGCATCTGA
+
GGGGGGGGGGGGGGGGGGGGGGGGGGGGGGGGGGGGGGGGGGGGGGGGGGGGGGGGGGGGGGGGGGGGGGGGGGGGGGGGGGGGGGGGGGGGGGGGGGD7FGGGGGGGGGGGGGGGGGGGEGGFFFGFFDGGGGGGD@FGGGGGGGG:FGG*CFGGGGGGGGGGGGGGGGGGGGGGGGGGGDGGDEGGGGGGGGGCCGGGGGGGGGGGGFGEEGGGGGDGDDGGCDGGGGGDD5CFF?CGFFF=DGFCFFCC>@@F<C13DEGGFBFFFFF?:?037>ABBFF
@DE18INS60510:318:000000000-B6LD3:1:1101:8923:7141 1:N:0:AAGAGGCAGAGCATTA
TGGGGAATATTGCACAATGGGCGCAAGCCTGATGCAGCCATGCCGCGTGTATGAAGAAGGCCTTCGGGTTGTAAAGTACTTTCAGCGGGGAGGAAGGGAGTAAAGTTAATACCTTTGCTCATTGACGTTACCCGCAGAAGAAGCACCGGCTAACTCCGTGCCAGCAGCCGCGGTAATACGGAGGGTGCAAGCGTTAATCGGAATTACTGGGCGTAAAGCGCACGCAGGCGGGTTGTTAAGTCAGATGTGAAATCCCCGGGCTCAACCTGGGAACTGCATCTGA
+
FGGGGGGGGGGGGGGGGGGGGGGGGGGGGGGGGGGGGGGGGGGGGGGGGGGGGGGGGGGGGGGGGGGGGGEGGGGGGGGGFGGGGGGGGGGGGGGGGDGGGGGGGGGGGGGGGGGGGGGGFGGFGGGGGGGGGGGGGGGGGGGGGGGGGGGGGGGGGGGGGGGFGGGGFGGGGGGGGGGGGEGEGGEEGGGGGGGDGGGCEGCFG9CGFFFFGGGGGGGGGGGGGGGGGGG)9CDDF?C==B6FFFFG4>FFGFFFGG>BGFGGFFFBFFF:>FB<DFFFFF4
@DE18INS60510:318:000000000-B6LD3:1:1101:15063:7149 1:N:0:AAGAGGCAGAGCCTTA
TGGGGAATATTGCACAATGGGCGCAAGCCTGATGCAGCCATGCCGCGTGTATGAAGAAGGCCTTCGGGTTGTAAAGTACTTTCAGCGGGGAGGAAGGGAGTAAAGTTAATACCTTTGCTCATTGACGTTACCCGCAGAAGAAGCACCGGCTAACTCCGTGCCAGCAGCCGCGGTAATACGGAGGGTGCAAGCGTTAATCGGAATTACTGGGCGTAAAGCGCACGCAGGCGGTTTGTTAAGTCAGATGTGAAATCCCCGGGCTCAACCTGGGAACTGCCTCTGA
+
GGGGGGGGGGGCGGGGGFGGDGFFGGGGGGGGGGGGGGGGGGGGGGGGGGGGGGGGGGFGGGGGGGGGGGGGGGGGGFGGGGGGGGGGGGGGGFGFGGGGGGFDGGGGGGGGGGGF9FGGGGGGFGGGGFGFGGGCGEGGGFFGGGGGEGGBEGFGFGGGGFGGGFGGC@EEGGGGGGGCEDGGDGGGGGGGGGGG*AF5EECFGEGGCG5>EEECCCCDDGGGGGGDGGGDGGGFFFGG?BBB7CFG4CF*:BF?FD;>D>F=4?FFBF?############
@DE18INS60510:318:000000000-B6LD3:1:1101:8474:7165 1:N:0:AAGAGGCAGAGCCTTA
TGGGGAATATTGCACAATGGGCGCAAGCCTGATGCAGCCATGCCGCGTGTATGAAGAAGGCCTTCGGGTTGTAAAGTACTTTCAGCGGGGAGGAAGGGAGTAAAGTTAATACCTTTGCTCATTGACGTTACCCGCAGAAGAAGCACCGGCTAACTCCGTGCCAGCAGCCGCGGTAATACGGAGGGTGCAAGCGTTAATCGGAATTTCTGGGCGTAAGGCGCACGCAGGCGGTTTGTTAAGTCAGATGTGAAATCCCCGGGCTCAACCTGGGAACTGCATCTGA
+
GGGGGGGGGGGGGGGGGFFGGGGGGGGGGGGGGGGGGCFFGGGFGGGGGGGGGGFGGGFGGGG<F=EGFGGGGGGGGGGEGGGGGGGGGGGGDFFFCFDGGDGGGGGGGGGGGFGGGGGGGGGFGGGGGGGGGGGGGEGGGGGGGGGGGGGGGGGG,FFGGGGGGGGG>FGGGGGGCGGGGGGEEGGGGGFGEE5CFGGEGGGG6AF?ECFF?CCCCF453<*>E3CDGC>9)7CFFFGG?*=@CFF77FGGGF)<<DFFG312=:)(35:,50:??AA9:>@
@DE18INS60510:318:000000000-B6LD3:1:1101:16900:7177 1:N:0:AAGAGGCAGAGCCTTA
TGGGGAATATTGCACAATGGGCGCAAGCCTGATGCAGCCATGCCGCGTGTATGAAGAAGGCCTTCGGGTTGTAAAGTACTTTCAGCGGGGAGGAAGGGAGTAAAGTTAATACCTTTGCTCATTGACGTTACCCGCAGAAGAAGCACCGGCTAACTCCGTGCCAGCAGCCGCGGTAATACGGAGGGTGCAAGCGTTAATCGGAATTACTGGGCGTAAAGCGCACGCAGGCGGTTTGTTAAGTCAGATGTGAAATCCCCGGGCTCAACCTGGGAACTGCATCTGA
+
GGGGGGGGGGGGGGGFFGFGGGGGGGGGGGDGGGGGFGGGGGGGGEGGGGGGGGGGGGCFGGGGCFGDGGGGGGGGGGGGGGGFGGGGGGFGCGEDGDFGGGCFGGGGGGGGGGGGGGGGGGGAGGGGGGGFGGG:CBCFGCFGGGGEGDGGGGGGGGGGGGG7EGGGGDGGGGGGGGGGGGEGGGGGGGGGGGGGGGFGEEGGG?CGCC*CGG*7CDGGGGGGGGGGGGGGGGDFFFG79BFFGFF76:CCFFFFGGF>GBFFF?F??>:(86:??B>AA2F
@DE18INS60510:318:000000000-B6LD3:1:1101:9315:7180 1:N:0:AAGAGGCAGAGCCTTA
TGGGGAATATTGCACAATAGGCGCAAGCCTGATGCAGCCATGCCGCGTGTATGAAGAAGGCCTTCGGGTTGTAAAGTACTTTCAGCGGGGAGGAAGGGAGTAAAGTTAATACCTTTGCTCATTGACGTTACCCGCAGAAGAAGCACCGGCTAACTCCGTGCCAGCAGCCGCGGTAATACGGAGGGTGCAAGCGTTAATCGGAATTACTGGGCGTACAGCGCACGCAGGCGGTTTGTTAAGTCAGATGGGAAATCCCCGGGCTCAACCTGGGAACTGCATCTGA
+
GGGGGGGGGGGGGGGGGGF9FGFGGGGGGGFGGGGGGGGGGGGGGGGGGEGEFFGGGGGGGGGGGGGGCFGGGGGGFGGGFGGGGGDGG7:FGGGGGDGGGG9?FGGGGGGGGGGGCFGFFGGGFGGGGGGGFFGEGGDCGCFGGGGGGGGGGGGGGGGFECC,CGEFFGGCEEFGC?FGDGDGGGGGGG?>CEGGGGGGCG5CFCFEFF5AEGG*:CFDGGD<5)*/7CCDD9C7@4C:@FFFGG=*)599FF9FFG;07><76:>?(>8:,8>8224<BA=
@DE18INS60510:318:000000000-B6LD3:1:1101:18176:7198 1:N:0:AAGAGGCAGAGCCTTA
TGGGGAATATTGCACAATGGGCGCAAGCCTGATGCAGCCATGCCGCGTGTATGAAGAAGGCCTTCGGGTTGTAAAGTACTTTCAGCGGGGAGGAAGGGAGTAAAGTTAATACCTTTGCTCATTGACGTTACCCGCAGAAGAAGCACCGGCTAACTCCGTGCCAGCAGCCGCGGTAATACGGAGGGTGCAAGCGTTAATCGGAATTACTGGGCGTAAAGCGCACGCAGGCGGTTTGTTAAGTCAGATGTGAAATCCCCGGGCTCAACTTGGGCACTGCATCTGA
+
GGGGGGGGGGGGGGGGGGGGGGGGGGGGGGGGGGGGGGGGGGGGGGGGGGGGGGGGGGGGGGGGGGGGGGGGGGGGGGGFGGGGGGGGGGGGGGCGGGGGEGFGGGGGGGGGGGGGGGGGGGGFGGGGGGGGFGDGDGGFFGGGGGGGGCGEGGGGGGGGEFGGFGGGGGGGGGGGGGGFGDGGDGGGGG?FGGDEGGGFGGGGFFGFGGGGGGGGGGFGGGGGGGGD7:C7DGGFFF>F6F=40<=:**2**9?FFD>BD)>7?:6<<?6(43?B?ABF>4B
@DE18INS60510:318:000000000-B6LD3:1:1101:27271:7201 1:N:0:AAGAGGCAGAGCCTTA
TGGGGAATATTGCACAATGGGCGCAAGCCTGATGCAGCCATGCCGCGTGTATGAAGAAGGCCTTCGGGTTGTAAAGTACTCTCAGCGGGGAGGAAGGGAGTAAAGTTAATACCTTTGCTCATTGACGCTACCCGCAGAAGAAGCACCGGCTAACTCCGTGCCAGCAGCCGCGGTAATACGGAGGGTGCAAGCGTTAATCGGAATTACTGGGCGTAAAGCGCACGCAGGCGGTTTGTTAAGTCAGATGTGAAATCCCCGGGCTCAACCTGGGAACTGCATCTGA
+
GGGGGGGGGGGGGGGCFGGGFGGGGGGGGGGGGGGGGGGGGGGGGGGGGGGGGCEFGGGGFFGFGGGGFGGGGDFFGGGFGGFCFF:FFCFGC@FFC@FEFGGGGGGGGGGFEGGGGGGGGGGFGGGGCFGGGGGGEDGC7FAFGGGGGGECFGGGGGGFEGGG7?8:EFEGGGGC<CB8CCEGEGGGFG7FC/8CC7@8CC*;E+<AFGCF=CEDFD><C35787:DEGGGGGDFF@*:FF*/7+9:7C7CFF:FD##########################
@DE18INS60510:318:000000000-B6LD3:1:1101:5826:7203 1:N:0:AAGAGGCAGAGCCTTA
TGGGGAATATTGCACAATGGGCGCAAGCCTGATGCAGCCATGCCGCGTGTATGAAGAAGGCCTTCGGGTTGTAAAGTACTTTCAGCGGGGAGGAAGGGAGTAAAGTTAATACCTTTGCTCATTGACGTTACCCGCAGAAGAAGCACCGGCTAACTCCGTGCCAGCAGCCGCGGTAATACGGAGGGTGCAAGCGTTAATCGGAATTACTGGGCGTAAAGCGCACGCAGGCGGTTTGTTAAGTCAGATGTGAAATCACCGGGCTCAACCTGGGAACTGCAGCGGA
+
CFGGGGGGDFGGGGFGFDFGFFGGGGGGG?C8AFCFFGGGG8FEFGGEEF@FCFEFGGGGGGGFCFGDFGGCAFGGGGGGACGFGG7FCCCEGGGGGGGCFGGFFGGGG@FFDGG:F,FFGGFGFGGGGGGGGGDEGGGGGGGGGGG5CGGGGGC:CCGGEGGGG8CG5CDEGGG;:@9;EEC58:C>8C7:EGGE8CFG?C5C6A:CGCF5EGEGGC>D<CGGGDGDCED19C1<?FGG?FFFGGFD4F77>F*659(277<7??F:<FBF?B#########
@DE18INS60510:318:000000000-B6LD3:1:1101:10975:7224 1:N:0:AAGAGGCAGAGCCTTA
TGGGGAATATTGCACAATGGGCGCAAGCCTGATGCAGCCATGCCGCGTGTATGAAGAAGGCCTTCGGGTTGTAAAGTACTTTCAGCGGGGAGGAAGGGAGTAAAGTTAATACCTTTGCTCATTGACGTTACCCGCAGAAGAAGCACCGGCTAACTCCGTGCCAGCAGCCGCGGTAATACGGAGGGTGCAAGCGTTAATCGGAATTACTGGGCGTAAAGCGCACGCAGGCGGTTTGTTAAGTCAGATGTGAAATCCCCGGGCTCAACCTGGGAACTGCATCTGA
+
GGGGGGGGGGGGGGGFFGGGGGEGGGGFGGGGGGGGGGGGGGGGCGGGGGGGGGGGGGG@FFGGFGGCGGGGGGGGFGGGFGGCEGGCEEGEGCEFGGGGGCFGAFGG9DEGGGGGFGGGCGG;DGGGGGGGGGGCCFFGGDGGGGFGGGGDGFGGGGGFGGGFGGFGF:B7CGEGFGG>ECCEGGGGGGGGGGGGGFGGGGDGGCGG7C=EEGC5CCGCGGGGG<>DEEDDGDG>@FGC6@8FGGFGF7>FGFFFGGBFGFGFF<FFB5604?F<7A<A<A@
@DE18INS60510:318:000000000-B6LD3:1:1101:19236:7225 1:N:0:AAGAGGCAGAGCCTTA
TGGGGAATATTGCACAATGGGCGCAAGCCTGATGCAGCCATGCCGCGTGTATGAAGAAGGCCTTCGGGTTGTAAAGTACTTTCAGCGGGGAGGAAGGGAGTAAAGTTAATACCTTTGCTCATTGACGTTACCCGCAGAAGAAGCACCGGCTAACTCCGTGCCAGCAGCCGCGGTAATACGGAGGGTGCAAGCGTTAATCGGAATTACTGGGCGTAAAGCGCACGCAGGCGGTTTGTTAAGTCAGATGTGAAATCCCCGGGCTCAACCTGGGAACTGCATCTGA
+
GGGGGGGGGGGGGGGGGGGGGGGGGGGGGGGGGGGGGGGGGGGGGGGGGGGGGGGGGGGGGGGGGGGGGGGGGGGGGFGGGGGGGGGDGGGGGGGGGGFGGFDFGGGGGGGGGGGGGGGGGGGEDFGGGGGGGGGGGEFGGGGGGGGDEFGDGGGGGGGCGGGGGFGGGGGEDG7EFFGGGDGGGEGGGFCFEGEECFG8E>/;EFGGGGGGCECCCFGGDGEGGGG<EGDDDGGFF?77FF4*0<@FFFGGGF@FGGFFG3CC?3>??):043??FFABFFF
@DE18INS60510:318:000000000-B6LD3:1:1101:7448:7240 1:N:0:AAGAGGCAGAGCCTTA
TGGGGAATATTGCACAATGGGCGCAAGCCTGATGCAGCCATGCCGCGTGTATGAAGATGGCCTTCGGGTTGTAAAGTACTTTCAGCGGGGAGGAAGGGAGTAAAGCTAATACCTTTGCTCATTGACGTTACCCGCAGAAGAAGCACCGGCTAACTCCGTGCCAGCAGCCGCGGTAATACGGAGGGTGCAAGCGTTAATCGGAATTACTGGGCGTAAAGCGCACGCAGGCGGTTTGTTAAGTCAGATGTGCAATCCCCGGGCTCAACCTGGGAACTGCATCTGA
+
EFGGGGGGGGGFGGGACFFGGGGGGGGCGGG<FGGGGGGGGGGFEFFFFFGGGFFGGGGGGGGGGGGDF:>FEFEGGGGGGGGGFGGGGGGGGE@GGGGGGFGGGGGGGGGGGGGDFGGF=AFFGFGFGGGA<FDF:FGGGFGGGGGGEGGDGGGGGGGGGFGGGGGGFGGGGG5CCFGGGCEGDGGEGGGCCEDEGC9;C>EGGGGGG8FEEGEEFGCGGGGGGDGCECG<CCDFFFCFFF?6C:@GF*:FFF79DG>;GDDG*1<?:4:2:?D??AD94A4
@DE18INS60510:318:000000000-B6LD3:1:1101:8774:7246 1:N:0:AAGAGGCAGAGCCTTA
TGGGGAATATTGCACAATGGGCGCAAGCCTGATGCAGCCATGCCGCGTGTATGAAGAAGGCCTTCGGGTTGTAAAGTACTTTCAGCGGGGAGGAAGGGAGTAAAGTTAATACCTTTGCTCATTGACGTTACCCGCAGAAGAAGCACCGGCTAACTCCGTGCCAGCAGCCGCGGTAATACGGAGGGTGCAAGCGTTAATCGGAATTACTGGGCGTAAAGCGCACGCAGGCGGTTTGTTAAGTCAGATGTGAAATCCCCGGGCTCAACCTTGGAACTGCATCTGA
+
GGGGGGGGGGGGGGGGGGGGGGGGDGDFGGGGGGGGGGGFGGGGGGGEFGEFGGGFGGGGGGGGGEGGGGGGGGGGGGGGGGGGGGGDFGEFEFGFEGGGGGFGGGGGGGGGGFGGGGGGGGFCCGGGF7FGGGGGD*3,C:CFGFGGGGGFGGGGGGGFGFCCG@7CF<CEEGCEGGGG5CGGDGCCCFFFDECE>CFFGGCE6+CF7<C=EG*AFC*/7D55EDEDDCDDGGG>?4:>@F=B7+9C**:>CF?FGG003>5**4>()1:).23>?BAFBAF
@DE18INS60510:318:000000000-B6LD3:1:1101:19624:7248 1:N:0:AAGAGGCAGAGCCTTA
TGGGGAATATTGCACAATGGGCGCAAGCCTGATGCAGCCATGCCGCGTGTATGAAGAAGGCCTTCGGGTTGTAAAGTACTTTCAGCGGGGAGGAAGGGAGTAAAGTTAATACCTTTGCTCATTGACGTTACCCGCAGAAGAAGCACCGGCTAACTCCGTGCCAGCAGCCGCGGTAATACGGAGGGTGCAAGCGTTAATCGGAATTACTGGGCGTAAAGCGCACGCAGGCGGTTTGTTAAGTCAGATGTGAAATCCCCGGGCTCAACCTGGGAACTGCATCTGA
+
GGGGGGGGGGGGGGGGGGGGGGGGGGGGGGGGGGGGGGGGGGGGEGGGGGGGGCGGGGGGGGGGGGGGGGGGFGGGGFGGGGGGGGDDGECCFEGGDGGGGGGGGGGGGGFFFGGGEGGGGGGFGGGGGGGGGGGGGGGGGGGGGGFGGGGGGGGGGGGCGGFBCGGGGGGGGGGGGGGGGGGEGEEGGGFGGGGGGGGGDG8EGGGGEGGGEGGGFFGGGGGGGDGGGGGGDGGFFF7:@@FFCFFGFGF7CFFFGG09DFGGFFF?B5808?B?FFAFFFF
@DE18INS60510:318:000000000-B6LD3:1:1101:13335:7265 1:N:0:AAGAGGCAGAGCCTTA
TGGGGAATATTGCACAATGGGCGCAAGCCTGATGCAGCCATGCCGCGTGTATGAAGAAGGCCTTCGGGTTGTAAAGTACTTTCAGCGGGGAGGAAGGGAGTAAAGTTAATACCTTTGCTCATTGACGTTACCCGCAGAAGAAGCACCGGCTAACTCCGTGCCAGCAGCCGCGGTAATACGGAGGGTGCAAGCGTTAATCGGAATTACTGGGCGTAAAGCGCACGCAGGCGGTTTGTTACGTCAGATGTGAAATCCCCGGGCTCAACCTGGGAACTGCATCTGA
+
GGGGGGGGGGGGGGGGGGGGGGGGGGGGGGGGGGGGGGGGGFGGGGGGGGGGGFFGGGGGGGGGGGGGGG:FGGCGFGGGGGGGGGGEGDEGGGGGGDDEFGGGGGGGGGGGGGGGGGGGGGGFCFGGGGGGGGGGGGGFGGGGFGGGGGGGCGGGGGGGGGGDGFFFFGGGGG>EGFGGGEEDEEGGGFGGGGGD5CEGGG>CFFGGFFGFEEGGGCFGGGGGG3E):EGDGGDFFF*>FFFDGGFGFCFGFF?FFG9>G@FCFFFBF46:?FF253<<ADF
@DE18INS60510:318:000000000-B6LD3:1:1101:23000:7274 1:N:0:AAGAGGCAGAGCCTTA
TGGGGAATATTGCACAATGGGCGCAAGCCTGATGCAGCCATGCCGCGTGTATGAAGAAGGCCTTCGGGTTGTAAAGTACTTTCAGCGGGGAGGAAGGGAGTAAAGTTAATCCCTTTGCTCATTGACGTTACCCGCAGAAGAATCACCGGCTAACTCCGCGCCAGCCGCCGCGGTAATACGTATGGTGCAAGCGTTAATCGGATTTACTGGGCGTAAAGCCCACGCAGGCGGTTTGTTACGTCAGATGTGAAATCCCCTGGCTCCACCTGGGAACTTCCTCTGA
+
GGGGGGGGGGGFEAFGFGGGGGGGGDGGGGGGF9FGGG?G<FGFGGGGGEG9FGGGGGFFG<FGGGGEGGGGGGGGGCGGGGGF9=7*>FE7FEGGGCCFF,<<2FEFFG,CCFG:9<<F<<F,2BF:FFEFCEG>EC+30++33AC*:?5:@EGFGE**18::>/CE8*/**:*890<*+++2*<+<++3:C8C15ACF*2*1++<9:CC5*:*AC7C################################################################
@DE18INS60510:318:000000000-B6LD3:1:1101:8372:7276 1:N:0:AAGAGGCAGAGCCTTA
TGGGGAATATTGCACAATGGGCGCAAGCCTGATGCAGCCATGCCGCGTGTATGAAGAAGGCCTTCGGGTTGTAAAGTACTTTCAGCGGGGAGGAAGGGAGTAAAGTTAATACCTTTGCTCATTGACGTTACCCGCAGAAGAAGCACCGGCTAACTCCGTGCCAGCAGCCGCGGTAATACGGAGGGTGCAAGCGTTAATCGGAATTACTGGGCGTAAAGCGCACGCAGGCGGTTTGTTAAGTCAGATGTGAAATCCCCGGGCTCAACCTGGGAACTGCATCTGA
+
GCFGGGGGGGGGDGGGGGGGGGDGGGGGGGGGGGGGGFGGGGGDFGGGGGGGGGDFFGDGCGGGGGGGGGFFEFGGGGGGGGGGFGFGGGGGDFF8CFGGFGGGGGGGGGFGGFGGGGGGGGGGGGGGGGGGGGGGGGGGGG,FFGGGGGGGGGGGGGGCCGGGG?EG7FEEGGGGGGFG5CEGGGECGGFFGE>EFGGGGGEGGFFGAEEC:CEEGCGGGC5<EGE3>EGDG<*55BC:9F?42<706>:CFF49F<91).17F?F################
@DE18INS60510:318:000000000-B6LD3:1:1101:8353:7278 1:N:0:AAGAGGCAGAGCCTTT
TGGGGAATATTTCACAATGGGCGCAAGCCTGATGCAGCCATGCCGCGTGTATGAAGAAGGCCTTCGGGTTGTAAAGTACTTTCAGCGGGGAGGAAGGGAGTAAAGTTAATACCTTTGCTCATTGACGTTACCCGCAGAAGAAGCACCGGCTAACTCCGTTCCAGCAGCCGCGGTAATACGGAGGGTGCAAGCGTTAATCGGAATTACTGGGCGTAAAGCGCACGCAGGCGGTTTGTTAAGTCAGATGTGAAATCCCCGGGCTCAAACTGGGAACTGCATCTGA
+
FGG@EGEG@FG,CEFGGGE,,E7B:FGGGGGFGGGFCFF8F<FFGGGGGGGGFFF<E=FFEFGGG<=@FGDGECF<FFGBFFGE<F:FGDFFE+FDCGGGFG,=,EFGGGGGGEFG9DGGAFGGGGGFGGGEGGG:>CCFEFCCCF7FCGC7?FGGGGG7FEECEDBFGD@E7CECCFGC5/*:*AEGFGGGECC5EGGE5>EEG?FG++5ACEE5CFF7CCE<GG5>C:CCDDD<F4**9@F47C*:9**0:=9?57>(5<CG@)98-?(8:BB########
@DE18INS60510:318:000000000-B6LD3:1:1101:28242:7280 1:N:0:AAGAGGCAGAGCCTTA
TGGGGAATATTGCACAATGGGCGCAAGCCTGATGCAGCCATGCCGCGTGTATGAAGAAGGCCTTCGGGTTGTAAAGTACTTTCAGCGGGGAGGAAGGGAGTAAAGTTAATACCTTTGCTCATTGACGTTACCCGCAGAAGAAGCACCGGCTAACTCCGTGCCAGCAGCCGCGGTAATACGGAGGGTGCAAGCGTTAATCGGAATTACTGGGCGTAAAGCGCACGCAGGCGGTTTGTTAAGTCAGATGTGAAATCCCCGGGCTCAACCTGGGAACTGCATCTGA
+
GGGGGGGGDGGGGGGGGGGGGGGGGGDGGGGGGGGGGGGGGGGGGGGGGGGGFGFFGGGGGGGGGGGGGGGGGGGGGGGGGGGGGGGGGGGGGGGGGGGGGGGGGGGGGGFFGGGGGGGGGGGGGGGGGGGGGGGGGGGGGGGGGGFGDDGGGGGGGGGGGGGGGFGGGGGGGGGDGFGGGGGGGGGGGGGGGGGDFGGGGGGGGFGGFFGGGGGGGGGGGGGGD:EGGDGGGGGFFFGC?FFFGGF*9FGGGF??CD>0<5>49<FB?42<?FDF?)6ADFF
@DE18INS60510:318:000000000-B6LD3:1:1101:21088:7287 1:N:0:AAGAGGCAGAGCCTTA
TGGGGAATATTGCACAATGGGCGCAAGCCTGATGCAGCCATACCGCGTGTATGAAGAAGGCCTTCGGGTTGTAAAGTACTTTCAGCGGGGAGGAAGGGAGTAAAGTTAATACCTTTGCTCATTGACGTTACCCGCAGAAGAAGCACCGGCTAACTCCGTGCCAGCAGCCGCGGTAATACGGAGGGTGCAAGCGTTAATCGGAATTACTGGGCGTAAAGCGCACGCAGGCGGTTTGTTAAGTCAGATGTGAAATCCCCGGGCTCAACCTGGGAACTGCATCTGA
+
GFGGGGGGGGGGGGGGGGGGGGGGGGGGGGGGGFGGGGGGGGGGGGGGGGGGFGGGGGGGGGGGGGGGGGGGFGGGGGGFGGGGFGGGFEFFGGGGGGGGGFDGGGGFGGGGGGGGGGGGGGGFGGGGGGGGGGGGGGGGFGGGGGGGGGGGGGGGGGGGGGGGGGGGGGGGGGDCGGGGDEGGGGGGGECFGGGDGGGGDC:FF?FG?EFFGEEE77FDGGGGG:7CEGGGD77>FB7*9B48:?=?4F::DFFFGGB9GBGGFBFFFF8(5<F########
@DE18INS60510:318:000000000-B6LD3:1:1101:7032:7290 1:N:0:AAGAGGCAGAGCCTTA
TGGGGAATATTGCACAATGGGCGCAAGCCTGATGCAGCCATGCCGCGTGTATGAAGAAGGCCTTCGGGTTGTAAAGTACTTTCAGCGGGGAGGAAGGGAGTAAAGTTAATACCTTTGCTCATTGACGTTACCCGCAGAAGAAGCACCGGCTAACTCCGTGCCAGCAGCCGCGGTAATACGGAGGGTGCAAGCGTTAATCGGAATTACTGGGCGTAAAGCGCACGCAGGCGGTTTGTTAAGTCAGATGTGAAATCCCCGGGCTCAACCTGGGAACTGCATCTGC
+
FGFGGGGGGGGGGGGGGGFGDGGGGGGFGGGGGGGGGGGGGGGGGGGGGGGGGGGGGCFGFGGGGGGDFGGGCGFGGGGGGGGGGGGGGGGGGGGGGGGGGFGGGGGGFGGGGGGGGGCFGGGCGGGGGGGGGGGGGEGGGGCFGGGGGDGCEFFFGGGGGGGGGGDG@FGGGGGGGGGGGGGGGGGGFFCCGEGCF?7FEGGGGGGDCFFFCECEFDFGDD=DGGGC*CDDCDGFFF>>FFFF>C?GFDDCC4))753><3CGFF@??F?05??2?F<A###
@DE18INS60510:318:000000000-B6LD3:1:1101:8439:7294 1:N:0:AAGAGGCAGAGCCTTA
TGGGGAATATTGCACAATGGGCGCAAGCCTGATGCAGCCATGCCGCGTGTATGAAGAAGGCCTTCGGGTTGTAAAGTACTTTCAGCGGGGAGGAAGGGAGTAAAGTTAATACCTTTGCTCATTGACGTTACCCGCAGAAGAAGCACCGGCTAACTCCGTGCCAGCAGCCGCGGTAATACGGCGGGTGCAAGCGTTAATCGGAATTACTGGGCGTAAAGCGCACGCAGGCGGTTTGTTAAGTCAGATGTGAAATCCCAGGGCTCAACCTGGGAACTGCATCTGA
+
GGGGGGGGGGGGGGGGFGGGGGGGGGGGGGGGGGGGGFGGGGGGGGGGGGGGGG,CFGCGGGGGGDGGGGGEFCFGGGGFGGGGGGDEFGGGGGGFECCGGGGGGFFGFGFGGGGFFGGGGGGCGGGGGGGGGGGEGGGG6EGGFGG>ECGGGGGGGGG5EGGGGGGGFCGGEGGGCFGGE*//?CGDGGGGGGG5C7EGGGGCGGGGGFG5ECGEG=7DDC5D8DE7CED9CDGF?FGFFBFFGF?:6*CDFF??*9:(95*76:F7?:(4:???F4:<<AF
@DE18INS60510:318:000000000-B6LD3:1:1101:15819:7299 1:N:0:AAGAGGCAGAGCCTTA
TGGGGAATATTGCACAATGGGCGCAAGCCTGATGCAGCCATGCCGCGTGTATGAAGAAGGCCTTCGGGTTGTAAAGTACTTTCAGCGGGGAGGAAGGGAGTAAAGTTAATACCTTTGCTCATTGACGTTACCCGCAGAAGAAGCACCGGCTAACTCCGTGCCAGCAGCCGCGGTAATACGGAGGGTGCAAGCGTTAATCGGAATTACTGGGCGTAAAGCGCACGCAGGCGGTTTGTTAAGTCAGATGTGAAATCCCCGGGCTCAACCTGGGAACTACATCTGA
+
GGGGGGGGGGGDGGGGDEADGGGGGGGGGGGGGFGGGGGGGGGGDGGGGGGGGGGGGGGGGGGGGGGGGGGGDGFEFGGGGGGGGGGGE>@FGGGGGEEGGGFGGGGGACFGGFGFFGGGFGG9FGGCFFGFGGGGGGGGGGGGGGGCEGGGGGGGGGGGDGGGGFCGGGGGGGGGGGGGGGGGDGGEGGGGGGGE@FGG>C5C6CGG:FCCEEGGG=FDGGED=7EGCED<D*9FFFGFFF=FD<@7/>FCGFFFGD09D@GGF<F24@608?BFFB<92:?
@DE18INS60510:318:000000000-B6LD3:1:1101:13919:7331 1:N:0:AAGAGGCAGAGCCTTA
TGGGGAATATTGCACAATGGGCGCAAGCCTGATGCAGCCATGCCGCGTGTATGAGGAAGGCCTTCGGGTTGTAAAGTACTTTCAGCGGGGAGGAAGGGAGTAAAGTTAATACCTTTGCTCATTGACGTTACCCGCAGAAGAAGCACCGGCTAACTCCGTGCCAGCAGCCGCGGTAATACGGAGGGTGCAAGCGTTAATCGGAATTACTGGGCGTAAAGCGCACGCAGGCGGTTTGTTAAGTCAGATGTGAAATCCCCGGGCTCAACCTGGGAACTGCATCTGA
+
G@FGDGGGGGGGGGFGFGFGGGGGGGGGGGGGGGGGGGGGFFGG@FGGFGFGGGGGDGDEGGGGGGGGGGGEFGGGGGGGGGGGGGGGGGCGGGF?FGGEGGGGGGGA@FFGGGGGFGGCGGGGFGGGGFGGGGGEFECFF7FFGGGGGGDEGGFFGGGFGGGFGFGGGGDGCC>CGGGGG5CE5CEEGFFGDGGGGGG>EEGGGGGG7@CCCEGGCCGCDCEDGGGGGGGDDDDF?FGG?FB4CGFG?FDFFFFFGG(2<>FG4?F??@::?FFFFFA####
@DE18INS60510:318:000000000-B6LD3:1:1101:27225:7333 1:N:0:AAGAGGCAGAGCCTTA
TGGGGAATATTGCACAATGGGCGCAAGCCTGATGCAGCCATGCCGCGTGTATGAAGAAGGCCTTCGGGTTGTAAAGTACTTTCAGCGGGGAGGAAGGGAGTAAAGTTAATACCTTTGCTCATTGACGTTACCCGCAGAAGAAGCACCGGCTAACTCCGTGCCAGCAGCCGCGGTAATACGGAGGGTGCAAGCGTTAATCGGAATTACTGGGCGTAAAGCGCACGCAGGCGGTTTGTTAAGTCAGATGTGAAATCCCCGGGCTCAACCTGGGAACTGCATCTGA
+
GGGGGGGGGGGGGGGGGGGGGGGGGGGGGGGGGGGGGGGGGGGGGGGGGGGGGGEFGGFGGGGGGGGGGGGGFGGGGGGGGGGGGGGGGGGGGCFCFGFEGGGGGGGGFGGGGGGGGFGGGFGGGGGEGGGGGGGGGGGGGGGGGGGGGGGGGGFFFGGGGGFGGGGGDGEGGEGGGGGGGGDGGGGGGGGGGGGGFFGFGCEGGGGGFF5F52CCGGFGGGGGGGGCDED55DCFFF:>@BB4CGFCBFGGGFF:DG>>DDCGF:F4?41:3::?FF4<2<B
@DE18INS60510:318:000000000-B6LD3:1:1101:23049:7337 1:N:0:AAGAGGCAGAGCCTTA
TGGGGAATATTGCACAATGGGCGCAAGCCTGATGCAGCCATGCCGCGTGTATGAAGAAGGCCTTCGGGTTGTAAAGTACTTTCAGCGGGGAGGAAGGGAGTAAAGTTAATACCTTTGCTCATTGACGTTACCCGCAGAAGAAGCACCGGCTAACTCCGTGCCAGCAGCCGCTGTAATACGGAGGGTGCAATCGTTAATCGGAATTACTGGGCGTAAAGCGCACGCAGGCGGTTTGTTCAGTCAGATGTGAAATCCCCGGGCTCAACCTGGGAACTTCATCTGA
+
GGGGGGGGDGGGGFGFFGGFCFGGGFGEGGGGG9FGGGGGGGGFFGGGGGGGGG,CFCFFGGGGGGGDF@EFGFFCEEGFEGGF9FC7F:+6+?F@@E<FF=9DEFGE?F?5DFF98EDF,CFEFD:FBFGGCEGGGECG<B<FFFF7FGG7>FGGGGGEGFE,=?,=BFE*CF,CFCCFGEE7CE*;E9+?4;F5*<C*8**;C<FF<<*:=C>:C7:)51:<EGC3CCDGDGC>F=:71=**0<BF4***:@F)*139G)76?:>?###############
@DE18INS60510:318:000000000-B6LD3:1:1101:18176:7338 1:N:0:AAGAGGCAGAGCCTTA
TGGGGAATATTGCACAATGGGCGCAAGCCTGATGCAGCCATGCCGCGTGTATGAAGAAGGCCTTCGGGTTGTAAAGTACTTTCAGCGGGGAGGAAGGGAGTAAAGTTAATACCTTTGCTCATTGACGTTACCCGCAGAAGAAGCACCGGCTAACTCCGTGCCAGCAGCCGCGGTAATACGGAGGGTGCAAGCGTTAATCGGAATTACTGGGCGTAAAGCGCACGCAGGCGGTTTGTTAAGTCAGATGTGAAATCCCCGGGCTCAACCTGGGAACTGCATCTGA
+
GGGGGGGGGGGGGGGGGGGGGGGGGGGGGGGGGGGGGGGGGGGGGGGGGGGGGGGGGGGGGGGGGGGGGGGGGGGGGGGGGGGGGGDDGGGGGGFGGCEGGGGGGGGGGGGGGGGGFGGGGGGGGGGGGGGGGGGDGGGGGFFGFFGEGGGGGGGGGGGGGGGGGGGGGDGEGGGGGGGGG5FEEGGGGGFGGGGGFGGFGGDGGGGGGGFFCEGDGGGGG3*>EGGDGGGGGGGFFFGCF?=6CGF**:C>FFFFGG997)9*7:>7:>618<05)4<BAA7
@DE18INS60510:318:000000000-B6LD3:1:1101:17146:7338 1:N:0:AAGAGGCAGAGCCTTA
TGGGGAATATTGCACAATGGGCGCAAGCCTGATGCAGCCATGCCGCGTGTATGAAGAAGGCCTTCGGGTTGTAAAGTACTTTCAGCGGGGAGGAAGGGAGTAAAGTTAATACCTTTGCTCATTGACGTTACCCGCAGAAGAAGCACCGGCTAACTCCGTGCCAGCAGCCGCGGTAATACGGAGGGTGCAAGCGTTAATCGGAATTACTGGGCGTAAAGCGCACGCAGGCGGTTTGTTAAGTCAGATGTGAAATCCCCGGGCTCAACCTGGGAACTGCATCTGA
+
GGGGGGGGGGGGGGGGGGGGGGGGGGGGGGGGGGGGGGGGGGGGGGGGGGGGGGGGGGGGGGGGGGGGGGGGGGFGGGGGGGGGGG7FGGCEGEF@GGGGGGGGGGGGGGGGGGGG9FEGFGGFFGGGGGGGGGGGG7FGGEGGGGGEGGGG@FGGGGGGGF9>FCFFEDGGCCGGGGGG>5FEGGGGGG?FGGGG8EGCGCEFG7<FF?FGCEEEGGGGGGGGGGGDE5CGDGGFFBF7@FBF79FCFG>>CFFFGG9BGFG*?BF?()1(5??<>3<BAF?
@DE18INS60510:318:000000000-B6LD3:1:1101:21200:7340 1:N:0:AAGAGGCAGAGCCTTA
TGGGGAATATTGCACAATGGGCGCAAGCCTGATGCAGCCATGCCGCGTGTATGAAGAAGGCCTTCGGGTTGTAAAGTACTTTCAGCGGGGAGGAAGGGAGTAAAGTTAATACCTTTGCTCATTGACGTTACCCGCAGAAGAAGCACCGGCTAACTCCGTGCCAGCAGCCGCGGTAATACGGAGGGTGCAAGCGTTAATCGGAATTACTGGGCGTAAAGCGCACGCAGGCGGTTTGTTAAGTCAGATGTGAAATCCCCGGGCTCAACCTGGGAACTGCATCTGA
+
GGGGGFGGFGGGGGGFFGFGGGGGGGGGGGGFFEFGGGGGGGGGGGGGGGGGFDGGGGGGGGGGGGGGGGGGGGGGGGGGGGGGGGGGGGEGGEFFGGGGGFGCGGGGCFGGGGGGGGGGGGGFGGGGGGGGGGGDGGGGGCG7BFGGGGGGGGGGGGGGGGGGGGGFFEGEEEGGGGGGGGGGGGEGGFGGGGGCFFGCCEEGGFGGGG5>C==E*:FDGGGGGCEDGGGGGDDFF?:>FFFFGGFG?>FCFFFFFG;>G>CC@FFBBF0(,4?<>AD>:AB
@DE18INS60510:318:000000000-B6LD3:1:1101:15170:7350 1:N:0:AAGAGGCAGAGCCTTA
TGGGGAATATTGCACAATGGTCGCAAGCCTGATGCAGCCATGCCGCGTGTATGAAGAAGGCCTTCGGGTTGTAAAGTACTTTCAGCGGGGAGGAAGGGAGTAAAGTTAATACCTTTGCTCATTGACGTTACCCGCAGAAGAAGCACCGGCTAACTCCGTGCCAGCAGCCGCGGTAATACGGAGGGTGCAAGCGTTAATCGGAATTACTGGGCGTAAGGCGCACGCAGGCGGTTTGTTAAGTCAGATGTGAAATCCCCGGGCTCAACCTGGGAACTGCATCTGA
+
GGGGGGGGGGGGGGGGGGGGGGGGGGGGGGGFGGGGGGGGGGGGGGGGGGGGGGGGGGFGGGGGGGGGGGGGGGGGGGGGGGGGGGGGGG>FEDCFGGGGFFFEFGGGGGGGGGGGFGGGGGGFGGGGGFGGGGGGGGGGGFGGGGGGGGGGGGGGGGGGGGGGG9@FFDEGGGGGGGGGGGGGGGGGGGGGGGGG89FGEEEGGGGGGGCGGGGGGGGGGGGGGGGGECDCGGGFFFFGFF47*AFGFGGCCFFFFGF9GDGGF?>>BF:?:?D?FABBAAF
@DE18INS60510:318:000000000-B6LD3:1:1101:25494:7357 1:N:0:AAGAGGCAGAGCCTTA
TGGGGAATATTGCACAATGGGCGCAAGCCTGATGCAGCCATGCCGCGTGTATGAAGAAGGCCTTCGGGTTGTAAAGTACTTTCAGCGGGGAGGAAGGGAGTAAAGTTAATACCTTTGCTCATTGACGTTACCCGCAGAAGAAGCACCGGCTAACTCCGTGCCAGCAGCCGCGGTAATACGGAGGGTGCAAGCGTTAATCGGAATTACTGGGCGTAAAGCGCACGCAGGCGGTTTGTTAAGTCAGATGTGAAATCCCCGGGCTCAACCTGGGAACTGCATCTGA
+
GGGGGGGGGGGEGGGGGGGGGGGGGGGGGGGGGGGGGGGGGGGGFGGGGGGGGGGGGGGGGGGGGGGGGGGGGGGGGGGGGGGGGGGGGGGGGGGGGGGGGGGGGGGGGGGGGGGGGGGGGGGGGGGGGGGGGGGGGGGGGGGGGGGGGGGGGGGGGGGGGGGGGGGGGGGGGGGGDGGGGGGGGGGGGGGGGGGGGGGGGDDGFGGGCEGGGGGDGGGGGGGGGGGGGGG7DGDFFFGGFFFFCCFC?GGDGF@FGGFFGBGFF?FBFFFBBB?<BF<AFFF
@DE18INS60510:318:000000000-B6LD3:1:1101:23247:7360 1:N:0:AAGAGGCAGAGCCTTA
TGGGGAATATTGCACAATGGGCGCAAGCCTGATGCAGCCATGCCGCGTGTATGAAGAAGGCCTTCGGGTTGTAAAGTACTTTCAGCGGGGAGGAAGGGAGTAAAGTTAATACCTTTGCTCATTGACGTTACCCGCAGAAGAAGCACCGGCTAACTCCGTGCCAGCAGCCGCGGTAATACGGAGGGTGCAAGCGTTAATCGGAATTACTGGGCGTAAAGCGCACGCAGGCGGTTTGTTAAGTCAGATGTGAAATCCCCGGGCTCAACCTGGGAACTGCATCTGA
+
GFGGGGGGGGGFGCFGGGGGGGGGGGGFGGGGGGGGGGGGGGGGCGGGGGCFFGGGGGGGGGGGGGGGGGGGGFGGGGGEFGGGFGGGGGDGGGGGGGGGGEGFGGGGFFDGGGFFGGGGGGGGFGGGGGGGGGGGGGGGGGGGGGGGGGG@EFGGGGGFGGGGGGGGGGGEGEEGGFGGG>FECEGEF9@FGGG>8@GFGGCGGGGGF<EGGGC:CFGGGGGDGGEDG=DGCGCFFFCGFFFF7CFGFGGFFFF?FGF;DFGG?7F(8@B?><?########
@DE18INS60510:318:000000000-B6LD3:1:1101:10312:7364 1:N:0:AAGAGGCAGAGCCTTT
TGGGGAATATTGCACAATGGGCGCAAGCCTGATGCAGCCATGCCGCGTGTATGAAGAAGGCCTTCGGGTTGTAAAGTACTTTCAGCGGGGAGGAAGGGAGTAAAGTTAATACCTTTGCTCATTGACGTTACCCGCAGAAGAAGCACCGGCTAACTCCGTGCCAGCAGCCGCGGTAATACGGAGGGTGCAAGCGTTAATCGGAATTACTGGGCGTAAAGCGCACGCAGGCGGTTTGTTAAGTCAGATGTGAAATCCCCGGGCTCAACCTGGGAACTGCATCTGA
+
GGGGGGGGGGGGGGGGGGGGGGGGGGGGGGGGGGGGGGGGGGGGGGGGCFGGGGGGGGGGGGGGGGGGGGGGGGGGFGGGGGGGGGGGGCFGGGGGGCGGGEFGGGGGGGGGGGGGFGGGGGGGGGGGGGGGGGGGGGGGGGGGGGGGGGGGGGGGGGGGGGGGGGFGGGGGGGCGGGGF*:CEGGGGGF95EEGC8FGGDCCGGGGGEFGFEGGG5FFDGGGGGDGDGGGDGGGFFFDFFFFFGGFGFGFGGF??FD>9D5F4?:FB:F0???FFFBDFFF=
@DE18INS60510:318:000000000-B6LD3:1:1101:25186:7365 1:N:0:AAGAGGCAGAGCCTTA
TGGGGAATATTGCACAATGGGCGCAAGCCTGATGCAGCCATGCCGCGTGTATGAAGAAGGCCTTCGGGTTGTAAAGTACTTTCAGCGGGGAGGAAGGGAGTAAAGTTAATACCTTTGCTCATTGACGTTACCCGCAGAAGAAGCACCGGCTAACTCCGTGCCAGCAGCCGCGGTAATACGGAGGGTGCAAGCGTTAATCGGAATTACTGGGCGTAAAGCGCACGCAGGCGGTTTGTTAAGTCAGATGTGAAATCCCCGGGCTCAACCTGGGAACTGCATCTGA
+
GGGGGGGGGGGGGGGGGGGGGGGGGGGGGGGGGGGGGGGGGGGGFDGGGGGGGGGGGGGGGCGGGGGGGGGGCFGGGGGGGGGGGGGGGGGGGGGGGGGGGGGGGGGFGGGGGGGGGGFFGGGGGGGGGGGGGGGGGGGGGGGGGGGGGGGGGGFGFGGGGGGGGFFGGGGGGEGDGGGGD>CGGEGGGGGGGGGGGCFGGGGGGDGGGGGGDGDGGGGGGGGGGGGGGCDD)CCFF?CGFFBF7EBFFGGFGF?F3DBFD;FFFBF7?@B:?:?2))6<ADF
@DE18INS60510:318:000000000-B6LD3:1:1101:16908:7376 1:N:0:AAGAGGCAGAGCCTTA
TGGGGAATATTGCACAATGGGCGCAAGCCTGATGCAGCCATGCCGCGTGTATGAAGAAGGCCTTCGGGTTGTAAAGTACTTTCAGCGGGGAGGAAGGGAGTAAAGTTAATACCTTTGCTCATTGACGTTACCCGCAGAAGAAGCACCGGCTAACTCCGTGCCAGCAGCCGCGGTAATACGGAGGGTGCAAGCGTTAATCGGAATTACTGGGCGTAAAGCGCACGCAGGCGGTTTGTTAAGTCAGATGTTAAATCCCCGGGCTCAACCTGGGAACTGCATCTGA
+
GGGGGGGGGGGFGGGGGGGGGGGGGGGGGGGGGGGGGGGGGGGGGGGGGGGGGGGGGGGGGGGGGGGGGGGGGGGGGGGGGGGGGGGGGCFEGGGGGGGGGGGGGGGGGGGGGGGGGGGGGGGGGGGGGGGGGGGEGGGGGGFGGGGGGGGGGGGGGGGGGGGGGGGGGGGGGGDGGGGGGEEGEEGGGGCGGGGGGGGGGGGGG?CFF6FGGGGEGFGGGGGGGGGGGGGGGGDFFF*?BFFFCFFC**0:CFF9CG0>D)94??FF(4::?F03?24><9?
@DE18INS60510:318:000000000-B6LD3:1:1101:9569:7376 1:N:0:AAGAGGCAGAGCCTTA
TGGGGAATATTGCACAATGGGCGCAAGCCTGATGCAGCCATGCCGCGTGTATGAAGAATGCCTTCGGGTTTTAAAGTACTTTCAGCGGGGAGGGAGGGAGTAAAGTTAATACCTTTGCTCATTGACGTTACCCGCAGAAGAAGCACCGGCTAACTCCGTGCCAGCGGCCGCGGTAATACGGAGGGTGCAAGCGTTAATCGGAATTACTGGGCGTAAAGCGCACGCAGGCGGTTTGTTAAGTCAGATGTGAAATCCCCGGTCTCAACCTGGGAACTGCCTCTGA
+
FGGGGGGGDGG<FFGFFGGDGGGGG>ECGGGFFCCFGGGGGGGGCGF@CCEFCGGGDG,=,=FGFG<7FG+@FFGGFDFGGGGFDFCFGCCFGDE7CC@FGG@F9FGGGGEGFFFG:FFF9FG:BFBCF6CG8CGGCC::<CFCGGG8EDG>:FCFFEF8EG<+*2*:E8EGGGGGGGGF*;:E8C5;CF7FCGE88FG8*8CGG7CFCF55:CE*27CDGC57E5EDE579CGDF?42>FF*=7C?FFF>FFFF67CB9>:C7@:587F6??##########
@DE18INS60510:318:000000000-B6LD3:1:1101:15151:7403 1:N:0:AAGAGGCAGAGCCTTA
TGGGGAATATTGCACAATGGGCGCAAGCCTGATGCAGCCATGCCGCGTGTATGAAGAAGGCCTTCGGGTTGTAAAGTACTTTCAGCGGGGAGGAAGGGAGTAAAGTTAATACCTTTGCTCATTGACGTTACCCGCAGAAGAAGCACCGGCTAACTCCGTGCCAGCAGCCGCGGTAATACGGAGGGTGCAAGCGTTAATCGGAATTACTGGGCGTAAAGCGCACGCAGGCGGTTTGTTAAGTCAGATGTGAAATCCCCGGGCTCAACCTGGGAACTGCATCTGA
+
GGGGGGGGGGGGGGGGGGGGGGGGGGGGGGGGGGGGGGGGGGGGGGGGGGGGGGGGGGGGGGGGGGGGGGGGCFFGFDGGGGGGGGCGGGGGGGGGGGGGGFFFDFGGGGFGGGGGGGGGGGGDGGGGGGGGGGGGGGGGGGGGGGGEDEGCFGGGGGGGGGG@FF@FGGGDGGGGGGGGGG<CEGGGCGFFGGGDCGGFEGGGGGGG:6CCEGGGDGGGGGEGGGCDGCDDDGGFFFCCFFFFGGFG40>7DFFF*56>GFGGFFF>BF?<?FF72>9>>DF
@DE18INS60510:318:000000000-B6LD3:1:1101:24002:7408 1:N:0:AAGAGGCAGAGCCTTA
TGGGGAATATTGCACAATGGGCGCAAGCCTGATGCAGCCATGCCGCGTGTATGAAGAAGGCCTTCGGGTTGTAAAGTACTTTCAGCGGGGAGGAAGGGAGTAAAGTTAATACCTTTGCTCATTGACGTTACCCGCAGAAGAAGCACCGGCTAACTCCGTGCCAGCAGCCGCGGTAATACGGAGGGTGCAAGCGTTAATCGGAATTACTGGGCGTAAAGCGCACGCAGGCGGTTTGTTAAGTCAGACGTGAAATCCCCGGGCCAAACCTGGGAACTGCATCTGA
+
FFGG7FFGEFGFEGGGGGFEFFEGGGGGGGGGGFGGGGGGGGGGEDGGGGGGGGEFGGGFFGGGGGEGGGFGGGGGGGG?CAFGGFDGEGGEGGCGGEDGGCEFGGD<FFFFGGGGGGGGGGGGGGGCFGGGGEGGGGF@FGGGGGGGGGGEFE@FGGGFEFEGGGGFGEGGGGGDFFCGCEGGGGGDGGFGGEGGF?C8CEGGGGGGA8CFD=ECFCFDGGGGGG5DGEGCDDD>FFGGFFBBGGF7>F*:DFFFG<0(/)**.,8?F)4(3:BBFA#####
@DE18INS60510:318:000000000-B6LD3:1:1101:9520:7411 1:N:0:AAGAGGCAGAGCCTTA
TGGGGAATATTGCACAATGGGCGCAAGCCTGATGCAGCCATGCCGCGTGTATGAAGAAGGCCTTCGGGTTGTAAAGTACTTTCAGCGGGGAGGAAGGGAGTAAAGTTAATACCTTTGCTCATTGACGTTACCCGCAGAAGAAGCACCGGCTAACTCCGTGCCAGCAGCCGCGGTAATACGGAGGGTGCATGCGTTAATCGGAATTACTGGGCGTAACGCGCACGCAGGCGGTTTGTTAAGTCAGATGTGAAATCCCCGGGCTCAACCTGGGAACTGCATCTGA
+
GGGGGGGGGGGGGGGGGGGGGGGGGGGGGGGGGGGGGGGGGGGGGGGGGGGGGGGGGGGGGGGGGFGGGGGGGGGGGGGGGGGGGGGGGD@FGGGCGCFGGGFGEGGGGGGGGGGGFGGGFFFFGGGGGGGGGGGCFDGGGGGGGGGGGGGGGGFFGGGGGGGFGGGGGCEGGGGGGGGGGCGGGGGGFG7CEGGGGGGGDEGGGGGG9FGGEGGG*>DGGGEGEDGDGGDGGGGFF?FCFFFFGG4CFC7:C*??GGF>GFGF6.>?043436:?#######
@DE18INS60510:318:000000000-B6LD3:1:1101:21265:7416 1:N:0:AAGAGGCAGAGCCTTA
TGGGGAATATTGCACAATGGGCGCAAGCCTGATGCAGCCATGCCGCGTGTATGAAGAAGGCCTTCGGGTTGTAAAGTACTTTCAGCGGGGAGGAAGGGAGTAAAGTTAATACCTTTGCTCATTGACGTTACCCGCAGAAGAAGCACCGGCTAACTCCGTGCCAGCAGCCGCGGTAATACGGAGGGTGCAAGCGTTAATCGGAATTACTGGGCGTAAAGCGCACGCAGGCGGTTTGTTAAGTCAGATGTGAAATCCCCGGGCTCAACCTGGGAACTGCATCTGA
+
GGGGGGGGGGGGGGGFEGGGGGGGGGGDGGGGGDGGGGGGGGGGGGGGGGGGGGGGGGGGGGGGGGGGGGGGGGGGFFGGGGGGFGGGGGGDDGC:F7FGGG:AFFGCFGGGGGGGGGGGGGG:CGGEFFEFFEG5ECG?888CFGGGDGE>:FGGGGGCEGGCGECFGDGCGGGGGGGCEEEEDEEGGCCG*:CCCFGGGG5@E?FG7A5=EECC*:CDG<EGG3C<GGDDDGDFF**2@FFFD:?GFGF*:@@FG399D>GGFF@B7F?04?:<BFFFFF=
@DE18INS60510:318:000000000-B6LD3:1:1101:8432:7420 1:N:0:AAGAGGCAGAGCCTTA
TAGGGAATCTTCGGCAATGGACGAAAGTCTGACCGAGCAACGCCGCGTGAGTGAAGAAGGTTTTCGGATCGTAAAACTCTGTTGTTAGAGAAGAACAAGGATGAGAGTAACTGTTCATCCCTTGACGGTATCTAACCAGAAAGCCACGGCTAACTACGTGCCAGCAGCCGCGGTAATACGTAGGTGGCAAGCGTTGTCCGGATTTATTGGGCGTAAAGCGAGCGCAGGCGGTTTCTTAAGTCTGATGTGAAAGCCCCCGGCTCAACCGGGGAGGGTCATTGGA
+
GGGGFGGGGGGGFGGGBFGGGGGEGGGGGGFGGGGGGGGGGGGGDGGGGCEGEF3FCGGBFGGGFEGDGC@FFFGFGGGGFGGGGG;3DFCFFFFGGGGGGGGG:FFFGFGGGEFFFGGGGGGGGGGGGGGGGGGGGGGGGG?F@CG>CGGGGGGGGCECGGGGGCCF*/?8EG58CGG>CCEGFCGGFGC8E8;CE+AEC5C*0<<E++:CEEEGG=>CG3=)?DGGGGGGDDGBFFGCBF9BG74?77C*:@F5D149DEDCF?F>0@>((4(,.:B<A?6
@DE18INS60510:318:000000000-B6LD3:1:1101:9985:7423 1:N:0:AAGAGGCAGAGCCTTA
TGGGGAATATTGCACAATGGGCGCAAGCCTGATGCAGCCATGCCGCGTGTATGAAGAAGGCCTTCGGGTTGTAAAGTACTTTCAGCGGGGAGGAAGGGAGTAAAGTTAATACCTTTGCTCATTGACGTTACCCGCAGAAGAAGCACCGGCTAACTCCGTGCCAGCAGCCGCGGTAATACGGAGGGTGCAAGCGTTAATCGGAATTACTGGGCGTAAAGCGCACGCAGGCGGTTTGTTAAGTCAGATGTGAAATCCCCGGGCTCAACCTGGGAACTGCATCTGA
+
GGGGGGGGGGGGGGGGGGGGGGGGGGGGGGGGGGGGGGGGGGGGGGGGGGGGGGGFGGGGGGGGGGGGGGGGFGGGFGGFGGGGGGGGGG=CGGGFGGGGGGDFGGGGGGGGGGGGDGGGGGGCGGGGGGGGGGGGGGGGGFGGGGGGGGGGGGGGGGGGGGFFGGGGGEGGGGGGGGGGGGGGDGGGGGGFCGG>FGGFGGEGG7FGGCFGGGGGGGGGGGGGGGGDGGGDDGGFFFGGFFFFGFBC?GGGGFFFCCB03)1>6:@BBFFB?FDFFFFFFF=
@DE18INS60510:318:000000000-B6LD3:1:1101:20605:7425 1:N:0:AAGAGGCAGAGCCTTA
TGGGGAATATTGCACAATGGGCGCAAGCCTGATGCAGCCATGCCGCGTGTATGAAGAAGGCCTTCGGGTTGTAAAGTACTTTCAGCGGGGAGGAAGGGAGTAAAGTTAATACCTTTGCTCATTGACGTTACCCGCAGAAGAAGCACCGGCTAACTCCGTGCCAGCAGCCGCGGTAATACGGAGGGTGCAAGCGTTAATCGGAATTACTGGGCGTAAAGCGCACGCAGGCGGTTTGTTAAGTCAGATGTGAAATCCCCGGGCTCAACCTGGGAACTGCATCTGA
+
GGGGGDFGGGGGGGGGGGGGGGGGGGGGGGGGGGGGGGGGGGGGGGGGGGGGGFGGGGGGGGGGGGGGGGGGGGGGGGGGGGGGGGGGGGEGEGFCEGGGFFFFGGGGGGFGGGGGGGGGGGGDFGGGGGGGGGGGGDGGGGGGGGGGDEGGCGGGGGGGGGGGGGFGGGGGGGGGGGGGGGGGGGEGGGC>EGGDGGG>ECEFGCGGCED=GEGDFGGCGGGD5):DG5DCGGCFFFFGFFFFGCFGFGG7CF?FFD;FGD32??>BB>0:?????B#####
@DE18INS60510:318:000000000-B6LD3:1:1101:15056:7426 1:N:0:AAGAGGCAGAGCCTTA
TGGGGAATATTGCACAATGGGCGCAAGCCTGATGCAGCCATGCCGCGTGTATGAAGAAGGCCTTCGGGTTGTAAAGTACTTTCAGCGGGGAGGAAGGGAGTAAAGTCAATACCTTTACTCATTGACGTTACCCGCAGAAGAAGCACCGGCTAACTCCGTGCCAGCAGCCGCGGTAATACGGAGGGTGCAAGCGTTAATCGGAATTACTGGTCGTAAAGCGCACGCAGGCGGTTTGTTAAGTCAGATGTGAAATCCCCGGGCTCAACCTGGGAACTGCATCTGA
+
FFGGGGGGGGGFGGGGGGGGGGGGGGGGGGGGGGGGGGGGGGGGGGGGGGGGGGDFGGGGGGGGGGGGGGGGGGGGFGGGGGGGFF@FGGGGGGGGGGGGGGFFFFGGGGFGGGGGCFGGGGGGGGDFGGGGGGGGGGGGFFGGGGGGGFG>FGGGGGG7FFDGGGGGGEGGGGGGGGGGGCED5CEEGC7CGGGG5CFCEGCGGFGGGC+<EEG65CGGGG=DGCE3CEGGGDGFF?*:FFF?FGFG6C>>FB4@*/39D>DFF?FBFF<7?6:<?BADAFF
@DE18INS60510:318:000000000-B6LD3:1:1101:24114:7429 1:N:0:AAGAGGCAGAGCCTTA
TGGGGAATATTGCACAATGGGCGCAAGCCTGATGCAGCCATGCCGCGTGTATGAAGAAGGCCTTCGGGTTGTAAAGTACTTTCAGCGGGGAGGAAGGGAGTAAAGTTAATACCTTTGCTCATTGACGTTACCCGCAGAAGAAGCACCGGCTAACTCCGTGCCAGCAGCCGCGGTAATACGGAGGGTGCAAGCGTTAATCGGAATTACTGGGCGTAGAGCGCACGCAGGCGGTTTGTTAAGTCAGATGTGAAATCCCCGGGCTCAACCTGGGAACTGCATCTGA
+
GGGGGGGGGGGDGGFGGGGGGGGGGGGFGGGGGGGGGGGGGGGGGGGGGGGGGGGGGGGGGGGGGGGEGGGGGGGFGFGGGGGDEGGGGGGGGDFGGGGGGAGGGGGGGGGCFFGGGGGGCFGFGGGFGGGGGGGGGGGGDGGGGGGGGEEGGGGGGGGGGGFCGGGGGEDED:8EGCFC5C:CEGGGGGGGGGGGFFFGC8EGGGGGGDGFG=CGCDFGGDEDECCGCC79C3>>5=>FFFFFCC?>F>:CGF645C>>D)7674:><7608:7??BFFB>=
@DE18INS60510:318:000000000-B6LD3:1:1101:24062:7432 1:N:0:AAGAGGCAGAGCCTTA
TGGGGAATATTGCACAATGGGCGCAAGCCTGATGCAGCCATGCCGTGTGTATGAAGAAGGCCTTCGGGTTGTAAAGTACTTTCAGCGGGGAGGAAGGGAGTAAAGTTAATACCTTTGCTCATTGACGTTACCCGCAGAAGAAGCACCGGCTAACTCCGTGCCAGCAGCCGCGGTAATACGGAGGGTGCAAGCGTTAATCGGAATTACTGGGCGTAAAGCGCACGCAGGCGGTTTGTTAAGTCAGATGTGAAATCCCCGGGCTCAACCTGGGAACTGCATCTGC
+
GGGGGGFGGGGGGGGGGGGGGGGGGGGGGGGGGGGGGGGGGGGGGGGGGGGGGGGGGG@FFGGGGGGGGGGGGGGGGGGFGGGGGGDGGGGGFCFCFCGGGFFFGGGGGGGGGFGGGGF<FGG?FGGGGGGG8FGGGGGGGGGGGGGGGGGGGGFGGGGGGGGGGGGFFGGGGGGG7FDFGGGGDGGGGGGGGGGGGGGGGGGFFFFGGEDGGGGDGFFC)7=DGGGC=CD<DGDFF47C=7?FGGFGFGC7>F?FFG>;GDG4@<FFFFF?::BF><AA###
@DE18INS60510:318:000000000-B6LD3:1:1101:19456:7433 1:N:0:AAGAGGCAGAGCCTTA
TGGGGAATATTGCACAATGGGCGCAAGCCTGATGCAGCCATGCCGCGTGTATGAAGAAGGCCTTCGGGTTGTAAAGTACTTTCAGCGGGGAGGAAGGGAGTAAAGTTAATACCTTTGCTCATTGACGTTACCCGCAGAAGAAGCACCGGCTAACTCCGTGCCAGCAGCCGCGGTAATACGGAGGGTGCAAGCGTTAATCGGAATTACTGGGCGTAAAGCGCACGCAGGCGGTTTGTTAAGTCAGATGTTAAATCCCCGGGCTCAACCTGGGAACTTCATCTGA
+
GGGGGGGFEGGGGGGGGGFGGGGGGGGGGGGGGFGGGGGGGGGGGGGGGGGGGGGGGGGGGGGGGGGGGGGGGGGGGGGGGGGGEGGGGGDEGGGGCGGEGF=FFGGGGGCFGGGGFGGGGGGAFGDFFGGGGDGGG@FFCGGGGGGGGGGGFGGGFGGFGGFGGFECCEGGGGDCFCFGGEEGGGDEGFGGGGGGFGG5EGCFGGGG7@FGGGCEGGFGG3CGG3CDGGDCGGGFF?*:FFFFCFFF*:CCDFFFGGF9D)74?<F?0@?:46?44.:A###
@DE18INS60510:318:000000000-B6LD3:1:1101:25095:7441 1:N:0:AAGAGGCAGAGCCTTA
TGGGGAATATTGCACAATGGGCGCAAGCCTGATGCAGCCATGCCGCGTGTATGAAGAAGGCCTTCGGGTTGTAAAGTACTTTCAGCGGGGAGGAAGGGAGTAAAGTTAATACCTTTGCTCATTGACGTTACCCGCAGAAGAAGCACCGGCTAACTCCGTGCCAGCAGCCGCGGTAATACGGAGGGTGCAAGCGATAATCGGAATTACTGGGCGTAAAGCGCACGCAGGCGGTTTGTTAAGGCAGATGTGAAATCCCCGGGCCCAACCTGGGAACTGCATCTGA
+
GGGGGGGGGGGDGGFGGGGGDFGGGGGGGGGGGEGGGGF@FGGFFGGGGGGGGGGGGG8FGGGGGGGGGGEGFGGGGGGAFGGFFGGGGGGGGGGFGGGGGFAFGCGGGGFGGGGGGGGGGGFCGGGGGGGGGGGGGGFFCGGGGCF*?CEC@FFGDGGGDFGGGGGGGGGEEG8:EFGGEG*:EEEGFGC5:*28EGGFEGGGGFCGECFCEGEGGGG3CDGGC3:7E75))1>8)0:C*7>DGGF>?>7C:=F?CD(,1.9D@3<437,35:?########
@DE18INS60510:318:000000000-B6LD3:1:1101:4904:7445 1:N:0:AAGAGGCAGAGCCTTA
TGGGGAATATTGCACAATGGGCGCAAGCCTGATGCAGCCATGCCGCGTGTATGAAGAAGGCCTTCGGGTTGTAAAGTACTTTCAGCGGGGAGGACGGGAGTAAAGTTAATACCTTTGCTCATTGACGTTACCCGCAGAAGTAGCACCGGCTAACTCCGTGCCAGCAGCCGCGGTAATACGGAGGGTGCAAGCGTTAATCGGAATTCTTTGGCGTAAAGCGCACGCAGGCGGCTTGTTAAGTCAGATGTGAATTCCCCGGGATCAACATGGGAAATGCATCTGA
+
-EFCFGGFAFC9<,:EEFFGGDFC@FFGGGFGGGGGEEFGGGGGGGDE=FGFF,<D<FDDCFECCDFDFCGGFDGFFGF9@3D;FD:CFE>FGG*=CE<<FFGFDFAFGGGGFGGGGC<FGFEEFCEGDGGGCE**:*A<+209CFFEDG8>8FEDDEGGGG78**;@88EGGCE5<++***:::*1*<9:E*2;C8+<8*;*;C++0+3+6CEE*70:<CCEDE3>DE53)9<C:482094*0?<8C/CF*2@=F596>D@#####################
@DE18INS60510:318:000000000-B6LD3:1:1101:15853:7457 1:N:0:AAGAGGCAGAGCCTTA
[truncated: 87,230,603 more chars]
