# Supplementary material for: Effect of radiotherapy on the gut microbiome in pediatric cancer patients: a pilot study
Source: PeerJ. 2019 Sep 23;7:e7683. doi: 10.7717/peerj.7683 (PMC6761921; doi:10.7717/peerj.7683)
Supplement: Supplemental Information 10 — Radiotherapy fraction 48.6 Gy, Male at age of 4, second dose after 11 days from the first dose from patient 3 (P3) [file peerj-07-7683-s010.gz › GEN171113_S_16s_sample8_2_V3V5_FWD.fastq]

@DE18INS60510:318:000000000-B6LD3:1:1101:22409:2107 1:N:0:AAGAGGCATTATGCGA
TGGGGAATATTGCACAATGGGCGCAAGCCTGATGCAGCCATGCCGCGTGTATGAAGAAGGCCTTCGGGTTGTAAAGTACTTTCAGCGGGGAGGAAGGGAGTAAAGTTAATACCTTTTCTCATTGACGTTACCCGCAGAAGTAGCACCGGCTAACTCCGTGCCAGCTGCCTCGGTAATACGGTGGGTGCAAGCGTTAATCGGTATTACTTGGCGTAAAGCGCACGCAGGCGGTTTGTTAAGTCAGATGTGAAATCCCCGGGCTCACCCTGGTACCTGCATCTGT
+
GGGGGGGGGGGGGGGGEGGGGGEGGGGGGGGGGGGGGGGGGGGGGGGGGGGGGGGGGGGGGGGGGF7+:B:CCFFFEFGGGGGGC?:++++8:+,8:>@FF8,,BDFGAFFDDFFF,8B=,DF<>>=CFC:F<FE+3*,,,,7@;>C::CCF7CFDF@F<@B,,1,,44,?1*<=7C9B88***8B588?9FEGEB*?@****2<:<?+<+<?:1:CG=DC>CCC##########################################################
@DE18INS60510:318:000000000-B6LD3:1:1101:19104:2137 1:N:0:AAGAGGCATTATGCGA
AATGGTAAAAATCAGCTTCTTCATGACAGCAGACCGGCTACAACGAACGACAACGTGAACAGCAGACTGAACAACAACTGGAGTTTTGCAGTCATCTCATCCAGACCGGCTATGGCCCTTTCTCCCTTTCCGGGAAAACGGGACACCACCCGTACATTGCCTATGGCAGGAACCAGTTCCGGCATCACCAGCAGGGTCCATAAAGGAAGAGTTCCCGCAGCTATCAAGCCGGCTATCCAGCCAAAAGGAAAAAGGACTTCGGCACAATCACCGTACATCGACC
+
FGGFGF@E<CFFFGGGGGGGGGGGGGGAFGGGGFEEFGGGGFGGGGGGGDFGGGGGGGFFGGGGGGF=?55:<FGGFG<,FFGGGGF?@C9EDFGGGGFGDGGGF7D:7B>:B<,3,BDFFGAFGEGGBBF77@@FCCDC7**>*@F*>CFFF@FEGG;FF;;<,,6:;78BFEC*>+;C8>CB*?8CFGB:+8*8<?8+<+++<9C?EFCECFG?5<5))0<0<*<*ACCC###################################################
@DE18INS60510:318:000000000-B6LD3:1:1101:15011:2142 1:N:0:AAGAGGCATTATGCGA
TGGGGAATATTGCACAATGGGCGCAAGCCTGATGCAGCCATGCCGCGTGTATGAAGAAGGCCTTCGGGTTGTAAAGTACTTTCAGCGGGGAGGAAGGGAGTAAAGTTAATACCTTTGCTCATTGACGTTACCCGCAGAAGAAGCACCGGCTAACTCCGTGCCAGCAGCCGCGGTAATACGGAGGGTGCAAGCGTTAATCGGATTTACTGGGCGTAAAGCGCACGCAGGCGGTTTGTTAAGTCAGATGTGAAATCCCCGGGCTCAACCTGTGAACTGCATCTGT
+
EFFGGGGGFGGGGGGGGGGGGGGGGGGGGFFGGGGGGDFEEGGGCFEFGGGGGGCFGGGGGGGGGGD7FCCF9FCGEFGFGCFGGA:+@7+=:FFFGGFGFF9BDFGDFFGFFGGGDADE9EFFFFGGGGGC8CE7:B7C,>,@@FGG7C::F>BCGGGGGGC,8,,,;*=*B<FCEGBFEDEEDEGGFCF5?EEE>CF****2?CFG78FFGE5ECFCGD<C95)=CGC5CDCCF?*27@*=FDEF:FFFGGFFFF3(-)7>6??#################
@DE18INS60510:318:000000000-B6LD3:1:1101:12696:2155 1:N:0:AAGAGGCATTATGCGA
TGGGGAATATTGCACAATGGGCGCAAGCCTGATGCAGCCATGCCGCGTGTATGAAGAAGGCCTTCGGGTTGTAAAGTACTTTCAGCGGGGAGGAAGGGAGTAAAGTTAATACCTTTGCTCATTGACGTTACCCGCAGAAGAAGCACCGGCTAACTCCGTGCCAGCAGCCGCGGTAATACGGAGGGTGCAAGCGTTAATCGGAATTACTGGGCGTAAAGCGCACGCAGGCGGTTTGTTAAGTCAGATGTGAAATCCCCGGGCTCAACCTGGGAACTGCATCTGC
+
GGGGGGGGGGGGGGGGGGGGGGGGGGGGGGGGGGGGGGGGGGGGGGGGGGGGGGGGGGGGGGGGGGGGGGEFCFGGGGGGGGGGGGG>CC7FEGGGGGGGGFCGGGGGGGGGGGGG9FCCCGGGGGGGGGGGGGGEGCFFC6@FGGGGGGGGGGGGGGGGGGG6:*;@F5EEGGGGGGGGGGGGGGDGCCGGGGGGFC@*5*5CCFGG@FGGGGGCFGGGGGGGGGGGGGGDGG3>?67:BFFFG?9F?CDCFFFFGG6175>*6:F?:)1(.3>>DFFF###
@DE18INS60510:318:000000000-B6LD3:1:1101:22526:2224 1:N:0:AAGAGGCATTATGCGA
TGAGGAATATTGGTCAATGGGCGAGAGCCTGAACCAGCCAAGTAGCGTGAAGGATGAAGGCTCTATGGGTCGTAAACTTCTTTTATATGGGACTAAAGTTTTCCACGTGTGGAATTTTGTATGTACCATATGAATAAGGATCGGCTAACTCCGTGCCAGCAGCCGCGGTAATACGGAGGATCCGAGCGTTATCCGGATTTATTGGGTTTAAAGGGAGCGTAGGTGGATTGTTAAGTCAATTGTGAAAGTTTGCGGCTCAACCGTAAAATTGCAGTTGAAACTG
+
GGFFGGGGGGGGGGGGGGGGGGFFFFGCFGGGGGGGGGGGGGGFGGGGGGGFGFGGGGGGGGGG9FGGGGGFFGGGGFGGGGGGGGFGGGFGGGGGGGGGGGGGFGGGFFFGGGGGGGGGCFFGGFGGGGGGGGGFGAFFE8@FGFGGGGGGEGGGGGGG8FGCECE>E7@FGGGGGGGGCFGCCEGGGG5B@FGGEC*?,?ECFGCEEFGEFFGFGGG5C5CFFGEFFGGGFCCFBFFGFF?FGGFGFGGGG3>B)*).7>D*02@A4?)4)8AAB######
@DE18INS60510:318:000000000-B6LD3:1:1101:22697:2234 1:N:0:AGGAGGCATTATGCGA
TGGGGAATATTGCACAATGGGCGCAAGCCTGATGCAGCCATGCCGCGTGTATGAAGAAGGCCTTCGGGTTGTAAAGTACTTTCAGCGGGGAGGAAGGGAGTAAAGTTAATACCTTTGCTCATTGACGTTACCCGCAGAAGAAGCACCGGCTAACTCCGTGCCAGCAGCCGCGGTAATACGGAGGGTGCAAGCGTTAATCGGAATTACTGGGCGTAAAGCGCACGCAGGCGGTTTGTTAAGTCAGATGTGAAATCCCCGGGCTCAACCTGGGAACTGCATCTGA
+
GEGGEGGGGGGCFDGFCEFGFGFGGEG8FGGFGGGGGGGGGGGGGGGGGGGGGGGGGGGGGGGGGGGGGGGGDGGGGGGGGGGGGGGDDCFGGGGGGDFFFGCBFGGGGGGGGGGG9FAFFGGCGGGGGGGGGGGEGGGCCEGGGGGGGGGGGGGGGDFFGG9:C,:EEFGGGGGGFGGGGGGGGCGEEF?CGGGD5CC85CEGG9EFG+:FGEGGGDGC<3CCEDGGGGD9D*5>5@GGFFFFC9@:*:7CFF)9CG>037CCF?FF(5(45?F?2<9AAF#
@DE18INS60510:318:000000000-B6LD3:1:1101:21615:2279 1:N:0:AAGAGGCATTATGCGA
TGGGGAATATTGCACAATGGGCGCAAGCCTGATGCAGCCATGCCGCGTGTATGAAGAAGGCCTTCGGGTTGTAAAGTACTTTCAGCGGGGAGGAAGGGAGTAAAGTTAATACCTTTGCTCATTGACGTTACCCGCAGAAGAAGCACCGGCTAACTCCGTGCCAGCAGCCGCGGTAATACGGAGGGTGCAAGCGTTAATCGGAATTACTGGGCGTAAAGCGCACGCAGGCGGTTTGTTAAGTCAGATGTGAAATCCCCGGGCTCAACCTGGGAACTGCATCTGA
+
GGGGGGGGGGGGGGGGGGGGGGFGGGGGGGGGGGGGGGGGGGGGGGGGGGGGGGGGGGGGGGGGGGGGGGGGGGGGGGGGGGGGGGGGGGGGGFGGGGGGGGFCGGGGGGGGGGGGGGGGGGGFGGGGGGGGGGGGGGGGGGGGGGFGGGGGGGGGGGGGGGGGGGGGGGGGGGGGGGGGGGGGGGGGFCFGEEGGGFFFGC5EGGFGGGGGGGGGGGGGGCEDEGGGGEDCDDDFFFGGFFFFGD?FBDG>7=;4>CB>G3FFF<FFFFF0>F032<4<AA=
@DE18INS60510:318:000000000-B6LD3:1:1101:14007:2329 1:N:0:AAGAGGCATTATGCGA
TGGGGAATATTGCACAATGGGCGCAAGCCTGATGCAGCCATGCCGCGTGTATGAAGAAGGCCTTCGGGTTGTAAAGTACTTTCAGCGGGGAGGAAGGGAGTAAAGTTAATACCTTTGCTCATTGACGTTACCCGCAGAAGAAGCACCGGCTAACTCCGTGCCAGCAGCCGCGGTAATACGGAGGGTGCAAGCGTTAATCGGAATTACTGGGCGTAAAGCGCACGCAGGCGGTTTGTTAAGTCAGATGTGAAATCCCAGGGCTCAACCTGGGAACTGCATCTGA
+
GGGGGGGGGGGGGGGGGGGFFGFGGGGGGGGGGGGGGGGGGGGGGGGGGGGGGGFFGGGGGGGGGG@FFGGGGGGGGGGGGGGGGGGGGGGGGGGFGGGGGGGGGGGGGGGGGFGGGGGGGGGGGFEGGGGGFGGGGCGGGGGGGGGGGGGCFGGGGGGGGGGGGGGGGGGGGFGD9BFGGGDGGGGEGGDGGE5EGGGGGG>8?FGGGGGFGGGDGGCGDGD<8CE35CD<<C<>F4C7=F?=*A@CFGG*C@)6**4:G:FF?(782>BB::2827<95<7
@DE18INS60510:318:000000000-B6LD3:1:1101:18435:2373 1:N:0:AAGAGGCATTATGCGA
TGGGGAATATTGCACAATGGGCGCAAGCCTGATGCAGCCATGCCGCGTGTATGAAGAAGGCCTTCGGGTTGTAAAGTACCTTCAGCGGGGAGGAAGGGAGTAAAGTTAATACCTTTGCTCATTGACGTTACCCGCAGAAGAAGCACCGGCTAACTCCGTGCCAGCAGCCGCGGTAATACGGAGGGCGCAAGCGTTAATCGGAATTACTGGGCGTAAAGCGCACGCAGGCGGTTTGTTAAGTCAGATGTGAAATCCCCGGGCTCAACCTGGGAACTGCATCTGA
+
GGGGGGGGGGGGGGGGGGGGGGGGGGGGGGGGGGGGGGGGGGGGGGGGGGGGGGGGGGGGGGGDGGGGGGGGGGGGGAEFFGGGGGGGGGGGGGGGGGGGGGGGGGGGGGGGGGGGGGGGGGGGGGGGGGGGGGGGGGFFGGGGGGGGGGGGGGGGGGGGGGCFGGGGGFGGGGGGGGGGGGGGGGGGGGGGGEGGGGGGGGGGGGGGGGGGGGGGFGGGGDDDGGGDGGGD5DC@FFGGFFF4CFFGFGDFGFFFGD;>C>34=?F::F0(5:???A>F9A8
@DE18INS60510:318:000000000-B6LD3:1:1101:15790:2412 1:N:0:AAGAGGCATTATGCGA
TGGGGAATATTGCACAATGGGCGCAAGCCTGATGCAGCCATGCCGCGTGTATGAAGAAGGCCTTCGGGTTGTAAAGTACTTTCAGCGGGGAGGAAGGGAGTAAAGTTAATACCTTTGCTCATTGACGTTACCCGCAGAAGAAGCACCGGCTAACTCCGTGCCAGCAGCCGCGGTAATACGGAGGGTGCAAGCGTTAATCGGAATTACTGGGCGTAAAGCGCACGCAGGCGGTTTGTTAAGTCAGATGTGAAATCCCCGGGCTCAACCTGGGAACTGCATCTGA
+
GGGGGGGGGGGGGGGGGGFGGGGGGGGEGGGGGGGGGFGGFGGGGGGGGGGGGGGGGGGGGGGGGGGGGGGEGGGGGGGGCGGGGGGGGGGGGGGGGGGGGGGFGGGGGGGGGGGDGGGFGGGGGGG>FGGGGGGGGGGGGGGGGGGGGGGGGGGGGGGGGGGFGGGGGGGGGGGGFEGGDGGGGGGGGFGGEGCEGGGFEGEGFGGGGGGGGGGGGGGGGGGGGGGGGGG))1>FFFGDFF?62<FCFD>*?F6@GGF9C5FFFB@?FF:::1:?>DBA###
@DE18INS60510:318:000000000-B6LD3:1:1101:21247:2422 1:N:0:AAGAGGCATTATGCGA
TGGGGAATACTGCACAATGGGCGCAAGCCTGATGCAGCCATGCCGCGTGTACGAAGAAGGCCTTCGGGTTGTAAAGTACTTTCAGCGGGGAGGAAGGGAGTAAAGTTAATACCTTTGCTCATTGACGTTACCCGCAGAAGAAGCACCGGCTAACTCCGTGCCAGCAGCCGCGGTAATACGGAGGGTGCAAGCGTTAATCGGAATTACTGGGCGTAAAGCGCACGCAGGCGGTTTGTTAAGTCAGATGTGAAATCCCCGGGCTCAACCTGGGAACTGCATCTGA
+
GGGGGGGGGGGGGGGGGGGGGGFGGGGGGGGGGGGGGGGGGGGGGGGGGGGGGCGGGGGGGGGGGGGGGGGGGGGGGGGGGGGGGGEDGGGGGGGGGGGGGGGGGGGGGGGGGGGGGGGGGGGGGGGGGGGGGGGGGGE:EFGGCGGGGGGGGGGFGGGGGGGGGGGGGGGGGGD7FGGGGGGG5;CCFGGGGGGG@GFEGC5CF+CFGGGGGGGEFFGDGGGGGGGDGGGGGCDFFBFF?F?FDFFF4CFCFF?FGGF>GFGGFFFFFF:?###########
@DE18INS60510:318:000000000-B6LD3:1:1101:18728:2442 1:N:0:AAGAGGCATTATGCGA
TGGGGAATATTGCACAATGGGCGCAAGCCTGATGCAGCCATGCCGCGTGTATGAAGAAGGCCTTCGGGTTGTAAAGTACTTTCAGCGGGGAGGAAGGGAGTAAAGTTAATACCTTTGCTCATTGACGTTACCCGCAGAAGAAGCACCGGCTAACTCCGTGCCAGCAGCCGCGGTAATACGGAGGGTGCAAGCGTTAATCGGAATTACTGGGCGTAAAGCGCACGCAGGCGGTTTGTTAAGTCAGATGTGAAATCCCCGGGCTCAACCTGGGAACTGCATCTGA
+
GGGGGGGGGGGGGGGGGGGGGGGGGGGFGGGGGGGGGGGGGGGGGGGGGGGGGGAFGGGGGGGGGGGGGGGGGGGGF=@<@EFGGGGGGGDGGGGGGGGEGGGGGGGGGGGGGGGFGGFFGGGGGGGGDFGGGGGGGGGGGGGGGGGGGGGGGGGGGGGGGGGGGGGGGGGGGGGGGGGGGGGGGGGGGGGGGGGGG?FGDEGGGGGGGGGGGGEGGGGGGGGCEGGG5CD7CDCF@F=G=@FFGGFDFCF7C@FFCGFFG3C=F?F2:531587772.<A9@
@DE18INS60510:318:000000000-B6LD3:1:1101:7945:2448 1:N:0:AAGAGGCATTATGCGA
TAGGGAATCTTCGGCAATGGACGAAAGTCTGACCGAGCAACGCCGCGTGAGTGAAGAAGGTTTTCGGATCGTAAAACTCTGTTGTTAGAGAAGAACAAGGATGAGAGTAACTGTTCATCCCTTGACGGTATCTAACCAGACAGCCACGGCTAACTACGTGCCAGCAGCCGCGGTAATACGTAGGTGGCAAGCGTTGTCCGGATTTATTGGGCGTAAAGCTAGCGCAGGCGGTTTCTTACGTCTGATGTGCAAGCCCCCGGCCAAACCGGGGAGGGTCATTGGA
+
FFCFDG@FGGFGFG+:>FEFCEF:FFEAEEGE<<=BG7@A<FGE+FFF@7:FFG,=FCFCFFGGGGGDCFCFCCGEGGCFFGFCGG9CC,8<CFCFGFDFCGCCGFGGGFFGFGGFGGG?FFFFFEFBF*<FF9BFCEC::FFGGGG5CGG5FFG7FGGGGGFFG6CG>?C5>E*:C?EGCG5;<6@FFF5*?8C*AF7EE828CF<EC9*:CE55*?G*7CFGDGCGGCG5CDGFFF#############################################
@DE18INS60510:318:000000000-B6LD3:1:1101:13057:2453 1:N:0:AAGAGGCATTATGCGA
TGGGGAATATTGCACAATGGGCGCAAGCCTGATGCAGCCATGCCGCGTGTATGAAGAAGGCCTTCGGGTTGTAAAGTACTTTCAGCGGGGAGGAAGGGAGTAAAGTTAATACCTTTGCTCATTGACGTTACCCGCAGAAGAAGCACCGGCTAACTCCGTGCCAGCAGCCGCGGTAATACGGAGGGTGCAAGCGTTAATCGGAATTACTGGGCGTAACGCGCACGCAGGCGGTTTGTTAAGTCAGATGTGAACTCCCCGGGCTCAACCTGGGAACTGCATCTGA
+
GGGGGCGGDDFAFGGFEFGGGGGGGGG7FGGGGGGGGGGGGGGGGGGGGGGEGGGGGGGGFGGGGGGGGGGGGGGGGGCFAFGGFGGGGGCFGGFGFECFGFGGGGFGGGGGFGFFGGFGFFGGG?FFGGGGGGGGGGGGGGGGFGGGGGGCEGGFFGGGGGGGG?CFGGGGC?8ECFGGGGGGGEGGGGGGGECGCFGFC8;AFGGGG6C58>CE*93DDD5DGGDDGGGG5CDFFF7>FFFFFGFC7DF7:@;@GG>F))/7*(87?FF??0)3<A<B###
@DE18INS60510:318:000000000-B6LD3:1:1101:19565:2475 1:N:0:AAGAGGCATTATGCGA
TGGGGAATATTGCACAATGGGCGCAAGCCTGATGCAGCCATGCCGCGTGTATGAAGAAGGCCTTCGGGTTGTAAAGTACTTTCAGCGGGGAGGAAGGGAGTAAAGTTAATACCTTTGCTCATTGACGTTACCCGCAGAAGAAGCACCGGCTAACTCCGTGCCAGCAGCCGCGGTAATACGGAGGGTGCAAGCGTTAATCGGAATTACTGGGCGTAAAGCGCACGCAGGCGGTTTGTTAAGTCAGATGTGAAATCCCCGGGCTCAACCTGGGAACTGCATCTGA
+
GGGGGGGGGGGGGGGGFGGGGGGGGGG7FFGGGGGGGGGGGGGGGGGGGGGGGGGGGGGGFGGGGGGGCFGFGGGGGGGGEFGGGGGGGEEFEGGFGGGGGGGGGGGGGGGGGFGFFFFGGDFBFGGGGGGEEGGGGEGG?FGGGFFGDC5?FECFFCFGGGGGGC>FCEGCGCE8FCCECEGGECGDGGGGGGGC>FGGGGDGC9CGG8CFGGGGGGGGGDGDEDCGGGGD5/>F@BF*=FFFCE=FF0?*CF?:>D>F3)9C6:FB?F?1528<?A2<AAB
@DE18INS60510:318:000000000-B6LD3:1:1101:11867:2488 1:N:0:AAGAGGCATTATGCGA
TGGGGAATATTGCACAATGGGCGCAAGCCTGATGCAGCCATGCCGCGTGTATGAAGAAGGCCTTCGGGTTGTAAAGTACTTTCAGCGGGGAGGAAGGGAGTAAAGTTAATACCTTTGCTCATTGACGTTACCCGCAGAAGAAGCACCGGCTAACTCCGTGCCAGCAGCCGCGGTAATACGGAGGGTGCAAGCGTTAATCGGAATTACTGGGCGTAACGCGCACGCAGGCGGTTTGTTAAGTCAGATGCGAAATCCCCGGGCTCAACCTGGGAACTGCATCTGA
+
GGGGGGGGFGG9FGGEFDFGF8FEF@FCFFG<FFGGGFGGGGGGGGGFGGGGGFD<FGFDGGGGGGGEGGDE<EAFFFGGFGGGGGGGGGEGG=DDEG8FGFGFGGGGGG,EFGGBFG>@FFGGCGGEGGGGFGG*>@FC,DFG<FGGGG77FC<FFGGGGG@FF+BCFDCCCEEDGGGFE*:CGED8@C+;EGEE>EFFGGGFG7FGG?FFGG5=*>775<EGGGD3>EG9CD<>?67C?FFFCC4*)19>CFFFG<;9DEGC4:522>:7?BB?D):A###
@DE18INS60510:318:000000000-B6LD3:1:1101:15223:2490 1:N:0:AAGAGGCATTATGCGA
TGGGGAATATTGCACAATGGGCGCAAGCCTGATGCAGCCATGCCGCGTGTATGAAGAAGGCCTTCGGGTTGTAAAGTACTTTCAGCGGGGAGGAAGGGAGTAAAGTTAATACCTTTGCTCATTGACGTTACCCGCAGAAGAAGCACCGGCTAACTCCGTGCCAGCAGCCGCGGTAATACGGAGGGTGCAAGCGTTAATCGGAATTACTGGGCGTAAAGCGCACGCAGGCGGTTTGTTAAGTCAGATGTGAAATCCCCGGGCTCAACCTGGGAACTGCATCTGA
+
GGGGGGGGGGGGGGGGGGGGFGGGGGGGGGGGGGGGGGGGGGGGGGGCCFFGGGGFFGGGGGGGGGGGGGGGGGGGGGGGGGGGGGGGGGGGDGGGGGGGGGGFDFAACFFGGGG9FGFGGGGGFGGGGGGGGGGGCGFGGGGGFFGGGGGGGGGGGGGGGGGGGFFGGGGGGGCEGGGGGDGGGGGDGGGGGGDCGGFG>EEGFFGG+<CFGGGCGFFDCCGGGGGDEGGCG*9F)7CG=BFF>?FGFFFFF?6@FD(1>>G76::4:>?05?).<><A9A@
@DE18INS60510:318:000000000-B6LD3:1:1101:22798:2493 1:N:0:AAGAGGCATTATGCGA
TGGGGAATATTGCACAATGGGCGCAAGCCTGATGCAGCCATGCCGCGTGTATGAAGAAGGCCTTCGGGTTGTAAAGTACTTTCAGCGGGGAGGAAGGGAGTAAAGTTAATACCTTTGCTCATTGACGTTACCCGCAGAAGAAGCACCGGCTAACTCCGTGCCAGCAGCCACGGTAATACGGAGGGTGCAAGCGTTAATCGGAATTACTGGGCGTAAAGCGCACGCAGGCGGTTTGTTAAGTCAGATGTGAAATCCCCGGGCTCAACCTGGGAACTGCATCTGA
+
GGGGGGGGGGGGGGGGGGGGGGFFGGGGGGGGGGGGGGGGGGGGGGGFGGGGGGGGGGGGGGGGGGGGGGGGFGGGGGGGGGGGGGGGGGGGGGGGGGGGGGGGGGGGGGGGGGGGGGGGGGGGGGGGGGGGGGGGGGFGFGGGFGGGGGGGGGGGGGGGGGGGGGGG>CGGGGGEFFGGGE>EEGGGGGGGGGGGFGFCEEGFGGFGGFFDCEGGGGGGGGGGGGGGGGGCG37>?FFGFFFFF9F:**::7@F6FC09C5CC??FF?>008<7?#######
@DE18INS60510:318:000000000-B6LD3:1:1101:13192:2511 1:N:0:AAGAGGCATTATGCGA
TGGGGAATATTGCACAATGGGCGCAAGCCTGATGCAGCCATGCCGCGTGTATGAAGAAGGCCTTCGGGTTGTAAAGTACTTTCAGCGGGGAGGAAGGGAGTAAAGTTAATACCTTTGCTCATTGACGTTACCCGCAGAAGAAGCACCGGCTAACTCCGTGCCAGCAGCCGCGGTAATACGGAGGGTGCAAGCGTTAATCGGAATTACTGGGCGTAAAGCGCACGCAGGCGGTTTGTTAAGTCAGATGTGAAATCCCCGGGCTCAACCTGGGAACTGCATCTGA
+
GGGGGGGGGGGGGGGGFGGGGGGGGGGGGGGGGGGGGGGGGGGGGGGGGGGGGGFGGGGEFGDGGGGGGGGGGGDGGGGGFGGGGGGGGGGGGGGGDGGGGGFFGGGGGGGGGGGFGGGGGGGGGGGEGFGGGGGGGGGGGGGGGGGGGGGGGGGGGGGGGGGGGFGGGGGGDGDGGGG7B*C8EGCGFGFGGEGGFGGFGGEGG7FGGGGGD7ECFGGGGG5CGDGGGGGGGGGFFFGFFFFF>C?:*::*:@F6*C9>DFGGF?FFF@0(4?BFFFBFAFF
@DE18INS60510:318:000000000-B6LD3:1:1101:19784:2522 1:N:0:AAGAGGCATTATGCGA
TGGGGAATATTGCACAATGGGGGAAACCCTGATGCAGCGACGCCGCGTGAGCGATGAAGTATTTCGGTATGTAAAGCTCTATCAGCAGGGAAGAAAATGACGGTACCTGACTAAGAAGCCCCGGCTAACTACGTGCCAGCAGCCGCGGTAATACGTAGGGGGCAAGCGTTATCCGGATTTACTGGGTGTAAAGGGAGCGTAGACGGCATGGCAAGCCAGATGTGAAAGCCCGGGGCTCAACCCCGGGACTGCATTTGGAACTGTCAGGCTAGAGTGTCGGAGA
+
GGGGGGGGGGGGGGGGGCGGGGGGGGGGGGGGGGGGGGGGGGGGGGGGGGEFGEFGGGGGGGGGFGGGGGGGGGGGGGGGGFGGGGGGFGGGGGGGGGGGGGGGGGGGGGGGGGGGGGGGGGGGGGDGGGGGGGGGGGGGGGGGGGGGEGGGGGF?FGGGGGGGGGGGEGGGGGGGGEGGGGGGGGFGEFCCGGGGGGGEGGEFEGC8:FFGGGGCDCGFFGFGGGGGG>DCDDGF3:FGF:>BDEFGFDFGG4==:C7AG:F:B>FFF:237?AA.::B167
@DE18INS60510:318:000000000-B6LD3:1:1101:22995:2526 1:N:0:AAGAGGCATTATGCGA
TGGGGAATATTGCACAATGGGCGCAAGCCTGATGCAGCCATGCCGCGTGTATGAAGAAGGCCTTCGGGTTGTAAAGTACTTTCAGCGGGGAGGAAGGGAGTAAAGTTAATACCTTTGCTCATTGACGTTACCCGCAGAAGAAGCACCGGCTAACTCCGTGCCAGCAGCCGCGGTAATACGGAGGGTGCAAGCGTTAATCGGAATTACTGGGCGTAAAGCGCACGCAGGCGGTTTGTTAAGTCAGATGTGAAATCCCCGAGCTCAACCTGGGAACTGCATCTGA
+
GGGFGGGGGGGFGGGGGGGGGGGGGGGFGCGGGGGGGGGGGGGGGGGEGGGGGGEGGGFGGFGGGGGGFGGGGGGGGGGGFGGGGGGGGGGGGGGCGGGGGGGGGGGGGGGGGGGDFGAFFGGGGGGEFGGGGGGGGGGG?GFFGDGGGGGGGGGGGGGGGGGGGGGECFGGGGGGGGGFEEGGGDDEGGFGGCGGC?CCEE5@FGGGGGFCEGGGGGGGGGEGGGGCGDGGGCGFFFCF=FF?7C@DFG70:=??FG(4C@DFFF:(,<(22:?FFA#####
@DE18INS60510:318:000000000-B6LD3:1:1101:19041:2536 1:N:0:AAGAGGCATTATGCGA
CCCAAATAAGAGCAACAATGCCCTCGGTAATCATTGCACCGTAAAACACCGGACGTCCATGCCGTTCCGAGGTCATACAACGTGCCATCAACGGGCTTTGCGTAGCATGAAAACCCGAAATGGCACCACATGCAATACTCACAAACATAATCGGGAAAATAGGAAGCTCACTTGCTTCGGGATTTGTATTTTGCAAACCATCCCAAAGTTCAGGCAAAGCCGGATGGTTAACGTAGAGCGTCACCAAAATGCCTACTGCCATAAACAACAAGGCAACCGCAAA
+
GGGGGGFGGGGGGGFGG<CFFFGFGGGFGGGGFFFGGFGGGGGGGGGGGGGGGGGGGGGGGGGGGGGGG38C>DFGGGGGGFFGGGGGGGFGGGGDFGGGGGGGGGGGFGGGGGEGGGGGGGGGGGGGGGGFFGGGGG+CCFFGGFGGGGCGGGGGGCGFGGGGGCF<8CFGGGGGGGGGCEGGGGGFFGGGGFGGGGGGC8EFGGGGCGGGGGGGGG9<FGDGEGG*<CFCDGGFEF*><BEFDC>FFGF7D?FFDGF:<@GGF7F:?F:?0:??81239>F
@DE18INS60510:318:000000000-B6LD3:1:1101:10004:2543 1:N:0:AAGAGGCATTATGCGA
CCCAAATAAGAGCAACAATGCCCTCGGTAATCATTGCACCGTAAAACACCGGACGTCCATGCCGTTCCGAGGTCATACAACGTGCCATCAACGGGCTTTGCGTAGCATGAAAACCCGAAATGGCACCACATGCAATACTCACAAACATAATCGGAAAAATAGGAAGCTCACTTGCTTCGGGATTTGCATTTTGCAAACCATCCCAAAGTTCAGGCAAAGCCGGATGGTTAACGTAGAGCATCACCAAAATGCCTACTGCCCTAAACAACAAGGCAACCGCAAA
+
GGGGGGGGGGAFGGGGGEFGGGGGGGGGCEFFFAFGGGGGGGG?EFGGGGGGGGGFGGGGGGGGGGGGGGGG@FF;FGGGGGGGGGGGGGGGGGGGGGGGGGGGGGGGGGGGGGGGGGGGGG9FGGGGGGGGGGGGGG9FGGGGGGGGGGGGGGGGGGGGGGGGGGGFGGFGGGGGCFGCGGGFGGGGGGGGGGGGGGGGGGGGF6FD9@9FGFGGGGGFGGGGGGC7CFCC5>C>BFGGFFFFGGFGFGG=FB?FGGB1*9CC?06:BFF?0?B1(2;03>F
@DE18INS60510:318:000000000-B6LD3:1:1101:16887:2553 1:N:0:AAGAGGCATTATGCGA
TGGGGAATATTGCACAATGGGCGCAAGCCTGATGCAGCCATGCCGCGTGTATGAAGAAGGCCTTCGGGTTGTAAAGTACTTTCAGCGGGGAGGAAGGGAGTAAAGTTAATACCTTTGCTCATTGACGTTACCCGCAGAAGAAGCACCGGCTAACTCCGTGCCAGCAGCCGCGGTAATACGGAGGGTGCAAGCGTTAATCGGAATTACTGGGCGTAAAGCGCACGCAGGCGGTTTGTTAAGTCAGATGTGAAATCCCCGGGCTCAACCTGGGAACTGCATCTGA
+
GGGGGGGGFGGGGGGGFGGGGGGEGGGEGFGGGGGGGFEGGGGGGGG@FEGGGGGGGGGGFGGGCFGGFGGGGGGGG5<<<CFGGGGGGGGGGGGGGGGGGGGGGGGGGGGGGGGFGGGGGGGGGGG:FGGGGGGGGGGGFGCGGGCFGGGDCGGGEFFGGFGGFGGGGGGGGGGGGFGGGEGGGGDGCEFFG8EGG+CCGGDGGGGGGGGGGDGEFGGCDDEGGGD:EGGDCDD7)6>F66B?C?@:FG7CF44;*CBFGFGD??F::@?############
@DE18INS60510:318:000000000-B6LD3:1:1101:21341:2576 1:N:0:AAGAGGCATTATGCGA
TGGGGAATATTGCACAATGGGCGCAAGCCTGATGCAGCCATGCCGCGTGTATGAAGAAGGCCTTCGGGTTGTAAAGTACTTTCAGCGGGGAGGAAGGGAGTAAAGTTAATACCTTTGCTCATTGACGTTACCCGCAGAAGAAGCACCGGCTAACTCCGTGCCAGCAGCCGCGGTAATACGGAGGGTGCAAGCGTTAATCGGAATTACTGGGCGTAAAGCGCACGCAGGCGGTTTGTTAAGTCAGATGTGAAATCCCCGGGCTCAACCTGGGAACTGCATCTGA
+
GGGGGGGGGGGGGGGGGGGGGGGGGGGGGGGGGGGGGGGGGGGGGGGGGGFGGGGGGGGGGGG?FGGGGCGGGGGGGGGGGGGGGGGGGGGGGGGGGGGGGGFGGGGGGGGGGGGGGGGGGGGGGGGGGGGGGGGGGGGGGGGGGGGGGGGGGGGGGGGGGGGGGGFGGGGGGGGGGGGGGGGGGGGGGGGGGEGEGGGGGGGEFGGCGGGGGGGGDGGGGGGGGGGGGGG5)7C7?FFGFFFFG+=DFGG>C=FFGD>FGFDGFFF0?F<???:B#######
@DE18INS60510:318:000000000-B6LD3:1:1101:12607:2593 1:N:0:AAGAGGCATTATGCGA
TGGGGAATATTGCACAATGGGCGCAAGCCTGATGCAGCCATGCCGCGTGTATGAAGAAGGCCTTCGGGTTGTAAAGTACTTTCAGCGGGGAGGAAGGGAGTAAAGTTAATACCTTTGCTCATTGACGTTACCCGCAGAAGAAGCACCGGCTAACTCCGTGCCAGCAGCCGCGGTAATACGGAGGGTGCAAGCGTTAATCGGAATTACTGGGCGTAAAGCGCACGCAGGCGGTTTGTTAAGTCAGATGTGAAATCCCCGGGCTCAACCTGGGAACGGCATCGGA
+
GGGGGGGGDFDFFGGGF@FGGGFGGGGDFGGGCFFGGFGGCFGGGGGFGF<CCE9FFGGGDFGGGGGDGGGEGGGGGFGGGGGGGGGGCGCGGFGGGGGGGFGGGGGGGGEGGFGDFGEFGGGGGGGFFGGGGGGGDG<CCCFGFGGGDGGGGGGGGGGGGFGG7CGGFGGGGGGGCBEFEEGGGGGGGGGGE8?EGGGFGGG5CFDGFGFFGGGEGG7<9CGCEGGGGDDD1*9>FFDFFFFFF7=DFCFCC*9?FC;7>BFGF:FFFF:?:0,37>>?2:D
@DE18INS60510:318:000000000-B6LD3:1:1101:15233:2613 1:N:0:AAGAGGCATTATGCGA
TGGGGAGTATTGCACAATGGGCGCAAGCCTGATGCAGCCATGCCGCGTGTATGAAGAAGGCCTTCGGGTTGTAAAGTACTTTCAGCGGGGAGGAAGGGAGTAAAGTTAATACCTTTGCTCATTGACGTTACCCGCAGAAGAAGCACCGGCTAACTCCGTGCCAGCAGCCGCGGTAATACGGAGGGTGCAAGCGTTAATCGGAATTACTGGGCGTAAAGCGCACGCAGGCGGTTTGTTAAGTCAGATGTGAAATCCCCGGGCTCAACCTGGGAACTGCATCTGA
+
GGGGGGGGGGGGGGGGGGGFGGGGGGGGGGGGGGGGGGGGGGGGDGGGEGGGGGGGFFFGGGGGGGGGGGGGGGGGEGGGGDGGGG<FGEGGGFGGGGGGGGGGGGGGFGGGGGGGGGFFGGGGGGGGGGGGGGGGGGGFGGGGFFGGGGDEGGGCGGGGGGGGGGGGGGGGGGGGFFGGGGGGDEEEGFGGGGGGCFEGGGGGFGGGCFGGGGGGGGGGGGGGGGGGGGGGGCG>5F77*=7F7CF:BGGGGFFFFG>BG3FDFFF03>?78<?F?>AA###
@DE18INS60510:318:000000000-B6LD3:1:1101:21452:2624 1:N:0:AAGAGGCATTATGCGA
TGGGGAATATTGCACAATGGGCGCAAGCCTGATGCAGCCATGCCGCGTGTATGAAGAAGGCCTTCGGGTTGTAAAGTACTTTCAGCGGGGAGGAAGGGAGTAAAGTTAATACCTTTGCTCATTAACGTTACCCGCAGAAGAAGCACCGGCTAACTCCGTGCCAGCAGCCGCGGTAATACGGAGGGTGCAAGCGTTAATCGGAATTACTGGGCGTAAAGCGCACGCAGGCGGTTTGTTAAGTCAGATGTGAAATCCCCGGGCTCAACCTGGGAACTGCATCTGA
+
GGGGGGGGGGGCGGGGGGGGGGGGGGGGGGGGGGGGGGGGGGGGGGGGGGGGGGGGGGGGGGGGGGGGGGGGGGGGGGGGGGGGGGGGGGGGGGFGGGGGGGGGGGGGGGGGGGGGGGGGGGGGGGGGGGGGGGGGGGGGGGGGGGGGGGGGGGGGGGGGGGGGGGGGGGGGGGGGGGGGGGGGGGGGGFFGGGGDGGGGGGCFFGGGGGGGGGGGGGGDGGGGGGGGGGGDCGDFFF7DFFFFGGFGFGGFFF::DGFFGBGG?7<:?@0<???FFFFFFFF
@DE18INS60510:318:000000000-B6LD3:1:1101:10024:2642 1:N:0:AAGAGGCATTATGCGA
TGGGGAATATTGCACAATGGGCGCAAGCCTGATGCAGCCATGCCGCGTGTATGAAGAAGGCCTTCGGGTTGTAAAGTACTTTCAGCGGGGAGGAAGGGAGTAAAGTTAATACCTTTGCTCATTGACGTTACCCGCAGAAGAAGCACCGGCTAACTCCGTGCCAGCAGCCGCGGTAATACGGAGGGTGCAAGCGTTAATCGGAATTACTGGGCGTAAAGCGCACGCAGGCGGTGTGTTAAGTCAGATGTGAAATCCCCGGGCTCAACCTGGGAACTGCATCTGA
+
GGGFEEEF@EGFGGGGGFFFGGGGGEG8FEFGGDCGGFGGGFGFGGG@FFFGFEGGGGGGGGFGCFGCEFEBFFFFGFFFGGGGGFFGD:+@CFEFGGFGGGFGGGDGGGGGFGF98F,>DCFFGGGGGCFFACFGGGGC,@FGGGGEEGFGGGFGBEFFDGGCFD8>=<EGCCF@?CF8>EGDGC>EGGFEECGGGFFFGCCEFC<09EFEG>E55>C7DDEGD>CDGGGGG99;)/:**/89FFFFFGGFDF?4CG>>C>FF=7>23@?F?B027<B<)6@
@DE18INS60510:318:000000000-B6LD3:1:1101:14199:2661 1:N:0:AAGAGGCATTATGCGA
TGGGGAATATTGCACAATGGGCGCAAGCCTGATGCAGCCATGCCGCGTGTATGAAGAAGGCCTTCGGGTTGTAAAGTACTTTCAGCGGGGAGGAAGGGAGTAAAGTTAATACCTTTGCTCATTGACGTTACCCGCAGAAGAAGCACCGGCTAACTCCGTGCCAGCAGCCGCGGTAATACGGAGGGTGCAAGCGTTAATCGGAATTACTGGGCGTAAAGCGCACGCAGGCGGTTTGTTAAGTCAGATGTGAAATCCCCGGGCTCAACCTGGGAACTGCATCTGA
+
GGGGGGGGFGGGGGGFFAFGGGGGGGG7FFFGGFFGGGGGGGGGGEFFGGFGGGGGGGGGGGFEGGGGGGGGGGGFFFGGDGFGGGGGGDFFEGGGGGGGGGGFFGGGGGGGGGGGGGGGGGFGGGGGEGGFEDGGGGGGFGGGGGFGGCEGGFFCGGGGGGGGGGGGGGGGGGGDGEFDGGGGGGGGGGGGGEGGDGGGGGGG6<FG?@CGGGGGFGGGGGGGC3>CGGGG359@47>FFFFFGGFGFGGGGFFFCDF057FFFBFFFFF:>3?<2ADF2AF
@DE18INS60510:318:000000000-B6LD3:1:1101:19706:2699 1:N:0:AAGAGGCATTATGCGA
TGGGGAATATTGCACAATGGGCGCAAGCCTGATGCAGCCATGCCGCGTGTATGAAGAAGGCCTTCGGGTTGTAAAGTACTTTCAGCGGGGAGGAAGGGAGTAAAGTTAATACCTTTGCTCGTTGACGTTACCCGCAGAAGAAGCACCGGCTAACTCCGTGCCAGCAGCCGCGGTAATACGGAGGGTGCAAGCGTTAATCGGAATTACTGGGCGTAAAGCGCACGCAGGCGGTTTGTTAAGTCAGATGTGAAATCCCCGGGCTCAACCTGGGAACTGCATCTGA
+
GGGGGGGGGGGGGGGGGGGGGGGGGGGGGGGGGGGGGGGGGGGGGGGGGGGGGGGGGGGGGGGGGGGGGGGGGGGGGGGGGFGGGGGGGGGGGGGGGGGFGFGGGCCFGGGGGGFGGGGGGCGGGGGEGGGGGGGGGGGGGGGGGGEGGGGGGGFFGGGGGGGGGGGGGGGGGGGGFGGGGCFEGEEEGGGGGCEGGGGGG>>8CCGGGGGGG==CFGGDCDGDEDGGGGG737C>?FGG?FFBGCF>@CGGD97FFG>FG3CCF?F::F:142).4A<F>A@
@DE18INS60510:318:000000000-B6LD3:1:1101:9580:2701 1:N:0:AAGAGGCATTATGCGA
TGGGGAATATTGCACAATGGGCGCAAGCCTGATGCAGCCATGCCGCGTGTATGAAGAAGGCCTTCGGGTTGTAAAGTACTTTCAGCGGGGAGGAAGGGAGTAAAGTTAATACCTTTGCTCATTGACGTTACCCGCAGAAGAAGCACCGGCTAACTCCGTGCCAGCAGCCGCGGTAATACGGAGGGTGCAAGCGTTAATCGGAATTACTGTGCGTAAAGCGCACGCAGGCGGTTTGTTAATTCAGATGTGAAATCCCCGGGCTCAACCTGGGAACTGCATCTGA
+
GGGGEGGGGGGEFEGGGFGGGGGGGGGGGGGFFGGGGGGGGGGGGGGDGGGGGGGGGCGGGDGFGGGGGGGGGG@FGGGGFGGGGGGGCCCCFC,3<FGGGGGGGFGGGFGGGGGGGGGGGGGGGGGGGGGGGGGGGCECFFFGGGGGGGGECGGGGGGCEGGGGFFGGGGEGGGEFCF>CE5?5CCGGCGGG*ACFGGGG/8CGDGCC3<FC=EG=FCDDD=)835DGEG)99DFF6:*1984*:6:=D7C>8FFGGF>D)CFF0)(4@?1533<?BBDA##
@DE18INS60510:318:000000000-B6LD3:1:1101:14437:2711 1:N:0:AAGAGGCATTATGCGA
TGGGGAATATTGCACAATGGGCGCAAGCCTGATGCAGCCATGCCGCGGGTATGAAGAAGGCCTTCGGGTTGTAAAGTACTTTCAGCGGGGAGGAAGGGAGTAAAGTTAATACCTTTGCTCATTGACGTTACCCGCAGAAGAAGCACCGGCTAACTCCGTGCCAGCAGCCGCGGTAATACGGAGGGTGCAAGCGTTAATCGGAATTACTGGGCGTAAAGCGCACGCAGGCGGTTTGTTAAGTCAGATGTGAAATCCCCGGGCTCAACCTGGGAACTGCATCGGA
+
GGGGGGGGGGGFGGGFGGGGGGCGGGG7E<FGGGFGGGGGGGGGGGEDF+=EFGGGGGGGGGCFDF7FFGG:DGDF@FFFGGCFGGECCEFEGDFGGGGGGGGFGGGGGGGFGGGGGF9FGFGGGGFBFGGGGGGGEGGGGGGGGCFGGGEGGF?CGGGGGGGGGGGGGEC*CEEGCF7CEGEGDEEGFGDCE**;*<@FGGD>?FGGGDGGGCE5FF07<DEG*719:*>3)*10)9>F/*98CC?7@7:::@47*7(2/)19FB>>?F#############
@DE18INS60510:318:000000000-B6LD3:1:1101:9595:2711 1:N:0:AAGAGGCATTATGCGA
TGGGGAATATTGCACAATGGGCGCAAGCCTGATGCAGCCATGCCGCGTGTATGAAGAAGGCCTTCGGGTTGTAAAGTACTTTCAGCGGGGAGGAAGGGAGTAAAGTTAATACCTTTGCTCATTGACGTTACCCGCAGAAGAAGCACCGGCTAACTCCGTGCCAGCAGCCGCGGTAATACGGAGGGTGCAAGCGTTAATCGGAATTACTGGGCGGAAAGCGCACGCAGGCGGTTTGTTAAGTCAGATGTGAAATCCCCGGGCTCAACCTGGGAACTGCATCTGA
+
GGGFFGGGGGGGGGGGGGGGGGGGGGGGGGGGGGGGGFGGGGGGGGGFGGGFGGFFFGGGGGFFGGGGFEGGGGCFGFF@@FGGGGGEDGGGGGFGGGGGGFGGGGGGGGGGGDFGGGCFFDGGGGGGGGEGGEGGGGGGGGGGGGCEGEEGGGGGGGGGGGGFGGGG>EGGGGGG7CFGGGGGGGGGGGFCE5AGFFGGGGG8C?C?FGCGD*:ECFFGGGDDDGGGGED75<>@@F*29@=BDGFFFGG>D@F4DG;>3)9C###################
@DE18INS60510:318:000000000-B6LD3:1:1101:23471:2718 1:N:0:AAGAGGCATTATGCGA
TGGGGAATATTGCACAATGGGCGCAAGCCTGATGCAGCCATGCCGCGTGTATGAAGAAGGCCTTCGGGTTGTAAAGTACTTTCAGCGGGGAGGAAGGGAGTAAAGTTAATACCTTTGCTCATTGACGTTACCCGCAGAAGAAGCACCGGCTAACTCCGTGCCAGCAGCCGCGGTAATACGGAGGGTGCAAGCGTTAATCGGAATTACTGGGCGTAAAGCGCACGCAGGCGGTTGGTTAAGTCAGATGTGAAATCCCCGGGCCCAACCTGGGAACCGCATCTGA
+
GGGGGGGGGGGGGGGGGFGGGGGGGGG?FFFFFGGGGFGGGGGGGGGEGGGFFGGGGGGGGGGGFGGDCFE@FFGG,CCCFAFFGFGGDFEEECCEEGFDCECCFD<FCFAFGFFDF9>@FFGGDFGE7FCGGFGGGDGFFGGGGC:<7*>FFF;F:F=FDFGBFGGFFC=EEC<C:;F@CBFGGCC5AFGFEGGG5+:8EG>:C?ECGGD*8*C7FGGGGDEC:<EGGEGDC)90<BFF461**3=79FG7>F475D>FG######################
@DE18INS60510:318:000000000-B6LD3:1:1101:22203:2725 1:N:0:AAGAGGCATTATGCGA
TGGGGAATATTGCACAATGGGCGCAAGCCTGATGCAGCCATGCCGCGTGTATGAAGAAGGCCTTCGGGTTGTAAAGTACTTTCAGCGGGGAGGAAGGGAGTAAAGTTAATACCTTTGCTCATTGACGTTACCCGCAGAAGAAGCACCGGCTAACTCCGTGCCAGCAGCCGCGGTAATACGGAGGGTGCAAGCGTTAATCGGAATTACTGGGCGTAAAGCGCACGCAGGCGGTTTGTTAAGTCAGATGTGAAATCCCCGGGCTCAACCTGGGAACTGCCTCTGA
+
GGGGGGGGGGGGGGGGFFGGGGFGGGGFGGGGGGGGGGGGGGFGGGGGGGGDGGGGGGGGFFDCFGGGGGGGGGGGFFGGGGGGGGGGDF:FGGGGGGGGGFGDGGGGGGGGGGGGGGFFGFGGGFGGGFGGGGGGGDCFFGGGGGGGGGGDGGFGGGGGGGFFFGGGGCEDEGCE9CFFE>FGGGGG?F?FE?EGFGGGGG>GCEFG7@F5EGCGGGGGD<>DGDGGGGGC<DC@FFG>@F4=>CBDFFFFG*6@3<69<7*6?3FFFFFB?6:F#######
@DE18INS60510:318:000000000-B6LD3:1:1101:11884:2727 1:N:0:AAGAGGCATTATGCGA
TGGGGAATATTGCACAATGGGCGCAAGCCTGATGCAGCCATGCCGCGTGTATGAAGAAGGCCTTCGGGTTGTAAAGTACTTTCAGCGGGGCGGAAGGGAGTAAAGTTAATACCTTTGCTCATTGACGTTACCCGCAGAAGAAGCACCGGCTAACTCCGTGCCAGCAGCCGCGGTAATACGGAGGGTGCAAGCGTTAATCGGAATTACTGGGCGTAAAGCGCACGCAGGCGGTTTGTTAAGTCAGATGTGAAATCCCCGGGCTCAACCTGGGAACTGCATCTGA
+
GGGGGGGGCGGGGGGGGGGGFGGGGGGGGGGGGGGGGGGGGGGGGGGGGGGGGGGGGGGGGGGGGGGGGDGGGGGGGGGGGGGGGGGGGD+CCFECGEGFGGGGGGGGGGGGGGG9FGDFGGGGGFEGGFEGGGG@FGGFCEGGGGGGGGGGGGFGGGGCGGGGG?CFCGGEGGG>FGGGDEGDEGGGGGFGGGGGEGFGGEGGGGGGGGGGGGCEGGGDGGGGGGGCGGGCGGGFF4FGFF4@:9FC=>CCFFF?FGF>GF37@BF:<FBF?B>7?FA>>BF
@DE18INS60510:318:000000000-B6LD3:1:1101:23681:2741 1:N:0:AAGAGGCATTATGCGA
TGGGGAATATTGCACAATGGGCGCAAGCCTGATGCAGCCATGCCGCGTGTATGAAGAAGGCCTTCGGGTTGTAAAGTACTTTCAGCGGGGAGGAAGGGAGTAAAGTTAATACCTTTGCTCATTGACGTTACCCGCAGAAGAAGCACCGGCTAACTCCGTGCCAGCAGCCGCGGTAATACGGAGGGTGCAAGCGTTAATCGGAATTACTGGGCGTAAAGCGCACGCAGGCGGTTGGTTAAGTCAGATGTGAAATCCCCGGGCTCAACCTGGGAACTGCATCTGA
+
GGGGGGGGGFGFGGGFDGGFFGGGGGGGGGGGGGGGGFGGGGGFGGGCFEGGGGGGGGGGFGGGGGGGEFEBFFGGFGFGGGGGGGGEGGCGE@AFFGGGGGGGGGGGGFGGGCFFFGFCFGFGGGGGGFGGGGGDGGGGGGGGGGGGGGGGGGGGGGGGGFGFFGGGFEGGG:EGCGCFGEGGG5CGGGGCCCCCF?C@EGGG6?FCFFG5EGGEFGFGDDGGEDGDCCDCC)>>@F>C9@?7*2@D67::FF?63C>>5)1*9<<7256(5:?BFF4<<<?
@DE18INS60510:318:000000000-B6LD3:1:1101:10903:2763 1:N:0:AAGAGGCATTATGCGA
TGGGGAATATTGCGCAATGGGCGCAAGCCTGATGCAGCCATGCCGCGTGTATGAAGAAGGCCTTCGGGTTGTAAAGTACTTTCAGCGGGGAGGAAGGGAGTAAAGTTAATACCTTTGCTCATTGACGTTACCCGCAGAAGAAGCACCGGCTAACTCCGTGCCAGCAGCCGCGGTAATACGGAGGGTGCAAGCGTTAATCGGAATTACTGGGCGTAAAGCGCACGCAGGCGGTTTGTTAAGTCAGATGTGAAATCCCCGGGCTCAACCTGGGAACTGCATCTGA
+
FGGFGGGGGGGGGGGGG@FGGGGGGGGGGFGGGGFFGFEFFGGFGGG=FFCFGGFFGGGGGGFGGGGGFFFCFFCFGFFE;CFGGGGGDGGFGGFGGGGGGGGGGFEFGGGGGC9<FGFGGGCFFGG;>EEGFGGGGDGGGGGGGFGGGGEGGGGGGEGGGGGGGGGGGGGGG5CECFGGGGGGGGGGGGGGGC>EFEGGGGE>CFGCGGFGGEEGGGGGGGGDGGGDDED1)*9>5BCF@FFFGFFCFGGF77;FGDBF3<3>?:F7:>?FFB?<27<2669
@DE18INS60510:318:000000000-B6LD3:1:1101:17101:2777 1:N:0:AAGAGGCATTATGCGA
TGGGGAATATTGCACAATGGGCGCAAGCCTGATGCAGCCATGCCGCGCGTATGAAGAGGGCCTTCGGGTTGTAAAGTACTTTCAGCGGGGAGGAAGGGAGTAAAGTTAATACCTTTGCTCATTGACGTTACCCGCAGAAGAAGCACCGGCTAACTCCGTGCCAGCAGCCGCGGTAATACGGAGGGGGCAAGCGTTATCCGGATTTACTGGGTGTAAAGGGAGCGTAGACGGCATGGCAAGCCAGATGTGAAAGCCCGGGGCTCAACCCCGGGACTGCATTTGG
+
GGGGGGGGGGGGGGGGCFGGGGGGGGGGGGGGGGGGGGGGGGGGGGGGGGGGGGGGGGGGGGGGGGGGGGGGGGGGG?CCEFFGGGGDDGEGGGGGGGGGGGGGGGGGGGGGGGGGGGGGFGGGGGGGGGGGGGGGGGGFFGGGGGGGGGGGGGGGGGGGGGGGGGGGGGGGGGGGGFGGECGGEGDGGGGGGGGGGGGGG5C8EGGGGGG6:7+<FFGGGGGGGGGDGGDGGDGF@FGGFFFFGDF*6:DFGF4:3C>9GFGDF?FB:5(4(4:?FB<><DF
@DE18INS60510:318:000000000-B6LD3:1:1101:16710:2787 1:N:0:AAGAGGCATTATGCGA
TGGGGAATATTGCACAATGGGCGCAAGCCTGATGCGGCCATGCCGCGTGTATGAAGAAGGCCTTCGGGTTGTAAAGTACTTTCAGCGGGGAGGAAGGGAGTAAAGTTAGTACCTTTGCTCATTGACGTTACCCGCAGAAGAAGCACCGGCTAACTCCGTGCCAGCAGCCGCGGTAATACGGAGGGTGCAAGCGTTAATCGGAATTACTGGGCGTAAAGCGCACGCAGGCGGTTTGTTAAGTCAGATGTGAAATCCCCGGGCTCAACCTGGGAACTGCATCTGA
+
GGGGGGGGGGGGGGGGGGGGGGGGGGGCGGGGGGGEEFFFGGGGGGGGGFGGGGGGGGGGGGGGGGGG<FFFGGGGG<CCEBFGGCGGDGEGGEFGGGGGGGGGGGGGGGGGGGGGFFGGGGGGGGGFGGGGGGGGGGFGFFGGG<FEGGGGGG@3FFFFGGGGGGFGGGGGE<EGCFGGGGGGD8CEGGGGGCGEGFGDEEEGFGG?FFGFGEEEFG7C375<EGEGEGG>33<F:@7FB???7CF0=DC*;?4<3>9BG3/*92<2:F6???FF#######
@DE18INS60510:318:000000000-B6LD3:1:1101:21667:2789 1:N:0:AAGAGGCATTATGCGA
TGGGGAATATTGCACAATGGGCGCAAGCCTGATGCAGCCATGCCGCGTGTATGAAGAAGGCCTTCGGGTTGTAAAGTACTTTCAGCGGGGAGGAAGGGAGTAAAGTTAATACCTTTGCTCATTGACGTTACCCGCAGAAGAAGCACCGGCTAACTCCGTGCCAGCAGCCGCGGTAATACGGAGGGTGCAAGCGTTAATCGGAATTACTGGGCGTAAAGCGCACGCAGGCGGTTTGTTAAGTCAGATGTGAAATCCCCGGGCTCAACCTGGGAACTGCATCTGA
+
GGGGGGGFGGGGGGGGGGGFGGGGGGGGGFGGGGGGGFCFGGGGGGGGGGGGGG<FGGGGGGGGGGGGGGG7@DFGAEFGFGGGGFGGDGGGGGGGGC7FFFG@FCCFGGGGGGGGGGGGFDFEFFFFCFEGGEDGGGGGF8FGGGGGGGGGGGGG?EC*;CEF5CEFGECEGEGGGGGGGGGGECEGGGGGGEGGFFFGGG5CFGEFGCFDC5CEEGFGGGECCDG:EE319CD>FF>**967:CFFFGD*:9F?FD9>D:CFFFF??F11::2<7)4:9A?
@DE18INS60510:318:000000000-B6LD3:1:1101:8481:2807 1:N:0:AAGAGGCATTAAGCGA
TGGGGAATATTGCACAATGGGAGCAAGCCTGATGAAGCCATGCCGCGTGTATGAAGAAGGCCTTCGGGTTGTAAAGTACTTTCAGCGGGGAGGAAGGGAGTAAAGTTAATACCGTAGCACATTGACGTTACCCGCAGAAGAAGCACCGGCTAACTCAGTGCCAGCAGCGGCGGGAATACGGAGGGTGCAAGCGTGAATCGGAATAAAGGGGCGGAAAGCGCACGCAGGCGGGTTGTTAAGTAAGAGGGGAAATCTGCGGGCTAAACCTGGGAACTGCATCAGA
+
CCEEFFFFGFGEGGF@<C66C,@C<EG7FGFDFF,CFF,CEFFACCB@=B=CFGCCCCAG8FGFFEGE,8>+<FEGGGFF9?FCFF+::::FFDGGCFFGGGGFFGGGGCEDF+++8+,:,8ECC=C<FCEF<:F<:733>>F?:@,<CC*C<FBF9@<BF9<FC@C8*<8BG*:8*<+;C88E>28*<EG:C/2;*+0;C888+300385>E*17:C9D)9*9*)5C=CC####################################################
@DE18INS60510:318:000000000-B6LD3:1:1101:18604:2829 1:N:0:AAGAGGCATTATGCGA
TGGGGAATATTGCACAATGGGCGCAAGCCTGATGCAGCCATGCCGCGTGTATGAAGAAGGCCTTCGGGTTGTAAAGTACTTTCAGCGGGGAGGAAGGGAGTAAAGTTAATACCTTTGCTCATTGACGTTACCCGCAGAAGAAGCACCGGCTAACTCCGTGCCAGCAGCCGCGGTAATACGGAGGGTGCAAGCGTTAATCGGAATTACTGGGCGTAAAGCGCACGCAGGCGGTTTGTTAAGTCAGATGTGAAATCCCCGGGCTCAACCTGGGAACTGCATCTGA
+
GGGGGGGGGGGGGGGGFGGGGGFGGGGCFFEGGGGGGGFGGGGGGGGGGGGGGGGGGGGGEFGGGGGGGGGFGGGGG?<CCFFGGGGGDGGGGGGGGGEGGGGGGGGGGGGGGFFGFFGGFGGGGGGFFGGGGGGGGGGGGGGGGGGGGGFGGGFGGGGGGGGGGGGGGGGGG*<E:FGFGGGGGEGGGGGGGEEGGGGGGGDFGFGGGGGCECEGCGG)CCEGGGGGGGGCCDDFFFGGFFFF77@:@FFFF=6?DDF9G37C@:FB###############
@DE18INS60510:318:000000000-B6LD3:1:1101:11572:2829 1:N:0:AAGAGGCATTATGCGA
TGGGGAATATTGCACAATGGGCGCAAGTCTGATGCAGCCATGCCGCGTGTATGAAGAAGGCCTTCGGGTTGTAAAGTACTTTCAGCGGGGAGGAAGGGAGTAAAGTTAATACCTTTGCTCATTGACGTTACCCGCAGAAGAAGCACCGCCTAACTCCGTGCCAGCAGCCGCGGTAATCCGGAGGGTGCAAGCGTTAATCGGAATTACTGGGCGTAAAGCGCACGCAGGCGGTTTGTTAAGTCAGATGTGAAATCCCCGGGCTCAACCTGGGAACTGCATCTGA
+
FGGGGGEFDFGGGGG<<C-CFFEGGGG6FF9DFAEGGGGGFGGGGDE@>FC<FFE9<EFGFGFDGGEGFGGGDFGFFGFGGFEGGG7CC>F7CFGGGC<FGCAFAFCGGCGF<FF9FC<<FECGGEGCFCCCCFCECGGFGFFGGGFG*CFF7FGGGCC@ECCE7<:CC*BCC<88++3:?EGG**2;C9:;CC>CGCFGE>*;CGFFGG=5=CGD=C7CGCCD5>E7EE359*>F5*:77=@FFF?GF7>CDF/<7>66<>GG6<>>0F?1:24?#######
@DE18INS60510:318:000000000-B6LD3:1:1101:19255:2854 1:N:0:AAGAGGCATTATGCGA
TGGGGAATATTGCACAATGGGCGCAAGCCTGATGCAGCCATGCCGCGTGTATGAAGAAGGCCTTCGGGTTGTAAAGTACTTTCAGCGGGGAGGAAGGGAGTAAAGTTAATACCTTTGCTCATTGACGTTACCCGCAGAAGAAGCACCGGCTAACTCCGTGCCAGCAGCCGCGGTAATACGGAGGGTGCAAGCGTTAATCGGAATTACTGGGCGTAAAGCGCACGCAGGCGGTTTGTTAAGTCAGATGTGAAATCCCCGGGCTCAACCTGGGAACTGCATCTGA
+
GGGGGGGGGGGGGGGGFGGGGGGGGGGFGGGGGGGGGGGGGGGGGGGGGGGGGGGGGGGGGGGGGGGGGGGFGGGGGGGGFGGGGGGGDDGGGGFGGGFGGDGGGGGGGGGGGGGDGGFGFEFGGGGGGGGGGGGGGGGGGGGGFCFGGGGGGGGGGGGGGGGGGGGFCFGEGGGGGGGGGGGGGGGGFGGGGEDEF7ECEGCFCGGGGFFEEGGGGGGGGGGDG3=CEGD9><9F)1:>FFFFGFF>@FG>FFFFGGFFG3CFF27:::?:::7<7ABF9BF
@DE18INS60510:318:000000000-B6LD3:1:1101:13108:2857 1:N:0:AAGAGGCATTATGCGA
TGGGGAATATTGCACAATGGGCGCAAGCCTGATGCAGCCATGCCGCGTGTATGAAGAAGGCCTTCGGGTTGTAAAGTACTTTCAGCGGGGAGGAAGGGAGTAAAGTTAATACCTTTGCTCATTGACGTTACCCGCAGAAGAAGCACCGGCTAACTCCGTGCCAGCAGCCGCGGTAATACGGAGGGTGCAAGCGTTAATCGGAATTACTGGGCGTAAAGCGCACGCAGGCGGTTTGTTAAGTCAGATGTGAAATCCCCGGGCTCAACCTGGGAACTGCATCTGC
+
GGGGGGGGGGGEFGGGGGGGGGGGGGGDEDGGGGGGGGGGGGGGGGGEGGGFFGGAFGGGGGGGGGGGGGFFGGGGGGGGGGGGGGGGGEEGGGGGGGGGGGGGGGGGFGGGGGG9FGCGGGGGGGGGGGGGGGGGGG,FFGGGGGFGGGGGGGGGGGGGGGGGGGGGGGGGGFGDGCGGGGGGGGGGGGFGGGGG8FFGGGGGGGGFFGFGGGG=FGCGGGGGGGGGGGG75DDFFFGG?FFFGGFC=FCCGFF@FG;9D:CFFBF7:>8?:BDFBF#####
@DE18INS60510:318:000000000-B6LD3:1:1101:17418:2869 1:N:0:AAGAGGCATTATGCGA
TGGGGAATATTGCACAATGGGCGCAAGCCTGATGCAGCCATGCCGCGTGTATGAAGAAGGCCTTCGGGTTGTAAAGTACTTTCAGCGGGGAGGAAGGGAGTAAAGTTAATACCTTTGCTCATTGACGTTACCCGCAGAAGGAGCACCGGCTAACTCCGTGCCAGCAGCCGCGGTAATACGGAAGGTGCAAGCGTTAATCGGAATTACTGGGCGTAAAGCGCACGCAGGCGGTTTGTTAAGTCAGATGTGAAATCCCCGGGCTCAACCTGGGAACTGCATCTGA
+
GGGGEGGGGGGGGGGGGGGGGGGGFEGEGGGGGGFFFGFGGGGGGGGGGGGGGGGGGGGGGGGGGGGGGGGGGGFGF?CCCFGGFFGGGGGEGGGGCGFEGFEAGGGGGFGGGGGGGGGGGFGGGGDFCFGGGGGGGGGGGGGGGGGGGG7FGGGFCFFGGGECFGGGGGGGGEEGFGGGGDEGGGGGGGGGGGGEEGGGGGGG?CFGGFFFGGDECFGGGGGGGGDGGGG<CDGF@FFG7=?*0:FFFGGGGFF6CG66C39*9<F00@?7>?DFFFFFFFF
@DE18INS60510:318:000000000-B6LD3:1:1101:7045:2879 1:N:0:AAGAGGCATTATGCGA
TGGGGAATATTGCACAATGGGCGCAAGCCTGATGCAGCCATGCCGCGTGTATGAAGAAGGCCTTCGGGTTGTAAAGTACTTTCAGCGGGGAGGAAGGGAGTAAAGTTAATACCTTTGCTCATTGACGTTACCCGCAGAAGAAGTACCGGCTAACTCCGTGCCAGCAGCCGCGGTAATACGGAGGGTGCAAGCGTTAATCGGAATTACTGGGCGTAAAGCGCACGCAGGCGGTTTGTTAAGTCAGATGGGAAATCCCCGGGCTCAACCGGGGAGCTGCATCTGA
+
-CFEEE@CF<FE,CEGDGFFG,@F::BFG<C<EC<AF,FEFFG,F:@:@8CFGGGFFDFGFCF<ECEGFEGFFACDAFE,CFCFGGGEGG7FE7?EFE8FFFFGF,BDGFEFGCFFGG9FFGF<FGGGFD:DFGGGGECCFGC,73@>FEDFF><D,>:*FFCFFGFGGEEGGECECCFFGCG8CGGGGDF8E8CGGGGGG5;EFFG+<CCFGGG*:>*9CD5C*1:<*CC))9<<@47CF=7@F7*6)9<CFF#############################
@DE18INS60510:318:000000000-B6LD3:1:1101:14789:2890 1:N:0:AAGAGGCATTATGCGA
CCCAAATAAGAGCAACACTGCCCTCGGTAATCATTGCACCGTAAAACACCGGACGTCCATGCCGTTCCGAGGTCATACAACGTGCCATCAACGGGCTTTGCGTAGCATGAAAACCCGAAATGGCACCACATGCAATACTCACAAACATAATCGGAAAAATAGGAAGCTCACTTGCTTCGGGATTTGTATTTTGCAAACCATCCCAAAGTTCAGGCAAAGCCGGATGGTTAACGTAGAGCATCACCAAAATGCCTACTGCCATAAACAACAAGGCAACCGCAAA
+
GGGGGGGGGGGGGGGGG7FGGGGGGGGGGGGGGGGGGGGGGGGG<CCFFFGGGGGGGGGGGGGGGGGGGGGGFGGGGGGGGGGGGGGGGGGGGGGGGGGGGGGGGGGGGGGGGGGGGGGGGGGGGGGGGGGGGGGGGGGGGGGGGGGGGGFGGGGGGGGGGGGGGGGGGGGGGGGGGGGGGGGGGGGGGGGGGGGGBEFGFGGGGGGGGGGGGGGGGGGGGGGGGGGDFFGGGGGF@FFG??FFGGFGFGGFGFF:DF2?GFGGFBFFBFFFB::??<BFFFF
@DE18INS60510:318:000000000-B6LD3:1:1101:23986:2904 1:N:0:AAGAGGCATTATGCGA
TGGGGAATATTGCACAATGGGCGCAAGCCTGATGCAGCCATGCCGCGTGTATGAAGAAGGCCTTCGGGTTGTAAAGTACTTTCAGCGGGGAGGAAGGGAGTAAAGTTAATACCTTTGCTCATTGACGTTACCCGCAGAAGAAGCACCGGCTAACTCCGTGCCAGCAGCCGCGGTAATACGGAGGGTGCAAGCGTTAATCGGAATTACTGGGCGTAAAGCGCACGCAGGCGGTTTGTTAAGTCAGATGTGAAATCCCCGGGCTCAACCTGGGAACTGCATCTGA
+
GGGGGGGGGGGGGGGGGGGGGGGGGGGFGGGGGGGGGGGFGGGGGGGFGGGGGGFGGGGGGGGGFFGGGGGEGGGGGGGFGFGGGGGGGGGGGGGGGGGGGGGGGGFF<EGFGGFGGGGGGFFGGGGGGFGGGGGGGDGGGFGGGGFGGGGGGGGGGGGGGGFGGDGGFGGGGGGGGECGC*FGGE5;CE@5E8*;8EGFEGGGFCGG?E:CEGEG57CDGG=GGCCGDGG75*9.7@FG*8*1:<@*7:77:=)/7C(3<8CFFFF??@F??##########
@DE18INS60510:318:000000000-B6LD3:1:1101:24110:2933 1:N:0:AAGAGGCATTATGCGA
TGGGGAATATTGCACAATGGGCGCAAGCCTGATGCAGCCATGCCGCGTGTATGAAGAAGGCCTTCGGGTTGTAAAGTACTTTCAGCGGGGAGGAAGGGAGTAAAGTTAATACCTTTGCTCATTGACGTTACCCGCAGAAGAAGCACCGGCTAACTCCGTGCCAGCAGCCGCGGTAATACGGAGGGTGCAAGCGTTAATCGGAATTACTGGGCGTAAAGCGCACGCAGGCGGTTTGTTAAGTCAGATGTGAAATCCCCGGGCTCAACCTGGGAACTGCATCTGA
+
GGGGGGGGGGGGGGGGGGGGGGGGGGGGGGGGGGGGGGGGGGGGGGGGGGGGGGGGGGGGGGGGGGGGGGGGGGGGGGGGGGGGGGGGGGGGGGGGGGGGGGFGGGGGGGGGGGGGGGGGGGGGGGGGGGGGGGGGGGGGGGGGGGGGGGGGGGGGGGGGGGGGGGGFGGGGGGGGFGGGGGGGGGGGGGGFGGDGGGGGGGGGGGGGCFCFEGGGFGGGGGEGGDGGGGGGGGD<?FCGFFFFG?F76:>:CF?FDG9>C@CF4:@:?F?B?BFBFBAF2>B
@DE18INS60510:318:000000000-B6LD3:1:1101:13353:2941 1:N:0:AAGAGGCATTATGCGA
TGGGGAATATTGCACAATGGGCGCAAGCCTGATGCAGCCATGCCGCGTGTATGAAGAAGGCCTTCGGGTTGTAAAGTACTTTCAGCGGGGAGGAAGGGAGTAAAGTTAATACCTTTGCTCATTGACGTTACCCGCAGAAGAAGCACCGGCTAACTCCGTGCCAGCAGCCGCGGTAATACGGAGGGTGCAAGCGTTAATCGGAATTACTGGGCGTAAAGCGCACGCAGGCGGTTTGTTAAGTCAGATGTGAAATCCCCGGGCTCAACCTGGGAACTGCATCTGA
+
GGGGGGGGGGGGGGGGGGGGGGGGGGGGGGGGGGGGGGGGGGGGGGGGGGGGGGGGGGGGGGGGGGGGFEGGGGGGGGGGGGGGGGGGGGGGGGGGGGGGGGGGGGFGGGGGGGGCFGGGGGGGGGGGGGGGGGGGGGGGGGGGGGGGGGGGGGGGGGGFGGGGGGGGFFGGGEEEGFFGGGEGGDGGCEGGGEEG>EGGGGCFCGGGGGGGGG5ECGFGDGGGGDGGGGGCG5DF4*CDFFFFGGFFFFG=C@)7DGB>GDGGF?FFFFFFFFFFDBA>4<B
@DE18INS60510:318:000000000-B6LD3:1:1101:8331:2964 1:N:0:AAGAGGCATTATGCGA
TGGGGAATATTGCACAATGGGCGCAAGCCTGATGCAGCCATGCCGCGTGTATGAAGAAGGCCTTCGGGTTGTAAAGTACTTTCAGCGGGGAGGAAGGGAGTAAAGTTAATACCTTTGCTCATTGACGTTACCCGCAGAAGAAGCACCGGCTAACTCCGTGCCAGCAGCCGCGGTAATACGGAGGGTGCAAGCGTTAATCGGAATTACTGGGCGTAAAGCGCACGCAGGCGGTTTGTTAAGTCAGATGTGAAATCCCCGGGCTCAACCTGGGAACTGCATCTGA
+
FFGFGGGGGGGGFGGGGGGGFGGEFFGGGGGGGGGFFFGGGGGFGGGEGGGGGGGGGGGGGGGFGGGGFGGGGGGGFFGF9FGGFGGGGGGGGBFGGGGGGGGGGGGGGGGGAAFFGGGFFBFCGGGGGGGGGGGGGGGGGGGGGGGFCGGEGGGGGGGGEGGFGGGGGGGCCEGGGGGGGGGDCEGGGGGGGGGGFGGFGGGG6CFFFGGCEGGG*CGGGGGGGGGGGGDCDDC:?FGGFFFFGGFF6FGDGF@)CDFFGFGG??F0:F?F?BBF2>9>546
@DE18INS60510:318:000000000-B6LD3:1:1101:17382:2980 1:N:0:AAGAGGCATTATGCGA
TGGGGAATATTGCACAATGGGCGCAAGCCTGATGCAGCCATGCCGCGTGTATGAAGAAGGCCTTCGGGTTGTAAAGTACTTTCAGCGGGGAGGAAGGGAGTAAAGTTAATACCTTTGCTCATTGACGTTACCCGCAGAAGAAGCACCGGCTAACTCCGTGCCAGCAGCCGCGGTAATACGGAGGGTGCAAGCGTTAATCGGAATTACTGGGCGTAAAGCGCACGCAGGCGGTTTGTTAAGTCAGATGTGAAATCCCCGGGCTCAACCTGGGAACTGCATCTGA
+
GGGGGGGGGGGGGGGGGGGGGGGGGGGGGGGGGGGGGGGGGGGGGGGGGGGGGGGGGGGGGGGGGGGGGGGGGGGGG?C<CFGGGGGGGGGGGGGGGGGGGGGGGGGGGGGGGGGGGGGGGGGGGGGGGGGGGGGGGGGGGGGGGGGGGGGGGGGGGGGGGGGGGGGGGGGGGGGGGGGGGGGCEGGGGGGGGGGGGGGGGCCGGGGGG?FGGGGGGGGGGGGGDCEGGGGCDCGFFFGGFFFFGEF:67:DGFFFGGFFDBDFF:F?FFBF?FFFFF>ABFF
@DE18INS60510:318:000000000-B6LD3:1:1101:23730:2998 1:N:0:AAGAGGCATTATGCGA
TGGGGAATATTGCACAATGGGCGCAAGCCTGATGCAGCCATGCCGCGTGTATGAAGAAGGCCTTCGGGTTGTAAAGTACTTTCAGCGGGGAGGAAGGGAGTAAAGTTAATACCTTTGCTCATTGACGTTACCCGCAGAAGAAGCACCGGCTAACTCCGTGCCAGCAGCCGCGGTAATACGGAGGGTGCAAGCGTTAATCGGAATTACTGGGCGTAAAGCGCACGCAGGCGGTTTGTTAAGTCAGATGTGAAATCCCCGGGCTCAACCTGGGAACTGCATCTGA
+
GGGGGGGGGGGGGGGGGGGGGGGGGGGGGGGGGGGGGGGGGGGFGGGGGEGGGGGGGGGGGGGGGGGGFEGGGGGGCFFFFGGGGGGGGGGGFGGGGGGGGGGGGFGFGGGGGGGGFGGGGGGGGGGFFGGGGGGGGGGGGGGGGFGGGGGGGGGGGFGGGGGGGGGGGGGGGEEG7EGGGGGGGGGGGGGGGDGGGC9CEGGGGGGG9EFCEEEGGGGGGDEGGGGGGGG<DC>>FFGG77FFGFFD?FG7*=F4FG62C5D467@>7F???FFFF<9:>AB
@DE18INS60510:318:000000000-B6LD3:1:1101:14436:2999 1:N:0:AAGAGGCATTATGCGA
TGGGGAATATTGCACAATGGGCGCAAGCCTGATGCAGCCATGCCGCGTGTATGAAGAAGGCCTTCGGGTTGTAAAGTACTTTCAGCGGGGAGGAAGGGAGTAAAGTTAATACCTTTGCTCACTGACGTTACCCGCAGAAGAAGCACCGGCTAACTCCGTGCCAGCAGCCGCGGTAATACGGAGGGTGCAAGCGTTAATCGGAATTACTGGGCGTAAAGCGCACGCAGGCGGTTTGTTCAGTCAGATGTGAAATCCCCGGGCTCAAACTGGGCACTGCATATGA
+
GGGGGGGGGGGFGGGGGGGGGGFGGGGGC8EFFGDGGGGGGDFEGGGGDGGGGGGGGGGGGGGGCFFGGGGDGEFGFFFFEDFGCDFGCCGDEGGDEGGGGGDFGEBDFGGGGGGGGGGGGGGGGGGCFGGGGGGGGGGGGGGGGGGGGC:FEFCFFFGGGGGGGFGGGGC:E8EGCFGGGGG>GCEGFGFGGEGEF?CFEGGGGGGGC6FEECEEGCCGGC=DEGEDGDGCDDCF4*::@FFFC7@>F*:7:7:FFDFF:)9FF)93<:?(4:0:F######
@DE18INS60510:318:000000000-B6LD3:1:1101:23611:3017 1:N:0:AAGAGGCATTATGCGA
TGGGGAATATTGCACAATGGGCGCAAGCCTGATGCAGCCATGCCGCGTGTATGAAGAAGGCCTTCGGGTTGTAAAGTACTTTCAGCGGGGAGGAAGGGAGTAAAGTTAATACCTTTGCTCATTGACGTTACCCGCAGAAGAAGCACCGGCTAACTCCGTGCCAGCAGCCGCGGTAATACGGAGGGTGCAAGCGTTAATCGGAATTACTGGGCGTAAAGCGCACGCAGGCGGTTGGTTAAGTCAGATGTGAAATCCCCGGGCTCAACCTGGGAACTGCATCTGA
+
GGFGGGGGGGGGGGGGGGGGGGGGGGGGGGGGGGGGGGGGFGGGGGGGGGGGGGGGGGGGGGGGGGGG=FFEGGGGGGGFDFGGGGGGGGGGGGGGGFGGGGGGG?DFGGGGGGF9D9=FGGGGGGGFCFGGGGGGGGGGGGGGGGGEGGGGGGGGGGGGGC@FFFGGGEEEG:FG:EGGGGGGGGEGGGGEECEGGFGGEECC6FGFGGCCGECEFC?C3CEGDDGGEED9C)9>:@*:@F6@F0=C?FGD7=9FC>;>9)*9=:>72;:?BF#########
@DE18INS60510:318:000000000-B6LD3:1:1101:16332:3018 1:N:0:AAGAGGCATTATGCGA
TGGGGAATATTGCACAATGGGCGCAAGCCTGATGCAGCCATGCCGCGTGAATGAAGAAGGCCTTCGGGTTGTAAAGTACTTTCAGCGGGGAGGAAGGGAGTAAAGTTAATACCTTTGCTCATTGACGTTACCCGCAGAAGAAGCACCGGCTAACTCCGTGCCAGCAGCCGCGGTAATACGGAGGGTGCAAGCGTTAATCGGAATTACTGGGCGTAAAGCGCAGGCAGGCTGTTTGTTAAGTCAGAGGTGAAATCACCGGGCTCAACCTGTGAACTGCATCGGA
+
GGGGGGGG?FG@F,EEFGGGGGGCGGGGGGGGCFGGGG8F,BFGGGGGG++CFG,DGFGGGGGGGGGGGGGGGGGCF3@@,@8F;F7FGGG:FGF<7FC7FA<28?,?FF:B::22,<F,2,?:9:*8*=*<CG>:EG@C?C?0+;**:8:EFC+@8C*1/;CCGC6:CEE>EE5?:9:EG85EGCG?CFFFD*A8*<FFGDGGCFCC7<F5?######################################################################
@DE18INS60510:318:000000000-B6LD3:1:1101:23752:3053 1:N:0:AAGAGGCATTATGCGA
TGGGGAATATTGCACAATGGGCGCAAGCCTGATGCAGCCATGCCGCGTGTATGAAGAAGGCCTTCGGGTTGTAAAGTACTTTCAGCGGGGAGGAAGGGAGTAAAGTTAATACCTTTGCTCATTGACGTTACCCGCAGAAGAAGCACCGGCTAACTCCGTGCCAGCAGCCGCGGTAATACGGAGGGTGCAAGCGTTAATCGGAATTACTGGGCGTAAAGCGCACGCAGGCGGTTTGTTAAGTCAGATGTGAAATCCCCGGGCTCAACCTGGGAACTGCATCTGA
+
GGGGGGGGGGGGGGGGGGGGGGFGGGGGGGGGGGGGGGGGGGGGGGGGGGGGGGGGGGGGGGGGFGGGC<FGGFGGFGGGGAFGGGGGGGGGGGGGGGGGGGGGGGGGGGGGFF9,CFFGGGGGFGGBFFGGGGGGGGGGGGGGGGFEGGGGGGGGGGGGGFFGGGGGFGGGGGGG?C9EEGGGGGEGGGGFGECEGCGGGGGGGGGGGGGGGGGGGGGGGGGGEDGGGGG95DCFFFGFFFFFFC?CFCFG*=6)9D09DFGGFF>BF46(41?FF<9A><F
@DE18INS60510:318:000000000-B6LD3:1:1101:7782:3063 1:N:0:AAGAGGCATTATGCGA
TGGGGAATATTGCACAATGGGCGCAAGCCTGATGCAGCCATGCCGCGTGTATGAAGAAGGCCTTCGGGTTGTAAAGTACTTTCAGCGGGGAGGAAGGGAGTAAAGTTAATACCTTTGCTCATTGACGTTACCCACAGAAGAAGCACCGGCTAACTCCGTGCCAGCAGCCGCGGTAATACGGAGGGTGCAAGCGTTAATCGGAATTACTGGGCGTAAAGCGCACGCAGGCGGTTTGTTAAGTCAGATGTGAAATCCCCGGGCTCAACCTGGGAACTGCATCTGA
+
@FGFFGCGGGGGGGGGGGGGFGGGGGGFFFGGGGGGGGGGGGGGGGGCGGCGGGGFFGGGGGGGGGGGFFGGEFFFGGFG<FDGGGGGD@EEGCE@7B=CFGFCFGGGGGCFFGGAFF9FFGA9<FFCGGDFFFEGGFAFCGGCFFFEEGGGGCFGGE@7FFACFGGGGDGGE<@EFCF@58FEC8E:FDGFEEEEGGG>EGGG6@FGDFGG8=GDCG=CGGG5:3EDDGG<<*9>@FFFF?=FGGFFFG>FCFF)19>>53*76:FF:F:B?F>FF######
@DE18INS60510:318:000000000-B6LD3:1:1101:15170:3068 1:N:0:AAGAGGCATTATGCGA
TGGGGAATATTGCACAATGGGCGCAAGCCTGATGCAGCCATGCCGCGTGTATGAAGAAGGCCTTCGGGTTGTAAAGTACTTTCAGCGGGGAGGAAGGGAGTAAAGTTAATACCTTTGCTCATTGACGTTACCCGCAGAAGAAGCACCGGCTAACTCCGTGCCAGCAGCCGCGGTAATACGGAGGGTGCAAGCGTTAATCGGAATTACTGGGCGTAAAGCGCACGCAGGCGGTTTGTTAAGTCAGCTGTGAAATCCCCGGGCTCAACCTGGGAACTGCATCTGA
+
GGGGGGGGGGGGGGGGGFGGGGGGGGGGGGGGGGGGGGGGGGGGGGGCGGFGGGGGGFGGGGGGGGGGCFEGGGGGFFGGGGGGGGGGGGGGGGGGGGGGGGGGGGGGGGGGG:FFCGFGGGGGGGGCGGEGGGGGGGGGGGGGGGGGGGGGGGFGGGGGGFGGGGGGGGGGG8EGCGGGGGGGGEGGFFGGGEGG*<CFGGDGGGGGFGGGGGGGFCG3CDGGGGGGGGGD<554)@C>6=4**+9:FFDGDFF4FD>B>5C*74:7:>?<??03<<4AAA=
@DE18INS60510:318:000000000-B6LD3:1:1101:11409:3074 1:N:0:AAGAGGCATTATGCGA
TGGGGAATATTGCACAATGGGCGCAAGCCTGATGCAGCCATGCCGCGTGTATGAAGAAGGCCTTCGGGTTGTAAAGTACTTTCAGCGGGGAGGAAGGGAGTAAAGTTAATACCTTTGCTCATTGACGTTACCCGCAGAAGAAGCACCGGCTAACTCCGTGCCAGCAGCCGCGGTAATACGGAGGGTGCAAGCGTTAATCGGAATTACTGGTCGTAAAGCGCACGCAGGCGGTTTGTTAAGTCAGATGTGAAATCCCCGGGCCCAACCTGGGAACTGCATCTGA
+
FGGGGGGGFFGGGGGGFEGGG?FEF:F7FGFFFFGGGGGDGGGGGGGCG>3CFFGGGGGGGGGGGGGDCFGCFGGCFGGGGGGGGFGGGE>FG:FGGGGGG8FFE:FGFFEECG?FCFGFGGGGGGECFFEFFGCEE:FG+<CGD;EGDGGGGGFCFE@FECCFFGGG@CE8?**/3<CFEECGG8EGGG9FE8CCF?CFDGGGGDCFFG<9?:F6>>*<CC=<*>>7CEC)57>08*:FF@8F*09:F77:DF?65CB2))/*03.3?FF############
@DE18INS60510:318:000000000-B6LD3:1:1101:22757:3086 1:N:0:AAGAGGCATTATGCGA
TGGGGAATATTGCACAATGGGCGCAAGCCTGATGCAGCCATGCCGCGTGTATGAAGAAGGCCTTCGGGTTGTAAAGTACTTTCAGCGGGGAGGAAGGGAGTAAAGTTAATACCTTTGCTCATTGACGTTACCCGCAGAAGAAGCACCGGCTAACTCCGTGCCAGCAGCCGCGGTAATACGGAGGGTGCAAGCGTTAATCGGAATTACTGGGCGTAAAGCGCACGCAGGCGGTTTGTTAAGTCAGATGTGAAATCCCCGGGCTCAACCTGGGAACTGCATCTGA
+
GGGGGGGGGGGGGGGGGGGGGGGGGGGGGGGGGGGGGGGGGGGGGGGGGGGGGGGGGGGGGGGGGGGGGGGGGGGGGGGFGGGGGGGGGGGGGGGGGGGGGGGGGGGGGGGGGGGGGGGGGGGGGGGGGGGGGGGGGGGGGGGGGGGGGGGGGGGGGGGGGGGGGGGGGGGGGGGGGGGGGGGGGGGGGGGGGGDGFGGGGGGGGGGGGGGGGGDEGGFGGGGDGGGDGGGCC5DF?FCGFFFF:+9C?FFDCFF?GDBFGBGFFBFFFFFF>B:?FF>DB>=
@DE18INS60510:318:000000000-B6LD3:1:1101:13205:3095 1:N:0:AAGAGGCATTATGCGA
TGAGGAATATTGGTCAATGGACGAGAGTCTGAACCAGCCAAGTAGCGTGAAGGATGACTGCCCTATGGGTTGTAAACTTCTTTTATACGGGAATAAAGTGAGGCACGTGTGCCTTTTTGTATGTACCGTATGAATAAGGATCGGCTAACTCCGTGCCAGCAGCCGCGGTAATACGGAGGATCCGAGCGTCATCCGGATTTATTGGGTTTAAAGGGAGCGTAGGCGGACGCTTAAGTCAGTTGTGAAAGTTTGCGGCTCAACCGTAAAATTGCAGTTGATACTG
+
GGGGGGGGGGGGGGGGGGGGGGGGGGGGGGGGGGGGGGGGGGGGGGGGGGGGGGGGGGGGGGGG@EGGGGGCCFGGGGGGGGGGGGGGGEGGGGGGGGGGGGGGGGGGGGGGGGGGGGGGGGGGGGGGGGGGGGGGGGGGGGGGGGGGGGGGGGGGGGGGGGGGGGGGGGGGGGGGGGDGGGGGGGGGGGGGGGGGGGGD9CFGGFCCEGCFFFGGGGGDD8CFGGGGGGDGG=>BFFGCFFFEDFFFF7CFGF3@7DBF9@GDFBFBF))5<?449ABFFFF
@DE18INS60510:318:000000000-B6LD3:1:1101:20550:3109 1:N:0:AAGAGGCATTATGCGA
TGGGGAATATTGCACAATGGGCGCAAGCCTGATGCAGCCATGCCGCGTGTATGAAGAAGGCCTTCGGGTTGTAAAGTACTTTCAGCGGGGAGGAAGGGAGTAAAGTTAATACCTTTGCTCATTGACGTTACCCGCAGAAGAAGCACCGGCTAACTCCGTGCCAGCAGCCGCGGTAATACGGAGGGTGCAAGCGTTAATCGGAATTACTGGGCGTAAAGCGCACGCAGGCGGTTTGTTAAGTCAGAGGTGAAATCCCCGGGCTCAACCTGGGAACTGCATCTGA
+
GGGGGGGGGGGGGGGGGFEEFGFGGGGFGGGGGGGGFFFGDGGFGGGGGGGGGGGGGGGGGGFFGDFGE@FFFFEFGGGGGGGGGGGDCFEGGEGCGGGGGGGGGGGGGGGGGGG9CFFFFCCECGGCFGGFGEGGGGGEGGGGGGFGGGDEFEGGGEGGGGGGGGGF*:?EECGGCGGGGGGGGEGCCFCEE>5*8@FGGGGGCCCE+82::>===CGGDD59/9E)7>D####################################################
@DE18INS60510:318:000000000-B6LD3:1:1101:11710:3137 1:N:0:AAGAGGCATTATGCGA
TGGGGAATATTGCACAATGGGCGCAAGCCTGATGCAGCCATGCCGCGTGTATGAAGAAGGCCTTCGGGTTGTAAAGTACTTTCAGCGGGGAGGAAGGGAGTAAAGTTAATACCTTTGCTCATTGACGTTACCCGCAGAAGAAGCACCGGCTAACTCCGTGCCAGCAGCCGCGGTAATACGGAGGGTGCAAGCGTTAATCGGAATTACTGGGCGTAAAGCGCACGCAGGCGGTTTGTTAAGTCAGATGTGAAATCCCCGGGCTCAACCTGGGAACTGCATCTGA
+
GGGGGGGGGGGGGFGGGGGGGGGGGGGGGGGGGGGGGGGGGGGGGGEFGEGGGGGGGGGGGGGGGGGGGGGFGGGGGGGGGGGGGGGGFGGGGGGGGGGGGGGGGGGGGGGGGGGGGGGGGGGGGGGGGGGGGGGGGGGGGGGGGGGGGGGGGGGGGGGGGGGGGGGGGGGGGGGGCCGGGGGGGGGGFGGGGGEEGFFDEGGGGGGGGGGGGGGGGGGGGGGGGGGGGGGGG:DFFFGGFFFFGG6:8>D>7FFFCDBBG@GGFFFFFF??FB?724AAA>F
@DE18INS60510:318:000000000-B6LD3:1:1101:21872:3138 1:N:0:AAGAGGCATTATGCGA
TGGGGAATATTGCACAATGGGCGCAAGCCTGATGCAGCCATGCCGCGTGTATGAAGAAGGCCTTCGGGTTGTAAAGTACTTTCAGCGGGGAGGAAGGGAGTAAAGTTAATACCTTTGCTCATTGACGTTACCCGCAGAAGAAGCACCGGCTAACTCCGTGCCAGCGGCCGCGGTAATACGGAGGGTGCAAGCGTTAATCGGAATTACTGGGCGTAAAGCGCACGCAGGCGGTTTGTTAAGTCAGATGTGAAATCCCCGGGCTCAACCTGGGAACTGCATCTGA
+
GCFGGGGGFGGGGGGGGGGDFGGGGGGGGGGGGGGGGGGGGGGGGGGG>FGGGGEGGGDFGGGGGGGGGGGGGGGGGGGGEGGGGG@FGGCCEEGGGGGGGGGGGGGGGGGGGGCGGDFFGGGFGGGGGGGGGGEG7FGCFGGFFGGGDCFGGGFFGGGGGGGGGCGGEGGGEGGDFGG@CGCC*;CEG@@8CEGGGGGGG*CFGEGGG?FFGGCGGGD)9DEGGDGDGE>>95C4)9CGF?FF7C@C4*0:FBFFFDFB:3CFFBF(,58B??#########
@DE18INS60510:318:000000000-B6LD3:1:1101:7952:3143 1:N:0:AAGAGGCATTATGCGA
TGGGGAATATTGCACAATGGGCGCAAGCCTGATGCAGCCATGCCGCGTGTATGAAGAAGGCCTTCGGGTTGTAAAGTACTTTCAGCGGGGAGGAAGGGAGTAAAGTTAATACCTTTGCTCATTGACGTTACCCGCAGAAGAAGCACCGGCTAACTCCGTGCCAGCAGCCGCGGTAATACGGAGGGTGCAAGCGTTAATCGGAATTACTGGGCGTAAAGCGCACGCAGGCGGTTTGTTAAGTCAGATGTGAAATCACCGGGCTCAACCTGGGAACTGCATCTGA
+
AGGFGGGGFGGDGGGFFCFGGGEGGGGDECFGGGGFGFFGGGGFGGGFGGGGGGGGGGDGGGGFFFGCCFG=FFGGGGGFF,BEF<>FCECGGGGGGGGDGGGGGG9EGGGGGD9FF<<FDG,EFGFGFGGGGGGGGEGGGGGGGGFFEGGGGG9ECEFGDGFFFGGDFEC:FFGEFGGGGGGGGGGEGFGCE8?EGCCGEGGGGGG7C<C5EEEEGGFD3CEG=DGGCED99*1.5BFGF?FFGCBFFGG**9*)9>>9C)9C6(<33>:??F?B<A4<46@
@DE18INS60510:318:000000000-B6LD3:1:1101:10059:3150 1:N:0:AAGAGGCATTATGCGA
TGGGGAATATTGCACAATGGGCGCAAGCCTGATGCAGCCATGCCGCGTGTATGAAGAAGGCCTTCGGGTTGTAAAGTACTTTCAGCGGGGAGGAAGGGAGTAAAGTTAATACCTTTGCTCATTGACGTTACCCGCAGAAGAAGCACCGGCTAACTCCGTGCCAGCAGCCGCGGTAATACGGAGGGTGCAAGCGTTAATCGGAATTACTGGGCGTAAAGCGCACGCAGGCGGGTTGTTAAGTCAGATGTGAATTCACCGGGCTCAACCTGGGAACTGCATCTGA
+
GGGFFGFGGGGGGGGGGFGGGGFGGGGGGGGGGFFGGGGGGGGGGGGFGGGGGGFGGGGGCGGGGGGGEFFFFGDFGFGCFCFGGGGGGGGFGCFGGGGGGGGGGGGGGGGGGGFCFGCF9FGGGGGFGFGGGGGGGGGGGGGGGGGGGGGGGGGGFFGGGGGGGGGGCF>EG?>EGGGGGGGGGGGGGGGGGEEDFDGGGGGF6FGFGGFGGGGGGGGGDGEGEGGGGGG)/*9@5BFFBFFFF9@CFDFG=B*9FDBFD)9CF?F77FB??BBFFF2>D>F
@DE18INS60510:318:000000000-B6LD3:1:1101:16509:3159 1:N:0:AAGAGGCATTATGCGA
TGGGGAATATTGCACAATGGGCGCAAGCCTGATGCAGCCATGCCGCGTGTATGAAGAAGGCCTTCGGGTTGTAAAGTACTTTCAGCGGGGAGGAAGGGAGTAAAGTTAATACCTTTGCTCATTGACGTTACCCGCAGAAGAAGCACCGGCTAACTCCGTGCCAGCAGCCGCGGTAATACGGAGGGTGCAAGCGTTAATCGGAATTACTGGGCGTAAAGCGCACGCAGGCGGTTTGTTAAGTCAGATGTGAAATCCCCGGGCTCAACCTGGGAACTGCATCTGA
+
GGGGGGGGGGGGGGGGGGGGGGGGGGGFGGGGGGGGGGGGGGGFGGGGGGGGGGGGGGGGDGGGGGGGCEFFFGGGG@@3<@FFGGGGGGGGGGGGGGGGGGGGGGGGGGGGGGGGGGGGGGGGGGGGGGGGGGGGGGGCFGGGGGGGGGEGGGGGGGGGEGGGGGGGGGGGGEGGFFCFGGGGGGGGGFGGGGGE5CF>EGGGCGGGGGGGGGGGGGGGGGGGEGGGGGG95CDF4FGGFFFFF+9D?*:2*9@:3<9>D59FFFFFF>?FFFF<2A)44<F
@DE18INS60510:318:000000000-B6LD3:1:1101:21595:3170 1:N:0:AAGAGGCATTATGCGA
TGGGGAATATTGCACAATGGGCGCAAGCCTGATGCAGCCATGCCGCGTGTATGAAGAAGGCCTTCGGGTTGTAAAGTACTTTCAGCGGGGAGGAAGGGAGTAAAGTTAATACCTTTGCTCATTGACGTTACCCGCAGAAGAAGCACCGGCTAACTCCGTGCCAGCAGCCGCGGTAATACGGAGGGTGCAAGCGTTAATCGGAATTACTGGGCGTAAAGCGCACGCAGGCGGTTTGTTAAGTCAGATGTGAAATCCCCGGGCTCAACCTGGGAACTGCATCTGA
+
GGGEGGGGGGGGGGGGGGGGGCFGGGGGGGGGGGGGGGGFGGGGGGGGGGGGGGFFGGGGGGGGGGGGG@EFFFFGFFGFEFGAEFGFCGGGCFFFGGGGGG9FFFGGGGGFGGGACGGFFGFGGFGEGEEG8CGGGDGGDFGCAGFGGGGGGG9FGGFGGGGGGGGG@CGGGGGGGGGGGGFCGGGDFGGGGED>CFEGGGCGGGGGFGGGDCEEGGFDDGGGGGGGGEG37D<FF4>FFFFFCEFGBGGFGFFFFD3>D><FFBF?<>:?:0:<?<>ABF8
@DE18INS60510:318:000000000-B6LD3:1:1101:13623:3175 1:N:0:AAGAGGCATTATGCGA
TGGGGAATATTGCACAATGGGCGCAAGCCTGATGCAGCCATGCCGCGTGTATGAAGAAGGCCTTCGGGTTGTAAAGTACTTTCAGCGGGGAGGAAGGGAGTAAAGTTAATACCTTTGCTCATTGACGTTACCCGCAGAAGAAGCACCGGCTAACTCCGTGCCAGCAGCCGCGGTAATACGGAGGGTGCAAGCGTTAATCGGAATTACTGGGCGTAAAGCGCACGCAGGCGGTTTGTTAAGTCAGATGTGAAATCCCCGGGCTCAACCTGGGAACTGCATCTGA
+
GGGGGGGGGGGGGGGGGGGGGGGGGGGGGGGGGGGGGGGGGGGGGGGGFGGGGGGGGGGGGGGGGGGG@FGFGGGGGGGGGGGGGGGGGGGGEFGGGGGGGFCFGGGGGGGGGGGGGGGFGFGGGGGFFGGGGGGGGGGGGCGGGGGGGGCGGGGFGGGGGGGGGGGGGGGGGGGGCGFGGEGGGGGGGGGGGGGGG79;CEGGGGGGFGGGGCEGGGGGGGGDDDGDGGG7<CDFFFFGFFFFFFF>BGFFF?F?CDBFG3FFF?::BF?:?FFFFF4AAA4
@DE18INS60510:318:000000000-B6LD3:1:1101:19627:3183 1:N:0:AAGAGGCATTATGCGA
TGGGGAATATTGCACAATGGGCGCAAGCCTGATGCAGCCATGCCGCGTGTATGAAGAAGGCCTTCGGGTTGTAAAGTACTTTCAGCGGGGAGGAAGGGAGTAAAGTTAATACCTTTGCTCATTGACGTTACCCGCAGAAGAAGCACCGGCTAACTCCGTGCCAGCAGCCGCGGTAATACGGAGGGTGCAAGCGTTAATCGGAATTACTGGGCGTAAAGCGCACGCAGGCGGTTTGTTAAGTCAGATGTGAAATCCCCGGGCTCAACCTGGGAACTGCATCTGA
+
GGGGGGGGGGGGGGFFGGGGGGGGGGGGGGGGGGGGGFFFFGGGGGGGGGGGGGGGGGGGGGGGGGGGGGGDFFGGGGGEGGGGGGGDCFGFGEFGGEGGGGGGGGGGGGGGGFGFGGGGGGGFGGG@FFGGGGGGGEGGGGGGGGGGGGGFFGGGGGGGGGFGGGGGCGGGGGDEGGGGGGGGGEGGGGGGDEGGG@FGGGCC6<?F:FCCEEEGGFGGGGEGGGGGEEGGCC<<??DF=BFFF9@:7:D::?6?GC>935>FF:4:?F#############
@DE18INS60510:318:000000000-B6LD3:1:1101:20846:3186 1:N:0:AAGAGGCATTATGCGA
TGGGGAATATTGCACAATGGGCGCAAGCCTGATGCAGCCATGCCGCGTGTATGAAGAAGGCCTTCGGGTTGTAAAGTACTTTCAGCGGGGAGGAAGGGAGTAAAGTTAATACCTTTGCTCATTGACGTTACCCGCAGAAGAAGCACCGGCTAACTCCGCGCCAGCAGCCGCGGTAATACGGAGGGTGCAAGCGTTAATCGGAATTACTGGGCGTAAAGCGCACGCAGGCGGTTTGTTAAGTCAGATGTGAAATCCCCGGGCGCAACCTGGGAACTGCATCTGA
+
GGGGGGGGGGGGGGGGGGGGGGFEGGGCGGGGGGGGGGGGGGGGGGGEGGGGGG9FFGGGGGGGGGGGGGGCGGGGGGGGFGGFGGGGGGGGGGGGDCFFGFCGGGGGGGGFGGGGGGFFFFFCGGGE>BFCEFGFGGGGFFGGGGAEEGDGGGG9AFCGGGGCFGGGC@78EECCCFGDEGGECC5EF7CFEGCEFC?CDGCEGGGGG6CCEE=/5CFGDD=DEDGDGGG7C*>F:F7:9FFFCGFD=7:>CF#############################
@DE18INS60510:318:000000000-B6LD3:1:1101:13723:3205 1:N:0:AAGAGGCATTATGCGA
TGGGGAATATTGCACAATGGGCGCAAGCCTGATGCAGCCATGCCGCGTGTATGAAGAAGGCCTTCGGGTTGTAAAGTACTTTCAGCGGGGAGGAAGGGAGTAAAGTTAATACCTTTGCTCATTGACGTTACCCGCAGAAGAAGCACCGGCTAACTCCGTGCCAGCAGCCGCGGTAATACGGAGGGTGCAAGCGTTAATCGGAATTACTGGGCGTAAAGCGCACGCAGGCGGTTTGTTAAGTCAGATGTGAAATCCCCGGGCCCAACCTGGGAACTGCATCTGA
+
GFFGGG@ECDF@EFGGFGGDF8FEGGCECFFFGFGGGCFEFGGFD7FCC:EFCCGGFGFD,ECFGG>E=F+B,ECFEFGGEFGEEGGG@EE:>E<<CEGGGGGGFFGFGGGGF<CFFAFCCG9,@3CFFGEGGGGGGDFCCFCFGB7=@FGCFEC,?FFFGGGGGF7C8@8*?88CFFCFCEGEDEEEGGGGEGDGEFFE5E*;7:CECGC58>EGG7DGGGGGCCE5EGD7)/>FFFGDB6??CF?D6CC:C6FF5D>BD))/)47(3F6:??F?#######
@DE18INS60510:318:000000000-B6LD3:1:1101:11515:3206 1:N:0:AAGAGGCATTATGCGA
TGGGGAATATTGCACAATGGGCACAAGCCTGATGCAGCCATGCCGCGTGTATGAAGAAGGCCTTCGGGTTGTAAAGTACTTTCAGCGGGGAGGAAGGGAGTAAAGTTAATACCTTTGCTCATTGACGTTACCCGCAGAAGAAGCACCGGCTAACTCCGTGCCAGCAGCCGCGGTAATACGGAGGGTGCAAGCGTTAATCGGAATTACTGGGCGTAAAGCGCACGCAGGCGGTTTGTTAAGTCAGATGTGAAATCCCCGGGCTCAACCTGGGAACTGCATCTGA
+
GGGGGGCFGGGGGGGGGGGGGGGGGG8FGGGGGGGGGGGGGGGGGGEGGGFGGGGGGGFGGDGFGGGEFGGFGGGGGGGFGFGGGGGGGGFGEBCFGEGGGGGGFFGG:FFGGGGFGGGGGFGFFGGGGGGGGGGGGE8?FGGGGGGGGGE5ECGGGGGGGFGGGDGGGGGGGGDGFEFGG5CGE*CGGGFGGGGGG7FEDGGGG7CG?CFGGEGDGFFGDGD5*1>DEEG7)>75@F*09F*9::6*7:D*7@?:FGFFG>FGF(>:::1(56??<A<AAA#
@DE18INS60510:318:000000000-B6LD3:1:1101:11498:3213 1:N:0:AAGAGGCATTATGCGA
TGGGGAATATTGCACAATGGGCACAAGCCTGATGCAGCCATGCCGCGTGTATGAAGAAGGCCTTCGGGTTGTAAAGTACTTTCAGCGGGGAGGAAGGGAGTAAAGTTAATACCTTTGCTCATTGACGTTACCCGCAGAAGAAGCACCGGCTAACTCCGTGCCAGCAGCCGCGGTAATACGGAGGGTGCAAGCGTTAATCGGAATTACTGGGCGTAAAGCGCACGCAGGCGGTTTGTTAAGTCAGATGTGAACTCCCCGGGCTCAACCTGGGAACTGCATCTGA
+
GGGGGGGGGGFDFFGGGGGGGGGGGGGGGGGGGGGGGGGGGGGGGGGGGGGGGGGGGGGGGGGGGGGGGGGGGGGGGGGGGGGGGGGGGGCGEFGGGGGGGGFFGGGGGGGGGGGGGGGGGGGDGGGGGGGGGGGGGGFGGGGGGGGGEGGGGGGGFGGGGGGGGFEEGGGGGG5CGFGGGDG>EC8>FFGGGGGGGFGG58EGGCGGGGGGGEGCGGGGGGGGGGGGGGGDDGGFFFGF=6@F:EFGFGC*:=?>GGFFG3CGFFFF<F0:BFBBFD<>66?
@DE18INS60510:318:000000000-B6LD3:1:1101:10303:3282 1:N:0:AAGAGGCATTATGCGA
TGGGGAATATTGCACAATGGGCGCAAGCCTGATGCAGCCATGCCGCGTGTATGAAGAAGGCCTTCGGGTTGTAAAGTACTTTCAGCGGGGAGGAAGGGAGTAAAGTTAATACCTTTGCTCATTGACGTTACCCGCAGAAGAAGCACCGGCTAACTCCGTGCCAGCAGCCGCGGTAATACGGAGGGTGCAAGCGTTAATCGGAATTACTGGGCGTAAAGCGCACGCAGGCGGTTGGTTAATGCAGATGTGAAATCCCCGGGCTCAACATGGGAACTGCATCTGA
+
GGGFCCFGFFGGGGGFDACEGFFGGEGFGGGGGFGGGFFGGGGGGGF@FG<EFGGGGFGG8FFFGGGEFGC=EDFGGFEFFCEGGGDFDEEFGFFFGDCGGGGGGEFGGFAFDFDEFFAFFGFGGGGCF<FFCCFGEEFFGGGGGGCGEGGGFF;FFEG@FGEEGF:FFE7C:CFEFECFGGGGCC85CFD8C>8:F+<CGGDG6C:9EGFGGCGEEGFGDDCCC<EDEGGG9)5>)=****19C99:@GGDCFF9CD99)73CF:4(8F<?7:82<A#####
@DE18INS60510:318:000000000-B6LD3:1:1101:14949:3308 1:N:0:AAGAGGCATTATGCGA
TGGGGAATATTGCACAATGGGCGCATGCCTGATGCAGCCATGCCGCGTGTATGGAGAAGGCCTTCGGGTTGTAAAGTACTTTCAGCGGGGAGGAAGGGAGTAAAGTTAATACCTTTGCTCGTTGACGTTACCCGCAGAAGAAGCACCGGCTAACTCCGTGCCAGCAGCCGCGGTAATACGGAGGGTGCAAGCGTTAATCGGAATTACTGGGCGTAAAGCGCACGCAGGCGGTTTGTTAAGTCAGATGTGAAATCCCCGGGCTCAACCTGGGAACTGCATCTGA
+
FFGGGGGGEGGFFEFGFFGFEFFFGG7FFFDGGFFFFGGGGGGCEGGCGCFGC@FGGGA,EFFFGGEDGCEGGGF9FFGGFCFF<FCEDEEGGG8FEDFGGG,CDFGGGGC?FGGGA<AAFGGG@EFFGGC<8F73:FD3>FA:CF,<FE:>F>;FGGDGEFFF7,,=C:EECFFC:9EGEE<8*:>CCF0C?;;A*<CFE>*;FFGFG8ECGEG=FFC<C35CC5C37CCCD31)84C7@F4*2+00@CDG7*<@GG#########################
@DE18INS60510:318:000000000-B6LD3:1:1101:11256:3309 1:N:0:AAGAGGCATTATGCGA
TGGGGAATATTGCACAATGGGCGCAAGCCTGATGCAGCCATGCCGCGTGTATGAAGAAGGCCTTCGGGTTGTAAAGTACTTTCAGCGGGGAGGAAGGGAGTAAAGTTAATACCTTTGCTCATTGACGTTACCCGCAGAAGAAGCACCGGCTAACTCCGTGCCAGCAGCCGCGGTAATACGGAGGGTGCAAGCGTTAATCGGAATTACTGGGCGTAAAGCGCACGCAGGCGGTTTGTTAAGTCAGATGTGAAGTCCCCGGGCTCAACCTGGGAACTGCATCTGA
+
GGGFFGGGGGGGGGGGFGGGGGFEGGGFGGGGGGGGGGGGGGGGGGEGGGGGGGGGGGGGGGGGGGGGGGG:FGGGGGGGGGGGGGGGGG@EFGFGGGGGGGGEFGGGGGFFGGGFGGCFFGGGGGGGFFGFGEGGGGFGGGGGGGGGGGGCFGGGGGGGGGGGGGGGGEDGGGGGFGGG5E7EDEEGGGGFEEGGGGGGGGCFFGGFFGGGGGG*>CFDDDGDEGGD5C<7)9D5:=FFFF=9*09CFCFFFF495DBBD3CFF?FF?)478<>?#######
@DE18INS60510:318:000000000-B6LD3:1:1101:10379:3314 1:N:0:AAGAGGCATTATGCGA
TGGGGAATATTGCACAATGGGCGCAAGCCTGATGCAGCCATGCCGCGTGTATGAAGAAGGCCTTCGGGTTGTAAAGTACTTTCAGCGGGGAGGAAGGGAGTAAAGTTAATACCTTTGCTCATTGACGTTACCCGCAGAAGAAGCACCGGCTAACTCCGTGCCAGCAGCCGCGGTAATACGGAGGGTGCAAGCGTTAATCGGAATTACTGGGCGTAAAGCGCACGCAGGCGGGTTGTTAAGTCAGATGTGAAATCCCCGGGCGCAACCTGGGAACTGCATCTGA
+
DFGFGGGGGGGGGGGGEFGGGGGGGGGGGGGGGFGGGFFGFGGGGGGCFFGGGGGGGGGG?FE=FGGGCCFBEFCFGGFC,CFGGGGGDGGGGEFGGGGGGGGGGGGGGGGGGCFAFG9FFCDFFGG:FEFFGFGEGGFGGGGGGFGGGGGGGGGGGGGGGGGGGGGGGGGGGGGG:FFGGGGGG>EGFGGGG/;?F+AEGGGFFFG@GFGGGGGGGGFGGDGGGGGDEGG)>59><@FGFFFFC9=7=CGG*=?F*C>>))9<<9F::>?F4842<A<A9<4
@DE18INS60510:318:000000000-B6LD3:1:1101:23712:3327 1:N:0:AAGAGGCATTATGCGA
TGGGGAATATTGCACAATGGGCGCAAGCCTGATGCAGCCATGCCGCGTGTATGAAGAAGGCCTTCGGGTTGTAAAGTACTTTCAGCGGGGAGGAAGGGAGTAAAGTTAATACCTTTGCTCATTGACGTTACCCGCAGAAGAAGCACCGGCTAACTCCGTGCCAGCAGCCGCGGTAATACGGAGGGTGCAAGCGTTAATCGGAATTACTGGGCGTAAAGCGCACGCAGGCGGTTTGTTAAGTCAGATGTGAAATCCCCGGGCTCAACCTGGGAACTGCATCTGA
+
GGGGGGGGGGGGGGGGGGGGGGGGGGGGGGGGGGGGGGGGGGGGGGGGGGGGGGGGGGGGGGGGGGGGFGGGGGGGGFGFFGGGGGGGGGGGGFGGGGGGGGGFGFGGGGGGGGGFDGFGGFGGGGGEFGFGGGGGGGFGGGGGGGGGGGGGGGGGGGGGGGGGGGGGGGGGGGGG?FGGGGGGGEGGGGGDEEEGG?FGGGGGGGGGGGGGGGGGGGGGGD=CGGGGDGG7)*9;:9CF6@BFG?FGFGGG*97?GD>>7>FCFFF7:FF?BBDFFFAA###
@DE18INS60510:318:000000000-B6LD3:1:1101:25349:3343 1:N:0:AAGAGGCATTATGCGA
TGGGGAATATTGCACAATGGGCGCAAGCCTGATGCAGCCATGCCACGTGTATGAAGAAGGCCTTCGGGTTGTAAAGTACTTTCAGCGGGGAGGAAGGGAGTAAAGTTAATACCTTTGCTCATTGACGTTACCCGCAGAAGAAGCACCGGCTAACTCCGTGCCAGCAGCCGCGGTAATACGGAGGGTGCAAGCGTTAATCGGAATTACTGGGCGTAAAGCGCACGCAGTCGGTTTGTTAAGTCAGATGTGAAATCCCCGGGCTCAACCTGGGAACTTCATCTGA
+
GGGGGGGGGGGGGGGGGFGGGGGGGGGGGGGGGGGGGGGEGGGGFGGG8FGGGGGGGGGGGGGGGFGGGGGGGGGGGGGEEGGGGGGGGGEGGGGGGGGGGGFFGGGGGGGGFFFGGGFGGGGGGGGFCFGFGGGGGGGFGGGGGGGGGGGGGGGGGGGFGGGGGGFGGGGDGEGG:FGGEGGGGGGGGGGGGGGGGGGGGGGGGGFGF6CC:EEGGGGGDGEGGGG/<EC9>*5>?FCDFFF4DFF77FF7CFFFGGFFC<CGF?FFBF01:FF):ABFBB#
@DE18INS60510:318:000000000-B6LD3:1:1101:18620:3411 1:N:0:AAGAGGCATTATGCGA
TGGGGAATATTGCACAATGGGCGCAAGCCTGATGCAGCCATGCCGCGTGTATGAAGAAGGCCTTCGGGTTGTAAAGTACTTTCAGCGGGGAGGAAGGGAGTAAAGTTAATACCTTTGCTCATTGACGTTACCCGCAGAAGAAGCACCGGCTAACTCCGTGCCAGCAGCCGCGGTAATACGGAGGGTGCAAGCGTTAATCGGAATTACTGGGCGTAAAGCGCACGCAGGCGGTTTGTTAAGTCAGATGTGAAATCCCCGGGCTCAACCTGGGAACTGCATCTGA
+
GGGGGGGGFGFFGGGDFFGGGGGGGCE<FEEGFGGGGGFFFGGGGGGCFGGGFGGGGGFFFGFDFFGGGGFCFGGGG<CC5CFEFD=FCGGGGEFFECDFGFGF,CDAFGGGF9FFFCFC@>DDDBF:<DCCGEGDFCGGCFGGGEC>:FFGGGFFCGFCC@CCDBCBGGGGG@BEFGGFGEGC>*;CFFGGGEECGCGFD>CE6CCCG8CFCEGCGGGGGGGGCDEDEGG3)CD8@?GGFBFFDFF:@GCFDFFFDD2(755C4?#################
@DE18INS60510:318:000000000-B6LD3:1:1101:11168:3413 1:N:0:AAGAGGCATTATGCGA
TGGGGAATATTGCACAATGGGCGCAAGCCTGATGCAGCCATGCCGCGTGTATGAAGAAGGCCTTCGGGTTGTAAAGTACTTTCATCGGGGAGGAAGGGAGTCCAGTTAATACCTTTGCTCATTGACGTTACCCGCAGAAGAAGCACCGGCTAACTCCGTGCCAGCAGCCGCGGTAATACGTAGGGTGCAAGCGTTAATCGGAATTACTGGGCGTAAAGCGCACGCAGGCGGTTGGTTAATTCAGATGTGAAATCCCCGGGCTCAACCTGGGAACTGCATCTGC
+
GFGGGGGGFFGGCFGGGGGGGGGGGGGGGGGFGGGGGG8FFGGFGGGGGG,CFGFEFGGG8F<FGGGGGGEGGGGGGGGGGGG,,5E7F7:BFCE<CEGCG,,<,<<?FFGG<EG9,<C?,BFFGGEEGGGFG7+>CEF,<FGGFGD7FGGGGGG9FFGGGGGGGGGGGGGBFGGCGGGG+BFGGG>EFFDFGEDGFGGGDC?EGCDCFFGFGE5ACDDG3):<ED=DEGDGD)9)8@>*/0=BFGF>?>:7DF6:FDFBD######################
@DE18INS60510:318:000000000-B6LD3:1:1101:11186:3422 1:N:0:AAGAGGCATTATGCGA
TGGGGAATATTGCACAATGGGCGCAAGCCTGATGCAGCCATGCCGCGTGTATGAAGAAGGCCTTCGGGTTGTAAAGTACTTTCAGCGGGGAGGAAGGGAGTAAAGTTAATACCTTTGCTCATTGACGTTACCCGCAGAAGAAGCACCGGCTAACTCCGTGCCAGCAGCCGCGGTAATACGGAGGGTGCAAGCGTTAATCGGAATTACTGGGCGTAAAGCGCACGCAGGCGGTTTGTTAAGTCAGATGTGAAATCCCCGGGCTCAACCTGGGAACTGCATCTGA
+
FGGFFGGGGGGGGGGGF<FGGFFFGGGFGGGGGGGEFEFEFFGFGGGGGGGGGGGFGGGGGGGGFGGGGGGGGGGGGGGGGGGGGGGGGGEDGGGGGGGGGGGGGGGGGGGGGGGGGDGGGGGGGGGFGGGGGGGGDGGGGGGGGGGGGGGGGGGGGGGGGGGGGGFGFGGGGGCGFGGGGGGGGGGGGG7@GEGGGGGGGGGGGGGGGFGGGGGGGGGGGDEDGGGD=EGCDD<@FFGGF?FFF<=FBGFGG?FFFGB>G3*>FFFFFFFFB?:?<>>A2<7
@DE18INS60510:318:000000000-B6LD3:1:1101:15278:3428 1:N:0:AAGAGGCATTATGCGA
TGGGGAATATTGCACAATGGGCGCAAGCCTGATGCAGCCATGCCGCGTGTATGAAGAAGGCCTTCGGGTTGTAAAGTACTTTCAGCGGGGAGGAAGGGAGTAAAGTTAATACCTTTGCTCATTGACGTTACCCGCAGAAGAAGCACCGGCTAACTCCGTGCCAGCAGCCGCGGTAATACGGAGGGTGCAAGCGTTAATCGGACTTACTGGGCGTAAAGCGCACGCAGGCGGGTTGTTAAGTCAGATGTGAAATCCCCGGGCTCAACCTGGGAACTGCATCTGA
+
GGGGGGGGGGGFGGFGGGGGGGGGGGGGGD@AFGGGGGGGGGGGDCECEFGGGGFGGGFGGGG<EGGGGGGGGGGGGGGFGGGGGGGGGGGGGGCGGGGGGGGGGGGGGGGGGFGGGGFGGGGGGGGFGGGGGGGGGGGGGGGGGGGDGGGGGFGGGGGGGGGGGGGGGGGGGGGGCGGGGGGGGGGGFGGGGCGGDGGGGG*?FGGGGFFFGE5C=7CDCDEDEDEGGGG)99C>FFFF?FFF7FF7FG7FDF?6FGFBD>DGF0<77::???#########
@DE18INS60510:318:000000000-B6LD3:1:1101:12859:3437 1:N:0:AAGAGGCATTATGCGA
TGGGGAATATTGCACAATGGGCGCAAGCCTGATGCAGCCATGCCGCGTGTATGAAGAAGGCCTTCGGGTTGTAAAGTACTTTCAGCGGGGAGGAAGGGAGTAAAGTTAATACCTTTGCTCATTGACGTTACCCGCAGAAGAAGCACCGGCTAACTCCGTGCCAGCAGCCGCGGTAATACGGAGGGTGCAAGCGTTAATCGGAATTACTGGGCGTAAAGCGCACGCAGGCGGTTTGTTAAGTCAGATGTGAAATCCCCGGGCTCAACCTGGGAACTGCATCTGA
+
GGGGGGGGGGGGGGGGGGGGGGGGGGGGGGGGGGGGGGGGGGGGGGGGGGGGGGAEGGGFGGGGGGGGGGGGFGFFGGGFFGGGGGGGGGDFG:FGGGGGGGGGGGGGGGGGGGGGGGGGGGGGGGGGGGGGGGGGGGGGGGGGGGGGGGGDGGGGGGGGGGGGGDFGECGGGGGDGGGDGGGGDGGGGGGGGGGGFC9EEGGGFGGGCGFGGGE=FG=GGGEDEDGGGGGGDDGFFF>DFFFFGFFGFGFDFFFFGGFFG:DF=<F?0::??BFF73<AFB?
@DE18INS60510:318:000000000-B6LD3:1:1101:15374:3448 1:N:0:AAGAGGCATTATGCGA
TGGGGAATATTGCACAATGGGCGCAAGCCTGATGCAGCCATGCCGCGTGTATGAAGAAGGCCTTCGGGTTGTAAAGTACTTTCAGCGGGGAGGAAGGGAGTAAAGTTAATACCTTTGCTCATTGACGTTACCCGCAGAAGAAGCACCGGCTAACTCCGTGCCAGCAGCCGCGGTAATACGGAGGGTGCAAGCGTTAATCGGAATTACTGGGCGTAAAGCGCACGCAGGCGGTTTGTTAAGTCAGATGTGAAATCCCCGGGCTCAACCTGGGAACTGCATCTGA
+
GGGGGGGGFGGDFGGFFEGGFGGGGGGGGGGGGGGGGGGGGGGGGGGGGGGGGGFFGGGGGGGGGGGGFGGGGGGGGGGGGGGGGGGGC>FGGGGGGGGGGFDEGGGGGGGGGGGGGG9FC>DFGGGCFFFGGGGGGGGGGGGGGGGGGGDCGGGGGGGGGGGGGGGGGGGGGGGGGGGGC5CCEEEGGGGGGGGC/<FGCEGGGGGGGGFGGEC**>D3DDGGGGGGGGD7<DG@FFFFFFFFGGFGFG=FFFFFGGB;DE39?1F77F:18<0<BBFF)2@
@DE18INS60510:318:000000000-B6LD3:1:1101:8964:3502 1:N:0:AAGAGGCATTATGCGA
TGGGGAATATTGCACAATGGGCGCAAGCCTGGTGCAGCCATGCCGCGTGTATGAAGAAGGCCTTCGGGTTGTAAAGTACTTTCAGCGGGGAGGAAGGGAGTAAAGTTAATACCTTTGCTCATTGACGTTACCCGCAGAAGAAGCACCGGCCAACTCCGTGCCAGCAGCCGCGGTAATACGGAGGGTGCAAGCGTTAATCGGAATTACTGGGCGTAAAGCGCACGCAGGCGGTTTGTTAAGTCAGATGTGAAATCCCCGGGCTCAACCTGGGAACTGCATCTGA
+
FGGFGGGGFGG9FGGFD<FGGGGGGGGFGGGGGDFEFFCFFFGGGGG=FGFGGGGGGGFFGFFCFGGGDGFFGFFGGEFF9BFGGFGED@<FFFGGGDGGGGGGGGFGGGGGGC9:FFCFC,CFGGEFGCEF6CGGGGFGGGGGGDF>8*:EGGGFGEGGGFGGGCCFFEGGG5?;CFGGGGEEEGEGGGGGGC5CEDCGGGGFEGGGGGGFGEGE7>CDG<5C?<CDGGG)959>4@:F?FFFG7@DFFF7>BFFGG6>3<CDF?F################
@DE18INS60510:318:000000000-B6LD3:1:1101:22349:3505 1:N:0:AAGAGGCATTATGCGA
TGGGGAATATTGCACAATGGGCGCAAGCCTGATGCAGCCATGCCGCGTGTATGAAGAAGGCTTTCGGGTTGTAAAGTACTTTCAGCGGGGAGGAAGGGAGTAAAGTTAATACCTTTGCTCATTGACGTTACCCGCAGAAGAAGCACCGGCTAACTCCGTGCCAGCAGCCGCGGTAATACGGAGGGTGCAAGCGTTAATCGGAATTACTGGGCGTAAAGCGCACGCAGGCGGTTTGTTAAGTCAGATGTGAAATCCCCGGGCTCAACCTGGGAACTGCATCTGA
+
GGGGGGGGGGGFGGGGGFGGGGGGGGGGGGGGGGGGGGGGGGGGGGGGGGGGGGGGGGGGGFGGGGGGGGGGGGGGGGGGGGGGGGGGGGGGGGGGGGGGGGGGGGGGGGGGGGGGGGGGGGGGGGGGGGGGGGGGGGGGGGGGGGGGGGGGGGGGGGGGGGGGGGGGGGGGGGGGGGGGGCEGGGGGGGGGGGGGGGGGGGGGGGGG?EFFGGEGGGGGDGGGGDGGGGGGDGGFFFGGFFFF:C9CFFGCCFFFGGFFD7FGF7F4?FFF?60><29BBBF
@DE18INS60510:318:000000000-B6LD3:1:1101:8409:3521 1:N:0:AAGAGGCATTATGCGA
TGGGGAATATTGCACAATGGGCGCAAACCCGATGCAGCCATGCCGCGTGTATGAAGAAGGCCTTCGGGTTGTAAAGTACTTTCAGCGGGGAGGAAGGGAGTAAAGTTAATACCTTTGCTCATTGACGTTACCCGCAGAAGAAGCACCGGCTAACTCCGTGCCAGCAGCCGCGTTAATACGGAGGGTGCAAGCGTTAATCGGAATTACTGGGCGTAAAGCGCACGCAGGCGGTTTGTTAAGTCAGATGTGAAATCCCCGGGCTCAAACTGGGAACTGCATCTGA
+
GGGEGGGGGGGGGGGGGGGGF?FCFG7FCF7CFFEFGGFGGGGFGGGG+CFFFG,?FF@FFFFFGDGGGGGE,CEEFGGGGGGFFFDGGGCFGGGGDCGGGGDFAFGGFGGG<,CDEFGGAD9,EAFFGG:CFGEGD@C:AFGFGG:::FEFCFG<@GGFEGGGGFG>:F*B1C:*2BFFE8BECGGGGGGGEG>EFCFGCEGGGFGGE?=CEGCECCD579:<CD5DGEGGGGC)07CC@F=4:<F####################################
@DE18INS60510:318:000000000-B6LD3:1:1101:20599:3537 1:N:0:AAGAGGCATTATGCGA
TGGGGAATATTGCACAATGGGCGCAAGCCTGATGCAGCCATGCCGCGTGTATGAAGAAGGCCTTCGGGTTGTAAAGTACTTTCAGCGGGGAGGAAGGGAGTAAAGTTAATACCTTTGCTCATTGACGTTACCCGCAGAAGAAGCACCGGCTAACTCCGTGCCAGCAGCCGCGGTAATACGGAGGGTGCAAGCGTTAATCGGAATTACTGGGCGTAAAGCGCACGCAGGCGGTTTGTTAAGTCAGATGTGAAATCCCCGGGCTCAACCTGGGAACTGCATCGGA
+
GEGGGGGGGGGGGGGGGGGG@FFGGGGGGGDGGGGGGGGGGGGGGGGGGGGGGGFGGGGGGGGGFGGGGGGBFEGGGGGGFGGGGGGGGGDGGFFGGGGGGGFFGGGGGGGGGGFGGGGGGGGGGGGFGGGGGGGG@FFFGGGGGGGGDEEFGGF@GGGGGGGGGGGGGGGGGGDE,<CGGDEG7:CEGGFFGECEGGFGGGDFFGGGGGGGGGGGFFGGD9CD?3EGGGGDGGG7:?DGFFFF=?F:4>>CF?F?GCBBG<>DF1>>?>F############
@DE18INS60510:318:000000000-B6LD3:1:1101:21075:3543 1:N:0:AAGAGGCATTATGCGA
AACATCGACGCTACCGGTTGGGGTTTGTAGGGTAAATTCCGTACCGTGCGAGGTCACATGGATATTGGTGGCGGTGAAATCGCTGTTGGCGGCATTGGGTGAGAAACGCCACACTTTGCGTGAGCCAATTACGCTCTGCCAGTTCAGCCAGTCGTTGTTGTCGGCGTTCATAATGGCGATACCGTTTTCCGGCAGGCCGCTAAAGATTTCACCTTTCGCTTTCGCGACACCCGCAACGAGCGCAACCCCTGTCTCTTATACACATCTCCGAGCCCACGAGACA
+
GGGGGGGGGGGGGGGGGGGGGGGGGGGGGGGGGGGGGGGGGGGGGGGGGGGGGGGGGGGGGGGGGGGGGGGGGGGGGGGGGGGGGGGGGGGGGGGGGGGGGGGGGGGGGGGGGGGGGGGGGGGGGGGGGGGGGGGGGGGGGGGGGGGGGGGGGGGGGGGGGGGGGGGGGGGGGGGGGGGGGGGGGGGGGGGGGGGGGGGGGGGGGGFGGGGGGGGGGGGDGGGGGGGGGGGGGGGFFFGGFFF@GGFGEGGCDFFFGGB>GFGGFBBBDFFFFFBFFFF>>>?
@DE18INS60510:318:000000000-B6LD3:1:1101:17163:3593 1:N:0:AAGAGGCATTATGCGA
TGGGGAATATTGCACAATGGGCGCAAGCCTGATGCAGCCATGCCGCGTGTATGAAGAAGGCCTTCGGGTTGTAAAGTACTTTCAGCGGGGAGGAAGGGAGTAAAGTTAATACCTTTGCTCATTGACGTTACCCGCAGAAGAAGCACCGGCTAACTCCGTGCCAGCAGCCGCGGTAATATGGAGGGTGCAAGCGTTAATCGGAATTACTGGGCGTAAAGCGCACGCAGGCGGTTGTTAAGTCAGATGTGAAATCCCCGGGCTCAACCTGGGAACTGCATCTGAT
+
GGGGGGGGGGGCFGGGFGGGGGGGGGGGGGGGGGGGGGGGGGGGGGGGGGGGGGGGGGGGGGGGGGGGGGGGFGGGGCCCFFGGFGGGGGGGGGGCGGGGGFGGGGGGGGGGGGGGGGGGGGGGGGGGGGGGGGGBFGGGGGGGGGGGGGGGGGGGGGGFGGGGGGGGGGGGGGGDCFGFGGGGGGCEGGFGGGGGGGGGDGCC?FGGGGGGGGGDGGGGGGGGGGGGGGG<DGGFFFG>?B=?>F=>FFGDF4@F<DBFGFFFFB416F0:?B<DF>AAAA4
@DE18INS60510:318:000000000-B6LD3:1:1101:17598:3600 1:N:0:AAGAGGCATTATGCGA
TGGGGAATATTGCACAATGGGCGCAAGCCTGATGCAGCCATGCCGCGTGTATGAAGAAGGCCTTCGGGTTGTAAAGTACTTTCAGCGGGGAGGAAGGGAGTAAAGTTAATACCTTTGCTCATTGACGTTACCCGCAGAAGAAGCACCGGCTAACTCCGTGCCAGCAGCCGCGGTAATACGGAGGGTGCAAGCGTTAATCGGAATTACTGGGCGTAAAGCGCACGCAGGCGGTTTGTTTAGTCAGATGTGAAATCCCCGGGCTCAACCTGGGAACTGCATCTGA
+
GGGGGGGGGGGGGGGGGGGGGGGGGGGGGGGGGGGGGGGGGGGGGGGGGGGGGGFGGGGGGGGGGGGGGGGGGGGGG?ECEFGGGGGGGGGGGGGGGGGGGGGGGGGGGGGGGGGGGGGGGGGGGGGGGGGGGGGGGGGGGGGGGGGGGGGGGGGGGEGGGGGGGGGGGGGGGGGGFGGGGGGGGGGGGGGGGGGGGGGGGGGGGGFGGGFGDGGGGFGGGGGGGGGDCEGCDGGF4?DDF??FG9BGFGGFCFFFGGFFGFFG=?F:7@BFFFFBBFA<<A4
@DE18INS60510:318:000000000-B6LD3:1:1101:16830:3605 1:N:0:AAGAGGCATTATGCGA
TGGGGAATATTGCACAATGGGCGCAAGCCTGATGCAGCCATGCCGCGTGTATGAAGAAGGCCTTCGGGTTGTAAAGTACTTTCAGCGGGGAGGAAGGGAGTAAAGTTAATACCTTTGCTCATTGACGTTACCCGCAGAAGAAGCACCGGCTAACTCCGTGCCAGCAGCCGCGGTAATACGGAGGGTGCAAGCGTTAATCGGAATTACTGGGCGTAAAGCGCACGCAGGCGGTTTGTTAAGTCAGATGTGAAATCCCCGGGCTCAACCTGGGAAATGCATCTGA
+
GGGGGGGGFFGGGGFEGGGGGGGGGGGGGGGGGGGGGGGGGGGGGGGGGGFGGGGGGGGGGGGFGGGGFGGGGFGGFCC<EFGGGGGGGGGGGEFGGGGGGGGGGGGGGGGGGEFGGGGFFFGGGGGGGGGGGGGGGGGGGGGGGFGGEFGGGCCCFGGGGGGGGGGFEFGGGDFGGGFGGGGGGGGDFD@FE>>CCEGF5EEFFCF7EGGGGGC=CFD5CDG38DEGGGD)><CF5BFFFFFFD+*:@FFGGF4?GG9>CDCF=1FBF44?###########
@DE18INS60510:318:000000000-B6LD3:1:1101:5808:3620 1:N:0:AAGAGGCATTATGCGA
TGGGGAATATTGCACAATGGGCGCAAGCCTGATGCAGCCATGCCGCGTGTATGAAGAAGGCCTTCGGGTTGTAAAGTACTTTCAGCGGGGAGGAAGGGAGTAAAGTTAATACCTTTGCTCATTGACGTTACCCGCAGAAGAAGCACCGGCTAACTACGTGCCAGCAGCCGCGGTAATACGGAGGGTGCAAGCGTTAATCGGAATTACTGGGCGTAAAGCGCACGCAGGCGGTTTGTTAAGTCAGATGTGAAATCCCCGGGCTCAACCTGGGAACTGCATCTGA
+
EDDFGGFFGGGGGG@FGGGGG8C+:@@CFFGGGGGFFGE,CFGFCCECFGFFGGAFFFGGEGFGGGEG,B:?5FFGFGGEFGFG9F@@CCFFGFD@E7FEGF,@FDC=F9@FFFADCFC9<FFGGC@8<FFFGGFG::FG7FFGG7FCCGCBFGF<FEEGG7<CF9@F7:B8CEGEG?F8CE>EEGGGGGG88:C8*+CGGDCC67C?+@EFCG=EC>FC)CC7?<EGGGDGG*9:F@GFF@FB*<@FF7>F*/6?>C>>D>CFF0>2:F?############
@DE18INS60510:318:000000000-B6LD3:1:1101:23197:3626 1:N:0:AAGAGGCATTATGCGA
TGGGGAATATTGCACAATGGGCGCAAGCCTGACGCAGCCATGCCGCGTGTATGAAGAAGGCCTTCGGGTTGTAAAGTACTTTCAGCGGGGAGGAAGGGAGTAAAGTTAATACCTTTGCTCATTGACGTTACCCGCAGAAGAAGCACCGGCTAACTCCGTGCCAGCAGCCGCGGTAATACGGAGGGTGCAAGCGTTAATCGGAATTACTGGGCGTAAAGCGCACGCAGGCGGTTTGTTAAGTCAGATGTGAAATCCCCGGGCTCAACCTGGGAACTGCATCTGA
+
GGGGGGGGGGGGGFFGFGGGGGGGGGGCFGGGGGGGGGGGGGGGGGGGGEGFGGGGGGGGGGGGGGGGGGGGGGGGGGGEFFGGGGGGGGGGGGGGGGGCFGFGGGGGGFGGGGGGCGBFGFFGGGGFGGGGGGGGGGGGGGGGGGGGGGDDGGCFFGFGGGGGGGGGGGGGGGGGFGFGGGGEEGGGGGG5EA5C@FGGGGGGGGGGGGGGGCGGGGGGGDGGGDGGGGG9<C<F49FF?FFB7FFC?FFF7BF9CGFFGBCFFFFF<5?25:BFB2)<B<F
@DE18INS60510:318:000000000-B6LD3:1:1101:5791:3626 1:N:0:AAGAGGCATTATGCGA
TGGGGAATATTGCACAATGGGCGCAAGCCTGATGCAGCCATGCCGCGTGTATGAAGAAGGCCTTCGGGTTGTAAAGTACTTTCAGCGGGGAGGAAGGGAGTAAAGTTAATACCTTTGCTCATTGACGTTATCCGCAGCAGCAGCACCGGCTAACTTCGTGCCAGCAGCCGCGGTAATACGTCGGGTGCAAGCGTTAATCGGAATTACTGTGCGTAATGCGCACGCAGCCGGGTTGTTAAGTCAGATTTGAAATCCCCGGGCTCAACCTTGTAACTTCATCTGA
+
GFF8CCEFGGGFG9F9-C<F@<@FFGE7FGCFFFGFFC<FC@FFGGEECCGE<ECFF@FG8,EFF@F+BFGFF9,?F<FEFFGE@D7CEC@C+C8,++,B=,=D=8F,,8@C>,3FB99B<D39,>7@C7,<>F:5C*::,>,>F:F*4*4=<:?,@FC@FFFGG######################################################################################################################
@DE18INS60510:318:000000000-B6LD3:1:1101:15827:3634 1:N:0:AAGAGGCATTATGCGA
TGGGGAATATTGCACAATGGGCGCAAGCCTGATGCAGCCATGCCGCGTGTATGAAGAAGGCCTTCGGGTTGTAAAGTACTTTCAGCGGGGAGGAAGGGAGTAAAGTTAATACCTTTGCTCATTGACGTTACCCGCAGAAGAAGCACCGGCTAACTCCGTGCCAGCAGCCGCGGTAATACGGAGGGTGCAAGCGTTAATCGGAATTACTGGGCGTAAAGCGCACGCAGGCGGCTTGGTAAGTCAGATGTGAAATCCCCGGGCCCAACCTGGGAACTGCATCTGA
+
GGGGGGGGCGGGGGGGFGGF<F@F@CCCEFEEGGGGGGGF,CFA+FF:FFDFGGGGGGFGGGGGFGD@FEGGFGGDEGGEGGGAEEGEFDFGEC<FGCCCFF9FCFFDEFFCFG9@FFAF<FGGGGGFFGGGGGG:FBFFCFGCFGGDGGG@FFGGCCFFDGGGDEF6CB7CE8:ECGG5;CEEC1CCF7+*AEGGCFC5ECC5CGGG7CCGDG*>CD>DGDC5*)=DEGG)/7>)91>6199=>78C6:77DFFFCD#########################
@DE18INS60510:318:000000000-B6LD3:1:1101:13450:3648 1:N:0:AAGAGGCATTATGCGA
TGGGGAATATTGCACAATGGGCGCAAGCCTGATGCAGCCATGCCGCGTGTATGAAGAAGGCCTTCGGGTTGTAAAGTACTTTCAGCGGGGAGGAAGGGGGTAAAGTTAATACCTTTGCTCATTGACGTTACCCACAGAAGAAGCACCGGCTAACTCCGTGCCAGCAGCCGCGGTAATACGGAGGGTGCAAGCGTTAATCGGAATTACTGGGCGTAAAGCGCACGCAGGCGGTTTGTTAAGTCAGATGTGAAATCCCCGGGCTCAACCTGGTAACTGCATCTGA
+
GDGGGGGGGGGGGGGGGGGGGGGGGGEGGGGGGFFGGGGGGGGGGGGGDGGGCFGCFGGCFFFGGGGGGGGGGGFFGGGGGGGGGGGGGGGDGDCGGGGGGGFFGGGGGGGGGGGGAFGGGGGGGGGGGGGGFGGGGGGGGGGGGGGGDGGGGFEGGGGFGGCFGGGGGGGGGGEEFFFGD5EGEGGGGFCFGGGGGFGGGGGFG++3:6CFGG5:CCFGDGGGGGGGGGGG3DDFFFDFFFFFFF?CFG*:C4;?DG01CBGF*84><@,:4?29?<92449
@DE18INS60510:318:000000000-B6LD3:1:1101:20287:3678 1:N:0:AAGAGGCATTATGCGA
TGGGGAATATTGCACAATGGGCGCAAGCCTGATGCAGCCATGCCGCGTGTATGAAGAAGGCCTTCGGGTTGTAAAGTACTTTCAGCGGGGAGGAAGGGAGTAAAGTTAATACCTTTGCTCATTGACGTTACCCGCAGAAGAAGCACCGGCTAACTCCGTGCCAGCAGCCGCGGTAATACGGAGGGTGCAAGCGTTAATCGGAATTACTGGGCGTAAAGCGCACGCAGGCGGTTTGTTAAGTCAGATGTGAAATCCCCGGGCGCAACCTGGGAACTGCATCTGA
+
GGGGGGGGDGGGGGGGGGGGGGGGGGGFGGGGGGGGGGGGGGGGGGGGGGGGGGGGGGGGDGGGGGGGGGGEGGGGGGGGGGFGGGGGGGGFGFGGGGGGGGGGGAEFGGGGGGGGGGFGGDGGGGGFGGCGGGEEFEGFCEGGGFGGGGGGFF;FFGGEDEGGGGGGGGGGGEGG9<FG5C8CE>EGGGGGGEDGGGGGGGGGFCGGCC5FE=E=5FGGGGGGGGGGGGG7C*9>46CC7FFFC<679FD>F?6@GD>F:))9B7F################
@DE18INS60510:318:000000000-B6LD3:1:1101:7231:3683 1:N:0:AAGAGGCATTATGCGA
TGGGGAATATTGCACAATGGGCGCAAGCCTGATGCAGCCATGCCGCGTGTATGAAGAAGGCCTTCGGGTTGTAAAGTACTTTCAGCGGGGAGGAAGGGAGTAAAGTTAATACCTTTGCTCATTGACGTTACCCGCAGAAGAAGCACCGGCTAACTCCGTGCCAGCAGCCGCGGTAATACGGATGGGACAAGCGTTAATCGGAATTACTGGGCGTAAAGCGCACGCAGGCGGTTGGTTAAGTCAGATGTGCAATCCCCGGGCTCAACCTGGGAACTGCATCTGA
+
E<FFGGGCGGFFGGGGGFEC,6:@FE7FGFFGADF<,CECC@AFGGGG>FFGGFF9FG@E8=FFGGCDFF7FEGFFFGA<E<EFGFGGDFB+@B,<CGF+>DCGCCCBFGGAF9,,@,<>=3@=FCCG@<8DFF7FEGGGGEEFGFF7FC7<FF9F7<BCE*?@CF@CGDDC5::CCFG8>C///**2*20;CC88CC7A55:;CFG+3+:**/:=F7:DD<ECE)/)*/1)99C0)8>79@FFC######################################
@DE18INS60510:318:000000000-B6LD3:1:1101:5786:3689 1:N:0:AAGAGGCATTATGCGA
TGGGGAATATTTCACAATGGGCGCAAGCCTGATGCAGCCATGCCGCGTGTGTGAAGAAGGCCTTCGGGTTGTAAATTACTTTCAGCGGGGAGGAAGGGAGTAAAGTTAATACCTTTGCTCATTGACGTTACCCGCAGAAGAAGCACCGGCTAACTCCGTGCCAGCAGCCGCGGTAAGACGGAGGGTGCAAGCGTTAATCTGAAGTACTGGGCGTAAATCTCACGCAGGCGGATCGGTAAGTCAGATGTGAAATCGCCAGGCCCACCCTTGGAACGTCATATGA
+
-6EEDFECEDC<CFCEGCEE<FEGGGGDG8;EFDC<C8CFC8<FFGC77@,C,9<,CE,CEF8EGFC7C,@8FAF,ACFF<FCG,F7FCCE7CGF,+8B+B<EE9?BC<FC9D9,3F9>,F=,,8C>C@5C,@:+3:53,FFFGF7F**1*>DF;,>><*=F<?C7,6,*=8<CFG,?C*:C78?E*:CC@>8*;C*23+3+<+<CF+0+:=*12*:***2:ACGD=75C#####################################################
@DE18INS60510:318:000000000-B6LD3:1:1101:16023:3694 1:N:0:AAGAGGCATTATGCGA
TGGGGAATATTGCACAATGGGCGCAAGCCTGATGCAGCCATGCCGCGTGTATGAAGAAGGCCTTCGGGTTGTAAAGTACTTTCAGCGGGGAGGAAGGGAGTAAAGTTAATACCTTTGCTCATTGACGTTACCCGCAGAAGAAGCACCGGCTAACTCCGTGCCAGCAGCCGCGGTAATACGGAGGGTGCAAGCGTTAATCGGAATTACTGGGCGTAAAGCGCACGCAGGCAGTTTGTTAAGTCAGATGTGAAATCCCCGGGCTCAACCTGGGAACTGCATCTGA
+
GGGGGGGGGGGGGGGGGGGGGGFGGGGGGGGGGGGGGGGGGGGGEGGGGGGGGGGGGGGGGGGGGGGGFGGGGGGGGGGGGGGGGGGGGGGGGGGGGGGGGGGGGGGGGGGGGGCCGGGGGGGGGGGGGGGGGGGGGGGGGGGGGGGGGGGGGGGGGGGGGGGGGGGGGGGGGGGGGGGGGGGEGEGGGGGGGG5;;CGGGGGGGGGGG6EFGGGGGGGGDGGGGGGGGGGG7:C)5@FGFFFFGGFGF7>>CBFFFCF>D)7D?BFBFFFFFBFF?74A<<?
@DE18INS60510:318:000000000-B6LD3:1:1101:15734:3704 1:N:0:AAGAGGCATTATGCGA
TGGGGAATATTGCACAATGGGCGCAAGCCTGATGCAGCCATGCCGCGTGTATGAAGAAGGCCTTCGGGTTGTAAAGTACTTTCAGCGGGGAGGAAGGGAGTAAAGTTAATACCTTTGCTCATTGACGTTACCCGCAGAAGAAGCACCGGCTAACTCCGTGCCAGCAGCCGCGGTAATACGGAGGGTGCAAGCGTTAATCGGAATTACTGGGCGTAAAGCGCACGCAGGCGGTTTGTTAAGTCAGATGTGAAATCCCCGGGCTCAACCTGGGAACTGCATCTGA
+
GGGGGGGGGGGGGGGGGGFGGGGGGGGGGGGGGGGGGGGGGGGGDGGFGGGGGGFGGGGGGGGGGGGGGGGGGGGGFFGGGGGGGGGGGGGGGGGGGGGGGGGGGGGGGGGGGGGFGGGGGGGGGGGGGGGGGGGGEGGGGGGGGGGGGGDGGF;BFGGGGGGGGCCGFB8EGGGGGGGGGGDEGGEEGGFFECEE5CGGGG8FEFGGGGGGGEGGFDFDDGGD=DEDE*CCC39>?F7:7@FFGCFDFGGGCFFFGGFFGFGGFFFFFFB?:?:<?FFFF29
@DE18INS60510:318:000000000-B6LD3:1:1101:14019:3734 1:N:0:AAGAGGCATTATGCGA
TGGGGAATATTGCACAATGGGCGCAAGCCTGATGCAGCCATGCCGCGTGTATGAAGAAGGCCTTCGGGTTGTAAAGTACTTTCAGCGGGGAGGAAGGGAGTAAAGTTAATACCTTTGCTCATTGACGTTACCCGCAGAAGAAGCACCGGCTAACTCCGTGCCAGCAGCCGCGGTAATACGGAGGGTGCAAGCGTTAATCGGAATTACTGGGCGTAAAGCGCACGCAGGCGGTTGGTTAAGTCAGATGTGAAATCCCCGGACTCAACCTGGGAACTGCATCTGA
+
GGGGGGEFFGGFGGGGCGGGGGGGGGGGGGGGGGGGGGGGGGGGGGGFGGDGFGGGGGGFFGGGGGG>9BFGGGDCFGGGAFGFAFCGEGGGGGGG@+=CFCFFD?FGFBDFGA9FA==D<>=DDEF:EF7E<FE@EEFCFGGGGGDEGGC7FGC:EEFGGGGGGGFGCG8EGEE1,+CFC8BC78C5<FE*;:5CF7EDEGDG6CEE+<57*:CGC7C59C7C55*95CD55)97>?CC869@C+9:=C>:C6F############################
@DE18INS60510:318:000000000-B6LD3:1:1101:15897:3740 1:N:0:AAGAGGCATTATGCGA
TGGGGAATATTGCACAATGGGCGCAAGCCTGATGCAGCCATGCCGCGTGTATGAAGAAGGCCTTCGGGTTGTAAAGTACTTTCAGCGGGGAGGAAGGGAGTAAAGTTAATACCTTTGCTCATTGACGTTACCCGCAGAAGAAGCACCGGCTAACTCCGTGCCAGCAGCCGCGGTAATACGGAGGGTGCAAGCGTTAATCGGAATTACTGGGCGTAAAGCGCGCGCAGGCGGTTTGTTAAGTCAGATGTGAAATCCCCGGGCTCAACCTGGGAACTGCATCTGA
+
GGGGGGGGGGGGGGGGGGGGGGGGGGGGGGGGGGGGGGGGGGGGGGGFGGGGGGGGGGGGGGGGGGGGGGGGGGFGGGGDFGGGDGGGGGGGGGGGGGGGGFGGGGGGGGGGGGGGGGGGGGGGFGGGGGGGGGGGGGGGGGGGGGGGGGGGGGGGGGGGGGGFGFFGFGGGGGGGGFGGGDCCGGGGGG?FGDGDFFFFEE>GFCFFGGGFGGGGGGGGGGGGGGGGGGGD3CD>)80CFFFFGGFGFGG7FF??*916D>CGFFF7?FF0:<:?)4:<<AF
@DE18INS60510:318:000000000-B6LD3:1:1101:14035:3746 1:N:0:AAGAGGCATTATGCGA
TGGGGAATATTGCACAATGGGCGCAAGCCTGATGCAGCCATGCCGCGTGTATGAAGAAGGCCTTCGGGTTGTAAAGTACTTTCAGCGGGGAGGAAGGGAGTAAAGTTAATACCTTTGCTCATTGACGTTACCCGCAGAAGAAGCACCGGCTAACTCCGTGCCAGCAGCCGCGGTAATACGGAGGGTGCAAGCGTTAATCGGAATTACTGGGCGTAAAGCGCACGCAGGCGGTTTGTTAAGTCAGATGTGAAATCCCCGGGCTCAACCTGGGAACTGCATCGGA
+
GGGGGGGGGGGGGGGGGGGGGGFGGGGGGGGGGGGGGGGGGGGFGCECFGGGGGGGGGGGGGFGGGGGGGGGGGGGFFGGGGGGGGGGGGGGGGGGGGGGGGGGGGGGGGGGG9FGGGGGGGGGGGGGGGGGGGGGGGGGGGGGGGGGGGGGGGGGGGGGGGGGGGGGGGGGGGGE<CFFGGGGGGDDGCFGG>EEFFGGGGE>6EGGGGGGGEGEGGGDGGEDEGGGEGGDCDC>FFGGBFFFG?F79FGGCFFFCC>>G>FDFFF?<>BFB##########
@DE18INS60510:318:000000000-B6LD3:1:1101:12416:3749 1:N:0:AAGAGGCATTATGCGA
TGGGGAATATTGCACAATGGGCGCAAGCCTGATGCAGCCATGCCGCGTGTATGAAGAAGGCCTTCGGGTTGTAAAGTACTTTCAGCGGGGAGGAAGGGAGTAAAGTTAATACCTTTGCTCATTGACGTTACCCGCAGAAGAAGCACCGGCTAACTCCGTGCCAGCAGCCGCGGTAATACGGAGGGTGCAAGCGTTAATCGGAATTACTGGGCGTAAAGCGCACGCAGGCGGTTTGCTAAGTCAGATGTGAAATCCCCGGGCTCAACCTGGGAACTGCATCTGC
+
GGGGGGGGGGGFGGGGGGFGFGGGGGGGGGGGGGGGGGGGGGGGGGGGGGGGGGAEGGGGGGGGGGGGGGGGGGGGGGGGGGGGGGGGGGGGGGGGGGGGGGGGGGGGGGGGGGGGGGGEFGGGGGGGGGGGGGGGGGGGGGGGGGGGGGGGGGGGGGGFGFGGGGGGGGGGGGGGGGGGGGGGGGGGGGGGGGGGGGGGGGGGGGGGGGGGGGGDGCGGGGGGGGE9CGDGGGGFB7>F@FFFFFFFFGG:F=?FGD9>GBFGFFFFFFBB5?B>?F#####
@DE18INS60510:318:000000000-B6LD3:1:1101:24547:3759 1:N:0:AAGAGGCATTATGCGA
TGGGGAATATTGCACAATGGGCGCAAGCCTGATGCAGCCATGCCGCGTGTATGAAGAAGGCCTTCGGGTTGTAAAGTACTTTCAGCGGGGAGGAAGGGAGTAAAGTTAATACCTTTGCTCATTGACGTTACCCGCAGAAGAAGCACCGGCTAACTCCGTGCCAGCAGCCGCGGTAATACGGAGGGTGCAAGCGTTAATCGGAATTACTGGGCGTAAAGCGCATGCAGGCGGTTTGTTAAGTCAGATGTGAAATCCCCGGTCTCAACCTGGGAACTGCATCTGT
+
FGGGGGGGGGGFGGGFGGGGGEFGGGGGGGFGGCGGGGGGGGGGGGGGEGGGFGGFGGGGGGGGGGGGGGGGFCFGFGF<EFGGFGCGGGGGEGCC7FGGGGGGGGGGGGGGGGGF,>>>FGGAEFFFGFGFFGGEGGGGFFCFGGFEGGGGGGGGCEFGGGFFGGGGC:CCCGD7FFGCCE7CD>8;CCCGGGGE;EG***;EGEGG@<E=:C=EGFGDGD*5<9CF5CDDDGG>F4:>BFFBFDFGF7C*:@FF<C0())20*4<:0)41(4?>FF<FA##
@DE18INS60510:318:000000000-B6LD3:1:1101:22991:3764 1:N:0:AAGAGGCATTATGCGA
TGGGGAATATTGCACAATGGGCGCAAGCCTGATGCAGCCATGCCGCGTGTATGAAGAAGGCCTTCGGGTTGTAAAGTACTTTCAGCGGGGAGGAAGGGAGTAAAGTTAATACCTTTGCTCATTGACGTTACCCGCAGAAGAAGCACCGGCTAACTCCGTGCCAGCAGCCGCGGTAATACGGAGGGTGCAAGCGTTAATCGGAATTCCTGGGCGTAAAGCGCACGCCGGCGGTTTGTTAAGTCAGATGTGAAATCCCCGGGCTCAACCTGGGAACCGCATCTGA
+
GGGGDGFGGGGFGGGGGGGFGGFGGGGGGGGGGGGGGGGGGGGGCEFGGGGGGGGGGFGGGGGGGGGGGGGGFGGGGGGCFGGFFGGGGGGGGGGGDGGGGFFGGGGGGGGGGGGGGGGGGGGGGGGGGGGGGGGGGGCCGGGGGGGGGGGDFGGGGGGGGGGDFFGCEECCEECEGCG>GEGCGEEGGGFFGGGGGGFFGGC>C+<EFG*CE=EEGGGDGGGGG*CCEGD9CDDFFFFC8FFFGGFG?=FGG?<6FG9>GBGGF:F01>:(4:<9F0:>FA4
@DE18INS60510:318:000000000-B6LD3:1:1101:22341:3791 1:N:0:AAGAGGCATTATGCGA
TGGGGAATATTGCACAATGGGCGCAAGCCTGATGCAGCCATGCCGCGTGTATGAAGAAGGCCTTCGGGTTGTAAAGTACTTTCAGCGGGGAGGAAGGGAGTAAAGTTAATACCTTTGCTCATTGACGTTACCCGCAGAAGAAGCACCGGCTAACTCCGTGCCAGCAGCCGCGGTAATACGGAGGGTGCAAGCGTTAATCGGAATTACTGGGCGTAAAGCGCACGCAGGCGGTTTGTTAAGTCAGATGTTGAATCCCCGGGCTCAACCTGGGCACTGCATCTGA
+
GDGGGGGGGGGGGGGG?DF8FGGGGCEFFGGGGGGGGGGGFGGGCGGGGGGFGGFGGFCEGGGGGGGGGGGGGGGGGGGGGGGFGGEGGGGGEEFGGEFEFGGGGGGGGGGGGGGFGGCECFGGGGGGGGGGGGG7CFGGGGGFGFGGDEEGGGGGGDFCGGFGG@BFGGGGGEGGGG9C:3*:8;CE8CEF58CEFGFGDGCFGGGGGC=FGEGGGFGC7D*9CDCDGGD<D*CFFF7C9BFFC+*2**2028?FDD99))9CFFFBB5?0.22,4))6<AF
@DE18INS60510:318:000000000-B6LD3:1:1101:14660:3794 1:N:0:AAGAGGCATTATGCGA
TGGGGAATATTGCACAATGGGCGCAAGCCTGATGCAGCCATGCCGCGTGTATGAAGAAGGCCTTCGGGTTGTAAAGTACTTTCAGCGGGGAGGAAGGGAGTAAAGTTAATACCTTTGCTCATTGACGTTACCCGCAGAAGAAGCACCGGCTAACTCCGTGCCAGCAGCCGCGGTAATACGGAGGGTGCAAGCGTTAATCGGAATTACTGGGCGTAAAGCGCACGCAGGCGGTTTGTTAAGTCAGATGTGAAATCCCCGGGCTCAACCTGGGAACTGCATCTGA
+
GGGGGGGGGGGGGGGGGGGGGGGGGGGGGGGGGGGGGGGGGGGGGGFCFGGGGGGGGGGGGGGCFGGGGGGGGGFFFGGGGGGGGGGGGGEGGGGGGGGGGGGGGGGGGGGGGGGGGGGGGGGGGGGGGGGGGGGDGEGGGGGGGGGGGGDGGGGGGGGGGGGGGCCGGGGGGGGGGGGGGEGGGGGGGCGGGGGDGGGCEG>FGGGGFGGGGGCEGGGDGGGGGCGGGGGCD*75??GF=BBF2<6:FFGGGFFFCG6BG@GCF?F?BF?08?D?224444@
@DE18INS60510:318:000000000-B6LD3:1:1101:20820:3794 1:N:0:AAGAGGCATTATGCGA
TGGGGAATATTGCACAATGGGCGCAAGCCTGATGCAGCCATGCCGCGTGTATGAAGAAGGCCTTCGGGTTGTAAAGTACTTTCAGCGGGGAGGAAGGGAGTAAAGTTAATACCTTTGCTCATTGACGTTACCCGCAGAAGAAGCACCGGCTAACTCCGTGCCAGCAGCCGCGGTAATACGGAGGGTGCAAGCGTTAATCGGAATTACTGGGCGTAAAGCGCACGCAGGCGGTTTGTTAAGTCAGATGTGAAATCCCCGGGCTCAACCTGGGAACTGCATCTGA
+
GGFGGGGGGGGEGGGGGGGGGGFGGGGGGGGGGGGGGGGGGGGGGGGFEFDGGGGGGGFGGFGGGGGGGDECFFGGGGGAFFGGGGGGGG>FGGGGGGGGGGEGFGGGGGGGGCFFGG9FGGGGGGGGFGGGCFGGGGGGGGGGGGFEDGGGGGGGGGGGGGCFGGGGGGGGGGGDGGGGGGGGGGGGGGGGGEEEFGCCEEEFG?FGGGGGGC*:*:7CGGGGGGGGDCD>DCDF)8DDF=79::B767??*96:C399DBGG4(88:)4:?BD2<2:ABA#
@DE18INS60510:318:000000000-B6LD3:1:1101:7272:3795 1:N:0:AAGAGGCATTATGCGA
TGGGGAATATTGCACAATGGGCGCAAGCCTGATGCAGCCATGCCGCGTGTATGAAGAAGGCCTTCGGGTTGTAAAGTACTTTCAGCGGGGAGGAAGGGAGTAAAGTTAATACCTTTGCTCATTGACGTTACCCGCAGAAGAAGCACCGGCTAACTCCGTGCCAGCAGCCGCGGTAATACGGAGGGTGCAAGCGTTAATCGGACTTACTGGGCGTAAAGCGCACGCAGGCGGGTTGTTAAGTCAGATGTGAAATCCCCGGGCTCAACCTGGGAACTGCATCTGA
+
DFCFFGFGGGGGGGGFFD9<EFGGGCGDGGGGGGGFCEFFGFCC@FCCFGFGGG?FGGGGCFFGGFFGE7FG,CFGFGFFAFEF9FFFEFDGGGFG+>FGGGCG?F9FGCAAFFF<FFAFFGGGGFGFFFBFFEGGGECCC7<FGGGGGDGGGGD,,CFGGGGF@FGGGDECGG*=FGFGGGF78;58:CFGGG5*ACEG*8*:EFGGF+7CGG5CGFGGGGCDEGEDGCD)9C5>FF:FFFFFG7=***:>FB)93512D@FCFFF(4FBFB62>><DFA>B
@DE18INS60510:318:000000000-B6LD3:1:1101:18508:3826 1:N:0:AAGAGGCATTATGCGA
TGGGGAATATTGCACAATGGGCGCAAGCCTGATGCAGCCATGCCGCGTGTATGAAGAAGGCCTTCGGGTTGTAAAGTACTTTCAGCGGGGAGGAAGGGAGTAAAGTTAATACCTTTGCTCATTGACGTTACCCGCAGAAGAAGCACCGGCTAACTCCGTGCCAGCAGCCGCGGTAATACGGAGGGTGCAAGCGTTAATCGGAATTACTGGGCGTAAAGCGCACGCAGGCGGTTGGTTAAGTCAGATGTGAAATCCCCGGGCTCAACCTGGGAACTGCATCTGA
+
GGGGGGGGGGGGGGGGGGGGGGGGGGGGGGGGGGGGGGGGGGGGGGGFGGGGGGGGGGGGGGGGGGGGGGGGGGGGG?C<CEFGGGGGGGGGGGGGGGGGGGGGGGGGGGGGGGGGGGFGGFGGGGGGGFFFGGGGGGGGGGGGGGGGGGGGGGGGGGGGGGGGGGGGGGGGGGGGGFGGDCEGG8EGGGFFGEGDF7FGGGGGGGGGGGGGGGGGGGGGGGGGGGGGDCD9D)/<7FGGFFFFG?FD=7>DFFFFGGFFGFGGFFFF?FFF?F>??AA:AB=
@DE18INS60510:318:000000000-B6LD3:1:1101:20793:3831 1:N:0:AAGAGGCATTATGCGA
TGGGGAATATTGCACAATGGGCGCAAGCCTGATGCAGCCATGCCGCGTGTATGAAGAAGGCCTTCGGGTTGTAAAGTACTTTCAGCGGGGAGGAAGGGAGTAAAGTTAATACCTTTGCTCATTGACGTTACCCGCAGAAGAAGCACCGGCTAACTCCGTGCCAGCAGCCGCGGTAATACGGAGGGTGCAAGCGTTAATCGGAATTACTGGGCGTAAAGAGCACACAGGCGGTTTGTTAAGTCAGATGTGAAATCCCCGGGCTCAACCTGGGAACTGCATCTGA
+
FEFGGGGGFGGFEGGGGGFEAEFCGGGGGGFFGGGGGFEFGGGGEEEBEGFGGFEFGGFFFFGFGGGGD,8BCFGGGGGFGGGGGG@F:CCGGGGGGGGDFCFFFFCGCGFFGGGGGGCDGAC9>FGCFGGGGGGG7BFGFGGGGGDC:C@FFGCEFGGGG7FGGGGGGGGDEEDGGGGGGGGGGGGCFFCFE8C8EEG8;CCFC7EFC?CFGCEC:F*2><6*8CF47*9><DGF:FGGFFFFFGBC?G>DFF6@:D#########################
@DE18INS60510:318:000000000-B6LD3:1:1101:11010:3843 1:N:0:AAGAGGCATTATGCGA
TGGGGAATATTGCACAATGGGCGCAAGCCTGATGCAGCCATGCCGCGTGTATGAAGAAGGCCTTCGGGTTGTAAAGTACTTTCAGCGGGGAGGAAGGGAGTAAAGTTAATACCTTTGCTCATTGACGTTACCCGCAGAAGAAGCACCGGCTAACTCCGTGCCAGCAGCCGCGGTAATACGGAGGGTGCAAGCGTTAATCGGAATTACTGGGCGTAAAGCGCACGCAGGCGGTTTGTTAAGTCAGATGTGAAATCCCCGGGCTCAACCTGGGAACTGCATCTGA
+
GGGEFGGGGGGGGGGGGGGGGGGGGGGGGGGGGFFGGGGGGGGGGGGGGGFGGGGGGGGGGGGGGGGGFEECFGCFGGGFCFGGFFGGDGEGGGFGGGGGGGGGGGGGGGGGGGDFCG,CFGGGGGGGGGGGGGGGEEGGGFGGGGGGGGGGGGCGGGFDEGGGGGGGCCCGGGGDA9CFEEGCC>>EGGGGGGGGG:<E>EGGGG?@?GGGGEGGGG7>)9CDDDGD5CDD5CCF)9:FFFFFG7@F*CFFDFFFGD93DD*7??FF15<0>2>B?8:)5>?
@DE18INS60510:318:000000000-B6LD3:1:1101:11007:3861 1:N:0:AAGAGGCATTATGCGA
TGGGGAATATTGCACAATGGGCGCAAGCCTGATGCAGCCATGCCGCGTGTATGAAGAAGGCCTTCGGGTTGTAAAGTACTTTCAGCGGGGAGGAAGGGAGTAAAGTTAATACCTTTGCTCATTGACGTTACCCGCAGAAGAAGCACCGGCTAACTCCGTGCCAGCAGCCGCGGTAATACGGAGGGTGCAAGCGTTAATCGGAATTACTGGGCGTAAAGCGCACGCAGGCGGTTTGTTAAGTCAGATGTGAAATCCCCGGGCTCAACCTGGGGACTGCATCTGA
+
GGGFFGFGGGGGGGGGGGGGGGEGGGGGGGGGGGGGGGGGGGGGGGGGGGGGGGFGGGGGGGGGGGGGGGGGGGCDGGGFFGGGGGGGEGGGG:FFCFGGGGFEGGGGGGGGGGGG?@@FGGGGGGGGGGGGGGGGGEFGFGGGGGGGGGDGGGGGGGGGGGCFFFFGGGGGGGGGGGFGEGGGGGGGGGGGGGDGGGGGGGGGGDFG??CCGGDGGGGGGDEGE<CGGGGC<77>:=:C7FFFGFBFFGGGGF:?CD>93<DGF##################
@DE18INS60510:318:000000000-B6LD3:1:1101:23175:3861 1:N:0:AAGAGGCATTATGCGA
TGGGGAATATTGCACAATGGGCGCAAGCCTGATGCAGCCATGCCGCGTGTATGAAGAAGGCCTTCGGGTTGTAAAGTACTTTCAGCGGGGAGGAAGGGAGTAAAGTTAATACCTTTGCTCATTGACGTTACCCGCAGAAGAAGCACCGGCTAACTCCGTGCCAGCAGCCGCGGTAATACGGAGGGTGCAAGCGTTAATCGGAATTACTGGGCGTAAAGCGCACGCAGGCGGTTTGTTAAGTCAGATGTGAAATCCCCGGGCTCAACCTGGGAACTGCATCGGA
+
GGGGGGGGFGGGGGGGGGGGGGGGGGGGGGGGGGGGGGGFGGGGGGEFGGGGEEGF9FDGGGGGGGGGEGGGGFGGGGGGGGGGGGGGGGGGGEEFGGGGGGGGF<FGGAFGGGFGGGGFGGGFCFGEGGGGDGGGGGGGGGGGG>GGGG<CCFCGFG:<FFGGGGGG>FEEGEGGG?FGGGGGGGGDGGGDGGGGCCFGGG8EFGGGGGGGEGGGGGGCC7>7=)CGE=D)/97<FFGF?FFBD+9*1*::>FF?CDF19)17?:@7?>:7>:27)<<A00>
@DE18INS60510:318:000000000-B6LD3:1:1101:17632:3867 1:N:0:AAGAGGCATTATGCGA
CGGGGAATATTGCACAATGGGTGCAAGCCTGATGCAGCCATGCCGCGTGTATGAAGAAGGCCTTCGGGTTGTAAAGTACTTTCAGCGGGGAGGAAGGGAGTAAAGTTAATACCTTTGCTCATTGACGTTACCCGCAGAAGAAGCACCGGCTAACTCCGTGCCAGCAGCCGCGGTAATACGGAGGGTGCAAGCGTTAATCGGAATTACTGGGCGTAAAGCGCACGCAGGCGGTTTGTTAAGTCAGATGTGAAGTCCCCGGGCTCAACCTGGGAACTGCATCTGA
+
GGGGGGGGGGGGGGGGGGGGGGGGGGGGGGGGGGGGGGGGGGGGGGGEGGGGGGGGGGGGGGGGGGGGGGGGGGGGG<@@@FFGGGGGGGGGGGGGGGGGGGGGGGGGGGGGGGGGGGGGGGGGGGGGGGGGGGGGGGGGGGGGGGGGGGGGGGGGGGGGGGGGGGGGGGGGGGGGGGGGGGGGGEGGGGGGGGGGGGGGGGCGGGGGGGCFGGGGCCFGGGGGGD5DGGG7CCD>FFF>@FBFFC?FF7DGGFFFGGFFGFGGFB@:BF?FB?DFFFFBAAF
@DE18INS60510:318:000000000-B6LD3:1:1101:21455:3874 1:N:0:AAGAGGCATTATGCGA
TGGGGAATATTGCACAATGGGCGCAAGCCTGATGCAGCCATGCCGCGTGTATGAAGAAGGCCTTCGGGTTGTAAAGTACTTTCAGCGGGGAGGAAGGGAGTAAAGTTAATACCTTTGCTCATTGACGTTACCCGCAGAAGAAGCACCGGCTAACTCCGTGCCAGCAGCCGCGGTAATACGGAGGGTGCAAGCGTTAATCGGAATTACTGGGCGTAAAGCGCACGCAGGCGGTTTGTTAAGTCAGATGTGAAATCCCCGGGCTCAACCTGGGAACTGCATCTGA
+
GGGGGGGGGGGGGGGGGGGGGGGGGGGGGGGGGGGGGGGGGGGGGGGGGGGGGGGGGGGGGGGGGGGGEFGGGGGGGGGGGGGGGGGGGGGGGGGGGGGGGGGGGGGGGGGGGGGGGGGGGGGFGGGGGGGGGGGGGGGGGGGGGGGGGGGGGGGGGGGGGGGGGFGGGGGGGGCGGGGGCC>EGGDEGGGGGGGGFGGGGGGGGGGGFGFGGEGGFGFGGGGGGGGGCCDCDCD;?FGG8BFFGGFGFGG=*8?FFC;B37F=FB>?FF?############
@DE18INS60510:318:000000000-B6LD3:1:1101:11786:3900 1:N:0:AAGAGGCATTATGCGA
TGGGGAATATTGCACAATGGGCGCAAGCCTGATGCAGCCATGCCGCGTATGAAGAAGGCCTTCGGGTTGTAAAGTACTTTCAGCGGGGAGGAAGGGAGTAAAGTTAATACCTTTGCTCATTGACGTTACCCGCAGAAGAAGCACCGGCTAACTCCGTGCCAGCAGCCGCGGTAATACGGAGGGTGCAAGCGTTAATCGGAATTACTGGGCGTAAAGCGCACGCAGGCGGTTTGTTAAGTCAGATGTGAAATCCCCGGGCTCAACCTGGGAACTGCATCTGATA
+
FFGGGGGGGGG9EEGG<?FE8FFGGGEGGGGGGFGGGGFGGGG<:=FFGEFGAFF=,DEDBCFF@EGGDGFCCDFFGFGGGDGAFCFEDEGDF8CF7:FG9FEFGGGGGGGGGGGG<FGGEFGCGGGGGGFEC:>ECCG?FFCFGGE?EC?FFGGEFFGG+A58EGC>E>C?EG9FGG5/::EGGGEG7EC;EDGDGGGC8FCGGGFG5EGGGG5:FDGGGDEG*):C52C3<FC=*6:C=B9=DFFD4CG>FF5B7790CF7C43>?65217283:><A>A6
@DE18INS60510:318:000000000-B6LD3:1:1101:22795:3902 1:N:0:AAGAGGCAGTATGCGA
TGGGGAATATTGCACAATGGGCGCAAGCCTGATGCAGCCATGCCGCGTGTATGATGAAGGCCTTCGGTTTGTAAAGTACTTTCATCGGGGAGGAAGGGAGTAAAGTTAATACCTGCGTTCCATGACGTTTACCGCAGAAGAAGCCCCGGCTAACTTCGGGCCAGCAGCCGGCGTAATACGGAGGGTGCAAGCGGTAGTCGGGATTACTGGGCCGAAAGGGGCCTCAGGCGGTCTGATAAGGTCGATCGTGACAATGCGGGCTTCACCGAGGTATGGCGTCGGA
+
GGGGGGGG9FG6E9FGGGGG<FFFGGG7FFGGDGCFGG8F@FGGGGGGG,4CFF,CFGGGG8FFEGG++BFFGGGG,BFG<F,,,54++>F7FGD<F7B+8,,,<CF<B##############################################################################################################################################################################
@DE18INS60510:318:000000000-B6LD3:1:1101:18941:3923 1:N:0:AAGAGGCATTATGCGA
TGGGGAATATTGCACAATGGGCGCAAGCCTGATGCAGCCATGCCGCGTGTATGAAGAAGGCCTTCGGGTTGTAAAGTACTTTCAGCGGGGAGGAAGGGAGTAAAGTTAATACCTTTGCTCATTGACGTTACCCGCAGAAGAAGCACCGGCTAACTCCGTGCCAGCAGCCGCGGTAATACGGAGGGTGCAAGCGTTAATCGGAATTACTGGGCGTAAAGCGCACGCAGGCGGTTTGTTAAGTCAGATGTGAAATCCCCGGGCTCAACCTGGGAACTGCATCTGA
+
GGGGGGGGGGGCFGGGGFGGGGGGGGGGGGGGGGGGGGGGGGGGGGGGGGGGGGGGGGGGGGGGGGGGGGGGFGGGGGGGGGGGGGGGGGGGGGGGGGGGGFGGGGGGGGGGGGGGGGGGGGGGGGGGGGGGGGGGGGGGGGGGGGGGGGGDGGGGGGFGGGGGGGGGGGGGGGGGGGGGGGGGGGGGGGGGGEGGGGGGGDGGGGGGGGGGGGGG5FGGGDGGGGGGGGGGGDG45=DF?FBFD?BCFGGGGFFFDC>>DBFFFBFF:F:?:?02<D>B<<@
@DE18INS60510:318:000000000-B6LD3:1:1101:7371:3942 1:N:0:AAGAGGCATTATGCGA
TGGGGAATATTGCACAATGGGCGCAAGCCTGATGCAGCCATGCCGCGTGTATGAAGAAGGCCTTCGGGTTGTAAAGTACTTTCAGCGGGGAGGAAGGGAGTAAAGTTAATACCTTTGCTCATTGCCGTTACCCGCAGAAGAAGCACCGGCTAACTCCGTGCCAGCAGCCGCGGTAATCCGGAGGGTGCAAGCGTTAATCGGAATTACTTGGCGTAACGCGCATGCAGGCGGCTTGTTAAGTCAGATGTTCAATCCCCGGGCTCCAGCTGGTAACTGCACCTCA
+
GDFC7@7FGFG,@EE<<FAG8ECGGGGGDGGGFFECDGG8FGGF@CBG=FGG9E,C9<,4E8EFGFGG@FEFF9EFFCFFGGGCCGEE:7@@EC<>+:,CF<,,,EFGFGGG@F,<,<@F,@F;,>:FFGDGG@FGG7C,3<BFCGFGGDF:FGGGG7F*FFG,;98FFGDE*2/?E+A5*8885CGDCCCE>CE5C?9*1*1AF:9F###########################################################################
@DE18INS60510:318:000000000-B6LD3:1:1101:16540:3954 1:N:0:AAGAGGCATTATGCGA
TGGGGAATATTGCACAATGGGCGCAAGCCTGATGCAGCCATGCCGCGTGTATGAAGAAGGCCTTCGGGTTGTAAAGTACTTTCAGCGGGGAGGAAGGGAGTAAAGTTAATACCTTTGCTCATTGACGTTACCCGCAGAAGAAGCACCGGCTAACCCCGTGCCAGCAGCCGCGGTAATACGGAGGGTGCAAGCGTTAATCGGAATTACTGGGCGTAAAGCGCACGCAGGCGGTTTGTTAAGTCAGATGTGAAATCCCCGGGCTCAACCTGGGAACTGCATCTGA
+
GGGGGGGGGGGGGGGGGGGGGGGGGGGGGGGGGGGFGGGGGGGGGGGGGGGGGGGGGGGGGGGGGGGG<FGGFFGGG@E<@CGGFGGGGGDGGGGGGGGGGGGGGGGGGGGGGGGGGGGGGGGGGGGFGGGGGGGGGGGGGGGGGGGGGGGGGGFGGEGECGGGGGGGGGGGGGGGGFGGGGGGEGGGGGFGGGGGGGGGGGGGFGGGGGGGGGGGGGGGGGGGGGGGGGDC35<>FFFGF?FFFG?FFGFGG4??FD(25<FF=?>:?FFF7?:BFF<AA<7
@DE18INS60510:318:000000000-B6LD3:1:1101:7392:3954 1:N:0:AAGAGGCATTATGCGA
TGGGGAATATTGCACAATGGGCGCAAGCCTGATGCAGCCATGCCGCGTGTATGAAGAAGGCCTTCGGGTTGTAAAGTACTTTCAGCGGGGAGGAAGGGAGTAAAGTTAATACCTTTGCTCATTGACGTTACCCGCAGAAGAAGCACCGGCTAACTCCGTGCCAGCAGCCGCGGTAATACGGAGGGTGCAAGCGTTAATCGGAATTACTGGGCGTAAAGCGCACGCAGGCGGTTTGTTAAGTCAGATGTGAAATCCCCGGGCTCAACCTGGGAACGGCATCTGA
+
FDFFFFGGG<FFEGFFEGGDGGGDFBC7C@EFGGGGGGGGGGGGFGDF@FFFAFEFGEFFCG8FFGGGGEFGFDFFGGFFGGGGGF@FCF7FDFGGGGFEGGGGGGGGGGG9>FDCFGGFGGFFFF7<FEEFGFEGGGGGGGG?FGGGECFEGGGGFGGGGFGFCFFG7FDCEGD8CF@FC5CG>E:58E+A5AEEG+9*:8CF<9CCF6*7:>55FF77)<*9CD=3=5CDGGD@F?FG/*197<=:8:CCFF?69C>9)77C###################
@DE18INS60510:318:000000000-B6LD3:1:1101:12678:3981 1:N:0:AAGAGGCATTATGCGA
TGGGGAATATTGCACAATGGGGGAAACCCTGATGCAGCGACGCCGCGTGAGCGATGAAGTATTTCGGTATGTAAAGCTCTATCAGCAGGGAAGAAAATGACGGTACCTGACTAAGAAGCCCCGGCTAACTACGTGCCAGCAGCCGCGGTAATACGTAGGGGGCAAGCGTTATCCGGATTTACTGGGTGTAAAGGGAGCGTAGACGGCATGGCAAGCCAGATGTGAAAGCCCGGGGCTCAACCCCGGGACTGCATTTGGAACTGTCAGGCTAGAGTCTCGTAGA
+
GGGGGDGGCFGFFFGFCFFFGGGGGGFGEGFFE@FFFGDFCFGCEGGGDDCEGGCGFF<FFFFACFDCECAEGGG?AEAFE?FG9=FFGG7EGGGGGGFGGGDGGGGFGGGGGFFGGGG=BFGEGG+@FEGFGBFCGGGGGGFFEGCFEGCFGFF3?FGEGGD*BCFGG7BGGFGGDG5C+9:9CCFGEFC9CC8;EGGG>>CGGGGGGG=FGFGG5*9<FDGGFGGGGGDDDDDDEFGGFFF:C=B3@GDFC4@F:D?FG4=F44481:)14<BF2<?B?B#
@DE18INS60510:318:000000000-B6LD3:1:1101:18496:3989 1:N:0:AAGAGGCATTATGCGA
TGGGGAATATTGCACAATGGGCGCAAGCCTGATGCAGCCATGCCGCGTGTATGAAGAAGGCCTTCGGGTTGTAAAGTACTTTCAGCGGGGAGGAAGGGAGTAAAGTTAATACCTTTGCTCATTGACGTTACCCGCAGAAGAAGCACCGGCTAACTCCGTGCCAGCAGCCGCGGTAATACGGAGGGTGCAAGCGTTAATCGGAATTACTGGGCGTAAAGCGCACGCAGGCGGTTTGTTAAGTCAGATGTGAAATCCCCGGGCTCAACCTGGGAACTGCATCTGA
+
GGGGGGGGGGGGGGGGGGGGGGGGGGGGGGGGGGGGGGGGGGGGGGGFGGGGGGGGGGGGGGGGGGGGDGGGGGGGG?<<CFFGGGGGGGGGGGGGGGGGGGGGGGGGGGGGGGGGGGGGGGGGGGGEGGGGGGGGGGGGGGGGGGGGGGGGGGGGGGGGGGGGGGGGFGGGGGGGGGGGGGGGGGGGGGGGGGGGGGGGGGEGGGGGGGGGGGGGGFGGGGGGGGGGGGDCGDCFFFGGFFFB7EFFFGGGFF4?FGFFGFGGF<FFBFFFFF:BFF>A>BF
@DE18INS60510:318:000000000-B6LD3:1:1101:20905:3994 1:N:0:AAGAGGCATTATGCGA
TGGGGAATATTGCACAATGGGCGCAAGCCTGATGCAGCCATGCCGCGTGTATGAGGAAGGCCTTCGGGTTGTAAAGTACTTTCAGCGGGGAGGAAGGGAGTAAAGTTAATACCTTTGCTCATTGACGCTACCCGCAGAAGAAGCACCGGCTAACTCCGTGCCAGCAGCCGCGGTAATACGGAGGGTGCAAGCGTTAATCGGAATTACTGGGCGTAAAGCGCACGCAGGCGGTTTGTTAAGTCAGATGTGAAATCCCCGGGCTCAACCTGGGAACTGCATCTGC
+
GGGGGGGGGGGGGGGGGDFFGGGGGGGEGGGGGGGGGGGGGGGGGGGGGGGGGGGGGGEGGFGCGGGGF>CFGGGGGGGGFFGFGGGGGGGGGGGGGGGGGFGGGGGGGGGGGGGGGGCGGGGGGGGGGGGGGGGGGGG7@F:FFFG7CGGGGGGGGGFFGF9C@CFGGGGGGGEGFFGGGDFGGGGGFG9558?EFEGGEEEC79C7@EC>CEGG5:C)<5*)/7=GGGC)7*>7<FDG=*=?7+90/::7:BF47C9>D@5*=?F(::0243:><A#####
@DE18INS60510:318:000000000-B6LD3:1:1101:10043:4000 1:N:0:AAGAGGCATTATGCGA
TGGGGAATATTGCACAATGGGGGCAAGCCTGATGCAGCCATGCCGCGTGTAGGAAGAAGGCCTTCGGGTTGTAAAGTACTTTCAGCGGGGAGGAAGAGAGTAGAGTTAATACCTGGGCGCATTGACGTTACCCGCACAAGAAGCACCGGTTAACTCCGGGCCAGCAGCGGCGTTAGTACGGAGGGTGCAAGCGGTAATCGTAATTACTGGCCGTAAAGCGCACGCAGGCGGTTGGTCTAGACAGATGTGCAGCCTCCGGGCCCATGCTGGTAACGTCATCTGG
+
GGGEGGGGGGGGGGGGGGGG,,@6@F7<FGGGGGGGGG8FGGGGGGGGGC<,CFCFDGGG?=EF<FG+EFFFF?@,<BFF,AF<<F7F:FGCFFF,,3>FC<,,,,<,,,@<,3,33<*@33>F>F@163*3DF***4CF,?CFC,@FG*4F9C,2?:*<11141<FG###################################################################################################################
@DE18INS60510:318:000000000-B6LD3:1:1101:6900:4015 1:N:0:AAGAGGCATTATGCGA
TGGGGAATATTGCACAATGGGCGCAAGCCTGGTGCAGCCATGCCGCGTGTATGAAGAAGGCCTTCGGGTTGTAAAGTACTTTCAGCGGGGAGGAAGGGAGTAAAGTTAATACCTTTGCTCATTGACGTTCCCCGCAGCAGAAGCACCGGCTAACTCCGTGCCAGCAGCCGCGGTAATACGGAGGGTGCAAGCGTTAATCGGAATTACTGGGCGTAAAGCGCACGCCAGCGGTTTGTTAAGTCAGCTGTGAAATCCCCGGGCTCAACCTGGTAACTGCATCTGA
+
C<FFC7,C,CECEFEFGEGGGFEG@EGGGGFGGGGF,CD,FFGGGGG@@F8EFF,C,=F8FFF=FGGG<CBF,?F9FGGFFFEC9F@+@:+4++,BC7A7F:C,,8DFGFGGGGGF,FF>CFDD9BFGF,@FF7F77*@FCGGFCE7:CCF<<CGFG@F**<;AC@FFF:CE*4=CFEFE58F7*AC5FFF8;EG5;<+1;8C86+AF96**/2:*5*:<)7ECC**9CE#####################################################
@DE18INS60510:318:000000000-B6LD3:1:1101:26006:4015 1:N:0:AAGAGGCATTATGCGA
TCCAAATAAGCGCAACAATGCCCTCGGTAATCATTGCACCGTACAACACCGGACGTCCATGCCGTTCCGAGGTCATACAACGTGCCATCAACGGGCTTTGCGTAGCATGAAAACCCGAAATGGCACCACATGCAATACTCACAAACATAATCGGAAAAATAGGAAGCTCACTTGCTTCGGGATTTGTATTTTGCAAACCATCCCAAAGTTCAGGCAAAGCCGGATGGTTAACGTAGAGCACCACCAAAATGCCTACTGCCATAAACAACAAGGCAACCGCAAA
+
GGGGGGGGGG<FGGGGGDFFGGGGGGGGGGGGGGGGGGGGGGG7FFGGGGGGGGGGGGGGGGGGGGGGGGGGGGGG9FGGGGGGGGGGGGGGGGGGGGGGGGGGGGGGGGGGGGGGGGGGGGGGGGGGGGGGGGGGGGGGGGGGGGGGGFGFGGGGGGGGGDGGGGGGGGGGGGGGGGGGGGGGGGGGGGGGGGGEFGGGGGGGGCFFFGGGGGGGGGGGCGGDGGGFGGGGGGGF>FGGFFFFGG@GFGGGGFFFGGF<07*9FFFFFFF?<0<??B>BFBF
@DE18INS60510:318:000000000-B6LD3:1:1101:22881:4016 1:N:0:AAGAGGCATTATGCGA
TGGGGAATATTGCACAATGGGCGCAAGCCTGATGCAGCCATGCCGCGTGTATGAAGAAGGCCTTCGGGTTGTAAAGTACTTTCAGCGGGGAGGAAGGGAGTAAAGTTAATACCTTTGCTCATCGACGTTACCCGCAGAAGAAGCACCGGCTAACTCCGTGCCAGCAGCCGCGGTAATACGGAGGGTGCAAGCTTTAATCGGAATTACTGGGCGTAAAGCGCACGCAGGCGGTTTGTTAAGTTAGATGTGAACTCCCCGGGCTCAACCTGGGAACTGCATCTGA
+
GGGGGGEGGGG?FFGG?FGGGGFGGEGGGGGGGGGGGGGGGGGG>EG@FGGDFGGGGG8CDFGGGGGDFFGG9FGFGGGGGGGGFECGGGGGG7CEGDGDGFGCFGGGGGGGGG@CEG:,CCF@FEGGGGGFGEG*:CGGGFGGGGGGE>CE+:9@F8F@EGGGGG>F8*2:C:C59@FFC*C>E;CGGGCC+<F7:+<FGGEFG+9C7?CF8:CEF7CCDGG751>D5E351>5@@F701*1*:CFF?:C**97;*>94<@FGFFF?(<??###########
@DE18INS60510:318:000000000-B6LD3:1:1101:10927:4026 1:N:0:AAGAGGCATTATGCGA
TGGGGAATATTGCACAATGGGCGCAAGCCTGATGCAGCCATGCCGCGTGTATGAAGAAGGCCTTCGGGTCGTAAAGTACTTTCAGCGGGGAGGAAGGGAGTAAAGTTAATACCTTTGCTCATTGACGTTACCCGCAGAAGAAGCACCGGCTAACTCCGTGCCAGCAGCCGCGGTAATACGGAGGGTGCAAGCGTTAATCGGAATTACTGGGCGTAAAGCGCACGCAGGCGGTGTGTTAAGTCAGATGTGAAATCCCCGGGCTCAACCTGGGAACTGCATCTGA
+
GGGFFGFFGGGGGGFFFEFGGFGGGGGGGCGFGFFEFFDFGGGGGGGGGGGGGGFGGCFGFGGGGGGGGGG@FECEF@F@?CFAFACEDGGGGFFGGEFCGGGGGGGGGG=FGCFGGGGGGGGGGFG@GGGGGGFGGGGGFGGGGGF@FG>CGGFFGGGGGFGFCEFCFGGGGGDEFGGGGGDE5//?ECCFG>5:ECCFGGEFFGGGGGGG=*:CFGFGG5CGCGG3ECDC)*9>4@GGFFBFFEFGFGCGFF??FG99<09C@?@:BFBB824<2AB<AA=
@DE18INS60510:318:000000000-B6LD3:1:1101:23752:4032 1:N:0:AAGAGGCATTATGCGA
TGGGGAATATTGCACAATGGGGGAAACCCTGATGCAGCGACGCCGCGTGAGCGATGAAGTATTTCGGTATGTAAAGCTCTATCAGCAGGGAAGAAAATGACGGTACCTGACTAAGAAGCCCCGGCTAACTACGTGCCAGCAGCCGCGGTAATACGTAGGGGGCAAGCGTTATCCGGATTTACTGGGTGTAAAGGGAGCGTAGACGGCATGGCAAGCCAGATGTGAAAGCCCGGGGCTCAACCCCGGGACTGCATTTGGAACTGTCAGGCTAGAGTGTCGGAGA
+
GGGGGGGGGGGGGGGGGGGGGGGGGGGGGGGGGGGGGGGGGGGGGGGGGGGGGGGGGGGGGFFFFGGGGGGGGGGGGGGGGGGGGGGGGGGGGGGGGGGGGGGGGGGGGGGGGGGGGGGGGGGGGGGGGGGGGGGGGGGGGGGGGGGGEGGGGGGCFGGGGGGGGGGGC8EGGGGGE5EGGGGGGGGGECGGGGGGGGGGGGGGGGGGGCFGFGGFFCGGFGGGGGGGFFGGDGGFFFG65>7DGGDDFFGGG=F6>F:AF?GCBFF?:F?:7?F<AA:>098
@DE18INS60510:318:000000000-B6LD3:1:1101:6906:4040 1:N:0:AAGAGGCATTATGCGA
TGGGGAATATTGCACAATGGGCGCAAGCCTGGTGCAGCCATGCCGCGTGTATGAAGAAGGCCTTCGGGTTGTAAAGTACTTTCAGCGGGGAGGAAGGGAGTAAAGTTAATACCTTTGCTCATTGACGTTACCCGCAGAAGAAGCACCGGCTAACTCCGTGCCAGCAGCCGCGGTAATACGGAGGGTGCAAGCGTTAATCGGAATTACTGGGCGTAAAGCGCACGCAGGCGGTTTGTTAAGTCAGATGGGAAATCCCCGGGCTCAACCTGGGAACTGCATCTGA
+
@FDFGGECFGCGGGGGGGGGGG@FGGGGGGGGGGG<FFFFFFGFGGGFGEGGGGFGGGGGGGGCGGEGFGGGGGGGCFFE,FFFGFGGGGGEGBFFGDFGGGGFFBEGFDFGGD=FGGFFGFAEGGE+@FEFGGDGCFFFGGGFG<FGGGGGGGGCGGCCEGFGGFGGCEGGG@CEFEGGGGGEEECEEGDFG5:CGFFCEGGG6CEFFCECEEEEGGCC3DE<*5=7EGDC35C:@FGC@??F>+**00977=:FFG>1C)/9?:@375<?80:2279A###
@DE18INS60510:318:000000000-B6LD3:1:1101:23729:4041 1:N:0:AAGAGGCATTATGCGA
TGGGGAATATTGCACAATGGGCGCAAGCCTGATGCAGCCATGCCGCGTGTATGAAGAAGGCCTTCGGGTTGTAAAGTACTTTCAGCGGGGAGGAAGGGAGTAAAGTTAATACCTTTGCTCATTGACGTTACCCGCAGAAGAAGCACCGGCTAACTCCGTGCCAGCAGCCGCGGTAATACGGAGGGTGCAAGCGTTAATCGGAATTACTGGGCGTAAAGCGCACGCAGGCGGTTTGTTAAGTCAGATGTGAAATCCGCGGGCTCAACCTGGGAACTGCATCTGA
+
GGGGGGGGGGGGGGGGGGGGGGGGGGGGGGGGGGGGGGFGFGGGGGGFGGGGGGGGGGGGGGGGGGGGFGGGGGGGGFGFFFGGGGGGGGGGGGGGGGGGGGGGGGGGGGGGGGGGGFFFGGGGFGGGGFEGGEGGGGGGGGGGGGGGGGGGGFCFGGGGGGGGGGGGGGGGGEEGFGFGGGGGGGGGGGGGGEG?F?CCEEEEGFF7CC:EEEGGGGGDDG=DG<EGCGG)55DF@FCG=F@?GFF797?**=F)999FGB*6??4??F:08?F########
@DE18INS60510:318:000000000-B6LD3:1:1101:19659:4042 1:N:0:AAGAGGCATTATGCGA
TGGGGAATATTGCACAATGGGCGCAAGCCTGATGCAGCCATGCCGCGTGTATGAAGAAGGCCTTCGGGTTGTAAAGTACTTTCAGCGGGGAGGAAGGGAGTAAAGTTAATACCTTTGCTCATTGACGTTACCCGCAGAAGAAGCACCGGCTAACTCCGTGCCAGCAGCCGCGGTAATACGGAGGGTGCAAGCGTTAATCGGAATTACTGGGCGTAAAGCGCACGCAGGCGGGTTGTTAAGTAAGATGTGAAATCCCCGGGCTCAACCTGGGAACTGCATCTGA
+
FGGGGGGGGGGGGGGGGGGGGGGGGGGGGGGGGGGGGGGGGGGGGGGGGGGGGGGGGGGGGGGGGGGGGGGGGGGGGGGGGGGGFGGGGGGGGGGGGGGGGGFGGGGGGGGGGGGGGGGGGGGGGGGGGFGGGGGGGGGGGGGGGGGGGGEGGFGGGGGGGGGGGGFFCGGGGGGGGGGGGDGEEGGGGGGGGCGGFFGGGG5EFCGFGGGGGGGGGFCDGGGGGCGGDGG)9*9>4@CC***=DF@>FGGFGF?FGD>FD:FDF:FBFF?:42:DBFA9A##
@DE18INS60510:318:000000000-B6LD3:1:1101:19034:4058 1:N:0:AAGAGGCATTATGCGA
TGGGGAATATTGCACAATGGGCGCAAGCCTGATGCAGCCATGCCGCGTGTATGAAGAAGGCCTTCGGGTTGTAAAGTACTTTCAGCGGGGAGGAAGGGAGTAAAGTTAATACCTTTGCTCATTGACGTTACCCGCAGAAGAAGCACCGGCTAACTCCGTGCCAGCAGCCGCGGTAATACGGAGGGTGCAAGCGTTAATCGGAATTACTGGGCGTAAGCGCACGCAGGCGGTTTGTTAAGTCAGATGTGAAATCCCCGGGCTCAACCTGGGAACTGCATCTGAT
+
GGGGGGGGGGGGGGGGGFGGGGGGGGGGGGGGGGGGGFGGGGGGGGGGGGGGGGGGGGGGGGGGGGGGGGGGGGGGGGGGGGGGGGGGGGGGGGGGGGGGGGGGGGGGGGGGGGGGGGGGGGGGGGGGGGGGGGGGGGGGGGGGGGGGGGGGGGGGGGGGGGGGGGGGGGGGGGGGGGGGGGGGGGDEFGGGGGGGGGGGGGGGGGGGGGGGEGGGGGGDGGGGGGGGGGGDGGGFFFGGF?*1*+9F@GGFC?FFGGFFG>4>):@?FFF:BFFD).5<AA7
@DE18INS60510:318:000000000-B6LD3:1:1101:11916:4074 1:N:0:AAGAGGCATTATGCGA
TGGGGAATATTGCACAATGGGCGCAAGCCTGATGCAGCCATGCCGCGTGTATGAAGAAGGCCTTCGGGTTGTAAAGTACTTTCAGCGGGGAGGAAGGGAGTAAAGTTAATACCTTTGCTCATTGACGTTACCCGCAGAAGAAGCACCGGCTAACTCCGTGCCAGCAGCCGCGGTAATACGGAGGGTGCAAGCGTTAATCGGAATTACTGGGCGTAAAGCGCACGCAGGCGGTTTGTTAAGTCAGATGTGAAATCCCCGGGCTCAACCTGGGAACTGCATCTGA
+
GGGGGGGGGGGGGGGGGGGGGGGGGGGGGGGGGGGGGGGGGGGFFG:@FGGGGGCCGGGGGGGGGGGDGGGGGGGGGGGGGGGGGGEDGGEEGGGGGGGGGGGGGGCGGGGGFGGGGGFFGGG9FGGGGGGGGGGGGGGGGDFFGGGCEEEGGGGGGGGGGGGGGGGGF@EGGGGGGF9C>CGGG>8>F?CDE>EG*<CCC5CFGGFGGGGF:CCEE7CGGCEGDDGGGECD>CD5FFGFFFFFGFFGF7DGF?69CGFFDFGGF<FB?FBFFF??<7AB954
@DE18INS60510:318:000000000-B6LD3:1:1101:13792:4096 1:N:0:AAGAGGCATTATGCGA
TGGGGAATATTGCACAATGGGCGCAAGCCTGATGCAGCCATGCCGCGTGTATGAAGAAGGCCTTCGGGTTGTAAAGTACTTTCAGCGGGGAGGAAGGGAGTAAAGTTAATACCTTTGCTCATTGACGTTACCCGCAGAAGAAGCACCGGCTAACTCCGTGCCAGCAGCCGCGGTAATACGGAGGGTGCAAGCGTTAATCGGAATTACTGGGCGTAAAGCGCACGCAGGCGGTTTGTTAAGTCAGATGTGAAATCCCCGGGCTCAACCTGGGAACTGCATCTGA
+
GGGGGGGGGGGGGGGGGGGGGGGGGGGGGGGGGGGGGGGGGGGGGGGFGGGGGGGGGGFGGGGGGGGGGGGGGGGGGGGGGGGGGGGGGGGGGGGGGGGGGGFGGGGGGGGGGGGGGGGGGGGGGGGGGGGGGGGGEEFDEFGGGGGGGGGGGGGGGGGGGGGCFGFGGGGGGGGGGGGGGGGGGEEGGFFGGGGGGGGGGGGGGFGGGGGGGGGGGGGGG:*9EDGGGGGGGCG5?FG77@FFGGFGFGGFCFFFGGFFGFCF?BF?FFFFBFBFBF2<<BB
@DE18INS60510:318:000000000-B6LD3:1:1101:13804:4112 1:N:0:AAGAGGCATTATGCGA
TGGGGAATATTGCACAATGGGCGCAAGCCTGATGCAGCCATGCCGCGTGTATGAAGAAGGCCTTCGGGTTGTAAAGTACTTTCAGCGGGGAGGAAGGGAGTAAAGTTAATACCTTTGCTCATTGACGTTACCCGCAGAAGAAGCACCGGCTAACTCCGTGCCAGCAGCCGCGGTAATACGGAGGGTGCAAGCGTTAATCGGAATTACTGGGCGTAAAGCGCACGCAGGCGGTTTGTTAAGTCAGATGTGAAATCCCCGGGCTCAACCTGGGAACTGCATCTGA
+
GGGGGGGGGGFFEEGGEEFGGGGGGGGGGFGGGGGGGGGGGGGGGGGCFFGFGGFGGGFCGFC,EFD@FEEGGFGCFFGCDFGGGGGGDFGGGGGGGGGGGFGGGGGGGGGGGGFFFFGGGGG9FGGGGGGGGGGGGEGGFGGGGGFCDEGDGDEFGGGGGGGGGGGGGGGGGGGGFGGGDEGEGEGGGGGGGGGGGGGGDG>CGGGG9EF=EGGGGGGGGGGGG5E)>=D9<*584@7DFFFBF?6:FD*:7@FFGG09D5FFF0>?:;??B0:?<A>244@
@DE18INS60510:318:000000000-B6LD3:1:1101:25271:4161 1:N:0:AAGAGGCATTATGCGA
TGGGGAATATTGCACAATGGGCGCAAGCCTGATGCAGCCATGCCGCGTGTATGAAGAAGGCCTTCGGGTTGTAAAGTACTTTCAGCGGGGAGGAAGGGAGTAAAGTTAATACCTTTGCTCATTGACGTTACCCGCAGAAGAAGCACCGGCTAACTCCGTGCCAGCAGCCGCGGTAATACGGAGGGTGCAAGCGTTAATCGGAATTACTGGGCGTAAAGCGCACGCAGGCGGTTTGTTAAGTCAGATGTGAAATCCCCGGGCTCAACCTGGGAACTGCGTCTGA
+
GGGGGGGGGGGGGGGGGGGGGGGGGGGGGGGGGGGGGGFGGGGGEGGGGGGGGGGGGGGGGGGGGGGGGGGGGGGGGGGGGGGGFGGGGGGGGGCDGGGGGGGGGGGGGGGGGGFFGGGGGGGGGGGGGGGGGGGGGGGGGGGGGGGGGGGGGGGGGGGGGGGGGGFGGGGGGGG7FGGGG>FGGGGGGGGGGGGGGFGGGGDFFGGGGGGGGGGGGGGGGGGGGGGCCGC5CDDFFFFCFFFFFFF>FGGFGFFFGD;FGFGGF772:FB<>FDBB<?B?FF
@DE18INS60510:318:000000000-B6LD3:1:1101:15420:4163 1:N:0:AAGAGGCATTATGCGA
TGGGGAATATTGCACAATGGGCGCAAGCCTGATGCAGCCATGCCGCGTGTATGAAGAAGGCCTTCGGGTTGTAAAGTACTTTCAGCGGGGAGGAAGGGAGTAAAGTTAATACCTTTGCTCATTGACGTTACCCGCAGAAGAAGCACCGGCTAACTCCGTGCCAGCAGCCGCGGTAGTACGGAGGGTGCAAGCGTTAATCGGAATTACTGGGCGTAAAGCGCACGCAGGCGGTTTGTTAAGTCAGATGTGAAATCCCCGGGCTCAACCTGGGAACTGCATCTGA
+
GGGGGGGGGGGGGGGGGGGGGGGGGGGGGGGGGGGGGGGGGGGGGGGEGGGGGGGGGGGGGGGGGGCFFGCGGGGGGGGGGGGGGGGGGGGGGGGGGGGGGGGGGGGGGGGGGGFFGGGGGGGGGGGGGGGGGGGGGGGCFGGGGGGGGGGGGGF:FGGGGGGGGGGGGGGGGGGGEFGGGGGGEG>EGGFFGGDCGGGGGCCF?GGGGGGGGGGGGDGGGDCDEDGCGGG)7>D@?4FGF?FB7+800*:>FFFFFGBBD)/>@?5:?F3:7?FF<B#####
@DE18INS60510:318:000000000-B6LD3:1:1101:20186:4164 1:N:0:AAGAGGCATTATGCGA
CCCAAATAAGAGCAACAATGCCCTCGGTAATCATTGCACCGTAAAACACCGGACGTCCATGCCGTTCCGAGGTCATACAACGTGCCATCAACGGGCTTTGCGTAGCATGAAAACCCGAAATGGCACCACATGCAATACTCACAAACATAATCGGAAAAATAGGAAGCTCACTTGCTTCGGGATTTGTATTTTGCAAACCATCCCAAAGTTCAGGCAAAGCCGGATGGTTAACGTAGAGCATCACCAAAATGCCTACTGCCATAAACAACAAGGCAACCGCAAA
+
GGGGGGGGGGGGGGGGGCFFGGGGGGGGGGGGGGGGGGGGGGGGGGGGGGGGGGGGGGGGGGGGGGGGG=CEBFGGGGGFGGGGGGGGGGGGGGGGGGGGGGGGGGGGGGGGGGGGGGGGGGGGGGGGGGGGGGGGGGGGGGGGGGGGGGDFGFEGGGGGGGGGGGGGGGGGGGGGGGGDGGGGGGGGGGGGGGGGGGGGGGGGGCGGFFGGGGGGGGGGGGGGGGGCCFGGGFGFFFGGFFFFGGFGFDCFGFFFGFA?GFGGFBF?FFFB?FFFFB>BFFF
@DE18INS60510:318:000000000-B6LD3:1:1101:18233:4177 1:N:0:AAGAGGCATTATGCGA
TGGGGAATATTGCACAATGGGCGCAAGCCTGATGCAGCCATGCCGCGTGTATGAAGAAGGCCTTCGGGTTGTAAAGTACTTTCAGCGGGGAGGAAGGGAGTAAAGTTAATACCTTTGCTCATTGACGTTACCCGCAGAAGAAGCACCGGCTAACTCCGTGCCAGCAGCCGCGGTAATACGGAGGGTGCAAGCGTTAATCGGAATTACTGGGCGTAAAGCGCACGCAGGCGGTTTGTTAAGTCAGATGTGAAATCCCCGGGCTCAACCTGGGAACTGCATCTGA
+
GGGGGGGGGGGGGGGGGGGGGGGGGGGFGGGGGGGGGGGGGGGGGGGGGGGGGGGGGGGGGGGGGGGGGGGGGGGGC=@<@FFGGGGGEGGGGGGGGDFGGGGCFGGGGGGGGGGGGGGGGGGGGGGGGGGGFGGGGEGGGGGGGGEGGGGDGGEFGGGGGGGGGGGGGGGGGGGGGCGGGGGGEEGGGGGGGGGGFDGGGGGGGGGF?FGCEEGGGGFGGGGGGGEGGDDCDGGFFFGGFFFFGGFDFFGGGF<FGG;9GEGGFFFF?@?:4:>>2444<AF
@DE18INS60510:318:000000000-B6LD3:1:1101:15826:4189 1:N:0:AAGAGGCATTATGCGA
TGGGGAATATTGCACAATGGGCGCAAGCCTGATGCAGCCATGCCGCGTGTATGAAGAAGGCCTTCGGGTTGTAAAGTACTTTCAGCGGGGAGGAAGGGAGTAAAGTTAATACCTTTGCTCATTGACGTTACCCGCAGAAGAAGCACCGGCTAACTCCGTGCCAGCAGCCGCGGTAATACGGAGGGTGCAAGCGTTAATCGGAATTACTGGGCGTAAAGCGCACGCAGGCGGTTTGTTAAGTCAGATGTGAAATCCCCGGGCTCAACCTGGGAACTGCATCTGA
+
GGGGGGGGGGGGGGGFFGGGGGGGGGGGGGCFGGGGGGGGGGGGGGGGGGGGGGFGGGGGGGGGGGGGGGGGGGGGGGGGFFFGGGGGGGEGGGGGGEFGGGGGGGGGGGFGGGGGGGGGGGGFGFGEFGGGGGGEGFGFGGGGGGFEGGGGGGGGGGGGGGGGGGGGGGGDGFGGDFGGGCEGGGGGGGGGGEEGGGGGGGDGEGGGGGGFEGGEGGGGGGGGGGEGGGGGGDDF4@CDFFFFGGFFFF7::F)09DBFG7FGFFFF?F:78:4<BAAFAAF
@DE18INS60510:318:000000000-B6LD3:1:1101:13308:4236 1:N:0:AAGAGGCATTATGCGA
CCCAAATAAGAGCAACAATGCCCTCGGTAATCATTGCACCGTAAAACACCGGACGTCCATGCCGTTCCGAGGTCATACAACGTGCCATCAACGGGCTTTGCGTAGCATGAAAACCCGAAATGGCACCACATGCAATACTCACAAACATAATCGGAAAAATAGGAAGCTCACTTGCTTCGGGATTTGTATTTTGCAAACCATCCCAAAGTTCAGGCAAAGCCGGATGGTTAACGTAGAGCATCACCAAAATGCCTACTGCCATAAACAACAAGGCAACCGCAAA
+
GGGGGGGGGGGGGGGGG@FGGGGGGGGGGGGGGGGGGGGGGGGGGGGGGGGGGGGGGGGGGGGGGGGGGGGGFGGGGGGGGGGGGGGGGGGGGGGGGGGGGGGGGGGGGGGGGGGGGGGGGGFGGGGGGGGFGGGGGGGGFGGGGGGGGGGGGGGGGGGGGGF@GGGFGGGGGGGGGGGGGGGGGGGDCFGGGFGGGGGGGGGGGFGEGFGGGCFFGGGGGGGGGGGGGGGGGGGF@FGGFFFFGGFGFGFGGFFFGDDFFFFFFFF:BF<??B7?1:;2195
@DE18INS60510:318:000000000-B6LD3:1:1101:17931:4254 1:N:0:AAGAGGCATTATGCGA
TGGGGAATATTGCACAATGGGCGCAAGCCTGATGCGGCCATGCCGCGTGTATGAAGAAGGCCTTCGGGTTGTAAAGTACTTTCAGCGGGGAGGAAGGGAGTAAAGTTAATACCTTTGCTCATTGACGTTACCCGCAGAAGAAGCACCGGCTAACTCCGTGCCAGCAGCCGCGGTAATACGGAGGGTGCAAGCGTTAATCGGAATTACTGGGCGTAAAGCGCACGCAGGCGGTTTGTTAAGTCAGATGTGAAATCCCCGGGCTCAACCTGGGAACTGCAGCTGA
+
GGGGGGGGGGGGGGGGGGGGGGGGGGGFGGGGGGGGGGGGGGGGGGGGGGGGGGGGGGGGGGGGCGGGGGGGGGGGG=@@@FFGGGGGGGGGGGGGGGGGGFGGGGGGGGGGGGGGGGGGGGGGGGGGGGGGGGGGGGGGGGGGGGGGGGGGGGGGGGGGGGGGGGGGGGGGDEGGGGGGGGGGGGGGGGGGGGGGGGGGGGGGGGGGGGDGGGG=FGGGGGGGGDGD=EG1CDDFFFGGFFFFG7BCFGGDF@@FGGFF3>FGFFF>?FB<:<?<BA(81:?
@DE18INS60510:318:000000000-B6LD3:1:1101:19287:4260 1:N:0:AAGAGGCATTATGCGA
TGGGGAATATTGCACAATGGGCGCAAGCCTGATGCAGCCATGCCGCGTGTATGAAGAAGGCCTTCGGGTTGTAAAGTACTTTCAGCGGGGAGGAAGGGAGTAAAGTTAATACCTTTGCTCATTGACGTTACCCGCAGAAGAAGCACCGGCTAACTCCGTGCCAGCAGCCGCGGTAATACGGAGGGTGCAGGCGTTAATCGGAATTACTGGGCGTAAAGCGCACGCAGGCGGTGTGTTAAGTCAGATGTGAAATCCCCGGGCTCAACCTGGGAACTGCATCTGA
+
GGGGGGGGGGGFGGGGGGGGGGGGGGGGGGGGGGGGGGGGGGGGGGGGGGGGGGGGGGGGGGGGCCGGGGGGGGGGGGGGGGGGGGGGGGGGGGCFGGGGGGGGGGGGGGGGGGGGGGGGGGGGGGGEGGGGGGGGGGGGGGGGGGGGGGGGGGGGGGGGGGGGGGGGGGGGGGGGGGGGGGGGGGGGFFFGGGGGGGGGGDGGGGGGGGGGGGGGCGGGGGGGGGGGGEDG)9CFFFFFFFFFFGFFFFF>FFFFFG>;95<4@?F3?F:<?B?<?F2>2AF
@DE18INS60510:318:000000000-B6LD3:1:1101:20086:4260 1:N:0:AAGAGGCATTATGCGA
TGGGGAATATTGCACAATGGGCGCAAGCCTGATGCAGCCGTGCCGCGTGTATGAAGAAGGCCTTCGGGTTGTAAAGTACTTTCAGCGGGGAGGAAGGGAGTAAAGTTAATACCTTTGCTCATTGACGTTACCCGCAGAAGAAGCACCGGCTAACTCCGTGCCAGCAGCCGCGGTAATACGGAGGGTGCAAGCGTTAATCGGAATTACTGGGCGTAAAGCGCACGCAGGCGGTTTGTTAAGCCAGATGTGAAATCCCCGGGCTCAACCTGGGAACTGCATCTGA
+
GGGGGGGGEGGGGGGFFFFEGFGGGGC,DFFFGGGFG<FGGEGGGGGEGGGFGGGGFGAFG<<?FEGGGFGEFGGFFFGFGFFGFGEGEDGFGDGGG7FGGGGGGGGGGFGGFG<9=;3>FGFGGGGGG<F:,>FEEGGGGGGGGGDFCDCF:<9FCFC@FGGGGGGG**BGGCECC:EF58CGEG>CFC9CEGGG>9CFGGDF?FFFGG5**:EG=FGDGGGDEGG3EEGDC<CF)7:7*05.CEFFFGGGGF)?5591)754?25:15<<76:22726:47
@DE18INS60510:318:000000000-B6LD3:1:1101:15273:4277 1:N:0:AAGAGGCATTATGCGA
TGGGGAATATTGCACAATGGGCGCAAGCCTGATGCAGCCATGCCGCGTGTATGAAGAAGGCCTTCGGGTTGTAAAGTACTTTCAGCGGGGAGGAAGGGAGTAAAGTTAATACCTTTGCTCATTGACGTTACCCGCAGAAGAAGCACCGGCTAACTCCGTGCCAGCAGCCGCGGTAATACGGAGGGTGCAAGCGTTAATCGGAATTACTGGGCGGAAAGCGCACGCAGGCGGTTTGTTAAGTCAGATGTGAAATCCCCGGGCTCAACCTGGGAACTGCATCTGA
+
GGGGGGGGGGGFGGGGGGGGGGGGGGGFGCGGGGGGFGFGFGGFGGGGGCFGGAFGGGGGFEGGFDFGGGG7FFCFFGGFGGGGGGGGGDFEECFGGGGBFFGGGGGGGFGGG9FCCGGCGGGGGGGGGFEGFGGEGGGGGDCGGCGCEGGGG@CEGGGGG7;CFF8BFDGEGGGGGGFG5CFEGE>5@FCFG5CE>E+*;C5*<:CE9CDF=*>5E4*)>DCDD)/9=*195*1)09CGF@B6:<6:FFDFFF)6<99BG759@##################
@DE18INS60510:318:000000000-B6LD3:1:1101:14662:4284 1:N:0:AAGAGGCATTATGCGA
TGGGGAATATTGCACAATGGGCGCAAGCCTGATGCAGCCATGCCGCGTGTATGAAGAAGGCCTTCGGGTTGTAAAGTACTTTCAGCGGGGAGGAAGGGAGTAAAGTTAATACCTTTGCTCATTGACGTTACCCGCAGAAGAAGCACCGGCTAACTCCGTGCCAGCAGCCGCGGTAATACGGAGGGTGCAAGCGTTAATCGGAATTACTGGGCGTAAAGCGCACGCAGGCGGTTTGTTAAGTCAGATGTGAAATTCCCGGGCTCAACCTGGGAACTGCATCTGA
+
GGGGGGGGGGGGGGGGGGGGGGGGGGGGGGGGGGGGGGGGGGGGGGGGGGGGGGGGGGGGGGGGGGEGFGGGGGGGGGGGGGGGGGGGGGGGGGGGGGGGGGGGGGGGGGGGGGFFGGGGGGGGGGGGFGGGGGGGGGGGGGGGGGGGGGGGGGGGGGGGGGGGGGGGGGGGGGGGGGGGGGGGGGGGGCFGGGGEGGFGDEGGGGGFGFFGGGGDFGGGGGGGGGGDGGGD5DG>:FCFFFFFGGFFFGG7FFFFGDFFGEC46:>:BFFF><?>DFAAB<9
@DE18INS60510:318:000000000-B6LD3:1:1101:15259:4290 1:N:0:AAGAGGCATTATGCGA
TGGGGAATATTGCACAATGGGCGCAAGCCTGATGCAGCCATGCCGCGTGTATGAAGAAGGCCTTCGGGTTGTAAAGTACTTTCAGCGGGGAGGAAGGGAGTAAAGTTAATACCTTTGCTCATTGACGTTACCCGCAGAAGAAGCACCGGCTAACTCCGTGCCAGCAGCCGCGGTAATACGGAGGGTGCAAGCGTTAATCGGAATTACTGGGCGTAAAGCGCACGCAGGCGGTTTGTTAAGTCAGATGTGAAATCCCCGGGCTCAACCTGGGAACTGCATCTGA
+
GGGGGGGGGGGGGGGGGGGGGGGGGGGGGGGGGGGGGGGGFGGGDGGCGGGGGGGGGG8FGGGGGFGGGGCFGGGGCEGGGGGGGGFGEGF@:=FFDEGGGGG,EFFGGFGGGGFGGGGGGGGGGGGGGGGGGGGGGGGGGGCFGG7@FEEDFFGGGDGGGGGGGFCGGGC7CBFECFFFGGFEECECFGFGCE*88FGGGGGGGGGG?F*:EEGDFGGDGGGG=CGGGEG)/79<4BG77=FFGFFGFGGGCF??DD>FD:FD4:F??FB?::???FFFFA6
@DE18INS60510:318:000000000-B6LD3:1:1101:23709:4292 1:N:0:AAGAGGCATTATGCGA
TGGGGAATATTGCACAATGGGCGCAAGCCTGATGCAGCCATGCCGCGTGTATGAAGAAGGCCTTCGGGTTGTAAAGTACTTTCAGCGGGGAGGAAGGGAGTAAAGTTAATACCTTTGCTCATTGACGTTACCCGCAGAAGAAGCACCGGCTAACTCCGTGCCAGCAGCCGCGGTAATACGGAGGGTGCAAGCGTTAATCGGAATTACTGGGCGTAAAGCGCACGCAGGCGGTTTGTTAAGTCAGATGTGAAATCCCCGGGCTCAACCTGGGAACTGCATCTGA
+
GGGGGGGGGGGGGGGGGGGGGGGGGGGGGGGGGGGGGGGGGGGGGGGGGGGGGGGGGGGGGGGGFGGGFGGGGGGGGGGFFGGGGGGGGGGGGGGGGGGGGGGGGGFFGGGGGGGGGGFGGGGGGGGCCEFGFGGGGGGGGGGGGGFGGGGGGGGGGGGGGGGGGGGGGGGGG@EG@FDGGEFGGGGGGGGGEAEEGFGGGGDGGGGGGGFGGGGGGGGGDDEGGGGGGGGCC*9>5@CC=?FFG7BFB*?CCFF?FC;>9:7C??F8?4:(50:<?<5<D>F
@DE18INS60510:318:000000000-B6LD3:1:1101:8321:4302 1:N:0:AAGAGGCATTATGCGA
TGGGGAATATTGCACAATGGGCGCAAGCCTGATGCAGCCATGCCGCGTGTATGAAGAAGGCCTTCGGGTTGTAAAGTACTTTCAGCGGGGAGGAAGGGAGTAAAGTTAATACCTTTGCTCATTGACGTTACCCGCAGAAGAAGCACCGGCTAACTCCGTGCCAGCAGCCGCGGGAATACGGAGGGTGCAAGCGTTAATCGGAATTACTGGGCGTAAAGCGCACGCAGGCGGTTTGTTAAGTCAGATGTGAAATCCCCGGGCTCAACATGGGAACTGCATCTGA
+
-CFF@FGGGGGGGGG<=BBEFFFGDFE+<EFA<EEFF=FGGFAFECC@FCEFGGG9BFFGFFFCGGEG,>::@9@FFGF;F;=CEGGGDGGGGDGG7FGDFFFEFFCFFG,CFFBCA9CC:9<:C9FE<E>0<?EEE5EFGGGC0C8C>C8>GGGGF>8CEFC8**2;8CCE8**/2AC>GGG>:/*1ACFGGGGD*<9FGC*8F<FGGGCF*:/::C:5CCE3E<GC=CD>)197587:/896*39CFCF777??1)3()7*CFB#################
@DE18INS60510:318:000000000-B6LD3:1:1101:11542:4305 1:N:0:AAGAGGCATTATGCGA
TGGGGAATATTGCACAATGGGCGCAAGCCTGATGCAGCCATGCCGCGTGTATGAAGAAGGCCTTCGGGTTGTAAAGTACTTTCAGCGGGGAGGAAGGGAGTAAAGTTAATACCTTTGCTCATTGACGTTACCCGCAGAAGAAGCACCGGCTAACTCCGTGCCAGCAGCCGCGGTAATACGGAGGGTGCAAGCGTTAATCGGAATTACTGGGCGTAAAGCGCACGCAGGCGGTTTGTTAAGTCAGATGTGAAATCCCCGGGCTCAACCTGGGAACTGCATCTGA
+
GGGGGGGGGGGGGGGGFGGGGGFGGGGFGGGGGGGGGGGGGGGGGGGEEGGGGGFFGGGGGGGGGGGGGGGCGGGGGGGGGGGGGGGGGFGGGGGGGGGGGGGGGGGGGGGGFGFDGFFCGGGGGGGGGGGGGGGGGGGGGFGGGGFEDCFGFFGGGGGGGGGGGGFFCFGGE:CGGGGGGEGDEGGGGGGGGGGGGGFGGGGGFGGGCGGGGGGEFFGGDGC9=CE7EGGCDGDFFBFF@?==C<FF?DDCFFFFFD669>FGFFFF0F0<::FF22-44:F
@DE18INS60510:318:000000000-B6LD3:1:1101:10309:4311 1:N:0:AAGAGGCATTATGCGA
TGGGGAATATTGCACAATGGGCGCAAGCCTGATGCAGCCATGCCGCGTGTATGAAGAAGGCCTTCGGGTTGTAAAGTACTTTCAGCGGGGAGGAAGGGAGTAAAGTTAATACCTTTGCTCATTGACGTTACCCGCAGAAGAAGCACCGGCTAACTCCGTGCCAGCAGCCGCGGTAATACGGAGGGTGCAAGCGTTAATCGGAATTACTGGGCGTAAAGCGCACGCAGGCGGTTTGTTAAGTCAGATGTGAAATCCCCGGGCTCAACCTGGGAACTGCATCTGA
+
FFFEFC@FGGGFFFGADECFEFBCCGG,FFG,FCFGGGGGGFGE:FCFEFGFG9EF9DCF@GGFFGGGFFCFFGBFFGF9EFFEAFC=C@+@FFFFC@EEGFFGFFGGGGAFGGFAFGGGDGGGFGGGGGGGGGGGGGGCGGGGGCFGGGGGGFGFGGGGGCGGDGGGGGGGGG*C99C*/8CGC?8EGCFGEECEGGGGGGGGG?FG985CCE5=FDFDGGCGGG5<EEDD)79<)/2:9@B6:C7:=F*?F7:9DD#########################
@DE18INS60510:318:000000000-B6LD3:1:1101:21624:4320 1:N:0:AAGAGGCATTATGCGA
TGGGGAATATTGCACAATGGGCGCAAGCCTGATGCAGCCATGCCGCGTGTATGAAGAAGGCCTTCGGGTTGTAAAGTACTTTCAGCGGGGAGGAAGGGAGTAAAGTTAATACCTTTGCTCATTGACGTTACCCGCAGAAGAAGCACCGGCTAACTCCGTGCCAGCAGCCGCGGTAATACGGAGGGTGCAAGCGTTAATCGGAATTACTGGGCGTAAAGCGCACGCAGGCGGTTTGTTAAGTCAGATGTGAAATCCCCGGGCTCAACCTGGGAACTGCATCTGA
+
GGGGGGGGGGGGGGGGGGGGGGGGGGGGGGGGGGGGGGGGGGGGGGGGGGGGGGGGGGGGGGGGGGGGGGGGGGGGGGFFEGGGGGGGEGGGGGGGGGGGGGGGGGGGGGGGGGGFFGGGGGGGGGGGGGGGGGGGGGGGGGGGGGFGGGGGGGGGGGGGGGGGGGGGGGGGGGGGGGGGGGGGGGGGGGGGGGGGGGGGGGGGGGGGCGGGGGGGGGGGGG5DGGGGGGGCDDDFFFFG==FFGGFCFFG**9?:F5>FD<DFF?>7?FFF01:BB<6<<<B
@DE18INS60510:318:000000000-B6LD3:1:1101:18769:4323 1:N:0:AAGAGGCATTATGCGA
TGGGGAATATTGCACAATGGGCGCAAGCCTGATGCAGCCATGCCGCGTGTATGAAGAAGGCCTTCGGGTTGTAAAGTACTTTCAGCGGGGAGGAAGGGAGTAAAGTTAATACCTTTGCTCATTGACGTTACCCGCAGAAGAAGCACCGGCTAACTCCGTGCCAGCAGCCGCGGTAATACGGAGGGTGCAAGCGTCAATCGGAATTACTGGGCGTAAAGCGCACGCAGGCGGTTTGTTAAGTCAGATGTGAAATCCCCGGGCCCAACCCGGGAACTGCATCTGA
+
GGGGGGGGGGGGGGGFFGGGGGFEEGE<FFGGGGFGGGCEFEG8F@F:@@FGGGGFGGGGCEFCDFGGFGFCFFEGE<<C<?EFGGGGGGGGGEGG@FGGG?FFF@CF<CFGGFC=FFGFF,@DGGG:>FCCGGEEEFGGFGGGFFGGGGEGGGEFGEGGGGGFFFGGFGCCG:<EFF?8BG7CDEEEGFFGD8/1*0<:8>A;+<9@ECFF8:=CDCGGGGC<C<:<C7D5)*17)*::/9@6:<6*/2::7@F?GGB>C5>DF:>(4)49;?DFFF#####
@DE18INS60510:318:000000000-B6LD3:1:1101:24693:4335 1:N:0:AAGAGGCATTATGCGA
TGGGGAATATTGCACAATGGGCGCAAGCCTGATGCAGCCATGCCGCGTGTATGAAGAAGGCCTTCGGGTTGTAAAGTACTTTCAGCGGGGAGGAAGGGAGTAAAGTTAATACCTTTGCTCATTGACGTTACCCGCAGAAGAAGCACCGGCTAACTCCGTGCCAGCAGCCGCGGTAATACGGAGGGTGCAAGCGTTAATCGGAATTACTGGGCGTAAAGCGCACGCAGGCGGTTTGTTAAGTCAGATGTGAAATCCCCGGGCTCAACCTGGGAACTGCATCTGA
+
GGGGGGGGGGGCGGGGGFGGGGGGGGGGGGGGGGGGGGGGGGGGGGGGGGGGGGGGGGGGGGGGGGGGGGGGGGGGGGGFGGGGGGGGGGGGGGGGGGGGGGGGFFGGGGGGGGGGGGGGGGGGGGGGGGGGGGGGGGGGGGGGGFGGCGGGGGGFGGGFGGGGGGGGGGGGGGCEGGGGGGGGGGGGGGGGGGGDGGGGGGGGGGGGGGGGGGGGGGGGGGGGGGGGGGGCC7DFFFGGFFFFGGFGFF7:FFFFDDF;GFFGFFFFFF<???B2>BAD<A=
@DE18INS60510:318:000000000-B6LD3:1:1101:13165:4336 1:N:0:AAGAGGCATTATGCGA
TGGGGAATATTGCACAATGGGCGCAAGCCTGATGCAGCCATGCCGCGTGTATGAAGAAGGCCTTCGGGTTGTAAAGTACTTTCAGCGGGGAGGAAGGGAGTAAAGTTAATACCTTTGCTCATTGACGTTACCCGCAGAAGAAGCACCGGCTAACTCCGTGCCAGCAGCCGCGGTAATACGGAGGGTGCAAGCGTTAATCGGAATTACTGGGCGTAAAGCGCACGCAGACGGTTCGTTAAGTCAGATGTGAAATACCCGGACCCAACCTGGGAACTGACTCTGA
+
GGGGGGGGGGGGG9FGGGGGDEFCFGE,CFGGFFGGG8EF<FGGGGGGGFGCGGGGGGGGGFFGFFGDGGGGGGG<FEGGGGFGCFEGGGG7FGGA+BFGG<FE@BA5B<@BAD<F<==F<3,C>F=:+:3>FGCE:*>F,@FGGFFGGC@GCF>E7FCFG7FF:BFGE:EBC4::FGG8>C:*=8EC639C8CG*/+3A>EE>6<C9:6C5CCGEC>CD###############################################################
@DE18INS60510:318:000000000-B6LD3:1:1101:11807:4344 1:N:0:AAGAGGCATTATGCGA
TGGGGAATATTGCACAATGGGCGCAAGCCTGATGCAGCCATGCCGCGTGTATGAAGAAGGCCTTCGGGTTGTAAAGTACTTTCAGCGGGGAGGAAGGGAGTAAAGTTAATACCTTTGCTCATTGACGTTACCCGCAGAAGAAGCACCGGCTAACTCCGTGCCAGCAGCCGCGGTAGTACGGAGGGTGCAAGCGTTAATCGGAATTACTGGGCGTAAAGCGCACGCAGGCGGTTTGTTAAGTCAGATGTGAAATCCCCGGGCTCAACCTGGGAACTGCATCTGA
+
GGGGGGGGGGGGGGGGGGGGGGGGGGGGGGGGGGGGGGGGGGGGGGGGGGGGGGGGGGGGGGGGGGGEGGGGGGGGGGGGGGGGGGGGGGFGGGGGGGGGGGGGGGGGGFFGGGGGGGGGGGGGGGGGGGGGGGGGGGFGGGGGGGFGCFGGGGGGFGGGGGGGGGGGGGGGGGGGGGGGGGGGGGDEGGGGGGGGECFFGG?FGGGGGGGGGGGEGGGGGGGGGGGGECDDDD<7<F>FFFFFFGFFFGG>GFFFFC>;GEG=F?F>?F?FBB???AAD<>F
@DE18INS60510:318:000000000-B6LD3:1:1101:20012:4363 1:N:0:AAGAGGCATTATGCGA
TGGGGAATATTGCACAATGGGCGCAAGCCTGATGCAGCCATGCCGCGTGTATGAAGAAGGCCTTCGGGTTGTAAAGTACTTTCAGCGGGGAGGAAGGGAGTAAAGTTAATACCTTTGCTCATTGACGTTACCCGCAGAAGAAGCACCGGCTAACTCCGTGCCAGCAGCCGCGGTAATACGGAGGGTGCAAGCGTTAATCGGAATTACTGGGCGTAAAGCGCACGCAGGCGGTTTGTTAAGTCAGATGTGAAATCCCCGGGCTCAACCTGGGAACTGCATCTGA
+
GGGGGGGGGGGGGGGGGFGGGGGGGGGGGGGGGGGGGGGGGGGGGGGGGGGGGGGGGGGGGGGGGGGGGGGGGGGGGGGFGGGGGGGGGGGGGGGGGGGGGGGGGGGGGGGGGGGGGGGGGGGGGGGGGFFGGGGGGGGGGGGGGGGGGGGGGGGGGGGGGGGGGGGGGGGGGGGGGGGGGGEGGGGGGGFFG8EEF?FGGGGGGGGGDGGGGGGGGGFGGGGGGGGGGGGDDGDF?FGGFFFFGGFFFGGGGF?6DDFBG3DGF?FB?FFFFB:?FFAF9>?
@DE18INS60510:318:000000000-B6LD3:1:1101:24089:4375 1:N:0:AAGAGGCATTATGCGC
TGGGGAATATTGCACAATGGGCGCAAGCCTGATGCAGCCATGCCGCGTGTATGAAGAAGGCCTTCGGGTTGTAAAGTACTTTCAGCGGGGAAGAAGGGAGTAAAGTTAATACCTTTGCTCATTGACGTTACCCGCAGAAGAAGCACCGGCTAACTCCGTGCCAGCAGCCGCGGTAATACGGAGGGTGCAAGCGTTAATCGGAATTACTGGGCGTAAAGCGCACGCAGGCGGTTTGTTAAGTCAGATGTGAAATCCCCGGGCTCAACCTGGGAACTGCATCTGA
+
GGGGGGFFGGGGGGGGGCGGFGFFGGGGGGGGGGGGGFEGGGGGGGGBGGGGGGGGGGGGGGGGGGGGFGGGGGGGGGGGGGGGGGGGGGGGGCGGGGGGGFGGFFGGF9FGGCFFGGGGGGGGGGGEGFGGGGGGGGGGGGGGGFGGCGCGGCFGFGGGGGGGCCFGGGGGGGGGGGGGGGGGGEEGGG?5EEGGGGGGGGG>EGGGFC>FGGG=E>CGGDGGGDECE=D))7DFFFGGFFFFGGFGF::CG@6<F5;>D89F?:>::FB:844<<A>BFAB
@DE18INS60510:318:000000000-B6LD3:1:1101:7276:4383 1:N:0:AAGAGGCATTATGCGA
TGGGGAATATTGCACAATGGGCGCAAGCCTGATGCAGCCATGCCGCGTGTATGAAGAAGGCCTTCGGGTTGTAAAGTACTTTCAGCGGGGAGGAAGGGAGTAAAGTTAATACCTTTGCTCATTGACGTTACCCGCAGAAGAAGCACCGGCTAACTCCGTGCCAGCAGCCGCGGTAATACGGAGGGTGCAAGCGTTAATCGGAATTACTGGGCGTAAAGCGCACGCAGGCGGTTTGTTAAGTCAGATGTGAAATCCCCGGGCTCAAACTGGGAACTGCATCTGA
+
;FFFFGGGGGGGGGGGGGGGGGG7FFGFG8FFGGGDGGGGGGGGEFGGGGGGGGFFGGGGGGGFGGDE<FFFGGGGDFGEBFFFGFGGGDEGGFDGGGGGGFFGG9CFFFGGG99FFGGGFCGGGGG*<DFGGGGGGGGFGCFGFF@FGGGEFGGGGGGGGFGGGGGFGGGGGGGG7FFGGEGG5EGGGFFGGGEE8CGGDE>CGF9EG6=EGGGG5>DD:CCDEGEG5CD>5*9556*09FFFF7@:4>F0*7?@###########################
@DE18INS60510:318:000000000-B6LD3:1:1101:19014:4384 1:N:0:AAGAGGCATTATGCGA
TGGGGAATATTGCACAATGGGCGCAAGCCTGATGCAGCCATGCCGCGTGTATGAAGAAGGCCTTCGGGTTGTAAAGTACTTTCAGCGGGGAGGAAGGGAGTAAAGTTAATACCTTTGCTCATTGACGTTACCCGCAGAAGAAGCACCGGCTAACTCCGTGCCAGCAGCCGCAGTAATACGGAGGGTGCAAGCGTTAATCGGAATTACTGGGCGTAAAGCGCACGCAGGCGGTTTGTTAAGTCAGATGTGAAATCCCCGGGCGCAACCTGGGAACTGCATCTGA
+
FGGGGGGGFGGGGGGFEEFGGGGGGDGFGGGGGGGGGFFFFGGGGGGGGGGGGGGGGGEGGGGF9FGGGGGEGGFFGGGFGGGGGGGGGGGGGGGGGCFGGGGGGGGGGGGGGFDGGGFFGGGGGGGGGGGGGGBGGGGGFGGGGGGGGGDGGGGGGGGGGFGGGGGGGGGGGGFGFGDGCEFEGCBEGFFCGEGGGGGGGGEECFCGFGGDEGGGGGGGGGGGEGGDGGG)9*9<5@:779=?CE=D=DGF77?FCG#########################
@DE18INS60510:318:000000000-B6LD3:1:1101:25755:4385 1:N:0:AAGAGGCATTATGCGA
TGGGGAATATTGCACAATGGGCGCAAGCCTGATGCAGCCATGCCGCGTGTATGAAGAAGGCCTTCGGGTTGTAAAGTACTTTCAGCGGGGAGGAAGGGAGTAAAGTTAATACCTTTGCTCATTGACGTTACCCGCAGAAGAAGCACCGGCTAACTCCGTGCCAGCAGCCGCGGTAATACGGAGGGTGCAAGCGTTAATCGGAATTACTGGGCGTAAAGCGCACGCAGGCGGTTTGTTAAGTCAGATGTGAAATCCCCGGGCTCAACCTGGGAACTGCATCTGA
+
GGGGGGGGGGGGGGGGGFFGGGFFGGGGGGGGGGGGGGGGGGGGGGGGGGGGGGGGGGGGGGGGGGGGGGGGGGGGGGGGGGGGGGGGGGGGGGGGGGGGGGGGGGGGGGGGGGGGGGGGGGGGGGGGGGGGGGGGGGGGGGGGGGGGGGGGGGGGGGGGGGGGFCGGGGGGGGGGGGGGGGGGGGGGGGFGGGGGGGGGGGGGGGGGGGDFGGDGGGGGGGEDGGGGGGGDGDDFFFGGFFFFFGFFFFGCFFFFGGFFGFFGFFFFF>?F>BBFFFFFFFB
@DE18INS60510:318:000000000-B6LD3:1:1101:21152:4418 1:N:0:AAGAGGCATTATGCGA
TGGGGAATATTGCACAATGGGCGCAAGCCTGATGCAGCCATGCCGCGTGTATGAAGAAGGCCTTCGGGTTGTAAAGTACTTTCAGCGGGGAGGAAGGGAGTAAAGTTAATACCTTTGCTCATTGACGTTACCCGCAGAAGAAGCACCGGCTAACTCCGTGCCAGCAGCCGCGGTAATACGGAGGGTGCAAGCGTTAATCGGAATTACTGGGCGTAAAGCGCACGCAGGCGGTTTGTTAAGTCAGATGTGAAATCCCCGGGCTCAACCTGGGAACTGCATCTGA
+
GGGGGGGGGGGDGGGGGFGGGGGGGGGGGGGGGGGGGFGGGGGGGGGGGGGGGGGGGGGGGGGFGGGGFGGGGGGGGGGFGGGGGGGGGGFGGGGGGGGGGGGGGGGGGGGFGGFCGFGGGGGGGGGFGGGGGGGDEEFGGGGGGGGGGGGGGGGFGGGGGGGGGGGGGGGGGGEGGGGGGGGGCEGGGGGGGGGDGGGGGGGGFGFFGFGGGGGGGGGGGGGGGGGGGGG75*>@:FFGFFFFGFFCF*CF>@7FFD>FD:FGF0>BBF(4::?<>AAF>D?
@DE18INS60510:318:000000000-B6LD3:1:1101:8219:4419 1:N:0:AAGAGGCATTATGCGA
TGGGGAATATTGCACAATGGGCGCAAGCCTGATGCAGCCATGCCGCGTGTATGAAGAAGGCCTTCGGGTTGTAAAGTACTTTCAGCGGGGAGGAAGGGTGTAAAGTTAATACCTTTGCTCATTGACGTTACCCGCAGAAGAAGCACCGGCTAACTCCGTGCCAGCAGCTGCGGTAATACGGAGGGTGCAAGCGTTAATCGGAATTACTGGGCGTAAAGCGCACGCAGGCGGTTTGTTAAGTCAGATGTGAAATCCCCGGGCTCAACCTGGGAACTGCATCTGA
+
9FGGGGGFGGGGGGGGGGGGGGGGGGGGGGGGGGGGGFGGGGGFGGGGGGGGGGGGGGGGGGGGGGGGFGGGFGGGGGGFDGGGGGGGGGFFG@FDGGFGGGGGGGGGGGGGGGGGGGGEFGGGGGG:FGGGGGGGGEGGGGGGG:<EFEGDGGGGGGGGGGGGGGGGGG?EGGEECFGFEGGGGGGGGGGGGGGGGFFFGGGGGGGGG6=FEGCEGFGGGDEDEGGGGGG5C/9;?FDFFFF==99FFGFCCFFFGG>>3:DGFBFFFF0(5:?B?B2:446
@DE18INS60510:318:000000000-B6LD3:1:1101:23224:4463 1:N:0:AAGAGGCATTATGCGA
TGGGGAATATTGCACAATGGGCGCAAGCCTGATGCAGCCATGCCGCGTGTATGAAGAAGGCCTTCGGGTTGTAAAGTACTTTCAGCGGGGAGGAAGGGAGTAAAGTTAATACCTTTGCTCATTGACGTTACCCGCAGAAGAAGCACCGGCTAACTCCGTGCCAGCAGCCGCGGTAATACGGAGGGTGCAAGCGTTAATCGGAATTACTGGGCGTAAAGCGCACGCAGGCGGTTTGTTAAGTCAGATGTGAAATCCCCGGGCTCAACCTGGGAACTGCATCTGA
+
GGGFGDGGFGGGGEFGGFGGGGGGGGGFGGGGGGGGGGFGGGGGFDGFGGGGFGGGGGGGGGGGGGGGGGEGFGGGGGGE<FGGDFGGGGGGGGGGGEGGGGFFGGGGGGGGGGGFFGADGFGFEGGFGGDCFFGGGGGGCFFGGGGGGGGGGGGGGGGGGGFGGGGGGGGGG>GGDFGGGGGGGGGEGGGGGGGGFGGGGEEGGGC7CFGCEEEGGGGGGGCGGGGGDGDDC7708?FGF=?4:+9C@CFFFB?)/C29D.946:>2<><,58:DF######
@DE18INS60510:318:000000000-B6LD3:1:1101:12718:4476 1:N:0:AAGAGGCATTATGCGA
TGGGGAATATTGCACAATGGGCGCAAGCCTGATGCAGCCATGCCGCGTGTATGAAGAAGGCCTTCGGGTTGTAAAGTACTTTCAGCGGGGAGGAAGGGAGTAAAGTTAATACCTTTGCTCATTGACGTTACCCGCAGAAGAAGCACCGGCTAACTCCGTGCCGGCAGCCGCGGTAATACGGAGGGTGCAAGCGTTAATCGGAATTACTGGGCGTAAAGCGCACGCAGGCGGTTTGTTAAGTCAGATGTGAAATCCCCGGGCTCAACCTGGGAACTGCATCGGA
+
GGGGGEFGFGGGGGGGFGGGGGFFEGG7FGGGGEFGFGEGFFGGGGGGGGDCFDDFGGGGGGGGGGGDGGGFGGGGGGFGBDGGGGGGGGGFGGGGGC@BFCCEFGGFGGGGGGG<FGCFFGGCEGEF@FGGGG>EEG6CFGGGGCEEGEECECFCFGGGGGGGG>EEGGGGGEGGEF7CEGGGGGEGGGGGG8CEGGEFGGCFCGCFFGGFEEGGG>>DGG5DGGGGG5D9CGG:?@>:/9@?FFFFFGG7:F4@3D;9D@<DF<)31;8BB##########
@DE18INS60510:318:000000000-B6LD3:1:1101:22350:4512 1:N:0:AAGAGGCATTATGCGA
TGGGGAATATTGCACAATGGGCGCAAGCCTGATGCAGCCATGCCGCGTGTATGAAGAAGGCCTTCGGGTTGTAAAGTACTTTCAGCGGGGAGGAAGGGAGTAAAGTTAATACCTTTGCTCATTGACGTTACCCGCAGAAGAAGCACCGGCTAACTCCGTGCCAGCAGCCGCGGTAATACGGAGGGTGCAAGCGTTAATCGGAATTACTGGGCGTAAAGCGCACGCAGGCGGTTGGTTAAGTCAGATGTGAAATCCCCGGGCTCAACCTGGGAACTGCATCTGA
+
GGGGGGGGGGGCGGGGFFGGGGEGGGG@FGGGGGGGGEGGGGGGGGGGGGGCFGGGGGEFGGGGGGDGGGGFGGGGGGGGFGGGGGGGGGDGGEGFGGGGGGGGGGGGGGGGGGGGGGGGGGGGGGGGFGCFGGGGGGGGFGGGGGGGGGGGGGGGGGGGGGGGGGGG@FDGGGGEGGG>E5CE7CGEGFFGGECEEGGCGGGGFGGGFGGGGCEECF7CCDEGCDGGDGG<C)9@>FF=9=FBFE7:97>CC@F?FG03<3<=F2>BFF::>:?F#######
@DE18INS60510:318:000000000-B6LD3:1:1101:15468:4512 1:N:0:AAGAGGCATTATGCGA
TGGGGAATATTGCACAATGGGCGCAAGCCTGATGCAGCCATGCCGCGTGTATGAAGAAGGCCTCCGGGTTGTAAAGTACTTTCAGCGGGGAGGAAGGGAGTAAAGTTAATACCTTTGCTCATTGACGTTACCCGCAGAAGAAGCACCGGCTAACTCCGTGCCAGCAGCCGCGGTAATACGGAGGGTGCAAGCGTTAATCGGAATTACTGGGCGTAAAGCGCACGCAGGCGGTTTGTTAAGTCAGATGTGAAATCCCCGGGCTCAACCTGGGAACTGCATCTGA
+
GGGGGGGGGGGGGGGGGGGGGGGGGGGGGGGGGGGGGGFGGGGGGGG@@FGGGGGGGGGGGGGGGGGGGFGGGGGGDGGGDGGGGGGGGGGGGGGGGGGGGGGGGGGGGGGGGGFFGGGGGGGGGGGGGGGGGGGGGGGGGGGGGGGCGDGGGGFFGGGGGCGCFGCFCFGGGGGGGGGGGGGGGGGGGC9AECEEGFGGDGGGGGGGFGGFGGGGGFFG)<CDCDGCGGGG)9DFF?FD6@@BF79FFGG7>@FFFG>9GEDDF?F?FF2???F?77>A<BF
@DE18INS60510:318:000000000-B6LD3:1:1101:5940:4518 1:N:0:AAGAGGCATTATGCGA
TGGGGAATATTGCACAATGGGCGCAAGCCTGATGCAGCCATGCCGCGTGTATGAAGAAGGCCTTCGGGTTGTAAAGTACTTTCAGCGGGGAGGAAGGGAGTAAAGTTAATACCTTTGCTCATTGACGTTACCCGCAGAAGAAGCACCGGCTAACTCCGTGCCAGCAGCTGCGGTAATACGGAGGGTGCAAGCGTTAATCGGAATTACTGGGCGTAAAGCGCACGCAGGCGGGTTGTTAAGTCAGATGTGAAATCACCGGGCTCAACCTGGGAACTGCATCTGA
+
EGFGG;@CFGGFGGGFGGGGGGEGEGGGGFFGGGGGGGGGFGGFGEG:FFGCFGFEGGGGFGFGGGGEEEC8C<EFGGG?CFFGFGGGGGGFGFFFGGGCCEDFFGFFDF?BF9CFGFFGDFGFDFFFFGGGGEGGDCFCGGGGG:FECCFECFDFFGGGGGGC8:CGFGGGC<FCFFGEGEECC1:EGEC*=*;>8<@88C*:7EC7@FGGCEEECFGCDDEG*9C<CEG)19>>F=7D9=FFC7=>=*:::@/9*931<7FGF1).3>:?48>?2<<A###
@DE18INS60510:318:000000000-B6LD3:1:1101:13842:4522 1:N:0:AAGAGGCATTATGCGA
TGGGGAATATTGCACAATGGGCGCAAGCCTGATGCAGCCATGCCGCGTGTATGAAGAAGGCCTTCGGGTTGTAAAGTACTTTCAGCGGGGAGGAAGGGAGTAAAGTTAATACCTTTGCTCATTGACGTTACCCGCAGAAGAAGCACCGGCTAACTCCGTGCCAGCAGCCGCGGTAATACGGAGGGTGCAAGCGTTAATCGGAATTACTGGGCGTAAAGCGCACGCAGGCGGTTTGTTAAGTCAGATGTGAAATCCCCGGGCTCAACCTGGGAACTGCATCTGA
+
GGGGGGGGGGGGGGGGGGGGGGGGGGGGGGGGGGGGGGGGGGGGGGGFGGGGGGGGGGGGGGGGGGGGGGGGGGGGGFGGGGGGGGGGGGGGGGGGGGGGGGGGGGGGGGGGGGGGGGGGGGGGGGGGGGGGGGGGGGGGGGGGGFGGGGDGGGGGGGGGGGGGGGGGGGGGGGGGGGGGGGGGGGGGGGGGGGDECCGGEGGGFGGGGGGFGGGGGGFGGGGGGGGGGGGGCC9@)@FGFFFFGGFFFGGDGFFFGGFFD5FGFBF?FFFBB::??<AFAFF
@DE18INS60510:318:000000000-B6LD3:1:1101:21705:4525 1:N:0:AAGAGGCATTATGCGG
TGGGGAATATTGCACAATGGGCGCAAGCCTGATGCAGCCATGCCGCGTGTATGAAGAAGGCCTTCGGGTTGTAAAGTACTTTCAGCGGGGAGGAAGGGAGTAAAGTTAATACCTTTGCTCATTGACGTTACCCGCAGAAGAAGCACCGGCTAACTCCGTGCCAGCAGCAGCGGTAATACTGATGGTACAAGCGTTAATCTGAATTACTGGTCGTAAAACGCACGCAGTCGGTTTATTAATCCATATGTTAAATCCCATGACCCAACCACGGAACCGCCTCTCT
+
FCFGGDCE,@C6<@FF@ACEFGG@E+F7@CD<FFAD<EA,@E,96CG=@4,CF?E?5ECFGGGGG7++B:CFGF<,5CE,ECEFAF>+46+@F7,3B+3>3<><FFCF,,F<F<@9=9C9==@,>EFCFC:B,>CFG:>7F,DCB,,1=7=F,:,,2=<1*<2<8CG6+4+**1=BGGF########################################################################################################
@DE18INS60510:318:000000000-B6LD3:1:1101:11988:4530 1:N:0:AAGAGGCATTATGCGA
TGGGGAATACTGCACAATGGGCGCAAGCCTGATGCAGCCATGCCGCGTGTATGAAGAAGGCCTTCGGGTTGTAAAGTGCTTTCAGCGGGGAGGAAGGGAGTAAAGTTAATACCTTTGCTCATTGACGTTACCCGCAGAAGGAGCACCGGCTAACTCCGTGCCAGCAGCCGCGGTAATACGGAGGGTGCAAGCGTTAATCGGAATTACTGGGCGTAAAGCGCACGCAGGCGGTTTGTTAAGTCAGATGTGAAATCCCCGGGCGCAACCTGGGAACTGCATCTGA
+
GGGGGGGGGGGGGGGGGGGGGGGGGGGGGGGGGGGGGGGGGGGGGGGGGGGGGGGGGGGGGGGGGGGGGGGGGGGGGGGGFGGGGGGGGGGGGGGGGGGGGGGGGGGGGGGGGGGFGGGGGGGGGGGGGFGGGGGGGGGGGGGGGGGDCGGGGGGGGGGGGGGGGGGGGGGGGGGGGGGGGGGGGGGGGGGGGGGGGGGGGGGGGGGGGGGGGGGGGGDDGDGGDGGGGGG3DDDFFF:FFFFF=7@FFGFGGFFFDC9BC)/5>1FFFF:1:?7?BF<A<4@
@DE18INS60510:318:000000000-B6LD3:1:1101:15551:4557 1:N:0:AAGAGGCATTATGCGA
TGGGGAATATTGCACAATGGGGGCAAGCCTGATGCAGCCGTGCCGCGTGTATGAAGAAGGCCTTCGGGTTGTAAAGTACTTTCAGCGGGGAGGATGAGAGTAGAGTTAAAACCGTTACTCATTGACGATACCCGCAGAAGAAGCACCGGCTAACGCAGTGCACGCAGCCGCGCTAATACGGAGGGTGCAAGCGTGAGTCGGAATTGCTGGGCGTAAAGCGCACGCAGTCGGTGTGTTAAGTCAGTTGTGAGATTGCCGGACTCAACCTGGGAACTAGTTCTGA
+
GGGGGGGGGGGCGGGGGGGFG,@7FF,FGGGGGGGGGG<+BCFFEGGGG:FAFGGGFGGG8FFFGGG+EE>FFGG9E,FF?FA,,,@+@FGCFG83,5,5:,,<<,C<A,,,8+88++B,C,,3,3+++++@3<5*3@,,>53?DF,F7CCFGG#################################################################################################################################
@DE18INS60510:318:000000000-B6LD3:1:1101:7590:4572 1:N:0:AAGAGGCATTATGCGA
TGGGGAATATTGCACAATGGGCGCAAGCCTGATGCAGCCATGCCGCGTGTATGAAGAAGGCCTTCGGGTTGTAAAGTACTTTCAGCGGGGAGGAAGGGAGTAAAGTTAATACCTTTGCTCATTGACGTTACCCGCAGAAGAAGCACCGGCTAACTCCGTGCCAGCAGCCGCGGTAATACGGAGGGTGCAAGCGTTAATCGGAATTACTGGGCGTAAAGCGCACGCAGGCGGTTTGTTAAGTCAGATGTGAAATCCCCGGGCTCAACCTGGGAACTGCATCTGA
+
5CFFFGGGGGGGGGGGFBEGGGGGGGGCFGGGGGGGGGGGGGGD==C@>FFGGGFGGGGGFGGGGGGG,CEFGGGGGFFFFGGGGGGDEGGGGFFGEDGGGAFGCCGGGFFGGG?CFEFGGGGFGGGGGGGGGGGGGGGC@CFGG>FGDEG>EGGGGGGGGG?<FFGGFEEEGGGGGGGGEDEDEGGGGCGGG*CEGGCGGDEGGGGGGGGGCEE7CFGGCDEDEGDCEEGG)><;48>FFFFFD79>FCGFGFFFFC9BGFF4?##################
@DE18INS60510:318:000000000-B6LD3:1:1101:15558:4574 1:N:0:AAGAGGCATTATGCGA
TGGGGAATATTGCACAATGGGCGCAAGCCTGATGCAGCCGTGCCGCGTGTATGAAGAAGGCCTTCGGGTTGTAAAGTACTTTCAGCGGGGAGGAAGGGAGTAAAGTTAATACCTTTGCTCATTGACGTTACCCGCAGAAGAAGCACCGGCTAACTCCGTGCCAGCAGCCGCGGTAATACGGAGGGTGCAAGCGTTAATCGGAATTACTGGGCGTAAAGCGCACGCAGGCGGTTTGGTAAGTCAGATGTGAAATCCCCGGGCTCAACCGGGGAACTGCATCTGA
+
GGGGGGGGGGGGGGGGAFFEGGGGGGGGFGGGGEGGGF@FGGGGGGE@CBEFGFFGGGGGGGGGGGGGGGDGGGAGGGGFGGGGCFGGGGGGGGGGGGGGGFGGGGGGGGGGDGFGGGGGFFFGGGGFGGEGFGGCGGGCFFFFGFFFEG>FGGFGGGGGGGGGGGGGCGGGGEGGFGGGDGCEEGGGGE75C5AC8:FGDEDCGGG7EGFGGGGGGGGGGGGGGGGGGGGC)>D).=7D@4=FGCFF6CF7FFF?FG9>D>7CF:)((819:6?D?2<D244
@DE18INS60510:318:000000000-B6LD3:1:1101:10078:4581 1:N:0:AAGAGGCATTATGCGA
TGGGGAATATTGCACAATGGGCGCAAGCCTGATGCAGCCATGCCGCGTGTATGAAGAAGGCCTTCGGGTTGTAAAGTACTTTCAGCGGGGAGGAAGGGAGTAAAGTTAATACCTTTGCTCATTGACGTTACCCGCAGAAGAAGCACCGGCTAACTCCGTGCCAGCAGCCGCGGTAATACGGAGGGTGCAAGCGTTAATCGGAATTACTGGGCGTAAAGCGCACGCAGGCGGTTTGTGAAGTCAGATGTGAAATCCCCGGGCTCAACCTGGGAACTGCATCTGA
+
GGGEFGFCEFGF<EFGDFFD8FC@FGCDFGGGGGGGF@CF9FGEEFGGCFCFFGGGGGGGEF=FCFDCFGGGAC?DECFC5CFEEDBFCEGGGF@CFDGGGGGDGFGGGGFGGG,=>F9=FF<EF>CF7FEGGGGGEFGGGGGGG,:@FCFGGGDF7FFC7<BBFGCFFGGGGGGGFGGGGCC>8=5EF@<CE888@:<@*:A*+AFF78558>E*7:FGCDEGGDG:*/9C)CC5)9*:9=FFG??:6FG7CB)/77;BD3CD?0.(476<B?>2<BD>94F
@DE18INS60510:318:000000000-B6LD3:1:1101:6799:4590 1:N:0:AAGAGGCATTATGCGA
TGGGGAATATTGCACAATGGGCGCAAGCCTGATGCAGCCATGCCGCGTGTATGAAGAAGGCCTTCGGGTTGTAAAGTACTTTCAGCGGGGAGGAAGGGAGTAAAGTTAATACCTTTGCTCATTGACGTTACCCGCAGAAGAAGCACCGGCTAACTCCGTGCCAGCAGCCGCGGTAATACGGAGGGTGCAAGCGTTAATCGGAATTACTGGGCGTAAAGCGCACGCAGGCGGTTTGTTAAGTCAGATGTGAAATCCCCGGGCTCAACCTGGGAACTGCATCTGA
+
@FFGGGGGFGGGFFFAEGGGGGFGGEGFGGGGGGGCFEDFGDGDCFFFG7FDFGFGGGGGGFFFGGGGFDGG,<?EFGFFGGGGACEGEGFGG@FFGGCCBFAAFGGFAFGFG9B9<FCFFFFFA9>*@FEDGGGGGDCCFFGCFGGFCGG>FFGFCGGGGGGC7CFF=FEDEEGGGG?C5*:8EEEGDG7CEEEG59@@;EE5CCCFGF5>EG5EFDGGGC*/?DC)CCDCDG<749:?FFBB*+/:4C7C###############################
@DE18INS60510:318:000000000-B6LD3:1:1101:6821:4590 1:N:0:AAGAGGCATTATGCGA
TGGGGAATATTGCACAATGGGCGCAAGCCTGATGCAGCCATGCCGCGTGTATGAAGAAGGCCTTCGGGTTGTAAAGTACTTTCAGCGGGGAGGAAGGGAGTAAAGTTAATACCTTTGCTCATTGACGTTACCCGCAGAAGAAGCACCGGCTAACTCCGTGCCAGCAGCCGCGGTAATACGGAGGGTGCAAGCGTTAATCGGAATTACTGGGCGTAAAGCGCACGCAGGCGGTTTGTTAAGTCAGATGTGAAATCCCCGGGCTCAACCTGGGAACTGCATCTGA
+
;EFFEGD<FFEAFFGGGCFGGGGG@FFDF@FGFGGFFEFFFGGFFGG+=:FFGFFEGGGGGGD=F=FFECGGGGGGGFF5EBFGGGGCFGGGGFFGGGGGGGGFFF9FFEF9D,,@FFF>FF9FFFGEGF7FDGEGEEFEGEFFFFFGCDGEGGCFFG@FGGGGGGGGFG*BE>EECFFGGE5>C>88CCFFG>EG8<FGGDG>FFC:FFFGE5>EFFDGDGEGCGGDEEG95*9>)@FD76BFF<@*97>DC4@4CDF9).>=F(7(8FFB3:>B#######
@DE18INS60510:318:000000000-B6LD3:1:1101:16435:4593 1:N:0:AAGAGGCATTATGCGA
TGGGGAATATTGCACAATGGGCGCAAGCCTGATGCAGCCATGCCGCGTGTATGAAGAAGGCCTTCGGGTTGTAAAGTACTTTCAGCGGGGAGGAAGGGAGTAAAGTTAATACCTTTGCTCATTGACGTTACCCGCAGAAGAAGCACCGGCTAACTCCGTGCCAGCAGCCGCGGTAATACGGAGGGTGCAAGCGTTAATCGGAATTACTGGGCGTAAAGCGCACGCAGGCGGTTTGTTAAGTCAGATGTGAAATCCCCGGGCTCAACCTGGGAACTGCATCTGA
+
GGGGGGGGGGGGGGGGGGGGGGFGGGGFGGGGGGGEGGFGGGGEFGGGGGGGGGGGGGGGGGGGGGGGGGGEFGGGG=@<<@FGGGGGGGGGGCGGGGGGGGGGGGGGGGGGGGGGGGFGGFFGGGGGGGGGGGGGGGGGGGGGGGGGGGGGGGGGGGGGGGGGGGGGGGGGCGGGGFGGGDGGCEGGGGGGGGGGGGGGGGGG?GGGGG5EEEGGGGGDGDGGGGGDGGGD<5CFFFGGFFFFGGBC=FGGG*?FDD6>7>DGFFFFBFB:8:?FFAFFAA@
@DE18INS60510:318:000000000-B6LD3:1:1101:11054:4599 1:N:0:AAGAGGCATTATGCGA
TGGGGAATATTGCACAATGGGCGCAAGCCTGATGCAGCCACGCCGCGTGTATGAAGAAGGCCTTCGGGTTGTAAAGTACTTTCAGCGGGGAGGAAGGGAGTAAAGTTAATACCTTTGCTCATTGACGTTACCCGCAGAAGAAGCACCGGCTAACTCCGTGCCAGCAGCCGCGGTAATACGGAGGGTGCAAGCGTTAATCGGAATTACTGGGCGTAAAGCGCACGCAGGCGGTTTGTTAAGTCAGATGTGAAATCCCCGGGCTCAACCTGGGAACTGCATCTGA
+
CFGEEFGGGFGGGGGFC<F@FFGGGGGCGGGGGCFGGGEFGGGGCFFFGGGGGGGFGGDGFGGGGGGGCFF=EFDEFGFFCFFGGGGGDGGGEGGFFGGGGGGGGGGGGGGGGGGDFF<FFGGEDFGBFFFFGGFEGEFGGGGGGDEFGDFGGGGGGFFF:<FFFEFFGGGGGEFG?BCCGEGDE;CEGGGGGEEGG+<EGE5F6<FCDFG*?CEEGGGGGD=C:DGGGDG5CDGFFFGF@FFFCCF7/:DF7FF6*>0;D)9FF:>:?F6<?:>47<><<AF
@DE18INS60510:318:000000000-B6LD3:1:1101:9387:4612 1:N:0:AAGAGGCATTATGCGA
TGGGGAATATTGCACAATGGGCGCAAGCCTGATGCAGCCATGCCGCGTGTATGAAGAAGGCCTTCGGGTTGTAAAGTACTTTCAGCGGGGAGGAAGGGAGTAAAGTTAATACCTTTGCTCATTGACGTTACCCGCAGAAGAAGCACCGGCTAACTCCGTGCCAGCAGCCGCGGTAATACGGAGGGTGCAAGTGTTAATCGGAATTACTGGGCGTAAAGCGCACGCAGGCGGTTTGTTAAGTCAGATGTGAAATCCCCGGGCTCAACCTGGGAACTGCATCTGA
+
GGGEFFEFGGGGGGGGGGFGGGGGGGGGGGGGGGGFGFFGGGGGGGGCFEGDFFGGGGGGGGGGGGGGFGGGGGEFGFFFEFGGGGEGDGGGGFGGEGGGGGGGFGFGGGGGGGA<FFFGGGGGGGGFGGGGGGGGGGGGGFGGGCCGGGGGFGGFFGGGDDGGGGGGGGGGGGGGGGFGGGGGD8CGGGGGGGGGGFF5EEGGFEGG+AFFGGGGGGGGGGGGGGGGEGG))777FF>F=?FFFC@>BFGGF=)7FG>>37CFF?F:1>?FBFBF2A92<<6
@DE18INS60510:318:000000000-B6LD3:1:1101:12087:4666 1:N:0:AAGAGGCATTATGCGA
TGGGGAATATTGCACAATGGGCGCAAGCCTGATGCAGCCATGCCGCGTGTATGAAGAAGGCCTTCGGGTTGTAAAGTACTTTCAGCGGGGAGGAAGGGAGTAAAGTTAATACCTTTGCTCATTGACGTTACCCGCAGAAGAAGCACCGGCTAACTCCGTGCCAGCAGCCGCGGTAATACGGAGGGTGCAAGCGTTAATCGGACTTACTGGGCGTAAAGCGCACGCAGGCGGTTTGTTAAGTCAGATGTGAAATCCCCGGGCTCAACCTGGGAACTGCATCTGA
+
GGGGGGGGGGGGGGGGGGGGGGGGGGGGGGGGGGGGGGGGGGGGGGGGGGGGGGGGGGFGGGGGGGGCGGGGGGGGGGGGGGGGGGGGGECFGGFGC7FBFF<F<FFFBFDGFGGFAFAFGGGGGFEFGGGGGGGFGEGFFGFD:FGGGGGGGFCGGGGCFGFGGGEFF<CEC8?EGFFG52?EG8C;EFCC5EC>8<FGEE/:9<CCGG*AECEEFGGGGGGDGGDDGGGD:/7>5FFFF6=?CE=**:C*:=FF<G>0C)*7??:7:F1(53>B?<)466@
@DE18INS60510:318:000000000-B6LD3:1:1101:14383:4672 1:N:0:AAGAGGCATTATGCGA
TGGGGAATATTGCACAATGGGCGCAAGCCTGATGCAGCCATGCCGCGTGTATGAAGAAGGCCTTCGGGTTGTAAAGTACTTTCAGCGGGGAGGAAGGGAGTAAAGTTAATACCTTTGCTCATTGACGTTACCCGCAGAAGAAGCACCGGCTAACTCCGTGCCAGCAGCCGCGGTAATACGGAGGGTGCAAGCGTTAATCGGAATTACTGGGCGTAAAGCGCACGCAGGCGGTTTGTTAAGTCAGATGTGAAATCCCCGGGCTCAACCTGGGAACTGCATCTGA
+
GGGGGGGGGGGGGGGGGGGGGGFGGGGGGGGGGGGGGGGGGGGGGGGFGGGFGGGGGGGGGGGGGGGGGGGDCFGGGGGGGGGGGGGGGGGGGGGGGGGGGGGGGGGGGGGGGGGGGGGGGDFGGGGGGGGGGGGGGGGGGGGGGGGGGGGGGFGFGGGGGGGGGGGGGGGGGGGGGFGGGGGGGGGGGGGGGGGEFGGGGGDFFGGGGCFFGGGGGGGGGGGGGGGGGGG51>>F4B>FBFFF:CBFBC7FFFFFDGFFGFGG=4FBBFFFF<??<<94<BF
@DE18INS60510:318:000000000-B6LD3:1:1101:20125:4689 1:N:0:AAGAGGCATTATGCGA
TGGGGAATATTGCACAATGGGCGCAAGCCTGATGCAGCCATGCCGCGTGTATGAAGAAGGCCTTCGGGTTGTAAAGTACTTTCAGCGGGGAGGAAGGGAGTAAAGTTAATACCTTTGCTCATTGACGTTACCCGCAGAAGAAGCACCGGCTAACTCCGTGCCAGCAGCCGCGGTAATACGGAGGGTGCAAGCGTTAATCGGAATTACTGGGCGTAAAGCGCACGCAGGCGGTTTGTTAAGTCAGATGTGAAATCCCCGGGCTCAACCTGGGAACTGCATCTGA
+
GGGGGGGGGGGGGGGGGGGGGGGGGGGGGGGGGGGGGGGGGGGGGGGGGGGGGGFGGGGGGGGGGGGGFGGGGGGGGGGGGGGGGGGGGGGGGGGGGGGGGGGGGGGGGGGGGGGGGGFGGGGGGGGFGGEGGGGGGGGGGGGGGGGGGGGGGGGGGGGGGGGGGGGFFGGGGEGGFGGGGGGGGGGGGGFFGEDEGGGGGGGFGGGGGGGDGDGGGGGGGGGGEGGGGGGC)>DFFFGGBFFFG9F>F7FFFFF@GGFF>>CGFBF?FFFF>608?FA>BAF
@DE18INS60510:318:000000000-B6LD3:1:1101:20887:4693 1:N:0:AAGAGGCATTATGTGA
TGGGGAATATTGCACAATGGGCGCAAGCCTGATGCAGCCATGCCGCGTGTATGAAGAAGGCCTTCGGGTTGTAAAGTACTTTCAGCGGGGAGGAAGGGAGTAAAGTTAATACCTTTGCTCATTGACGTTACCCGCAGTAGAAGCACCGGCTAACTCCGTGCTAGCAGCCGCGGTAATACGGAGGGTGCAAGCGTTAATCGGAATTACTGGGCGTAAAGCGCACGCAGGCGGTTTGTTAAGTCAGATGTGAAATCCCCGGGCCCAACCTGGGAACTGCATCTGA
+
GGGGGGGGGFGGGGGGGFGFGGFGGGGFGEFGGGFGGGGFFGGGGGGGGGGGGGGGGGGGGGGG?FGGGFCCFGGGGGGGFGGGGDFFEFGGGEGGGGGGGGGGGFGGGGGGGGGGGGGGGGGEFGDFFGGGGGGGGCFFFGGGGGGGGGGGGGGFGGGGGGGGFGGGFGGGGECGGGGGGGGGGGGGFFCFGGGGGGFGEGGFGGGGGCFGGCGEFDCGDDEGGGGGGGGC)77@?BFF7BFFGGFC4:FGGFF)CGF>))9DFBFF<4??:0)5?26:441
@DE18INS60510:318:000000000-B6LD3:1:1101:18934:4747 1:N:0:AAGAGGCATTATGCGA
TGGGGAATATTGCACAATGGGCGCAAGCCTGATGCAGCCATGCCGCGTGTATGAAGAAGGCCTTCGGGTTGTAAAGTACTTTCAGCGGGGGGGAAGGGAGTAAAGTTAATACCTTTGCTCATTGACGTTACCCGCAGAAGAAGCACCGGCTAACTCCGTGCCAGCCGCCGCGGTAATACGGAGGGTGCAAGCGTTAATCGGAATTACTGGGCGTAAAGCGCACGCAGGCGGTTTGTTAAGTCAGATGTGAAATCCCCGGGCTCAACCTGGGAACTGCATCTGA
+
GGGGGGGGGGGGGGGGGGGGGGGGGGGGGGFGGGFGFGGGFGGGGDGGCGGFGDFGDGGGFGGGGGGGGDGFECGGGGGGCFGGGGEGDEGGGGGDEGFGEGGGGGGGGGGGGGFEFGFGGGGGGGGGGGGGGGGGEEFFGGGGGGGGGGGGGGGGGGGGGGGGG8EGGGDGGGEECCFGGEEGCEGGGGGGG5:EFGGGGGGGGGGGG+:5ECCDGGGCGGEGGGGDGGGCCDDFFFFCFFFF7AF:=F>>FFF?FD6>309FF?FF0><1:?:7?ABAAAB
@DE18INS60510:318:000000000-B6LD3:1:1101:17967:4753 1:N:0:AAGAGGCATTATGCGA
TGGGGAATATTGCACAATGGGCGCAAGCCTGATGCAGCCATGCCGCGTGTATGAAGAAGGCCTTCGGGTTGTAAAGTACTTTCAGCGGGGAGGAAGGGAGTAAGGTTAATACCTTTGCTCATTGACGTTACCCGCAGAAGAAGCACCGGCTAACTCCGTGCCAGCAGCCGCGGTAATACGGAGGGTGCAAGCGTTAATCGGAATTACTGGGCGTAAAGCGCACGCAGGCGGTTTGTTAAGTCAGATGTGAAATCCCCGGGCTCAACCTGGGAACTGCATCTGA
+
GGGGEGGGGGGGGGGGGGGGGGGGGGGFGGGGGGGGGGGGGGGFGGGGGGGGGGGGGGGGFGGGGGGGGGGCGGGGG9<<<CFGGGGGGGGGGGGGGGGGGGGGGGGGGGGGGGGGGGGGGGGGGGGFGGGGGGGGGGGGGGGGGGGGGGGGGGGGGFFGGGGGGGGGGGGGGGGGGFGGGGGGGGGGGGGGGGGGGGGGGGGGGGGGFFGGGGGGGGGGGDEGGGGGCEG9D*7<)7>CBB@FGE@CFGFCFFFFGGFFG>CGF?F?FFFFB<?FFF2:AFB
@DE18INS60510:318:000000000-B6LD3:1:1101:24898:4755 1:N:0:AAGAGGCATTATGCGA
TGGGGAATATTGCACAATGGGCGCAAGCCTGATGCAGCCATGCCGCGTGTATGAAGAAGGCCTTCGGGTTGTAAAGTACTTTCAGCGGGGAGGAAGGGAGTAAAGTTAATACCTTTGCTCATTGACGTTACCCGCAGAAGAAGCACCGGCTAACTCCGTGCCAGCAGCCGCGGTAATACGGAGGGTGCAAGCGTTAATCGGAATTACTGGGCGTAAAGCGCACGCAGGCGGTTTGTTAAGTCAGATGTGAAATCCCCGGGCTCAACCTGGGAACTGCATCTGA
+
GGGGGGGGGGGGGGGGGGGGGGGGGGGFFGGGGGGGGGGGGGGGGGGGGGGGGGGGGGGGGGGGGGGGGGGGGGGGGGGGGGGGGGGGGGGGGGGGGGGGGGGGGGGGGGGGGGGGGGGGGGGGGGGGGGGGGGGGGGGGGGGGGGGGGGGGGGGGGGGGGGGGGGGGGGGGGGGGGGGGGGGGGGGGGGFGGEGGGGGGGGGGGGFGFGGGGGGGGGGGGGDGGDGGGGGCGGGFFFGGFFFFF94>?2?FFBFFGDBFGFFF4:F?FFFFBF??FF<BFFF
@DE18INS60510:318:000000000-B6LD3:1:1101:12309:4763 1:N:0:AAGAGGCATTATGCGA
TGGGGAATATTGCACAATGGGCGCAAGCCTGATGCAGCCATGCCGCGTGTATGAAGAAGGCCTTCGGGTTGTAAAGTACTTTCAGCGGGGAGAAAGGGAGTAAAGTTAATACCTTTGCTCATTGACGTTACCCGCAGAAGAAGCACCGGCTAACTCCGTGCCAGCAGCCGCGGTAATACGGAGGGTGCAAGCGTTAATCGGAATTACTGGGCGTAAAGCGCACGCAGGCGGTTTGTTAAGTCAGATGTGAAATCCCCGGGCTCAACCTGGGAACTGCATCTGA
+
GGGGGGGGFGGGGGGFGGGGGGGGGEG?FGFFGGFGGGGGCGGGGGGFFGCFGGGGGGF8FDFGGGGEFGGFGGGFCFFGGGFGGFEGCFEGGGGGGGGEGGGGGGGGGGGGFGG?<C<<FFGGGGGGGEGGGGGCEGFGGGGGGGGDEDECGDEGFGGGGGGGGGGGF>CGGEGGF?FGGEGGEEGGGG?FEEGGGFC5EG>FGGGGGGC587CCEGGGGGGDDDG5:EDCD5<FFFFGFBFFG76CFDGGGF:?5<>BC)9FFFF################
@DE18INS60510:318:000000000-B6LD3:1:1101:15585:4773 1:N:0:AAGAGGCATTATGCGA
TGGGGAATATTGCACAATGGGCGCAAGCCTGATGCAGCCATTCCGCGTGTATGAAGAAGGCCTTCGGGTTGTAAAGTACTTTCAGCGGGGAGGAAGGGAGTAAAGTTAATACCTTTGCTCATTGACGTTACCCGCAGAAGAAGCACCTGCTAACTCCGTGCCAGCAGCCGCGGTAATACGGAGGGTGCAAGCGTTAATCGGAATTACTGGGCGTAAAGCGCACGCAGGCGGTTTGTTAAGTCAGATGTGAAATCCCCGGGCTCAACCTGGGAACTGCATCTGA
+
GGGGGGGGGGGGGFGGGGGGGGGGGGGGGGGGGGGGGGGGGGGGGDFBFFGGGGGGGGGGGGFGGGGGGGGGGGGGFGGGGGGGGGGGGGGGGGGGGGGGGDGGGGGGGGGGGGGGGGGGGGGFGGGGGEFGGGGEGGGGGGGGGGGGGGGGGGGGGGGGGGGGGGGGDGGGEFFGGGGGGDFGGGGGGGGGGGGGGGGGGGGGCEGGCFFGGGGGGGGGGGGGGDEDEGDC3<C55@GG66*62<@:FCFGGFFF3C17D5DGFFF>?F???02??7:>:66
@DE18INS60510:318:000000000-B6LD3:1:1101:19065:4781 1:N:0:AAGAGGCATTATGCGA
TGGGGAATATTGCACAATGGGCGCAAGCCTGATGCAGCCATGCCGCGTGTATGAAGAAGGCCTTCGGGTTGTAAAGTACTTTCAGCGGGGAGGAAGGGAGTAAAGTTAGTACCTTTGCTCATTGACGTTACCCGCAGAAGAGGCACCGGCTAACTCCGTGCCAGCAGCCGCGGTAATACGGAGGGTGCAAGCGTTAATCGGAATTACTGGGCGTAAAGCGCACGCAGGCGGTTTGTTAAGTCAGATGTGAAATCCCCGGGCTCAACCTGGGAACTGCATCTGA
+
GGGGGGGGGGGGGGGGGGGGGGGGGGGGGGGGGGGGGGGGGGGGGGGGGGGGGGGGGGGGGGGGGGGGGGGGGGGGGGGGGGGGGGGGGGGGGGFFEGGGGGGGGGGGGGGGGGGGGGFFGDGGGGGFGGGGGGGGGGGGGGGGGGGGGGDGGGFCFGGGDFGF>CDFGEEEC?GGDCFGC?CCEGGGGGGGGGGG>9CG>EEFGGGFGGGGGGGEEG=DGDEGGGGGGCDDC*>F5@:>64BFFE?FFGG=FF6?<D>BGBFFFFFF<F(1:<:?DB2:>A?
@DE18INS60510:318:000000000-B6LD3:1:1101:12613:4785 1:N:0:AAGAGGCATTATGCGA
CGCGCGATGTGGTGCATCAGGTTGCCAACACCTTCGACTACCACGCGACCGTTATCTTTACTGCGGTTTTGCGGCGTGTAGCTTTTTTGCTGAAGTTGCTTCAGCGCGGCGGCGTCCTGCTCTTCGGCACCCGGCTTATTAAATTGCGATTTCAGGAAGTTCACCATCTGATTCAGACGGTTATCCCCGCCACCAATCGCCGCCAGCAACTCGTCGACATCATTGAAGTTGTAACGCGGCAGCAGATGTTTTTCTGCTTCCTTCAGGCTGATCCCCAGACGTT
+
EGGGGGGGCG-CCCFD<<@E6CF,8EE8D@FCGGFC<F,C,:CFGGGGGGCFGGFGGFCCAFGFFFGFEG8D@FED@CGFEFEFDG,+=DFGGEF?FGGAFFFCFBCGC:77F7=FGGGGA<BC9*1*<<*=1::CFGGF,?F9CC91:F**<2<:<*@FGGGC?69CF7EGF77:CFED*2;?7<FGE*/8CGGF+;*;E58EE88?8:CCEEG5ED*CC:?*0*3:AF*0:DD3<DCD>>@FGF4D###################################
@DE18INS60510:318:000000000-B6LD3:1:1101:10679:4816 1:N:0:AAGAGGCATTATGCGA
TGGGGAATATTGCACAATGGGCGCAAGCCTGATGCAGCCATGCCGCGTGTATGAAGAAGGCCTTCGGGTTGTAAGGTACTTTCAGCGGGGAGGAAGGGAGTAAAGTTAATACCTTTGCTCATTGACGTTACCCGCAGAAGAAGCACCGGCTAACTCCGTGCCAGCAGCCGCGGTAATACGGAGGGTGCAAGCGTTAATCGGAATTACTGGGCGTAAAGCGCACGCAGGCGGTTGGTTCAGTCAGATGTGAAATCCCCGGGCTCAACCTGGGAACTGCATCTGA
+
GFGFGGGCEGGFGGGGGGCFGGGGEGGGGGGGGGGGGGGGGGGGGGGG>FDFG9EFGGGGGGGFGGGGGGGGGGGGGGGGEFGGGFFD@FCFG<FEFGGGGGFGGGGGGFGGCFGGFGGGGGGGGGGGGGGG6EEGGGGGGGGGGGGCEGDGGGGGGGGGDGGGGGGGGCEGGGGGGGG>>EEGGGGDFDGGGGG>C?FFGGGCGCG7<?FFGGGGGDCDDD5CEGGGDG)9C))85*?C@FFFFG?7@>CFC*7/>334C8C=F?>?<F:?:<B?FFDFFFF
@DE18INS60510:318:000000000-B6LD3:1:1101:19919:4842 1:N:0:AAGAGGCATTATGCGA
TGGGGAATATTGCACAATGGGCGCAAGCCTGATGCAGCCATGCCGCGTGTATGAAGAAGGCCTTCGGGTTGTAAAGTACTTTCAGCGGGGAGGAAGGGAGTAAAGTTAATACCTTTGCTCATTGACGTTACCCGCAGAAGAAGCACCGGCTAACTCCGTGCCAGCAGCCGCGGTAATACGGAGGGTGCAAGCGTTAATCGGAATTACTGGGCGTAAAGCGCACGCAGGCGGTTGGTTAAGTCAGATGTGAAATCCCCGGGCTCAACCTGGGAACTGCATCGGA
+
GGGGGGGGGGGGGGGGGGGGGGGGGGGEGGGGGGGGGGGGGGGGGGGGGGGGGGGGGGGGGGGGGGGGGGGGGGGGGGGFGGGGGGGGGGGGGGGGGGGGGGG<CFCFFEGGFF9DDFGGGGDEG9FF7FGGAE:C>FCCFFF,:F,FC@<FFFDG71*@FCFFDBCF7C@EEFGGFFFGEECCE1ACCFFCG88C/9@ACG8C??<9CFGGG5EG5CFG3C=D5):<7EDC3)C5>=C>9*/9:+9*9>G7>7?@CD>><7<FFF738>???27?2<).12@
@DE18INS60510:318:000000000-B6LD3:1:1101:21099:4863 1:N:0:AAGAGGCATTATGCGA
TGGGGAATATTGCACAATGGGCGCAAGCCTGATGCAGCCATGCCGCGTGTATGAAGAAGGCCTTCGGGTTGTAAAGTACTTTCAGCGGGGAGGAAGGGAGTAAAGTTAATACCTTTGCTCATTGACGTTACCCGCAGAAGAAGCACCGGCTAACTCCGTGCCAGCAGCCGCGGTAATACGGAGGGTGCAAGCGTTAATCGGAATTACTGGGCGTAAAGCGCACGCAGGCGGTTTGTTAAGTCAGATGTGAAATCCCCGGGCGCAACCTGGGAACTGCATCTGA
+
GGGGGGGGGGGGGGGGGGGGGGGGGGGGGGGGGGGGGFGGGGGGGGGGGGGGGGGGGGGGGGGGGGGGFEGGGGGGGGGGGGGGGGGGGGGGGGGGDGGGGGGGGGGGGGGGGGCGGGCGGGGGGGGGGGGGGGGGGGGGGGGGGGGGGGDGGGGGGGGGGGGGGGGG7CGGGGGGGCCGGGEGGGGGGFGGGEGGGGFGGGGGGGGGGGGGGGGGGGGGGGGGGGGGGGG9DDC>FFF=97@F7<@7@FGGGFFFGDFFD))7>0>(17:B??05>7<6A46
@DE18INS60510:318:000000000-B6LD3:1:1101:18048:4866 1:N:0:AAGAGGCATTATGCGA
TGGGGAATATTGCACAATGGGCGCAAGCCTGATGCAGCCATGCCGCGTGTATGAAGAAGGCCTTCGGGTTGTAAAGTACTTTCAGCGGGGAGGAAGGGAGTAAAGTTAATACCTTTGCTCATTGACGTTACCCGCAGAAGAAGCACCGGCTAACTCCGTGCCAGCAGCCGCGGTAATACGGAGGGTGCAAGCGTTAATCGGAATTACTGGGCGTAAAGCGCACGCAGGCGGTTTGTTAAGTCAGATGTGAAATCCCCGGGCTCAACCTGGGAACTGCATCTGA
+
FFCGGGFEGFGGGFEGGGGF,F@EGGG8@EFGGGGGGFAEGGGCC@BFGGFGFCFGGGGGEFGFDEDDFFFCCFFGG5C<CEEGD94F:ECCCCFGGGGEFGEFFG<DFGGGF<DGGGDFGFFFGGDGGGDGFEGGGGFDFGFEF7>*>:FFFGGFGGG7CE<AFGGGFCGEGCFCFFGGDE:8CECCFGGGGGGGGEG5CCC8CFGGGG=EEEGEF>>5C759EDCG=:59DDDFF*:C6/@F7+8:?GC>FF:)9596G>GGFFF::F015?:7?######
@DE18INS60510:318:000000000-B6LD3:1:1101:22897:4898 1:N:0:AAGAGGCATTATGCGA
TGGGGAATATTGCACAATGGGCGCAAGCCTGATGTAGCCATGCCGCGTGTATGAAGAAGGCCTTCGGGTTGTAAAGTACTTTCAGCGGGGAGGAGGGGAGTAAAGTTAATACCTTTGCTCATTGACGTTACCCGCAGAAGAAGCACCGGCTAACTCCGTGCCAGCAGCCGCGGTAATACGGAGGGTGCAAGCGTTAATCGGAATTACTGGGCGTAAAGCGCACGCAGGCGGTTTGTTAAGTCAGATGTGAAATCCCCGGGCTCAACCTGGGAACTGCATCTGA
+
GFFGGGGGGGGGGGGGGGGGGGGGGGGGGGGGGGGGGGGGGGGGGGGGGGGGGGGGGGGGGGGGGGGGFGEEFGGGGGGGGGFGGGGGGGGGG*CFGGGGGGGGGGGGGFFGGGGGGGFGGGGGGGGCFFGGGGGGGGGGGGFGGGGGGDGGGGEGFGGGGGGGFGGGGC5CGGGGCFGGGGGGGGGG?FFFGGGGGCGGG>EGG7FFFGFFEEECGGCDDGEGEDE:*>C9C*<>FFF>==FFFFF**::>D??F<D3>D######################
@DE18INS60510:318:000000000-B6LD3:1:1101:13362:4906 1:N:0:AAGAGGCATTATGCGA
TGGGGAATATTGCACAATGGGCGCAAGCCTGATGCAGCCATGCCGCGTGTATGAAGAAGGCCTTCGGGTTGTAAAGTACTTTCAGCGGGGAGGAAGGGAGTAAAGTTAATACCTTTGCTCATTGACGTTACCCGCAGAAGAAGCACCGGCTAACTCCGTGCCAGCAGCCGCGGTAATACGGAGGGTGCAAGCGTTAATCGGAATTACTGGGCGTAAAGCGCACGCAGGCGGTTTGTTAAGTCAGATGTGAAATACCCGGGCTCAACCTGGGAACTGCATCTGA
+
GGGGGGGGGGGEGGGGGGFGGGGGGGGGGGGGGGGGGGGGGGGGGGGGGGGGGGFGGGGGGGGGGGGGGGGGGGGGGGGGGGGGGGGGGGFGDDGGGGGGGGFGGGGGGGGGGGGGGGGGGGGGGGGGGGGGGGGGFGFFGGGGGGFEGGGGGGGGGGGGGGGGGGGGGCGGGGGGG7:8EGGGGG558@<C>EGGEFGGGGEGGFGGGGGG8:EEGGCGGGGGGGGG5=C7DCD75@FGFFFF:EFGFGFG7*9?FGF1D>DC@?FF?FFFFFFFF######
@DE18INS60510:318:000000000-B6LD3:1:1101:13745:4913 1:N:0:AAGAGGCATTATGCGA
TGGGGAATATTGCACAATGGGCGCAAGCCTGACGCAGCCATGCCGCGTGTATGAAGAAGGCCTTCGGGTTGTAAAGTACTTTCAGCGGGGAGGAAGGGAGTAAAGTTAATACCTTTGCTCATTGACGTTACCCGCAGAAGAAGCACCGGCTAACTCCGTGCCAGCAGCCGCGGTAATACGGAGGGTGCAAGCGTTAATCGGAATTACTGGGCGTAAAGCGCACGCAGGCGGTTTGTTAAGTCAGATGTGAAATCCCCGGGTTCAACCTGGGAACTGCATCTGA
+
GGGGGGGGGGGGGGGGGFGGGGGGGGGGGGGGGGGGGGGGGGGGGGGCFGGFGGGGGGGGGGGCFGGGCFEGFFGGGGGFGFGGGGGGGGGGGGGGGGGGGGGGGGGGGGGDFGGCFCEGGGGGGGGGDGGGGGGDGEC7CFGGGGGGGGCCFGGGGGGGGGGGGGGGFCCCGGGEEFGCEEEGECECFEC>GCEEGGGGGGEGGFGF7CFGGGC*:CCDGGGGGGGDG=D9)*9.)9:C=@BFFCF7=77>:@;?FGFF7@CDF45?###############
@DE18INS60510:318:000000000-B6LD3:1:1101:20343:4934 1:N:0:AAGAGGCATTATGCGA
TGGGGAATATTGCACAATGGGCGCAAGCCTGATGCAGCCATGCCGCGTGTATGAAGAAGGCCTTCGGGTTGTAAAGTACTTTCAGCGGGGAGGAAGGGAGTAAAGTTAATACCTTTGCTCATTGACGTTACCCGCAGAAGAAGCACCGGCTAACTCCGTGCCAGCAGCCGCGGTAATACGGAGGGTGCAAGCGTTAATCGGAATTACTGGGCGTAAAGCGCACGCAGGCGGTTTGTTAAGTCAGATGTGAAATCCCCGGGCTCAACCTGGGAACTGCATCTGA
+
GGGGGGGGGGGGGGGGGFGGGGGGGGGGGGGGGGGGGGGGGGGFGGGFGGGGGGGGGGGGGGGGGGGGGDFGGGGGGGGGFGGGGGGGGGGGGGGGGGGGGGGGGGGGGGGGGGEGGFFGGGGGGGGFFGGGGGGGGGGGGGGGGGGGGGGGGGGGGGGGGGGGGGGGGGGGGGGGCGGGGGGGGGGCFGGGGGCEGFFGGGGGFGGGGGGGGGGGGGGGGGEGGGGGGGG3<CC:4=FG?FFFGFFFF7DGGFFF3D;9D7>FF?F(3@6050:B?A9<AFF
@DE18INS60510:318:000000000-B6LD3:1:1101:26036:4940 1:N:0:AAGAGGCATTATGCGA
TGGGGAATATTGCACAATGGGCGCAAGCCTGATGCAGCCATGCCGCGTGTATGAAGAAGGCCTTCGGGTTGTAAAGTACTTTCAGCGGGGAGGAAGGGAGTAAAGTTAATACCTTTGCTCATTGACGTTACCCGCAGAAGAAGCACCGGCTAACTCCGTGCCAGCAGCCGCGGTAATACGGAGGGTGCAAGCGTTAATCGGAATTACTGGGCGTAAAGCGCACGCAGGCGGTTTGTTAAGTCAGATGTGAAATCCCCGGGCTCAACCTGGGAACTGCATCTGA
+
GGGGGGGGGGGGGGGGGGGGGGFFGGGGGGGGGDFGGGGGGGGGGGGGGGGGGGGGGGGGFFGGGGGGFGGGFFGGGGGFGGGGGGGGGGGGGEGGGGGGGGGGGGGGGGGGGGGCGFGGGGGGGGGGGFGGGGGGGGFGGGGGGGGGGGGGGGGGGGGGGGGGGGGGGGGGGFGDGFGGGEGGGGGGFGGFGCEGG?FGGGCFGGGGGGGFGEDGFGFGGGEG=DGDEGG57*97??FG?FFFCEF:BGC7:@F6FCB>D794=0>:BFFFF##########
@DE18INS60510:318:000000000-B6LD3:1:1101:10337:4941 1:N:0:AAGAGGCATTATGCGA
TGGGGAATATTGCACAATGGGCGCAAGCCTGATGCAGCCATGCCGCGTGTATGAAGAAGGCCTTCGGGTTGTAAAGTACTTTCAGCGGGGAGGAAGGGAGTAAAGTTAATACCTTTGCTCATTGACGTTACCCGCAGAAGAAGCACCGGCTAACTCCGTGCCAGCAGCCGCGGTAATACGGAGGGTGCAAGCGTTAATCGGAATTACTGGGCGTAAAGCGCACGCAGGCGGGTTGTTAAGTCAGATGTGAAATCCCCGGGCTCAACCTGGGAACTGCATCTGA
+
GGGFGGGDGGGGGGGGGDFGGGGGGGGGGGGGGGGGGFGGGGGFGGECFGGGGGGGGGGGGGFFGGGGEFFCFG?EFFFCCEGGGGGGDFGGGFFFGGGGGGGGGGGGGGGGGGGGGGGGGGGGGGGCFFFGGGGGGGFGGGGGG<FGGDFFGGGGGGGGGGGGCGGGFGGGGBFGFFGGGGG7C>EGGGGGG>CGGCGFGGGGFGGCEFFGGEEGGGGGGGGGGGGGGGG)95CE:@FG?B=BG7@?FGGD7@4?FC>FG5CF??F0?>?:7?0<<A#####
@DE18INS60510:318:000000000-B6LD3:1:1101:25619:4943 1:N:0:AAGAGGCATTATGCGA
TGGGGAATATTGCACAATGGGCGCAAGCCTGATGCAGCCATGCCGCGTGTATGAAGAAGGCCTTCGGGTTGTAAAGTACTTTCAGCGGGGAGGAAGGGAGTAAAGTTAATACCTTTGCTCATTGACGTTACCCGCAGAAGAAGCACCGGCTAACTCCGTGCCAGCAGCCGCGGTAATACGGAGGGTGCAAGCGTTAATCGGAATTACTGGGCGTAAAGCGCACGCAGGCGGTTTGTTAAGTCAGATGTGAAATCCCCGGGCTCAACCTGGGAACTGCATCTGA
+
GGGGGGGGGGGGGGGGGGGFFG@@FGGGGGGGGGGGGGGGGGGGGGGGEGGGGGGGGGGGGGGFFGDGGGGGGGGGGEECEFGGGGGGGGGGGGFCEGGGGGGGGGGGGGGGGGGGGGGGG9ACGGGFGGGGGGEGGGGGGFFGGFG@GGEGGGC:F74CEFFC@FGFFFEGGGGGFGGEEGGGGEGGGGCGGC5CF99/;CEGFGGGGGFGGGEEFFCCDGGCCDCDGGG<C9<5?FG:*/9=0<=FFDC*:99?37;BD>CFF:451@?:?##########
@DE18INS60510:318:000000000-B6LD3:1:1101:25293:4958 1:N:0:AAGAGGCATTATGCGA
TGGGGAATATTGCACAATGGGCGCAAGCCTGATGCAGCCATGCCGCGTGTATGAAGAAGGCCTTCGGGTTGTAAAGTACTTTCAGCGGGGAGGAAGGGAGTAAAGTTAATACCTTTGCTCATTGACGTTACCCGCAGAAGAAGCACCGGCTAACTCCGTGCCAGCAGCCGCGGTAATACGGAGGGTGCAAGCGTTAATCGGAATTACTGGGCGTAAAGCGCACGCAGGCGGTTTGTTAAGTCAGATGTGAAATCCCCGGGCTCAACCTGGGAACTGCATCTGA
+
GGGGGGGGGGGFGEFGGAEGFGFGGGGGGGGGGGGGGGGGGGGGGGGEFGGGGGGGGGGGGGGGFGGGGGGGGGGGGGGGGGGGGGGGGGFGGGGGFGGGGGGGGGGGCGFGGGGGGGGGGGGGGGGGGGGGGGGDFG?FGGGFGGGGGGGGGGFGGGGGGGGGCGFGGGGGGGGGGGGGGDECEGGGGG?FEGCEFGF;CGGGGGGGGG5FGGCEGCFGGGEDG)5CEDDDGDG7F=CCF?*9CCF>4CCCFFFFDD>4CDGGFFF??FF7?B???7<D>44
@DE18INS60510:318:000000000-B6LD3:1:1101:22070:4964 1:N:0:AAGAGGCATTATGCGA
CCAACATCCGGTTTGATGCCAACCAAAAAGAGAAAGAAAACAAACTGCTCTCGGCACAAGTGCAATGGCAGCAACAGCAGTCGTTCTACAACATCTGCATCTCCATTACATTACTGTTGCTACTTATCACCACTACAGCCTATTTCATCATCCGAAGGAAGGCCAACCACCAGCTTATAGAAAACAACAAACGGGAAATACAGACCCTCATTACCCGGCAGCAAGACCTGAACCGCCGCAACGAACAACTGACGGAAGAAATAGAACGGGCCATGGCTACCAA
+
GGGGGGGGGGGGGGGGGGGGGGGGGGGGGGGGGGGGGGGGGGGGGGGGGGGGGGGGGGGFFFGGEFGGGGGGGFGGGGGGGGGGGGGGGGGGGGGGGGGGGGGGGGGGGGGGGGGFGGGGGGGGGGGGGGGGGGGGGGGGGGGGFGFGGGGGGGDGGGGGGGGGGGGGGGEGGGGGGGGGGGGGGGGGGGGGGEGGEG?GGGGGGGGGGGGGGGGGGGCGGGGGGGGGGGGGGGGDDFDDFFFFGGFGFCCCCEFFGGBBGFGFF>FFF59>??F?FFBFFFF
@DE18INS60510:318:000000000-B6LD3:1:1101:5008:4986 1:N:0:AAGAGGCATTATGCGA
TGGGGAATATTGCACAATGGGCGCAAGCCTGATGCAGCCATGCCGCGTGTATGAAGAAGGCCTTCGGGTTGTAAAGTACTTTCAGCGGGGAGGAAGGGAGTAAAGTTAATACCTTTGCTCATTGACGTTACCCGCAGAAGAAGCACCGGCTAACTCCGTGCCAGCAGCCGCGGGAATACGGAGGGTGCAAGCGTTAATCGGAATTACTGGGCGTAAAGCGCACGCAGGCGGGTGGTTAAGTCAGATGTGAAATCCCCGGGATCAACCTGGGAACGGCATCTGA
+
CFGFGGGFGGGGFFGGFFGGFFF:@CC@FEGGGGGFECCCFGF<CFG+C,EFGGG9FF8E8<FCFGCECFF:CFGGFC?,9<<EAAFGCCGFDFGGGGGGGEFGC,<?B@FC@AFDFCC@F<D<FFFB=BCFGCFGGGGGGGGCC@DGGG>CF:9ACF@FE:CFGGGGGEGGG*CC+??FEGDEE?EEFCFGG5A;@7EFGE;C+<CE?CEFE5>CCFCD3CCDGGGDDGG)99DEFFGC*=8BF+927:D*?@FF###########################
@DE18INS60510:318:000000000-B6LD3:1:1101:14565:4988 1:N:0:AAGAGGCATTATGCGA
TGGGGAATATTGCACAATGGGCGCAAGCCTGATGCAGCCATGCCGCGTGTATGAAGAAGGCCTTCGGGTTGTAAAGTACTTTCAGCGGGGAGGAAGGGAGTAAAGTTAATACCTTTGCTCATTGACGTTACCCGCAGAAGAAGCACCGGCTAACTCCGTGCCAGCAGCCGCGGTAATACGGAGGGTGCAAGCGTTAATCGGAATTACTGGGCGTAAAGCGCACGCAGGCGGTTTGTTAAGTCAGATGTGAAATCCCCGGGCTCAACCTGGGAACTGCATCTGA
+
GGGGGGGGGGGGGGGGGGGGGGGGGGGGGGGGGGGGGGGGGGGGGGGFEGGGGGGGGGGGGGGGGGGGFGGGGGGGCFGGGGGGGGGGGGGGGGGGGGGGGGGGGGGGGGGGGCFFGGFDFFGGGGGGGGGGGGGGGGGGGGGGGGGGGGDGGGFGGGGGGGGGGGGGGGGGGGGGCGGGGGGGGGGGGGGGGGGEFFGGGGGGFGGC?FFEEGGGGGGGGGDGEGGGGGGD3C<::FFGFFFFGFF>FF>FFF9FCC09DEGFFFF:?FBFF??F?A>4:>F
@DE18INS60510:318:000000000-B6LD3:1:1101:10267:5001 1:N:0:AAGAGGCATTATGCGA
TGGGGAATATTGCACAATGGGCGCAAGCCTGATGCAGCCATGCCGCGTGTATGGAGAAGGCCTTCGGGTTGTAAAGTACTTTCAGCGGGGAGGAAGGGAGTAAAGTTAATACCTTTGCTCATTGACGTTACCCGCAGAAGAAGCACCGGCTAACTCCGTGCCAGCAGCCGCGGTAATACGGAGGGTGCAAGCGTTAATCGGAATTACTGGGCGTAAAGCGCACGCAGGCGGTTTGTTAAGTCAGATGTGAAATCCCCGGGCTCAACCTGGGAACTGCATCTGA
+
FFGFGGFGGGGGGGGGGDGGFGFCFGGGGGGGGGGGGFFFGGGEFGGFGGGGGGGGGGGGGGFGGGGGFGGGGGCFGEFC,<EFGFGGEGGGGGGGGGGGGGGGGGGGGGGGG9<AFGGGGGGGGGGFGFBCFGGGGGGGGFGGGCCGGG7B@DGFGEEGDGGGGFGGCGGGGF<C<CGGGGGGGGDGGGF5A8CEGGGGGGGGCGFG7FGGDCEGGGGCGCCDEGGGGGGG5DD:)97C6=FFG7BF4FGGGF6FGGF9>;DG=<:??7:7B:04?A<<2<F
@DE18INS60510:318:000000000-B6LD3:1:1101:8495:5008 1:N:0:AAGAGGCCTTATGCGA
TGGGGAATATTGCACAATGGGCGCAAGCCTGATGCAGCCATGCCGCGTGTATGAAGAAGGCCTTCGGGTTGTAAAGTACTTTCAGCGGGGAGGAAGGGAGTAAAGTTAATACCTTTGCTCATTGACGTTACCCGCAGAAGAAGCACCGGCTAACTCCGTGCCAGCAGCCGCGGTAATACGGAGGGTGCAAGCGTTAATCGGAATTACTGGGCGTAAAGCGCACGCAGGCGGTTTGTTACGTCAGATGTGAAATCACCGGGCTCAACCTGGGAACTGCATCTGA
+
GGGGEGGGGGGAFGGGGGGDEFGGGGGGGGFGGGGGGGGGFGGFFGGGDGEFGGAFGGCGGGGGGFGGGGG7FGGGFFGGEFGGGGGGEEFEGFFE@FGE7DFGGGGGGGGG<,,,<C<FFFGGC,>+=3@DFEGGDGGGGFF>BFFEE:*>DF><F>FF<FGFEGGFFE::<<@E:CC8EDEGG;58FE?ACC>CF@FCGGEF6FGGGG==::CEGGF9)C:CCGEGE=<5)/><FF*97>BD777:FGGGG4*07C6B5)7C=(8(8)4:4:22<26-5AF
@DE18INS60510:318:000000000-B6LD3:1:1101:20665:5036 1:N:0:AAGAGGCATTATGCGA
TGGGGAATATTGCACAATGGGCGCAAGCCTGATGCAGCCATGCCGCGTGTATGAAGAAGGCCTTCGGGTTGTAAAGTACTTTCAGCGGGGAGGAAGGGAGTAAAGTTAATACCTTTGCTCATTGACGTTACCCGCAGAAGAAGCACCGGCTAACTCCGTGCCAGCAGCCGCGGTAATACGGAGGGTGCAAGCGTTAATCGGAATTACTGGGCGTAAAGCGCACGCAGGCGGTTTGTTAAGTCAGATGTGAAATCCCCGGGCTCAACCTGGGAACTGCATCTGA
+
GGGGGGGGGGGGGGGGGGGGGGGGGGGGGGGGGGGGGGGGGGGGGGGGGGGGGGGGGGFGGGGGGGGGGGGGGGFGGGGFGGGGGGGGDGGGGGGGGGGGGGGGGFFGGGGGGGGGGGGGGGGGGGG@FFGGGGE:FEGGGGGGGGGGGGEGGGGGGFGGGGGGGGGGGGGGGGGGDGGGGGGGGGGGGGGGGGGEG7CFGGGGGGGGGGGGGGGGGGGGGGGG=<CGGGG5C<G>5FGFFFFBFFFCFFCGGFF:FGF>C;CC?<F08>BB7?BF7<A>AAF
@DE18INS60510:318:000000000-B6LD3:1:1101:15248:5041 1:N:0:AAGAGGCATTATGCGA
TGGGGAATATTGCACAATGGGCGCAAGCCTGATGCAGCCATGCCGCGTGTATGAAGAAGGCCTTCGGGTTGTAAAGTACTTTCAGCGGGGAGGAAGGGAGTAAAGTTAATACCTTTGCTCATTGACGTTACCCGCAGAAGAAGCACCGGCTAACTCCGTGCCAGCAGCCGCGGTAATACGGAGGGTGCAAGCGTTAATCGGAATTACTGGGCGTAAAGCGCACGCAGGCGGTTTGTTAAGTCAGATGTGAAATCCCCGGGCTCAACCTGGGAACTGCATCTGA
+
GGGGGGGGGGGGGGGGGGGGGGFGGGGGGGFGGFGGGGGGGGGGGGGFGGGGGGGGGGGGGGGGGGGGGGGGGGGGGGGGGGGGGGGGGGGGGGGGGGGGGGGGGGGGGGGGGGFGGGGGGGGGGGGFGGGGGGGGGGGFFGGGGGGGGGGGGGGGGGGGGGGGGGGGGEDGGGGGGGGGGGGGDGGGGGGGGGGE5C@AEGDGGGGGGFGGGGGCCGGGGGGGGGGGGGGDC5DFFFGGFFFFGEF>@>C>F?FFF36>D>GGF05:?FFF::2<BF)4<AB
@DE18INS60510:318:000000000-B6LD3:1:1101:17463:5052 1:N:0:AAGAGGCATTATGCGA
TGGGGAATATTGCACAATGGGCGCAAGCCTGATGCAGCCATGCCGCGTGTATGAAGAAGGCCTTCGGGTTGTAAAGTACTTTCAGCGGGGAGGAAGGGAGTAAAGTTAATACCTTCGCTCATTGACGTTACCCGCAGAAGAAGCACCGGCTAACTCCGTGCCAGCAGCCGCGGTAATACGGAGGGTGCAAGCGTTAATCGGAATTACTGGGCGTAAAGCGCACGCAGGCGGTTTGTTAAGTCAGATGTGAAATCCCCGGGCTCAACCTGGGAACTGCATCTGA
+
GGGGGGGGGGGGGGGGGGGGGGGGGGGGGGGGGGGGGGGGGGGGGGGGGGGGGGGGGGGGGGGGGGGGGGGGGGGGG=F@@FGGGGGGGGGGGGGGGGGGGGGGGGGGGGGGGGGGGGGGGGGGGGGGGGGGGGGGGDGFGGGGGGGGGGGGGGGGGGGGGGGGGGGGGGGGGGGGGGGFGEEEGGGGGGGFGGDGCFGGGGGGGGGGGGGGGGC5CFCDG:*9EGEGGGD)9CCF?F=>@FFFGGF7B*::7BF@FGFF37FGF?>:?F<F?6??2<4::A6
@DE18INS60510:318:000000000-B6LD3:1:1101:12145:5060 1:N:0:AAGAGGCACTATGCGA
TGGGGAATATTGCACAATGGGCGCAAGCCTGATGCAGCCATGCCGCGTGTATGAAGAAGGCCTTCGGGTTGTAAAGTACTTTCAGCGGGGAGGAAGGGAGTAAAGTTAATACCTTTGCTCATTGACGTTACCCGCAGAAGAAGCACCGGCTAACTCCGTGCCAGCAGCCGCGGTAATACGGAGGGTGCAAGCGTTAATCGGAATTACTGGGCGTAAAGCGCACGCAGGCGGTTTGTTAAGTCAGATGTGAAATCCCCGGGCTCAACCTGGGAACTGCATCTGA
+
GGGGGGGGGGGGGGGGGGGGGGGGGGGGGGGGGGGGGGGGGGGGGGGGGGGGGGGGGGGGGGGGGGGGGGGGGGGGGGGGGGGGGGGGGGGGGGGGGDGGGGGGGGGGGGGGGGGGGGGGGGGGGGGGGGGGGGGDGGFGGGGGGGGGGGGGGGGGGGGGGGGGGGGGGGGGGEGGGGGGGGGGGGGGGGGGGGGGFGGGGGGGGGGGGGGGGGGGGGGGGGEGGGGGGGGC<DDFFFGFFFFFGFFGFGGGGFFFGGFFGFFDFFF>B>BFBB?2<A<<<A?
@DE18INS60510:318:000000000-B6LD3:1:1101:18575:5074 1:N:0:AAGAGGCATTATGCGA
TGGGGAATATTGCACAATGGGCGCAAGCCTGATGCAGCCATGCCGCGTGTATGAAGAAGGCCTTCGGGTTGTAAAGTACTTTCAGCGGGGAGGAAGGGAGTAAAGTTAATACCTTTGCTCATTGACGTTACCCGCAGAAGAAGCACCGGCTAACTCCGTGCCAGCAGCCGCGGTAATACGGAGGGTGCAAGCGTTAATCGGAATTACTGGGCGTAAAGCGCACGCAGGCGGTTTGTTAAGTCAGATGTGAAATCCCCGGGCTCAACCTGGGAACTGCATCTGA
+
GGGGGGGGGGGGGGGGGGGGGGGGGGGGGGGGGGGGGGGGGGGFGGGGGGGGGGGGGGGGGGGGGGGGGGGGGGGGG=@<<@FGGGGGGGGGGGGGEGFGGGGGGGGGGGGGGGGFGGGGGGGGGGGGGGGGGGGGGGGGGGGGGGGGGGGGGGGGGGGFGGGGGGGGGGGGGGGGGGGGGGGGGGGGGGGGGGGGGGGGGGEGGGGGGGGGGEGEGGGGGGEDEGGDEGGCDGG@FFGGFFFFGFFGFDFFGF4?CGFFD7FFF:F?:>BFB<:<<A>DFF6
@DE18INS60510:318:000000000-B6LD3:1:1101:8161:5085 1:N:0:AAGAGGCATTATGCGA
TGGGGAATATTGCACAATGGGCGCAAGCCTGATGCAGCCATGCCGCGTGTATGAAGAAGGCCTTCGGGTTGTAAAGTACTTTCAGCGGGGAGGAAGGGAGTAAAGTTAATACCTTTGCTCATTGACGTTACCCGCAGAAGAAGCACCGGCTAACTCCGTGCCAGCAGCCGCGGCAATACGGAGGGTGCAAGCGTTACTCGGAATTACTGGGCGTAAAGCGCACGCAGGCGGTTTGTTAAGTCAGATGTGAAATCCACGGGCTCAACCTGGGAACTGCATCTGA
+
CFGEFFFFG?FGGGGFDFFF@EFGGGG7FCFEEEFGGFGGGGDEFGGFFEGGGGFGGGFGF@FCEFGCFCF+@CCABFD<FFFGCFEGCC@EEEFGDGEFFFFEGFFGFDF9F?9?FF9FE9FFGFFF@CCF,?EEGGC@AFFGG>C>E>8ECG?FGD8CGGGGGGFCFEGG>*:8:<CCEGCEGC>5<A9EEE88*++8CEGCFFFGGCFFGEE5=FCDCD:C5)*7=*779>CF4=FC4*0=>:=:=FCFFF4/9<>B)0<D4:F:?##############
@DE18INS60510:318:000000000-B6LD3:1:1101:23813:5088 1:N:0:AAGAGGCATTATGCGA
TGGGGAATATTGCACAATGGGCGCAAGCCTGATGCAGCCATGCCGCGTGTATGAAGAAGGCCTTCGGGTTGTAAAGTACTTTCAGCGGGGAGGAAGGGAGTAAAGTTAATACCTTTGCTCATTGACGTTACCCGCAGAAGAAGCACCGGCTAACTCCGTGCCAGCAGCCGCGGTAATACGGAGGGTGCAAGCGTTAATCGGAATTACTGGGCGTAAAGCGCACGCAGGCGGTTTGTTAAGTCAGATGTGAAATCCCCGGGCTCAACCTGGGAACTGCATCTGA
+
GGGGGGGGGGGGGGGGFGGGGGFGEGG7FCFFFFGGGGGGGGGGGGGCGGGFDFGGGGGGGGFGGGGGGGGGGGGG,@DFCBFGFFGGEFEECCGGGGGGGGGGGGGGG?<<FDCFGFFFEACFGGGBFD;C:CEGGG+:8:@6CGGG>CECFGGGGGGFGFFGGGGF@?GG>ECEFFFF8C:>CEGGGCCFG>EG8CC8;>?FGGFGG?7CEE=5CF7<DGGDG3=<ECD)19DF:?D*19F?*<=:BDGCCF6?DD065)>C=3>:FF67::)5>7<<4>?
@DE18INS60510:318:000000000-B6LD3:1:1101:21779:5091 1:N:0:AAGAGGCATTATGCGA
TGGGGAATATTGCACAATGGGCGCAAGCCTGATGCAGCCATGCCGCGTGTATGAAGGAGGCCTTCGGGTTGTAAAGTACTTTCAGCGGGGAGGAAGGGAGTAAAGTTAATACCTTTGCTCATTGACGTTACCCGCAGAAGAAGCACCGGCTAACTCCGTGCCAGCAGCCGCGGTAATACGGAGGGTGCAAGCGTTAATCGGAATTACTGGGCGTAAAGCGCACGCAGGCGGTTTGTTAAGTCAGATGTGAAATCCCCGGGCTCAACCTGGGAACTGCATCTGA
+
GGGGGGGGGGGGGGGGGGGGFGGGGGGGGGGGGGGGGGGGGGGGGGGGGGGGGGFGGGGGGGGGGGGGGGGGGGGGGGGGGGGGGGGGGGGGGGGGGGFFGGGGGGGGGGGGGGGGGGGGGGGGGGGGFFFGGGGGGGGGGGGGGGGGGGGGGGGGGGGGGGGGGGGGGGGGGGGGGGFGGGGGGGGGGGGGGGGGGFGGGGGGFGGGGGGGGGGCFGGGGGGGGGGCCGG<<DG)7BFGFFFFF?9C*:CGG?<?DGF>D>FGFF@B?FFF?B>?DB)5-:@
@DE18INS60510:318:000000000-B6LD3:1:1101:25252:5098 1:N:0:AAGAGGCATTATGCGA
TGGGGAATATTGCACAATGGGCGCAAGCCTGATGCAGCCATGCCGCGTGTATGAAGAAGGCCTTCGGGTTGTAAAGTACTTTCAGCGGGGAGGAAGGGAGTAAAGTTAATACCTTTGCTCATTGACGTTACCCGCAGAAGAAGCACCGGCTAACTCCGTGCCAGCAGCCGCGGTAATACGGAGGGTGCAAGCGTTAATCGGAATTACTGGGCGTAAAGCGCACGCAGGCGGTTTGTTAAGTCAGATGTGAAATCCCCGGGCTCAACCTGGGAACTGCATCTGA
+
GGGGGGGGGGGGGGGGGGFGGGFGDGGFGFGGGGGGGGGGGGGGGGGGDGGGGGGGGGGGGGGGGGGGFFE@EFGGGGGGGGGGGGGGGDGG>CFGGGGGGGGGGGGGGGGGGGGGGGGGGGGGGGGGGGGGGGGGGGGGGGDGGGGGGGGGGGGGGGGGGGGGGGGGFFGGDGDGGGGGGCE7:CCEFGGGGGGGG7<CEG5@CGGGCECFGGGGGGGGDGEGGGGD5C3/>/9;5=FDFFF4F:B:*:CFF???FG>BGDDGF?>::>???<??22544<@
@DE18INS60510:318:000000000-B6LD3:1:1101:17634:5102 1:N:0:AAGAGGCATTATGCGA
TGGGGAATATTGCACAATGGGCGCAAGCCTGATGCAGCCATGCCGCGTGTATGAAGAAGGCCTTCGGGTTGTAAAGTACTTTCAGCGGGGAGGAAGGGAGTAAAGTTAATACCTTTGCTCATTGACGTTACCCGCAGAAGAAGCACCGGCTAACTCCGTGCCAGCAGCCGCGGTAATACGGAGGGTGCAAGCGTTAATCGGAATTACTGGGCGTAAAGCGCACGCAGGCGGTTTGTTAAGTCAGATGTGAAATCCCCGGGCTCAACCTGGGAACTGCATCTGA
+
GGGGGGGGGGGFGGGFFGGGGGGGGGGGGGGGGFGGGFGGGGGGGGGGGGGGGGGGGGGGGGGGGGGGGGGEGGGG<<C<CFGGGGGGGGGGGGGFGGGDGFGGGGGGGGGGGGGGGGGGGFGFCGGGGGGGGGGGGGGGGFGGGGFEGGGGGGGGGGGFGGGGGGGGGCEGGFGGGGGGDGGEGGGGGGGGGGDGGCFGDGGGGGGGGGGGGGGG5>FDGGGGGCEGG5>9DGG:?FFCFB?6FC=:@FD7CF;@<D>BD>FGFFFFFF6::17<?).:A<F
@DE18INS60510:318:000000000-B6LD3:1:1101:15741:5103 1:N:0:AAGAGGCATTATGCGA
TGGGGAATATTGCACAATGGGCGCAAGCCTGATGCAGCCATGCCGCGTGTATGAAGAAGGCCTTCGGGTTGTAAAGTACTTTCAGCGGGGAGGAAGGGAGTAAAGTTAATACCTTTGCTCATTGACGTTACCCGCAGAAGAAGCACCGGCTAACTCCGTGCCAGCAGCCGCGGTAATACGGAGGGTGCAAGCGTTAATCGGAATTACTGGGCGTAAAGCGCACGCAGGCGGTTTGTTAAGTCAGATGTGAAATCCCCGGGCTCAACCTGGGAACTGCATCTGA
+
GGGGGGGGGGGGGGGGGGGGGGGGGGGGGGGGGGGGGGGGGGGGDGGGGGGGGGGGGGGGGGGGGGGGGGGGGGGGGGGGGGGGGGGGGGGGGGGGGGGGGGGGGGGGGGGGGGGGGGGGGGGGGGGEGGGGGGGGGGGGGGGGGGGGGGGGGGGGGGGGGGGGGGGGGGGGGGGGGGGGGGGGGGGGGGGGGGGGGGGGGGGGGGGFECEGGGGGGGGGGGGGGGGGGGG9DGD.?FGGFFFFCFFGFGGGGFFFGGFFGFCGFBFFFFF:::??FF2<BFF
@DE18INS60510:318:000000000-B6LD3:1:1101:11739:5105 1:N:0:AAGAGGCATTATGCGA
TGGGGAATATTGCACAATGGGCGCAAGCCTGATGCAGCCATGCCGCGTGTATGAAGAAGGCCTTCGGGTTGTAAAGTACTTTCAGCGGGGAGGAAGGGAGTAAAGTTAATACCTTTGCTCATTGACGTTACCCGCAGAAGAAGCACCGGCTAACTCCGTGCCAGCAGCCGCGGTAATACGGAGGGTGCAAGCGTTAATCGGAATTACTGGGCGTAAAGCGCACGCAGGCGGTTTGTTAAGTCAGATGTGAAATCCCCGGGCTCAACCTGGGAACTGCATCTGA
+
EGGFGCEGFGGGGFGDAFG<EDEGGGG7?F=EGFGFGGGGGFGGGGEF=F@BFGGFGFFGDFGCFFG>BFCGC,;=FFCGAFFGFCECE***<@@BE7CC<,CC@F,<FECAFCF::CCFF9B9<FFCFGEG68ECGCGDC6CC8CF5/?EEC@FGGCFFGGEC58C>885??/:E9CEGCEGGGGGGGGGGGC?EFGGFG5*;<?FFGGGF5::57>7<GGEDGC55C5</795F@FFF=F?F>?F7B?D*:@6<3)7(5>DG?1),(01:8<B??######
@DE18INS60510:318:000000000-B6LD3:1:1101:12004:5120 1:N:0:AAGAGGCATTATGCGA
TGGGGAATATTGCACAATGGGCGCAAGCCTGATGCAGCCATGCCGCGTGTATGAAGAAGGCCTTCGGGTTGTAAAGTACTTTCAGCGGGGAGGAAGGGAGTAAAGTTAATACCTTTGCTCATTGACGTTACCCGCAGAAGAAGCACCGGCTAACTCCGTGCCAGCAGCCGCGGTAATACGGAGGGTGCAAGCGTTAATCGGAATTACTGGGCGTAAAGCGCACGCAGGCGGTTTGTTAAGTCAGATGTGAAATCCCCGGGCTCAACCTGGGAACTGCATCTGA
+
GGGFGGGGFGGFGGGGGGGGGGGGGGGGGGGGGGGGGGGGGGGGGGGGGGGGGGGGFGGGGGGGGGGGGGGGGGGGGGGGGGGGGGGGGGDFGGGGGGGGGGGGGGGGGGFGGGGGFGFFGFGGGGGGGCFGGGGGGGGFGFGGGFGGGGGGGGGGFGGGGGGFGGGGGGGGGGGGDGGGGD@@EGGGGGGGGGGGGFGFGGGGGGGGFGGGGGGGGGGGGGGGGGG3EGGDGDCFFFGGFFBFF9@>BGGDCFF;DG>BG>349::?:>BF>?72>7)6:>F
@DE18INS60510:318:000000000-B6LD3:1:1101:21872:5124 1:N:0:AAGAGGCATTATGCGA
TGGGGGATATTGCACAATGGGCGCAAGCCTGATGCAGCCATGCCGCGTGTATGAAGAAGGCCTTCGGGTTGTAAAGTACTTTCAGCGGGGAGGAAGGGAGTAAAGTTAATACCTTTGCTCATTGACGTTACCCGCAGAAGAAGCACCGGCTAACTCCGTGCCAGCAGCCGCGGTAATACGGAGGGTGCAAGCGTTAATCGGAATTACTGGGCGTAAAGCGCACGCAGGCGGTTTGTTAAGTCAGATGTGAAATCCCCGGGCTCAACCTGGGAACTGCATCTGA
+
GGGGGGGGGGGFGGGGGGGGGGGGGGGGGGGGGGGGGGGGGGGGGGGGGGGGGGGGGGGGGGGGGGGGGGGEGGGGGGGGGGGGGGGGGGEDGEGFGGGGGGGGGCFFGGGGGGGGGGGGGGGGGGGGFGGGGGGGGGGEFGGGGGGGGGGGGGGGGGGGGGGGGGGGGGGGGGGGGGGGGGGGGGGGGGGFEECGDGGFGGGGDGGGGGGGGGGGGGGCDGGGGGGGGGGCD3>>FFFFFFBFCCFGFGG77=F6CD>>DDDGFFF?BFFBBFDBD2<>BDF
@DE18INS60510:318:000000000-B6LD3:1:1101:12677:5130 1:N:0:AAGAGGCATTATGCGA
TGGGGAATATTGCACAATGGGCGCAAGCCTGATGCAGCCATGCCGCGTGTATGAAGAAGGCCTTCGGGTTGTAAAGTACTTTCAGCGGGGAGAAAGGGAGTAAAGTTATTACTTTGGCTCATTGAGGTAACCCGCAGAGAAAGCACCGCCTAACTCCGGGCCAGCAGCCGGGGTATAACGGAGGGTGAAAGCGTTAATCGGAATTATGGGGCGTAAGGCGAACGCGGGCGGTTGGTAAGGTCAGTGGTAAAATCCCAGGGCCAAACCTGGGAACGGAAGCGGA
+
FDDGGGDGFGGGGGGGGGGEFGEGGGDFCFEGGGGGGEDCFGGGCDC@FFEFGGDGGGFGC<D<EFGG<:CCGGGFFGABF9BF9=CFC:*C*@,?F**188C,2>,8,,2C,?C########################################################################################################################################################################
@DE18INS60510:318:000000000-B6LD3:1:1101:22538:5142 1:N:0:AAGAGGCATTATGCGA
TGGGGAATATTGCACAATGGGCGCAAGCCTGATGCAGCCATGCCGCGTGTATGAAGAAGGCCTTCGGGTTGTAAAGTACTTTCAGCGGGGAGGAAGGGAGTAAAGTTAATACCTTTGCTCATTGACGTTACCCGCAGAAGAAGCACCGGCTAACTCCGTGCCAGCAGCCGCGGTAATACGGAGGGTGCAAGCGTTAATCGGAATTACTGGGCGTAAAGCGCACGCAGGCGGTTTGTTAAGTCAGATGTGAAATCCCCGGGCTCAACCTGGGAACTGCATCTGA
+
GGGGGGGGGGGFGEGGGGGGGGGGGGGGGGGGGGGGGFFGGFFGCGGFCGGCFFFGGGGGFGGGGGGDGGGGEFGF<FFEFGGFFGGDBFEGGGFFECFGGGGGGGGGGGGGGGGGGFGFGGGGGGGFGGGGGGGGGDFFGGGGGGGGGGGGGGGGFGGGGGGGGGGGGGGGGGGGGGGGGGGDGGGGEFGGGGGGFGFCGDGGGGGEFGGGGGGG5FGGGDECGGGGGDGGDGGF@BCCBFF4CCFF?FGCGFF@GGFFG3CF@1;??46:7?#########
@DE18INS60510:318:000000000-B6LD3:1:1101:20953:5163 1:N:0:AAGAGGCATTATGCGA
TGGGGAATATTGCACAATGGGCGCAAGCCTGATGCAGCCATGCCGCGTGTATGAAGAAGGCCTTCGGGTTGTAAAGTACTTTCAGCGGGGAGGAAGGGAGTAAAGTTAATACCTTTGCTCATTGACGTTACCCGCAGAAGAAGCACCGGCTAACTCCGTGCCAGCAGCCGCTGAAATACGGATGGTGCAAGCGTTAATCGGAATTACTGGGCGTAAAGCGCACGCAGGCGGCTTGTTAAGTCAGATGTGAAATCCCCGGGCCCAACCTGGGAACTGCATCTGA
+
GGGGGGGGGGGGBFFFFFGFGGGGGGGGGGGGDFEFGGEEBFGEGGGFGFGFFGGGGGGGGAFGGGGGGGGGGGG;FEGFFGFG;FFGGGGGGGCFEDGEG8FFEBFGG:?:<:<92:<<E9<:9:F<FF8A:8CECC<:CF8@6CGGEEEEFGGFFGGGC@EDC68C88>*:*<C99+;5/*/*<E:<@CGG*:5;+<C5*88++<CGGF7E**:CF#################################################################
@DE18INS60510:318:000000000-B6LD3:1:1101:15161:5189 1:N:0:AAGAGGCATTATGCGA
TGGGGAATATTGCACAATGGGCGCAAGCCTGATGCAGCCATGCCGCGTGTATGAAGAAGGCCTTCGGGTTGTAAAGTACTTTCAGCGGGGAGGAAGGGAGTAAAGTTAATACCTTTGCTCATTGACGTTACCCGCAGAAGAAGCACCGGCTAACTCCGTGCCAGCAGCCGCGGTAATACGGAGGGTGCAAGCGTTAATCGGAATTACTGGGCGTAAAGCGCACGCAGGCGGTTTGTTAAGTCAGATGTGAAATCCCCGGGCTCAACCTGGGAACTGCATCTGA
+
GGGGGGGGGGGGGGGGGGGDGGGGGGGGGGGGGGGGGGGGGGGGGGG@FFGGGGGGGGGGGGGGFGGGGGGGGGGGGGGGGDGGGGGGGGGGGGGGGGGGGGFGGGGGGGGGGGGGGGGGGGGGGGGGCFGGGGGGGGGGGGGGGGGGGGGGGGGGGGGGGGGFDFGGGGGGGGGGGGGGGGGGGGGGFFCFC8EEGGGGGGEGFGGGGGGFEEEGGGGGGGGGGGGGGGGDCDD>4=*:7=FFGFFG@>CFGFFFGG9>C>FCF<F0?FFB???FFFFFAAF
@DE18INS60510:318:000000000-B6LD3:1:1101:7572:5192 1:N:0:AAGAGGCATTATGCGA
TGGGGAATATTGCACAATGGGCGCAAGCCTGATGCAGCCATGCCGCGTGTATGAAGAAGGCCTTCGGGTTGTAAAGTACTTTCAGCGGGGAGGAAGGGAGTAAAGTTAATACCTTTGCTCATTGACGTTACCCGCAGAAGAAGCACCGGCTAACTCCGTGCCAGCAGCCGCGGTAATACGGAGGGTGCAAGCGTTAATCGGAATTACTGGGCGTAAAGCGCACGCAGGCGGTTTGTTAAGTCAGATGTGAAATCCCCGGGCTCAACCTGGGAACTGCATCTGA
+
FGGFFFGGGGGGGGGGGGGGGGFGGGGGGGGGGGGFGGGGGGGGGGGGGGFGGGEFGGGGGGGGGGGGGGGGCGGGGGGFFGGGGGGGGGGGGDGGGGGGGGGFGGFGGGGGGGFGGGCFGGGGGGGGGGGGFGGGGGGCCFGGGGGGDGGGGGGGGGGGG5EFGGGGFGGGGGGGGGGGGCECEGGG?FFGGGGGGFGGECGFFGGGGG=FDEGG5FCGGGGGGGGGGDDGDGG;)=7DFFFF=?FD?F=77???FGFFGBGGFFF7:50:?:02<A9B9A?
@DE18INS60510:318:000000000-B6LD3:1:1101:18564:5195 1:N:0:AAGAGGCATTATGCGA
TGGGGAATATTGCACAATGGGCGCAAGCCTGATGCAGCCATGCCGCGTGTATGAAGAAGGCCTTCGGGTTGTAAAGTACTTTCAGCGGGGAGGAAGGGAGTAAAGTTAATACCTTTGCTCATTGACGTTACCCGCAGAAGAAGCACCGGCTAACTCCGTGCCAGCAGCCGCGGTAATACGGAGGGTGCAAGCGTTAATCAGAATTACTGGGCGTAAAGCGCACGCAGGCGGTTTGTTAAGTCAGATGTGAAATCCCCGGGCTCAACCTGGGAACTGCATCTGA
+
GGGGGGGGGGGGGGGGGGGGGGGGGGGFGGGGGGGGGFGGGGGGGGGGGGGGGGGGGGGGGGGGGGGGGGGGGGGGG=@<@EFGGGGGGGGGGGGGGGGGGGGGGGGGGGGGGGGGGGGGGGGGGGGGGGGGGGGGGGGGGGGGGGGGGGGGGGGGGGGGGGGGGGGGGGGGGGGGGGGGEEGGGGGGGGGGGGGGGGGGGGGGGGGGGGGGGGGGGGGGGGGGGDGGGDDCD<DFFFFC87=FGCFC?FFGGFFFGGFFGEGGFFF:BFFF?:)5<BFAFAF
@DE18INS60510:318:000000000-B6LD3:1:1101:7591:5205 1:N:0:AAGAGGCATTATGCGA
TGGGGAATATTGCACAATGGGCGCAAGCCTGATGCAGCCATGCCGCGTGTATGAAGAAGGCCTTCGGGTTGTAAAGTACTTTCAGCGGGGAGGAAGGGAGTAAAGTTAATACCTTTGCTCATTGACGTTACCCGCAGAAGAAGCACCGGCTAACTCCGTGCCAGCAGCCGCGGTAATACGGAGGGTGCAAGCGTTAATCGGAATTACTGGGCGTAAAGCGCACGCAGGCGGTTTGTTAAGTCAGATGTGAAATCCCCTGCCTCAACCTGGGAACTGAATCTGA
+
GGGFEEGGGGG9FGGGFFFGGDFGFEFFGGGGGGGGGCFGGGGGGGGGGGFFFGBFFFGGFGGGGGGGGGGEFB=9FFFFFGGFAFGGEGGGDDAFEDCGGGGCGG9FFGGGCGCFFGGGGGGGGGGGFBEG8?5**:+<EFEFGGGC*88CEGFCG*8;>EGGGFCFCECEG5CE?7C@C?5?>888CDECCCGGGFC5*8?@CEGGFF=C5:7EGCF5)9=DED5<EGC)95CF4@DC@F?/00*:?7C7>?)/*0-(274CF?#################
@DE18INS60510:318:000000000-B6LD3:1:1101:19440:5224 1:N:0:AAGAGGCATTATGCGA
TGGGGAATATTGCACAATGGGCGCAAGCCTGATGCAGCCATGCCGCGTGTATGAAGAAGGCCTTCGGGTTGTAAAGTACTTTCAGCGGGGAGGAAGGGAGTAAAGTTAATACCTTTGCTCATTGACGTTACCCGCAGAAGAAGCACCGGCTAACTCCGTGCCAGCAGCCGCGGTAATACGGAGGGTGCAAGCGTTAATCGGAATTACTGGGCGTAAAGCGCACGCAGGCGGTTTGTTGAGTCAGATGTGAAATCCCCGGGCTCAACCTGGGAACTGCATCTGA
+
GGGGGGGGGGGFGGGGGGGGGGGGGGGGGGGGGGGGGGGGGGGGGGGGGGGGGGFGGGGGGGGGGGGGGGGGGGGGGGGFFGGGGGGGGGGGGEGGGGGGGGGGGGGGGGGGGGFGGGGGGGGGGGGGGGGGGGGGGGGGGGGGGGGGGGGGGGGGGGGGGGGGGGGGGGGGGGGGGGGGGGGGGGGGGGGGGGEGGFGGGG:CFGGGGDFGGGCGGGGG3DCDGGGDGGG5D5C>FFGGFFFF>79?@FGDGFFFGGFFGBFFF?F?BF:28<?FFF2>9>F
@DE18INS60510:318:000000000-B6LD3:1:1101:26307:5225 1:N:0:AAGAGGCATTATGCGA
TGGGGAATATTGCACAATGGGCGCAAGCCTGATGCAGCCATGCCGCGTGTATGAAGAAGGCCTTCGGGTTGTAAAGTACCTTCAGCGGGGAGGAAGGGAGTAAAGTTAATACCTTTGCTCATTGACGTTACCCGCAGAAGAAGCACCGGCTAACTCCGTGCCAGCAGCCGCGGTAATACGGAGGGTGCAAGCGTTAATCGGAATTACTGGGCGTAAAGCGCACGCAGGCGGTTTGTTAAGTCAGATGTGAAATCCCCGGGCTCAACCTGGGAACTGCATCTGA
+
GGGGGGGGGGGGGGGGGFGGGGGGGGEFGGGGGGGGGFGGGGGGGGGGGGGGGGGGGGGGGGGGGGGGGGGGGGGGGGGGGGGGGGGGGGGGGGGGGGGGGGGGGGGGGGGGGGGGGGGGGGGGGGGFGGGGGGGGCFGGGGGGGGGGGGGGGGGGGGGGGGGGGGGGGGGGGGGGGGGGGGGGGGGGGFFFGGGGGGGGGGGGGGGFGGGGEGGGGGGGGGGGGGEGGGG9C39F5@FGF?==?EFGFGGGGFFFFGF>GBFFFFFFFFFF:6?DDF<AAA@
@DE18INS60510:318:000000000-B6LD3:1:1101:16084:5233 1:N:0:AAGAGGCATTATGCGA
TGGGGAATATTGCACAATGGGCGCAAGCCTGATGCAGCCATGCCGCGTGTATGAAGAAGGCCTTCGGGTTGTAAAGTACTTTCAGCGGGGAGGAAGGGAGTAAAGTTAATACCTTTGCTCATTGACGTTACCCGCAGAAGAAGCACCGGCTAACTCCGTGCCAGCAGCCGCGGTAATACGGAGGGTGCAAGCGTTAATCGGAATTACTGGGCGTAAAGCGCACGCAGGCGGTTTGTTAAGTCAGATGTGAAATCCCCGGGCTCAACCTGGGAACTGCATCTGA
+
GGGGGGGGGGGGGGGGGGGDFCFFGGGFGGGGGGGGGGFG@FGFEGGGGGGDGGGGGGGG@FGGGGGGGGGGGGGFGGGGFFCFG9FCCGGGGGGFEDFGGCFCFEGGGGFFF,=FFGGGG9=FGFEC<FFGGGGG>FD>FGGGGGGGGD>FFGF9FFFFG*CFFBEGBCEDG<BCCEEFGGGGG*CE?FFCE;8;;9C;CE:C+:CAC?=CDE5=CFGDCC5C:DCDE7<79797)*:>9FFFG+/2*****9/97>61C>5668)53>:B3-)4<AAA2<F
@DE18INS60510:318:000000000-B6LD3:1:1101:18739:5247 1:N:0:AAGAGGCATTATGCGA
TGGGGAATATTGCACAATGGGCGCAAGCCTGATGCAGCCATGCCGCGTGTATGAAGAAGGCCTTCGGGTTGTAAAGTACTTTCAGCGGGGAGGAAGGGAGTAAAGTTAATACCTTTGCTCATTGACGTTACCCGCAGAAGAAGCACCGGCTAACTCCGTGCCAGCAGCCGCGGTAATACGGAGGGTGCAAGCGTTAATCGGAATTACTGGGCGTAAAGCGCACGCAGGCGGTTTGTTAAGTAAGATGTGAAATCCCCGGGCTCAACCTGGGAACTGCATCTGA
+
FGGGGGGGGGGGGGGGGGGGGGGGGGGGGGGGGGGGGGFFFGGFGGGGGGGGFFEGGGGG8FFGFGGCECCBFFGFG?C<5CFGFFGGEBCFGG8FGG?GFFFCFGGFFFCFGFGDFGGGGGGGGGGGGGGGFGGGGGGGGGGGGGGGGGFFGG;CGGGGCFGGGGGGGGGGG>EGFFFG5CEGGEGEGFFGG*:EGCE@E>EGGGGGG85CEEEGGC7CDGGG5CCDEEGDG*705*2*1*19CA@7*?CFGF;FDD>B35>C4()03>:?:14))55>B46
@DE18INS60510:318:000000000-B6LD3:1:1101:18985:5253 1:N:0:AAGAGGCATTATGCGA
TGGGGAATATTGCACAATGGGCGCAAGCCTGATGCAGCCATGCCGCGTGTATGAAGAAGGCCTTCGGGTTGTAAAGTACTTTCAGCGGGGAGGAAGGGAGTAAAGTTAATACCTTTGCTCATTGACGTTACCCGCAGAAGAAGCACCGGCTAACTCCGTGCCAGCAGCCGCGGTAATACGGAGGGTGCAAGCGTTAATCGGAATTACTGGGCGTAAAGCGCACGCAGGCGGTTTGTTAAGTCAGAAGTGAAATCCCCGGGCTCAACCTGGGAACTGCATCTGA
+
GGGGGGGGGGGGGGGGGGGGGGGGGGGGGGGGGGGGGGGGGGGGGGGGGGGGGGGGGGGGGGGGGGGGFFGFGGGGGGGGGGGGGGGGGGGGGGGGGGGGGGGGGGGGGGGGGGGGGGGGGGGGGGGGGGGGGGGGGGGGGGGGGGCEGGEGGGGGGGGGGGGGGGGGGGGGGEEGGGGGGGEGGGGGGGCEGGGGGGGGDGGGGGGG<CFFGEGGGGGGGGGGGCEGGGGD5CCFFFFGFFFFD9FCFGGGGFFFGG>6C>C4=?F0:>FBBB3<?AFB###
@DE18INS60510:318:000000000-B6LD3:1:1101:8217:5258 1:N:0:AAGAGGCATTATGCGA
TGGGGAATATTGCACAATGGGCGCAAGCCTGATGCAGCCATGCCGCGTGTATGAAGAAGGCCTTCGGGTTGTAAAGTACTTTCAGCGGGGAGGAAGGGAGTAAAGTTAATACCTTTGCTCATTGACGTTACCCGCAGAAGAAGCACCGGCTAACTCCGTGCCAGCAGCCGCGGTAATACGGAGGGCGCAAGCGTTAATCGGAATTACTGGGCGTAAAGCGCACGCAGGCGGTTGGTTAAGTCAGATGTGAAATCCCCGGGCTCAACCTGGGAACTGCATCTGA
+
CFFFGGGGGGGGFFGGGGGGGGGGGGGGFFGGGGGFGFGGGGGGGGGGGCEGGG<FGGGGGGGGGFDFCCFGGGGGFG9E,EFFGGEGEGGGGGGGEGGGEFGGGGGGGGGCF9@,BFFGGGGFGAFBFD@FGGGDGGCFGGFGGFFGGDGEFGGFFGGGGGGGGFGF7BECFFCC?9BGGGGDEC>EEE?CE:>EC<<:CCEGGCF?<FFGGGD5=FGD3D798D=DE5D)C)>>@?FFFFBFC+9*97C>C66?DG>6DBFGF0>0:@:7548??<))6<?
@DE18INS60510:318:000000000-B6LD3:1:1101:12567:5258 1:N:0:AAGAGGCATTATGCGA
TGGGGAATATTGCATAATGGGCGCAAGCCTGATGCAGCCATGCCGCGTGTATGAAGAAGGCCTTCGGGTTGTAAAGTACTTTCAGCGGGGAGGAAGGGAGTAAAGTTAATACCTTTGCTCATTGACGTTACCCGCAGAAGAAGCACCGGCTAACTCCGTGCCAGCAGCCGCGGTAATACGGAGGGTGCAAGCGTTAATCGGAATTACTGGGCGTAAAGCGCACGCAGGCGGTTTGTTAAGTCAGATGTGAAATCCCTGGGCTCAACCTGGGAACTGCATCTGA
+
GGGGGGGGGGGGGGGGGGGGGGGGGGGGGGGGGGGGGGGGGGGGGGGGGGGGGGFFGGGGGGGGGGGEGGGGGGGGGGGGGGGGGGGDCGGGGDEFCFGGGGGFGGGGGGGGGGGGGGGGGGGGGGGGGGGGGGGGGGGGGGGGGGGGGGGGGGGGGGGFGGGGGGGGGGGGGECGGFGGDDGGGGGGGGGGGGGGGGGGDGGGGGGGGGGGGGGGGGGGGGGGGGGDGGGCDGGFFFCFFFFFFEFDBGGGGFFFGGFFGFGFFBFBFF?F>6?<<A6<><F
@DE18INS60510:318:000000000-B6LD3:1:1101:15367:5264 1:N:0:AAGAGGCATTATGCGA
TGGGGAATATTGCACAATGGGCGCAAGCCTGATGCAGCCATGCCGCGTGTATGAAGAAGGCCTTCGGGTTGTAAAGTACTTTCAGCGGGGAGGAGGGGAGTAAAGTTAATACCTTTGCTCATTGACGTTACCCGCAGAAGAAGCACCGGCTAACTCCGTGCCAGCAGCCGCGGTAATACGGAGGGTGCAAGCGTTAATCGGAATTACTGGGCGTAAAGCGCACGCAGGCGGTTTGTTAAGTCAGATGTGAAATCCCCGGGCTCAACCTGGGAACTGCATCTGA
+
GFGGGGGGGGGGGGGGGGGGGEFGGGGGGFGGGGGGGGGGGGGGGGGFGGGGGG9EGGGGFFGGGGGGGGGEGGGGGGGGDFFGFFEGEC@FGEEGGGGGGCGFEG<FGGGGGFGGGGGGGGCFGGGFGDEGGGGGDDCCEGFGGGGGGGGDFGFFGGGFECGDGGGFG>EGGGCEGFGFEGGGC*8E6A:FGGEG*<FF5>8CCFFG7CGFGG=CEGGCCCCCEDECEEG>7>C>FFC>68@FDEF78770CFF)9)-4))9CFFF:(044:??<?######
@DE18INS60510:318:000000000-B6LD3:1:1101:21535:5265 1:N:0:AAGAGGCATTATGCGA
TGGGGAATATTGCACAATGGGCGCAAGCCTGATGCAGCCATGCCGCGTGTATGAAGAAGGCCTTCGGGTTGTAAAGTACTTTCAGCGGGGAGGAAGGGAGTAAAGTTAATACCTTTGCTCATTGACGTTACCCGCAGAAGAAGCGCCGGCTAACTCCGTGCCAGCAGCCGCGGTAATACGGAGGGTGCAAGCGTTAATCGGAATTACTGGGCGTAAAGCGCACGCAGGCGGTTTGTTAAGTCAGATGTGAAATCCCCGGGCTCAACCTGGGAACTGCATCTGA
+
GGGGGGGGGGGGGGGGGGGGGGGGGGGGGGGGGGGGGGGGGGGGGGGGGGGGGGGGGGFGGGGDGGGGGGGGGGGGGGGGGGGGGGGGGGGGGGGGGGGGGGGGGGGGGGGGGGGGGGGGDGGFGGGGGGGGGGGGGGGGGGGGGGGGGGECGGGGGGGGGGGGGGGGGGGGGGGGGGFGGGGGGGGGGG@FGGGEFGGGGG5FGGGGGGGGDEGGGGGGGDGGEGGGGEGCDCDFFF7D/8@F7?FGFGGC7FFFGGB0C@GCFFFF<FFFFFF723>>BFF
@DE18INS60510:318:000000000-B6LD3:1:1101:9063:5272 1:N:0:AAGAGGCATTATGCGA
TGGGGAATATTGCACAATGGGCGCAAGCCTGATGCAGCCATGCCGCGTGTATGAAGAAGGCCTTCGGGTTGTAAAGTACTTTCAGCGGGGAGGAAGGGAGTAAAGTTAATACCCTTGCTCATTGACGTTACCCGCAGAAGAAGCACCGGCTAACTCCGTGCCAGCAGCCGCGGTAATACGGAGGGTGCAAGCGTTAATCGGAATTACTGGGCGTAAAGCGCACGCAGGCGGTTTGTTAAGTCAGATGTGAAATCCCCGGGCTCAACCTGGGAACTGCATCTGA
+
GGGEFGGGGGGGGGGGGGGGGGGGGGGFFGGGGGFGGFFGGGGGGGGGGGGGGGGGGGGGGGGGGGGGGGECFFCFFFFECFGGFGFEDGGGGGBEEGGGGGGGGFGGGGGGGGGGGGFGGGGGGGGBFGGGFECFGGGGGGGGGGFGGGGGGGGGGGGGGGGGGGGGGGGGGEFGFG9ECEFGGEGGGG@5;;CEGFEFCGEGFFGGDFGGGEEGGGGGGD=DGCEDDEG>C3>))9>F@FFFCFF>FGGGCF6?GG>BD3*>FF@??>:B842<DF2:A<=
@DE18INS60510:318:000000000-B6LD3:1:1101:25074:5313 1:N:0:AAGAGGCATTATGCGA
TGGGGAATATTGCACAATGGGCGCAAGCCTGATGCAGCCATGCCGCGTGTATGAAGAAGGCCTTCGGGTTGTAAAGTACTTTCAGCGGGGAGGAAGGGAGTAAAGTTAATACCATTGCTCATTGACGTTACCCGCAGAAGAAGCACCGGCTAACTCCGTGCCAGCAGCCGCGGTAATACGGAGGGTGCAAGCGTTAATCGGAATTACTGGGCGTAAAGCGCACGCAGGCGGTTTGTTAAGTCAGATGTGAAATCCCCGGGCTCAACCTGGGAACTGCATCTGA
+
G<FGGGGGGGGDGGGGGGGGGGGGGGGGGGGGGGGGGGGGGGGGGGDGGFGGGGEFFGGGGGGGGGGGEEFGGGGGGGGGGGGGGGGGGGGGGEGGGGGGGG9FDGGGGGGGGGGGFGFGFGGGGGGGGGGGGGG@FG7FFGGGGGGGGGGGGGGGGGGGGGGGGGGGGGGGGGGGGGGGGGGDEGGGGGGGGGGGCCGGGGCGFFFFGGFFGGDG5FGGGGGGGGGGGGD5>9CFFFGGFFFF79BFFGFFGFFFFG;9D><FFFF>1:<7????2<AF2>?
@DE18INS60510:318:000000000-B6LD3:1:1101:18577:5319 1:N:0:AAGAGGCATTATGCGA
CCCAAATAAGAGCAACACTGCCCTCGGTAATCATTGCACCGTAGAACACCGGACGTCCATGCCGTTCCGAGGTCATACAACGTGCCATCAACGGGCTTTGCGTAGCATGAAAACCCGAAATGGCACCACATGCAATACTCACAAACATAATCGGAAAAATAGGAAGCTCACTTGCTTCGGGATTTGTATTTTGCAAACCATCCCAAAGTCCAGGCAAAGCCGGATGGTTAACGTAGAGCGTCACCAAAATGCCTACTGCCATAAACAACAAGGCAACCGCAAA
+
GGGGGGGGGGGGGGGGG-FGGGGGGGGGGGGGGGGGGGGGGGGGGGGGGGGGGGGGGGGGGGGGGGGGGGGGFGGGGEGGGGGGGGGGGGGGGGGGGGGGGGGGGGGGGGGGGGGGGGGGGGGGGGGGGGGGGGGGGGGGGGGGGGGGGGGGGGGGGGGGGGGGGGGGGGGGGGGGGGGGGGGGGFGGGGGGGGGGGGGGGGGGGGGGGGGGGGGGGGGGGGGGGGGFGGGGGGGFFFGGFFFFGGFGFGGGGFFFGGFFGFGGFFFFFFFFFFFFFF99FFF
@DE18INS60510:318:000000000-B6LD3:1:1101:23538:5329 1:N:0:AAGAGGCATTATGCGA
TGGGGAATATTGCACAATGGGCGCAAGCCTGATGCAGCCATGCCGCGTGTATGAAGAAGGCCTTCGGGTTGTAAAGTACTTTCAGCGGGGAGGAAGGGAGTAAAGTTAATACCTTTGCTCATTGACGTTACCCGCAGAAGAAGCACCGGCTAACTCCGTGCCAGCAGCCGCGGTAATACGGAGGGTGCAAGCGTTAATCGGAATTACTGGGCGTAAAGCGCACGCAGGCGGTTTGTTAAGTCAGATGTGAAATCCCCGGGCTCAACCTGGGAAATGCATCTGA
+
GGGGGGGGGGGGGGGGGGGGGGFGGGGGGGGGGGGGGGGGGGGGGGGGGGGGGGGGGGGGGGGGFGGGFGGGGGGGGGGFFGGGGGGGGGGGGGFGGGGGGGGGGGGGGGGGGGAFGGGGGGGGGGGEGGGGGGGGGGGGGGGGGGGGGGGGGGCEGGGGGGGGGGGGGGGDGEGGGGGGGGGGGGGGGGGGD;EGGGDGGDDGGGGGGGFGECGGGGGGDG=C57CDGGG)95>)0=FG/=BFGEF:@FFDC?F?GD>FG>7C@?FF?@??F()62<AD:AF
@DE18INS60510:318:000000000-B6LD3:1:1101:25463:5339 1:N:0:AAGAGGCATTATGCGA
TGGGGAATATTGCACAATGGGCGCAAGCCTGATGCAGCCATGCCGCGTGTATGAAGAAGGCCTTCGGGTTGTAAAGTACTTTCAGCGGGGAGGAAGGGAGTAAAGTTAATACCTTTGCTCATTGACGTTACCCGCAGAAGAAGCACCGGCTAACTCCGTGCCAGCAGCCGCGGTAATACGGAGGGTGCAAGCGTTAATCGGAATTACTGGGCGTAAAGCGCACGCAGGCGGTTTGTTAAGTCAGATGTGAAATCCCCGGGCTCAACCTGGGAACTGCATCTGA
+
GGGGGGGGGGGGGGGGGGGGFGGGGGGGGGGGGGGGGGGGGGGGEGGGEGGGGGGFGGGGGGGGGGGGGEGGGGGGGGGFEGGGGGGGGGGGGGGGGGGGGGGGFGGGGGGGGGGGGGGGGGGGGGF<FFGGFGGGGGFGGGGGFGGGGGGGGGGGFGGGGGGGGGGGGGGGGGGDGGGGCEEGGE5>FGGGGGGGF@FGGGDGGGGGGGGGGGGGGFFGGGCDGGGDEGG<D9DFFFCCFFFFGGFFFGGGFFF:<)26C:FFFFF:<FB758?F>><AA>F
@DE18INS60510:318:000000000-B6LD3:1:1101:20699:5365 1:N:0:AAGAGGCATTATGCGA
TGGGGAATATTGCACAATGGGCGCAAGCCTGATGCAGCCATGCCGCGTGTATGAAGAAGGCCTTCGGGTTGTAAAGTACTTTCAGCGGGGAGGAAGGGAGTAAAGTTAATACCTTTGCTCATCGACGTTACCCGCAGAAGAAGCACCGGCTAACTCCGTGCCAGCAGCCGCGGTAATACGGAGGGTGCAAGCGTTAATCGGAATTACTGGGCGTAAAGCGCACGCAGGCGGTTTGTTAAGTCAGATGTGAAATCCCCGGGCTCAACCTGGGAACTGCATCTGA
+
GGGGGGGGGGGGGGGGGGGGGGGGGGGGGGGGGGGGGGGGGGGGGGGGGGGGGGGGGGGGGGGGGGGGGGGGGGGGGGGFGGGGGGGGGGGGGGGGGGGGGGGGGGGGGGGGGGGGGGGGGFFGGGGGGGGGGGGGGGGGGGGGGGGGGGGGGGGGGGGGGFGGGGGCEGGGGGGGGGGGGGGEGGGGGGCFGGGGGGFFCEGGGGGGGGGGGGGGGGGGGGGGGGGGGGGGGGDFF6CGFFFFGF@FFGFGGF@FGD9;GBD=F0<2?FFB::223<AD2AF
@DE18INS60510:318:000000000-B6LD3:1:1101:10498:5379 1:N:0:AAGAGGCATTATGCGA
TGGGGAATATTGCACAATGGGCGCAAGCCTGATGCAGCCATGCCGCGTGTATGAAGAAGGCCTTCGGGTTGTAAAGTACTTTCAGCGGGGAGGAAGGGAGTAAAGTTAATACCTTTGCTCATTGACGTTACCCGCAGAAGAAGCACCGGCTAACTCCGTGCCAGCAGCCGCGGTAATACGGAGGGTGCAAGCGTTAATCGGAATTACTGGGCGTAAAGCGCACGCAGGCGGTTTGTTAAGTCAGATGTGAAATCCCCGGGCTCAACCTGGGAACTGCATCTGA
+
GGGFFGGGGGGGGGGGGGGFGGGFGGGGGGGGGGGGGGEFGGGGGGGGGGGFGGGGGGGGGGGGGGGGFGFGFGCEFGGFAFGGGGGGGGGGGCDF7FGGGGGFDAFGGGFGGA<>=AFG9DFFGGGFFFEGGGGCGGGFGGGGGGGGG:FGFGGGGEGGGFGGGGGGFGGGDFGGGGGCEGGGGGGGGFACE;ECC:FE>EEFF?GGGGGGGGEC57DC57:CGGEDG=D33>>>?FFFFF@?:EF7FFFGG?FFGDF>G)17?BF(.>?F###########
@DE18INS60510:318:000000000-B6LD3:1:1101:21851:5391 1:N:0:AAGAGGCATTATGCGA
TGGGGAATATTGCACAATGGGCGCAAGCCTGATGCAGCCATGCTGCGTGTATGAAGAAGGCCTTCGGGTTGTAAAGTACTTTCAGCGAGGAGGAAGGGAGTAAAGTTAATACCTTTGCTCATTGACGTTACCCGCAGAAGAAGCACCGGCTAACTCCGTGCCAGCAGCCGCGGTAATACGGAGGGTGCAAGCGTTAATCGGAATTACTGGGCGTAAAGCGCACGCAGGCGGTTTGTTAAGTCAGATGTGAAATCCCCGGGCTCAACCTGGGAACTGCATCTGA
+
GGGGGGGGGGGAFGGGGGGGGGGGGGGGGGGGGGGGGFGGGGGGGGGGGGGGGGGGGGGGGGGGGGGGGGGGGGGGFGGGGGGGGGGGGGGGGGGGGGGGGGGGGGGGGGGGGGGGGGGGGGGGGGGGGGGGGGGGGGGGGGGGGGGGGGGGGGGGGGGGGGGGGGFGCFGGGGGGGGGGGGGGE5BEGGGGGGGGGGGGGGGGGGGGGFGGEGGG=FFGGGGGGGGGGGGGGGGFFFFGFFF=*<@F?FC:7=@4D<>BGBGGFFFFFF:<><B2<BBF2<F
@DE18INS60510:318:000000000-B6LD3:1:1101:20567:5394 1:N:0:AAGAGGCATTATGCGA
TGGGGAATATTGCACAATGGGCGCAAGCCTGATGCAGCCATGCCGCGTGTATGAAGAAGGCCTTCGGGTTGTAAAGTACTTTCAGCGGGGAGGAAGGGAGTAAAGTTAATACCTTTGCTCATTGACGTTACCCGCAGAAGAAGCACCGGCTAACTCCGTGCCAGCAGCCGCGGTAATACGGAGGGTGCAAGCGTTAATCGGAATTACTGAGCGTAAAGCGCACGCAGGCGGTTTGTGAAGTCAGATGTGAAATCCCCGGGATCAACCTGGGAACTGCATCTGA
+
FEGGGGGGGGGFGGFGGFGGFGGGGGGFDCFGGGEFGGFGGGGGGGG@FGGGGGCFDGGGGC8F,DFGGGECEFCFFGFGFGGFFGGGECGEGGFGGDGEGFAGGCDFFEFGFF9FFAB<DGGGGFEGEC@FGDGGGGG@EFFCBF7FCFF@<FCEG:@FGGGGGGCFF@E8C:FEFGGB>EGE>>CEGCEGGGGG*<CF>5:F69+<0+3<E==EGG*9)9EGEGCDC551)**0)*2CB?BFCC?>FG7CCF#############################
@DE18INS60510:318:000000000-B6LD3:1:1101:25241:5398 1:N:0:AAGAGGCATTATGCGA
TGGGGAATATTGCACAATGGGCGCAAGCCTGATGCAGCCATGCCGCGTGTATGAAGAAGGCCTTCGGGTTGTAAAGTACTTTCAGCGGGGAGGAAGGGAGTAAAGTTAATACCTTTGCTCATTGACGTTACCCGCAGAAGAAGCACCGGCTAACTCCGTGCCAGCAGCCGCGGTAATACGGAGGGTGCAAGCGATAATCGGAATTACTGGGCGTAAAGCGCACGCAGGCGGTTTGTTAAGTCAGATGTGAAATCCCCGGGCTCAACCTGGGAACTGCATCTGA
+
GDFGGGGGGGGDGGGGGGGFFFGGGGGGGGGGGGGGGGGGGGGGGGGGGGGGGGGGGGGGGGGGGGGGGGGGGGGGGGGFGGGGGGGGGGGGGGGGGGGGGGGGGGGGGGGGGGGGGGGGGFGGGGGGGGFFGGGGGGFFFGGGGGGDEGGGGGFGGGGGGGGFGGGGFGGGGGGDGG9BCCFGGGGDGGGGGGGGGFGGGGGEGGGGFGEFGG7A=D>3CD5DDGCDGEC)>9D);4:*/9=*::=**:CCF?F45DF9C>CFF:@?0:6<??F?7A)<-4@
@DE18INS60510:318:000000000-B6LD3:1:1101:10317:5421 1:N:0:AAGAGGCATTATGCGA
TGGGGAATATTGCACAATGGGCGCAAGCCTGATGCAGCCATGCCGCGTGTATGAAGAAGGCCTTCGGGTTGTAAAGTACTTTCAGCGGGGAGGAAGGGAGTAAAGTTAATACCTTTGCTCATTGACGTTACCCGCAGAAGAAGCACCGGCTAACTCCGTGCCAGCAGCCGCGGTAATACGGAGGGTGCAAGCGTTAATAGGAATTACTGGGCGTAAAGCGCACGCAGGCGGTTTGTTAAGTCAGATGTGAAATCCCCGGGCTCAACCTGGGAACTGCATCTGA
+
GGGFFFFGGGGGGGGGGGGGGGFGGGGGGGGGGGGGGFGGGGGGGGFCGGFGGGFGGGGGGGGFGGGGFCFBFGBFGFFDFGGGGGGGGGGGGGFGGGGGGFFGGGFGFGGFGEF<<FFFG?FEFGG:FFCFFGGGGGGGGGGGGGGGGGGEGFGGGGFGGGGGGFGGGEGGGEEG+<EGDGGGGGGGGGGGGCEGF?+:@FFFCFFGGDCEGGGGFFC3CDGGDDEDGGGD)*1>@FFGFFFFF?BFFFG**9;/7D6>GFGC?:>><FB:4:7<2<AB9AF
@DE18INS60510:318:000000000-B6LD3:1:1101:9466:5423 1:N:0:AAGAGGCATTATGCGA
AACATCGACGCTACCGGTTGGGGTTTGTAGGGTAAATTCCGTACCGTGCGAGGTCACATGGATATTGGTGGCGGTGAAATCGCTGTTGGCGGCATTGGGTGAGAAACGCCACACTTTGCGTGAGCCAATTACGCTCTGCCAGTTCAGCCAGTCGTTGTTGTCGGCGTTCATAATGGCGATACCGTTTTCCGGCAGGCCGCTAAAGATTTCACCTTTCGCTTTCGCGACACCCGCAACGAGCGCAACCCCTGTCTCTTATACACATCTCCGAGCCCACGAGACA
+
GGGGGGGGGGGGGGGGGGGGGGGFFGGFCFGGGGGGGGGGGGGGGGGGGGGGGGGGGGGGGGCEGGGGGGGGGG@FFEA@CFGFGGEFGGGGGGGGGGGGGGGGGGGGGGGGGGGFGGGGGGGGGGGGGGGGGGGGGGGGGGCFFFGGGGGFGGGGGGGGGGGGGGGGGGGGGGGGGGGGGGGG=E6EGGGGGGGGGCCGEGGCECCEFGGGGGGGGDDDGGGGGGGGGGGGGCDDFFFC>55BGGFGF379C=B*:FAFGFGF6)*57<>>FFBFF2904;F
@DE18INS60510:318:000000000-B6LD3:1:1101:11939:5427 1:N:0:AAGAGGCATTATGCGA
TGGGGAATATTGCACAATGGGCGCAAGCCTGATGCAGCGACGCTGCGTGAGTGAAGAAGTATTTCGGTATGTAAAGCTCTATCAGCAGGGAAGAAAATGACGGTACCTGACTAAGAAGCCCCGGCTAACTACGTGCCAGCAGCCGCGGTAATACGTAGGGGGCAAGCGTTATCCGGATTTACTGGGTGTAAAGGGAGCGCAGACGGCGAAGCAAGTCTGAAGTGAAATGCATGGGCTCAACCCATGAATTGCTTTGGAAACTGTTTGGCTTGAGTGTCGGAGG
+
GGGGGGGGGGGGGGGGGGGGGGGGGGGGGGGGGGGFGGGGGGGGGGGGGCFGGGGFGGGGGGGGGGGGGGGGGGGGFGGGGGGGGGFEFGGGGGGGGGGGGGDFGGGGFGGGGGGFGFGGFGGGGGGGGGGGGGCFGGGGGGGGGEGGGGGGGGGFGGGDGGGGG>FGGGGGGGGGGCEGGGGGFGCEGGGGFGGF5EEDEEEGDEGGGGGGGCFGGGCFCFGGGCGGGGG77DD@FFGGFFEEGG?F=DFGGFF6C*:7G?C:*-8:BF?B??F########
@DE18INS60510:318:000000000-B6LD3:1:1101:24285:5428 1:N:0:AAGAGGCATTATGCGA
TGGGGAATATTGCACAATGGGCGCAAGCCTGATGCAGCCATGCCGCGTGTATGAAGAAGGCCTTCGGGTTGTAAAGTACTTTCAGCGGGGAGGAAGGGAGTAAAGTTAATACCTTTGCTCATTGACGTTACCCGCAGAAGAAGCACCGGCTAACTCCGTGCCAGCAGCCACGGTAATACGGAGGGTGCAAGCGTTAATCGGAATTACTGGGCGTAAAGCGCACGCAGGCGGTTTGTTAAGTCAGATGTGAAATCCCCGGGCTCAACCTGGGAACTGCATCTGA
+
GGGGGGGGGGGGGGGGGGGGGGGGGGGGGGGGGGGGGGGGGGGGGGGFGGGGGGFFGGGGGGGGGGGGGGGGGGGGGGGGGGGGGGGGGGGGGGGGGGGGGGGGGGGGGGGGGGGGGGGGGGGGGGGGGGGGGGGGGGGGGGGGGGGGGGGGGGGGGGGGGGGGGGGGGGGGGGGGGGFGGGGGGGGGGGGGGGGDGGGFDGCCCFGGCGGGEEGGGGGGGGCDGGGDGGGDD<DFFFGGFFFFG??C?DCDFFFFGGFFGEGGFFFFFFFB?B77<AAAAFF
@DE18INS60510:318:000000000-B6LD3:1:1101:12326:5433 1:N:0:AAGAGGCATTATGCGA
TGCCGCACAGATAGAAGTAGAACCAAGACCAATTTCGTTACATACTATTTGTGCAACGGCAATCGGGTGCATGATATAAGGTTCGCCGGATCGGCGTTTGATTCCTTTGTGTGCCTGATTAGCGAAGTTGAAAGCTTTTGTGATGATTTCAACTCGTTTGCGATGTTTAGTATGGAGATAATCATTCAGAAGTTCCTGGAACGCCTGATTGATCATCTCTTCATCTGCTATTTCTTTGGGGGTTATATTATCCATATTCGTTATCCTTTCATTCGCTTATTTT
+
GFGGGGGGGGGGGGGGGGFGGGGGGGGGGGGGGGGGGGGGGGGGGGGGGGGGGGGGGGGGGGGGGGGGGGGGGGGGGGGGGGGGGGGGGGGGGGGGGGGGGGGGGGGGGGGGGGGGGGGGGGGGGGGGGGGGGGGGGG@EFFGGGGGGGGGGGGGGGGGGGGGGGGGGGGGGGGGGGGGGGGGGGGGGGGGGFGGGFGGGGGGGGGGFGDGGGGGGGGG7CGGGGFGGGGGCFGFFFFGGFFFFGFFGFCGGGBFFGGFFFFGGFB=A<FFFFFF6<BBFAAF
@DE18INS60510:318:000000000-B6LD3:1:1101:15552:5446 1:N:0:AAGAGGCATTATGCGA
CGGGGAATATTGCACAATGGGCGCAAGCCTGATGCAGCCATGCCGCGTGTATGAAGAAGGCCTTCGGGTTGTAAAGTACTTTCAGCGGGGAGGAAGGGAGTAAAGTTAATACCTTTGCTCATTGACGTTACCCGCAGAAGAAGCACCGGCTAACTCCGTGCCAGCAGCCGCGGTAATACGGAGGGTGCAAGCGTTAATCGGAATTACTGGGCGTAAAGCGCACGCAGGCGGTTTGTTAAGTCAGATGTGAAATCCCCGGGCTCAACCTGGGAACTGCATCTGA
+
GGGGGGGGEGGFGGFGGGGGGGGGGGGGGGGGGGGGGGGGGGGGEGGGGGGGGGGGGGGGGGGGGGCEFGGGGGGGGGGGGGGGGGGGEGGGGGGGGGGGGGGGGGGGGGGGGGGGGGFGFGGGGGGGGGGGGGGGGGGGGGGGGGGGGGGGGGGGDGGGGGGFGGGGGGGGGGGGGGGGGGEGGGGGGGCFGGGGCGGGGGGGGGGGGGGGGEGGGGGGGGGGDDGGGGGGG3CFFF7CFFFFGGFGFFFFFFFF:GB>G5DC6<F?B>:?F?2<<>9<>A?
@DE18INS60510:318:000000000-B6LD3:1:1101:17990:5453 1:N:0:AAGAGGCATTATGCGA
TGGGGAATATTGCACAATAGGCGCAAGCCTGATGCAGCCATGCCGCGTGTATGAAGAAGGCCTTCGGGTTGTAAAGTACTTTCAGCGGGGAGGAAGGGAGTAAAGTTAATACCTTTGCTCATTGACGTTACCCGCAGAAGAAGCACCGGCTAACTCCGTGCCAGCAGCCGCGGTAATACGGAGGGTGCAAGCGTTAATCGGAATTACTGGGCGTAAAGCGCACGCAGGCGGTTTGTTAAGTCAGATGTGAAATCCCCGGGCTCAACCTGGGAACTGCACCTGA
+
GGGGGGGGGGGGGGGGGGGFFGGGGGGGGGGGGGGGGGGGGGGGGGGGGGGGGGGGGGGGGGGGGGGGGGGGGGGGG?C<CFGGGGGGGGGGGGGGGGGGGGGGGGGGGGGGGGGGGGGGGGGGGGGGGGGGGGGGGGGGGGGGGGGGGGDGGGGGGGGFGFGGGGGGGGGEFEGGGGGFGGGGGDGGGGGGGGGGGCCCEDGGGGCE:EGGGGGGGC7CCC:CCGEGEGC9>DGFFFGFFFFFG+@7*:F>7F76CDFFG@CC67@01>?B:<?########
@DE18INS60510:318:000000000-B6LD3:1:1101:7827:5457 1:N:0:AAGAGGCATTATGCTA
TGGGGAATATTGCACAATGGGCGCAAGCCTGATGCAGCCATGCCGCGTGTATGAAGAAGGCCTTCGGGTTGTAAAGTACTTTCAGCGGGGAGGAAGGGAGTAAAGTTAATACCTTTGCTCATTGACGTTACCCGCAGAAGAAGCACCGGCTAACTCCGTGCCAGCAGCCGCGGTAATACGGAGGGTGCAAGCGTTAATCGGAATTACTGGGCGTAAAGCGCACGCAGGCGGTTTGTTAAGTCAGATGTGAAATCCCCGGGCTCAACCTGGGAACTGCATCTGA
+
FFGGGGGGGGGGGGGGGGGGGGGDDGGGGGGGGGGGGGGGGGGGGGGGGGGGGGEGGGGGGGGGGGGGGGGGFGGGGGFFGGGGGGGGGGCEGGGGGGGDGFFGGGGGGGGGGGGGGGGGGGGGGGGGGGGGGGGEGGFCFGGGGGGGGGDGGGGGGGGFGGGGGGGGGGGGGGGGFGGFGGGGGGCCFFEGGDGGG7FGDD8CFGGGGGGGGGGGGGFGGGDGCDCCGGGDG5DFFFGGFFFFGFF7=7DDF?FFFG;9GFGF?BF?FFF::<?7?FAFADF
@DE18INS60510:318:000000000-B6LD3:1:1101:14663:5464 1:N:0:AAGAGGCATTATGCGA
TGGGGAATATTGCACAATGGGCGCAAGCCTGATGCAGCCATGCCGCGTGTATGAAGAAGGCCTTCGGGTTGTAAAGTACTTTCAGCGGGGAGGAAGGGAGTAAAGTTAATACCTTTGCTCATTGACGTTACCCGCAGAAGAAGCACCGGCTAACTCCGTGCCAGCAGCCGCGGTAATACGGAGGGTGCAAGCGTTAATCGGAATTACTGGGCGTAAAGCGCACGCAGGCGGTTTGTTAAGTCAGATGTGAAATCCCCGGGCTCAACCTGGGAACTGCATCTGA
+
GGGGGGGGFFGGGGGGGGGGGGGGGGGGGGGGGGGGGGGGFGGGGGGFGGFAFGGGGGGGGGGGGGGGGGGCFGCFFGGGGGGGGGGGGGGGGGGGGGGGGGGGGGGGGGGGGGGGGGGGGGGGGGGGGGGGGGGGGGGGGGGGGGGGGGDGGGGGGGGGGGGGGGGGGGGGGGGGGGGGGGDGGGGGGGGGGCEE5FFFGGGGGGGFGGGGGGGGGGFGGGGGCDGCEGG>)9C)7BGGFFFFD?@CFCFFGFFF<C>FC><FFF>2:@FB44)52<464<?
@DE18INS60510:318:000000000-B6LD3:1:1101:14826:5464 1:N:0:AAGAGGCATTATGCGA
TGGGGAATATTGCACAATGGGCGCAAGCCTGATGCAGCCATGCCGCGTGTATGAGGAAGGCCTTCGGGTTGTAAAGTACTTTCAGCGGGGAGGAAGGGAGTAAAGTTAATACCTTTGCTCATTGACGTTACCCGCAGAAGAAGCACCGGCTAACTCCGTGCCAGCAGCCGCGGTAATACGGAGGGTGCAAGCGTTAATCGGAATTACTGGGCGTAAAGCGCACGCAGGCTGTTTGTTAAGTCAGATGTGAAATCCCCGGGCTCAACCTGGGAACTGCATCTGA
+
GGGGGGGGGGGGGGGGGGGGGGGGGGGGGGGGGGGGGGGGGGGGGGGFGGGGGGGGGGGGGGGGGGDGFGGDGGGGGGGGGGGGGGGGGGGGGGGGGGGGGGGGGGGGGGGGGGGGGGGGGGGGGGGFFGGGGGGGGGGGGGGGGGGGGGGGGGGGFGGGGGGGGGGGGGGGGEGGDGGGGGGGGEGGGGGGGEEGGGGGGGGCCFGGGGEGGGGGGGGGGGGGEGGGGGGF=FC:?FGFFFFFGGFGFGGC>F@FFDBFC5CCF(8>?FFF?:>?FA<92<F
@DE18INS60510:318:000000000-B6LD3:1:1101:23029:5477 1:N:0:AAGAGGCATTATGCGA
TGGGGAATATTGCACAATGGGCGCAAGCCTGATGCAGCCATGCCGCGTGTATGAAGAAGGCCTTCGGGTTGTAAAGTACTTTCAGCGGGGAGGAAGGGAGTAAAGTTAATACCTTTGCTCATTGACGTTACCCGCAGAAGAAGCACCGGCTAACTCCGTGCCAGCAGCCGCGGTAATACGGAGGGTGCAAGCGTTAATCGGAATTACTGGGCGTAAAGCGCACGCAGGCGGTTTGTTAAGTCAGATGTGAAATCCCCGGGCTCAACCTGGGAACTGCATCTGA
+
GGGGGGGGGGGGGGGGFGGGGGGGGGGGGGGGGGGGGGGGGGGGGGGGGGGGGGGGGGGGGGGGGGGGGGGGGGGGGGGGGGGGGGGGGGEFGGGGGGGGGGGGGGGGGGGGGGGGGGGGGGGGGGGGGGGGGGGGGDFGGGGGGGGGGGGGGGGGGGGGGGGGGGGGGGGEGGGGGGGFDEGGGGGGGGGGGGGGF7FFDGGGGGGGGCGGGGGGGGGGGGGGGGGGGGG<CGCFFFGGFFFFGGFGF7CDGFF:CD9;G:DDF<477F???6?FFF<A###
@DE18INS60510:318:000000000-B6LD3:1:1101:4745:5508 1:N:0:AAGAGGCATTATGCGA
TGGGGAATATTGCACAATGGGCGCAAGCCCGATGCAGCCATGCCGCGTGTATGAAGAAGGCCTTCGGGTTGTAAAGTACTTTCAGCGGGGAGGAAGGGAGTAAAGTTAATACCTTTGCACATTGACGTTACCCGCAGAAGAAGCACCGGCTAACTCCGTGCCAGCAGCCGCGGTAATACGGAGGGTGCCAGCGTTAATCGGAATTACTGGGCGTAAAGCGCACGCAGGCGGTTTGTTAAGTAAGCTGTGAAATCCCTGGGCTCACCCTGGGAACTGACTCTGA
+
GG?EGGE8@EF<FGGA@EEFFFGGGGGFE,@+CF7<CE=EFFFEFDDEDBAEE9A99BEF8,<B<FFD=F7FCGCCFGFEC,<AFCEGGGGEGFC8F:DEFGF<FGFGGGGGFF@,EF,3@F9>CGF:C:>9?EG*><:?:,<?CF,<<FEEF:9<@:CF@*,<F7+*4<7C8:CC++A8EEEE5;:;6<EC>*;CFC7CE*/;?7CFGCF########################################################################
@DE18INS60510:318:000000000-B6LD3:1:1101:20608:5520 1:N:0:AAGAGGCATTATGCGA
TGGGGAATATTGCACAATGGGGGAAACCCTGATGCAGCGACGCCGCGTGAGCGATGAAGTATTTCGGTATGTAAAGCTCTATCAGCAGGGAAGAAAATGACGGTACCTGACTAAGAAGCCCCGGCTAACTACGTGCCAGCAGCCGCGGTAATACGTAGGGGGCAAGCGTTATCCGGATTTACTGGGTGTAAAGGGAGCGTAGACGGCATGGCAAGCCAGATGTGAAAGCCCGGGGCGCAACCCCGGGACTGCATTTGGAACTGTCAGGCTAGAGGGTCGGAAA
+
GGGGGGGGGGGGGGGGFFGGGGGGGGG<FGFGGGGFGG@FGEGEEGGGGDGGBCF:=FGG9FEFEFGFBFCDFGGGGFGGAFGGGGGGC@FGGGGGGGGGFEGGCC<FEGGGG<BF<<F<CFGGGGGCGGGCEEFGGGGGGGGGDGGG88A@:EG:C8CEEEGGGGGGGE>CCFECE5*<@<@@EC:C:F?EG7>E5CEEGGEFEEGCEF7E8CEFFCGF470:FGGGG6*9)97))87CD@@@DEFCBFCCC4@FC>:426F:6<BB###############
@DE18INS60510:318:000000000-B6LD3:1:1101:18981:5528 1:N:0:AAGAGGCATTATGCGA
TGGGGAATATTGCACAATGGGCGCAAGCCTGATGCAGCCATGCCGCGTGTATGAAGAAGGCCTTCGGGTTGTAAAGTACTTTCAGCGGGGAGGAAGGGAGTAAAGTTAATACCTTTGCTCATTGACGTTACCCGCAGAAGAAGCACCGGCTAACTCCGTGCCAGCAGCCGCGGTAATACGGAGGGTGCAAGCGTTAATCGGAATTACTGGGCGTAAAGCGCACGCAGGCGGTTTGTTAAGTCAGATGTGAAATCCCCGGGCTCAACCTGGGAACTGCATCTGA
+
GGGGGGGGGGGFGGGGGGGGGGGGGGGGGGGGGGGGGGGGGGGGGGGGGGG9DGGGGGGGGGGGGGGGGGGGGGGGGGGFFEGGGGGGGGGGGGGGGGGGGGGGGGGGGGGGFG9CGGGGGGGFGGGGGGGGGGGGGGGGGGCFGGGGGGEEGGDGGGGFGGGGGGGGGGCEGECGGGFGG58CEGGGGGGGGGGGGGGGGGGGGGFGFGGGGE5=FFGGGDGGGGGDEDD9<DD>F4FG6@?F7:BFFG*:CFFF3C99>)>4@<F>?F?BB##########
@DE18INS60510:318:000000000-B6LD3:1:1101:25326:5543 1:N:0:AAGAGGCATTATGCGA
TGGGGAATATTGCACAATGGGCGCAAGCCTGATGCAGCCATGCCGCGTGTATGAAGAAGGCCTTCGGGTTGTAAAGTACTTTCAGCGGGGAGGAAGGGAGTAAAGTTAATACCTTTGCTCATTGACGTTACCCGCAGAAGAAGCACCGGCTAACTCCGTGCCAGCAGCCGCGGTAATACGGAGGGTGCAAGCGTTAATCGGAATTACTGGGCGTAAAGCGCACGCAGGCGGTTTGTTAAGTCAGATGTGAAATCCCCGGGCCCAACCTGGGAACTGCATCTGA
+
GGGGGGGGGGGGGGGGGGGGGGGGGGDGGGGGGGGGGGGGGGGGGGGGGGGGGFGGGGGGGGGGGGGGGGGGGGGGGGGGGGGGGGGGGGGGGGGGGGGGGGAFGGGGGGGGGGGGGGGGGGGGGGGGGGGGGGGGGGGGGGGGGGGGDGGGGGGGGGGGGGGGGGGGGGGG>GDEGGGGGEGGGGGGGGDGGEGCEGFGGG5@FFGGG6CECEGEFFGGGGCCEGG35=DC)*9>FF=7==FFGFFFF77>FF4?CG>6<)/<7:B:7F<??B?BDA<A2AB
@DE18INS60510:318:000000000-B6LD3:1:1101:22987:5594 1:N:0:AAGAGGCATTATGCGA
TGGGGAATATTGCACAATGGGCGCAAGCCTGATGCAGCCATGCCGCGTGTATGAAGAAGGCCTTCGGGTTGTAAAGTACTTTCAGCGGGGAGGAAGGGAGTAAAGTTAATACCTTTGCTCATTGACGTTACCCGCAGAAGAAGCACCGGCTAACTCCGTGCCAGCAGCCGCGGTAATACGGAGGGTGCAAGCGTTAATCGGAATTACTGGGCGTAAAGCGCACGCAGGCGGTTTGTTAAGTCAGATGTGAAATCCCCGGGCTCAACCTGGGAACTGCATCTGA
+
GGGGGGGGGGGFGGGGGGGGGGGGGGDGGGGGGGGGGGGGGGGGGGGGGGGGGGFGGGGGGGGGGGGGGGGGGGGGGGGGGGGGGGGGGGGGGGGGGGGGGGGGGGGGGGGGGGGGGGGGGGGFGGGGGGGGGGGGGGGGGGGGGGGGGGGGGGGGGGGGGGGFGGGGGDGDGGGDGGGGDEGGGEGEGGGGGGGGFGGGGGCFF7FGGG5>EEEGGGGGGGGGGGGGGGGDD5C4?=CF6@FFFGFFFCC*;FFFGD>BG@7=?FFF?F?############
@DE18INS60510:318:000000000-B6LD3:1:1101:23235:5600 1:N:0:AAGAGGCATTATGCGA
TGGGGAATATTGCACAATGGGCGCAAGCCTGATGCAGCCATGCCGCGTGTATGAAGAAGGCCTTCGGGTTGTAAAGTACTTTCAGCGGGGAGGAAGGGAGTAAAGTTAATACCTTTGCTCATTGACGTTACCCGCAGAAGAAGCACCGGCTAACTCCGTGCCAGCAGCCGCGGTAATACGGAGGGTGCAAGCGTTAATCGGAATTACTGGGCGTAAAGCGCACGCAGGCGGTTTGTTAAGTCAGATGTGAAATCCCCGGGCTCAACCTGGGAACTGCATCTGA
+
GGGGGGGGGGGGGGGGGGGGGGGGGGGGGGGGGGGGGGGGGGGGGGGEGGGGGGGGGGGGGGGGGGGGGGGGGGGGGGGGGGGGGGGGGGGGGGGGGGGGGGGGGGGGGGGGGFGGGGGGGGGGGGGGGGGGGGGGGGGGGGGGFGGGGGGGGGGGGGGGGGGGGGGGGGGGGGGGFEGFEGGGGGGGGGGGGEEEGGGFGGCGGGEDFGGGGGGGGGGGGGGGGGGGGGGC5DD>FFGG=?FFFFFFFGG*C7F:FDBBD>FG?7:?BFF?:?7??A>A<9@
@DE18INS60510:318:000000000-B6LD3:1:1101:15844:5615 1:N:0:AAGAGGCATTATGCGA
TGGGGAATATTGCACAATGGGCGCAAGCCTGATGCAGCCATGCCGCGTGTATGAAGAAGGCCTTCGGGTTGTAAAGTACTTTCAGCGGGGAGGAAGGGAGTAAAGTTAATACCTTTGCTCATTGACGTTACCCGCAGAAGAAGCACCGGCTAACTCCGTGCCAGCAGCCGCGGTGATACGGAGGGTGCAAGCGTTAATCGGAATTACTGGGCGTAAAGCGCACGCAGGCGGTTTGTTAAGTCAGATGTGAAATCCTCGGGCGCAACCTGGGAACTGCATCTGA
+
GGGGGGGGGGGGGGGGGGGGGGGGGEGGGGGGGGGGGGGGGGGGGGGFGGGGGGGGGGGGGGGGGGGGGGGCGGGGGGGFGGGG9AFGGGGGGGGGGGGGGGGGGGGGGGGGGFFFGGGGGGG9FGGGFGGGGGGGGGGGGFGGGGGGGGEFFGGGGGGGGGGGGGEFGGGGGGGGGGGGDGGG7:EGGGGG>ECCFFGGGGGGGGGGFGGGGGGGGGGCDGGDEGEGGCD)>79)7FGGF?FF7+70=F7C7@:=7DB6D)9D;;F32><F:8?D#######
@DE18INS60510:318:000000000-B6LD3:1:1101:23325:5647 1:N:0:AAGAGGCATTATGCGA
TGGGGAATATTGCACAATGGGCGCAAGCCTGATGCAGCCATGCCGCGTGTATGAAGAAGGCCTTCGGGTTGTAAAGTACTTTCAGCGGGGAGGAAGGGAGTAAAGTTAATACCTTTGCTCATTGACGTTACCCGCAGAAGAAGCACCGGCTAACTCCGTGCCAGCAGCCGCGGTAATACGGAGGGTGCAAGCGTTAATCGGAATTACTGGGCGTAAAGCGCACGCAGGCGGTTTGTTAAGTCAGATGTGAAATCCCCGGGCTCAACCTGGGAACTGCATCTGA
+
GGGGGGGGGGGGGGGGGGGGGGGGGGGGGGGGGGGGGGGGGGGGGGGGGGGGGGGGGGFGGGGGGGGGFGGGGGGGGGGGGGGGGGGGGGGGGGGGGGGGGGGGGGGGGGGGGGFGGGFGGGGGGGGEGGGGGGGGGDGGGGGGGGGGGGGGGGGGGGGGGGGGGGGGGGGGGGGGGGGGGGGGGGGGGGGGGGGGGGGGGGGGGGGGGGGCEEGGGGFGGGDGDGGGGGGDG5C5@7DGFFFFG9@FFGGCFFF?5DF;D>3FFFFF752?F:>F2AAB<9F
@DE18INS60510:318:000000000-B6LD3:1:1101:10828:5670 1:N:0:AAGAGGCATTATGCGA
TGGGGAATATTGCACAATGGGCGCAAGCCTGATGCAGCCATGCCGCGTGTATGAAGAAGGCCTTCGGGTTGTAAAGTACTTTCAGCGGGGAGGAAGGGAGTAAAGTTAATACCTTTGCTCATTGACGTTACCCGCAGAAGAAGCACCGGCTAACTCCGTGCCAGCAGCCGCGGTAATACGGAGGGTGCAAGCGTTAATCGGAATTACTGGGCGTAAAGCGCACGCAGGCGGTTTGTTAAGTCAGATGTGAAATCCCCGGGCTCAACCTGGGAACTGCATCTGA
+
GGGFFFFGGGGGGGGGGGGFGGGGGGGGGGGGGGGGGGGGGGGGGGGGGGGGGGFGGGGGGGGGGGGGFEFFFGDAFEFCCFFGGGGGGGGGGGFEGGGGGGFGGGGGGGGGGGGCGGDGGGGGGGGEGGGGGGGGGGGGGGGGGGGCFECFGGGGGGGGDGGGGGFGGGGGGGGGGGGGDGGDGGGGGGGGGGDEG9C>E5EGGGGGGGFGGGGGCFGGGGGGGGEDGGGD39C75@GG=FFFFGFDFGDGFFFFGDFFGDGGFFF::F?08???FF<<)6B
@DE18INS60510:318:000000000-B6LD3:1:1101:15665:5673 1:N:0:AAGAGGCATTATGCGA
TGGGGAATATTGCACAATGGGCGCAAGCCTGATGCAGCCATGCCGCGTGTATGAAGAAGGCCTTCGGGTTGTAAAGTACTTTCAGCGGGGAGGAAGGGAGTAAAGTTAATACCTTTGCTCATTGACGTTACCCGCAGAAGAAGCACCGGCTAACTCCGTGCCAGCAGCCGCGGTAATACGGAGGGTGCAAGCGTTAATCGGAATTACTGGGCGTAAAGCGCACGCAGGCGGTTTGTTAAGTCAGATGTGAAATCCCCGGGCTCAACCTGGGAACTGCATCTGA
+
GGGGGGGGGGGGGGGGGGGDFGFGGGGGGGGGGGGGGGGGGGGFGGGGGGGGGGFGGGGGGGGGGGGGGGGGFFGGGGGGGGGFFGGGGDGGDFFGDGGGG8FFFFFGGGGGF<FGGGGGGFGGGGGGGGEGGG>FDBGFGGGGFFGGGGGGGGGGGGGGGGFFGGFGFGGEFGGGFGGGGGGDGGGGGGGGGGGDGFGGGGEGGGGGFGGCEEEEFGGGGGGGDGGGGGGCDCDF5FGGF?FF>FBFFGFGGFF?GDB>G:FFFFF7<F??::?><AFB###
@DE18INS60510:318:000000000-B6LD3:1:1101:19707:5679 1:N:0:AAGAGGCATTATGCGA
TGGGGAATATTGCACAATGGGCGCAAGCCTGATGCAGCCATGCCGCGTGTATGAAGAAGGCCTTCGGGTTGTAAAGTACTTTCAGCGGGGAGGAAGGGAGTAAAGTTAATACCTTTGCTCATTGACGTTACCCGCAGAAGAAGCACCGGCTAACTCCGTGCCAGCAGCCGCGGTAATACGGAGGGTGCAAGCGTTAATCGGAATTACTGGGCGTAAAGCGCACGCAGGCGGTTTGTTAAGTCAGATGTGAAATCCCCGGGCTCAACCTGGGAACTGCATCTGA
+
GGGGGGGGGGGGGGGGGGGGGGGGGGGGGGGGGGGGGGGGGGGGGGGGGGGGGGGGGGGGGGGGGGGGGGGGGFGGGGGGGGGGGGGGGGGGGGGGGGGGGGGGGGGGGGGGGGGGGGGGGGGGGGGGGGGGGGGGGGGGGGGGGGGGGGGGGGGGGGGGGGGGGGGGGGGGGGGGGGGGEEEEEEEGGGGGGGGGGFCGGGDFGFGGGGGGGEGGFGGDGG5DGGGCC=D<3DCFFFGGFFFF7+=?FGGDFF)9CC9>G)>DFBF:BFBF:<)87<46)6B
@DE18INS60510:318:000000000-B6LD3:1:1101:8526:5683 1:N:0:AAGAGGCATTATGCGA
TGGGGAATATTGCACAATGGGCGCAAGCTTGATGCAGCCATGCCGCGTGTATGAAGAAGGCCTTCGGGTTGTAAAGTACTTTCAGCGGGGAGGAAGGGAGTAAAGTTAATACCTTTGCTCATTGACGTTACCCGCAGAAGAAGCACCGGCTAACTCCGTGCCAGCAGCCGCGGTAATACGGAGGGTGCAAGCGTTAATCGGAATTACTGGGCGTAAAGCGCACGCAGGCGGTTTGTTAAGTCAGATGTGAAATCCCCGGGCTCAACCTGGGAACTGCATCTGA
+
GGGFFGGGGGGGGGGGFGGFGDDCFCGGGGFGGGGGGF<FGGGGFGGF@FFGFEC<DF>FFGGGGGCE@C@>=@FGGC@E@F=@CGGDCGCFEC:BCBCFFD<FF2?EGFGFFGG?FDFEF<>FEFF<::A7,:*?EEEFFFGGF8:CC>EEGFCFCEGGGGC85CGGCGGEE*2?+2CFC?E>EC>EFFC5EC8EF@7CGEGGGF++<855CEE5ECCGG<CG=55DGD719*C@<8CF*8?FFGF>6>FCGB66CD>>C######################
@DE18INS60510:318:000000000-B6LD3:1:1101:25797:5685 1:N:0:AAGAGGCATTATGCGA
TGGGGAATATTGCACAATGGGCGCAAGCCTGATGCAGCCATGCCGCGTGTATGAAGAAGGCCTTCGGGTTGTAAAGTACTTTCAGCGGGGAGGAAGGGAGTAAAGTTAATACCTTTGCTCATTGACGTTACCCGCAGAAGAAGCACCGGCTAACTCCGTGCCAGCAGCCGCGGTAATACGGAGGGGGCAAGCGTTAATCGGAATTCCTGGGCGTAAAGCGCACGCAGGCGGTTTGTTAAGTCAGATGTGAAATCACCGGGCTCAACCTGGGAACTGCATCAGT
+
GGGGGGGGGGGFFGGGGCECAFGGGGGGGFFGGGGFGFFFGGGGDGGG:FFGGFCAFG<EDFF,CDGDFCFGGFGFGGG5CEDEAA:CCEGGDGDCGEFFEFGGGG9F,EE9BFGGGF9CFGAFGE=8FC@,@FF>@FGGFG?FDCFC>7*CFB2<FFEGGGGG*8,C6::CFGEGGGGG>5@7**/:?F5888C8:+<8:CEGG++<+A*:E:CEE:><C55CEDC)*:<7DD#################################################
@DE18INS60510:318:000000000-B6LD3:1:1101:10968:5689 1:N:0:AAGAGGCATTATGCGA
TGGGGAATATTGCACAATGGGGGAAACCCTGATGCAGCGACGCCGCGTGAGCGATGAAGTATTTCGGTATGTAAAGCTCTATCAGCAGGGAAGAAAATGACGGTACCTGACTAAGAAGCCCCGGCTAACTACGTGCCAGCAGCCGCGGTAATACGTAGGGGGCAAGCGTTATCCGGATTTACTGGGTGTAAAGGGAGCGTAGACGGCATGGCAAGCCAGATGTGAAAGCCCGGAGCTCAACCCCGGGACTGCATTTGGAACTGTCGGGCTAGAGTGTCGGAGA
+
GGDCFFGGGGGFGGGGGFGGGGGGGGGFGGGGGGGGGGGGGGGGGGGGGGGGGGGGGGGGGGGGGGGGGGGGGG<@CFGFGGGGGGGGFEFFFGGGGGGGGGGGGGGGGGGGGGGGGGGGGGGGGGGGGGGGGGGGFGGGGGGGGEGGEGGGGGGCCFGGGGGGFGFEEEGFFGGGDGEGGGGGGGF>EGGGGFGG5:ECGGDGGGGGGGGGG?EFFFC5>FACGGFGG6CDGGDF:FFGF>EFGDEGFFF4*8BF7C?AF######################
@DE18INS60510:318:000000000-B6LD3:1:1101:17807:5708 1:N:0:AAGAGGCATTATGCGA
TGGGGAATATTGCACAATGGGCGCAAGCCTGATGCAGCCATGCCGCGTGTATGAAGAAGGCCTTCGGGTTGTAAAGTACTTTCAGCGGGGAGGAAGGGAGTAAAGTTAATACCTTTGCTCATTGACGTTACCCGCAGAAGAAGCACCGGCTAACTCCGTGCCAGCAGCCGCGGTAATACGGAGGGTGCAAGCGTTAATCGGAATTACTGGGCGTAAAGCGCACGCAGGCGGTTTGTTAAGTCAGATGTGAAATCCCCGGGCTCAACCTGGGAACTGCATCTGA
+
GGGGGGGGGGGGGGGGGGGGGGGGGGGGGGGGGGGGGGGGGGGGGGGGGGFFGGGGGGGGGGGGGGGGGGGGGGGGG@@<@FGGGFGGGGGGGGGGGDFGGGGGGGGGGGGGGGGGFGFGGGGFGGGGGGGGGGGGGGGGGGGGGGGGGGGGGGGGGGCCEGGGGGGGGGGGGGGGGGGGGGGGGGGGF9FGG>EG5CGGGGGGCEGG?FGGGGDEGGGGGGGGGGGGGEC<D<D>?FGGFFFFGFFGFGGFCBFFGG1157**/4>:?F<FF?FF<A)-5>F
@DE18INS60510:318:000000000-B6LD3:1:1101:22236:5744 1:N:0:AAGAGGCATTATGCGA
TGGGGAATATTGCACAATGGGCGCAAGTCTGATGCAGCCATGCCGCGTGTATGAAGAAGGCCTTCGGGTTGTAAAGTACTTTCAGCGGGGAGGAAGGGAGTAAAGTTAATACCTTTGCTCATTGACGTTACCCGCAGAAGAAGCACCGGCTAACTCCGTGCCAGCAGCCGCGGTAATACGGAGGGTGCAAGCGTTAATCGGAATTACTGGGCGTAAAGCGCACGCAGGCGGTTTGTTAAGTCAGATGTAAAACCCCGGGGCCAAACCTGGGAACTGCATCGGA
+
GGGGGGGGGGGGGGGGGGGGGGGGGGGGGGGGGGGGGFGGGGGGGGGGGGGGGGGFGGGGGGGGGGGGGGGEFGGGGGGGGGGGGGGGGGGGGGGEGGGGGGGGGGGGGGGGGGGGGGGGGGGGGGGGGGGGGGGGGGGGGGGGGGGGGGGGF82A0;/2;*3<FCFF88:EE*:5+2+;**?C5***<<+*/;;C:9<:8C8C702:EF5::/CE###################################################################
@DE18INS60510:318:000000000-B6LD3:1:1101:24145:5745 1:N:0:AAGAGGCATTATGCGA
TGGGGAATATTGCACAATGGGCGCAAGCCTGATGCAGCCATGCCGCGTGTATGAAGAAGGCCTTCGGGTTGTAAAGTACTTTCAGCGGGGAGGAAGGGAGTAAAGTTAATACCTTTGCTCATTGACGTTACCCGCAGAAGAAGCACCGGCTAACTCCGTGCCAGCAGCCGCGGTAATACGGAGGGTGCAAGCGTTAATCGGAATTACTGGGCGTAAAGCGCACGCAGGCGGTTTGTTAAGTCAGATGTGAAATCCCCGGGCTCAACCTGGGAACTGCATCTGA
+
GGGGEGGGGGGGGGGGGGGGGGGGGGGGGGGGGGGGGGGGGGGGGGGGGGGGGGGGGGGGGGGGGGGGGGGGGGGGGGGGGGGGGGGGGGGGGGGGGGGGGGFGGGGGGGGGGGGGGGGGGGGGGGGGGGGGGGGGGGGGGGGGGGGGGGGGGGGGGGGGGGGGGGGGGGGGGEGGGGGGGGGGGGGGGGGGGGCEFGGGGGEGGCGGGGGGGGGEGGGGDG=CEGGCGCD7)9C@FFG>FFBFGGFGFFGCF?FFGGFBDFGGFFFFFFFF:?FBFD):ABF
@DE18INS60510:318:000000000-B6LD3:1:1101:24368:5750 1:N:0:AAGAGGCATTATGCGA
TGGGGAATATTGCACAATGGGCGCAAGCCTGATGCAGCCATGCCGCGTGTATGAAGAAGGCCTTCGGGTTGTAAAGTACTTTCAGCGGGGAGGAAGGGAGTAAAGTTAATACCTTTGCTCATTGACGTTACCCGCAGAAGAAGCACCGGCTAACTCCGTGCCAGCAGCCGCGGTAATACGGAGGGTGCAAGCGTTAATCGGAATTACTGGGCGTAAAGCGCACGCAGGCGGTTTGTTAAGTCAGATGTGAAATCCCCGGGCTCAACCTGGGAACTGCATCTGA
+
GCFGEDGGGGGCGGGGFFEFGGGGGGGGGGGGGCFGGGGGGGGGGGGGGGGGGGCEEFGGGGGGFDGGFEDEEFGGFGGGGGGGAGF@FGGGCFGFGGGGGGGGGGGGGGFGFGFDF9DFGGFFGGGGGGGF8CFEGDGFGGGGGFGGGGGGGGGGGCFGGGGGGGFGC@EGGEGGGGGFGDGDC;CG6AFCC888E:<EGGDGG?C+2+*:CEGGGFFG39CGGDGGGGG>57C;?FGF/9B?F:@*1:::F?F?FC99C:G####################
@DE18INS60510:318:000000000-B6LD3:1:1101:10887:5757 1:N:0:AAGAGGCATTATGCGA
TGAGGAATATTGGTCAATGGGCGAGAGCCTGAACCAGCCAAGTAGCGTGAAGGATGAAGGCTCTATGGGTCGTAAACTTCTTTTATATGGGACTAAAGTTTTCCACGTGTGGAATTTTGTATGTACCATATGAATAAGGATCGGCTAACTCCGTGCCAGCAGCCGCGGTAATACGGAGGATCCGAGCGTTATCCGGATTTATTGGGTTTAAAGGGAGCGTAGGTGGATTGTTAAGTCAGTTGTGAAAGTTTGCGGCTCAACCGTAAAATTGCAGTTGAAACTG
+
GGGGGGGGGGGGGGGGGGGGGGGGGGGGGGGGGGFGGGGGGGF@FGGFGGFGGGGGGGGGGGGGGFGGGGGEEGDFFGFGFGGGGGFGCFFFGGGGGGGGGGGGGGGGGGGGGGGGGGGGGGGGGGGGGGFGGGGFGGGG?FGFGFEGGGGGGGGGGGGGGFGGG7CEGGGGGGGGGGGGFGGGGGGGGGG7CCEEG5E9<FFCFF;:8@CFGGGGGGGGGGE7EGGG96D7*:FF7FGD=9@EG9@FFD*?F>@>)5<3<7D####################
@DE18INS60510:318:000000000-B6LD3:1:1101:16690:5758 1:N:0:AAGAGGCATTATGCGA
TGGGGAATATTGCACAATGGGCGCAAGCCTGATGCAGCCATGCCGCGTGTATGAAGAAGGCCTTCGGGTTGTAAAGTACTTTCAGCGGGGAGGAAGGGAGTAAAGTTAATACCTTTGCTCATTGACGTTACCCGCAGAAGAAGCACCGGCTAACTCCGTGCCAGCAGCCGCGGTAATACGGAGGGTGCAAGCGTTAATCGGAATTACTGGGCGTAAAGCGCACGCAGGCGGTTTGTTAAGTCAGATGTGAAATCCCCGGGCTCAACCTGGGAACTGCATCTGA
+
F<FFGGGGGG<,EFFGFGFGC8@@FFEGFFFGFGGGGFFFGFGGGGE@@FGGAFFGGGGGGFGFFFG@EFEGCCGGFFFCFGGGFG:FDDEE7FGGG@DFGGCFCGGGGGGDDEFGGGFFGGGFGFGFGD+>FG@FEGGCCFCFGGGGDE*>FGGGGGF:@CFCFGFEFGGGGEGGGGGCCG1:CEEGGGCFG**AC@FGCDDCCGGGG?FGDEGG5:DDDC7D=<E)::<9DGC>4=FGFFFFFGFCFG*:C?)<9D96C>DG=<)(.51??BF3<4AFBFB
@DE18INS60510:318:000000000-B6LD3:1:1101:5202:5760 1:N:0:AAGAGGCATTATGCGA
TGGGGAATATTGCACAATGGGCGCAAGCCTGATGCAGCCATGCCGCGTGTATGAAGAAGGCCTTCGGGTTGTAAAGTACCTTCAGCGGGGAGGACGGGAGTAAAGTTAATACCTTTGCTCATTGACGTTACCCGCAGAAGAAGCACCGGCTACCTCCGTGCCAGCAGCCGCGGTAATACGGAGGGTGCAAGCGTTAATCGGAATTACTGGGCGTAAAGCGCACGCAGGCGGTTTGTTCAGTCATATGTGAAATCCCCGGGCTCAACCTGGGAACTGCATCTGA
+
FAFECC;EFFGGGDF@FGGG@,@@FFGGFGG?F9@FGFCEF@FGGEGCGGGFFF,,9:=<FFFEGFGGFGGGGG,,EFGGFGECEF+@:FDGCB+@@EE:>FDD9FGEGGCBDGGGGGFGFGG,<D7@FEGGGDDCF:>:DFFF?EGGGGG>,2<FFGFGD7A7*:CD8<CEFG7C,BFG88<?CEG>+:788CGCC?E5*8?FCFGGG6*:==*1=DC3DGGCGG5<EGD7C<D4.*2*847*0?FF*2C*?B@?*)-3C)9*9:F??F#############
@DE18INS60510:318:000000000-B6LD3:1:1101:20453:5762 1:N:0:AAGAGGCATTATGCGA
TGGGGAATATTGCACAATGGGCGCAAGCCTGATGCAGCCATGCCGCGTGTATGAAGAAGGCCTTCGGGTTGTAAAGTACTTTCAGCGGGGAGGAAGGGAGTAAAGTTAATACCTTTGCTCATTGACGTTACCCGCAGAAGAAGCACCGGCTAACTCCGTGCCAGCAGCCGCGGTAATACGGAGGGTGCAAGCGTTAATCGGAATTACTGGGCGTAAAGCGCACGCAGGCGGTTTGTTAAGTCAGATGTGAAATCCCCGGGCTCAACCTGGGAACTGCATCTGA
+
GGGGGGGGGGGGGGGGGGGGGGGGGGGGGGGGGGGGGGGGGGGGGGGGGGGGGGGGGGGGGGGGGGGGGGGGGGGGGGGGGGGGGGGGGGGGGGGGGGGGGGGGGGGGGGGGGGGGGGGGGGGGGGGGGGGGGGGGGGGGGGGGGGGGGGGGGGGFGGGGGGGGFGGGGGGGGGGGGGGGGGGGDEEGGGGGGC>GGGFGDEGGFGGGGGGGGGGGGGGGDGGGECEDGCG><DD>:FCC=FFFGGFGFGGGGFFFGGFFC>FG=:F:2F<F??:?<<AA4<F
@DE18INS60510:318:000000000-B6LD3:1:1101:6934:5765 1:N:0:AAGAGGCATTATGCGA
TGGGGAATATTGCACAATGGGCGCAAGCCTGATGCAGCCATGCCGCGTGTGTGAAGAAGGCCTTCGGGTTGTAAAGTACTTTCAGCGGGGAGGAAGGGAGTAAAGTTAATACCTTTGCTCATTGACGTTACCCGCAGAAGAAGCACCGGCTAACTCCGTGCCAGCAGCCGCGGTAATACGGAGGGTGCAAGCGTTAATCGGAATTACTGGGCGTAAAGCGCACGCAGGCGGTTTGTTAAGTCAGATGTGAAATCCCCGGGCTCAACCTGGGAACTGCATCTGA
+
FFFGGDFGGGGFGGGGGGGGGGGGEGGGG8FGGGGFFEGGGGGGGGGGGGFGFGGGGGGGGGFGGGGGGGGGGGGGGGGFEFGGFCCCDEFGGGGGGGGGGGGGGGGGGGGGGGGGGGGGGGGGGGGGGGGGGGGGDEGCFGGGGGGGGGGGGGGGGGCFGGGGGGGGGGGGCEGGGGGG:EEGGGDDGGFFGGGGFGGGGG*8<CFGFFGGEGGGFGGGGDGD:DGDCCG7DDGFFF*:==FFFFFFFGCFGFF?FC;27)19FFF7:>6?BFB?BF#####
@DE18INS60510:318:000000000-B6LD3:1:1101:14854:5766 1:N:0:AAGAGGCATTATGCGA
TGGGGAATATTGCACAATGGGCGCAAGCCTGATGCAGCCATGCCGCGTGTATGAAGAAGGCCTTCGGGTTGTAAAGTACTTTCAGCGGGGAGGAAGGGAGTAAAGTTAATACCTTTGCTCATTGACGTTACCCGCAGAAGAAGCACCGGCTAACTCCGTGCCAGCAGCCGCGGTAATACGGAGGGTGCAAGCGTTAATCGGAATTACTGGGCGTAAAGCGCACGCAGGCGGTTTGTTAAGTCAGATGTGAAATCCCCGGGCTCAACCTGGGAACTGCATCTGA
+
GGFGGGGGGGGGGGGGGGGGGGGGGGGGGGGGGGGGGGGGGGGGGGGGGGGGGGGGGGGGGGGGGGGGGGGGGGGGFGGGGGGGGGGGGGGGGGGGGGGGGGGGGGGGGGGGGGGGGGGGGGGGGGGGGGGGGGGGGGGGGGGGGGGGGGGGGGGGGGGGGGGGGGGGGGGGGGGGGGGG5EEGGGGGGFFGGGGGGGGGGDGG6@EGGGGFGGGGGGGGGGGGGGGGGGGD5CD5<FGG4*1@CF4**7CC7@?FCDFFG>FGF0FFF::?BF2??######
@DE18INS60510:318:000000000-B6LD3:1:1101:21438:5782 1:N:0:AAGAGGCATTATGCGA
TGGGGAATATTGCGCAATGGGCGCAAGCCTGATGCAGCCATGCCGCGTGTATGAAGAAGGCCTTCGGGTTGTAAAGTACTTTCAGCGGGGAGGAAGGGAGTAAAGTTAATACCTTTGCTCATTGACGTTACCCGCAGAAGAAGCACCGGCTAACTCCGTGCCAGCAGCCGCGGTAATACGGAGGGTGCAAGCGTTAATCGGAATTACTGGGCGTAAAGCGCACGCAGGCGGTTTGTTAAGTCAGATGTGAAATCCCCGGGCTCAACCTGGGAACTGCATCTGA
+
GGGGGGGGFGGEF@FCEGGGGGGGGGGGGGGGGGGGGGGGGGGGGGGGGGGGGGGGGGGGGGGGGGGGGGGGGGGGGGGGGGGGGGGGGGGGGGFGGGGGGGGGGGGGGGGGGGGGGGGGGGGGGGGGGFGGGGGGGGGGGGGGGGGGGGEGGGGGGGGGGGGGGGGGGEGEGGGEGGGGGDFGGGGGGGGGEEECCGGGGGGGF7:CEDGFEGGEGGFDDDGGGCE):*5)99C>?FGFBFFF7<8:BFF*:=6?G362D3>F@BFB1@:BB?)227AD2AF
@DE18INS60510:318:000000000-B6LD3:1:1101:6859:5783 1:N:0:AAGAGGCATTATGCGA
TGAAGCCGGTCCTTACGGTGATTCCATCCACGAACTGGACTGGATTGTCGGGGAAATCATGAAGACGCTTGAAGAGGAGGGATTGGCTGACAATACCCTGTTCATATTTACCAGCGACAATGGTCCCATGATGAACCGTGGCGGCCAGGAGGCATGGCGGCGCGGCCACCACATGAGCGGGAAACTGCTTGGTTTCAAGTTTGAGGCCTGGGAGGGCGGTCACCGGATTCCCATGATTGTGAGGTGGCCGGGAAAAGTGCCTGCGGGAAGTACCTCGGACATG
+
GGDFGGGGGGEGGGGFGGGGGGGGGGGGGGGGGGGGGFGGGGGGGGGGGGGGGGGGGGGFAFFG9EFEGGGGFGGGGGFGGGGGGFGGGGGDGGGGGGGGGGGGGGGGGGGGGGGGGGEGGGGGGGGDC7FGGCGGF<FFGFCEGE@EGFEEEGGGFGGCGGGGG>E8@FGGFGFCCCEGE:EGG7CGGGG8CFCCFFG?F7E7FGGF::CC8CCCEGGGGGGGGGGGDGFG:7CBF4:2=?6@*7><5CDD))7)9:64D6*>>;39>B):24<3::(41<?
@DE18INS60510:318:000000000-B6LD3:1:1101:20876:5800 1:N:0:AAGAGGCATTATGCGA
TGGGGAATATTGCACAATGGGCGCAAGCCTGATGCAGCCATGCCGCGTGTATGAAGAAGGCCTTCGGGTTGTAAAGTACTTTCAGCGGGGAGGAAGGGAGTAAAGTTAATACCTTTGCTCATTGACGTTACCCGCAGAAGAAGCACCGGCTAACTCCGTGCCAGCAGCCGCGGTAATACGGAGGGTGCAAGCGTTAATCGGAATTACTGGGCGTAAAGCGCACGCAGGCGGTTTGTTAGGTCAGATGTGAAATCCCCGGGCTCAACCTGGGAACTGCATCTGA
+
GGGGGGGGGGGGGGGGGGGGGGGGGGGGGGGGGGGGGGGGGGGFEGGGGGGGGGGGGGFGFGGGGGGGGDGGGGGGGGGFGGGGFGGGGGGGGGDFGGGGGGGGGAFGGGGGGGGGGGFDGGG9FCFBFFFFGGGGGGGGGGGGGGGGEGFGGGFDFGGGGGGGGGGGGDD7F:FGFGFGGGGGGCEGGGGGE>CEGFGGGGEGGGGFFFDFGGEGGGGGGGGGGGEGD5997*9>5BGFFFF>FCFC4::DFF?F33997)9=F2;4(5:?###########
@DE18INS60510:318:000000000-B6LD3:1:1101:24405:5809 1:N:0:AAGAGGCATTATGCGA
TGGGGAATATTGCACAATGGGCGCAAGCCTGATGCAGCCATGCCGCGTGTATGAAGAAGGCCTTCGGGTTGTAAAGTACTTTCAGCGGGGAGGAAGGGAGTAAAGTTAATACCTTTGCTCATTGACGTTACCCGCAGAAGAAGCACCGGCTAACTCCGTGCCAGCAGCCGCGGTAATACGGAGGGTGCAAGCGTTAATCGGAATTACTGGGCGTAAAGCGCACGCAGGCGGTTTGTTAAGTCAGATGTGAAATCCCCGGGCTCAACCTGGGAACTGCATCTGA
+
GGGGGGGGFGGFGGGFG<FGGGGGGGGGGGGGGGGGGGGGGGGGGGGGGGGGGGGGGGGGGGGGGGGGGGGGGGGGGGGGGGGGGGGGGGGGGGGGGGGGGGDFGGFGGGGGGGGGGGGGGGGGDGGGGGGGGGGGGGGGGGGGGGGGGGGGGGGGGGGGGGGGGGGGGGGGGGGGGGGGGGGGDEEGGGGFGGGGGGGGEEEGGGGGGGCCCEGGGCCGDGGGGGEDGGGCDGD<?6FGFB4@DFFFFGGGGF??GGBFG@CCFFFFFFF:?FF?BAFFF<6
@DE18INS60510:318:000000000-B6LD3:1:1101:24473:5810 1:N:0:AAGAGGCATTATGCGA
TGGGGAATATTGCACAATGGGCGCAAGCCTGATGCAGCCATGCCGCGTGTATGAAGAAGGCCTTCGGGTTGTAAAGTACTTTCAGCGGGGAGGAAGGGAGTAAAGTTAATACCTTTGCTCATTGACGTTACCCGCAGAAGAAGCACCGGCTAACTCCGTGCCAGCAGCCGCGGTAATACGGAGGGTGCAAGCGTTAATCGGAATTACTGGGCGTAAAGCGCACGCAGGCGGTTTGTTAAGTCAGATGTGAAATCCCCGGGCTCAACCTGGGAACTGCATCTGA
+
GGGGGGCGFGGGGGGGGGGDCFGGGGGGGGGGGGGGGGGGGGGGGGGGGGGGGGGGGGGGGGGGGGGGGGGGGGGGGGGGFGGGGGGGGGGGGGGGGDGGGGGGGGGGGGGGGGGGGGGGGGGGFGGEGGGGGGGGDGGGCFGGGGGGGGGGFGGGGGGGGGGGGFGGGGGGGGFGGGGGGCGGGGGGGGDDEGGGGGGFGGGGGGGGGGGGGGEGGGGGDC:3CC5DGGG7DDGFFFFGFFFFGEFG?FFFGFFFGG99G>3CFFF:0@BFFB#########
@DE18INS60510:318:000000000-B6LD3:1:1101:13101:5815 1:N:0:AAGAGGCATTATGCGA
TGGGGAATATTGCACAATGGGCGCAAGCCTGATGCAGCCATGCCGCGTGTATGAAGAAGGCCTTCGGGTTGTAAAGTACTTTCAGCGGGGAGGAAGGGAGTAAAGTTAATACCTTTGCTCATTGACGTTACCCGCAGAAGAAGCACCGGCTAACTCCGTGCCAGCAGCCGCGGTAATACGGAGGGTGCAAGCGTTAATCGGAATTACTGGGCGTAAAGCGCACGCAGGCGGTTTGTTAAGTCAGATGTGAAATCCCCGGGCTCAACCTGGGAACTGCATCTGA
+
GGGGGG:FEGGGGGGFGGGGGGGGGGGCGGGGGGGGGGGGGGGGGGGGGGGFGGGGGGGFGGGGGGGG@FGGGGGGGGGGGGGGGGEEEGGGGGGC<FGGGG:FFGGGGGGGGGGGFGGGGGGFGGGGGGGGGGGGGGGGGGGGGGGGGGGGGGGGGGGFGGGFGGGGGGGEGGGGGGGGGGG*C>EE6<7CC8ECGDCGDEGGGGGC+ACFEEGGGGGGDGGGGCE3CGGGGGGFFFF7FFFFGFFFFF7CGFFFGDB;GE<6?:FFBFF??FFF?FA<4AF
@DE18INS60510:318:000000000-B6LD3:1:1101:20624:5822 1:N:0:AAGAGGCATTATGCGA
TGGGGAATATTGCACAATGGGCGCAAGCCTGATGCAGCCATGCCGCGTGTATGAAGAAGGCCTTCGGGTTGTAAAGTACTTTCAGCGGGAGGAAGGGAGTAAAGTTAATACCTTTGCTCATTGACGTTACCCGCAGAAGAAGCACCGGCTAACTCCGTGCCAGCAGCCGCGGTAATACGGAGGGTGCAAGCGTTAATCGGAATTACTGGGCGTAAAGCGCACGCAGGCGGTTTGTTAAGTCAGATGTGAAATCCCCGGGCTCAACCTGGGAACTGCATCTGAT
+
GGGGGGGGGGGGGGGGGGGGGGGGGGGGGGGGGGGGGGGGGGGGGGGGGGGGGGGGGGGGGGGGGGGGGGGGGGGGGGGGGGGGGGGGGFGGGGFGGGGGGGGGGGGGGGGGGGGGGGGGGGGGGGGGGGGGGDDGGGGGGGGGGGGGGGGGGGGGGGGGGGGGGGGGGGGGGGGGGGGGGGGGGGGGGGGGGDGGFGGGGGGGGGGGGFDGGGGGGGGGGDGGGGGGGGDDCGGFFFGFFFFFGGFGFGGGG@FFGGB9DFGGFFF?BF78:B??B26)6A=
@DE18INS60510:318:000000000-B6LD3:1:1101:22174:5833 1:N:0:AAGAGGCATTATGCGA
TGGGGAATATTGCACAATGGGCGCAAGCCTGATGCAGCCATGCCGCGTGTATGAAGAAGGCCTTCGGGTTGTAAAGTACTTTCAGCGGGGAGGAAGGGAGTAAAGTTAATACCTTTGCTCATTGACGTTACCCGCAGAAGAAGCACCGGCTAACTCCGTGCCAGCAGCCGCGGTAATACGGAGGGTGCAAGCGTTAATCGGAATTACTGGGCGTAAAGCGCACGCAGGCGGTTTGTTAAGTCAGATGTGAAATCCCCGGGCTCAACCTGGGAACTGCATCTGA
+
GGGGGGGGFGGFGDFFFGGGGGGGGGGGGGGGGGGGGGGGGGGGEGGGGGGGGGGGGGGGGGGGGGGGGGGGGGGGGGGFGGGGGGGGGGGGGGFFGGGGGGGGGGGGGGGGGGGGGGGGGGGFGGGGGGGGGGGEEEFFGGGGGGGGGGGGGGGGGGGGGGGGGGGGGGCEGGGGGGGGGGGGGGGGGGGGGGG5EGGGGGGGGFFGGGGGGECCFGGDDGGGG<5):>D<D*57@FC**/96*<@:67?7CFFFGG09D>CGFFF7<FF::0:??A26<A#
@DE18INS60510:318:000000000-B6LD3:1:1101:10457:5838 1:N:0:AAGAGGCATTATGCGA
TGGGGAATATTGCACAATGGGCGCAAGCCTGATGCAGCCATGCCGCGTGTATGAAGAAGGCCTTCGGGTTGTAAAGTACTTTCAGCGGGGAGGAAGGGAGTAAAGTTGATACCTTTGCTCATTGACGTTACCCGCAGAAGAAGCACCGGCTAACTCCGTGCCAGCAGCCGCGGTAATACGGAGGGTGCAAGCGTTAATCGGAGTTACTGGGCGTAAAGCGCACGCAGGCGGTTTGTTAAGTCAGATGTGAAATCCCCGGGCTCAACCTGGGAACTGCATCTGA
+
GGGGGGEGEGGGFFGCGGGGFFFGGGGDGGGGGGGGGFFGGGGGFGGGGGGGGGGGGGGGGGGGGGGGFGGGGGCEGGGFFFGGGGGGDFGGGGGGGGGGGGGGGGGGGGGGGGGGGGGGGGGGGGGFGGGGGGGGGGGGGGGGGGGGGGGGGGGGGGGGDGGGGGFGGGGGGGGEEEGGGGGGGGGGGGGGGEGEECFFGGGGGGGGGGGGGGGGGGGGGGGDGGGGGGGCDGDFFFG79FFFGGFGFGGGFFFFGGFFG3<FFFFFFFBF??:BFB4<A9F
@DE18INS60510:318:000000000-B6LD3:1:1101:10145:5843 1:N:0:AAGAGGCATTATGCGA
TGGGGAATATTGCACAATGGGCGCAAGCCTGATGCAGCCATGCCGCGTGTATGAAGAAGGCCTTCGGGTTGTAAAGTACTTTCAGCGGGGAGGAAGGGAGTAAAGTTAATACCTTTGCTCATTGACGTTACCCGCAGAAGAAGCACCGGCTAACTCCGTGCCAGCAGCCGCGGTAATACGGAGGGTGCAAGCGTTAATCGGAATTACTGGGCGTAAAGCGCACGCAGGCGGTTGGTTAAGTCAGATGTGAAATCCCCGGGCTCAACCTGGGAACTGCATCTGA
+
GGGGDGGGGGGGGGGA<FEGGGFEGGGGGGGGGFGGGFFFGGGGGGGGGGGGGGGGGGGGFGGGGGGGCEFBEF?EGGFCFGGFGGDFGGGEGEGGGGGGGGGGGFGGGGGGCCAFGFGFGGGGGGGFGGEGGFEEEEFGGGGGGGGDEGGGGGGGGGGGGGGGGCFFFGGGGGGCCFGGEEGGDGE8EF?CGECGG7FGGGECC7FCFGGGE=EGGFG:3<EDGGGGGC39C)97@BCF?BFFFC?:FGC0>6)<191;C@FFFB>:?FF?::??FAFBAAF
@DE18INS60510:318:000000000-B6LD3:1:1101:24391:5843 1:N:0:AAGAGGCATTATGCGA
TGGGGAATATTGCACAATGGGCGCAAGCCTGATGCAGCCATGCCGCGTGTATGAAGAAGGCCTTCGGGTTGTAAAGTACTTTCAGCGGGGAGGAAGGGAGTAAAGTCAATACCTTTGCTCATTGACGTTACCCGCAGAAGGAGCACCGGCTAACTCCGTGCCAGCAGCCGCGGTAATTCGGAGGGTGCAAGCGTTAATCGGAATTACTGGGCGTAAAGCGCACGCAGGCGGTTTGTTAAGTCAGATGTGAACTCCCCGGGCTCAACCTGGGAACTGCATCTGA
+
GGGGGGGG9FGGGGGFGGGGGGGGGGGGGGGGGGGGGGGGGGGGGGGGGGGGGGGGGGGGGGGGGGGGGGGGGGGGFGGGGGGGGGGGGGGGGFGGEGGGGGGGGFGFGGGGGGGGGGGGGGGGGGGGGGGGGGGGGGDFFGGGGGGGGGGGGGGGGGGGGGGGGGGFGGEGEEE>EFGGCEGGGGGGG77EGEGEGGGGGG>FGGG?7@FGGGEGGGGGDGGDDGEDGC<CCG<7?F*09BF?2<62=>F*:?).9DFFD5DFF?>7():???:4>A):AA#
@DE18INS60510:318:000000000-B6LD3:1:1101:15595:5859 1:N:0:AAGAGGCATTATGCGA
TGGGGAATATTGCACAATGGGCGCAAGCCTGATGCAGCCATGCCGCGTGTATGAAGAAGGCCTTCGGGTTGTAAAGTACTTTCAGCGGGGAGGAAGGGAGTAAAGTTAATACCTTTGCTCATTGACGTTACCCGCAGAAGAAGCACCGGCTAACTCCGTGCCAGCAGCCGCGGTAATACGGAGGGTGCAAGCGTTAATCGGAATTACTTGGCGTAAAGCGCACGCAGGCGGTTGGTTAAGTCAGATGTGAAATCCCCGGGCCCAACCTGGGAACCTCCTCTGA
+
GFFGGG@FFGGFGGGFGGG8FDGGGGGGGGGGGGGGGGGG9AFFEEEFDGGGGGGGGGGGGGGGGGGGGGGGGGGGGGGGGGGGGGGGGGGCGDFGGGGGFFEGGGGGGFFGGFGG9FGGCFGG@FEGGGGGGGC5C5FGFGGGGFGGGGGGGGGFGGGGGGGGGFDGGEDEGGGG7CGGGEECEEGCFF?CGEGGGFEFGGCFFFG7+<FFGE5ECFFC))*9:)7CC*9)1)17>60:1=*1*+9:?7:*:@?@F<01D)>5>?D################
@DE18INS60510:318:000000000-B6LD3:1:1101:15287:5877 1:N:0:AAGAGGCATTATGCGA
TGGGGAATATTGCACAATGGGCGCAAGCCTGATGCAGCCATGCCGCGTGTATGAAGAAGGCCTTCGGGTTGTAAAGTACTTTCAGCGGGGAGGAAGGGAGTAAAGTTAATACCTTTGCTCATTGACGTTACCCGCAGAAGAAGCACCGGCTAACTCCGTGCCAGCAGCCGCGGTAATACGGAGGGTGCAAGCGTTAATCGGAATTACTGGGCGTAAAGCGCACGCAGGCGGTTTGTTAAGTCAGATGTGAAATCCCCGGGCTCAACCTGGGAACTGCATCTGA
+
GGGGGGGGGGGGGAFGGGGGGGDGGGGCGG8EFGGGGGGGGGGGGGGGGGGGGGGGGGGGGGGGGFGGGFGGGGGGGGGGGGGGFGGGGGGGGCFGDDGGGGGFGGGGGGGGGGGGGGGGGGGGGGGGGGGGGGGCCEGGDCFGGGGGGGGGGGGGGGGGGG?FFGFGGGGGGGGGFGGFEGGCEGGGGGGGDCEGFGGGGGDF?FDG@CC5CCEEC7FGGGGGGGGGGDG5719@FFFFFFFF7<8:**0*:=F7FG03CBFCF:4::>?7?FFFFA>DBFF
@DE18INS60510:318:000000000-B6LD3:1:1101:25718:5884 1:N:0:AAGAGGCATTATGCAA
TGGGGAATATTGCACAATGGGCGCAAGCCTGATGCAGCCATGCCGCGTGTATGAAGAAGGCCTTCGGGTTGTAAAGTACTTTCAGCGGGGAGGAAGGGAGTAAAGTTAATACCTTTGCTCATTGACGTTACCCGCAGAAGAAGCACCGGCTAACTCCGTGCCAGCAGCCGCGGTAATACGGAGGGTGCAAGCGTTAATCGGAATTACTGGGCGTAAAGCGCACGCAGGCGGTTTGTTAAGTCAGATGTTAAATCCCCGGGCTCAACCTGGGAACTGCATCTGA
+
GGGGGGGGDGGGGGGGGGGGGGGGGGGGGGGGGGGGGGGGGGGGGGGGGGGGGGGFGGGGGGGGGGGGGGGGGGGGGGGGGGGGGGGGGGGGGGGGGGGGGGGGGGGGGGGGGGGGGGGGGGGGGGGGGGGGGGGGGGGGFGGGGGGGGGGGGECGGGGGGGGGGGGGGGGGGGGGGGGGGGGGGGGGGGGDCEEGGGGGGGGGGGGGGGFFGGGGGGCDGDEGGDGGDGGCG5C>FFFGFFBFGDF:*:CDCB6;FD0>D>GGFFFFFF?B?<DBF>AF<A?
@DE18INS60510:318:000000000-B6LD3:1:1101:21707:5892 1:N:0:AAGAGGCATTATGCGA
TGGGGAATATTGCACAATGGGCGCAAGCCTGATGCAGCCATGCCGCGTGTATGAAGAAGGCCTTCGGGTTGTAAAGTACTTTCAGCGGGGAGGAAGGGAGTAAAGTTAATACCTTTGCTCATTGACGTTACCCGCAGAAGAAGCACCGGCTAACTCCGTGCCAGCAGCCGCGGTAATACGGAGGGTGCAAGCGTTAATCGGAATTACTGGGCGTAAAGCGCACGCAGGCGGTTTGTTAAGTCAGATGTGAAATCCCCGGGCTCAACCTGGGAACTGCATCTGA
+
GGGGGGGGGGGFGGGGGGGGGGGGGGGGGGGGGGGGGGGGGGGGGGGGGGGGGGGGGGGGGGGGGGGGGGGEGGGGGGGGGGGGGGGGGGGGGGGGGGGGGGGGGGGGGGGGGGGGGGGGGGGFGGGGGGGGGGGGGGGGGGGGGGGGCEGGGGGGGGGGGGGGGGGGGGGGGGGGGGGGGEGGGGGGGGGGGGGGGGGGGGGGGGGGFGGGGG=AFGFGGGGGGGGDGD99CDGFFFGGFFFFG7BGFGG7CFFFFD>BD>5C@FFFFF?<>:?FBF#####
@DE18INS60510:318:000000000-B6LD3:1:1101:23274:5894 1:N:0:AAGAGGCATTATGCGT
TGGGGAATATTGCACAATGGGCGCAAGCCTGATGCAGCCGTGCCGCGTGTATGAAGAAGGCCTTCGGGTTGTAAAGTACTTTCAGCGGGGAGGAAGGGAGTAAAGTTAATACCTTTGCTCATTGACGTTACCCGCAGAAGAAGCACCGGCTAACTCCGTGCCAGCAGCCGCGGTAATACGGAGGGTGCAAGCGTTAATCGGAATTACTGGGCGTAAAGCGCACGCAGGCGGTTTGTTAAGTCAGATGTGAAATCCCCGGGCTCAACCTGGGAACTGCATCTGA
+
GGGGGGGGCFGCGGGFFGGGGGGGGGGGGGGGGGGGGGGGGGGGGGGGGGGGGGGGGGGGGGGGGGGGGGGGGGGGGGGGGGGGGGGGGGGGGGGGGGGGGGGGGGGGGGGGGGGGGGCFGGGGGGGGGGGGGGGGGGGGGGGGGGGGGGGGGGGGGGGGGGGGGGGGGGGGGGGGFGGGGGGGGGGGGGGGGGDGGGGGDGGGGGGGGGGGGGGEGGGGGDGGGGGDGGGG3CCF@FFGFFB?D7BFFGGFC??FGGBFD;7F@?FF?FFFB<BF<D<<4AF
@DE18INS60510:318:000000000-B6LD3:1:1101:16005:5896 1:N:0:AAGAGGCATTATGCGA
TGGGGAATATTGCACAATGGGCGCAAGCCTGATGCAGCCATGCCGCGTGTATGAAGAAGGCCTTCGGGTTGTAAAGTACTTTCAGCGGGGAGGAAGGGAGTAAAGTTAATACCTTTGCTCATTGACGTTACCCGCAGAAGAAGCACCGGCTAACTCCGTGCCAGCAGCCGCGGTAATACGGAGGGTGCAAGCGTTAATCGGAATTACTGGGCGTAAAGCGCACGCAGGCGGTTTGTTAAGTCAGATGTGAAATCCCCGGGCTCAACCTGGGAACTGCATCTGA
+
GCGGGGGGGGGDGGGGFGFGFGGGGGGGGGGGGGGGGGFGGGGGG7FFGGGGGGGGGGGGGGGGGGGGGGGEFFGGCGGFGGGGGGGGDGGGGGGGGGGGGGGGGGGGGGGGGGGGGGGGGGGGGGGGGGGGGGGGGGGGFGGGGGGGGDFEFGGGGGGGGGGFGGGGGDGGGGGGGGGGGGGDEGGGGGGGGGGGGGGGGGGGFGGG7EFEGG=EFCGGDGGDED55CE<CCCG.8F77BFFFC?**9>DFDF4?FDFFD3967?F?FFBFF?#########
@DE18INS60510:318:000000000-B6LD3:1:1101:12062:5896 1:N:0:AAGAGGCATTATGCGA
TGGGGAATATTGCACAATGGGCGCAAGCCTGATGCAGCCATGCCGCGTGTATGAAGAAGGCCTTCGGGTTGTAAAGTACTTTCAGCGGGGAGGAAGGGAGTAAAGTTAATACCTTTGCTCATTGACGTTACCCGCAGAAGAAGCACCGGCTAACTCCGTGCCAGCAGCCGCGGTAATACGGAGGGTGCAAGCGTTAATCGGAATTACTGGGCGTAAAGCGCACGCAGGCGGTTTGTTAAGTCAGATGTGAAATCCCCGGGCTCAACCTGGGAACTGCATCTGA
+
GGGFGGGGFGGGGGGGEGFGGGGGGGGGGGGGGGGGGGGGGGGGGGGGGGGGGGGGGGGGGGGGGGEEGGGGGGGGGGGGGGGGGGGGGGGGGGGDGGGGGGGGGGGGGGGGGGGGGGGGGGGGGGDGGGGGGGGGGGGGGGGGGGGGGGGDGGGGFGGGGGGGGGFGGGGGGGGEGFFGEGGDGGECFGCCCCGGGGGGGGCFGDFFFFGFGEGGGGGGGGGGGGGGGCD7CDD754CCFFFFFGFD?FGGGBF?FDFBDBDF6:>:?FB?>:B7<A244<?
@DE18INS60510:318:000000000-B6LD3:1:1101:21792:5912 1:N:0:AAGAGGCATTATGCGA
TGGGGAATATTGCACAATGGGCGCAAGCCTGATGCAGCCATGCCGCGTGTATGAAGAAGGCCTTCGGGTTGTAAAGTACTTTCAGCGGGGAGGAAGGGAGTAAAGTTAATACCTTTGCTCATTGACGTTACCCGCAGAAGAAGCACCGGCTAACTCCGTGCCAGCAGCCGCGGTAATACGGAGGGTGCAAGCGTTAATCGGAATTACTGGGCGTAAAGCGCACGCAGGCGGTTTGTTAAGTCAGATGTGAAATCCCCGGGCTCAACCTGGGAACTGCATCTGA
+
GGGGGGGGGGGFGGGGGGGGGGGGGGGGGGGGGGGGGFGGGGGGGGGGGGGGGGGGGGGGGGGGGGGGGGGGFGGGGGGGGGGGGGGGGGGGGGGGGGGGGGFGGGGGGGGGGGGGGGGGGGGGGGGGGGGGGGGGGGGGGGGGGGGGGGGGGGGGGGGGGGGGGGGGGGGGGGGGGGDGGGGGGGGGGGGGGGGGGGFGGGGGG7CGFFFGGGGGFGFGGGGGGGGGGGGCDCDFFFFGFFF?:967*7>0*0<)9CBFG:DCF?F?<>??86>?DF6:>BF
@DE18INS60510:318:000000000-B6LD3:1:1101:16125:5923 1:N:0:AAGAGGCATTATGCGA
TGGGGAATATTGCACAATGGGCGCAAGCCTGATGCAGCCATGCCGCGTGTATGAAGAAGGCCTTCGGGTTGTAAAGTACTTTCAGCGGGGACGAAGGGAGTAAAGTTAATACCTTTGCTCATTGACGTTACCCGCAGAAGAAGCACCGGCTAACTCCGTGCCAGCAGCCGCGGTAATACGGAGGGTGCAAGCGTTAATCGGAATTACTGGGCGTAAAGCGCACGCAGGCGGATTGGTAAGTCAGATGTGAAATCCCCGGGACCAACCTGGGAACTGCACCTGA
+
GFGFGGGFFGG<FFGFGGGGCDFGGGC,DFGGGGGGGG@FFGGG7FFCGCAFGGGGGGGGG,CF9FE7FGDEGGG9CCFGFGG95FGGGGG+CCGE=7FGGGAADEFGA,E,FDDDCE<F<,CFGG7>+@+@FF@B::FFFG<F:>DGGGCGCFA9FFGFEDGGFGGGGDCGD<<1CFC8*C*8EEE*0<C>;CGEGFFGDGEG+:<F76*:?:ED=>CDG579:CC<*/)))*9)00*78FFF>C@C=7::C##############################
@DE18INS60510:318:000000000-B6LD3:1:1101:17996:5926 1:N:0:AAGAGGCATTATGCGA
TGGGGAATATTGCACAATGGGCGCAAGCCTGATGCAGCCATGCCGCGTGTATGAAGAAGGCCTTCGGGTTGTAAAGTACTTTCAGCGGGGAGGAAGGGAGTAAAGTTAATACCTCTGCTCATTGACGTTGCCCGCAGAAGAAGCACCGGCTAACTCCGTGCCAGCAGCCGCGGTAATACGGAGGGTGCAAGCGTTAATCGGAGTTACTGGGCGTAAAGCGCACGCAGGCGGTTTGTTAAGTCAGATGTGAAATCCCCGGGCTCAACCTGGGAACTGCATCTGA
+
GGGGGGGGGGGGGGGGGGGFGGGGGGGGGGGGGGGGGGGGGGGGGGGGGGGGGGGGGGG@<FGGGGGGEGGGGGGGF5<<CCEFGGEGGDEEFEFGGEFEBFGGGGGGGGGGGFGGGGGGGGGGGGDGGGGGGGGGGEFFGGGGGFGE7FFGGF;:>FGGGGGGG7EFF:EGGEDEGGGCB8F8C*/:FCCF>?E8EGGGGGGGGGGG9855EG55CGFGD)19?<EGGGG99*9>740791@F><?:@CCDG=6F:72(7:F*9:4:?F6:217<?<)4A44
@DE18INS60510:318:000000000-B6LD3:1:1101:18389:5947 1:N:0:AAGAGGCATTATGCGA
TGGGGAATATTGCACAATGGGCGCAAGCCTGATGCAGCCATGCCGCGTGTATGAAGAAGGCCTTCGGGTTGTAAAGTACTTTCAGCGGGGAGGAAGGGAGTAAAGTTAATACCTTTGCTCATTGACGTTACCCGCAGAAGAAGCACCGGCTAACTCCGTGCCAGCAGCCGCGGTAATACGGAGGGTGCAAGCGTTAATCGGAATTACTGGGCGTAAAGCGCACGCAGGCGGTTTGTTAAGTCAGATGTGAAATCCCCGGGCTCAACCTGGGAACTGCATCTGA
+
GGGGGGGGGGGFGGGGFGGGGGGGGGGGGGGGGGGGGGGGGGGGGGGGGGGGGGGGGGGGGGGGGGGGGGGGGGGGG?ECEFGGGGGGGGGGGGGGGGGGGGGGGGGGGGGGGGGGGGGGGGGGGGGFGGGGGGGGGGGGGGGGGGGGGGGGGGGGGGGGGGGGGGGGGGGGGGGGGGGGGGGGGGGGGGGGGGGGGGGGGGGGGGGGGFGGGGGGGGGGGDEGGGGGGGG>D*>FFFGGF4?FGGFC=FFGGF9?FDB9D:<C=BFF?F::?BFF?<4:<<F
@DE18INS60510:318:000000000-B6LD3:1:1101:14846:5961 1:N:0:AAGAGGCATTATGCGA
TGGGGAATATTGCACAATGGGCGCAAGCCTGATGCAGCCATGCCGCGTGTATGAAGAAGGCCTTCGGGTTGTAAAGTACTTTCAGCGGGGAGGAGGGGAGTAAAGTTAATACCTTTGCTCATTGACGTTACCCGCAGAAGAAGCACCGGCTAACTCCGTGCCAGCAGCCGCGGTGATACGGAGGGTGCAAGCGTTAATCGGAATTACTGGGCGTAAAGCGCACGCAGGCGGTTTGTTAAGTCAGATGTGAAATCCCCGGGCTCAACCTGGGAACTGCATCTGA
+
GGGGGGGGEGE<FGGFECFEGGGGDEEFGGCFGFECFGGGFFGGGGF@FEDGFAGGGGGGC<,FFGG@4BFBGGAB@FEGC,EEEEGGGC7FG+C=FGGGGGGFGGGFGDCCFFDGGGGFGGGGA,@CFFEGFGGEGE:FGGGGBC7FGGGGGGFGFGFFFFGGFGGFGGGGC5*;<:CEECDG5EGE6@F5CEEEEFFGG55C6FFFEGGGGGCCFFGGGD>DDDGG=CDCCGGF4@CGF?F@FGF>?>>CG=)9FGBF9)7*9352:FFBF?27?######
@DE18INS60510:318:000000000-B6LD3:1:1101:7659:5977 1:N:0:AAGAGGCATTATGCGA
TGGGGAATATTGCACAATGGGCGCAAGCCTGATGCAGCCATGCCGCGTGTATGAAGAAGGCCTTCGGGTTGTAAAGTACTTTCAGCGGGGAGGAAGGGAGTAAAGTTAATACCTTTGCTCATTGACGTTACCCGCAGAAGAAGCACCGGCTAACTCCGTGCCAGCAGCCGCGGTAATACGGAGGGTGCAAGCGTTAATCGGAATTACTGGGCGTACAGCGCACGCAGGCGGTTTGTGAAGTCAGATGTGAAATCCACGTGCTCAACCTGGTAACTGCATCTGA
+
C<FDFCGGGDFC<<EB???8,B>F=:C<FFFGGGG9FGGGGDFE::FB:+>3B==9F8>EFFCFECEEDF38@<FGGFG@EF,@BC7*:1<CGGG>GDFEG8CGC:FF:FFG8FF<82?FBFC<>FFFF<EFFEGGCECFGF8CGGGD5ECEFG@CC;C8E8<?EGFCEGGCCEG*<E?>CG8?C?CCDFGGGE*8EGGGE5?@7C?++0*::55*/:7D)759=DCDC5<>395>)*:7BFFFC39>4:7F>*?6DC#########################
@DE18INS60510:318:000000000-B6LD3:1:1101:19585:5977 1:N:0:AAGAGGCATTATGCGA
TGGGGAATATTGCACAATGGGCGCAAGCCTGATGCAGCCATGCCGCGTGTATGAAGAAGGCCTTCGGGTTGTAAAGTACTTTCAGCGGGGAGGAAGGGAGTAAAGTTAATACCTTTGCTCATTGACGTTACCCGCAGAAGAAGCACCGGCTAACTCCGTGCCAGCAGCCGCGGTAATACGGAGGGTGCAAGCGTTAATCGGAATTACTGGGCGTAAGGCGCACGCAGACGGTTTGTTAAGTCAGATGTGAAATCCCCGGGCTCAACCTGGGAACTGCATCTGA
+
GGGGGGGGGGGGGGGGGGGGGGGGFGGGGGGGGGGGGGGGGGGGGGGGGGGGGGGGGGGGGGGGGGGGGGGGGGGGGGGGGGGGGGGGGGGGGGGGGGGGGGGGGGGGGGGGGGAFGGGGGGGGGGGGGGGGGGGGGGGGGGGGGGGGGGGGGGGGGGGGGGGGGGGGGGGGGGGGGGGGGGGGGGGGGGGGGGGGGGGGGGGGFGGGGGFGGCGGGGGGGGGGGGGCFGD9DCCF4B>FFFFFGGFGFGGGGFFFGD035)9FF<F>BF?B>?FFFFBFF<F
@DE18INS60510:318:000000000-B6LD3:1:1101:14314:5999 1:N:0:AAGAGGCATTATGCGA
TGGGGAATATTGCACAATGGGCGCAAGCCTGATGCAGCCATGCCGCGTGTATGAAGAAGGCCTTCGGGTTGTAAAGTACTTTCAGCGGGGAGGAAGGGAGTAAAGTTAATACCTTTGCTCATTGACGTTACCCGCAGAAGAAGCACCGGCTAACTCCGTGCCAGCAGCCGCGGTAATACGGAGGGTGCAAGCGTTAATCGGAATTACTGGGCGTAAAGCGCACGCAGGCGGTTTGTTAAGTCAGATGTGAAATCCCCGGGCCCAACCTGGGAACTGCATCTGA
+
GGGGGGGGGGGFGGGGFGFCFGGGGGGCEGGGGGGGGGGFGGGGGGEFECFFFFGGGGGFFGGFGGGGFEC,C<CEEFGGFCFFGGGCGGGGGGEGGEGGGGGGGGGGGGGGGFGGC<A=DCCCGGFGFGFGGGGGGGGGGGGGGEGGGDGGGGGEDFGFGFCGGGGGGGGGGGGDGGCFGDE7ECEC@9+8EEGGG7FGG5>><CC?78CCECEGGGGG3<=>8):CGGGDGGG>FFFGFFFFC9=*0:CFDBFFD539)))/08@7?>?15-4??A#####
@DE18INS60510:318:000000000-B6LD3:1:1101:14455:6018 1:N:0:AAGAGGCATTATGCGA
TGGGGAATATTGCACAATGGGCGCAAGCCTGATGCAGCCATGCCGCGTGTATGAAGAAGGCCTTCGGGTTGTAAAGTACTTTCAGCGGGGAGGAAGGGAGTAAAGTTAATACCTTTGCTCATTGACGTTACCCGCAGAAGAAGCACCGGCTAACTCCGTGCCAGCAGCCGCGGTAATACGGAGGGTGCAAGCGTTAATCGGAATTACTGGGCGTAAAGCGCACGCAGGCGGTTTGTTAAGTCAGATGTGAAATCCCCGGGCTCAACCTGGGAACTGCATCTGA
+
GGGGGGGGGGGFGGGGFGGGGGGGGGGGGGGGGGGGGGGGGGGGGGGGGGGGGGGGGGGGGGGGGGGGGGGGGGGGGGGGGGGGGGGGGGGGGGGGGGGGGGGGGGGGGGGGGGGGGGGGGGGGGGGGGGGGGGGGGGGGGGGGGGGGGGGGGGGGGGGGGGGGGGGGGGGGGGGGGGGGGGGGGEGDGGGFGEGG@FGGGGGGGGGGGGGGGGGGGGCC<C5<EDGGGGGDDDD5?F7C84@BG+/*97>CFF:F7<>FGBGGFFFFBF:<?:)<?7<<<<4
@DE18INS60510:318:000000000-B6LD3:1:1101:14688:6019 1:N:0:AAGAGGCATTATGCGA
TGGGGAATATTGCACAATGGGCGCAAGCCTGATGCAGCCATGCCGCGTGTATGAAGAAGGCCTTCGGGTTGTAAAGTACTTTCAGCGGGGAGGAAGGGAGTAAAGTTAATACCTTTGCTCATTGACGTTACCCGCAGAAGAAGCACCGGCTAACTCCGTGCCAGCAGCCGCGGTAATACGGAGGGTGCAAGCGTTAATCGGAATTACTGGGCGTAAAGCGCACGCAGGCGGTTTGTTAAGTCAGATGTGAAATCCCCGGGCTCAACCTGGGAACTGCATCTGA
+
GGGGGGGGGGGGGGGGGGGGGGGGGGGGGGGGGGGGGGGGGGGGGGGGGGGGGGFDGFGGGGGGGGGGGGGGFGGGGGGGGGFGFGEGGGGGGGGGGGGGGGGGGGGGGGGGGGGGGGGGGGGGGGGGGGGGGGGGGGGGGGGGGGGGGGEGGGGGGGGGGGGGGGCGGGG7CCEEFGGGGGGGGGGGFFFCC88CFEFCGGGGGGGGGGGGGGGGGGGGGGEDGGGGGGGGGGGFFFGGFFFFGGFGB7C:D@FF<DBFG)CFFB>0,;?1:0:DBA<A4AF
@DE18INS60510:318:000000000-B6LD3:1:1101:19136:6030 1:N:0:AAGAGGCATTATGCGA
TGGGGAATATTGCACAATGGGCCCAAGCCTGATGCAGCCATGCCGCGTGTATGAAGAAGGCCTTCGGGTTGTAAAGTACTTTCAGCGGGGAGGAAGGGAGTAAAGTTAATACCTTTGCTCATTGACGTTACCCGCAGAAGAAGCACCGGCTAACTCCGTGCCAGCAGCCGCGGTAATACGGAGGGTGCAAGCGTTAATCGGAATTACTGTGCGTAAAGCGCACGCAGGCGGTTTGTTAAGTCAGATGTGAAATCCCCGGGCTCAACCTGGGAACTGCATCTGA
+
GGGGGGGGGGGGGGGGGGGGGGGGGGGGGGDGGGGGGGGGGGGGGGGGGGGGGGGGGGGGGGGGGGGGGGGGGGGGGGGGGGGGGGGGGGGGGGGGGGGGGGGGGGGGGGGGGGGGGGGGGGGGGGGGGGGGGGGGGGGGGGGGGGGGGGGGGGGGGGGGGGGGGGGGGGGGGGGGGGGGGEGGGGGGGGGGDGEGGGGGGGGGFGGGFGGGGGGGGGGGGGGGGGGGGGDDDGGFFFGGFFFFGGFGFGGGG4@FCD>FGBGG?7F?FFFFBFB?DFBFF>=
@DE18INS60510:318:000000000-B6LD3:1:1101:23923:6032 1:N:0:AAGAGGCATTATGCGA
TGGGGAATATTGCACAATGGGCGCAAGCCTGATGCAGCCATGCCGCGTGTATGAAGAAGGCCTTCGGGTTGTAAAGTACTTTCAGCGGGGAGGAAGGGAGTAAAGTTAATACCTTTGCTCATTGACGTTACCCGCAGAAGAAGCACCGGCTAACTCCGTGCCAGCAGCCGCGGTAATACGGAGGGTGCAAGCGTTAATCGGAATTACTGGGCGTAAAGCGCACGCAGGCGGTTTGTTACGTCAGATGTGAAATCCCCGGGCTCAACCTGGGAACTGCATCTGT
+
GGGGGGGGGGGFFGGFFGGCFGCF7FGFGGEFGFGFGGGGGGGGFECGCCCF9FAFC<DFGGEFFDEGGGGFFGFGFFGF<FAEFGGGGDGFCF8,BC8FGA?<FFFGGGGGGGCFFGGGGGC<DFEGGGGFGGGGGGGGGGGGGCFCFDGGGGEFGGGGGGGGGGGGGDEDGGGGG?FB>CCCEGGC<A<>ECECFGGFGGGGGFFGGFC5CGEEC7:7DD59EDGCECD3C*77?F*/)0.)0</:=C:>CF??*)(3).>==(<>?FFB?:0??######
@DE18INS60510:318:000000000-B6LD3:1:1101:17355:6039 1:N:0:AAGAGGCATTATGCGA
TGGGGAATATTGCACAATGGGCGCAAGCCTGATGCAGTCATGCCGCGTGTATGAAGAAGGCCTTCGGGTTGTAAAGTACTTTCAGCGGGGAGGAAGGGAGTAAAGTTAATACCTTTGCTCATTGACGTTACCCGCAGAAGAAGCACCGGCTAACTCCGTGCCAGCAGCCGCGGTAATACGGAGGGTGCAAGCGTTAATCGGAATTACTGGGCGTAAAGCGCACGCAGGCGGGTTGTTAAGTCAGATGTGAAATCCCCGGGCTCAACCTGGGAACTGCATCTGA
+
GGGGGGGGGGGFGGGGFGGFGGGGGGGGGGGGGGGGGGGGGGGGEGGGGGGGGGFFGGGGGGGGGGGGGGGGGGGGGGGGGGGGGGGGGGGGGGGGGGGGGGGGGGGGGGGGGGGGGGGGGFGCFGGGGGGGGGGGGEGGFFGGGGGDGGGGGGGGGGGGGGGGGGGGGGGGGEGGGGFGGGGGGGGGGGGGGGGGFGCGCCGGGDFG?CCFGEG=FG><DGGGGGGGGGG)9DGFFFFD78@FC:@C?7:FGFFFFD0;G559?0@:0FBF78023).6<B@
@DE18INS60510:318:000000000-B6LD3:1:1101:25230:6064 1:N:0:AAGAGGCATTATGCGA
TGGGGAATATTGCACAATGGGCGCAAGCCTGATGCGGCCATGCCGCGTGTATGAAGAAGGCCTTCGGGTTGTAAAGTACTTTCAGCGGGGAGGAAGGGAGTAAAGTTAATACCTTTGCTCATTGACGTTACCCGCAGAAGAAGCACCGGCTAACTCCGTGCCAGCAGCCGCGGTAATACGGAGGGTGCAAGCGTTAATCGGAATTACTGGGCGTAAAGCGCACGCAGGCGGTTTGTTAAGTCAGATGTGAAATCCCCGGGCTCAACCTGGGAACTGCATCTGA
+
GGGGGGGGGGGGGGGGGGGFFGGGGGGGGGGGGAFCEGGGGGGGCGGGEG<FFGGGAFGGGGGGGGGGGGGGGGGGGGGFGGGGFGGGGDGGGGGGGGGGGGGGDGGGGGGGGGFGGGGGFFGGGGGFGGGGGGGGGGGFGDG7<CFCCFGE@FFECGGFEGGGGGFGGGGG>*:?FGGGGGGGGDEEGGGGGGGDFFGGGEGGGFGGGGGGGGGGF7CGGG5<EGGGGGCCD*9>F4:DFFFFGF?>F7CGGFFFFGFFG37DF?>?F41:B::7<7AB<AF
@DE18INS60510:318:000000000-B6LD3:1:1101:22354:6077 1:N:0:AAGAGGCATTATGCGA
TGGGGAATATTGCACAATGGGCGCAAGCCTGATGCAGCCATGCCGCGTGTATGAAGAAGGCCTTCGGGTTGTAAAGTACTTTCAGCGGGGAGGAAGGGAGTAAAGTTAATACCTTTGCTCATTGACGTTACCCGCAGAAGAAGCACCGGCTAACTCCGTGCCAGCAGCCGCGGTAATACGGAGGGTGCAAGCGTTAATCGGAATTACTGGGCGTAAAGCGCACGCAGGCGGTTTGTTAAGTCAGATGTGAAATCCCCGGGCTCAACCTGGGAACTGCATCTGA
+
GGGGGGGGGGGGGGGGGGGGGGGGGEGGGGGGGGGGGGGGGGGGGGGGGGGGGGGGGGGGGGGGGGGGGGGGGGGGGGGGGGGGGGGGGGGGGFGGGGGGGGGGGGGGGGGGGGGGDGGGGGGFGGGGGGGGGGGGGGGGGGGGGGGGGGGGGGGGGGGGGGGGGGGDGGGGGGGGGGGGGEGGDGGGGGGDGEEGGGGGGEGGCGGGGGGGGGEGGGGGGGGGGDGGGGGGGDG>FFFCBFFFF+9C67F:DBF:CD>FG5CFFF57:FF::?FFFA2:9<?
@DE18INS60510:318:000000000-B6LD3:1:1101:22971:6084 1:N:0:AAGAGGCATTATGCGA
TGGGGAATATTGCACAATGGGCGCAAGCCTGATGCAGCCATGCCGCGTGTATGAAGAAGGCCTTCGGGTTGTAAAGTACTTTCAGCGGGGAGGAAGGGAGTAAAGTTAATACCTTTGCTCATTGACGTTACCCGCAGAAGAAGCACCGGCTAACTCCGTGCCAGCAGCCGCGGTAATACGGAGGGTGCAAGCGTTAATCGGAATTACTGGGCGTAAAGCGCACGCAGGCGGTTTGTTAAGTCAGATGTGAAATCCCCGGGCTCAACCTGGGAACTGCATCTGA
+
GGGGGGGGGGGGGGGGGGGFGGGGGGGGGGGGGGGGGGGGGGGGGGGGGGFGDGGGGGGGGGGGGGGGGGGGGGGGGGGGGGGGGGGGGGGGGFGGGGGGGGGGGGGGGGGGGGGGGGGGGGGGGGGGGGGGGEGGGGGGGGGGGGGGGGGGGGGGGGGGGGGGGGGGGGGGGGGGGGFGGGGGGGGGGGGGGGGGFEGFGGEGGGGGGGGGGGGGFFFGGD=CEGDDEGGGGGGFFF=C74@@7CF76CGFGF?@5D6>G7FC=?FFFFB0::02><4425=
@DE18INS60510:318:000000000-B6LD3:1:1101:11594:6090 1:N:0:AAGAGGCATTATGCGA
TGGGGAATATTGCACAATGGGCGCAAGCCTGATGCAGCCATGCCGCGTGTATGAAGAAGGCCTTCGGGTTGTAAAGTACTTTCAGCGGGGAGGAAGGGAGTAAAGTTAATACCTTTGCTCATTGACGTTACCCGCAGAAGAAGCACCGGCTAACTCCGTGCCAGCAGCCGCGGTAATACGGAGGGTGCAAGCGTTAATCGGAATTACTGGGCGTAAAGCGCACGCAGGCGGTTTGTTAGGTCAGATGTGAAATCCCCGGGCTCAACCTGGGAACTGCATCTGA
+
GGGGGGGGGGGGGGGGCFGFGGGGGGGGGG,?FDGGGGGGGGGGEGGGGGGGGGFGFGGGGGGGGGDCCFGGGGGGGGGGGGGFGGGGGGGGEFGGDGGGGGGGGGGGGGGGGGGGGGGFCFG:FGGGGG>EGGGGGGFGGGGGGGG>CEGDGGEF@EGGGFGGGGGGGGGGDEGGEFFGGGGEGGGGGG088;CGG7C8>85@FGGGEGC:?EEG=FFDGGGDGGCGGDCD<59>FF**19?FC9=:4*:CFF49CD91C><=F##################
@DE18INS60510:318:000000000-B6LD3:1:1101:20643:6094 1:N:0:AAGAGGCATTATGCGA
TGGGGAATATTGCACAATGGGCGCAAGCCTGATGCAGCCATGCCGCGTGTATGAAGAAGGCCTTCGGGTTGTAAAGTACTTTCAGCGGGGAGGAAGGGAGTAAAGTTAATACCTTTGCTCATTGACGTTACCCGCAGAAGAAGCACCGGCTAACTCCGTGCCAGCAGCCGCGGTAATACGGAGGGTGCAAGCGTTAATCGGAATTACTGGGCGTAAAGCGCACGCAGGCGGTTTGTTAAGTCAGATGTGAAATCCCCGGGCTCAACCTGGGAACTGCATCTGA
+
GGGGGGGGGGGGGGGGGGGGGGGGGGGGGGGGGGGGGGGGGGGGGGGGGGGGGFGGGGGGGGGGGGGGGGGGGGGGGGGGGGGGGGGGGGGGGGGGGGGGGGGGGGGGGGGGGGGGGDFFGGGGGGGEGGGGGGGGGGGGGGGGGGGGGGGGGGG?FGGGGGGGGGGGGGGGGGGGGGGGGEGGGGGGGGCEEEGEGCFGDGGGGGGGGGGFEGGGGGGGGGGGGGGGGGGGDDG5:@FGFFFFGDFFFGF>DF?FFGBBG@GGFFFFFF??>B>?D>4.66?
@DE18INS60510:318:000000000-B6LD3:1:1101:7715:6096 1:N:0:AAGAGGCATTATGCGA
TGGGGAATACTGCACAATGGGCGCAAGCCTGATGCAGCCATGCCGCGTGTATGAAGAATGCCTTCGGGTTGTAAAGTACTTTCAGCGGGGAGGAAGGGAGTAAAGTTAATACCTTTGCTCATTGACGTTACCCGCAGAAGAAGCACCGGCTAACTCCGTGCCAGCAGCCGCGGTAATACGGAGGGTGCAAGCGTTAATCGGAATTACTGGGCGTAAAGCGCACGCAGGCGGTTTGTTAAGTCAGATGTGAAATCCCCGGGCTCAACCTGGGAACTGCATCTTA
+
C@FGGGGGGGGGGGGGGGGGGGGGG7FDFEG<EFEEFGGFGGGGGGGFFCCCFGFGFGGGGGFGGGGGGGGFGFGGGCFFGGGDFGGGGGGGGGFGDGGGGGGCDFGGGFGGGFAFGGGGGGCDDGG7FFCGGGGGGGCFFFGGGGGGGGECCGGGCGGGGGGGGGFGGGDEGEECGGGGGDEGGGGECECGGEEEEFF5EGGGFGFD?FF*CEEG5*:DGGGDEGGGGGG19CD>?@CFF=BBC+6:87CD*@79<72(7.9FF<F7?##############
@DE18INS60510:318:000000000-B6LD3:1:1101:18296:6113 1:N:0:AAGAGGCATTATGCGA
TGGGGAATATTGCACAATGGGCGCAAGCCTGATGCAGCCATGCCGCGTGTATGAAGAAGGCCTTCGGGTTGTAAAGTACTTTCAGCGGGGAGGGAGGGAGTAAAGTTAATACCTTTACTCATTGACGTTACCCGCAGAAGAAGCACCGGCTAACTCCGTGCCAGCAGCCGCGGTAATACGGAGGGTGCAAGCGTTAATCGGAATTACTGGGCGTACAGCGCACGCAGGCGGTTTGTTAAGTCAGATGTGAAATCCCCGGGCTCAACCTGGGAACTGCATCTGA
+
GGGGGGGGGGGGGGGGGGGGGGGGGGGGGGGGGGGGGGGGGGGGGGGGGGGGGGGGGGGGGGGGGGGGGGGGGGGGGGGGGGGGGGGGGGGGGGGGGGGGGGGGGGGGGGGGGGGGGGGGGGGGGGGGGGGGGGGGGGGGGGGGGGGGGGGGGGGGGGGGGGGGGGGGGGGGGGGGGGGGGGGGGGGGGGGGGGGGGGGGGGGGGGGGGGGGGGG*:76CDGGGGGGGGGG<CCD>@BD>9@FFF??FFFGGGFFFGG>9:.*9??FFF>:08?04>B>FB96
@DE18INS60510:318:000000000-B6LD3:1:1101:19817:6113 1:N:0:AAGAGGCATTATGCGA
TGGGGAATATTGCACAATGGGCGCAAGCCTGATGCAGCCATGCCGCGTGTATGAAGAAGGCCTTCGGGTTGTAAAGTACTTTCAGCGGGGAGGAAGGGAGTAAAGTTAATACCTTTGCTCAATGACGTTACCCGCAGAAGAAGCACCGGCTAACTCCGTGCCAGCAGCCGCGGTAATACGGAGGGTGCAAGCGTTAATCGGAATTACTGGGCGTAAAGCGCACGCAGGCGGTTTGTTAAGTCAGATGTGAAATCCCCGGGCTCAACCTGGGAACTGCATCTGA
+
GGGGGGGGGGGGGGGGGGGGGGGGGGGGGGFGGGGGGGGGGGGGGGGGGGGGGGGGGGGGGGGGGGGGGGFEFGGGGGGFGGGGGGGGGGGGGGGGGGEGGGGGGG9FGGFGGGGGGGGGGGGGGGGFGGGGGEFGGGGGGGGGGGGGGGGEGGGGGGGGGGGGGGGG@FGGGGGGGGGGGGGGEGGGGGFGGEEGGGGGGGGGGGGGGGGGGGGCF*2C:CCDGGGGDDD9<1>FFFCC8?74:<=?FFGG>F:FGG99GDGF?8>?BFFF??),4A:B2>F
@DE18INS60510:318:000000000-B6LD3:1:1101:23611:6119 1:N:0:AAGAGGCATTATGCGA
TGGGGAATATTGCACAATGGGCGCAAGCCTGATGCAGCCATGCCGCGTGTATGAAGAAGGCCTTCGGGTTGTAAAGTACTTTCAGCGGGGAGGAAGGGAGTAAAGTTAATACCTTTGCTCATTGACGTTACCCGCAGAAGAAGCACCGGCTAACTCCGTGCCAGCAGCCGCGGTAATACGGAGGGTGCAAGCGTTAATCGGAATTACTGGGCGTAAAGCGCACGCAGGCGGTTTGTTAAGTCAGATGTGAAATCCCCGGGCTCAACCTGGGAACTGCATCTGA
+
GGGGGGGGGGGGGGGGFGGGGGGGGDE7FGGFGGGGGGGGGGGGGEGFGGGGGGFGGGGGGG@FFGGGGGGGGCF9DFDGGFGFGGGGGGFGGGGGG*CFGFFDFFCFEE9C:FGF@FBFFFGGGFGFGEGGFEGGGGFCFFFGGGGGGGGCFGG?CGGGGGGFG?:CCEEGECCC+<EGCEGGGEGE?@:CE::E5CCCEE>>?09CFCFC5>E5C:753>EGGGDDC57>/*90??C7BFF?77=*/2:?799)994,97>CFFFBF@?############
@DE18INS60510:318:000000000-B6LD3:1:1101:11403:6122 1:N:0:AAGAGGCATTATGCGA
TGGGGAATATTGCACAATGGGCGCAAGCCTGATGCAGCCATGCCGCGTGTATGAAGAAGGCCTTCGGGTTGTAAAGTACTTTCAGCGGGGAGGAAGGGAGTAAAGTTAATACCTTTGCTCATTGACGTTACCCGCAGAAGAAGCACCGGCTAACTCCGTGCCAGCAGCCGCGGTAATACGGAGGGTGCAAGCGTTAATCGGAATTACTGGGCGTAAAGCGCACGCAGGCGGTTTGTTAAGTCAGATGTGAAATCCCCGGGCCCAACCTGGGAACTTCATCCGA
+
GGGGGEGG9EDEFGGFFFGDGGGGG>>@FFDGEFG9FGCFA=FGGGGGGGCF<FCFFFGGGFGGGGG7FFBCFF,;@CCGCFGAEBFGDGECG@CFGG*1CF9,CECEGG:FFG9C:9,>?BFCEF@14CEGGGGGGCG86<CFCFC>8C8*<FCFCGFGGGFGG6EGFEE*:2:C9CE:EEGDG8**<EFFEEEGFCFC5;8C6FFGG6C58CE5E>FDDDGG=35C=EDDG537)*2077==*+9C*:*:>@F/19>BD))1.4@?F>?B7(24<2<A23>
@DE18INS60510:318:000000000-B6LD3:1:1101:20224:6133 1:N:0:AAGAGGCATTATGCGA
TGGGGAATATTGCACAATGGGCGCAAGCCTGATGCAGCCATGCCGCGTGTATGAAGAAGGCCTTCGGGTTGTAAAGTACTTTCAGCGGGGAGGAAGGGAGTAAAGTTAATACCTTTGCTCATTGACGTTACCCGCAGAAGAAGCACCGGCTAACTCCGTGCCAGCAGCCGCGGTAATACGGAGGGTGCAAGCGTTAATCGGAATTACTGGGCGTAAAGCGCACGCAGGCGGTTTGTTAAGTCAGATGTGAAATCCCCGGGCTCAACCTGGGAACTGCATCTGA
+
GGGGGGGGGGGGGGGGGGGGGGGGGGGGGGGGGGGGGGGGGGGGGGGGGGGGGGGGGGGGGGGGGGGGGGGGGGGGGGGGGGGGGGGGGGGGGGGGGGGGGGGGGGGGGGGGGGGGGGGGGGGGGGGFGGGGGGGGGGGGGGGGGGGGGGGGGGGGGGGGGGGGGGGGGGGGGGDEGGGGGE?EGGGGGGGGGGGGFGGGGGGFGGGGGGFGGGGG5CGGGGGGDCGGGGG79DGFFFGGFFFFGGF:?FGGGFFFGGFFG35CFBFFFFF78024<A<AFF4
@DE18INS60510:318:000000000-B6LD3:1:1101:19751:6134 1:N:0:AAGAGGCATTATGCGA
TGGGGAATATTGCACAATGGGCGCAAGCCTGATGCAGCCATGCCGCGTGTATGAAGAAGGCCTTCGGGTTGTAAAGTACTTTCAGCGGGGAGGAAGGGAGTACCGTTAATACCTCTGCTCATTGACGGTACCCGCAGACGAAGCACCGGCTAACTCCGTGCCAGCAGCCGCGGTAATACGGCGCCCGCAAGCGTTATTCAGAATTACTGCGCGTAAAGCGCACGCAGGCGGCTGGTTAAGTCCCATGGAAAATCGCCGGGCTCGACCAGGCAACTGCACCTGA
+
GGGGG@FG<FGDGGGGGGGFG,@:@@+@FFEDCDGFFGFF9EGGGGGCFE,@F6F<FFD8E<EGGGG7EF:=FFCF@,CF9FF9FG@EDDF7CG,F7BFC>D,,3B7@@F,>DF,:>,,,8,38=F++3@+=<><CC3,***1*,>F*<*<*@A,7,<C1CCFEFGD*BEC8*F#############################################################################################################
@DE18INS60510:318:000000000-B6LD3:1:1101:12599:6150 1:N:0:AAGAGGCATTATGCGA
TGGGGAATATTGCACAATGGGCGCAAGCCTGATGCAGCCATGCCGCGTGTATGAAGAAGGCCTTCGGGTTGTAAAGTACTTTCAGCGGGGAGGAAGGGAGTAAAGTTAATACCTTTGCTCATTGACGTTACCCGCAGAAGAAGCACCGGCTAACTCCGTGCCAGCAGCCGCGGTAATACGGAGGGTGCAAGCGTTAATCGGAATTACTGGGCGTAAAGCGCACGCAGGCGGTTTGTTAAGTCAGATGTGAAATCCACGGGCTCAACCTGGGAACTGCAACTGA
+
GGGGGGGGFGGGGGGGFFG8FGGGGGG8FG8FFGGFGGFGDFGGGGGGGGFGGGEDGG8EA<FFGFGCEGGGGGGFFGGGGGGFDE@EDF:>F:EBF>FCC8CFAFGAFGDFFGDGEFGGGGGCFFGGF8FFGGGGGEGGGGDCFFG7BEC@:FGGGGGGGGGGGGGGGGGGFG@EF?FF5*=C*;CE+<<FEG5;;CC;5CGGFCFGC6=CEE=EGGGCDDGGG37C=7C7CGG;:7CD=@@F797F477*:6?*79>9C:>7??FFB@#############
@DE18INS60510:318:000000000-B6LD3:1:1101:13099:6151 1:N:0:AAGAGGCATTATGCGA
TGGGGAATATTGCACAATGGGCGCAAGCCTGATGCAGCCATGCCGCGTGTATGAAGAAGGCCTTCGGGTTGTAAAGTACTTTCAGCGGGGAGGAAGGGAGTAAAGTTAATACCTTTGCTCATTGACGTTACCCGCAGAAGAAGCACCGGCTAACTCCGTGCCAGCAGCCGCGGTAATACGGAGGGTGCAAGCGTTAATCGGAATTACTGGGCGTAAAGCGCACGCAGGCGGTTTGTTAAGTCAGATGTGAAATCCCCGGGCTCAACCTGGGAACTGCATCTGA
+
GGGGGGGGGGGGGGGGGGGGGGGGGGGGGGGGGGGGGGGGGGGGGGGGGGGGGGGGGCA<FGGGGGGGEGGGGGFFFFGGGGGGGGGGGGGDGEGGGGCCCFECFGGGGGCGGGGGGGGGGGGFFGGFGGGGGGGGGGGGGGGGGGGGGGGC@FGGGGGDEGGGGGGGGGGGGGCCGCCFE*?>EGDGGGGGGGGEFGGGGGGGG7CF?CGGGGCEGGFDGGGDDGGGGCD)9CDFF?GFFBF6:EFGFC*:7B:9FDBFGECG6?F07@0:>BF<<2<544=
@DE18INS60510:318:000000000-B6LD3:1:1101:21760:6158 1:N:0:AAGAGGCATTATGCGA
TGGGGAATATTGCACAATGGGCGCAAGCCTGATGCAGCCATGCCGCGTGTATGAAGAAGGCCTTCGGGTTGTAAAGTACTTTCAGCGGGGAGGAAGGGAGTAAAGTTAATACCTTTGCTCATTGACGTTACCCGCAGAAGAAGCACCGGCTAACTCCGTGCCAGCAGCCGCGGTAATACGGAGGGTGCAAGCGTTAATCGGAATTACTGGGCGTAAAGCGCACGCAGGCGGTTTGTTAAGTCAGATGTGAACTCCCCGGGCTCAACCTGGGAACTGCATCTGA
+
GFGFEEGGGGGCFFGGGGGG8F@FEEGGGGGFGFCGGGGFGGGFDFGBCFFFGGEAAFEFGGGGFGGGGGFG??FGFGGGGGGECFGDGGEGCBDCEECFF>D<,ECCCF9FGGGGGGGGGGG;FGGGGGGGGGE<FDEGGGGGAFFE:CEFFCFGGGGGGFGGGGGGFGD*::8*<CE5E5?C5CEGCG7CGEC8CFFFGCEG?+CF<+>7?E5>E>CDDCEDE3=35=D)7DG:)9>CFF?B*+9:/>7*:7?>DG>>G:C####################
@DE18INS60510:318:000000000-B6LD3:1:1101:16796:6159 1:N:0:AAGAGGCATTATGCGA
TGGGGAATATTGCACAATGGGCGCAAGCCTGATGCAGCCATGCCGCGTGTATGAAGAAGGCCTTCGGGTTGTAAAGTACTTTCAGCGGGGGGGAAGGGAGTAAAGTTAATACCTTTGCTCATTGACGTTACCCGCAGAAGAAGCACCGGCTAACTCCGTGCCAGCAGCCGCGGTAATACGGAGGGTGCAAGCGTTAATCGGAATTACTGGGCGTAAAGCGCACGCAGGCGGTTTGTTAAGTCAGATGTGAAATCCCCGGGCTCAACCTGGGAACTGCCTCTGA
+
GGGGGGGGGGGGGGGGGGGGGGGGGGGGGGGGGGGGGGGGGGGGGGGGGGGGGGGGGGGGGGGGGGGGGGGGGGGGGGGGGGGGGGGGGGGGGGGGEGGGGGGGGGGGGGFGGGGGGGGGGGG7CGEGGGGGGGGGGGGGGGGGGGGGGGGGGGGGGGGGGGGGGGGGGGGGGGGGGGGGGGGGGGGGGGGGGGEEC9FFGGGGG?FGGFGGGGGEGGGGGGCGGGGGGDG553CF44:FFFFF>76CF>D7CF?FGGBFD7*CFBF:7FFF?0?<>()57:?
@DE18INS60510:318:000000000-B6LD3:1:1101:13846:6199 1:N:0:AAGAGGCATTATGCGA
TGGGGAATATTGCACAATGGGCGCAAGCCTGATGCAGCCATGCCGCGTGTATGAAGAAGGCCTTCGGGTTGTAAAGTACTTTCAGCGGGGAGGAAGGGAGTAAAGTTAATACCTTTGCTCATTGACGTTACCCGCAGAAGAAGCACCGGCTAACTCCGTGCCAGCAGCCGCGGTAATACGGAGGGTGCAAGCGTTAATCGGAATTACTGGGCGTAAAGCGCACGCAGGCGGGTTGTTAAGTCAGATGTGAAATCCCCGGGCTCAACCTGGGAACTGCATCTGA
+
GGGGGGGGGGGGGGGGFGGGGGGGGGGGGGGGGGGGGGGGGGGGGGGGGGGGGGGGGGGGGGGGGFGGGGGEGGGGGGGGGGGGEGGGGG>FGGGGGGGGGGGGGGGGGGGGGGGGGGGGGGGFGGGGGGGGGGGGGGGGGGGGGGGDGGGGGGGGGGGFGGFDGGGGGGGEGGGGGGGGG5CECGGGGGGGGGGGCGGGE>EGGFFGGGCEEGEE=FFDCDGGGCGGGGD)9DD>FFFDFFFF7F=D4:C7FFFFGGBFG)>F62@BFF<?:8272)6<2>F
@DE18INS60510:318:000000000-B6LD3:1:1101:24903:6207 1:N:0:AAGAGGCATTATGCGA
TGGGGAATATTGCACAATGGGCGCAAGCCTGATGCAGCCATGCCGCGTGTATGAAGAAGGCCTTCGGGTTGTAAAGTACTTTCAGCGGGGAGGAAGGGAGTAAAGTTAATACCTTTGCTCATTGACGTTACCCGCAGAAGAAGCACCGGCTAACTCCGTGCCAGCAGCCGCGGTAATACGGAGGGTTCAAGCGTTAATCGGAATTACTGGGCGTAAAGCGCACGCAGGCGGTTTGTTAAGTCAGATGTGAAATCCCCGGGCTCGACCTGGGAACTGCATCTGC
+
GGGGDGGGFGGFGGGGGGDCFFFGGGGGGGFGGGGGGGGGGGGGGGCF7F8CAFFGGG?FGGGGGCCFFGGGFFGFGGGGGGGE<A:CCG+F:FFFDGFGF8,DEGGGDG9FFGGGGGGG,<FC9BCFGGGGGGGEDCFGFG7FGGGGFFG7>AEGF:F<FG@FGGCGCCEEGG78CFGGC*<CEG68:77@CEC*/+<;C5*8A<<E<+C::CC*/*:/95=CECC:E*57C*7;5/:F86=B*<*:@*0?FFFFG:96C@3>@BD0(0-27??22)4::A#
@DE18INS60510:318:000000000-B6LD3:1:1101:20291:6214 1:N:0:AAGAGGCATTATGCGA
TGGGGAATATTGCACAATGGGCGCAAGCCTGATGCAGCCATGCCGCGTGTATGAAGAAGGCCTTCGGGTTGTAAAGTACTTTCAGCGGGGAGGAAGGGAGTAAAGTTAATACCTTTGCTCATTGACGTTGCCCGCAGAAGAAGCACCGGCTAACTCCGTGCCAGCAGCCGCGGTAATACGGAGGGTGCAAGCGTTAATCGGAATTACTGGGCGTAAAGCGCACGCAGGCGGTTTGTTAAGTCAGATGTGAAATCCCCGGGCTCAACCTGGGAACTGCATCTGA
+
GGGGGGGGGGGGGGGGGGGGGGGGGGGGGGGGGGGGGGGFGGGGGGGGGGGGGGGGGGGGGGGGGGGGFGGGGGGGGGGGGGGFGGGGGGGGGGGGGDFGGGGGGFGGGGGGGGGGGGGGGGGGGGGGGGGGGGGGGGGGGGGGGGGGGGGGGGGGGGGGGGGGCGGGGGGEGGGGFGG>EGGGGGGGGFFGGGCG57CGCGEF?GFGCEGFGGGGGGGGGGGGGGGGGGG><DGF:?FGFFFFCCFDBFFFGF@)9DBBGEFG@BF>?F00:B?FFF<<A>=
@DE18INS60510:318:000000000-B6LD3:1:1101:21117:6233 1:N:0:AAGAGGCATTATGCGA
TGGGGAATATTGCACAATGGGCGCAAGCCTGATGCAGCCATGCCGCGTGTATGAAGAAGGCCTTCGGGTTGTAAAGTACTTTCAGCGGGGAGGAAGGGAGTAAAGTTAATACCTTTGCTCCTTTACGGTACCCGCAGAAGAAGCACCGGCTAACTCCGTGCCAGCAGCCGCGGTAATACGGAGGGTGCAAGCGTTAATCGGAATTACTGGGCGTAAAGCGCACGCAGGCGGTTTGTTAAGTCCGATGTGAAATCCCCGGGCCCAACCTGGGAAATGCATCTGA
+
GCFGGGGG<FGCAEFFFGGGGGFGGG7FGGGGF9<CFG8F@FGGDGGGGC,EGGGGGGFGEAFGGGG+F:CFGGGGAAFFFG?<,?:FC+@+CG<,BCF@F>FFFFF9<FDFFFGG9<,@,B=,,,3+@<CFG+>+33@FGGFG7DC>CE<*?:,,?BG:CF9>B,6=C*:4F7*=<+B:C*48BE8C+33@/2AC*AF*;21:CC9A++:=:**2177)5)2<C55CC*9>CDD.7**:9B*7)*50*2*:C66<CCB########################
@DE18INS60510:318:000000000-B6LD3:1:1101:17486:6252 1:N:0:AAGAGGCATTATGCGA
TGGGGAATATTGCACAATGGGCGCAAGCCTGATGCAGCCATGCCGCGTGTATGAAGAAGGCCTTCGGGTTGTAAAGTACTTTCAGCGGGGAGGAAGGGAGTAAAGTTAATACCTTTGCTCATTGACGTTACCCGCAGAAGAAGCACCGGCTAACTCCGTGCCAGCAGCCGCGGTAATACGGAGGGTGCAAGCGTTAATCGGAATTACTGGGCGTAAAGCGCACGCAGGCGGTTTGTTAAGTCAGATGTGAAATCCCCGGGCTCAACCTGGGAACTGCATCTGA
+
GGGGGGGGGGGGGGGGGGGCFGGGGGGGGGGGGFGGGGGGGGGGDGGGGGGGGGGGGGFGGGGGGGGGGGGGGGGGGGGGGGGGFGGGGGGGDFGGGGGGGGGGGGGGGGGGGGGGGGGGGGGGGGGGGGGGGGGGDCGFGGGGGGGGGGGGFGGGGGGCEGGGGGGGGGGGGGGGGGGGGEGGGGGGGGFGGGGGGGGGDGCFFCGGFGDC5CECGGGGGGEDEGGGDEDCD<CFF?CFFFF?DGFGFGGDGFFFGC>9GBGGFFF?:F605<B2<<BF9AF
@DE18INS60510:318:000000000-B6LD3:1:1101:23952:6252 1:N:0:AAGAGGCATTATGCGA
TGGGGAATATTGCACAATGGGCGCAAGCCTGATGCAGCCATGCCGCGTGTATGAAGAAGGCCTTCGGGTTGTAAAGTACTTTCAGCGGGGAGGAAGGCAGTAAAGTTAATACCTTTTCTCTTTTACGTTACCCGCAGCAGACGCACCGGCTAACTCCGTGCCAGCAGCCGCGGTAATACGGATGGTGCACGCGTTAATCTGAATTACTGCGCGTAAAGCGCACGCAGGCTGTTTGTTAAGTCAGATGTGAACTCCCCTGGCTCACTCTCGGCACTCCACCTCA
+
CE@AGFEECCA<EEF66CCCCF7@:CF8:@C8CFCA,AC<FCFD7FGGEGGEFECCCF,EFEGFF@=+FG7F,?5<FGF,C?EF<F@C4++@C=?,B,3+:,<@,FGFGGADFFGD,3CB,<B,C,BBFFG9,@CC:+D,,,@F>BC**15*,@;,<*=1*1,?1<@,;=*4<4=*?BFD5C:CFG?:<+2*1*:CF9C+0++<+A0<0+/:2:E*::C))1>>EC=9**/99C4;)6*0/99F*<7C4*77:?6@C##########################
@DE18INS60510:318:000000000-B6LD3:1:1101:17532:6263 1:N:0:AAGAGGCATTATGCGA
TGGGGAATATTGCACAATGGGCGCAAGCCTGATGCAGCCATGCCGCGTGTATGAAGAAGGCCTTCGGGTTGTAAAGTACTTTCAGCGGGGAGGAAGGGAGTAAAGTTAATACCTTTGCTCATTGACGTTACCCGCAGAAGAAGCACCGGCTAACTCCGTGCCAGCAGCCGCGGTAATACGGAGGGTGCAAGCGTTAATCGGAATTACTGGGCGTAAAGCGCACGCAGGCGGTTTGTTAAGCCAGATGTGAAATCCCCGGGCTCAACCTGGGAACTGCCTCTGA
+
GGGGDGFGGGGGGGGGGGGGGGGGGGGFGGGGGGGGGGGGGGGGGGGGGGFFGGGGGGEGGGGGGGGGGGGGGFGGEGGGGGGGC,>EEDDGDGGGGDFFFDFFFGGGGGFGGGGDFGAFCGG9BD@CGECFGGGGGDCGGGGGGGGGDEEGFGGGGGGFGGG,=BFGG*::CC@CECG@CEEDCGCEGF98ECEGCCD>EG8CF7+ACFFGCEG=FGGGGGGDEDECEEC)9*9@54:**0))29**9:0**9667C03C5C4@?)((76:?FFF#######
@DE18INS60510:318:000000000-B6LD3:1:1101:20504:6269 1:N:0:AAGAGGCATTATGCGA
TGGGGAATATTGCACAATGGGCGCAAGCCTGATGCAGCCATGCCGCGTGTATGAAGAAGGCCTTCGGGTTGTAAAGTACTTTCAGCGGGGAGGAAGGGAGTAAAGTTAATACCTTTGCTCATTGACGTTACCCGCAGAAGAAGCACCGGCTAACTCCGTGCCAGCAGCCGCGGTAATACGGAGGGTGCAAGCGTTAATCGGAATTACTGGGCGTAAAGCGCACGCAGGCGGTTTGTTAAGTCAGATGTGAAATCCCCGGGCTCAACCTGGGAACTGCATCTGA
+
GGGGGGGGGGGGGGGFGGGGGGFFGGGGGGGGGGGGGFFFFGGGGGGGGGGGGGGGGGGGGGGGGGGGGGGGGGGGGGGFGGGGGGGGGGGGGGGGGGGGGGFEGGGGGGGGGGGFFGCGGGGGGGGEFGGGGGGGGGGGGGGGGDGGGGGGGGGGFGGGGGGGGGGGGGGGGGDGFFFGG>CGGGGGGGGGG>CCEFGGGDGGEGGCEGCCEGGCFGGGGGGGEDCDGGG195D7F4?D8@FF>E@FFFFFG?F:<3-4>><FF1F0<><?:8?7<A2<9AF
@DE18INS60510:318:000000000-B6LD3:1:1101:24186:6327 1:N:0:AAGAGGCATTATGCCA
TGGGGAATATTGCACAATGGGCGCAAGCCTGATGCAGCCATGCCGCGTGTATGAAGAAGGCCTTCGGGTTGTAAAGTACTTTCAGCGGGGAGGAAGGGAGTAAAGTTAATACCTTTGCTCATTGACGTTACCCGCAGAAGAAGCACCGGCTAACTCCGTGCCAGCAGCCGCGGTAATACGGATGGTGCAAGCGTTAATCGGAATTACTGGGCGTAAAGCGCACGCAGGCGGTTTGTTAAGTCAGATGTGACATCCCCGGGCTCAACCTGGCAACTGCATCTGA
+
GGGGGGGGGGGGGGGGGGGGGGFGGGEFGGGGGGGGGGEGAFGGGGGGGGGGGGGGGGGF8CFGGGGCEFGGFGGGFFGFCFGGGG@FEG:FEEGFC@DCCDE,C<8,BB@<FEFGFD=F,=DE<<BF+3@FC:F:>FF:7F@FFGGGGDG7BFGGGGGGGG;FF:8C,<C*1**4?E9833*=CF+BEC?CECGGF+<A;CE8C7C?++:>/>EC*?75DD*7CG=)>57/97D;?6*2/9*9?C6:*:*2?6)77301CFG6=?FF###############
@DE18INS60510:318:000000000-B6LD3:1:1101:14585:6333 1:N:0:AAGAGGCATTATGCGA
TGGGGAATATTGCACAATGGGCGCAAGCCTGATGCAGCCATGCCGCGTGTATGAAGAAGGCCTTCGGGTTGTAAAGTACTTTCAGCGGGGAGGAAGGGAGTAAAGTTAATACCTTTGCTCATTGACGTTACCCGCAGAAGAAGCACCGGCTAACTCCGTGCCAGCAGCCGCGGTAATACGGAGGGTGCAAGCGTTAATCGGAATTACTGGGCGTAAAGCGCACGCAGGCGGTTTGTTAAGTCAGATGTGAAATCCCCGGGCTCAACCTGGGAACTGCATCTGA
+
GGGGGGGGGGGGGGGGGGGGGGGGGGGFGGGGGGGGGGGGGGGGGGGGGGGGGGGGGGGGGGGGGGGGGGGGFGGGGGGGGGGGGGGGGGGGGGGGGGGGGGCGGGGGGGGGGGGGGGGGGGGGGGGGGGGGGGGGGGGGG@CFGGGGGGEGGGGGGGGGGGGGGGFGGGGGGGGGGFGFGDGGGGGGGGGGGGGGGGGGGGGGGGGGG?FFGGGGFGGGGGGGGGGGGGGDDGGFFFGGFFFFGGFGFGCGGFFFDD02DDF4FBFBFFF05:???ADBAFF
@DE18INS60510:318:000000000-B6LD3:1:1101:16874:6347 1:N:0:AAGAGGCATTATGCGA
TGGGGAATATTGCACAATGGGCGCAAGCCTGATGCAGCCATGCCGCGTGTATGAAGAAGGCCTTCGGGTTGTAAAGTACTTTCAGCGGGGAGGAAGGGAGTAAAGTTAATACCTTTGCTCATTGACGTTACCCGCAGAAGAAGCACCGGCTAACTCCGTGCCAGCAGCCGCGGTAATACGGAGGGTGCAAGCGTTAATCGGAATTCCTGGGCGTAAAGCGTACGCAGGCGGTTTGTTAAGTCCGATGTGAACTCCCCGGGCTCAACCTGGGAACTGCATCTGA
+
FFFGCGGGGGF9EEFG<EFEFGGGDEFGGGGGGGGFFEEEFGGDEGEFGGGFGAEC?FC<FFGFFGFEGGGGGGFFFFGECEFFBGCC:7FG+C<473DCFG9EEGGGGG9?AFGG9<>FFGGCAFGGGFDB<F@+:CFC7CC:FFF@*>>*><9AFEGC@C,,;,2,4*=C*=*=:BF88*=**AEG6C+*;:*;8::*;>*;F+3C9<558EC55:*1*/*9**:):5<7D19.7**2@==))*)9?7D*?=?75D;0DB#####################
@DE18INS60510:318:000000000-B6LD3:1:1101:16415:6349 1:N:0:AAGAGGCATTATGCGA
TGGGGAATATTGCACAATGGGCGCAAGCCTGATGCAGCCATGCCGCGTGTACGAAGAAGGCCTTCGGGTTGTAAAGTACTTTCAGCGGGGAGGAAGGGAGTAAAGTTAATACCTTTGCTCATTGACGTTACCCGCAGAAGAAGCACCGGCTAACTCCGTGCCAGCAGCCGCGGTAATACGGAGGGTGCAAGCGTTAATCGGAATTACTGGGCGTAAAGCGCACGCAGGCGGTTTGTTAAGTCAGATGTGAAATCCCCGGGCTCAACCTGGGAACTGCATCTGA
+
GGGGGGGGGGGGGGGGGGGGGGGGGGGGGGGGGGGGGGGGGGGGGGGGGGGGGGGGGGGGGGGGGGGGGGGGGGGGGGGGGGGGGGGGGGEEGGFFGGGGGGGGGGGGGGGGGGGGGGGGGGGGGGGGGGGGGGGGGEGGGGGGGGGGGGGGGGGGGGGGGGGGGGGGGDGGDEGDGGGG8>EEGGGGGGCFGGGGGGGGGGGFCFGFFG*:=EECFCGGGGGGGGG:EGGDDGGFFF=CFFFFGGFFFGCFGFFFCD07D>CGFFFFBF?(53>>BBF>4<9
@DE18INS60510:318:000000000-B6LD3:1:1101:18390:6375 1:N:0:AAGAGGCATTATACGA
TGGGGAATATTGCACAATGGGCGCAAGCCTGATGCAGCCATGCCGCGTGTATGAAGAAGGCCTTCGGGTTGTAAAGTACTTTCAGCGGGGAGGAAGGGAGTAAAGTTAATACCTTTGCTCATTGACGTTACCCGCAGAAGAAGCACCGGCTAACTCCGTGCCAGCAGCCGCGGTAATACGGAGGGTGCAAGCGTTAATCGGAATTACTGGGCGTAAAGCGCACGCAGGCGGTTTGTTAAGTCAGATGTGAAATCCCCGGGCTCAACCTGGGAACTGCATCTGA
+
GGGGGGGGGGGGGGGGGGGGGGGGGGGGGGGGGGGGGGGGGGGGGGGGGGGGGGGGGGGGGGGFFCGGGGGGGGGGGGGGFGGGGGGGGGDGGGGGGGGGGGGGGGGGGGGGGGGGGGGGFFG@FGGEFFGGGGGGGGGCFGGGGGGGGGGGGGGGGGGGGGGGGFGGGGGGDGGGGGGG5*::5EGGGCEGGGGGEGGGGGGGGCGFCGGFGGGEFGFGDCGGGGG<EEGD3<C:@F*CFFFFGG=:BFGFGFFF<D19G>GGFBF?:<:7>:7??A#####
@DE18INS60510:318:000000000-B6LD3:1:1101:7856:6379 1:N:0:AAGAGGCATTATGCGA
TGGGGAATATTGCACAATGGGCGCAAGCCTGATGCAGCCATGCCGCGTGTATGAAGAAGGCCTTCGGGTTGTAAAGTACTTTCAGCGGGGAGGAAGGGAGTAAAGTTAATACCTTTGCTCCTTGACGTTACCCGCAGAAGCAGCACCGGCTAACTCCGTGCCAGCAGCCGCGGTACTACGGAGGTTGCAAGCGTTAATCGGCATTACTGGGCGTACAGCGCACGCAGGCGGTTTTTTAAGTCAGATGTGAAATCACCGTGCTCAACCTGGGCACTGCATCTGC
+
GGGFDGGGGGGFGFFFFFFFFC7FFGGGGGGFFFFFFGGGGGGGGGGGGGFBFF<DGGDEGGGGG@FDFFEGDCFGGGGGEGGGFF**5*:<F7CFF7<1F,8,<FF?:?:FFGFFCGFG,?C,<F*CCCGGGGC>E:+<++*;6CCCGGG5?<?FFDC*CCCEC;*;CEECCE**<<<CC5CC*;FGG7EFEEG88CF***/:9++<++/:8:C*:*9)9)53?DGDECG5CC#################################################
@DE18INS60510:318:000000000-B6LD3:1:1101:13250:6381 1:N:0:AAGAGGCATTATGCGA
TGGGGAATATTGCACAATGGGCGCAAGCCTGATGCAGCCATGCCGCGTGTATGAAGAAGGCCTTCGGGTTGTAAAGTACTTTCAGCGGGGAGGAAGGGAGTAAAGTTAATACCTTTGCTCATTGACGTTACCCGCAGACGAAGCACCGGCTAACTCCGTGCCAGCAGCCGCGGTAATACGGAGGGTGCAAGCGTTAATCGGAATTACTGGGCGTAAAGCGCACGCAGGCGGTTTGTTACGTCAGATGTGAACTCCCCGGGCTCAACCTGGGAACTGCATCTGA
+
GGGGGGGGGGGG@FFGGGGGGGGCGGGGGGGGF?EFGGFG9FFGGGGGGEGGGGGGGGGGGGGGGCEEGGCGGGC;F;DBFGCGGG:FEGGGGGFFFC@@FC::CCFEFC<>F:F<C::C<:C?,,<8=FGGECE**/**1*18<EGC8CC8<8E+<EG5>@+<8*;FE5?/*/1C+<:******;;ECC7CCAC>;AF5*;*;?+<:EF5A8>=CF77171:9=)C)773C<3*8:=7*7>B)*+92*0**;=FF*)(4DBFF###################
@DE18INS60510:318:000000000-B6LD3:1:1101:17115:6382 1:N:0:AAGAGGCACTATGCGA
GGGGGAATATTGCACAATGGGCGCAAGCCTGATGCAGCCATGCCGCGTGTATGAAGAAGGCCTTCGGGTTGTAAAGTACTTTCAGCGGGGAGGAAGGGAGTAAAGTTAATACCTTTGCTCATTGACGTTACCCGCAGAAGAAGCACCGGCTAACTCCGTGCCAGCAGCCGCGGTAATACGGAGGGTGCAAGCGTTAATCGGAATTACTGGGCGTAAAGCGCACGCAGGCGGTTTGTTAAGTCAGATGTGAAATCCCCGGGCTCAACCTGGGAACTGCCTCTGC
+
GGGGGGGGGGGGGGGGGGGGGGGGGGGGGGGGGGGGFGGGGGGGGGGGGGGGGGGGGGGGGGGGGGGGGGGGGGFGGGGGGGGGGGGGGGGGGGGGGGGGGAEFGGGGGGGGGGGGGGGGGGGFGGGGGGGGGGGGGGFGGGGGGGGGDGGGGGGGGGGGGGGGGGGGGEGEGGDGGGGG5?EGGGGGGGGGGGGGGCG5CEDGG9FF<CFFEGGCFGGGGGGGGGGCGEDDD3CFFF7FFFFB7CFG*2**:@FF5/72C>C4?B@:<42:?FFFF######
@DE18INS60510:318:000000000-B6LD3:1:1101:19739:6383 1:N:0:AAGAGGCATTATGCGA
TGGGGAATATTGCACAATGGGCGCAAGCCTGATGCAGCCATGCCGCGTGTATGAAGAAGGCCTTCGGGTTGTAAAGTACTTTCAGCGGGGAGGAAGGGAGTAAAGTTAATACCTTTGCTCATTGACGTTACCCGCAGAAGAAGCACCGGCTAACTCCGTGCCAGCAGCAGCGGTAATACGGAGGGTGCAAGCGCTAATCGGAATTACTGGGCGTAAAGCGCACGCAGGCGGTTTGTTAAGTCAGATGTGAAATCCCCGGGCTCAACCTGGGAACTGCATCTGA
+
GGGGGGGGGGGGGGGGGGGGGGGGGGGGGGGGGGGGGGGGGGGGGGGGGGGGGGGGGGGGFGGGGGGGGGGGGGGGGGGGGGGGGGGGGGCFGGGGGGGGGGGGGGGGGGGGGGGGGGGGGGGGGGGGGGGGGGGGGGGGGFEGGGGGGGGGGGGGGGGGGGGGGGGGGCFGGGGGGGGGGGGGGGGGGGGGGDGGEGGGDE5CGDFG7EGGGGGGGFGGDDGGGGGGGEDDDDD47F>FFFFBFGFG?GF7>=FFDDFB<5<D6:F?FFF?B<:27B#####
@DE18INS60510:318:000000000-B6LD3:1:1101:12412:6384 1:N:0:AAGAGGCATTATGCGA
TGGGGAATATTGCACAATGGGCGCAAGCCTGATGCAGCCATGCCGCGTGTATGAAGAAGGCCTTCGGGTTGTAAAGTACTTTCAGCGGGGAGGAAGGGAGTAAAGTTAATACCTTTGCTCATTGACGTTACCCGCAGAAGAAGCACCGGCTAACTCCGTGCCAGCAGCCGCGGTAATACGGAGGGTGCAAGCGTTAATCGGAATTACTGGGCGTAAAGCGCACGCAGGCGGTTTGTTCAGTCAGATGGGAAATCCCCGGGCTCAACCTGGGAACTGCATCTGA
+
GGGFGGGGGGGGGGGFEGGGGGEGGGG7DFCEFFDGGGGFGFG<FGF@FGGGGGFGFGEGGGGGGGGGGE@FFDCFFGGGGGGGGGFBC7@CG@:F7CFGFCFGFFGGGFCCFGGGFCFG:FGDGGGGGGGGGGGG>EFG+A@FFFGGDGGE6CFFGEGFGG+AF6CFGGEECGGEF9FGGEEEEGEGFGGGGEEGGGGC55AC6CFG?CF5EG**:*>CDGGGD5C37*7>DDC>F*CGF77=7?B*)9C7D667FD>;DE<FFFF>0@#############
@DE18INS60510:318:000000000-B6LD3:1:1101:21582:6385 1:N:0:AAGAGGCATTATGCGA
TGGGGAATATTGCACAATGGGCGCAAGCCTGATGCAGCCATGCCGCGTGTATGAAGAAGGCCTTCGGGTTGTAAAGTACTTTCAGCGGGGAGGAAGGGAGTAAAGTTAATACCTTTGCTCATTGACGTTACCCGCAGAAGAAGCACCGGCTAACTCCGTGCCAGCAGCCGCGGTAATACGGAGGGTGCAAGCGTTACTCGGAATTACTGGGCGTAAAGCGCACGCAGGCGGTTTGTTAAGTCAGATGTGAAATCCCCGGGCTCAACCTGGGAGCTGCATCTGA
+
GGGGGGGGGGGGGGGGFGGCGGFGGGGGGGGGGGGGGGGGGGGGGGGGGGGGGGGGGGGGGGGGGGDFGGGGGGGGGGGGGGGGGGGGGGGGGGGGGCGFFCFFGGGFFF:FFGGFFGECFGG9FFGGGGGF6EGEGGFGCCFFGGGDC>C>CFFGGGGGGGG?FGGGFGGGGGDGG7FF5CEEG>EG?F7FGGGE*AF*;**:<<FG9C*:5CCEF77>3<CCGDEDG5DGGGDFF?*?FFF4:CFGFFDDC666FGFFGFGG@:FFF>:?:>?72(6:AAF
@DE18INS60510:318:000000000-B6LD3:1:1101:19691:6387 1:N:0:AAGAGGCATTATGCGA
TGGGGAATATTGCACAATGGGCGCAAGCCTGATGCAGCCATGCCGCGTGTATGAAGAAGGCCTTCGGGTTGTAAAGTACTTTCAGCGGGGAGGAAGGGAGTAAAGTTAATACCTTTGCTCATTGACGTTACCCGCAGAAGAAGCACCGGCTAACTCCGTGCCAGCAGCCGCGGTAATACGGAGGGTGCAAGCGTTAATCGGAATTACTGGGCGTAAAGCGCACGCAGGCGGTTTGTTAAGTCAGATGTGAAATCCCCGGGCTCAACCTGGGAACTGCATCTGA
+
GGGGGGGGGGGFGGGGGGGGGGGGGGGGGGGGGGGGGGGGGGGGGGGEGGGGGGGGGGGGGGGGGGGGGGGGGGGGGGGGGGGGGGGGGGGGGGGGGGGGGGGGGGGGGGGGGGGGGGGGGGGFGGGDFGGGGGGDEEGGFGFGGGGGGGGGGGGGGGGGGGGGGGGGGGGGGGEGGGGGGGDGCEGGGGGGGGEEFGGGGGEFFFGGF6FFGGEGGGGGGDGGG3ECC:D>>DG>FF7DFBFBDFFG*:FFG?9?GCB9DBFGFFFFFFFF?BB<776<AB#
@DE18INS60510:318:000000000-B6LD3:1:1101:26388:6414 1:N:0:AAGAGGCATTATGCGA
TGGGGAATATTGCACAATGGGCGCAAGCCTGATGCAGCCATGCCGCGTGTATGAAGAAGGCCTTCGGGTTGTAAAGTACTTTCAGCGGGGAGGAAGGGAGTAAAGTTAATACCTTTGCTCATTGACGTTACCCGCAGAAGAAGCACCGGCTAACTCCGTGCCAGCAGCCGCGGTAATACGGAGGGTGCAAGCGTTAATCGGAATTACTGGGCGTAAAGCGCACGCAGGCGGTTTGTTAAGTCAGATGTGAAATCCCCGGGCTCAACCTGGGAACTGCATCTGA
+
GFGGDGFGFGGGGGGGGCFFGGFEGGGGGGGGGGGGGFGGGGGGGGGGGGGGGGGGGGFFGGFGGGGGGGGGFGGGGGGGGGGGFGC:C7CFGEGGGGGGGGGGGGGGGGFFEGGGGFFFDGGFBFGGFGFGGGG+FCGDDEGF7FEFGEEGCGGGGDGGGFFFGFEECFGDGGGDCFGGGGGGDCCEGG7EGEGG*<CEGEGFG7FG+6/ACE5CCFGDDDEGGGGDGEGGGGDFF=0:=F46CFFDFFGCFBFFFCB9DEDF?<F00),852?5<4<B###
@DE18INS60510:318:000000000-B6LD3:1:1101:8678:6420 1:N:0:AAGAGGCATTATGCGA
TGGGGAATATTGCACAATGGGCGCAAGCCTGATGCAGCCATGCCGCGTGTATGAAGAAGGCCTTCGGGTTGTAAAGTACTTTCAGCGGGGAGGAAGGGAGTAAAGTTAATACCTTTGCTCATTGACGTTACCCGCAGAAGAAGCACCGGCTAACTCCGTGCCAGCAGCCGCGGTAATACGGAGGGTGCAAGCGTTAATCGGAATTACTGGGCGTAAAGCGCACGCAGGCGGTTTGTTAAGTCAGATGTGAAATCCCCGGGCTCAACCTGGGAACTGCATCTGA
+
EFGGGGGGCFGGGGGGFGGGGGGGGGGCFFGGGGGGEECFEGGGGGGGEGF9E<FGFCFGGGGGGGG>GGGEGGGGFGGGGFGFGGGGGGCFGGB<@FFGGGGDFGGGGGGGGGGGGGGG<DFDGGGGDCGGGGGDGGGGCCGGGGGGGGGGGGGGGGGGGGGFGGGGGEGGDFG8FFGG55FG8EGGGGCFGGG5CCCF>>*;+<CF@CFFGE5C5DGCGGGGGGDCEEG>DCCFFBFD?@BFFG?FFGG7DF@?GD>1CDGGFFF?15:2?:?FFFBDFF=
@DE18INS60510:318:000000000-B6LD3:1:1101:17318:6422 1:N:0:AAGAGGCATTATGCGA
TGGGGAATATTGCACAATGGGCGCAAGCCTGATGCAGCCATGCCGCGTGTATGAAGAAGGCCTTCGGGTTGTAAAGTACTTTCAGCGGGGAGGAAGGGAGTAAAGTTAATACCTTTGCTCATTGACGTTACCCGCAGAAGAAGCACCGGCTAACTCCGTGCCAGCAGCCGCGGTAATACGGAGGGTGCAAGCGTTAATCGGAATTACTGGGCGTAAAGCGCACGCAGGCGGTTTGTTAGGTCAGATGTGAAATCCCCGGGCTCAACCTGGGAACTGCATCTGA
+
GGGGGGGGGGGGGGGGGGGGGGGGGGGGGGGGGGGGGGGGGGGGGGGGGGGGGGGGGGGGGGGGGCGEGGGGGGGGGGGGGGGGGGG@FGGGGGGGGGGGGGGGGGGGGGGGGGGGGGGGGGGFFGGGGGGGGGGGGGGGGGCDFGGGGGGGGGGGGGGGGGGGGGGGGGGGGGDGGGGGGGGG>EGGFGGGGGGGFGGGDC?EFCGFGGGGGGGEGFFGGDGDGG5DGCDDGGGFFFFGFFFFFFFGFFG7D@FFGGF>GDG4@BF?F42(323<<>DFBFF
@DE18INS60510:318:000000000-B6LD3:1:1101:14352:6427 1:N:0:AAGAGGCATTATGCGA
TGGGGAATATTGCACAATGGGCGCAAGCCTGATGCAGCCATGCCGCGTGTATGAAGAAGGCCTTCGGGTTGTAAAGTACTTTCAGCGGGGAGGAAGGGAGTAAAGTTAATACCTTTGCTCATTGACGTTACCCGCAGAAGAAGCACCGGCTAACTCCGTGCCAGCAGCCGCGGTAATACGGAGGGTGCAAGCGTTAATCGGAATTACTGGGCGTAAAGCGCACGCAGGCGGTTTGTTAAGTCAGATGTGAAATCCCCGGGCTCAACCTGGGAACTGCATCTGA
+
GGGGGGGGGGGGGGGGFFGGGGGGGGGGGGGGGGGGGGGGGGGGGGGGGGGGGGGGGGGGGGGGGGGGGGDGGGGGGGGGGGGGGGEGGGGGGGGFGGFGFFGGGGGGGGGGGGGGGGGGGGGCDGGGGGGGGDGGGCFGGGGGGGGGGGGEGGGGGGGCGGGGGGGFGGGGGGGGGGGGGGGGGGGGFGGGGGGGGGGGGGGGGGGGC8FGG5=EGGGGGGEGGDGGGGGDGGGFFFGCF?FFGGFGFGDDFFFFGG9FGBF7FBFFFFBFBFFFBAAAFBF
@DE18INS60510:318:000000000-B6LD3:1:1101:9079:6453 1:N:0:AAGAGGCATTATGCGA
TGGGGAATATTGCACAATGGGCGCAAGCCTGATGCAGCCATGCCGCGTGTATGAAGAAGGCCTTCGGGTTGTAAAGTACTTTCAGCGGGGAGGAAGGGAGTAAAGTTAATACCTTCGCTCATTGACGTTACCCGCAGAAGAGGCACCGGCTAACTCCGTGCCAGCAGCCGCGGTAATACGGAGGGTGCAAGCGTTAATCGGAATTACTGGGCGTAAAGCGCACGCAGGCGGTTTGTTAAGTCAGATGTGAAATCTCCGGGCTCAACCTGGGAACTGCATCTGA
+
FGGGGGGGGFGGGGGGFGGGGFFGGCF7FGFEFGGGGGGGFGGGGDGGGGFAFFGGGG<@8EFGGGGGGFFFGGFFFEGGGFAFEGFDCG7FGCDFE7FCGGAFFGGGGGGGFGCFFGGEFGGFCFGGG:FBDFGDGGGGGGGGGGGGC7FG7<CF:<FCGGGGGFGGC*=88?E8@CG5EEG>8C8CGFGGCE>5C:@*;C:AFA:C785C5:C=CFCCDDEDC9CDECD37<CFFF::7896>0*:=D7CDF*12>16<EGG*8FF?F618:?########
@DE18INS60510:318:000000000-B6LD3:1:1101:15061:6472 1:N:0:AAGAGGCATTATGCGA
TGGGGAATATTGCACAATGGGCGCTAGCCTGATGCAGCCATGCCGCGTGTATGAAGAAGGCCTTCGGGTTGTAAAGTACTTTCAGCGGGGAGGAAGGGAGTAAAGTTAATACCTTTGCTCATTGACGTTACCCGCAGAAGAAGCACCGGCTAACTCCGTGCCAGCAGCCGCGGCAATACGGAGGGTGCAAGCGTTAATCGGAATTACTGGGCGTAAAGCGCACGCAGGCGGTTTGTTAAGTCAGATGTGAAATCCCCGGGCTCAACCTGGGAACTGCCTCTGA
+
GGGGGGGGGGGGGGGGFFGGGGGGGGGGGGGGGFCGGGGGFGGGGGGGGGGGGGGGGGFFGGGGGGGGGGGCGGGGGGGGGGGGFGGGGGCFGDGGGGGGGFGGGGGGGGFGGGGGCGFGGGGGGGGGGGGGG>FFDGFGGGFGCGGGGGEGGGFGFGGGGGGGGGFFGGGGGGGEFFGGGG7EGGDGFG7CGGGG8CFCGGGGGGGG7FCFGEEECGGGGGC5?DGDGGGDDGGF4?FFFFFF=FFG?G*:CFFFDG>>C.>76<F>0>?(4<F?#######
@DE18INS60510:318:000000000-B6LD3:1:1101:27371:6473 1:N:0:AAGAGGCATTATGCGA
TGGGGAATATTGCACAATGGGCGCAAGCCTGATGCAGCCATGCCGCGTGTATGAAGAAGGCCTTCGGGTTGTAAAGTACTTTCAGCGGGGAGGAAGGGAGTAAAGTTAATACCTTTGCTCATTGACGTTACCCGCAGAAGAAGCACCGGCTAACTCCGTGCCAGCAGCCGCGGTAATACGAAGGGTGCAAGCGTTAATCGGAATTACTGGGCGTAAAGCGCACGCAGGCGGTTTGTTAAGTCAGATGTGAAATCCCCGGGCTCAACCTGGGAACTGCATCTGA
+
GGGGGGGGFFGFGFFGGGGFFGGGGGEFGGGGGGGGGGGGGGGGEDGGGGGGGGGGFGGGGGGGGGGGGGGGGGGGGGGGGGGGGGGGGGGGGFDFGGGGGFGGGGGFGGGGGGGGGGGGGGGGGGGGGGGGGGGGGGGGFGGGGGGGGGGGGGGGGGGGGGC<EFGGGGGGGGEGGFGGGGGEEGGGEGGGGGGGGGGGGGGGGGGGCFFGGGGGGFGGGDGGGGGGGGG<DDDFF6DFFFFFGFFFFGFGGFFFGGFFG:GGFFFFFF<2>BFF2<>BA>6
@DE18INS60510:318:000000000-B6LD3:1:1101:5784:6499 1:N:0:AAGAGGCATTATGCGA
TGGGGAATATTGCACAATGGGCGCAAGCCTGATGCAGCCATGCCGCGTGTATGAAGAAGGCCCTCGGGTTGTAAAGTACTTTCAGCGGGGAGGCAGGGAGTAAAGTTAATACCTTTGCTCATTGACGTTACCCGCAGAAGAAGCACCGGCTAACTCCGTGCCCGCAGCCGCGGTAATACGGAGGGTGCAAGCGTTAATCGGAATTACTGGGCGTAAAGCGCACGCAGGCGGCTTGGTAAGTCAGATGTGAAATCCCCGGGCTCAACCTGGGAACTGCATATGC
+
GFGGGE@EEDAFGFF@CF9CFGGGGD@,CE@CAFFGGFGGGGGGGGG@FG<,CCFEFDCDF<CCFEF@ECGEFG<CFF9FGAE5,C:FBD>FC=FCE+B=BDCFGGDG9F<8><F=BF<A<BCFFEEEFE+@<FGGGD:B,,>FFFEF@CG<C,,7?CCBE:,=E*:8E@C7*4*=CCEF>:5EE858@<CE8?E88<FGD*22<<CFD+:*/2**/2>DD3CG8DGDEG<))95)99C4@F442<6:7:**:F?FDD9>G######################
@DE18INS60510:318:000000000-B6LD3:1:1101:27843:6500 1:N:0:AAGAGGCATTATGCGA
TGGGGAATATTGCACAATGGGCGCAAGCCTGATGCAGCCATGCCGCGTGTATGAAGAAGGCCTTCGGGTTGTAAAGTACTTTCAGCGGGGAGGAAGGGAGTAAAGTTAATACCTTTGCTCATTGACGTTACCCGCAGAAGAAGCACCGGCTAACTCCGTGCCAGCAGCCGCGGTAATACGGAGGGTGCAAGCGTTAATCGGAATTACTGGGCGTAAAGCGCACGCAGGCGGTTTGTTAAGTCAGATGTGAAATCCCCGGGCTCAACCTGGGAACTGCATCTGA
+
GGGGGGGGGGGGGGGGGGGGGGGGGGGGGGGGGGGGGGGGGGGFGGGGGGGGGGGGGGGGGGGGGGGGGGGGFGGGGGGGGGGGGGGGGGGGGGGGGGGGGGGGGGGGGGGGGGGGGFFGGGGGGGGFFGGGGGGGGCCGGGGGGGGGGGGGGGEEGGGGGGGGGGGGGGGGGGGGGGGGGGDEGGGGGGGGGGGGGGGGGGCEGGFGGGGGGGGGGGGGGGCDGDGDDGG<CDDFFFGG@FFFFCF7@C7CCF<?GGFFDFGGFFFB?@FF?BFFFA>2)6?
@DE18INS60510:318:000000000-B6LD3:1:1101:13547:6508 1:N:0:AAGAGGCATTATGCGA
TGGGGAATATTGCACAATGGGCACAAGCCTGATGCAGCCATGCCGCGTGTATGAAGAAGGCCTTCGGGTTGTAAAGTACTTTCAGCGGGGAGGAAGGGAGTAAAGTTAATACCTTTGCTCATTGACGTTACCCGCAGAAGAAGCACCGGCTAACTCCGTGCCAGCAGCCGCGGTAATACGGAGGGTGCAAGCGTTAATCGGAATTACTGGGCGTAAAGCGCACGCAGGCGGTTTGTTAAGTCAGATGTGAAATCCCCGGGCTCAACCTGGGAACTGCATCTGA
+
GFGGGGGGGGGGGGGGGGGGGGGGGGGGGGGGGGGGGGGGGGGGGGGGGGGGGGGGGGGFGGGGGGGDGGGGGGGGGGGGGGGGGGGGGGGGGGGGGCDFFGFGGGGGGGGGGGGGGGGGGGGAFGGGGGGGGGGGGGGGGGGGGGGCGGGEFGGGGGGGGGGGGGGGGGGGGGGGGFGFGDGGEGGGGGGGGGGGGGGGGG5CGEGG?CFEGGG=F=C<DGGGGGGGGGGDDCDFFFCFFFFF7FFGBGCCGFFFGG60DE3C?:FBFFFFFFFFFFFFFF6
@DE18INS60510:318:000000000-B6LD3:1:1101:5803:6511 1:N:0:AAGAGGCATTATGCGA
TGGGGAATATTGCACAATGGGCGCAAGCCTGATGCAGCCATGCCGCGTGTATGAAGAAGGCCCTCGGGTTGTAAAGTACTTTCAGCGGGGAGGAAGGGAGTAAAGTTAATACCTTTGCTCATTGACGTTACCCGCAGAAGAAGCACCGGCTAACTCCGTGCCAGCAGCCGCGGTAATACGGAGGGTGCAAGCGTTAATCGGAATTACTGGGCGTAAAGCGCACGCAGGCGGTTTGTTAAGTCAGTTGTGAAATCCCCGGGCTCAACCGGGGAACTGCATCTGA
+
AFGGGGGGGGGGGGGGGFFGFGGGFGGFGGGGGGFEGGGGDGGFFGGCG7CFGGGFGG?FGFCDFEGGG7@F<CFEFFGC?AFGGGGGGGGGGGGFGEFEGFGGDAFGGGFGGGFGFFDGG,FEDGGGGGGGGGE7FGGGGFFGGG,:>CEGGG?FGDGF7CFGGGGGGGEGBFGGGCFGE>*=C8C5<F<C?*;A;7CF>EGCCEECGGGCC5CEFFGDDGDGECC<5*719CC5)*::7==F*+9?DCFGGF44CD0>GF#####################
@DE18INS60510:318:000000000-B6LD3:1:1101:22684:6529 1:N:0:AAGAGGCATTATGCGA
TGGGGAATATTGCACAATGGGCGCAAGCCTGATGCAGCCATGCCGCGTGTATGAAGAAGGCCTTCGGGTTGTAAAGTACTTTCAGCGGGGAGGAAGGGAGTAAAGTTAATACCTTTGCTCATTGACGTTACCCGCCGAAGCAGCACCGGCTAACTCCGTGCCAGCAGCCTCGGTAATACGGAGGGTGCAAGCGTTAATCCGAATTACTGGGCGTAAAGCGCACGCAGGCCGTTTGTTACGTCAGCTGTGCAATCCCCGGGCCTAACCTAGGAACTGCACCGGA
+
GGGGGGGGGGGFGGGGGGGGGCFGGGGGGGGGGGGGGGGGFGGGGGGGGF@<FGFGGGC8,EFGGGGCCFFGGGGGEFGGDGGGGGDCGGGGGGGGEBFFG,C,,C<,5CFG@BBF99FFF=,<=D:B7D+@FC7+55<B*DCGD<FCF7>C<C,3<CFBB1=,6<CE*2+****1<9<**;*:78B8?E+*;8C8FGF9*;*8C+:<9+5C*::=F**73):7CD:/:*/)/9C57=*7<<@5*<?G@##################################
@DE18INS60510:318:000000000-B6LD3:1:1101:5615:6535 1:N:0:AAAAGGCATTATGCGA
TGGGGAATATTGCACAATGGGCGCAAGCCTGATGCAGCCATGCCGCGTGTATGAAGAAGGCCTTCGGGTTGTAAAGTACTTTCAGCGGGGAGGAAGGGAGTAAAGTTAATACCTTTGCTCATTGACGTTACCCGCAGAAGAAGCACCGGCTAACTCCGTGCCAGCAGCCGCGGTAATACGGAGGGTGCAAGCGTTAATCGGAATTCCTGGGCGTAAAGCGCACGCAGGCGGTTTGTTAAGTCAGATGTGCAATCCCCGGGCTCAACCTGGGAACTGCATCTGC
+
FGGGGEFF,F<<EGGF=FDFC?FGGEC7D:4BB<<FEGFGBFGGDEG@@:<E8FBF9D@DECFGGGD@FGGCFFFFGGGG=,>FFE7::C*<FFFFC@FGFE:F,CFFFGCGGFGFFF:F:CCAFGGGC:C9EGGGGCCG?<FFFF5CD5::+<9<@GGFGGCE@?FFCED5>C**<+<C58CCEGGEGGFGC>C**<EFGD>CC++<++:/:C=::7CDGDEDECE5CE<DDG3@FB**19=?C?@F4*:*:77@GC693)1*9:54<:<<8???B######
@DE18INS60510:318:000000000-B6LD3:1:1101:8943:6537 1:N:0:AAGAGGCATTATGCGA
TGGGGAATATTGCACAATGGGCGCAAGCCTGATGCAGCCATGCCGCGTGTATGAAGAAGGCCTTCGGGTTGTAAAGTACTTTCAGCGGGGAGGAAGGTAGTATTGTTAATACCTTTGCTCATTGACGTTACCCGCAGAAGAAGCACCGGCTAACTCCGTGCACGCAGCCGCGGTATTACTGAGGGTGCACGCGTTAACCTGAATTACTGGGCGTATAGCGCACGCCGGCGGTTTGTTAAGTCAGATGTGAAATTCCCGGGCTCAACCTGTGAACTGCATCTGA
+
GGGFGGGGGCF<FCEECGG<@<FEGGCF@E@EFFGFGG86CFFGGGGG7@EFDFF<FF8,,CFEGF7+:F+?55<EFFGG,EFGFGCF@E@=+B=,+4,,CC,,,<5@?F9<,CDFFFFF9<F=D,BB<8FBE++++<,,,37D@FCGD@F73<FB7FFC###########################################################################################################################
@DE18INS60510:318:000000000-B6LD3:1:1101:16649:6539 1:N:0:AAGAGGCATTATGCGA
TGGGGAATATTGCACAATGGGCGCAAGCCTGATGCAGCCATGCCGCGTGTATGAAGAAGGCCTTCGGGTTGTAAAGTACTTTCAGCGGGGAGGAAGGGAGTAAAGTTAATACCTTTGCTCATTGACGTTACCCGCAGAAGAAGCACCGGCTAACTCCGTGCCAGCAGCCGCGGTAATACGGAGGGTGCAAGCGTTAATCGGAATTACTGGGCGTAAAGCGCACGCAGGCGGTTTGTTAAGTCAGATGTGAAATCCCCGGGCTCAACCTGGGAACTGCATCTGA
+
GGGGGGGGGGGGGGGGGGGGGGGGGGGGGGGGGGGGGGGGGGGGGGGGGGGGGGGGGGGGGGGGGGGGGGGGGGGGGGGGGGGGGGGGGGGGGGGGGGGGGGGGGGGGGGGGGGGGGGGGGGGBFGGGDGGGGGGGGGGGGGGGGGGGGGGGGGGGGGGFGGGGGGGGGGGGGGGGGGGEGGGGGGGGGGEFGGGGGGGGEGGGGCGG?FFEEGGGGGGDGGGGGGGGGGGCGGGF?=FCFFFFGGFG4CDGGFF@GG6;GBGGFBF>?FFF:<:>>B<A<2@
@DE18INS60510:318:000000000-B6LD3:1:1101:9909:6560 1:N:0:AAGAGGCATTATGCGA
TGGGGAATATTGCACAATGGGCGCAAGCCTGATGCAGCCATGCCGCGTGTATGAAGAAGGCCTTCGGGTTGTAAAGTACTTTCAGCGGGGAGGAAGGGAGTAAAGTTAATACCTTTGCTCATTGACGTTACCCGCAGAAGAAGCACCGGCTAACTCCGTGCCAGCAGCCGCGGTAATACGGAGGGTGCAAGCGTTAATCGGAATTACTGGGCGTAAAGCGCACGCAGGCGGTTTGTTAAGTCAGATGTGAAATCCCCGGGCTCAACCTGGGAACTGCCTCTGA
+
GGGGGGGGGGGGGGGGGGGGGGGGGGGGGGGGGGGGGGGGGGGGGGGEDEGGGGGGGGGGGGGGGGGGGGEFGGGAFGGGGGGGGGFGGGGGGGFCGDFCFGCGGGGGGGGGGGGG?FGGGGGGGGGGGGGGGGGCEEFGGGGGCGGGGGGG6EGGGGGCGGFFG?>FEEGGGGGGG7E>5;EGDEGGFF7CEGGDFGGGEE5CFFGG+<*:87=EGFC5CGCCE3CCEGD<DGGF77CFFF49?:?F***:C*7?<529D336=:F7?@B############
@DE18INS60510:318:000000000-B6LD3:1:1101:22925:6565 1:N:0:AAGAGGCATTATGCGA
CCCAAATAAGAGCAACAATGCCCTCGGTAATCATTGCACCGTAAAACACCGGACGTCCATGCCGTTCCGAGGTCATACAACGTGCCATCAACGGGCTTTGCGTAGCATGAAAACCCGAAATGGCACCACATGCAATACTCACAAACATAATCGGAAAAATAGGAAGCTCACTTGCTTCGGGATTTGTATTTTGCAAACCATCCCAAAGTTCAGGCAAAGCCGGATGGTTAACGTAGAGCATCACCAAAATGCCTACTGCCATAAACAACAAGGCAACCGCAAA
+
GGGGGGGGGGGGGGGGGGGGGGGGGGGGGGGGGGGGGGGGGGGGGGGGGGGGGGEGGGGGGGGGGGGGGGGGGGGGGGG@GGGGGGGGGGGGGGGGGGGGGGGGFGGGGGGGGGGGGGGDGGGGGGGGGGGGGGGGGGGGGGGGFGGGGGGGGGGGGGFGGGGGF*;FGGGGGGGGGGDEEEGGGGGGGGGGGGGGGGGGGGGGGCFFGGGGGGGGGGGGGGGDGGGGGFGGDFFFFFGGFFFFGGFCFGGGGFFFGGABFF=6BAF?BFB<18(4?F;>2>@
@DE18INS60510:318:000000000-B6LD3:1:1101:10895:6598 1:N:0:AAGAGGCATTATGCGA
TGGGGAATATTGCACAATGGGCGCAAGCCTGATGCAGCCATGCCGCGTGTATGAAGAAGGCCTTCGGGTTGTAAAGTACTTTCAGCGGGGAGGAAGGGAGTAAAGTTAATACCTTTGCTCATTGACGTTACCCGCAGAAGAAGCACCGGCTAACTCCGTGCCAGCAGCCGCGGTAATACGGAGGGTGCAAGCGTTAATCGGAATTACTGGGCGTAAAGCGCACGCAGGCGGTTTGTTAAGTCAGGTGTGAAATCCCCGGGCTCACCCAGGGAACTGCATCTGA
+
GGGGCGGGGGGGGGGGFGGGGGGGGGDFGGGDGFGFGGGGGGGGCFEG7BFFGGD<<F@C8FGGGGGDGD7CEEGGFGGGGGGGGGGGGCGGG>FGGCBFFGCFFGGFFGEGGGGG,CFGCFGGGCFFFGGGGGGCECFGGCGGGGGGGGGGGGF9CGGGGGGGGGGGGE>ECGDGGGGGGED?CGGGGF?G>EEG5CF;E*;FGFGFCC*A=:CCEFGGGDGDGGC):=<C<D*0<?DFFFFF5AFGDFD7CFFFG)-(93CD*.54(5:(4:?BFAB2>AF
@DE18INS60510:318:000000000-B6LD3:1:1101:26540:6603 1:N:0:AAGAGGCATTATGCGA
TGGGGAATATTGCACAATGGGCGCAAGCCTGATGCAGCCATGCCGCGTGTATGAAGAAGGCCTTCGGGTTGTAAAGTACTTTCAGCGGGGAGGAAGGGAGTAAAGTTAATACCTTTGCTCATTGACGTTACCCGCAGAAGAAGCACCGGCTAACTCCGTGCCAGCAGCCGCGGTAATACGGAGGGTGCAAGCGTTAATCGGAATTACTGGGCGTAAAGCGCACGCAGGCGGTTTGTTAAGTCAGATGTGAAATCCCCGGGCTCAACCTGGGAACTGCATCTGA
+
GGGGGGGGGGGGGGGGDFFGGGGGGGGFGGGGGGGGGGGGGGGGGGGGGGGGGGGGGGGGGGGGGGGGGGGGGGGGGGGGGGGGGGGGGGGGDGGGGGGGGGGGGGGGGGGGGGGGGGGGGGGGGGGGGGGGGGGEGGGGGGGGGGGGGGGGGGGGGGGGGGGGGGGGGGGGGGGGGGGGGGGGGGGGGGGGGGGGGFGGGGGGGGGGGGGGGGGGGGGGGGEGGGGGGGGCC3CFFFFGFFFFGGFGFGGFGFFFFG9BGEGGFBFFFF<BBFFFFA2>BF4
@DE18INS60510:318:000000000-B6LD3:1:1101:11852:6622 1:N:0:AAGAGGCATTATGCGA
TGGGGAATATTGCACAATGGGCGCAAGCCTGATGCAGCCATGCCGCGTGTATGAAGAAGGCCTTCGGGTTGTAAAGTACTTTCAGCGGGGAGGAAGGGAGTAAAGTTAATACCTTTGCTTATTGACGTTACCCGCAGAAGAAGCACCGGCTAACTCCGTGCCAGCAGCCGCGGTAATACGGAGGGTGCAAGCGTTAATCGGAATTACTGGGCGTAAAGCGCACGCAGGCGGTTTGTTAAGTCAGATGTGAAATCCCCGGGCTCAACCTGGGAACTGCATCTGA
+
GGGGGGGGGGGGGGGGGGFFGGGGGGGGGGGGGGGGGGGGGGGGGGGGGGGGGGGGGGGGGGGGGGGGGGGGGGGGFGGGGGGGGFGGGGDGGGGGGGGGGGGGGGGGGGGGGGGGGGGGGGGEGGGGGGGGGGGCGGGGGGGGGGGEGGGGGGGGGGGGGGGGGGGGGGGGGGGGGFGGGDGGGGGGGGGGGDGG8EGGGGGGFCGGGGGGGGGGFGGGGGGGGGGGGGGGGGGFFF=DFFFFFGFGFGG7FFFFGGFF:7FGFFF04FBF><BF?<<<AFF
@DE18INS60510:318:000000000-B6LD3:1:1101:5913:6643 1:N:0:AAGAGGCATTATGCGA
TGGGGAATATTGCACAATGGGCGCAAGCCTGATGCAGCCATGCCGCGTGTATGAAGAAGGCCTTCGGGTTGTAAAGTACTTTCAGCGGGGAGGAAGGGAGTAAAGTTAATACCTTGGCTCATTGACGTTACCCGCAGAAGAAGCACCGGCTAACTCCGTGCCAGCAGCCGCGGTAATACGGAGGGTGCAAGCGTTAATCGGAATTACTGGGCGTAAAGCGCACGCAGGCGGTTTGTTAAGTCAGATGTGAAATCCCCGGGCTCAACATGGTAACTGCTTCTGA
+
FGGGGGGG<EFGGGG<A?FEGGGGGEG<D==FGGGGGFGGGGGGGGGGGEFEGGGGFFGGGGFGGGGGAFFE<CBCADFFGGFEGGGGCECFFFFGGGGGGGGEGGFGGGCFGFF,?F8FF:FGGGG7F2CFGE>>EG?@FFGCFGGE5EGDGGF?FGGCG2AFFC>C@C>CC*:8<9A*;:EGGGGGFG?EE>>E87@CCEEEE7CFCFGCE5EE5:*977:>CGCD=EDCG*907*2:=6@FFCF>=7F:*9))179;DFGG###################
@DE18INS60510:318:000000000-B6LD3:1:1101:26925:6667 1:N:0:AAGAGGCATTATGCGA
TGGGGAATATTGCACAATGGGCGCAAGCCTGATGCAGCCATGCCGCGTGTATGAAGAAGGCCTTCGGGTTGTAAAGTACTTTCAGCGGGGAGGAAGGGAGTAAAGTTAATACCTTTGCTCATTGACGTTACCCGCAGAAGAAGCACCGGCTAACTCCGTGCCAGCAGCCGCGGTAATACGGAGGGTGCAAGCGTTAATCGGAATTACTGGGCGTAAAGCGCACGCAGGCGGTTTGTTAAGTCAGATGTGAAATCCCCGGGCTCAACTTGGGAACTGCATCTGA
+
GGGGGGGGFGGGGGGGGGGGGGGGGGGGGGGGGGGGGGGGGGGGGGGGGGGGGGGFGGFGGGGGGGGGGGGGGGGGGGGGGGFGGGGGGGGGGEGFGGGDFFGGGGGGGGGGGGGGGFGGGGGGGGGEGFGGGGGGD>FGGGGGGGGGGGGGGGGGGGGGGGGGGBFGGGGGGGGGGGGGGGDGGGGGGGGGGGGGGGG5??EFCCFGFGGGGGD=GCGGGDECEGGDGGGCD7DFFFGGFFFFGFFGFGF7:@??FGF>D5CC4:649FFFFFFFFFBFFFF
@DE18INS60510:318:000000000-B6LD3:1:1101:11737:6668 1:N:0:AAGAGGCATTATGCGA
TGGGGAATATTGCACAATGGGCGCAAGCCTGATGCAGCCATGCCGCGTGTATGAAGAAGGCCTTCGGGTTGTAAAGTACTTTCAGCGGGGAGGAAGGGAGTAAAGTTAATACCTTTGCTCATTGACGTTACCCGCAGAAGAAGCACCGGCTAACTCCGTGCCAGCAGCCGCGGTAATACGGAGGGTGCAAGCGTTAATCGGAATTACTGGGCGTAAAGCGCACGCAGGCGGTTTGTTAAGTCAGATGTGAAATCCCCGGGCTCAACCTGGGAACTGCATCTGA
+
GGGGGGGGGGGGGGGGFFGGGGGGGDGGGGGGGGGGGGGGGGGGGGGGGGGGGGGGGGGGGGGGGGGGGGGGGGGGGGGGGGGGGGGGGGGGGGGGDECFFEFGGGGGGGGGGGGGGGGGGGGCGGGGGGGGGGGDG>FGGGGGGGGGGGGEFGGGGGGGGGCFGGGGG:CEDGGGGGGGG5FEEGDGGGCGGGEGFGGGGCEGG:9FGFGGGGGGGGGGGGGGGDGDEGGDD*97@B:D?FFBCGBC?D>:CFFFDGF6C.9C=:FFF@?:?<FDFFBFBA?
@DE18INS60510:318:000000000-B6LD3:1:1101:16923:6668 1:N:0:AAGAGGCATTATGCGA
TGGGGAATATTGCACAATGGGCGCAAGCCTGATGCAGCCATGCCGCGTGTATGAAGAAGGCCTTCGGGTTGTAAAGTACTTTCAGCGGGGAGGAAGGGAGTAAAGTTAATACCTTTGCTCATTGACGTTACCCGCAGAAGAAGCACCGGCTAACTCCGTGCCAGCAGCCGCGGTAATACGGAGGGTGCAAGCGTTAATCGGAATTACTGGGCGTAAAGCGCACGCAGGCGGTTTGTTAAGTCAGATGTGAAATCCCCGGGCTCAACCTGGGAACTGCATCTGA
+
GGGGGGGGGGGGGGGGGGGGGGGGGGGGGGGGGGGGGGGGGGGGGGGGGGGGGGGGGGGGGGGGGGGGGGGGGGGGGGGGGGGGGGDGGGGGGGGGGGGGGGGGGGGGGGGGGGGGGGGGGGGCFGGGGGGGGGGGGGGGGGGGGGGGGGGGGGGGGGGFGGFGGGGGGGGGGGGGGGGG5BGGGGDEGGGGGGGGCGG>CGGGGGGGGCDFGGGCF7FDCDGGEDGDEEGDGGGFFFF7FFFFCCB:*:FCGFFFGGBB<7CF4<FFFF??>FFDFA<A2>F
@DE18INS60510:318:000000000-B6LD3:1:1101:21544:6669 1:N:0:AAGAGGCATTATGCGA
TGGGGAATATTGCACAATGGGCGCAAGCCTGATGCAGCCATGCCGCGTGTATGAAGAAGGCCTTCGGGTTGTAAAGTACTTTCAGCGGGGAGGAAGGGAGTAAAGTTAATACCTTTGCTCATTGACGTTACCCGCAGAAGAAGCACCGGCTAACTCCGTGCCAGCAGCCGCGGTAATACGGAGGGTGCAAGCGTTAATCGGAATTACTGGGCGTAAAGCGCACGCAGGCGGTTTGTTAAGTCAGATGTGAAATCCCCGGGCTCAACCTGGGAACTGCATCTGT
+
FDEGDGEGGGGAFGGGGGG<FGGGGGGFGGGGGFGGGFGGGGGFGGGG@C8FCFGGGGFGGGFCF7:><>@F<FFEFGGFGGFGGGGDGCEEEGGGGFFEFFC<FF?FGGFGGGGFGGGFCF9<EGGGFGGFCEGE>EGFCGGF+2CE5CGEFGFGC8ECEG?FEDCGGGGCGGGDGCCC5?8EDEGDFEFGDGGGGGCCEGGGGGGG?+5ECE/5C>>D<DCDE3*7*:C7>/*.89*:9?677CFD8CG*:F))1900CDG6=2)5:48?###########
@DE18INS60510:318:000000000-B6LD3:1:1101:12289:6681 1:N:0:AAGAGGCATTATGCGA
TGGGGAATATTGCACAATGGGCGCAAGCCTGATGCAGCCATGCCGCGTGTATGAAGAAGGCCTTCGGGTTGTAAAGTACTTTCAGCGGGGAGGAAGGGAGTAAAGTTAATACCTTTGCTCATTGACGTTACCCGCAGAAGAAGCACCGGCTAACTCCGTGCCAGCAGCCGCGGTAATACGGAGGGTGCAAGCGTTAATCGGAATTACTGGGCGTAAAGCGCACGCAGGCGGTTTGTTAAGTCAGATGTGAAATCCCCGGGCTCAACCTGTGAACTGCATCTGA
+
GGGFGGGGGGGGGGGGGGGGGDFFGGGFGFEFGGGGGGGGGGGGGGGGGGFFGF@FFF<DGGGGGGGGGGGEFGFGGGGGGGGGFDFCCFG@FGGGGGGEFCF9<FGGGGGDGGGGGGGGGGGGGGEGCFGCFGGEEEGGGG?FGGGGEEG*<EEGGGGGDGGGGFGGGGGDCGGEFGGGGCEGEEGGGGGGGEEG5@C5AEEFGGGGDFF5CCEGFGFD<CEGGCE3EEGGGG5F:FFFFF?F:?BF4CFFFFFFGG9(9:FF=:>?:/4<A2A>7<BB2<4
@DE18INS60510:318:000000000-B6LD3:1:1101:7609:6683 1:N:0:AAGAGGCATTATGCGA
TGGGGAATATTGCACAATGGGCGCAAGCCTGATGCAGCCATGCCGCGTGTATGAAGAAGGCCTTCGGGTTGTAAAGTACTTTCAGCGGGGAGGAAGGGAGTAAAGTTAATACCTTTGCTCATTGACGTTACCCGCAGAAGAAGCACCGGCTAACTCCGTGCCAGCAGCCGCGGTAATACGGAGGGTGCAAGCGTTAATCGGAATTACTGGGCGTAAAGCGCACGCAGGCGGTTTGTTAAGTCAGATGTGAAATCCCCGGGCTCAACCTGGGAACTGCATCTGA
+
FGGGGGGGFGGGGGGGGDFGGGGGGGG?FFGAFGGGGGGGGGGGGGGFGGFFGGGGGGGGGGGGGGGGGGGGGGGGGGGGGGGGGGGGGGGGGGGGGGGGGDFGGGGGGGGGGGGGGGGGGGGGGGGGGGGGGGGCFGG7:FGGGGGGGGGGFGGGGEGGGGGGGGGGGGGGGFG7CFGGCCFEGGECGGGGGGDDFGGGGGGGGGGGGFFFGGGGGGGGGGEDCDGGGGGCDDD>FFFFFFFFGFFGFCF>DF4?CDB>C:FG?:FF?418?FFFB)6A<<7
@DE18INS60510:318:000000000-B6LD3:1:1101:21534:6685 1:N:0:AAGAGGCATTATGCGA
TGGGGAATATTGCACAATGGGCGCAAGCCTGATGCAGCCATGCCGCGTGTATGAAGAAGGCCTTCGGGTTGTAAAGTACTTTCAGCGGGGAGGAAGGGAGTAAAGTTAATACCTTTGCTCATTGACGTTACCCGCAGAAGAAGCACCGGCTAACTCCGTGCCAGCAGCCGCGGTAATACGGAGGGTGCAAGCGTTAATCGGAATTACTGGGCGTAAAGCGCACGCAGGCGGTTTGTTAAGTCAGATGTGAAATCCCCGGGCTCAACCTGGGAACTGCATCTGA
+
GGGGGGGGGGGCGGGGGGGGGGGGGGGGGGGGGGGGGGGGGGGGGGGGGGGGGGGGGGGGGGGGGGGGGGGGGGGGFGGGGGGFGGEEGDCFGGGFEGFGGGGFGGGGFFFGGGGGFGGG@FG9CFGGGGGGGGGGEC6CEC?CCGG5EGG8FGGGGGG>EGCFGFFGGCE8EG5EG9FG5*8CEEGGGGCFDGGC8CF5>:8CE9EG78FCGGGGGFGGGGEGGDC3E:CDCGGFF=776==7*<BDFG*0CBFFGGF>DEG*91>:?)434<?2<)4>DFF
@DE18INS60510:318:000000000-B6LD3:1:1101:21521:6697 1:N:0:AAGAGGCATTATGCGA
TGGGGAATATTGCACAATGGGCGCAAGCCTGATGCAGCCATGCCGCGTGTATGAAGAAGGCCTTCGGGTTGTAAAGTACTTTCAGCGGAGAGGAAGGGAGTAAAGTTAATACCTTTGCTCATTGACGTTACCCGCAGAAGAAGCACCGGCTAACTCCGTGCCAGCAGCCGCGGTAATACGGAGGGTGCAAGCGTTAATCGGAATTACTGGGCGTAAAGCGCACGCAGGCGGTTTGTTAAGTCAGATGTGAAATCCCCGGGCTCAACCTGGGAACTGCATCTGA
+
GGGGGGGGGGGGGGGGGGGGGGGGGGGGGGGGGGGGGGGGGGGGGGGGGGGGGGGGGGGGGGGGGGGGGGGGGGGGGGGGGGGGGGGDFGGGGGGGGGGGGFGGGGGGGGGGGGGGFGGGGGGGGGGGGGGGGGGGGGGGGFEGGGGGGGGGGGGGGGGGGGGGGGGGGGGGGGGGGGGGDGGGD8EGGGGGGGGGFGFCG>?FG?FGDFGGGGGDG7FGGGGGGDGGGGGGGGGFFFFGFFFFFGFD?DCGGFFFFGFFG3>DFBFFFFFF:BF>?FAFAFF
@DE18INS60510:318:000000000-B6LD3:1:1101:20741:6711 1:N:0:AAGAGGCATTATGCGA
TGGGGAATATTGCACAATGGGCGCAAGCCTGATGCAGCCATGCCGCGTGTATGAAGAAGGCCTTCGGGTTGTAAAGTACTTTCAGCGGGGAGGAAGGGAGTAAAGTTAATACCTTTGCTCATTGACGTTACCCGCAGAAGAAGCACCGGCTAACTCCGTGCCAGCAGCCGCGGTAATACGGAGGGTGCAAGCGTTAATCGGAATTACTGGGCGTAAAGCGCACGCAGGCGGTTTGTTAAGTCAGATGTGAAATCCCCGGGCTCAACCTGGGAACTGCATCTGA
+
GGGGGGGGGGGGGGGGGGGGGGGGGGGGGGGGGGGGGGGGGGGGGGGGGGGGGGGGGGGGGGGGGGGGGGGGGGGGGGGGGGGGGGGGGGGGGGGGGGGGGGFGGGGGGGGGGGGGGGGGGGGGGGGGGGGGGGGGGGGGGGGGGGGGGGGGGGGGGGGDGGGGGGGGGDGGGGGGGGGGGGGGGGGGGGCGGGGEGFGGDDGFGFGGCGFFGGGGGGGGGGGGGDGGGEG7DGGFFFCDFFFFFGF>6FDFGF?6C59>GFFCFFFFFFF??BF<<B9A4>@
@DE18INS60510:318:000000000-B6LD3:1:1101:18342:6724 1:N:0:AAGAGGCATTATGCGA
TGGGGAATATTGCACAATGGGCGCAAGCCTGATGCAGCCATGCCGCGTGTATGAAGAAGGCCTTCGGGTTGTAAAGTACTTTCAGCGGGGAGGAAGGGAGTAAAGTTAATACCTTTGCTCATTGACGTTACCCGCAGAAGAAGCACCGGCTAACTCCGTGCCAGCAGCCGCGGTAATACGGAGGGTGCGAGCGTTAATCGGAATTACTGGGCGTAAAGCGCACGCAGGCGGTTTGTTAAGTCAGATGTGAAATCCCCGGGCTCAACCTGGGAACTGCATCTGA
+
GGGGGGGGGGGGGGGGGGGGGGGGGGGCGGGGGGGGGGGGGGGGGGGGGGGGGGGGGGGGGGGFGGGGGGGGGGGGGGGGGGGGGGGGGGGGGGGGGGGGGGGGGGGGGGGGGGGGGGGGFGG9FGGGGGGGGGGGGGGGGGGGGGGGGGGGGGGGGGGGGGGGGGGGGGGGGGGGGGGGGGGGGGGGGGGGGGGGGGGGGGGCFGFGGGGGGGGGGGGGGGGGDDCCGGD9359>FF=CFFFFGGFCFGG7FFFFDG06D3CG??FF?F?F73?FFFF>A>4
@DE18INS60510:318:000000000-B6LD3:1:1101:21153:6734 1:N:0:AAGAGGCATTATGCGA
TGGGGAATATTGCACAATGGGCGCAAGCCTGATGCAGCCATGCCGCGTGTATGAAGAAGGCCTTCGGGTTGTAAAGTACTTTCAGCGGGGAGGAAGGGAGTAAAGTTAATACCTTTGCTCATTGACGTTACCCGCAGAAGAAGCACCGGCTAACTCCGTGCCAGCAGCCGCGGTAATACGGAGGGTGCAAGCGTTAATCGGAATTACTGGGCGTAAAGCGCACGCAGGCGGTTTGTTAAGTCAGATGTGAAATCCCCGGGCTCAACCTGGGAACTGCATCTGA
+
GGGDGGGGGGGGGGGGGGGGGGGGGGG7FGGGGCFFGGGGFGGGGGGGGGGGGGEGGGGGGGGFGGGGGGGGGGGGFGGGGGGGGGEGEEGGGGFDGGFDGG,?<FGC<CBFGGGGGGGGGGGFFG7FFFEGFGGGE:CFCGGGGGGGEGGGCFGG?EFFGFFFF@>FCEGGGGCCEEGDGGGG>EGEGGCFDEGD>FF8;>CCF9ECC+::CCG*/:7DDGGDGG55EDC9CGDF540:FFFBGFFGFFFCFFFFCD01<)C==:>?B>0??B:4>AAFBA4
@DE18INS60510:318:000000000-B6LD3:1:1101:22012:6757 1:N:0:AAGAGGCATTATGCGA
TGGGGAATATTGCACAATGGGCGCAAGCCTGATGCAGCCATGCCGCGTGTATGAAGAAGGCCTTCGGGTTGTAAAGTACTTTCAGCGGGGAGGAAGGGAGTAAAGTTAATACCTTTGCTCATTGACGTTACCCGCAGAAGAAGCACCGGCTAACTCCGTGCCAGCAGCCGCGGTAATACGGAGGGTGCAAGCGTTAATCGGAATTACTGGGCGCAAAGCGCACGCAGGCGGTTTGTTAAGTCAGATGTGAAATCCCCGGGCTCAACCTGGGAACTGCATCTGA
+
GGGGGGGGGGGGGGGGGGGGGGGGGGGGGGGGGGGGGGGGGGGGGGGGGGGGGGGGGGGGGGGGGGGGGGGGGGGGGGGGGGGGGGGGGGGGGGGGGGGGGGGGGGGGGGGGGGGGGGGGGGGDFGGFGGGGGGGGGGGGGGGGGGGGGGGGGGGGGGGGGGGGGGGGGGGGGGDEDGGGGGGGGGGGGGCFGGGGGGGFD8EG?GGGFCFGGCCEECGG:DGGEGEDGGGGDDGFFF7>BFFFFFB:6FFGG??FCGFFG:F==?FFFF8(5377<BAB<<4
@DE18INS60510:318:000000000-B6LD3:1:1101:7620:6758 1:N:0:AAGAGGCATTATGCGA
TGGGGAATATTGCACAATGGGCGCAAGCCTGATGCAGCCATGCCGCGTGTATGAAGAAGGCCTTCGGGTTGTAAAGTACTTTCAGCGGGGAGGAAGGGAGTAAAGTTAATACCTTTGCTCATTGACGTTACCCGCAGAAGAAGCACCGGCTAACTCCGTGCCAGCAGCCGCGGTAATACGGAGGGTGCAAGCGTTAATCGGAATTACTGGGCGTAAAGCGCACGCAGGCGGTTTGTTAAGTCAGATGTGAAATCCCCGGGCTCAACCTGGGAACTGCATCTGA
+
ECFGGGGFGGGGGGGGGGGFF@FEGGGGGGFGGGGGGGGGDGGFGGGFGGFGGGFGGGGGFGGGGGGGGGGGGGGGGGGGGGGGFGGGGEECDEGGGEGGG8FGGFGGGGGGGGGECFGGGFGGGGGFDGGGGGGEGGGGFGGGGGGF@GGGGGGGFGGGGGGGGGGGGGGGGGG>@GGG>5<CGGGGGFFGGGDGFFGFGGCF?:FFCFGFGGDE=FGGGDG:EGGGGG<5>3>FFFCFFFFF=?=:6D:FCF:4FDB09@>FFFF(2)37:?F?37))6>F
@DE18INS60510:318:000000000-B6LD3:1:1101:20193:6761 1:N:0:AAGAGGCATTATGCGA
TGGGGAATATTGCACAATGGGCGCAAGCCTGATGCAGCCATGCCGCGTGTATGAAGAAGGCCTTCGGGTTGTAAAGTACTTTCAGCGGGGAGGAAGGGAGTAAAGTTAATACCTTTGCTCATTGGCGTTACCCGCAGAAGAAGCACCGGCTAACTCCGTGCCAGCAGCCGCGGTAATACGGAGGGTGCAAGCGTTAATCGGAATTACTGGGCGTAAAGCGCACGCAGGCGGTTTGTTAAGTCAGATGTGAAATCCCCGGGCTCAACCTGGGAACTGCATCTGA
+
GGGGGGGGGGGGGGGGGGGGGGGGGGGGGGGGGGGGGGGGGGGGGGGGGGGGGGGGGGGGGGGGGGGGGGGGGGGGGGGGGGGGGGGGGGGGFGGGGGGGGGGGGGGGGGFGGGGGFGGGGGGFAFGGGGGGGGGGGGGGGGGGGGGGGGGGGGGGGGGGGGGGGGGGGGGGGGGGGGGFGGGGGGGGGGDGGGGGFGGGGDEFGFGGFGGGGGGGGGGGGGGGGC=3EGGDGGGFFF7DFFFFGGFGFG=FF?@;FG91C@GGFFFFF>?B:BFB?BBF<<9
@DE18INS60510:318:000000000-B6LD3:1:1101:18940:6763 1:N:0:AAGAGGCATTATGCGA
TGGGGAATATTGCACAATGGGCGCAAGCCTGATGCAGCCATGCCGCGTGTATGAAGAAGGCCTTCGGGTTGTAAAGTACTTTCAGCGGGGAGGAAGGGAGTAAAGTTAATACCTTTGCTCATTGACGTTACCCGCAGAAGAAGCACCGGCTAACTCCGTGCCAGCAGCCGCGGTAATACGGAGGGTGCAAGCGTTAATCGGAATTACTGGGCGTAAAGCGCACGCAGGCGGTTTGTTAAGTCAGATGTGAAATCCCCGGGCTCAACCTGGGAACTTCATCTGA
+
GGGGGGGGGGGGGGGGGGGGGGGGGGGFGGGGFGGGGGGGGGGGGGGGGGGGGGGGGGGGGGGGGGGGGGGGGGGGGGGGGGGGGGGGGGGGGGFGGGGGGGGGGGGGGGGGGGGGGGGGGGGGGGGGGGGGGGGDGGGGGGGGGGGGGGGGGGGGGGGGGGGGGGGGGGGGGGDGGGGGGGGGDGGGGGFGGGGEGGFGGGCFGGGGFGGEGGGEGGGGGDGGGDGGGDC9<CD>F=7FFFFFFGFFBGGGGFF?FD>BD:FG*1@::56::?#########
@DE18INS60510:318:000000000-B6LD3:1:1101:16712:6823 1:N:0:AAGAGGCATTATGCGA
TGGGGAATATTGCACAATGGGCGCAAGCCTGATGCAGCCATGCCGCGTGTATGAAGAAGGCCTTCGGGTTGTAAAGTACTTTCAGCGGGGAGGAAGGGAGTAAAGTTAATACCTTTGCTCATTGACGTTACCCGCAGAAGAAGCACCGGCTAACTCCGTGCCAGCAGCCGCGGTAATACGGAGGGTGCAAGCGTTAATCGGAATTACTGGGCGTAAAGCGCACGCAGGCGGTTTGTTAAGTCAGATGTGAAATCCCCGGGCTCAACCTGGGAACTGCATCTGA
+
GGGGGGGGGGGGGGGGGGGGGGGGGGGGGGGGGFGGGGGGGGGGGGGGGGGGGGGGGGFGGGGGGGGGGGGGGGGGGGGGGGGGGGGGGGGGGGGGGGGGGGGGGGGGGGGGGGGGDGGGEGGFGGGGGGGGGGGGGGGGGFFGGGGGGGGGGGGGGGGGGGGGGGGGGGGDGGGGGGGCECGGGGGGGGCFGGGG8FFFGGCCF+CFCFFFGGGGGFFDGGEGDCGGGGGGDGGFFFFFFFFFGC?F?FGGGFF4<D09D>DGFB>B?F:F2:><BFFFDF7
@DE18INS60510:318:000000000-B6LD3:1:1101:7389:6841 1:N:0:AAGAGGCATTATGCGA
TGGGGAATATTGCACAATGGGCGCAAGCCTGATGCAGCCATGCCGCGTGTATGCAGAAGGCCTTCGGGTTGTAAAGTACTTTCAGCGGGGAGGAAGGGAGTAACGTTAATACCTTTGCTCATTGACGTTACCCGCAGAAGAAGCACCGGCTAACTCCGTGCCAGCAGCCGCGGTAATACGGATGTTGCAAGCGTTAATCGGAATTACTGGGCGTAAAGCGCACGCAGGCGGTTTGTTAAGTCAGATGTGAAATCCCCTGGCCTAATCTGTGAACTGCCTCTGA
+
EFGFDGGG@EEGFEFFAFFGC@C7+FCGGGGCGGGDFFCEF8FFGGGGCE,@F,9CA<F?8FGGGGGGGGGGFEGGFGGGGFGGGGFEEGDEC7=EF+3BFCB,CFDF@C,,BBFCCFEGFFG,C3CBFCC>C>F7<C7:BCCF<D,*>@C*,DF<AFG7<7;,BE@8:7B8F1=*>CF8C1<E+2BECF:CEGG*A9C>>>*;C<+<++*:**:*7C:9)9/CEGD5E57CDDDFF4**198*:+7C?C7::7?)5*8?C)220)9:4*6):AD??(.3:?6
@DE18INS60510:318:000000000-B6LD3:1:1101:16129:6851 1:N:0:AAGAGGCATTATGCGA
TGGGGAATATTGCACAATGGGCGCAAGCCTGATGCAGCCATGCCGCGTGTATGAAGAAGGCCTTCGGGTTGTAAAGTACTTTCAGCGGGGAGGAAGGGAGTAAAGTTAATACCTTTGCTCATTGACGTTACCCGCAGAAGAAGCACCGGCTAACTCCGTGCCAGCAGCCGCGGTAATACGGAGGGTGCAAGCGTTAATCGGAATTACTGGGCGTAAAGCGCACGCAGGCGGTTTGTTAGTCAGATGTGAAATCCCCGGGCTCAACCTGGGAACTGCATCTGAT
+
GGGGGGGGGGGGGGGGGGGGGGGGGGGGGGGGGGGGGGGGGGGGGGGGGGGGGGGGGGGGGGGGGGGGGGGGGGGGGGGGGGGGGGGGGGGGGGGGDGGGGGGGGGGGGGGGGGGGGGGGGGGGGGGGGGGGGGGGGGGGGCEGGGGGGGGDGGGGGGGGGGGGGGGGGGGGGGGGGGGGGGGGGGGGGGCFGGGGGGGGDCEFGGGGGGGGEGGEGGGGGGGGGGGDGGGGGGGFF=C:?F??FGFGFGGGGFFFGGF>DFDGFFFFF):?FFBFF<A9AFF
@DE18INS60510:318:000000000-B6LD3:1:1101:9404:6879 1:N:0:AAGAGGCATTATGCGA
TGGGGAATATTGCACAATGGGGGAAACCCTGATGCAGCGACGCCGCGTGAGCGATGAAGTATTTCGGTATGTAAAGCTCTATCAGCAGGGAAGAAAATGACGGTACCTGACTAAGAAGCCCCGGCTAACTACGTGCCAGCAGCCGCGGTAATACGTAGGGGGCAAGCGTTATCCGGATTTACTGGGTGTAAAGGGAGCGTAGACGGCATGGCAAGCCAGATGTGAAAGCCCGGGGCTCAACCCCGGGACTGCATTTGGTACTGTCAGGCTAGAGTTCCGGCGG
+
FGGGGGGGGGGGGFGGFFFGGGGGEGFFGGGGGGGGGGGGGGGGGGGGGGGGGDGGGGGGGFGGGCFGGG8FGGGFGGGGGDFFGGCACEGGGGFGFGGGGCEGGGGGAFGGFCECF<FFGGCFGGGGGGGGGGGGFGG7:FGGGGGGGEEGGGGGGGGGGGG7EBFE>C8@FFEGCECF7E@FGGGDC<<:F?C*;EEGD:/<5CEGGC=FFCCFCFGFGDFF7>FGG=DGDDD>:FC64>>>DGE37<5C09@47F#########################
@DE18INS60510:318:000000000-B6LD3:1:1101:14040:6882 1:N:0:AAGAGGCATTATGCGT
TGGGGAATATTGCACAATGGGCGCAAGTCTGATGCAGCCATGCCGCGTGTATGAAGAAGGCCTTCGGGTTGTAAAGTACTTTCAGCGGGGAGGAAGGGAGTAAAGTTAATACCTTTGCTCATTGACGTTACCCGCAGAAGAAGCACCGGCTAACTCCGTGCCAGCAGCCCCGGTAATACGGAGGGCGCAAGCGTTAATCGGAATTACTGGGCGTAAAGCGCCCGCAGGCGGTTTGTTAAGTCAACTGTGAAATCCCCGGCCTCACCCTGGGAACTGCTGATGA
+
FFGGGGGGD<FCGGGC<CEBFFCFG@B,C@<,EEEEFFGGAEEGEGGFEGDFFGGGGGB88,3BFFG:FFECFGA<33EFGGCFFGDGC>CEGCFDECFFFGEFGGGGGGGFFGF:,?,?BFFCAFEGGEG:<8E5::FGGFGFGGGG8>EE+0<FEC>5CEG6CFFC;*2CDCC>E:C8CEGG5*18:E*@EGE*/++;8*;CF9@FFG7FCECGC:>7))21/7C)2:C557<:;4770****3/:@7CDGFFF###########################
@DE18INS60510:318:000000000-B6LD3:1:1101:4662:6903 1:N:0:AAGAGGCATTATGCGA
TGGGGAATATTGCACAATGGGCGCAAGCCTGATGCAGCCATGCCGCGTGTATGAAGAATGCCTTCGGGTTGTAAAGTACTTTCAGCGGGGCGGAAGGGAGTAAAGTTAATACCTTTGCTCATTGACGTTACCCGCAGAAGAAGCACCGGCTAACTCCGTGCCAGCAGCCGCGTTACTACTTAGGGTGCAATCGTTAATCGGAATTACTGGGCGTAAAGCGCACGCAGGCGGTTTGTTACGTCAGATGTGAAATCCACGGGCTCAACCTGGGACCTGCATCTGA
+
ECFF7,@E,CFFGGGC<FCFGCFG7@F<DEGDFGGEDGGGGGFFGCCFGECGF,CF?8,:EFEGFGG:FGGFA9F,CFFGGGGG<F7FFD++6+8CB:,8CC,EFGG<FGGGGFFGF99=<DEA,@CCD>F:FEF7>*?,:,>CFFBCEGGG7?F@C*=CCGCCCC+*;BEG*8:*<+<++3@+;ACCF:++*;8**0AFCC>AEFFF+C=FC7/*1:7)/>><GCG35C397/>F?F*/7>5.0CFGFF*2**/**1(4<7DF*35:?F:?###########
@DE18INS60510:318:000000000-B6LD3:1:1101:4682:6911 1:N:0:AAGAGGCATTATGCGA
TGGGGAATATTGCACAATGGGCGCAAGCCTGATGCAGCCATGCCGCGTGTATGAAGAAGGCCTTCGGGTTGTAAAGTACTTTCAGCGGGGAGGAAGGGAGTAAAGTTAATACCTTTGCTCATTGACGTTACCCGCAGAAGAAGCACCGGCTAACTCCGTGCCAGCAGCCGCGGTAATACGGAGGGTGCAAGCGTTAATCGGAATTACTGGGCGTAAAGCGCACGCAGGCGGTTTGTTAAGTCAGATGTGAAATCCCCGGGCTCAACCTGGGAACTGCATCTGA
+
@FGGGGGEFGGGGGGGGGGGGFFGGDGDFCGGGFGEGGGGGGGAFGEFGEGGGGGGGGGGFFGFFGDGEFFFGFGGGGG,CFGGGGGGEGGGGFGGGGGGGGGGGGGFGGGGGFD9FFGGGGGGGGGFFFGFGFGGGEFFGGGGGGGGGGEGGGFCF@FGGGFGGGGFFGGGGC7EFFGGGGGGEEGGFFGFGGGCF7EGGGEFDCFEGFFFGGGGFCFGGDCDGGGG5CD97*7<)=CF?FFFFC@C*2::>*<)5>13D3FFFBFBFFF?>?#########
@DE18INS60510:318:000000000-B6LD3:1:1101:20415:6924 1:N:0:AAGAGGCATTATGCGA
TGGGGAATATTGCACAATGGGCGCAAGCCTGATGCAGCCATGCCGCGTGTATGAAGAAGGCCTTCGGGTTGTAAAGTACTTTCAGCGGGGAGGAAGGGAGTAAAGTTAATACCTTTGCTCATTGACGTTACCCGCAGAAGAAGCACCGGCTAACTCCGTGCCAGCAGCCGCGGTAATACGGAGGGTGCAAGCGTTAATCGGAATTACTGGGCGTAAAGCGCACGCAGGCGGTTTGTTAAGTCAGATGTGAAATCCCCGGGCTCAACCTGGGAACTGCATCTGA
+
GGGGGGGGGGGGGGGGGGGGGGGGGGGGGGGGGGGGGGGGGGGGGGGGGGGGGGGGGGGGGGGGGGGGGGGGGGGGGGGGGGGGGGGGGGDGGGGGGGGGGGFGGGGGGGGGGGGGGGGGGGGGGGGFGGGGGGGGGGGGGGGGGGGGGGGFGGGGGGGGGGGGGCGGGGGGGGDGGGGGGGGGGGGGGGGGGGGEFFGGGGGGGGGGFFGGGGGGGGGGGGGGGGGGGGGGG<DFFFCGFFFFGGFGFGGFGFFFFGBFG@GFFFFBF>8?8BFFFF>DAA#
@DE18INS60510:318:000000000-B6LD3:1:1101:16799:6965 1:N:0:AAGAGGCATTATGCGA
TGGGGAATATTGCACAATGGGCGCAAGCCTGATGCAGCCATGCCGCGTGTATGAAGAAGGCCTTCGGGTTGTAAAGTACTTTCAGCGGGGAGGAAGGGAGTAAAGTTAATACCTTTGCTCATTGACGTTACCCGCAGAAGAAGCACCGGCTAACTCCGTGCCAGCAGCCGCGGTAATACGGAGGGTGCAAGCGTTAATCGGAATTACTGGGCGTAAAGCGCACGCAGGCGGTTTGTTAAGTCAGATGTGAACTCCCCGGGCTCAACCTGGGAACTGCATCTGA
+
GGGGGGGGGGGGGGGGGGGGGGGGGGGGGGGGGGGGGGGGGGGGGGGGGGGGGGGGGGGGGGGGGGGGGGGGGGGGGGGGGGGGGGCGGGGGGGFGGGGGGGGGGGGGGGGGGFGGCGGGGGGFGGGGGGGGGGGGGGGGGGGGGGGDGDGEGGGGGGGFGGGGGFGGGGGGGGGGGGGGGDGGDEGGGFFGGGGGFDGGGGGGG7C?C?=CCECGGFCDGD=CE3E3ECC9C3*87=:78FFFFCFGFGG*:?F>DD(27)9CFBFB(7:?>:?<>7AF>4F
@DE18INS60510:318:000000000-B6LD3:1:1101:13256:6966 1:N:0:AAGAGGCATTATGCGA
TGGGGAATATTGCACAATGGGCGCAAGCCTGATGCAGCCATGCCGCGTGTATGAAGAAGGCCTTCGGGTTGTAAAGTACTTTCAGCGGGGAGGAAGGGAGTAAAGTTAATACCTTTGCTCATTGACGTTACCCGCAGAAGAAGCATCGGCTAACTCCGTGCCAGCAGCCGCGGTAATACGGAGGGTGCAAGCGTTAATCGGAATTACTGGGCGTAAAGCGCACGCAGGCGGTTTGTTAAGTCAGATGTGAAATCCCCGGGCCCAACCTGGGAACTGCATCTGA
+
GGGGGGGGGGGFGGGGFFGGGGGGGGGFGGGGGGGGGGGGGGGGGGGGGGGGGGFGGGGGGFFFGGGGGGGGFGGGFGGGGGGGGGFEGGGGDFGGGDGGGFGGGGGGGGGGGGGGAFGGFGGGFGECFGGGGCGGGEC:FGGGFDGCFGGGGGGGGGGGGGGGGFGGGDGGGGDGGGFCEC?E>EGGGFGGGGGCFGGFEDCCE7<F7CCEGGDDFGGGDDEGGGGGD=D)>/9)8@*?@FF*:C@**0::>=F4*7(39))/7?FF?>:48??########
@DE18INS60510:318:000000000-B6LD3:1:1101:22555:7018 1:N:0:AAGAGGCATTATGCGA
TGGGGAATATTGCACAATGGGCGCAAGCCTGATGCAGCCATGCCGCGTGTATGAAGAAGGCCTTCGGGTTGTAAAGTACTTTCAGCGGGGAGGAAGGGAGTAAAGTTAATACCTTTGCTCATTGACGCTACCCGCAGAAGAAGCACCGGCTAACTCCGTGCCAGCAGCCGCGGTAATACGGAGGGTGCAAGCGTTAATCGGAATTACTGGGCGTAAAGCGCACGCAGGCGGCTTGTTCAGTCAGATGTGAAATCCCCGGGCTCAACCTGGGAACTGCATCTGA
+
GGGGGGGGGGGGGGFGGGGGGGGGGEGGGGGGGFGGGGGGGGGGEGGGGGGGGGGGFGGGGGGGCFGGGECGGGGGGGGCFGGGGGCEDDGGGGGCFGGGEF9FGGGGDGFGFGGGGGGGGGGACBFGGGGGFCGGGGG6<?CFGGG8EEE>FGGGGGGFDGG8C?E>FCECGGDGFFGCE5:?EEGGCFDGDEC*;CC8E5*AFCGG7CDEEEE5CCFCGGGGGG>DG:C)9C7@F*C7*7*7*<=C@C7**707DC#########################
@DE18INS60510:318:000000000-B6LD3:1:1101:20758:7030 1:N:0:AAGAGGCATTATGCGA
TGGGGAATATTGCACAATGGGCGCAAGCCTGATGCAGCCATGCCGCGTGTATGAAGAAGGCCTTCGGGTTGTAAAGTACTTTCAGCGGGGAGGAAGGGAGTAAAGTTAATACCTTTGCTCATTGACGTTACCCGCAGAAGAAGCACCGGCTAACTCCGTGCCAGCAGCCGCGGTAATACGGAGGGTGCAAGCGTTAATCGGAATTACTGGGCGTAAAGCGCACGCAGGCGGTTTGTTAAGTCAGATGTGAAATCCCCGGGCTCAACCTGGGAACTGCATCTGA
+
GGGGGGGGGGGGGGGGGGGGGGGGGGGGGGGGGGGGGGGGGGGGGGGGGGGGGGGGGGGGGGGGGGGGGGGGGGGGGGGGGGGGGGGGGGCEGFGGGGGGGGGGGGGGGGGGGGGGCFGGGGGGGGGGGGGGGGGGGGGEGGGGGGGGGGGGGGGGGGGGGGFGGGGGGGGGGGGGGGGGGGGGGGGGGGFCCGGGGGGGGGGGGCFD9CFGGGGGGGGGGGGGGDGDGGGDGGCFFFFGFFFFGFFG=C>:FFFFGG69C5CC*:F>BFFF?BF7?AAA<BB
@DE18INS60510:318:000000000-B6LD3:1:1101:20408:7051 1:N:0:AAGAGACATTATGCGA
TGGGGAATATTGCACAATGGGCGCAAGCCTGATGCAGCCATGCCGCGTGTATGAAGAAGGCCTTCGGGTTGTAAAGTACTTTCAGCGGGGAGGAAGGGAGTAAAGTTAATACCTTTGCTCATTGACGTTACCCGCAGAAGAAGCACCGGCTAACTCCGTGCCAGCAGCCGCGGTAATACGGAGGGTGCAAGCGTTAATCGGAATTACTGGGCGTAAGGCGCACGCAGGCGGTTTGTTAAGTCAGATGTGAAATCCCTGGGCTCAACCTGGGAACTGCATCTGA
+
GFGGGGGGGGGGGGGGGGGGGGGGGGGGGGGGGGGGGGGGGGGGGGGGGGGGGGAFGGGGGGGGGGGGGGGGGGGGGGGGGGGGFGGGGGGGGGFGGGGGGGFGGGGGGGGGGGGGGGGGGGGGGGGGGGGGGGGGGGGGGGGGGGGGGGGEGGGGGGGGGGGFGGGGGGGGGGGGGGGGGGGGGGGGGFGGGGGGEFGEDC8CGGGGGGGGGGCEFCFGGGGGGGGGGGGDGGGFF=:7=9B=DFFFFG7FGFFFGG?B45CF=:F?B)24:6:8<2:<<A=
@DE18INS60510:318:000000000-B6LD3:1:1101:22602:7063 1:N:0:AAGAGGCATTATGCGA
TGGGGAATATTGCACAATGGGCGCAAGCCTGATGCAGCCATGCCGCGTGTATGAAGAAGGCCTTCGGGTTGTAAAGTACTTTCAGCGGGGAGGAAGGGAGTAAAGTTAATACCTTTGCTCATTGACGTTACCCGCAGAAGAAGCACCGGCTAACTCCGTGCCAGCAGCCGCGGTAATACGGAGGGTGCAAGCGTTAATCGGAATTACTGGGCGTAAAGCGCACGCAGGCGGTTTGTTAAGTCAGATGTGAAATCCCCGGGCTCAACCTGGGAACTGCATCTGA
+
GGGGGGGGGGGGGGGGGGGGGGGGGGGGGGGGGFGGGGGFEGGGGGGGGGFGGGFGGGGGGDGGGFDGGGGGGGGGGGGGGGGGGDGGGGGGGGGGE@7FGFFGCFGGCCFGGGGGGFGG9FG:EAFFGGGGGGGGGGGGGFGGGGG>EEG*CFFGCGGGGGFFGCCFGGGDEEGGGGGGGGGGDEEGGGDGGGGEGGGGG*/CFGGGFC=CEEGEC*?DGGGGDDGGEEDDDDD:@4:C7@@?>FFFFG::CF)9CD0635DF?BF?BFFFFFF2<<AF<>F
@DE18INS60510:318:000000000-B6LD3:1:1101:14162:7071 1:N:0:AAGAGGCATTATGCGA
TGGGGAATATTGCACAATGGGCGCAAGCCTGATGCAGCCATGCCGCGTGTATGAAGAAGGCCTTCGGGTTGTAAAGTACTTTCAGCGGGGAGGAAGGGAGTAAAGTTAATACCTTTGCTCATTGACGTTACCCGCAGAAGAAGCACCGGCTAACTCCGTGCCAGCAGCCGCGGTAATACGGAGGGTGCAAGCGTTAATCGGAATTACTGGGCGTAAAGCGCACGCAGGCGGTTTGTTAAGTCAGATGTGAAATCCCCGGGCTCAACCTGGGAACTGCATCTGA
+
GGGGGGGGGGGGGGGGGGGGGGGGGGGGGGGGGGGGGGGGGGGGGGGGGGGGGGGGGGFGGGGGGGGGGGGGGGGFFGGGGGGGGGGGGGGGEGFGGGGGGGFFFGGGGGGGGGGGFGGGGGGGGGGGGGGGGGGGGGGGGGGGGGGGGGGGGGGGGGGCGGGACFCFFGGGGGGGGGGGGGDGGGGGGGFGGGGGGGGGGG5CGFGGGGCGCEGGGCGGGGGGGGGDGGGDGGGFFFGGFFFFCGFGFG7CGFFFGD9>GFGGFFFFFF?<:F?>?F2<>A=
@DE18INS60510:318:000000000-B6LD3:1:1101:4249:7073 1:N:0:AAGAGGCATTATGCGA
TGGGGAATATTGCACAATGGGCGCAAGCCTGATGCAGCTATGCCGCGTGTATGAAGAAGGCCTTCGGGTTGTAAAGTACTTTCAGCGGGGAGGAAGGGAGTAAAGTTAATACATTTGCTCATTGACGTTACCCGCAGAAGAAGCACCGGCTAACTCCGTGCCAGCAGCCGCGGTAATACGGAGGGTGCAAGCGTTAATCGGAATTACTGGGCGTAAAGCGCACGCAGGCGGTTTGTTAAGTCAGATGTGAAATCCCCGGGCTCAACCTGGGAACTGCATCTGA
+
CFGGGGGGGGGGGGGGGGGGGGG=CEFFGGGFGFFDGFFGFGGECFEFGEEFGGFGGGGGGGGFGGGGGGGGGGGGGGGFFCFGGGGEGGGGGGGFGGGGGFGGGGGCGGGGGGGFGGDEGGCFGGG<@BFGGGEGGGGGGGGGGFGEEGGGGGGGGGGGGGGG5CGGGGGGGGGGFGGGGGEGGCEGGGGGGEGEGFGGGGGCDFCFGCFGGEGGGGGGDG*9CDGGGGG9<*1<:FGGFFFFF7@C?*CC774?DCBFC)*7?:>B:::05:7>>B#####
@DE18INS60510:318:000000000-B6LD3:1:1101:27265:7073 1:N:0:AAGAGGCATTATGCGA
TGGGGAATATTGCACAATGGGCGCAAGCCTGATGCAGCCATGCCGCGTGTATGAAGAAGGCCTTCGGGTTGTAAAGTACTTTCAGCGGGGAGGAAGGGAGTAAAGTTAATACCTTTGCTCATTGACGTTACCCGCAGAAGAAGCACCGGCTAACTCCGTGCCAGCAGCCGCGGTAATACGGAGGGTGCAAGCGTTAATCGGAATTACTGGGCGTAAAGCGCACGCAGGCGGTTTGTTAAGTCAGATGTGAAATCCCCGGGCTCAACCTGGGAACTGCATCTGA
+
GGGGGGGGGGGGGGGGGGGGGGGGGGGGGGGGGGGGGGGGGGGGGGGGGGGGGGGGGGGGGGGGGGGGGGGGGGGGGGGGGGGGGGGGGGGGGGGGGGGGGGFGGGGGGGGGGGGGGGGGGGGGGGGFGGGGGGGGGGGGGGGGGGGGGGGGGGGGGGGGGGGGGGGGGGGGGGGGGFGGGGGGGGGGGGGGGDGGGGGGGGEGGGGGGGGGGGGDGGGGGDGGGGGGGGG7DGDFFFDGFFFBDCFC4::*:B?@GG9>D)9DF?FB:F17:BFF<B<BBAB
@DE18INS60510:318:000000000-B6LD3:1:1101:23139:7080 1:N:0:AAGAGGCATTATGCGA
TGGGGAATATTGCACAATGGGCGCAAGCCTGATGCAGCCATGCCGCGTGTATGAAGAAGGCCTTCGGGTTGTAAAGTACTTTCAGCGGGGAGGAAGGGAGTAAAGTTAATACCTTTGCTCATTGACGTTACCCCCAGAAGAAGCACCGGCTAACTCCGTGCCAGCAGCCGCGGTAATACGGAGGGTGCAAGCGTTAATCGGAATTACTGGGCGTGAAGCGCTCGCAGGCGGTTTGTTAAGTCAGATGTGAAATCCCCGGGCTCAACCTGGGAACTGCATCTGC
+
GGGGGGGGGGGGGGGGGGGGGGGGGGGGGGGGGGGGGGGGGGGGGGGGGGGGGGGGGGGGGGGGGGGGGGGGGGGGGGGGGGGGGGGGGGGGGGGGGGGFGFFGGGGGGFFGGGGGGGGGGGGGGGGGGGGGGGGGGGGGGGGGGGGGGGGEGGGGGGGGGGGGGGGGGGGGGGGGGGGGGGGCEGGGGGGGGGGGGGGGGGGGGGGFFGGGGGGGGGGGGGGGGGGGDGDCG3CFF=:7FFFFC9@CFGCFDF?FDC(4<5>DFFF::FFF??D2<2<BF##
@DE18INS60510:318:000000000-B6LD3:1:1101:7564:7081 1:N:0:AAGAGGCATTATGCGA
TGGGGAATATTGCACAATGGGCGCAAGCCTGATGCAGCCATGCCGCGTGTATGAAGAAGGCCTTCGGGTTGTAAAGTACTTTCAGCGGGGAGGAAGGGAGTAAAGTTAATACCTTTGCTCATTGACGTTACCCGCAGAAGAAGCACCGGCTAACTCCGTGCCAGCAGCCGCGGTAATACGGAGGGTGCAAGCGTTAATCGGAATTACTGGGCGTAAAGCGCACGCAGGCGGTTTGTTAAGTCAGATGTGAAATCCCCGGGCTCAACCTGGGAACTGCATCTGC
+
CEGGGGGGDGG9CEFCCFGFFGGGGGGGFGF@FFGGGGGEGGGFGGGFGFDFGGCFGGGGGGGGGGGGFC:FFGGFGFFEEFGF<FGDGG7>FG8FGGFFFFFGGGGGGGGFGGG9FB=CGGGGGGDGCFGGFGGF*1DAFFFGFGFGEGC:FF:BF:FGGGG7*<CEG7*8EGGGGGFFGC5CE8EG?E@CECGGGFG@GCEGG7AE+<55:==A57*)9CE3*)C5E=C93>DF)9FC?FF6*38C@CCFG44)9>>635CF?:F?###############
@DE18INS60510:318:000000000-B6LD3:1:1101:14349:7086 1:N:0:AAGAGGCACTATGCGA
TGGGGAATATTGCACAATGGGCGCAAGCCTGATGCAGCCATGCCGCGTGTATGAAGAAGGCCTTCGGGTTGTAAAGTACTTTCAGCGGGGAGGAAGGGAGTATAGTTAATACCTTTGCTCATTTACGTTACCCGCAGAAGAAGCCCCCGCTAACCCCGTTCCCGCAGCCGCGGTAATACGGAGGGTGCAAGCGTTAATCGGAATTACTGGGCGTAAAGCGCACGCAGGCGGTTTGTTAAGTCCGATGTGAAATCCCCGGGCCCAACCTGGGAACTGCATCTGA
+
GGGGGGGG9FG,FEFGGGGGFGGGGGGFGGGGFGGGGGDFDCGGGGGGFFFGGG9>DGGFFGGGGDC7@FEFFFGGEFGGFGA<8,**1:F*<CG,<*<7<?,,,???BFCDCFGFA2FF,?,,<<*=::<FECCGEGFF?:<C*;8*:E/*2C*18:C*8;+2:*18E>E*:C>?F+<;C**:*CEEC<<CD8CG;EG*8C8/<:@F++*C8:757DGGD35757*7C*>D<D35<=7:8=*7)::C*0C*:9)9CC1;D######################
@DE18INS60510:318:000000000-B6LD3:1:1101:7574:7099 1:N:0:AAGAGGCATTATGCGA
TGGGGAATATTGCACAATGGGCGCAAGCCTGATGCAGCCATGCCGCGTGTATGAAGAAGGCCTTCGGGTTGTAAAGTACTTTCAGCGGGGAGGAAGGGAGTAAAGTTAATACCTTTGCTCATTGACGTTACCCGCAGAAGAAGCACCGGCTAACTCCGTGCCAGCAGCCGCGGTAATACGGAGGGTGCAAGCGTTAATCGGAATTACTGGGCGTAAAGCGCACGCAGGCGGTTTGTTAAGTCAGATGTGAAATCCCCGGGCTCAACCTGGGAACTGCATCTGA
+
CFGGGDFGGGGGDGGGC9FEGGCEGEF<FGFCGGGGGGGGGGGGEFGFGG@EGGGGGG=DFABFGFGFF7@FGFGFFFEFGDG9?ECGECFDDC8C:B@GFCCFGGGGGFCFC<FFGFDCFGGGGGGCFGGGGGGGGGG@BFFFGFCFGFECFGFGGDFGGGG?E78BFGECEEGGGGGGG5E8C;C*<CDGCC58CFEEC5>5CGFC:6>FGCGEGGGGGGGD=C=3C=71197FF4:7@?46FFBCBCGF7FF)/922C55=FBF:?F<B53)5<24>B>4
@DE18INS60510:318:000000000-B6LD3:1:1101:28034:7102 1:N:0:AAGAGGCATTATGCGA
TGGGGAATATTGCACAATGGGCGCAAGCCTGATGCAGCCATGCCGCGTGTATGAAGAAGGCCTTCGGGTTGTAAAGTACTTTCAGCGGGGAGGAAGGGAGTAAAGTTAATACCTTTGCTCATTGACGTTACCCGCAGAAGAAGCACCGGCTAACTCCGTGCCAGCAGCCGCGGTAATACGGAGGGTGCAAGCGTTAATCGGAATTACTGGGCTTAAAGCGCACGCAGGCGGTTTGTTAAGTCAGATGTGAAATCCCCGGGCTCAACCTGGGAGCTGCATCTGA
+
GGGGGGGGGGGGGGGGGGGGGGGGGGGGGGGGGGGGGGGFGGGGGGGGGGGGGGGGGGGGGGGGGGGGGGGGGGGGGGGGGGGGGGGGGGGGGGGGGGGGGGFGGGGGGGGGGGGGGGGGGGGGGGGGGGGGGGGGGGGGGGGGGGGGGGGGGGGGGGGGGGGGGGGGCGGGGGGGGGGGGGGGGGGGGGGGGGGGGGGGGGGGGGGGGGGGGGGGGGGGGGGGDG=DDED7CDGFFF7>FFFFGGFGFGGCGFFFGGFBD>C6??F77:??<9?B:BDF###
@DE18INS60510:318:000000000-B6LD3:1:1101:5711:7103 1:N:0:AAGAGGCATTATGCGA
TGGGGAATATTGCACAATGGGCGCAAGCCTGATGCAGCCATGCCGCGTGTATGAAGAAGGCCTTCGGGTTGTAAAGTACTTTCAGCGGGGAGGAAGGGAGTAAAGTTAATACCTTTGCTCATTGACGTTACCCGCAGAAGACGCACCGGCAAACTCCGTGCCAGCAGCCGCGGTAATACGGAGGGTGCAAGCGTTAATCGGAATTACTGGGCGTAACGCGCACGCAGGCGGTTTGTTAAGTCATATGTGAACTCCCCGGGCTCAACCTGGGAACTGCATCTGA
+
EFGGGGEG9FF<@9FFFGGGGGDCEGGFFGGFGGF9FCCFACFGGGGG@FDDG9FGFGG8FGGGGFGGFGGGG9F<FGGFFCD9FF7FEDEFEGG,C+=FGGADAFGG9D9DF<DFGGGGFGG9FFG=D@FGGGGGGCFFF,CFGGGGGEGD7<EFGGFFG7;BGDCCGGEGGFCEA?C7ECFGEG>E82@:C;C>87C:8ACFGCFGF6C5CEEE*7CDG5CCED57E5>97CDFFB>:FFF**<FFFFF:C?@F:D;(7.**/4:>?F?73:37?2)6<2@
@DE18INS60510:318:000000000-B6LD3:1:1101:24824:7104 1:N:0:AAGAGGCATTATGCGA
TGGGGAATATTGCACAATGGGCGCAAGCCTGATGCAGCCATGCCGCGTGTATGAAGAAGGCCTTCGGGTTGTAAAGTACTTTCAGCGGGGAGGAAGGGAGTAAAGTTAATACCTTTGCTCATTGACGTTACCTGCAGAAGAAGCACCGGCTAACTCCGTGCCAGCAGCCGCGGTAATACGGAGGGTGCAAGCGTTAATCGGAATTACTGGGCGTAAAGCGCACGCAGGCGGGTTGTTAAGTCAGATGTGAATTCCCCGGGCTCAACCTGGGAACTGCATCTGA
+
GGGGGGGGGGGGGGGGEFGGGGGGGGGGGGGGGGGGGGGGGGGGGGGGEGGGGGGGGGCFFGGGFGGGGGGGGGGGGGGFGGGGGGGGGGCGGGGGGGGGGGGGGGGGGGFGGGGGGGGGGFFGGGGEGGGGGGFGGGGFGGGGGGGGGGGCGGFGGEGFDGGGGDEFGGGGGGGGGGGGGEDGGGGG6CGGGEE5CEGGGGGGF@FGGDFGGC5EFFFGCDECEDEGD*95>DGFF=:?F7F4*3/26::2:FFFGG09D5D####################
@DE18INS60510:318:000000000-B6LD3:1:1101:5956:7115 1:N:0:AAGAGGCATTATGCGA
TGGGGAATATTGCACAATGGGCGCAAGCCTGATGCAGCCATGCCGCGTGTATGAAGAAGGCCTTCGGGTTGTAAAGTACTTTCAGCGGGGAGGAAGGGAGTAAAGTTAATACCTTTGCTCATTGACGTTACCCGCAGAAGAAGCAACGGTTAACTCCGTGCCAGCAGCCGCGGTAATACGGAGGGTGCAAGCGGTAATCGGAATTACTGGGCGTAAAGCGCACGCAGGCGGTTTGTTAAGTCAGATGTGAAATCCACGGGCTCAACCTGGGAACTGCATCTGA
+
EFGGGGGDGGGFDFGGGGGGFGGGGGGGGGEGGGGGGFDFFGGFEGECF@EFEFEEGG8<ECFCFFGECFE:FFEC@FF5?,EFGGEFEFGG@=E8FBGCEGGGFC?DFGFGD<<<D9F9F,:BFFC><<@8@@:B:CFFEFE?F,@3><*FD<,,7>6>B<FAFGGFFFGB:1<B:CE8CEEECCCE?9?*/*/2:<EGEEGGF?E?CDGGG5C::*:7)7EDCDEGE5C/9*77FFCGFFFFF?=D=:0:>49*9*49375FF:@:?>07?B#########
@DE18INS60510:318:000000000-B6LD3:1:1101:21549:7125 1:N:0:AAGAGGCATTATGCGA
TGAGGAATATTGGTCAATGGCCGAGAGGCTGAACCAGCCAAGTCGCGTGAGGGATGAAGGTTCTATGGATCGTAAACCTCTTTTATAAGGGAATAAAGTGCGGGACGTGTCCCGTTTTGTATGTACCTTATGAATAAGGATCGGCTAACTCCGTGCCAGCAGCCGCGGTAATACGGAGGATCCGAGCGTTATCCGGATTTATTGGGTTTAAAGGGTGCGTAGGCGGCCTTTTAAGTCAGCGGTGAAAGTCTGTGGCTCAACCATAGAATTGCCGTTGAAACTG
+
GGGGGGGGGGGGGGGGGGGGGGGGGGGGGGGGGGGGGGGGGGGGGGGGGGGFGGGGGGGGFGGG,EFGFGGGGGGGGGGGGGGGGGGGGGFBCFGFGGGGGGDGDGGGGGGGGGGGGGGGGGGGGGGGGFGGGFGGGGCFGGCFGGGGGGGGGGFGGGGGGGGGGGGGGGGGGGGGGGEEGGGGEGGGDECFGFGGCEGGEGGGGGGGGGFFFGEF5DGGGD*7CCEGGGGGGFFFFF>DEFFD7F?DFFF>FF5:*9)5C5CF??F2<FFFA>?FB:<6A2@
@DE18INS60510:318:000000000-B6LD3:1:1101:20233:7128 1:N:0:AAGCGGCATTATGCGA
TGGGGAATATTGCACAATGGGCGCAAGCCTGATGCAGCCATGCCGCGTGTATGAAGAAGGCCTTCGGGTTGTAAAGTACTTTCAGCGGGGAGGAAGGGAGTAAAGTTAATACCTTTGCTCATTGACGTTACCCGCAGAAGAAGCACCGGCTAACTCCGTGCCAGCAGCCGCGGTAATACGGAGGGTGCAAGCGTTAATCGGAATTACTGGGCGTAAAGCGCACGCAGGCGGTTTGTTAAGTCAGATGTGAAATCCCCGGGCTCAACCTGGGAACTGCATCTGA
+
GGGGGGGGGGGGGGGGGGGGGGGGGGGGGGGGGGGGGGGGGGGGGGGGGGGGGGGGGGGGGGGGGGGGGGGGGGGGGFGGGGGGGGGGGGGGGGGGGGGGGGGGGGGGGGGGGGGGGGGGGGGGGGGGGGGGGGGGGGGGGGGGGGGGGGGGGGGGGGGGGGGGGGGGGGGGGGGGGGGGGGGGGGGGGGFGGGGGGGGCGGCFFGGGGGGGGGGGGGGGGGGGGGCGGGGCDCDF?*>FFFFF7CBGFFD>FFFFGGFFGEGCFFF??:?:34?>?F<92<=
@DE18INS60510:318:000000000-B6LD3:1:1101:17823:7140 1:N:0:AAGAGGCATTATGCGA
TGGGGAATATTGCACAATGGGCGCAAGCCTGATGCAGCCATGCCGCGTGTATGAAGAAGGCCTTCGGGTTGTAAAGTACTTTCAGCGGGGAGGAAGGGAGTAAAGTTAATACCTTTGCTCATTGACGTTACCCGCAGAAGAAGCACCGGCTAACTCCGTGCCAGCAGCCGCGGTAATACGGAGGGTGCAAGCGTTAATCGGAATTACTGGGCGTGAAGCGCACGCAGGCGGTTTGTTAAGTCAGATGTGAAATCCCCGGGCTCAACCTGGGAACTGCATCTGA
+
GGGGGGEGFGGGGGGFFGGGGGGGGGGGGGGGGGGGGGGGGGGGGGGGGGGGGGGGFGGGGGGGGGGGGGGGAFFCFGGGGGGGGGGDGGDFGGGFGCGGGGEFGGGGGG<FGGGGGGFFFGGCGGGGGGGFGGGDGEGG?FFGGGGDEEGGGGGGGGGFGGFGGFGGGGGGGGGGGGGGGEGGDEGGGGGGGGGGGGFCGGGGGCGG9<F5CEGDGFGGGGGGGDGGGGGDDCDFF6D>F@46:FFG47*CCFF@GG(35017@FF0(7:08??########
@DE18INS60510:318:000000000-B6LD3:1:1101:18273:7149 1:N:0:AAGAGGCATTATGCGA
CCCAAATAAGAGCAACAATGCCCTCGGTAATCATTGCACCGTAAAACACCGGACGTCCATGCCGTTCCGAGGTCATACAACGTGCCATCAACGGGCTTTGCGTAGCATGAAAACCCGAAATGGCACCACATGCAATACTCACAAACATAATCGGAAAAATAGGAAGCTCACTTGCTTCGGGATTTGTATTTTGCAAACCATCCCAAAGTTCAGGCAAAGCCGGATGGTTAACGTAGAGCATCACCAAAATGCCTACTGCCATAAACAACAAGGCAACCGCAAA
+
GGGGGGGGGGGGGGGGGCFGGGGGGGGGGGGGGGGGGGGGGGGGGGGGGGGGGGGGGGGGGGGGGGGGGGGGFGGGGGGFGGGGGGGGGGGGGGGGGGGGGGGGFGGGGGGGGGGGGGGGGGGGGGGGGGGGGGGGGGGGGGGGGGGGGGGGGGGGGGGGGGGGGGGGGGGGGGGGGGGGGDGGGGGGGGGGGGGGGGGGGGGGGGGGGGGGGGGGGGGGGDGDGGGGGGGGGGFFFFGGFFFFGGFGFGGGGFFFGGFFGFGGF>FB?>BBFF1::?>>2>5
@DE18INS60510:318:000000000-B6LD3:1:1101:22865:7151 1:N:0:AAGAGGCTTTATGCGA
TGGGGAATATTGCACAATGGGCGCAAGCCTGATGCAGCCATGCCGCGTGTATGAAGAAGGCCTTCGGGTTGTAAAGTACTTTCAGCGGGGAGGAAGGGAGTAAAGTTAATACCTTTGCTCATTGACGTTACCCGCAGAAGAAGCACCGGCTAACTCCGTGCCAGCAGCCGCGGTAATACGGAGGGTGCAAGCGTTAATCGGAATTACTGGGCGTAAAGCGCACGCAGGCGGTTTGTTAAGTCAGATGTGAAATCCCCGGGCTCAACCTGGGAACTGCATCTGA
+
GGGGGGGGGGGEGGGGGGGGGGGGGGGGGGGGGGGGGGGGGGGGGGGGGGGGGGGGGGGGGGGGGGGGGGGGGGGGGGGGGGGGGGGGGGGGGGGGGGGGGGGGGGGGFGGGGGGGGGGGGGGFGGGGGGGGGGGEGGGFFECFGGG>FGGEGGGGGGG*FGGFGG@EGFGEGG@EGFFFECFGGGEGGG?>CEGEGGG>E58EGFGGEEFCGGGCG=FC35EGGGGGGEDDGDGFFFDFFFFFFGFFFGF7C=FFGG09G>FFF?F7:>?<:?F<>2<BFB?
@DE18INS60510:318:000000000-B6LD3:1:1101:5685:7160 1:N:0:AAGAGGCATTATGCGA
TGGGGAATATTGCACAATGGGCGCAAGCCTGATGCAGCCATGCCGCGTGTATGAAGAAGGCCTTCGGGTTGTAAAGTACTTTCAGCGGGGAGGAAGGGAGTAAAGTTAATACCTTTGCTCATTGACGTTACCCGCAGAAGAAGCACCGGCTAACTCCGTGCCAGCAGCCGCGGTAATACGGAGGGTTCAAGCGTTAATCGGAATTACTTGGCGTAAAGCGCACGCAGGCGGTTTGTTAAGTCAGATGTGAAATCCCCGGGCTCAACCTTGGCACTGCCTCTGA
+
EFF@CGGGGGGCECF9EFCGGGGGDEGGGGGDFGGFDGGGGGGGD@FGGGGGGGAFFGGGGGGGGFCDFGGGCFGGGGGEGGGG9FFDFG=3@=FFECFGF8FFGGGGGGFFGGGGGGGGGGFFGGGEFGGGGDG7C1DEG7AFG>FCFGGG7FEFGGGCEGGGGGGGFEGDGGDEGGFGCC8CEG*AE+0<EE*A5@E*8*?EG7CC+<6<CE=C77CGGC*7CDG3=5597937?@F:FF6@DFFGFFGFC646C)(-97>CF?F?###############
@DE18INS60510:318:000000000-B6LD3:1:1101:14734:7161 1:N:0:AAGAGGCATTATGCGA
TGGGGAATATTGCACAATGGGCGCAAGCCTGATGCAGCCATGCCGCGTGTATGAAGAAGGCCTTCGGGTTGTAAAGTACTTTCAGCGGGGAGGAAGGGAGTAAAGTTAATACCTTTGCTCATTGACGTTACCCGCAGAAGAAGCACCGGCTAACTCCGTGCCAGCAGCCGCGGTAATACGGAGGGTGCAAGCGTTAATCGGAATTACTGGGCGTAAAGCGCACGCAGGCGGTTTGTTAAGTCAGATGTGAAATCCCCGGGCTCAACCTGGGAACTGCATCTGA
+
GGGGGGGGGGGCGGGGFGGGGGGGGFEGGGGGGGGGGGGGGGGGEGGFGGGGGGGGGGGGGGGGGGGGGGGGGGGGGGGGGGGGGGGGGGGGEGGGGGGGGGFFGGGGGGGGGGGGFDGGFGGGDGGEGGGGGGGGGGGGDFGGGGGGGGGGGGGGGGG>EGGGGGGGGGGGGGGGGGGDGEGGCGGGGG?FGEGGGGGGGGGGGGGGGCFCGGCGGGGGGGGGD3E3CGGCDDGFF?FCF?B4>FFGFFGFGFFFGG>BG>FGFFFFF4?7:?F########
@DE18INS60510:318:000000000-B6LD3:1:1101:24589:7162 1:N:0:AAGAGGCATTATGCGA
TGGGGAATATTGCACAATGGGCGCAAGCCTGATGCAGCCATGCCGCGTGTATGAAGAAGGCCTTCGGGTTGTAAAGTACTTTCAGCGGGGAGGAAGGGAGTAAAGTTAATACCTTTGCTCATTGACGTTACCCGCAGAAGAAGCACCGGCTAACTCCGTGCCAGCAGCCGCGGTAATACGGAGGGTGCAAGCGTTAATCGGAATTACTGGGCGTAAAGCGCACGCAGGCGGTTTGTTAAGTCAGATGTGAAATCCCCGGGCTCAACCTGGGAACTGCATCTGA
+
GGGGGGGGGGGGDACFFGGG<FFGGGGFGGGGGAFGGGGGGGGGGGGGGEGGGGGGGFGGGGGGF@GC>FGGCFGEDCA@FGGFGD@BFF@FG@GB<:FBC<:<288FFFGF:FEFGGGGGFGFGFE<FGGG?ECGDGFFFCECC>/8:85*<80AGE85:8AC8@F8/:8C82882<CGGEEC8:;*+07@88ACGGFF85CFC<+A7075EE=EF7F33DC<C)*9:*19<3DF?=:FF7?@C9?G=C::769FCG>FC>C####################
@DE18INS60510:318:000000000-B6LD3:1:1101:10694:7173 1:N:0:AAGAGGCATTATGCGA
TGGGGAATATTGCACAATGGGCGCAAGCCTGATGCAGCCATGCCGCGTGTATGAAGAAGGCCTTCGGGTTGTAAAGTACTTTCAGCGGGGAGGAAGGGAGTAAAGTTAATACCTTTGCTCATTGACGTTACCCGCAGAAGAAGCACCGGCTAACTCCGTGCCAGCAGCCGCGGTAATACGGAGGGTGCAAGCGTTAATCGGAATTACTGGGCGTAAAGCGCACGCAGGCGGTTTGTTAAGTCAGATGTGAAATCCCCGGGCTCAACCTGGGAACTGCATCTGC
+
GGGGGGGGGGGGGGGGGGGGFGGGGGGFGGGGGGGGFGGGGGGGGGGGGGGGGGGGGGFGGGGGGGGGGGGGGGFFFGGGGGGGGGGGGGGGDGGGDGGGFFDGGGGGGGGGGGGGFGGGGGGGGGGGGGGGGGGEEEGGGGGGGDEEGGGGGGGGGGGDGGGGGGGGGDGECFGGGGGG*=FEGGGGGG?CCEG>FGGFCECFF7CGGF*CCCCG:>F<DGGGCD=DGE<CDGGFF=FCFF**2<*;777CGFFFGG>9DDFG67@B<>::31282<BA###
@DE18INS60510:318:000000000-B6LD3:1:1101:5690:7180 1:N:0:AAGAGGCATTATGCGA
TGGGGAATATTGCACAATGGGCGCAAGCCTGATGCAGCCATGCCGCGTGTATGAAGAAGGCCTTCGGGTTGTAAAGTACTTTCAGCGGGGAGGAAGGGAGTAAAGTTAATACCTTTGCTCATTGACGTTACCCGCAGAAGAAGCACCGGCTAACTCCGTGCCAGCAGCCGCGGTAATACGGAGGGTGCAAGTGTTAAGCGGAATTACTGGGCGTAAAGCGCACGCAGGCGGGTTGTTAAGTCAGATGAGAAATCCCCGGGCACAACCTGGGAACTGCAGCTGA
+
CEGCF7F8,CF9CEFFGFEF8EFCEGGCF8EEAFFFFFF8FG,,@CC>C:EDFGDFFEGF,FC8EDDDFCGC,@FDFGG<F9<E,CCCC7CFGCFFC>FG3<EGFFAFFF<C8F9@B99@E,@,EEF<F7@9F*>F@*>FF@,?C:<BFF7*<?,7?C7*<:B,BCE6BCCE>:*;+<<888:/:CEEEC@+<++AC7+28:**+<<<+@:FC:>E=FG)7C:CE55CDE3))/97)9:C@7B?F######################################
@DE18INS60510:318:000000000-B6LD3:1:1101:10596:7190 1:N:0:AAGAGGCATTATGCGA
TGGGGAATATTGCACAATGGGCGCAAGCCTGATGCAGCCATGCCGCGTGTATGAAGAAGGCCTTCGGGTTGTAAAGTACTTTCAGCGGGGAGGAAGGGAGTAAAGTTAATACCTTTGCTCATTGACGTTACCCGCAGAAGAAGCACCGGCTAACCCCGTGCCAGCAGCCGCGGTAATACGGAGGGTGCAAGCGTTAATCGGAATTACTGGGCGTAAAGCGCACGCAGGCGGTTTGTTAAGTCAGATGTTAAATCCCCGGGCTCAACCTGGGAACTGAATCTGA
+
GGGGGGGGGGGFGGGGGGGGGGGGGGDGGGGGGGGGGGGGGGGGGGGGGGGGGGGGGGGGGGGGGGGGGGGGGGGGGGGFGGGGGGGGGGEFGGGGGCFGFFGGGGGGGGGGGGGGDGGGGGGGFGGGGGGGGGGGGGGGGFGGGGGGEGGGFGGGGGGCEGGGGFGGG8>GEGCEGGGGGGGGDGGGGG9CEGGGCGGDEDCE?+C?<FFFCEGG=>FGDGGGG:ECC591>*9@FF=GFF4@F96***2CDFFF3590D><FFFF?BF??:?)5-):>AA9
@DE18INS60510:318:000000000-B6LD3:1:1101:21306:7193 1:N:0:AAGAGGCATTATGCGA
TGGGGAATATTGCACAATGGGCGCAAGCCTGATGCAGCCATGCCGCGTGTATGAAGAAGGCCTTCGGGTTGTAAAGTACTTTCAGCGGGGAGGAAGGGAGTAAAGTTAATACCTTTGCTCATTGACGTTACCCGCAGAAGAAGCACCGGCTAACTCCGTGCCAGCAGCCGCGGTAATACGGAGGGTGCAAGCGTTAATCGGAATTACTGGGCGTAAAGCGCACGCAGGCGGTTTGTTAAGTCAGATGTGAGATCCCCGGGCTCAACCTGGGAACTGCATCTGA
+
GGGGGGGGGGGGGGGGGGGGCGGGGGGGGGGGGGGGGGGGGGGGCFGGGGGGGGGGGGGGGGGGGGGGGGGGGGGGGGGGGGGGGGGGGGGGGGGGGGGGGGDGGGGGGGGGGGGGGGGGGGGGFGGEGGGGGGGCEGGFFGGGGGGGGGGGGGGGGGGFGGGGGGFGGGGGGGGGGGGFGEDGGGGGGGGGGGG>FGGGDDCEFGGGCFGGGGGEGGGGGGGGGGGGGGGDGGGFFF*:FFFFFG@C?DGF>FFFGGFBDBGDFBF>BFFB:??)24<ABF4
@DE18INS60510:318:000000000-B6LD3:1:1101:21685:7208 1:N:0:AAGAGGCATTATGCGA
TGGGGAATATTGCACAATGGGCGCAAGCCTGATGCAGCCATGCCGCGTGTAGGAAGAAGGCCTTCGGGTTGTAAACTACTTTCAGCGGGGAGGAAGGGAGTAAAGTTAATACCTTTGCTCATTGACGTTACCCGCAGACGAAGCACCGGCTAACTCCGTGCCATCAGCCGCTGTAATACGGTGGCTGCAAGCGTTAATCGGACTTACTGGGCGTCAAGCGCACGCAGGCGGTTTGTTACGTCACCAGTGAAATCCCCGGGCTCAACCTGGGAACTGCATCTGT
+
GGGGGGGGFGGEGGGGGGGGGCF:FG7FGGGGGGGGGG8F@FGGGGGGG?F<FG,FG,EFD<FGGGG7FGGGGGG,E,FFGGC,5,4@+CE+@FGG:3DFG<>,@FFGC,33,,@,,,,7833,,<@3DF<FB7F7*1,1C:1<?FGD:CB<F<FCGGG<C*?########################################################################################################################
@DE18INS60510:318:000000000-B6LD3:1:1101:5104:7242 1:N:0:AAGAGGCATTATGCGA
TGGGGAATATTGCACAATGGGCGCAAGCCTGATGCAGCCATGCCGCGTGTATGAAGAAGGCCTTCGGGTTGTAAAGTACTTTCAGCGGGGAGGAAGGGAGTAAAGTTAATACCTTTGCTCATTGACGTTACCCGCAGAAGAAGCACCGGCTAACTCCGTGCCAGCAGCCGCGGTAATACGGAGGGTGCAAGCGTTAATCGGAATTACTGGGCGTAAAGCGCACGCAGGCGGTTTGTTAAGTCAGATGTGAAATCCCCGGGCTCAACCTGGGAACTGCATCTGA
+
5CFGGGGFFEGGGGGGGGDFGGGGGGGFFGGGGGGGGGGGGGGGD7B=FCFFGG,CDFFGGGGGGGGGFFGGGGGGGGFFFGFGGGGDEGCGGFDG*C<CFEGGGGFGFGGGFFG9FGFGGGGEFGG<FGDFGGGGGGFGGGGGGGGCDGGGGGGGGGGGGGGGGGGFFEDGGEGGGGGGGGGGGCEEGGGCCEEDGCEED8CC6A79EDCC=EEEGGGDGGD<CDGD=EG1/3C@??FD*9F@0<@7BGGC7@F@DC09C5DC?BF(()-458:B?24<4<F
@DE18INS60510:318:000000000-B6LD3:1:1101:9689:7245 1:N:0:AAGAGGCATTATGCGA
TGGGGAATATTGCACAATGGGCGCAAGCCTGATGCAGCCATGCCGCGTGTATGAAGAAGGCCTTCGGGTTGTAAAGTACTTTCAGCGGGGAGGAAGGGAGTAAAGTTAATACCTTTGCTCATTGACGTTACCCGCAGAAGAAGCACCGGCTAACTCCGTGCCAGCAGCCGCGGTAATACGGAGGGTGCAAGCGTTAATCGGAATTACTGGGCGTAAAGCGCACGCAGGCGGTTTGTTAAGTCAGATGTGAAATCCCCGGGCTCAACCTGGGAACTGCATCTGA
+
GGGGGGGGGGGGGGGGGGGGGGGGGGDGGGGGGGGGGGGGGGGGGGGGGGGGGGGGGGGFGGGGGGGGGGGGFFGGGGGGGGGGGGGGGG@FGG>CCEGGFG9FGGGGGGFGGGGGCFGGGGGGGGGGGGGGGGGGGGGGGGGGFGGGGGGGGGGGGGGFGGGGGGGGFGGGGGECGGGCGGGGGCEGGGGGGGGGGGGGD>AFGFGGAEFFGEG*CGGGGG=DGGCDGEDGGGGFFFCFFF=679@FFG*?FFFFGC>BGFG46:FBBFBFB?D??2AF<>F
@DE18INS60510:318:000000000-B6LD3:1:1101:15791:7254 1:N:0:AAGAGGCATTATGCGA
TGGGGAATATTGCACAATGGGCGCAAGCCTGATGCAGCCATGCCGCGTGTATGAAGAAGGCCTTCGGGTTGTAAAGTACTTTCAGCGGGGAGGAAGGGAGTAAAGTTAATACCTTTGCTCATTGACGTTACCCGCAGAAGAAGCACCGGCTAACTCCGTGCCAGCAGCCGCGGTAATACGGAGGGTGCAAGCGTTAATCGGAATTACTGGGCGTAAAGCGCACGCAGGCGGTTTGTTAAGTCAGATGTGAAATCCCCGGGCTCAACCTGGGAACTGCATCTGA
+
GGGGGGEGGGGFGGGGGGFGFGFGGGGGGGGGGGGGGGGGGGGGEGGGGGGGFGGGGGFGGGGGGFGGGGGGGGGGGFGGGGGGEGGGGGGCFFFC:FGGFFFGGGGGDGGGF9FGGGGGCGGEDF@FFFGGGGGGG8E<C?EGGGGGDGEG6F99FGFGGG?CF8CGGDGGGCEEGCGGGCGG>EECFCFDGEEDFGG>?ECEFGGGG?*AECEDFCFCDDGGGGDDDDDCDDD@@FDFFF4=7CF79C>7DFFFGG>(>7FFFB>0:)325:D><))644@
@DE18INS60510:318:000000000-B6LD3:1:1101:13423:7254 1:N:0:AAGAGGCATTATGCGA
TGGGGAATATTGCACAATGGGCGCAAGCCTGATGCAGCCATGCCGCGTGTATGAAGAAGGCCTTCGGGTTGTAAAGTACTTTCAGCGGGGAGGAAGGGAGTAAAGTTAATACCTTTGCTCATTGACGTTACCCGCCGAAGAAGCACCGGCTAACTCCGTGCCAGCAGCCGCGGTAATACGGAGGGTGCAAGCGTTAATCGGAATTACTGGGCGTAAAGCGCACGCAGGCGGTTTGTTAAGTCAGATGTGAAATCCCCGGGCTCAACCTGGGAACTGCACCTGA
+
GGGFGDGGGGGFGGGGGGGGGGGGGGGGGGGGGGGGGGGGGGGGGGGGGGGGGGFCFGGGGGGGGGGGGG>FCGFGGGGGGGGGGDCGGGGGGGGGGGCFGF9FFGGGGGGGGGFGGGGGGGGFGGGGGGGGGGG*>>>EEFGGEGGEEGGGGGGGGDGCGGGGGGGGGGGEEGGGGGGGGEGGGGGGGGGGGGGG5CC5*;8>FGGG9F5FEGGG=7CDDCGDGG=CEEDGG3*7?*CFFFFFGGFG?FFGGF:7DD;>GBCFFB>>B)0(44:2<A((47F
@DE18INS60510:318:000000000-B6LD3:1:1101:11878:7262 1:N:0:AAGAGGCATTATGCGA
TGGGGAATATTGCACAATGGGCGCAAGCCTGATGCAGCCATGCCGCGTGTATGAAGAAGGCCTTCGGGTTGTAAAGTACTTTCAGCGGGGAGGAAGGGAGTAAAGTTAATACCTTTGCTCATTGACGTTACCCGCAGAAGAAGCACCGGCTAACTCCGTGCCAGCAGCCGCGGTAATACGGAGGGTGCAAGCGTTAATCGGAATTACTGGGCGTAAAGCGCACGCAGGCGGTTTGTTAAGTCAGATGTTAAATCCCCGGGCTCAACCTGGGAACTGCATCTGA
+
GGGGGGGGGGGFGGGGEFFGGGGGGGGGGGGGGGGGGGGGGGGGGGGGDGGGGGGGGGGGGGGGGGGGGGGGGGAFFFGGGGGGGGGGGGGGGGGGGGGGEFFGFGGGGGGGGGGGGGGGGGGFFGGGGGGGGGGGGEGGGGGGGGG@FGGDFGGGGGGGGGCCGGGGGGGGGGGEFGGGGGGGDGGGGGGGGGGDACFG*?8CF9CCFCCFGGGGGGGDCDEGGGGDGGGGGGDF@BDC9FFFCGFF*:C:FF4?9)41DEGGFBFFFFFBFFB2?FFFFFF
@DE18INS60510:318:000000000-B6LD3:1:1101:8757:7273 1:N:0:AAGAGGCATTATGCGA
TGGGGAATATTGCACAATGGGCGCAAGCCTGATGCAGCCATGCCGCGTGTATGAAGAAGGCCTTCGGGTTGTAAAGTACTTTCAGCGGGGAGGAAGGGAGTAAAGTTAATACCTTTGCTCATTGACGTTACCCGCAGAAGAAGCACCGGCTAACTCCGTGCCAGCAGCCGCGGTAATACGGAGGGTGCAAGCGTTAATCGGAATTACTGGGCGTAAAGCGCACGCAGGCGGTTTGTTAAGTCAGATGCGAAATCCCCGGGCTCAACCTGGGAACTGCATCTGA
+
GGGGGGGGGGGGGGGGGGGFGGGGGFGGGGGGGGGGGGGGGGGGGGGF>BFGGFCFGGGFGGGGGGGGGGGGGFGGGGGGGFFGGGGGGC:FFGFGGCGGGGGGGGGGGGGGGGGGCGGGGGGGGGGGGGGGFGGGGGFGGGGGGGGGGGGGGFGGGGGDGGFGCCCFEEDEGGDEGGGGG5?E>CGGGGFGGGGEGGGFGC5CF7?F+<CFEGEGGGGGGGGGGDGGDEGCDDDFFFDGFFFFFGFGBG5CFFFFGGB>GBGG?0FB0@0(.423?ABDDF4
@DE18INS60510:318:000000000-B6LD3:1:1101:25983:7290 1:N:0:AAGAGGCATTATGCGA
TGGGGAATATTGCACAATGGGCGCAAGCCTGATGCAGCCATGCCGCGTGTATGAAGAAGGCCTTCGGGTTGTAAAGTACTTTCAGCGGGGAGGAAGGGAGTAAAGTTAATACCTTTGCTCATTGACGTTACCCGCAGAAGAAGCACCGGCTAACTCCGTGCCAGCAGCCGCGGTAATACGGAGGGTGCAAGCGTTAATCGGAATTACTGGGCGTAAAGCGCACGCAGGCGGTTTGTTAAGTCAGATGTGAAATCCCCGGGCCCAACCTGGGAACTGCATCTGA
+
GGGGGGGGGGGGGGGGGGGGGGGGGGGGGGGGGGGGGGGGGGGGGGGGGGGGGGFGGGGGFGGGGGGGGGGGGGGGGGGFCFGGGGGGEGGGGGGGGGGGGGGGGGGGGGGFFGGGGGGGGGGGGGGGGGGGGGGGGGGGGFCGGCGGGEGGGGGGFGGGGGGGGGGGGGGGDEGGGGGGGCEGGGGGGGFGGEGGGGGGGGGCFFCFFGGGGEEEGGGGGGGGGGGGGGGGGGG@FFGG?B?FGGFGFGGGGFFFGGB07)9DFFFFFFB:?:08?FBFFFB
@DE18INS60510:318:000000000-B6LD3:1:1101:13634:7340 1:N:0:AAGAGGCATTATGCGA
TGGGGAATATTGCACAATGGGCGCAAGCCTGATGCAGCCATGCCGCGTGTATGAAGAAGGCCTTCGGGTTGTAAAGTACTTTCAGCGGGGAGGAAGGGAGTAAAGTTAATACCTTTGCTCATTGACGTTACCCGCAGAAGAAGCACCGGCTAACTCCGTGCCAGCAGCCGCGGTAATACGGAGGGTGCAAGCGTTAATCGGAATTACTGGGCGTAAAGCGCACGCAGGCGGATTGTTAAGTCAGATGTGAAATCCCCGGGCTCAACCTGGGAACTGCATCTGA
+
GFGGGGGGGGGEGGGGFGGFCDFEF:CEGGEAFFGGFGGGGGGGGGGGGGGGGGGGCGGGFGGGGGG7FGCFFG,@E,@FGGGG9DCGGGG7EG8FC7*8=BF:<FGGGGGGGGGFDFGGGGGFGGE<FFDGGGGGG8CC8@FFCFF88CEEFFFGGGFAGG78F6E@CCC>5C>EGGGFGDGGGEGEGFCFCEGE8FGEEECFFCGG@<:CGG5EFG><DDGGGG:3C=C)97C7@BCCFF*@DFF78:>7DFFFGD;>DFG464::?F1448:??B#####
@DE18INS60510:318:000000000-B6LD3:1:1101:19770:7354 1:N:0:AAGAGGCATTATGCGA
TGGGGAATATTGCACAATGGGCGCAAGCCTGATGCAGCCATGCCGCGTGTATGAAGAAGGCCTTCGGGTTGTAAAGTACTTTCAGCGGGGAGGAAGGGAGTAAAGTTAATACCTTTGCTCATTGACGTTACCCGCAGAAGAAGCACCGGCTAACTCCGTGCCAGCAGCCGCGGTAATACGGAGGGTGCAAGCGTTAATCGGAATTACTGGGCGTAAAGCGCACGCAGGCGGTTTGTTAAGTCAGATGTGAAATCCCCGGGCTCAACCTGGGAACTGCATCTGC
+
GGGGGGGGGGGGGGGGFGGGGGGGGGGGGGGGGGGGGGGGGGGGGGGGGGGGGGGGGGGGGGGGGGGGGGGGGGGGGGGGGGGGFGGGGGGGGGGGGGGGFCGEGGGGGGGGGGGGGGGGGGGFGGGGGGGGGGGGGGGGGGGGGGGGGGGGGGGGGGGGGGGGGFGGGGGEGGGGGGGGDDGGGEGGFFFGGDCE8<FDCGEFFFGG9ECEEEGG*:CGGGGGGGGGECDC<DGFFFFGFFFF7AFG*CFGG?:FGG>1DDGFFFF2(08?:FD?FB#####
@DE18INS60510:318:000000000-B6LD3:1:1101:12989:7354 1:N:0:AAGAGGCATTATGCGA
TGGGGAATATTGCACAATGGGCGCAAGCCTGATGCAGCCATGCCGCGTGTATGAAGAAGGCCTTCGGGTTGTAAAGTACTTTCAGCGGGGAGGAAGGGAGTAAAGTTAATACCTTTGCTCATTGACGTTACCCGCAGAAGAAGCACCGGCTAACTCCGTGCCAGCAGCCGCGGTAATACGGAGGGTGCAAGCGTTAATCGGAATTACTGGGCGTAAAGCGCACGCAGGCGGTTTGTTAAGTCAGATGTGAAATCCCCGGGCTCAACCTGGGAACTGCATCTGA
+
GGGGGGGGGGGGGGGGFGGGGGGGGGDGGGGGGGGGGGGGGGGGGDGGGGGGGGGGGGGGGGGGGGGGGGGGGGFGFGGGGGGGGGGGGGGGGGGGGGGGGGCGGGGGGGFGGGGGGGGGFGGFGGGGGFGGGGGCGGGFGGCGGGGGGGG5EGCFGGGFDGFGGGGGGGGGGGGGGGGG>*:>CEGGGGGGGGGGGGGGCG5CFCGGGCFGGG=C=7DDDGGGGGGGDGCDGGCFFFGCBF@F>FFF4C>CDFF@FG9>D3DFFFF::5:(58?252<A>B?
@DE18INS60510:318:000000000-B6LD3:1:1101:26638:7370 1:N:0:AAGAGGCATTATGCGA
TGGGGAATATTGCACAATGGGCGCAAGCCTGATGCAGCCATGCCGCGTGTATGAAGAAGGCCTTCGGGTTGTAAAGTACTTTCAGCGGGGAGGAAGGGAGTAAAGTTAATACCTTTGCTCATTGACGTTACCCGCAGAAGAAGCACCGGCTAACTCCGTGCCAGCAGCCGCGGTAATACGGAGGGTGCAAGCGTTAATCGGAATTACTGGCGTAAAGCGCACGCAGGCGGTTTGTTAAGTCAGATGTGAAATCCCCGGGCTCAACCTGGGAACTGCATCTGAT
+
GGGGGGGGGGGGGGGGGGGGGGGGGGGGGGGGGGGGGGGGGGGGGGGGGGGGGGGGGGFGGGGGGGGGGGGGGGGGGGGGGGGGGGGGGGGGGGGGGGGGGFFGGGGGGGGGGGGGGGGGGGGGGGGGGGGGGGGGGGGGGGGGGGGGEEGGGGGGGGGGGGGGGGGGGGGGGGGGGGGGEGGGGGGGGGGGGGGGGGGGEEEGEFCFFGGGGGGGGGGDGDEDCDGGGGGDDD5<@FGGFFF9FFFCFGCFGFFFCDBFDFFGFBFBF@BBFFFFF<AFB>F
@DE18INS60510:318:000000000-B6LD3:1:1101:9647:7372 1:N:0:AAGAGGCATTATGCGA
TGGGGAATATTGCACAATGGGCGCAAGCCTGATGCAGCCATGCCGCGTGTATGAAGAAGGCCTTCGGGTTGTAAAGTACTTTCAGCGGGGAGGAAGGGAGTAAAGTTAATACCTTTGCTCATTGACGTTACCCGCAGAGGAAGCACCGGCTAACTCCGTGCCAGCAGCCGCGGTAATACGGAGGGTGCAAGCGTTAATCGGAATTACTGGGCGTAAAGCGCACGCAGGCGGTTTGTTAAGTCAGATGTGAAATCCCCGGGCTCAACCTGGGAACTGCATCTGA
+
GGGGGGGGGGGGGGGGGGGGGGGGGGDGGGGGGGGGGGGGGGGGGGGGGGGGGGGGGGGGGGGGGGGGGGCFGGFGFGGGGGGGGGEGGCFGGGGGGCDFFFFGGGGGGGGGGGGGEGGGGGGDFGGGGGGGGGGGGGGGGGGGGGGGGGGGDGGGGGGGGGFGFGGGGGGGGGGDGGGG**=EEGGGGGGGGGGGFFGCEECFF+<ECCFFGGEC5DFDGGGGGGGGGGGDGGGFFF7CFFF?7FFGFGGGGFFFGG9>GFGGFBFFBFFB?FF7?>BABF=
@DE18INS60510:318:000000000-B6LD3:1:1101:26285:7379 1:N:0:AAGAGGCATTATGCGA
TGGGGAATATTGCACAATGGGCGCAAGCCTGATGCAGCCATGCCGCGTGTATGAAGAAGGCCTTCGGGTTGTAAAGTACTTTCAGCGGGGAGGAAGGGAGTAAAGTTAATACCTTTGCTCATTGACGTTACCCGCAGAAGAAGCACCGGCTAACTCCGTGCCAGCAGCCGCGGTAATACGGAGGGTGCAAGCGTTAATCGGAATTACTGGGCGTAAAGCGCACGCAGGCGGTTTGTTAAGTCAGATGTGAAATCCCCGGGCTCAACCTGGGAACTGCATCTGA
+
GGGGGGGGGGGGGGGGGFGGGGGGGGGGGGGGGGGGGGGGGGGGGGGGGGGGGGGGGGGGGGGGGGGGGGGGGGGGGGFGGGGGGGGGGGGGGGGGGGGGGGGGGGGGGGGGGGGGGGGGGGGGGGGCFGGGGGGGGGGGGGGGGGGGDEGGGGGCFEGGGGGGGGGGFGGGGGGGFFGG?EGGGGGGGFGGGEDDFFGGGGDGGGGGGGGGGEGGGGGGGGEDEGGGGGGG<DGFFFGG?F7@>CFFBFG>FFFFGDBBCEGG424:B4::5<:?D>4<AD@
@DE18INS60510:318:000000000-B6LD3:1:1101:11756:7384 1:N:0:AAGAGGCATTATGCGA
TGGGGAATATTGCACAATGGGCGCAAGCCTGATGCAGCCATGCCGCGTGTATGAAGAAGGCCTTCGGGTTGTAAAGTACTTTCAGCGGGGAGGAAGGGAGTAAAGTTAATACCTTTGCTCATTGACGTTACCCGCAGAAGAAGCACCGGCTAACTCCGTGCCAGCAGCCGCGGTAATACGGAGGGTGCAAGCGTTAATCGGAATTACTGGGCGTAAAGCGCACGCAGGCGGTTTGTTAAGTCAGATGTGAAATCCCCGGGCTCAACCTGGGAACTGCATCTGA
+
GGGGGGGGGGGGGGGGFGGGGGGGGGGGGGGGGGGGGGGGGGGGGGGGGGGGGGAFDFCGGGGGGGGGGGGGFGGDFCGGGFGGGGGGGGGGGGGGGGFFGGCF<FGGGGGGGFGGFGGGGGGGFGGGGGGGGGGDGDGGGGGGGGGGGEGGFFGGGGGDGGFGGGGGGGGGGGGGFGGGCECGGGGGFGGGGGDGCFGGEG5CFFGGGFGGGGGGFCF<DGDGGGGDEEGG3CCFFF:CBFFF>FFGFDF7C?FFDDB,7BFG@1F:74<B?F?B22<D<B@
@DE18INS60510:318:000000000-B6LD3:1:1101:19185:7386 1:N:0:GAGAGGCATTATGCGA
TGGGGAATATTGCACAATGGGCGCAAGCCTGATGCAGCCATGCCGCGTGTATGAAGAAGGCCTTCGGGTTGTAAAGTACTTTCAGCGGGGAGGAAGGGAGTAAAGTTAATACCTTTGCTCATTGACGTTACCCGCAGAAGAAGCACCGGCTAACTCCGTGCCAGCAGCCGCGGTAATACGGAGGGTGCAAGCGTTAATCGGAATTACTGGGCGTAAAGCGCACGCAGGCGGTTTGTTAAGTCAGATGTGAAATCCCCGGGCTCAACCTGGGAACTGTATCTGA
+
GGGGGGGGGGGGGGGGGGGGGGGGGGGGGGGGGFGGGGGGGGGGGGGGGGGGGGGGGGGGGGGGGGGGGGGGGGGGGGGGGGGGGGGGGD7BGGGGDGGGGGFGFGGFFGGGGGGGGGGGGGGGGGGGGGGGGGGGGGGGGGGGGGGGGGGGGGGGGGGGGGGFGGGGGCGGEF:CEGGGGGGGDECEGGFGEGE5;FGFCCEFGFGGFCFFGEE5=DGGGDEGG)*>EEGGGGGFF=?7F?46:96>@F:0:B4;CD02D577?BFBFFF(8:B########
@DE18INS60510:318:000000000-B6LD3:1:1101:10822:7395 1:N:0:AAGAGGCATTATGCGA
TGGGGAATATTGCACAATGGGCGCAAGCCTGATGCAGCCATGCCGCGTGTATGAAGAAGGCCTTCGGGTTGTAAAGTACTTTCAGCGGGGAGGAAGGGAGTAAAGTTAATACCTTTGCTCATTGACGTTACCCGCAGAAGAAGCACCGGCTAACTCCGTGCCAGCAGCCGCGGTAATACGGAGGGTGCAAGCGTTAATCGGAATTACTGGGCGTAAAGCGCACGCAGGCGGTTCGTTAAGTCAGATGTGAAATCCCCGGGCTCAACCTGGGAACTGCATCTGA
+
GGGGGEGG@GFFGGGGGGGFGGGGDGGGGGFCFGGGGGGGGGGGGGGG:FEFFFGGGGFGFGGGGGDGGFFGGGGFGGGGGGGGGGGGGD@CFGGGG7FFGGCFFGGGGGGG?FGGGFD=FGGFGGGGGFGFCGGGCFF7FFGGFGCCGCFGGGG@FEGCFGCFGGGGGEGGEGG7FFGGD*<CGGEG?FGGGGGGGGGF58CFC:FF+87CGECC:CF)9)27C)5CEGDGCCDFFFD>@FFFGGFF4DCDC?)9799077CF48FFFF0?>::>>FFFAF?
@DE18INS60510:318:000000000-B6LD3:1:1101:20992:7402 1:N:0:AAGAGGCATTATGCGA
TGGGGAATATTGCACAATGGGCGCAAGCCTGATGCAGCCATGCCGCGTGTATGAAGAAGGCCTTCGGGTTGTAAAGTACTTTCAGCGGGGAGGAAGGGAGTAAGGTTAATACCTTTGCTCATTGACGTTACCCGCAGAAGAAGCACCGGCTAACTCCGTGCCAGCAGCCGCGGTAATACGGAGGGTGCAAGCGTTAATCGGAATTACTGGGCGTAAAGCGCACGCAGGCGGTTTGTTAAGTCAGATGTGAAATCCCCGGGCTCAACCTGGGAACTGCATCTGA
+
GGGGGGGGGGGGGGGGGGGGGGFGGGGGGGGGGGGGGGGGGGGGGGGGGGGGGGGGGGGGGGGGGGGGGGGGGGFGGCGGGGGGCGGGGE@FGFGGGGGGGFFGFGGGGGGGGGGG<FGGFGGCFGGGGGGGGGGGGCGGGFFGGGGGGGGGGGGGGGGCGGGCGGGGGEEEGEDEGFGF8ECGEG5CEGGGGGGGGGGFG>8@C?FGFGGGGGCEEFFDGGGDGCC:E=D7DDGFFF7CFFFFGGFG?F7CFF:9CD6>G:<6?BF?:@??FFF7?FAFFF@
@DE18INS60510:318:000000000-B6LD3:1:1101:20358:7417 1:N:0:AAGAGGCATTATGCGA
TGGGGAAAATTGCACAATGGGGGCAAGCCTGATGCAGCCATGCCGCGTGTATGAAGAAGGCCTTCGGGTTGTAAAGTACTTTCAGCGGGGAGGAAGGGAGTAAAGTTAATACCTTTGCTCATTGACGTTACCCGCAGAAGAAGCACCGGCTAACTCCGTGCCAGCAGCCGCGGTAATACGGAGGGTGCAAGCGTTAATCGGAATTACTGGGCGTAAAGCGCACGCAGGCGGTTTGTTAAGTCAGATGTGAAATCCCCGGGCTCAACCTGGGAACTGCATCTGA
+
GGGGGGGGGGGGGGGGFGGGGGGGGGGGGGFGGFGGGGGGGGGGGGGGGGFGGGFGGGGGGGGGFFDGGGGCGGGGGGGGGGGGFFGGGGDEGGGGGGGDFGGFDGGGGGGGGGGGGGGGGGGGGGGGGGGGGGGGGGGGGGFGGGGGGGGGFGGGGGGFGGGGGGGGGEGGDGGGGGFFEGGGGGDDGF?FEEECFFGGCGGGGGGGGGGGECCC*0C3C5EGDDECGEC<DDGFF?7:=?FF>E=DFFCDFFF4CD>3D)**9:FFFFF03()),46<<BF
@DE18INS60510:318:000000000-B6LD3:1:1101:6763:7421 1:N:0:AAGAGGCATTATGCGA
TGGGGAATATTGCACAATGGGCGCAAGCCTGATGCAGCCATGCCGCGTGTATGAAGAAGGCCTTCGGGTTGTAAAGTACTTTCAGCGGGGAGGAAGGGAGTAAAGTTAATACCTTTGCTCATTGACGTTACCCGCAGAAGAAGCACCGGCTAACTCCGTGCCAGCAGCCGCGGTAATACGGAGGGTGCAAGCGTTAATCGGAATTACTGGGCGTAAAGCGCACGCAGGCGGTTTGTTAAGTCAGATGTGAAATCCCCGGGCTCAACCTGGGAACTGCATCTGA
+
CFGGGGFGFFGDFGGC@FGFGGGGGGE7FFG?EFFGGGGGCFGFGDGECFGCGGAEFFGGGGGGGGGGEGGGGDFGFGCFFFGGGGGGGGFGGG8D@CFGGFGFFFGGGCDFFGGDFGGFF,DCFGGDGDGGGGGGDBFGGGGGGGGD7@C7FFGGGGGGGGGGFGFFGGGDEC5ECGGGG>E8EGGGGGG8EC8?F?CGGDECFGGFFGGCEGE=FF*99D7D5DGGEECC55DF5FDD46=F>+@:0:CGC?F:CGB>35DC??FF?F0:2:)4)2<AADF
@DE18INS60510:318:000000000-B6LD3:1:1101:8985:7431 1:N:0:AAGAGGCATTATGCGA
TGGGGAATATTGCACAATGGGCGCAAGCCTGATGCAGCCATGCCGCGTGTATGAAGAAGGCCTTCGGGTTGTAAAGTACTTTCAGCGGGGAGGAAGGGAGTAAAGTTAATACCTTTGCTCATTGACGTTACCCGCAGAAGAAGCACCGGCTAACTCCGTGCCAGCAGCCGCGGTAATACGGAGGGTGCAAGCGTTAATCGGAATTACTGGGCGTAAAGCGCACGCAGGCGGTTTGTTAAGTCAGATGTGAAATCCCCGGGCTCAACCTGGGAACTGCATCTGA
+
GGGGGGGGGGGGGGGGGGGGGGGGGGGGGGGGGGGGGGGGGGGGGGGGGGGGGGGGGGGGGGGGGFGGGGGGGGGGGGGGGGGGGGGGGGGGGEGGGGGGGCFGGGGGGGGGGGGGCFGGGGGFGGGGGGGGGGGGGGGFGGGGGGGGGGGGGGGGGGGGGGGFGGGGGEGGGGG8CGGFGGGGECCEFF7>EGGEGGG8EEDGGCFFD6CFCECGGGGDGGGGGGGGGGGCDGDFFFGFFFFFGGFGFG77F@FFGG>BGDFGFFF>0>634<BFB<4<A2@
@DE18INS60510:318:000000000-B6LD3:1:1101:18087:7445 1:N:0:AAGAGGCATTATGCGA
TGGGGAATATTGCACAATGGGCGCAAGCCTGATGCAGCCATGCCGCGTGTATGAAGAAGGCCTTCGGGTTGTAAAGTACTTTCAGCGGGGAGGAAGGGAGTAAAGTTAATACCTTTGCTCATTGACGTTACCCGCAGAAGAAGCACCGGCTAACTCCGTGCCAGCAGCCGCGGTAATACGGAGGGTGCAAGCGTTAGTCGGAATTACTGGGCGTAAAGCGCACGCAGGCGGTTTGTTAAGTCAGATGTGAAATCCCCGGGCTCAACCTGGGAACTGCATCTGA
+
GCGGGGGGFGGGGGGGGGGGGGGGGGGGGGGGGGFGGGGGGGGGGGGGGGGGGGGGGGFFGGGGGGGGDFGEGGFCFFGGGGGGGGGGEDGGGG=EGGGGFGGGGGGGFGGGGGGGGGGGFFGFDGGGGGGGGGGDGGGGFG@FGGFCGGGGFGGGGGGDGGFGFFGGGGGEGGGGGCFGGGGGDEGGFGGGGGGCCFFCEEDFG?EG98=A==>EFDFCDDEGGG=GGE3579DFF?F7@FFFF?FG4CF7CFF:FG03D>CFFBFB1)-4(8???266ABB
@DE18INS60510:318:000000000-B6LD3:1:1101:6133:7457 1:N:0:AAGAGGCATTATGCGA
TGGGGAATATTGCACAATGGGCGCAAGCCTGATGCAGCCATGCCGCGTGTATGAAGAAGGCCTTCGGGTTGTAAAGTACTTTCAGCGGGGCGGAAGGGAGTAAAGTTAATACCTTTGCTCATTGACGTTACCCGCAGAAGAAGCACCGGCTAACTCCGTGCCAGCAGCCGCGGTAATACGGAGGGTGCAAGCGTTAATCGGAATTACTGGGCGTAAAGCGCACGCAGGCGGTTTGTTAAGTCAGATGTGAATTCCCCGGGCTCTACCTGGGAACTGCATCTGA
+
5CDFGGGDF-C<@FF<--C?,?@CFFFFFFG8FFGGGGFCGGG==>FC:>FGGCDF9FFD<F>8EGGGF++C3<3<DCD=@=FC,@C*C@*<:<F77*<BEF,<CFGCEFGC:CCEFFFF,:FECFEEF>/<FEGE5*@<+<<ECGGGGGGCCGFFGGFG529CFFFGGCCEGG*C+<FG5AECEE5;0<?EGGEGGGGCE5?EF++<<+5*CE55F*?DD3CG=CECE5)939CF###############################################
@DE18INS60510:318:000000000-B6LD3:1:1101:15680:7459 1:N:0:AAGAGGCATTATGCGA
TGGGGAATATTGCACAATGGGCGCAAGCCTGATGCAGCCATGCCGCGTGTATGAAGAAGGCCTTCGGGTTGTAAAGTACTTTCAGCGGGGAGGAAGGGAGTAAAGTTAATACCTTTGCTCATTGACGTTACCCGCAGAAGAAGCACCGGCTAACTCCGTACCAGCAGCCGCGGTAATACGGAGGTTGCAAGCGTTAATCGGAATTACTGGGCGTAAAGCGCACGCAGGCGGTTTGTTAAGTCAGATGTGAAATCCCCGGGCTCAACCTGGGAACTGCATCTGC
+
GGGGDGFGGGGGGGFFGGG?EGGGGGGGGGGGGGGGGGGGGCFE+CFGGGGGGGGGGGGFGGGGGGGGGGEGGEGFFGGGGGGGEFCFGGGGEC,?FCFGGGFGGGGGGGFGGGGG9<DDEGG9DDFGGGGGGGGCD>FFGFGGGFCFCFGGGGGGGGGCEGGGG?E>FGGG7FE7CCGEG><C**BFGC9CEGGG5@F5?58FG@FGFC5AECEG*;FCDCGDEC=)>5CCDC:F@FF>FFF?CGB7/7**0=)9FG07D>G4*3FF###############
@DE18INS60510:318:000000000-B6LD3:1:1101:16219:7474 1:N:0:AAGAGGCATTATGCGA
TGGGGAATATTGCACAATGGGCGCAAGCCTGATGCAGCCATGCCGCGTGTATGAAGAAGGCCTTCGGGTTGTAAAGTACTTTCAGCGGGGAGGAAGGGAGTAAAGTTAATACCTTTGCTCATTGACGTTACCCGCAGAAGAAGCACCGGCTAACTCCGTGCCAGCAGCCGCGGTAATACGGAGGGTGCAAGCGTTAATCGGAATTACTGGGCGTAAAGCGCACGCAGGCGGTTTGTTAAGTCAGATGTGAAATCCCCGGGCTCAACCTGGGAACTGCATCTGA
+
GGGGGGGGGGGGGGGGFGGGGGFGGG:FGGGGGGGGGFGCGGGGGGGGGGGGGFEGGGDCGGGGGGGGGGGGFGGGGGGGGGGGFGC:FCGGGGGFGGGGGGCFGGGGGGGGFGGGAGFFGGG9=FGFGFGGGGGG7CFCFED77FG>FGFEGGGGGGGF@FCFGFFGGGGEDG*C?@GC5;CEDEDE8@9CEGGGECF55CECF?FG7+:EGGGDGGD55<GGE<E3EEDGDDDFFFF=7FF?FGFGFFC>FF@4DD;0D)9*6:FFB:?<:BBF>7ABBAF
@DE18INS60510:318:000000000-B6LD3:1:1101:10314:7481 1:N:0:AAGAGGCATTATGCGA
TGGGGAATATTGCACAATGGGCGCAAGCCTGATGCAGCCATGCCGCGTGTATGAAGAAGGCCTTCGGGTTGTAAAGTACTTTCAGCGGGGAGGAAGGGAGTAAAGTTAATACCTTTGCTCATTGACGTTACCCGCAGAAGAAGCACCGGCTAACTCCGTGCCAGCAGCCGCGGTAATACGGAGGGTGCAAGCGTTAATCGGAATTACTGGGCGTAAAGCGCACGCAGGCGGTTTGTTAAGTCAGATGTGAAATCCCCGGGCTCAACCTGGGAACTGCATCTGA
+
GGGGGGGGGGGFGGGGGGGGGGGGGGGGGGGGGGGGGGGGGGGGGGGGGGGGGGGGGGGGGGGGGGGGGGGGGFGGGGGGGGGGEGGGGGGGGGGGGGGGGFFGFGGGGGFGGGGGAFGGGGGAFGGGGGGGGGGGG>FGGGGGGGGGGGGGGGGGGGGFDGGGGGGGGGGG8ECEGGGGGGGGGGEGFGEGGGGGGGGGGDEGG7CFFG=CGGG5CGGDGGGDGGGGGGGGDDDFFFGGFFFF=CFG6CDFFFF@GDFFGFGFFBFFFF2<8?FDF2>ADFB
@DE18INS60510:318:000000000-B6LD3:1:1101:21489:7483 1:N:0:AAGAGGCATTATGCGA
TGGGGAATATTGCACAATGGGCGCAAGCCTGATGCAGCCATGCCGCGTGTATGAAGAAGGCCTTCGGGTTGTAAGGTACTTTCAGCGTGGAGGAAGGGAGTAAAGTTAATACCTTTGCTCATTGACGTTACCCGCAGAAGAAGCACCGGCTAACTCCGTGCCAGCAGCCGCGGTAATACGGAGGGTGCAAGCGTTAATCGGAATTACTGGGCGTAAAGCGCACGCAGGCGGTTTGTTAAGTCAGATGTGAAATCCCCGGGCTCAACCTGGGAACTGCATCTGA
+
GGGGGGGGGGGEFGFGGGGGGGGGGGGGGGGGGGGGGGGGGGGGEGGGGGGGGGEDFFEFFGGGGGGGGGGGFFFGFFGFGGGGGGG4CCEFGGDDGGGGFAFDGGGGGGGGGGGGEGGGFGGCFGGGGGGGGGGFGGGFFD<FCGGCGGGGGGGGGGG:FG97D7BFGGGEGEBEFCGGG5:ECG5C6>CGGEGE*BC8ECCFE<FG<<ECGGCCGCFDGGDDC)/)::C)9DCF?8>769*=DGFF*27?GBFFD39(9<FF=<FBF421(:?<<<<A>FB
@DE18INS60510:318:000000000-B6LD3:1:1101:26376:7493 1:N:0:AAGAGGCATTATGCGA
TGGGGAATATTGCACAATGGGCGCAAGCCTGATGCAGCCATGCCGCGTGTATGAAGAAGGCCTTCGGGTTGTAGAGTACTTTCAGCGGGGAGGAAGGGAGTAAAGTTAATACCTTTGCTCATTGACGTTACCCGCAGAAGAAGCACCGGCTAACTCCGTGCCAGCAGCCGCGGTAATACGGAGGGTGCAAGCGTTAATCGGAATTACTGGGCGTAAAGCGCACGCAGGCGGTTTGTTAAGTCAGATGTGAAATCCCCGGGCTCAACCTGGGAACTGCATCTGA
+
GGGGGGGGGGGGGGGGGGGGGGGGGGGFGGDGGGGGGGGGGGGGGGGGGGGGGGGGGGGGGGGGGGGGGGGGGGGGGGGCEGGGGGGGGGFGEGGGGGGGGGGGGGGFFGDFFFFGGGFGFGGFGGGGFGGFFGGGGC8C?8CFFGGEG>CCGGGGGCG*;FCGGCE6C8CEEGDEFFGGCCEGGG8CGDFGGGGG5@FF58CCGCGG9+CCEGCEEFFD5>EGGDECEEGGGD<>@=*0=F?FDGFGFFFCFFFFGD01C@G4@?F:?F<<:???73<AFF?
@DE18INS60510:318:000000000-B6LD3:1:1101:9157:7497 1:N:0:AAGAGGCATTATGCGA
TGGGGAATATTGCACAATGGGCGCAAGCCTGATGCAGCCATGCCGCGTGTATGAAGAAGGCCTTCGGGTTGTAAAGTACTTTCAGCGGGGAGGAAGGGAGTAAAGTTAATACCTTTGCTCATTGACGTTACCCGCAGAAGAAGCACCGGCTAACTCCGTGCCAGCAGCCGCGGTAATACGGAGGGTGCAAGCGTTCATCGGAATTACTGGGCGTAAAGCGCACGCAGGCGGTTTGTTCAGTCAGATGTGAAATCCCCGGGCTCAACCTGGGAACTGCATCTGA
+
FGGGGGGGGGGFFAFFGGGGGGGEGGGGGGFGGGGGGGGGGGGGGGGGGEGGGGFGFGGGGGGGFGGEGGGGGGGGGGGEFEGGGGEEGDCFEFFFEDGGGGGGDGGGGGGGGGGGDGGGGGG9FGGGGGGGGEGGGGFG,,DFGGGGDGGGFGGGGGGGGF9F78EGGFEGCGE>F9CGEDDD8CEEFGDFCGG*AFGG5**A6CFGDCFGEGG5C>FDDCGGDGGDGDGDGGGFF*:CFFFFG762*0*:?F??DG>BDFGGFFF??>035<F<?A94:<?
@DE18INS60510:318:000000000-B6LD3:1:1101:11546:7499 1:N:0:AAGAGGCATTATGCGA
TGGGGAATATTGCACAATGGGCGCAAGCCTGATACAGCCATGCCGCGTGTATGAAGAAGGCCTTCGGGTTGTAAAGTACTTTCAGCGGGGAGGAAGGGAGTAAAGTTAATACCTTTGCTCATTGACGTTACCCGCAGAAGAAGCACCGGCTAACTCCGTGCCAGCAGCCGCGGTAATACGGAGGGTGCAAGCGTTAATCGGAATTACTGGGCGTAAAGCGCACGCAGGCGGTTTGTTAAGTCAGATGTGAAATCCCCGGGCTCAACCTGTGAATTGCATCTGA
+
GFGGGGGGGGGGGGGGFGGGGGGGGDCFGGGGGGGGDGGGGGGGGGGGGGGG9AFGGGGCEGFGGGCCGGCGGGG9EDGFFGGFFFGGGGGGGGGGGEFGF>CF?FGGGGFGGGGGEGFFFGGB9FGFGCEEFGGGDEF6:CFG6FGC5CEC6ECE@EG5ED+0CC>EF>EG5CEGGGG5C*/8CEGD6<0C:EGG8FF>C>8CF9CG78CC5:>*/>F)<DGGDCEGEGGDDC9>F=FF?@F?FF=:@C7*0976DD#########################
@DE18INS60510:318:000000000-B6LD3:1:1101:18338:7503 1:N:0:AAGAGGCATTATGCGA
TGGGGAATATTGCACAATGGGCGCAAGCCTGATGCAGCCATGTCGCGTGTATGAAGAAGGCCTTCGGGTTGTAAAGTACTTTCAGCGGGGAGGAAGGGAGTAAAGTTAATACCTTTGCTCATTGACGTTACCCGCAGAAGAAGCACCGGCTAACTCCGTGCCAGCAGCCGCGGTAATACGGAGGGTGCAAGCGTTAATCGGAATTACTGGGCGTAAAGCGCACGCAGGCGGTTTGTTAAGTCCGATGTGAAATCCCCGGGCTCAACCTGGGAACTGCATCTGA
+
FGGGGGGGGGGGGGGGEGGGGGGGGGGFGGFGGFGGFGGGCFGGGGGFGGGGGGGGFG8,BE@FGGEGGGGGGGGFGGGGGGGGGGGGGGGGGGGGD>EGFGEGFGGGGGGGFGGGGGGGFGGFCGGGGGEGC7E>EG8:<F?FGGGG5EGCFGFGGGGGGGFFGCGGGEGGDEEGFFG8;5CD5?CEGG9CGGGG5CFFGGGGF?GG96:CEGG5CCF3C<7/:CE3E=3)557F:67CF?*5CG)>*:*:FF@FCD((97CC??F>BF??:67?#######
@DE18INS60510:318:000000000-B6LD3:1:1101:6587:7540 1:N:0:AAGAGGCATTATGCGA
TGGGGAATATTGCACAATGGGCGCAAGCCTGATGCAGCCATGCCGCGTGTATGAAGAAGGCCTTCGGGTTGTAAAGTACTTTCAGCGGGGAGGAGGGGAGTAAAGTTAATACCTTTGCTCATTGACGTTACCCGCAGGAGAAGCACCGGCTAACTCCGTGCCAGCAGCCGCGGTAATACGGAGGGTGCAAGCGTTAATCGGAATTACTGGGCGTAAAGCGCACGCAGGCGGTTTGTTAAGTCAGATGTGAAGTCCCAGGGCTCAACCTGGGAACTGCCTCTGA
+
EGGGGGGGGGGCFGGGGFCGGGGGGGG7FGGGGGGGGGGCFGGGGGGFGGDGDGGGGGGGGG8CFGCFFGGGFFFGGGGDFGGGGGGGGGDGGGGGGGGGFGGAE<FGGFGGGFGFFGGGGFGFGGGGGDEGGGEG5ECG*:ACFGGGGG5ECC9CCEFGGGGGGGGGGDDCCCEGFFFGECECCEEGGGGGGGECCF78E8EFFCF7?87CECCEDDCDGGGDDD57CEDC)5<F4@GC@@F@*07C72>:?=BF7613DFGC@BFFFF?############
@DE18INS60510:318:000000000-B6LD3:1:1101:23473:7549 1:N:0:AAGAGGCATTATGCGA
CCCAAATAAGAGCAACAATGCCCTCGGTAATCATTGCACCGTAAAACACCGGACGTCCATGCCGTTCCGAGGTCATACAACGTGCCATCAACGGGCTTTGCGTAGCATGAAAACCCGAAATGGCACCACATGCAATACTCACAAACATAATCGGAAAAATAGGAAGCTCACTTGCTTCGGGATTTGTATTTTGCAAACCATCCCAAAGTTCAGGCAAAGCCGGATGGTTAACGTAGAGCATCACCAAAATGCCTACTGCCATAAACAACAAGGCAACCGCAAA
+
GGGGGGGGGGGGGGGGGGGGGGGGGGGGGGGGGGGGGGGGGGGGGGGGGGGGGGGGGGGGGGGGGGGGGDGGFGGGGGG@FGGFGGGGGGGGGGGGGGGGGGGGGGGGGGGGGGGGGGGGGGGGFFGGGGGGGGGGGGGGFGGGGGGGGGGGGGGGGGGGGGGGGGGGGGGGGGGGGGGGGGGGGGGGGGGGGGGGGGGGGGGGGGGGGGGFGGGGGGGGGGGGGGGGGGGGGGGFEFGGFFFFGGFGFGGGGFFFGFBFFFG=FAFBFF??BF?BFFFF;>@
@DE18INS60510:318:000000000-B6LD3:1:1101:18072:7559 1:N:0:AAGAGGCATTATGCGA
TGGGGTATATTGCACAATGGGCGCAAGCCTGATGCAGCCATGCCGCGTGTATGAAGAAGGCCTTCGGGTTGTAAAGTACTTTCAGCGGGGAGGAAGGGAGTACAGTTAATACCTTTGCTCATTGACGTTACCCGCAGAAGAAGCACCGGCTAACTCCGTGCCAGCAGCCGCGGTCATACGGAGGGTGCAAGCGTTAATCGGAATTACTGGGCGTAAAGCGCACGCAGGCGGTTTGTTCAGTCAGATGTGACATCCCCGGGCTCAACCTCGGAACTGCATCTGA
+
GGGGGFFGGGGFGGGFFFF<EFFGGGGFFGCGGGGGGGGGGGGGGGGGCFGGG,CFEGGGGFGGGGGGFGDGF<CGFGGGGGGFCGECGGGGG:<CE:FEFC,C@FFGFFGGGGGGEGGG,?FC9FGEG7EGGDEEGCEGGGCGGGG5CEG5CGGGGEGFGGGCGCFCF58EEG*;C7C6C58C5EEGGG?FGEGEGGF58E*CFCFFGCFC5:EEGCFGGGGGGDECECDDD57;F*2:@F=FDC@:=D*:7=7>FG20DBF69:F7(829?>D8<ABF###
@DE18INS60510:318:000000000-B6LD3:1:1101:24952:7587 1:N:0:AAGAGGCATTATGCGA
TGGGGAATATTGCACAATGGGCGCAAGCCTGATGCAGCCATGCCGCGTGTATGAAGAAGGCCTTCGGGTTGTAAAGTACTTTCAGCGGGGAGGAAGGGAGTAAAGTTAATACCTTTGCTCATTGACGTTACCCGCAGAAGAAGCACCGGCTAACTCCGTGCCAGCAGCCGCGGTAATACGGAGGGTGCAAGCGTTAATCGGAATTACTGGGCGTAAAGCGCACGCAGGCGGGTTGTTAAGTCAGATGTGAAATCCCCGGGCTCAACCTGGGAACTGCATCTGA
+
GGGGGGGGFGGFGGGGGGGGGGGGGGGFGGGGGGGGGGGGGGGGGGGGGGGGGGGGGGGGGGGFFEGGGGEGGGGGGGGFFGGGGGGDGGDGGGGGGGGGGGGGGGGGGGGGGGGGGGGGGFGFGGGGGGGGGGGGGGGGGGGGGGGGGGGEGGFGGGGFGFGGGGGBFEGGGGGGGGGGGGGGGGGGGGG>EGCEGFGGGGGGFFGGF8EFGGGEFFGD5CGGGDCGDGG)9DGFFF>F7@?67<@D47>7F??F3C09G>FFF7@2::?::6?<225624=
@DE18INS60510:318:000000000-B6LD3:1:1101:24558:7592 1:N:0:AAGAGGCATTATGCGA
TGGGGAACATTGCACAATGGGCGCAAGCCTGATGCAGCCATGCCGCGTGTATGAAGAAGGCCTTCGGGTTGTAAAGTACTTTCAGGGGGGAGGAAGGGAGTAAAGTTAATACCTTTGCTCATTGACGTTACCCGCAGAAGAAGCACCGGCTAACTCCGTGCCAGCAGCCGCGGTAACACGGAGGGTGCAAGCGTTAATCGGAATTACTGGGCGTAAAGCGCACGCAGGCGGTTTGTTAAGTCAGATGTGAAATCCCCGGGCTCAACCTGGGAACTGCATCTGA
+
GGGGGGGGGGGGGGGGGGGGFGFGGGGGGGGGGGGGGGGGGGGGFGGGGGGGGGFGGGGGGGGGGGGGGGGGFGGGGGGFFGGGGGGGGGGGGGGGDGGGGGGGGGGGGGGGGGGGGGGGGGGGGGGGGGGGGGGGGGGGGGGGGGGGGGGGGGGGGGGGGGGGGGGGGGGGGGGGGGGGGGGGGGGGGGGGGGGGGGGGGCEGGFGGGFCEGGGEGGGGGGEGGGGGGGGCDC<FFFGGFFFFFGFGFGFGGFFFGDF>GEGGFFFFFFBF?BFD?AAD>DF
@DE18INS60510:318:000000000-B6LD3:1:1101:12998:7598 1:N:0:AAGAGGCATTATGCAA
TGAGGAATATTGGTCAATGGGCGAGAGCCTGAACCAGCCAAGTAGCGTGAAGGATGTAGGCTCTATGGGTCGTAAACTTCTTTTATATGGGACTAAAGTTTTCCACGTGTGGAATTTTGTATGTACCATATGAATAAGGATCGGCTAACTCCGTGCCAGCAGCCGCGGTAATACGGAGGATCCGAGCGTTATCCGGACTTATTGGGTTTAAAGGGAGCGTAGGTGGATTGTTAAGTCAGTTGTGAAAGTTTGCGGCTCAACTGTAAAATTGCAGTTGAAACTG
+
GFGGDGGGFGGFGGGGGGGGGGGGGGGGGGGGGGGGGGGG?FGGGGGGGGGGGGGFGGEFGGGFFGGGFGGGGGF7FGGGGFGGGGCFFFC@FGGGFCGGGGGGGGGG7F@CFFFGGGCGGGDGGGGGGFGCEFFFGGCGFGCFGGGGGGGGGGGGGGGGGFFGEDGDGE5C<FG5;E>EFGGG>5EGGE5EFGGDCEGGGGGGGGGG8<?7FF=7EDGGDGGGFG5CGFGGCF*9=BCD?@?:FG4CFDFGGDBDGC<?GFGF9<=4AF<AFFFF9<A9AFF
@DE18INS60510:318:000000000-B6LD3:1:1101:25804:7605 1:N:0:AAGAGGCATTATGCGA
TGGGGAATATTGCACAATGGGCGCAAGCCTGATGCAGCCATGCCGCGTGTATGAAGAAGGCCTTCGGGTTGTAAAGTACTTTCAGCGGGGAGGAAGGGAGTAAAGTTAATACCTTTGCTCATTGACGTTACCCGCAGAAGAAGCACCGGCTAACTCCGTGCCAGCAGCCGCGGTAATACGGAGGGTGCAAGCGTTAATCGGAATTACTGGGCGTAAAGCGCACGCAGGCGGTTTGTTAAGTCAGTTGTGAAATCCCCGGGCTCAACCTGGGAACTGCATCTGA
+
GGGGGGGGGGGGGGGGGDGFGGGGGGGGGGGGGGGGGGGGGGGGGGGGGGGGGGGGGGFGFGGGGGGGGGGGGGGGGGGFGGGGCFGGGGGGGFGGGGGGGGGGGGGGGGFGGGGGGGFGGGGGGGGGGGGGGGGGGGGGGGGGGGGGGGGGGGFFGGGGGGGGGGGGGGGGGGDGG??GGEGGGGGGGGGGGGGGCCGGGGGGGEGGDGGGGEECGGGDGGGGGGGDEEG)>CD>F4>GFF4@:CFGFGGGGFF@GD>FD57C@?43?FBB86???24A###
@DE18INS60510:318:000000000-B6LD3:1:1101:20747:7621 1:N:0:AAGAGGCATTATGCGA
TGGGGAATATTGCACAATGGGCGCAAGCCTGATGCAGCCATGCCGCGTGTATGAAGAAGGCCTTCGGGTTGTAAAGTACTTTCAGCGGGGAGGAAGGGAGTAAAGTTAATACCTTTGCTCATTGACGTTACCCGCAGAAGAAGCACCGGCTAACTCCGTGCCAGCAGCCGCGGTAATACGGAGGGTGCAAGCGTTAATCGGAATTACTGGGCGTAAAGCGCACGCAGGCGGTTTGTTAAGTCAGATGTGAAATCCCCGGGCTCAACCTGGGAACTGCATCTGA
+
GGGGGGGGGGGGGGGGGGGGFGFGGGGGGGGGGFGGGGGGGGGGGGGGGGGGGGDCGGGGGGGGGGGGGGGGGFGGGFGGGGGGGGGGGD<FGGGDGGGGFCFFGGGGGGFGGGGGFGGGGGGGGGGGGGGGGEGGGGGGGGGFGGGGGGGGGGGGGGG8EGGGGGGGCGGGCEEGGGGCGDEEGGGGGGGGGGGDGFFFGGGGG7?FACEFCEGCFGG35DGGECGGGCG7CDG@FF>CB?=B>FFFFG7>:@<FFDF0D)/7?B#################
@DE18INS60510:318:000000000-B6LD3:1:1101:11578:7625 1:N:0:AAGAGGCATTATGCGA
TGGGGAATATTGCACAATGGGCGCAAGCCTGATGCAGCCATGCCGCGTGTATGAAAAAGGCCTTCGGGTTGTAAAGTACTTTCAGCGGGGAGGAAGGGAGTAAAGTTAATACCTTTGCTCATTGACGTTACCCGCAGAAGAAGCACCGGCTAACTCCGTGCCAGCAGCCGCGGTAATACGGAGGGTGCAAGCGTTAATCGGAATTACTGGGCGTAAAGCGCACGCAGGCGGTTTGTTAAGTCAGATGTGAAATCCCCGGGTTCAACCTGGGAACTGCATCTGA
+
GGGGGGGGGGGFGGGGGGGGGGGGGGGFGGGGGGGGGGGGGGGGGGGGGGGGGGGGGGGGGGGGG@FGGGDGFGGGFFGGGGGGEGFGGGGGG7FGGGGGFFFGGGGGGGFGGGGG9FFGFGGFFGGGGGGGGFG7FCCGFGAFFGGEGGGGFGFGGGGFGG@AFDFGGGGGEEGGGGGFD>8CGGGGGG7CCEED>CGGC>5AF?FG9FF5EGD=FGGGGDGGGGGDD5DDDGGFFF>FFFF@CGFG=F7>CFFFGG03DEFDFAFF?>0:8?F<?AABFFF
@DE18INS60510:318:000000000-B6LD3:1:1101:27055:7631 1:N:0:AAGAGGCATTATGCGA
TGGGGAATATTGCACAATGGGCGCAAGCCTGATGCAGCCATGCCGCGTGTATGAAGAAGGCCTTCGGGTTGTAAAGTACTTTCAGCGGGGAGGAAGGGAGTAAAGTTAATACCTTTGCTCATTGACGTTACCCGCAGAAGAAGCACCGGCTAACTCCGTGCCAGCAGCCGCGGTAATACGGAGGGTGCAAGCGTTAATCGGAATTACTGGGCGTAAAGCGCACGCAGTCGGTTTGTTAAGTCAGATGTGAAATCCCCGGTCTCAACCTGGGAACTGCATCTGA
+
GGGGGGGGGGGGGGGFGFFGFGGGGGGGGGFFGGGGCGGGGGGGGGGGGGGGGGGFFGFFGGGGGGGDGGGGGGGGGGGGGGGGGGDFGG:BFGGGEGGGFFBE,,@FCFFFGGGGGGGGGGGGGGGGGGGECGGGGEGGGGCGGGGGEGGGGGBFGDGGDFGGGGGGGGGGDEGGGGCFDCCEECEGGFC8EGGG*CFFEEDFF@FGC6:AEGEC5:>57DGGE<E*057C<D*<F4:79FF?FGFFFGG*:B:FFC#########################
@DE18INS60510:318:000000000-B6LD3:1:1101:26551:7652 1:N:0:AAGAGGCATTATGCGA
TGGGGAATATTGCACAATGGGCGCAAGCCTGATGCAGCCATGCCGCGTGTATGAAGAAGGCCTTCGGGTTGTAAAGTACTTTCAGCGGGGAGGAAGGGAGTAAAGTTACTACCTTTGCTCATTGACGTTACCCGCAGAAGAAGCACCGGCTAACTCCGTGCCAGCAGCCGCGGTAATACGGAGGGTGCAAGCGTTAATCGGAATTACTGGGCGTAAAGCGCACGCAGGCGGTTTGTTAAGTCAGATGTGAAATCCCCGGGCTCAACCTGGGAACTGCATCTGA
+
GGGGGGGGCFGFGGGGGGGGGGGGGGGGGGGGGGGGGGGGGGGGGGGGGGGGGGGGGGGGGGGGGGGGGGGGGGGGGGGGGGGGGGGGGGGGGGGGGGGGGFGGGGGGGGGGGGGGGGGGGGGGGGGGGGGGGGGGGGGGGGGGGGFGGGGGGGGGGGGGGGGGGGGGGGGGGGGGGGGGGGGGGGGGGGGGGGGGGGGGGGGGGDGGGF=EGGGGGGGGGGGGGGGGGEDDGGGFFFGGFFFFFGFGFGCFCFFFGGFBG>DG*2>?F>BF?F?B?ABFBFF
@DE18INS60510:318:000000000-B6LD3:1:1101:18205:7653 1:N:0:AAGAGGCATTATGCGA
TGGGGAATATTGCACGATGGGCGCAAGCCTGATGCAGCCATGCCGCGTGTATGAAGAAGGCCTTCGGGTTGTAAAGTACTTTCAGCGGGGAGGAAGGGAGTAAAGTTAATACCTTTGCTCATTGACGTTACCCGCAGAAGAAGCACCGGCTAACTCCGTGCCAGCAGCCGCGGTAATACGGAGGGTGCAAGCGTTAATCGGAATTACTGGGCGTAAAGCGCACGCAGGCGGTTTGTTAAGTCAGATGTGAAATCCCCGGTCTCACCCTGGGAACTGCATCTGA
+
GGGGGGGGGGGGGGGGCFGGGGGGGGGGGGGGGGGGGGGGGGGGGGGGGGGGGGGGGGGGGGGGGGGGGGGGGGGGGGGGGGGGGGFGGGGGGGGGGGGGGGGGGGGGGGGGGGGGGFGGFGGAFEGEEGGGGDGGGGGGGFCCGFGGGGGGGGGGGGGGGGGGGGGGFGGGDGEGGCGGGGGD5CEGGCFGGGGGGGGGDCCCECFGF+:ECE7EC>>DGGGGGGGCEEDDGCC>5FCDFFFFFCFF=FF:D=?FGG>(77CF*(88:)-44:22229ABBF
@DE18INS60510:318:000000000-B6LD3:1:1101:23720:7658 1:N:0:AAGAGGCATTATGCGA
TGGGGAATATTGCACAATGGGCGCAAGCCTGATGCAGCCATGCCGCGTGTATGAAGAAGGCCTTCGGGTTGTAAAGTACTTTCAGCGGGGAGGAAGGGAGTAAAGTTAATACCTTTGCTCATTGACGTTACCCGCAGAAGAAGCACCGGCTAATTCCGTGCCAGCAGCCGCGGTAATACGGAGGGTGCAAGCGTTAATCGGAATTACTGGGCGTAAAGCGCACGCAGGCGGTTTGTTAAGTCAGATGTGAAATCCCCGGGCTCAACCTGGGAACTGCATCTGA
+
GGGGGGGGGGGGGGGGGGGGGGGGGGGGGGGGGGGGGGGGGGGGEGGGGGGGGGGGGGGGGGGGGGGGGGGGGGGGGGGGGGGGGGGGGGFGGGGGGGGGGGFGFGGFGGGGGGGGGGGFGGGGGGGGGGGGGGGGGGGGEFGGGGGGGGGCFGGGGGGGGGGGGGGGGGGGGGGGGGGGGGGGGEGGGGGGGGGGGGGGGGGGGGGGGGCGGGGGGGGGGGGGGDCGGGD5CGGFFFFGFFFFGGFGFGFGGFFFGG>BGEG=FBFFFFFBBFF>?>BF296
@DE18INS60510:318:000000000-B6LD3:1:1101:14057:7662 1:N:0:AAGAGGCATTATGCGA
TGGGGAATATTGCACAATGGGCGCAAGCCTGATGCAGCCATGCCGCGTGTATGAAGAAGGCCTTCGGGTTGTAAAGTACTTTCAGCGGGGAGGAAGGGAGTAAAGTTAATACCTTTGCTCATTGACGTTACCCGCAGAAGAAGCACCGGCTAACTCCGTGCCAGCAGCCGCGGTAATACGGAGGGTGCAAGCGTTAATCGGAATTACTGGGCGTAAAGCGCACGCAGGCGGTTTGTTAAGTCAGATGTGAAATCCCCGGGCTCACCCTGGGAACTGCATCTGA
+
GGGGGGGGGGGGGGGGFFGGGGGGGGGGGGGGGGGGGGGGGGGGGGGGGGGGGGGGGGGDGGGGGGGGGGGGFGGFFGGGGGGG?FGGGGEGGGFEGGFGFDAFGGGGGGGGGGGGAFGGGGGGGGGGGGGGGGGGG*DFGCFGGGGGFFG:FGGGGGGCGGGEGCGGGGGGGGDGGGGGGDFGDGDGCFCFGGGGGGGFEG5FGCFGG65CCEGG5DFGGGGGGGGCEC<CGGGFF4CFFBFFCFBGFGG7FFFFGDBBD5DG44>??FF?3?BFFFBF99F
@DE18INS60510:318:000000000-B6LD3:1:1101:17971:7674 1:N:0:AAGAGGCATTATGCGA
TGGGGAATATTGCACAATGGGCGCAAGCCTGATGCAGCCATGCCGCGTGTATGAAGAAGGCCTTCGGGTTGTAAAGTACTTTCAGCGGGGAGGAAGGGAGTAAAGTTAATACCTTTGCTCATTGACGTTACCCGCAGAAGAAGCACCGGCTAACTCCGTGCCAGCAGCCGCGGTAATACGGAGGGTGCAAGCGTTAATCGGAATTACTGGGCGTAAAGCGCACGCAGGCGGTTTGTTAACTCAGATGTTAAATCCCCGGGCTCAACCTGGGAACTGCATCTGA
+
GGGGGGGGGGGCGFGGGGGGCFFGGEGGGGGDFFFFGGGGGGGGGGGGGGGGGGGGGGGGGGGGGFEFGGGGGGGGGFGGGGGGCE@EGGGEGGFFEGGGGGFFBFGGGF9AF9FGDFFFDFF,<FEFFDCFGGG7CEG7CF@FGGGEEEG7FGCEGECFGGFFCG:BFCEGEGGGGGFGG>BE@GG88F+AEGGG*CF>*2;FG7<FC@CFEGEEF7DDD3CDD)19EDG9CCGFF4C*/9?:CF?:*:7FC@9?F739G)>7?BFBF:(4:?D########
@DE18INS60510:318:000000000-B6LD3:1:1101:13683:7680 1:N:0:AAGAGGCATTATGCGA
TGGGGAATATTGCACAATGGGCGCAAGCCTGATGCAGCCATGCCGCGTGTATGAAGAAGGCCTTCGGGTTGTAAAGTACTTTCAGCGGGGAGGAAGGGAGTAAAGTTAATACCTTTGCTCATTGACGTTACCCGCAGAAGAAGCACCGGCTAACTCCGTGCCAGCAGCCGCGGTAATACGGAGGGTGCAAGCGTTAATCGGAATTACTGGGCGTAAAGCGCACGCAGGCGGTTTGTTAATTCAGATGTGAAATCCCCGGGCTCAACCTGGGAACTGCATCTGA
+
GGGGGGGGGGGFGGGGGGGEGGGGGGGGGGGGGGGGGGGGGFGGGGGGGGGGGGGGGGGFGGGGG@FGGGGGEFGFGFGGGGGGGGFGCFDGGFF8CGFGFD9<FGGFGFFGGGGGCGGGGGGCFGEGGGGGGCGGG*>?F7FFFGG:CFG@FGGGGGGGGGGGGGGGGGGCCCGEGGGDE>8E>EGGGGCGEGGG>FFFEE>EGFGGGFFF8:=5E7CCDDGGGD*9EGC9CGCFF4F*9BF?7C@F?>7CFFF?DGB1DDGD4:FFF54?>F?3>2:A)<B
@DE18INS60510:318:000000000-B6LD3:1:1101:18666:7695 1:N:0:AAGAGGCATTATGCGA
TGGGGAATATTGCACAATGGGCGCAAGCCTGATGCAGCCATGCCGCGTGTATGAAGAAGGCTTTCGGGTTGTAAAGTACCTTCAGCGGGGAGGAAGGGAGTAAAGTTAATACCTTTGCTCATTGACGTTACCCGCAGAAGAAGCACCGGCTAACTCCGTGCCAGCAGCCGCGGTAATACGGAGGGTGCAAGCGTTAATCGGAATTACTGGGCGTAAAGCGCACGCAGGCGGTTTGTTAAGTCAGATGTGAAATCCCCGGGCTCAACCTGGGAACTGCATCTGA
+
GGGGGGGGGGGGGGGGGGGGGGGGGGGGGGGGGGGGGGGGGGGGEGGGGGGGGGGGGGFGGGGGGEGGGGGGGGGGGGGGGGGGGGGGGGGGGGGGGGGGGGEGGGGGEGFGGGGGDGGGAEGDGGGGGGGGGGGGGGGFF<EGGGGCFGGGGGGGGGGFGGGGGGGGGGGGDGDGGGGGGGGGGGGGCFFGGGGGFFGG>>CFF9EGFGFGGGGGGGGDDGGGGGGGEEDDDGG>@?7CFFFF>CFGFFFFG?FFGGB>G@FGF?FFFFFFFBB<?B-4<BB
@DE18INS60510:318:000000000-B6LD3:1:1101:14374:7706 1:N:0:AAGAGGCATTATGCGA
TGGGGAATATTGCACAATGGGCGCAAGCCTGATGCAGCCATGCCGCGTGTATGAAGAAGGCCTTCGGGTTGTAAAGTACTTTCAGCGGGGAGGAAGGGAGTAAAGTTAATACCTTTGCTCATTGACGTTACCCGCAGAAGAAGCACCGGCTAACTCCGTGCCAGCAGCCGCGGTAATACGGAGGGTGCAAGCGTTAATCGGAATTACTGGGCGTAAAGCGCACGCAGGCGGTTTGTTAAGTCAGATGTGAAATCCCCGGGCTCAATCTGGGAACTGCATCTGA
+
GGGGGGGGGGGGGGGGGFFGFGGGGGGGGGGGGGGGGGGGGGGGGGGGGGGGGGGGGGGGGGGGGGGGGGGGCFGGFGGGGGGGGGGGGGFGGGGGGGGGG?FCGGGGGGFGGGGGCGGGGGGFGGGGGGGGGGGGGDFFGGGGGGGGEEF7FGGGGGGGGGGGGG7FGGGGGGGGGGFFGGGGGGGGGF?FEGGGFFGFEE5EGFFG?C5EGGGD=DGGGDGGGGGDDEGDGGGFFFC>F??FFFFGBGGGGFFFGGF9D:FGFBFFBBBF?BF>BA<42:F
@DE18INS60510:318:000000000-B6LD3:1:1101:27001:7711 1:N:0:AAGAGGCATTATGCGA
TGGGGAATATTGCACAATGGGCGCAAGCCTGATGCAGCCATGCCGCGTGTACGAAGAAGGCCTTCGGGTTGTAAAGTACTTTCAGCGGGGAGGAAGGGAGTAAAGTTAATACCTTTGCTCATTGACGTTACCCGCAGAAGAAGCACCGGCTAACTCCGTGCCAGCAGCCGCGGTAATACGGAGGGTGCAAGCGTTAATCGGAATTACTGGGCGTAAAGCGCACGCAGGCGGTTTGTTAAGTCAGATGTGAAATCCCCGGGCTCAACCTGGGAACTGCATCTGA
+
GGGGGGGGGGGGGGGGGGGGGGGGGGGGGGDGGGGGGGGGGGGGGGGGGGGGGGGGGGFGGGGGGGCGGFGGGGGGGGGGGGGGGGGGGGCGGEDGG7FGGGDFGFGGGGFFFGGGGGGGFGGGGGEGGFGGGGGGGGFFGDEG7FCEGGGGGGGGGGG@EFCGGGGGGGGDEEFGGGGGG8FCGGGGGCGG>EGD5AFFGG5C?FFGGGDCEGGC=>FGGGGGGGGGGEGCDDGF?F::1/8/:EF:77:*:FF/CD09CBF4?0>(45304488>A<<-4@
@DE18INS60510:318:000000000-B6LD3:1:1101:28501:7732 1:N:0:AAGAGGCATTATGCGA
TGGGGAATATTGCACAATGGGCGCAAGCCTGATGCAGCCATGCCGCGTGTATGAAGAAGGCCTTCGGGTTGTAAAGTACTTTCAGCGGGGAGGAAGGGAGTAAAGTTAATACCTTTGCTCATTGACGTTACCCGCAGAAGAAGCACCGGCTAACTCCGTGCCAGCAGCCGCGGTAATACGGAGGGTGCAAGCGTTAATCGGAATTACTGGGCGTAAAGCGCACGCAGGCGGTTTGTTAAGTCAGATGTGAAATCCCCGGGCTCAACCTGGGAACTGCATCTGA
+
GGGGGGGGGGGGGGGGGGGGGGGGGGGGGGGGGGGGGGGGGGGGGGGGGGGGGGGGGGGGGGGGGGGGGGGGGGGGGGGGGGGGGGGGGCGEFE<8FGGGGGFFGGGGGGGGGGGGGGGGGGGGGGGGGGGGGGGGGGGGGFFGGGGGGGGGGGGGGGGGGGGGGGGGGGGGCEGGGGGGGGGCEEGGGG7CCEGG8@FCGGDGGGGGGGGGGGGCGGGGDGGGGCEGGGCCDDCFFF>CBFFFGGFGFFFFGFFFGGFFGFDGFFFFFF<?BF:><AFFA##
@DE18INS60510:318:000000000-B6LD3:1:1101:18725:7733 1:N:0:AAGAGGCATTATGCGA
TGGGGAATATTGCACAATGGGCGCAAGCCTGATGCAGCCATGCCGCGTGTACGAAGAAGGCCTTCGGGTTGTAAAGTACTTTCAGCGGGGAGGAAGGGAGTAAAGTTAATACCTTTGCTCATTGACGTTACCCGCAGAAGAAGCACCGGCTAACTCCGTGCCAGCAGCCGCGGTAATACGGAGGGTGCAAGCGTTAATCGGAATTACTGGGCGTAAAGCGCACGCAGGCGGTTTGTCAAGTCAGATGTGAAATCCCCGGGCTCAACCTGGGAACTGCATCTGA
+
GGGGGGGGGGGGGGGGGGGGGGGGGGGGGGGGGGGGGGGGGGGGGGGGGGGGGGGGGGGGGGGGGGGGGGGGGGGGGGGGGGGGGGGGGGGGGEGFEGGGGGGGGGGGGGGGGGGGGGGGGGGCGGGGGGGGGGGGGGGGGFGGGGGGGGGGGGGGGGGGGGGGGGGGGGGGGGGGGGGGGGGGGGGGGGGGGGGGGGGGGGGGGGGGFGGGGGGGGGGGGGGGGGGDGG:<DGGFFFGGFFFFGFFGFGGGGF4@GG00DEGGF?>??F??7:?<BBFBFAB
@DE18INS60510:318:000000000-B6LD3:1:1101:22684:7736 1:N:0:AAGAGGCATTATGCGA
TGGGGAATATTGCACAATGGGCGCAAGCCTGATGCAGCCATGCCGCGTGCATGAAGAAGGCCTTCGGGTTGTAAAGTACTTTCAGCGGGGAGGAAGGGAGTAAAGTTAATACCTTTGCTCATTGACGTTACCCGCAGAAGAAGCACCGGCTAACTCCGTGCCAGCAGCCACGGTAATACGGAGGGTGCAAGCGTTAATCGGAATTACTGGGCGTAAAGCGCACGCAGGCGGTTTGTTAAGTCAGATGTGACATCCCCGGGCTCAACCTGGGAACTGCATCTGA
+
GGGGGGGGFGGFGGGGGGGFGGGGGGGGGGGGGGGGGGGGGGGGGGGGGGGGGGGGGGGGGGGGGGGDGEGGFGFGGGGGFGGGGGGGGDEFGGGDG7=FFA<FFGGGGGFFFGGGFGGGGGGCFGGEF@EG8FGGGDGFFFFGGGGCGEGCGGGGGGGGGGGFGG7FGGGGGGFGGGGGGGGG>GGGGGCGGGGCFGG5>E5CGDGGGCFD5C>CFCGGDDCCED5CE*9<DGGFF?>FFFFF7?=DFG7?F?FFGC9>GEFF@:FFF>?::?B<DABFFFF
@DE18INS60510:318:000000000-B6LD3:1:1101:25789:7747 1:N:0:AAGAGGCATTATGCGA
TGGGGAATATTGCACAATGGGCGCAAGCCTGATGCAGCCATGCCGCGTGTATGAAGAAGGCCTTCGGGTTGTAAAGTACTTTCAGCGGGGAGGAAGGGAGTAAAGTTAATACCTTTGCTCATTGACGTTACCCGCAGAAGAAGCACCGGCTAACTCCGTGCCAGCAGCCGCGGTAATACGGAGGGTGCAAGCGTTAATCGGAATTACTGGGCGTAAAGCGCACGCAGGTGGTTTGTTAAGTCAGATGTGAAATCCCCGGGCTCAACCTGGGAACTGCATCTGA
+
GGGGGGGGGGGGGGGGGGGGGGGGGGGGGGGGGGGGGGGGGGGGGGGGGGGGGGGGGGGGGGGGGGGGGGGGFGGGGGGFGGGGGGGGGGGGGGGGGGFGGFGGGGGGGGGGGGGGGGGGGGGGGGGGGGGGGGGGGGGGGGGGGGGGGGGGGGGGGGGGGGGGFGGGGGGGGGGDGGGGGGGGGGGDGGGFGGGGGGGCGDGGFGGGGGFFGGG=CCGDGGGGC5EGFGGDGFGFFFGGFFFFFF=>FGCCGFFFGGBBG)9CFF@7?F<?:2:B?ADA<A#
@DE18INS60510:318:000000000-B6LD3:1:1101:25560:7780 1:N:0:AAGAGGCATTATGCGA
TGGGGAATATTGCACAATGGGCGCAAGCCTGATGCAGCCATGCCGCGTGTATGAAGAAGGCCTTCGGGTTGTAAAGTACTTTCAGCGGGGAGGAAGGGAGTAAAGTTAATACCTTTGCTCATTGGCGTTACCCGCAGAAGAAGCACCGGCTAGCTCCGTGCCAGCAGCCGCGGTAATACGGAGGGTGCAAGCGTTAATCGGAATTACTGGGCGTAAAGCGCACGCAGGCGGTTTGTTAAGTCAGATGTGAAATCCCCGGGCTCAACCTGGGAACTGCATCTGA
+
GGGGGGGGGGGFGGGGGGGGGGGGGGGGGGGGGGGGGGGGGGGGGGGGGGGGGGGGGGGGGGGGGGGGGGGGGGGGGGGGGGGFGGGGGDDGGGGGGGGGGGGGGGGGGGFGGGGGGGGGGGGGGGGGGGGGGDGGGGGGGGGGGGGGGGGGGGFGGGGGGGFFFFCGGEGGGGGGGGGGGGGGGGGGGGGGGGGGCFGGD>EGGGEF?GGGGGDEGGGGGGGGGGGGDGGDGGGFF?7DFFFFDFFC=FCFGF?6<D09DDCC@BF??FB?:??<<<AA###
@DE18INS60510:318:000000000-B6LD3:1:1101:10788:7785 1:N:0:AAGAGGCATTATGCGA
TGGGGAATATTGCACAATGGGCGCAAGCCTGATGCAGCCATGCCGCGTGTATGAAGAAGGCCTTCGGGTTGTAAAGTACTTTCAGCGGGGAGGAAGGGAGTAAAGTTAATACCTTTGCTCATTGACGTTACCCGCAGAAGAAGCACCGGCTAACTCCGTGCCAGCAGCCGCGGTAATACGGAGGGTGCAAGCGTTAATCGGAATTACTGGGCGTAAAGCGCACGCAGGCGGTTTGTTAAGTCAGATGTGAAATCCCCGGGCTCAACCTGGGAACTGCATCTGA
+
GGGGGGGGGGGGGGGGGGGGGGGGGGGGGGGGGGGGGGGGGGGGGGGGDGGGGGFGGGGGGGGGGGGGGGGGGGGGGGGFGGGGGGGGGGGGEGFGGDCDFFEGGGGGGGGGGGGGCGGGGGGGGGGGGGGGGGGECGGGFFGGGGGGGGGGGGGGGGGGGGGGGFFGFFGGGGGGGGG5CEGEGGGGGGGGGGGDDFGF8C8CCEGGGGFE5CGE5FG3CGEGGGGDEDD9CDGFF?>CFFFBGGFGFC7:FFFF3C>BG5<F??F?BF?<>?F<?FBBFA4
@DE18INS60510:318:000000000-B6LD3:1:1101:12200:7795 1:N:0:AAGAGGCATTATGCGA
TGGGGAATATTGCACAATGGGCGCAAGCCTGATGCAGCCATGCCGCGTGCATGAAGAAGGCCTTCGGGTTGTAAAGTACTTTCAGCGGGGAGGAAGGGAGTAAAGTTAATACCTTTGCTCATTGACGTTACCCGCAGAAGAAGCACCGGCTAACTCCGTGCCAGCAGCCGCGGTAATACGGAGGGTGCAAGCGTTAATCCGAATTACTGGGCGTAAAGCGCACGCAGGCGGTTTGTTAAGTCAGATGTGAAATCCCCGGGCTCAACCTGGGAACTGCGTCTGA
+
GGGFGGGGGGGGGGGGGGGFGGGGGGGGGGGGGGGGGGGGGGGGGGGGGGGGGGGGGGGGGGGGGGGGGGDGGGGGGFGGGGGGGGGDGDEFEGGGGGGGFDFGFFGGGGGGGGGGGGGGFGGEFGGGGGGGGDGGGGGGGGGGFGGGGFGGGGGGGGGGGGGGGCFGGGGCGFGGGGGGGGGGDEDGGEGFGGGC;:C<8CEGGGGGCFGGGGGGC7FDGDGGGDCDE=CDGGDFFFFDFFFF7CFF=*;CFFFFGG;BD5CCFFFFFFFFFFB7768>F?F
@DE18INS60510:318:000000000-B6LD3:1:1101:12203:7823 1:N:0:AAGAGGCATTATGCGA
TGGGGAATATTGCACAATGGGCGCAAGCCTGATGCAGCCATGCCGCGTGTATGAAGAAGGCCTTCGGGTTGTAAAGTACTTTCAGCGGGGAGGAAGGGAGTAAAGTTAATACCTTTGCTCATTGACGTTACCCGCAGAAGAAGCACCGGCTAACTCCGTGCCAGCAGCCGCGGTAATACGGAGGGTGCAAGCGTTAATCGGAATTACTGGGCGTAAAGCGCACGCAGGCGGTTTGTTAAGTCAGATGTGAAATCCCCGGGCTCAACCTGGGAACTGCATCTGA
+
GGGGGGGGGGGGGGGGGGGGGGGGGGGGGGGGGGGGGGGGGGGGGGGGGGGGGGGGGGGGGGGGGGGGGGGGFGGGGGGGGGGGCGGGGGGGGGGGGGGGGGGGGGGGGGGGGGGGGGGGGGGGGGGGGGGGGGGGG7FGGFGGGGGGGGGGGGGGGGGGGGGFGFFGGGGGGGGGGGGGGGCGGGGGGGGGGGGGFGGGEGGFG?EFFGGGGGGGFFGDGGGGEGEGGGGGGGGFF?*0=FFFFFFGF7F:FFFFCC6(95FF@:@>7:6,5?7><><BBF4
@DE18INS60510:318:000000000-B6LD3:1:1101:13438:7833 1:N:0:AAGAGGCATTATGCGT
TGGGGAATATTGCACAATGGGCGCAAGCCTGATGCAGCCATGCCGCGTGTATGAAGAAGGCCTTCGGGTTGTAAAGTACTTTCAGCGGGGAGGAAGGGAGTAAAGTTAATACCTTTGCTCATTGACGTTACCCGCAGAAGAAGCACCGGCTAACTCCGTGCCAGCAGCCGCGGTAATACGGAGGGTGCAAGCGTTAATCGGAATTACTGGGCGTAAAGCGCACGCAGGCGGTTTGTTAAGTCAGATGTGAAATCCCCGGGCTCAACCTGGGAACTGCATCTGA
+
GGGGGGGGGGGGGGGGGGGGGGGGGGGGGGGGGGGGGGGGGGGGGGGGGGGGGGGGGGGGGGGGGGEGGGEGGGGFFFGGGGGGGGGGGGGGGGGGGGG@FFDFFGGGGGEGGGGGGGGGGGGGGGGGGGGGGGGGGGGFGGGGGGGGGGGEFGGGGGGGGGGGGFFGGEGCGGDGGFGGDCGGGGGC?F?FGGGGGGGG58CGGFFGE<CFEGEEFCGGGGGGGGG:EDDGGGDF@4::?FFFCGFG4>F:CFF:DG66C3>F*1>BFF<B:BF?<AABBF=
@DE18INS60510:318:000000000-B6LD3:1:1101:6423:7835 1:N:0:AAGAGGCATTATGCGA
TGGGGAATATTGCACAATGGGCGCAAGCCTGATGCAGCCATGCCGCGTGTATGAAGAAGGCCTTCGGGTTGTAAAGTACTTTCAGCGGGGAGGAAGGGAGTAAAGTTAATACCTTTGCTCATTGACGTTACCCGCAGAAGAAGCACCGGCTAACTCCGTGCCAGCAGCCGCGGTAATACGGAGGGTGCAAGCGTTAATCGGAATTACTGGGCGTAAAGCGCACGCAGGCGGTTTGTTAAGTCAGATGTGAAATCCCCGGGCTCAACCTGGGAACTGCATCTGA
+
9FGGGGGGFGGGGGGGGFGGGGGGGGG<FGGGGGGGEFBFGGGFGEG>FFDGGGFGFGGG8DEDFGGGFCF@FGGGGGFGGGGGGGGGGGEGGGGGGGGGGGGGGGGGGGGGGGGFGGGGGGGGGGGFFGGCFGGGGGFFGGGGGGGGGGGGFGGGGGGGGFGGGGGGGGGGDEGEEFGGGCEEGGGGG:FGG>EEG7CGGG;8CFCCCCFGDGEEGFGGGG*9?DCCECC>D3CFFFFFFFFF:<@76C:CGB4<CDBF<7DF?:F:BF?F?FF27>DF>:=
@DE18INS60510:318:000000000-B6LD3:1:1101:25284:7838 1:N:0:AAGAGGCATTATGCGA
TGGGGAATATTGCACAATGGGCGCAAGCCTGATGCAGCCATGCCGCGTGTATGAAGAAGGCCTTCGGGTTGTAAAGTACTTTCAGCGGGGAGGAAGGGAGTAAAGTTAATACCTTTGCTCATTGACGTTACCCGCAGAAGAAGCACCGGCTAACTCCGTGCCAGCAGCCGCGTTAATACGGAGGGTGCAAGCGTTAATCGGAATTACTGGGCGTAAAGCGCACGCAGGCGGTTTGTTAAGTCAGACGTGAAATCCCCGGGCCCAACCTGGGAACTGCATCTGA
+
GGGDGGEGEFGFGGGGFFGGGGGCGGG?FEFGGGGGGGGGGGGGGGEGGGFFFGG<FGF<FGGGGCGFCGGC@FCGGGGGFGGGFFF7EE:FE*<FCCG<F>,:<FECGGFCC9FFFCFGGGGG?CB<CF>FFGD**:2++0<EGGG*?5E8CGGGC8C>EG9CF6*A@>*:*:88EFGFG*?C8;18@FC>C8C*;?F;;>EGCC9CC+CFEE=5C*:)9DGGD<CCE######################################################
@DE18INS60510:318:000000000-B6LD3:1:1101:16048:7846 1:N:0:AAGAGGCATTATGCGA
TGGGGAATATTGCACAATGGGCGCAAGCCTGATGCAGCCATGCCGCGTGTATGAAGAAGGCCTTCGGGTTGTAAAGTACTTTCAGCGGGGAGGAAGGGAGTAAAGTTAATACCTTTGCTCATTGACGTTACCCGCAGAAGAAGCACCGGCTAACTCCGTGCCAGCAGCCGCGGTAATACGGAGGGTGCAAGCGTTAATCGGAATTACTGGGCGTAAAGCGCACGCAGGCGGTTTGTTAAGTCAGATGTGAAATCCCCGGGCTCAACCTGGGAACTGCATCTGA
+
GGGGGGGGGGGFGGGGGGGGGGGGGGGGGGGGGGGGGGGGGGGGGGGGGGGGGGGGGGGGGGGGGGGGGGGGGGGGGGGGGGGGGGGGGGGGGGGGGDGGGGFFFGGGGGGGGGGGGGGGGGGGGGGGGGGGGGGGGGGGGGGGGGGGGGGEGGGGGGGFGGGGGGCFGEGGGGGGGGGGGGDGGGGGGGGGGGGG5<C8CGCGGGGGGFGGGGGGGGGGGGGGGGGDGDGDDGGFFFFCBFFFGGFGFGG=CFFFGGBFGEGGF:@?FF:?>FFFFA>B9AF
@DE18INS60510:318:000000000-B6LD3:1:1101:9305:7864 1:N:0:AAGAGGCATTATGCGA
TGGGGAATATTGCACAATGGCGCAAGCCTGATGCAGCCATGCCGCGTGTATGAAGAAGGCCTTCGGGTTGTAAAGTACTTTCAGCGGGGAGGAAGGGAGTAAAGTTAATACCTTTGCTCATTGACGTTACCCGCAGAAGAAGCACCGGCTAACTCCGTGCCAGCAGCCGCGGTAATACGGAGGGTGCAAGCGTTAATCGGAATTACTGGGCGTAAAGCGCACGCAGGCGGTTTGTTAAGTCAGATGTGAAATCCCCGGGCTCAACCTGGGAACTGCATCTGAT
+
GGGGGGGGGGGGGCFGGGGGGGGGGGGGGGGGGGGGGGGGGGGGGGGGGGGGGGGGGGG?FGGGGGGGGGGGFGGGGGGGGFGGGGGGGDEEGGGGGGGGGGGGGGGGGGGGGGGGGGGGGGGGGGGGGGCGGGGGGFGGGGGGGGCGGGFGGGGG>FGGGGGGFGGG@GGEEGGGGGGGCEEGGE5+AFGGGGGGGGGGGCFEGGGGFGGGGEDDGGGGC55C5DCGGGGGGGCFFFGGFFFF7C=:=>DG79?@GG61)76FFFFFF:04???72.)49AF
@DE18INS60510:318:000000000-B6LD3:1:1101:12368:7870 1:N:0:AAGAGGCATTATGCGA
TGGGGAATATTGCACAATGGGCGCAAGCCTGATGCAGCCATGCCGCGTGTATGAAGAAGGCCTTCGGGTTGTAAAGTACTTTCAGCGGGGAGGAAGGGAGTAAAGTTAATACCTTTGCTCATTGACGTTACCCGCAGAAGAAGCACCGGCTAACTCCGTGCCAGCAGCCGCGGTAATACGGAGGGTGCAAGCGTTAATCGGAATTACTGGGCGTAAAGCGCACGCAGGCGGTTTGTTAAGTCAGATGTGAAATCCCCGGGCTCAACCTGGGAACTGCATCTGA
+
GGGGGGGGGGGGGGGGGGGGGGGGGGGGGGGGGGGGGGGGGGGGGGGGGGGGGGGFGGGGGGGGGGGGGGGGGGGGGGGGGGGGGGEGGGGGGGGGGGGGGFFGGGGGGGGGGGGGFGGGFGGGGGGGGGGGGDGGGGGGGGGGGGGGGGGGGGGGGGGEEGGEGCGGGGGGGEGGGGGGGCEGGGGGGGGGGGGGCGGGEDGGG?FGDGFFEEEGGGGDDGEGGGGDGGGGGD5F@?7:FFFFGGFC407C76?FFG96C>GGF?FF?F0042:)3<AAFA=
@DE18INS60510:318:000000000-B6LD3:1:1101:13752:7880 1:N:0:AAGAGGCATTATGCGA
TGGGGAATATTGCACAATGGGCGCAAGCCTGATGCAGCCATGCCGCGTGTATGAAGAAGGCCTTCGGGTTGTAAAGTACTTTCAGCGGGGAGGAAGGGAGTAAAGTTAATACCTTTGCTCATTGACGTTACCCGCAGAAGAAGCACCGGCTAACTCCGTGCCAGCAGCCGCGGTAATACGGAGGGTGCAAGCGTTAATCGGAATTACTGGGCGTAAAGCGCACGCAGGCGGTTTGTTAAGTCAGAAGTGAAATCCCCGGGCTCAACCTGGGAACTGCATCTGA
+
GGGGGGGGGGGFGGGGGGGGGGGGDGGGGGGGGGGGGGGGGFGGGGGGGGDFGFFFGGGGGGGGGGG>FGGGCGGGFDGGGGGGDGGGGGGE>FFGGGGGGD:BFGGGFFGGGGGG9FGGGGGDGGGGGGGGGGGGGDFGGGGGGGGGGGGGGGGGGGG>CGGFGGGGGCGCEGECFGGGDG>E5?EEGGFGGGGGGGG5E5;FFGGGC+:EG=E5FFGDG5CDGGG3ECD)9DGFF?>FFF??CFF7*0:CGFFFG>01D576=7F################
@DE18INS60510:318:000000000-B6LD3:1:1101:13436:7918 1:N:0:AAGAGGCATTATGCGA
TGGGGAATATTGCACAATGGGCGCAAGCCTGATGCAGCCATGCCGCGTGTATGAAGAAGGCCTTCGGGTTGTAAAGTACTTTCAGCGGGGAGGAAGGGAGTAAAGTTAATACCTTTGCTCATTGACGTTACCCGCAGAAGAAGCACCGGCTAACTCCGTGCCAGCAGCCGCGGTAATACGGAGGGTGCAAGCGTTAATCGGAATTACTGGGCGTAACGCGCACGCAGGCGGTTTGTTAAGTCAGATGTGAAATCCCCGGGCTCAACCTGGAACTGCATCTGAT
+
GGGFGGGGCFGCGGFDFCFGGGGEG@@DGEE@ECEDFGGGDGGGGGGGGGEFFGGGGGDFEFGFFF7FGGGGGGGGFGGGGGGGCGGGGDCEECGFFCGGFD,@9@FGFFCCFFCG,CFF9FFEDFE<F:FFGCEE@*@:736FCCFE>CFBCFCCCFF7CFFFG@FFGGE@8??CFFFC***:EEEGF++;CGEC>FGEE*/;C+A?72*:==E5*9DDGDGGGD5)75<D)7*8<@**9*/97:*:*:C22=?F*)1475FG6:531)((44<B<BA>A>?
@DE18INS60510:318:000000000-B6LD3:1:1101:20869:7933 1:N:0:AAGAGGCATTATGCGA
TGGGGAATATTGCACAATGGGCGCAAGCCTGATGCAGCCATGCCGCGTGTATGAAGAAGGCCTTCGGGTTGTAAAGTACTTTCAGCGGGGAGGAAGGGAGTAAAGTTAATACCTTTGCTCATTGACGTTACCCGCAGAAGAAGCACCGGCTAACTCCGTGCCAGCAGCCGCGGTAATACGGAGGGTGCAAGCGTTAATCGGAATTACTGGGCGTAAAGCGCACGCAGGCGGTTTGTTAAGTCAGATGTGAAATCCCCGGGCTCAACCTGGGAACTGCATCTGA
+
GGGGGGGGGGGGGGGGGGGGGGGGGGGGGGGGGGGGGGGGGGGGGGGGGGGGGGGGGGGGGGGGGGGGGGDGFGGGGGGGGGGGGGGGGDDDFEGGGGGGGGGGGGGGGGGGGGGGFGGGGGGFFGGGGGGGGGGDGGGGFGGGGGGDGGGGGGGGGGGCGGG6C8FFFCEGGGDGGGGGG58EGEGGGC:FEGGCFGGDGECFC?FG98CCGGG=CFGCDGGGDGGCECDDGGGFFF>>FF=?FCFGBF*?FFFFGGF6D:DDFFF?B)4(,:B<?######
@DE18INS60510:318:000000000-B6LD3:1:1101:21504:7954 1:N:0:AAGAGGCATTATGCGA
TGGGGAATATTGCACAATGGGCGCAAGCCTGATGCAGCCATGCCGCGTGTATGAAGAAGGCCTTCGGGTTGTAAAGTACTTTCAGCGGGGAGGAAGGGAGTAAAGTTAATACCTTTGCTCATTGACGTTACCCGCAGAAGAAGCACCGGCTAACTCCGTGCCAGCAGCCGCGGTAATACGGAGGGTGCAAGCGTTAATCGGAATTACTGGGCGTAAAGCGCACGCAGGCGGTTTGTTAATTCAGATGTGAAATCCCCGGGCCCAACCTGGGAACTGCATCTGA
+
GGGGGGGGGGGDEGGFGGGGGGGGGGGGGGGGGGGGGGFFGGGFEGGGEGFGGGEFGGFGGGGGGGGGFGGGGGGGGGGFGGGG9FFCEGDEEGGGGGFFF@CFGGGGGGDFGGGGFFFG=FG<B=@FFFGGFGGGG7FGGC<F@CF@FFGG7FFGGEG77<F:@CEFGGG7FFC8FCECC>FE*2ACG?@5*2;AFGC*:8/ACFGG+2*:8CCC5FC39CEDGD55C539CD57?@***96?*<@C*::>CF?FC)(475)/)2;::4?F?:B########
@DE18INS60510:318:000000000-B6LD3:1:1101:15103:7960 1:N:0:AAGAGGCATTATGCGA
TGGGGAATATTGCACAATGGGCGCAAGCCTGATGCAGCCATGCCGCGTGTATGAAGAAGGCCTTCGGGTTGTAAAGTACTTTCAGCGGGGAGGAAGGGAGTAAAGTTAATACCTTTGCTCATTGACGTTACCCGCAGAAGAAGCACCGGCCAACTCCGTGCCAGCAGCCGCGGTAATACGGAGGATGCAAGCGTTAATCGGAATTACTGGGCGTAAAGCGCACGCAGGCGGTTTGTTAAGTCAGATGTGAAATCCCCGGGCTCAACCTGGGAACTGCATCTGA
+
GGGGGGGGGGGDFGGGGGGGGGGGGGGGGGGGGGGGGGGGGGGGGGGGGGGGGGGGGGEFGGGGGGGDGGGGGGGGGFGGGGGGFGGGGGGGGGG<FDCFGGGGGGGGGGGGGGGGFGGGFGGCGGGGGGGGGGG7F7CEGFGGGGGGGGGDGGGGGGG7FGFFGECGGGGGGGGGGG?8CGGGD6C>FF?FEGGDFGGC>CCGFFGGC+CFGGGE=>FGGGGGGDE3C=DDG<DFFFD*9F=FGGFGFCFDFFFFGG>9D5FD6<F?1:?08?BBFB9AB##
@DE18INS60510:318:000000000-B6LD3:1:1101:18775:7971 1:N:0:AAGAGGCATTATGCGA
CCCAAATAAGAGCAACAATGCCCTCGGTAATCATTGCACCGTAAAACACCGGACGTCCATGCCGTTCCGAGGTCATACAACGTGCCATCAACGGGCTTTGCGTAGCATGAAAACCCGAAATGGCACCACATGCAATACTCACAAACATAATCGGAAAAATAGGAAGCTCACTTGCTTCGGGATTTGTATTTTGCAAACCACCACAAAGTTCAGGCAAAGCCGGATGGTTAACGTAGAGCATCACCAAAATGCCTACTGCCATAAACAACAAGGCAACCGCAGA
+
GGGGGGGGGGGGGGGGG<FGGGGGGGGGGGGGGGGGGGGGGGGGGGGGGGGGGGGGGGGGGGGGGGGGGEGGGGGGGGGFGFGGGGGGGGGGGGGGGGGGGGGGGGGGGGGGGGGGGGDEGGGGGGGGGGGGGGGGGGGGGGG@FGGGGGGGGGGGGGGGGGGGGGGGGGGGGGGGGGGDGGGGGGGGGGGGCFGGCGGEGGGGGGGGGGGGGGGGGGGGGGDGGGGGGGCFGGFFFFFGFFFFGG4<@FFFGF?FGGA?DFDCFFFFF:2:??3?FFFF###
@DE18INS60510:318:000000000-B6LD3:1:1101:18506:7977 1:N:0:AAGAGGCATTATGCGA
TGGGGAATATTGCACAATGGGCGCAAGCCTGATGCAGCCATGCCGCGTGTATGAAGAAGGCCTTCGGGTTGTAAAGTACTTTCAGCGGGGAGGAAGGGAGTAAAGTTAATACCTTTGCTCATTGACGTTACCCGCAGAAGAAGCACCGGCTAACTCCGTGCCAGCAGCCGCGGTAATACGGAGGGTGCAAGCGTTAATCGGAATTACTGGGCGTAAAGCGCACGCAGGCGGTTTGTTAAGTCAGATGTGAAATCCCCGGGCTCAACCTGGGAACTGCATCTGA
+
GGGGGGGFGGGGGGGGGFFGGGGGGGGEGGFGGGGGGGGGGGGGGGGGGGGGGGAGGGFGDGGGFGGGGGGG,ECFGGGFGGGGFFG>@F7C@7FFF7FGGFFCCFGGGGGGFGGGC9DFFGGGGGGGGGGGGGG*<FFCGFGGGFGC:FGGGG;FGGGGGGCFFGGG@:8C5CGEEGG>5;58>E8;FG<FG8>EFGG;**2@ECFG:C5EE:5*A:C7CD:DGGCDCEGD39CFF4::17FFFG4:@GFFG??4C9((9@FFFFF0.)(,3:??BF>DFA?
@DE18INS60510:318:000000000-B6LD3:1:1101:18507:7995 1:N:0:AAGAGGCATTATGCGA
TGGGGAATATTGCACAATGGGCGCAAGCCTGATGCAGCCATGCCGCGTGTATGAAGAAGGCCTTCGGGTTGTAAAGTACTTTCAGCGGGGAGGAAGGGAGTAAAGTTAATACCTTTGCTCATTGACGTTACCCGCAGAAGAAGCACCGGCTAACTCCGTGCCAGCAGCCGCGGTAATACGGAGGGTGCAAGCGTTAATCGGAATTACTGGGCGTAAAGCGCACGCAGGCGGTTTGTTAAGTCAGATGTGAAATCCCCGGGCTCAACCTGGGAACTGCATCTGA
+
GGGGGGGFFGFGGGGFGGGCGGFGGGGCGGGGGCFFGGGGFGGGGGGGDGGGGGGFGFGCFGGGG@EGGGGEGGFAFFGGGGGCFFCEGCFCFEGGDDGGFFCGGGGCFF9CFGCF<CFGFGGCGGGGGGGGGGGGCGFGG7FCEGG7FFG*CF;:FEGFGG::E89FFEDCEEEEE9FGG5>CCEEGCC?FGGG*:FCCEEEEFCFG+<7CEEECF>C3DCEGGD5DGECGGDGFFFFCFFF4:FFFF7C*:@FFFD09DBG4=?>:BF:::?DD2)692:?
@DE18INS60510:318:000000000-B6LD3:1:1101:26564:8010 1:N:0:AAGAGGCATTATGCGA
CCCAAATAAGAGCAACAATGCCCTCGGTAATCATTGCGCCGTAAAACACCGGACGTCCATGCCGTTCCGAGGTCATACAACGTGCCATCAACGGGCTTTGCGTAGCATGAAAACCCGAAATGGCACCACATGCAATACTCACAAACATAATCGGAAAAATAGGAAGCTCACTTGCTTCGGGATTTGTATTTTGCAAACCATCCCAAAGTCCAGGCAAAGCCGGATGGTTAACGTAGAGCATCACCAAAATGCCTACTGCCATAAACAACAAGGCAACCGCAAA
+
GGGGGGGGGFGGGGGGGCFFFGGGGGGGFGGGGGGGGFGGGGGGGGGGGGGGGGGGGGGGGGGGGGGGGGGGGGGGFGGGGGGGGGGGGGGGGGGGGGGGGGGGGGGGGGGGGGGGGGGGGGGGGGGGGGGGFGGGGGGGGGGGGGGGGGGGGGGGGGGGGGGGCFGGGFFGGGGGGGGDDEGGGGGGGGGGDFGFGGGGF?FGGGGGGGGGGFGGGDFGGGGGGGGFFGG7DGG::FGCFFFFFFFGFGCFGFFFGGAFDFGGFFFFFFF?<::?FF;B9B:
@DE18INS60510:318:000000000-B6LD3:1:1101:13462:8013 1:N:0:AAGAGGCATTATGCGA
TGGGGAATATTGCACAATGGGCGCAAGCCTGATGCAGCCATGCCGCGTGTATGAAGAAGGCCCTCGGGTTGTAAAGTACTTTCAGCGGGGAGGAAGGGAGTAAAGTTAATACCTTTGCTCATTGACGTTACCCGCAGAAGAAGCACCGGCTAACTCCGTGCCGGCAGCCGCGGTAATACGGAGGGTGCAAGCGTTAATCGGAATTACTGGGCGTAAAGCGCACGCAGGCGGTTTGTTAAGTCAGATGTGAAATCCCCGGGCTCAACCTGGGAACTGCATCTGA
+
GGGGGGGGGGGGGGGGGGGGGGGGGGGGGGGGGGGGGGGGGGGGGGGGGGGGGGGGGGGGGGGGGGGEGG:F9FFCECGGGGGGFGGEGGGGGGCCEDGEGGFGFGGGGGGGGGGGFGCGGGGECFEGGFGGGGGD88E@FGGGGGGCGEGGFFGGGGGFGGGDGGGGG>E>EEGDFGGGGGGGGGGGDF7F>GGEGFGG>>8CG?FGGC=5:CGEGGGGGGGDGDG):C3CGD*7F4>7BFFFFGFF=:FFFF?FGD065)7647>:0>:?8<D?<<ADB<?
@DE18INS60510:318:000000000-B6LD3:1:1101:10306:8017 1:N:0:AAGAGGCATTATGCGA
TGGGGAATATTGCACAATGGGCGCAAGCCTGATGCAGCCATGCCGCGTGTATGAAGAAGGCCTTCGGGTTGTAAAGTACTTTCAGCGGGGAGGAAGGGAGTAAAGTTAATACCTTTGCTCATTGACGTTACCCGCAGAAGAAGCACCGGCTAACTCCGTGCCAGCAGCCGCGGTAATACGGAGGGTGCAAGCGTTAATCGGAATTACTGGGCGTAAAGCGCACGCAGGCGGTTTGTTAAGTCAGATGTGAAATCCCCGGGCTCAACCTGGGAACTGCATCTGA
+
GGGGGGGGGGGGGGGGGGGGGGGGGGGGGGGGGGGGGGGGGGGGGGGGEGGGGGGGGGGGGGGGGGGGGGGGGGGGFGGGGGGGDFFGG7:FFGGGGGGGFG<FFGGGGGGGGGGGGGGGGGGAFGGGGGGGGGGGGGGDGCFGCFGGGGGGGGGGGGGFGGFGGFFGGGGGCGGGFFGGCEGGGGGGGFFGGGGCEFG58E8FG9FGC8CECEGEGCC9DGGGGGCGGGGDDGDFF7C:FFBBFGFGFF7DGFFFGGFFG5DF@?FFFF?:?BF?FFFFFD4
@DE18INS60510:318:000000000-B6LD3:1:1101:10292:8034 1:N:0:AAGAGGCATTATGCGA
TGGGGAATATTGCACAATGGGCGCAAGCCTGATGCAGCCATGCCGCGTGTATGAAGAAGGCCTTCGGGTTGTAAAGTACTTTCAGCGGGGAGGAAGGGAGTAAAGTTAATACCTTTGCTCATTGACGTTACCCGCAGAAGAAGCACCGGCTAACTCCGTTCCAGCAGCCGCGGTAATACGGAGGGTGCAAGCGTTAATCGGAATTACTGGGCGTAAAGCGCACGCAGGCGGTTTGTTAAGTCAGATGTGAAGTCCCCGGGCTCAACCTGGGAACTGCATCTGA
+
GGGGDGGGGGGGGGFACFFG,FFGEG7DFGGGGFGAAFFFGGGGGGGC@CFFGFGGGF=FFGGFGG>+EFFCFA,CEFGFEGGG,EF7C7BFEG<FGCCFFG99FAFADFDFGGFGCDGGGGC,9D@GGFGGGGG7+@,,7FA<7FF@CEGF,DFFFDF,CF;,?82BE:CEDGD>FBFCCE<BCEGG6CFGCGD*CGG8C*/;?7CG+<*:CCC*:CC/5)>CEG:DEEGD9DDFFF7:FFBFGG=>67:*29=@5)((95>*44:?2F1::6?########
@DE18INS60510:318:000000000-B6LD3:1:1101:10400:8034 1:N:0:AAGAGGCATTATGCGA
TGGGGAATATTGCACAATGGGCGCAAGCCTGATGCAGCCATGCCGCGTGTATGAAGAAGGCCTTCGGGTTGTAAAGTACTTTCAGCGGGGAGGAAGGTAGTAATGTTAATACCTTTGCTCCTTGACGTTACCCGCAGAAGAAGCACCGGCTAACTCCGTGCCAGCAGCCTCGCTAATACGGCGGGTTCAAGCGTTAATCGGAATGACTCTGCGTATATCGCACGCAGGCGGTTTGTTCAGTCCGATGTGAAATCCCCGGACTCAACCTGTGAACTGCATCTGA
+
GGGGGGGGGGGGGGGGGGGGGGGGGGGGGGGCFCFGGGFG,EFFCGGGGC@CFFFGGGG8,:6EFCE+CCFFGFGGFCFG9FFGGG77F@ECFGG,845EC,,,,<5,5B9,>,C,,:?F,3CD,383<,BD<C@++@<,6@,@>FA:F7C*3F,,3>DGEE#########################################################################################################################
@DE18INS60510:318:000000000-B6LD3:1:1101:19071:8037 1:N:0:AAGAGGCATTATGCGA
TGGGGAATATTGCACAATGGGCGCAAGCCTGATGCAGCCATGCCGCGTGTATGAAGAAGGCCTTCGGGTTGTAAAGTACTTTCAGCGGGGAGGAAGGGAGTAAAGTTAATACCTTTGCTCATTGACGTTACCCGCAGAAGAAGCACCGGCTAACTCCGTGCCAGCAGCCGCGGTAATACGGAGGGTGCAAGCGTTAATCGGAATTACTGGGCGTAAAGCGCACGCAGGCGGTTTGTTAAGTCAGATGTGAAATCCCCGGGCTCAACCTGGGAACTGCATCTGA
+
GGGGGGGGGGGGGGGGGGGGGGGGGGGGGGGGGGGGGGGGGGGGGGGGGGGGGG9FGGGGGGGGGGGGGGGGGGGGGGGGGGGGGGGGGGGGGGGGGGGGGGFGGGGGGGGGGGGGGGGGGGGGGGGGGGGGGGGGGGGGGFGFGGGGGGGEDGGGGGGGGGGGGGDGGGGGGGGGGGGEEGGGCGGGGFFGDGGGFGGFEEEFGCFF@8CCEEGGFFCGGGGGGGGGGGGDGGGFFB*:BFFFGGFGFGGGGFFFGC6;G>GFFBFFF@B:8B?2<<ADDF4
@DE18INS60510:318:000000000-B6LD3:1:1101:28415:8042 1:N:0:AAGAGGCATTATGCGA
TGGGGAATATTGCACAATGGGCGCAAGCCTGATGCAGCCATGCCGCGTGTATGAAGAAGGCCTTCGGGTTGTAAAGTACTTTCAGCGGGGAGGAAGGGAGTAAAGTTAATACCTTTGCTCATTGACGTTACCCGCAGAAGAAGCACCGGCTAACTCCGTGCCAGCAGCCGCGGTAATACGGAGGGTGCAAGCGTTAATCGGAATTACTGGGCGTAAAGCGCACGCAGGCGGTTTATTAAGTCAGATGTGAAATCCCCGGGCTCAACCTGGGAACTGCATCGGA
+
GGGGGGGGGGGGGGGGGGGGGGGGGGGFGGGGGGGGGGGGGGGGGGGGGGGGGGGGGGGGGGGGGGGGGGGGGGGGGGGGGGGGGGGGGGGGGGGGGGGGGFFGGGGGGGGGGGGGGGGGGGGGGGGGGGGGGGGGGGGGGGGGGGDGGGGGGGGGFFGGG7FGFGGGGGGGGGGGGGGGGGGGGGGGGGGFEEEDGGGGGGGGFGEGGGFGGEGGGGGGGGGG=DGGGGD/37FFFFG79BFFF9F?FGGCC@FFGGB>3)1CFBF################
@DE18INS60510:318:000000000-B6LD3:1:1101:20729:8054 1:N:0:AAGAGGCATTATGCGA
TGGGGAATATTGCACAATGGGCGCAAGCCTGATGCAGCCATGCCGCGTGTATGAAGAAGGCCTTCGGGTTGTAAAGTACTTTCAGCGGGGAGGAAGGGAGTAAAGTTAATACCTTTGCTCATTGACGTTACCCGCAGAAGAAGCACCGGCTAACTCCGTGCCAGCAGCCGCGGTAATACGGGGGGTGCAAGCGTTAATCGGAATTACTGGGCGTAAAGCGCACGCAGGCGGTTTGTTAAGTCAGATGTGAAATCCCCGGGCTCAACCTGGGAACTGCATCTGA
+
GGGGGGGGGGGGGGGGGGGGGGEGGGGGGGGGGFFGGGGGGGGGGGGGGGGGGGGGGGGGGGGGGGGGGGGGGGFGGGGGGGGGDGGGGGGDGGGGGGGGGGGGGGGCFGGGGGGGGGGGFGGGGGGGGGGGGGGGGGGGGGGGGGGGGGGGGGGGGGGGGGGGGGFGGGGGDGFGGGGCCBGGEGGGGF?FGGGG5CFCG5?FF:FGCAFGGGCEGF=DGDGDGGGGGGGGGGGFFF7:FFF?FFFGFCC7CF<FGD09D:DF=4>B<4<:?F?22A469A#
@DE18INS60510:318:000000000-B6LD3:1:1101:7937:8063 1:N:0:AAGAGGCATTATGCGA
TGGGGAATATTGCACAATGGGCGCAAGCCTGATGCAGCCATGCCGCGTGTATGAAGAAGGCCTTCGGGTTGTAAAGTACTTTCAGCGGGGAGGAAGGGAGTAAAGTTAATACCTTTGCTCATTGACGTTACCCGCAGAAGAAGCACCGGCTAACTCCGTGCCAGCAGCCGCGGTAATACGGAGGGTGCAAGCGTTAATCGGAATTACTGAGCGTAAAGCGCACGCAGGCGGTTTGTTAAGTCAGATGTGCAATCCCCGGGCCCAACCTGGGAACTGCATCTGA
+
GFGGGGGGFGGGGGGGFGGGGGGGGGGFGGGGGGGGGGGGFGGGGGGGGGGGGGGGGGGGGGGGGGGGGGGGGGGGGGGFFGGGCGCEGGGGEGGFCFGGGGGGFGGGGGGGFGGF9FGGGGGGGGGGGGGGGGG7FFFEGGGG@FFGGGGGGGGGGGGGGGGGGGGGGGGGGGGGGGGGEG7EEGGGGGFGGGGGCEF>C88CGGGG<CFFGEGEG=FCGGGGGGDDCGGGDDD4?F7F=4@FFGFGF*:CFFF@CDB>3)9CF:D>1<<3?B?BFFBA2<F
@DE18INS60510:318:000000000-B6LD3:1:1101:18258:8066 1:N:0:AAGAGGCATTATGCGA
TGGGGAATATTGCACAATGGGCGCAAGCCTGATGCAGCCATGCCGCGTGTATGAAGAAGGCCTTCGGGTTGTAAAGTACTTTCAGCGGGGAGGAAGGGAGTAAAGTTAATACCTTTGCTCATTGACGTTACCCGCAGAAGAAGCACCGGCTAACTCCGTGCCAGCAGCCGCGGTAATACGGAGGGTGCAAGCGTTAATCGGAATTACTGGGCGTAAAGCGCACGCAGGCGGTTTGTTAAGTCAGATGTTAAATCCCCGGGCTCCACCTGGGAACTGCATCTGA
+
GGGGGGGGGGGGGGGGGGGGGGGGGGGGGGGGGCFGGGGGGGGGGGGGGGGGGGGGGGGGGGGGGGGGGGGGGGGGGGGGGGGGGGGGGGGGEEFGG7FGGGGGGGGGGGGGGGGGGGGGGGGGGGGGGGGGGGGGGGGFG:FGCFGDGGGGFGGFGDFFGGFGGCGGGGGGGGGGGCFGGEGG5EGGGGCF>EEE8FF>GGGGFGGGEF5CC5577FGDD<EGEDEGG=CC5DG@FFFCFF44029:*::7F?@:7>9>G5C*<?F:BF??BF?########
@DE18INS60510:318:000000000-B6LD3:1:1101:13514:8071 1:N:0:AAGAGGCATTATGCGA
TGGGGAATATTGCACAATGGGCGCAAGCCTGATGCAGCCATGCCGCGTGTATGAAGAAGGCCTTCGGGTTGTAAAGTACTTTCAGCGGGGAGGAAGGGAGTAAAGTTAATACCTTTGCTCATTGACGTTACCCGCAGAAGAAGCACCGGCTAACTCCGTGCCAGCAGCCGCGGTAATACGGAGGGTGCAAGCGTTAATCGGAATTACTGGGCGTAAAGCGCACGCAGGCGGTTTGTTAAGTCAGATGTGAAATCCCCGGGCTCAACCTGGGAACTGCATCTGA
+
GGGGGGGGGGGGGGGGGGGGGGGGGGGGGGGGGGGGGGGGGGGGGGGGGGGGGGGGGGGGGGGGGGEFGGGGGGGGFGGGGGGGGGGDFEGGGGGGGDGGGGGGGGGGGGGGGGGGGGGGGGGGFGGFGGGGGEGGGGGFGCGGGGGDGGGGGGGGGGGGGGGGG6FGGGGEEGGGGGGGGCEGGEGGGGGGGGGGCFGCEEEGGCFGF?FFGGEEGGGDDCEDGGG3EGGGGGGFFFFCFFFFDGFGFCCGGFFFFG>>GFGGFFFFF)32,8?4<2<<BFF
@DE18INS60510:318:000000000-B6LD3:1:1101:28096:8078 1:N:0:AAGAGGCATTATGCGA
TGGGGAATATTGCACAATGGGCGCAAGCCTGATGCAGCCATGCCGCGTGTATGAAGAAGGCCTTCGGGTTGTAAAGTACTTTCAGCGGGGAGGAAGGGAGTAAAGTTAATACCTTTGCTCATTGACGTTACCCGCAGAAGAAGCACCGGCTAACTCCGTGCCAGCAGCCGCGGTAATACGGAGGGTGCAAGCGTTAATCGGAATTACTGGGCGTAAAGCGCACGCAGGCGGTTTGTTAAGTCAGATGTGAAATCCCCGGGCTCAACCTGGGAACTGGATCTGA
+
FGGGGGEFEFGGGGGC@FFEGGGGEFE,DFFGGGEF@FGGA@EFGDGGGGFDFGGGFGFG8<=FFF@ECFFFGGGGDFFGFCBGGFGGGGCBE?<=FEAEFGAFGGGFGFFFDGGGGC<DFGGGGDGGGBFC<FGGGEDFGGGGGGFGC@:CFCCGCCCFGCGFCFGGFGGGGGGGGGGGGGGGGEEGGFC88CCCEFDCED*@CFFGGGCFGGGGGGGGCD=CC3*7EGGGDCD>5FD*1/=FGFBGF=C:7*)07569)57FF?:0(83(3:3)(,6?FBF
@DE18INS60510:318:000000000-B6LD3:1:1101:12972:8092 1:N:0:AAGAGGCATTATGCGA
TGGGGAATATTGCACAATGGGCGCAAGCCTGATGCAGCCATGCCGCGTGTATGAAGAAGGCCTTCGGGTTGTAAAGTACTTTCAGCGGGGAGGAAGGGAGTAAAGTTAATACCTTTGCTCATTGACGTTACCCGCAGAAGAAGCACCGGCTAACTCCGTGCCAGCAGCCGCGGTAATACGGAGGGTGCAAGCGTTAATCGGAATTACTGGGCGTAAAGCGCACGCAGGCGGTTTGTTAAGTCAGATGTGAAATCCCCGGGCTCAACCTGGGAACTGCATCTGA
+
GGGGGGGGGGGGGGGGGGGFGGGGGGGGGGGGGGGGGGGGGGGGGGGGDGGGGGGGGGGGGGGGGGGGGGGGGGGGGGGGGGGGGGGDGGGGGGGGGGGGGFDGGGGGGGGGGGGGGGGGGGGFGGGGGGGGGGGGGGGGGGGGGGGGGGGGGGGGGGGFGGGGGGGGGGGGGGDGGGGGGCGGGGGGGGGGGGGGGGGGDEEFGGGGGFGGGGGGGGGGGGGGGGGGGGGDGGGFFFDGFFFFGFFGFGGGGFFFGGF;GFGGFBFFBF?B?:DB?<AF4>F
@DE18INS60510:318:000000000-B6LD3:1:1101:17597:8104 1:N:0:AAGAGGCATTATGCGT
TGGGGAATATTGCACAATGGGCGCAAGCCTGATGCAGCCATGCCGCGTGTATGAAGAAGGCCTTCGGGTTGTAAAGTACTTTCAGCGGGGAGGAAGGGAGTAAAGTTAATACCTTTGCTCATTGACGTTACCCGCAGAAGAAGCACCGGCTAACTCCGTGCCAGCAGCCGCGGTAATACGGAGGGTGCAAGCGTTAATCGGAATTACTGGGCGTAAAGCGCACGCAGGCGGTTTGTTAAGTCAGATGTGAAATCCCCGGGCTCAACCTGGGAACTGCATCTGA
+
GGGGGGGGGGGGGGGGGGGGGGGGGGGGGGGGGGGGGGGGGGGGGGGGGGGGGGGGGGFGGGGGGFGGGGGGGGGGGGGGGGGGGGGGGGDFGGAFGGGGGFEGGGGGGGGGGGGGFGGGDGGFGGGGGGGGGGGGGGGGGGFGGGGGGGGGCGGGGGGFGGGGGGGGGGGGGGDGGFGGGGGGGGGGGGGGGGGGFGGFDE5CFEGGGGGGGGEGFGGGGGGGGGGDGGGGGGGFF4CFFFBFGFFG4C*?DFF@GG(9GFGF=:FBF4<B4??D?<<BA##
@DE18INS60510:318:000000000-B6LD3:1:1101:18942:8114 1:N:0:AAGAGGCATTATGCGA
TGGGGGATATTGCACAATGGGCGCAAGCCTGATGCAGCCCTGCCGCGTGTATGAAGGAGGCCTTCGGGTTGTAAAGTACTTTCAGCGGGGAGGAAGGGAGTAAAGTTAATACCTTTGCTCATTGACGTTACCCGCAGAAGAAGCACCGGCTAACTCCGTGCCAGCAGCCGCGGTAATACGGAGGGTGCAAGCGTTAATCGGAATTACTGGGCGTAAAGCGCACGCAGTCGGTTTGTTAAGTCAGATGTGAAATCCCCGGGCCCAACCTGGGTACTGCATCTGA
+
GGGFGGGGGGGGGDGGFGGGCFGGGGGGGGGGGGGGGGGGGGGFEGGGGGGGGGGGGGGDGGGGGCGGGEGGGGGGGEGGGGGGGGEGGG@FGCFEGGFEFGCFGFGFFGGGGGGG:FGGCGGGFGGGGGGCGGGEEEGG6CFFGGGGGDEGFGGGGGG58CC6@FGFFEEEEGE5CFFFEC5C*;CGGG7EGE>C8CG5;>5;FFFG9<CECEGG*?FDGGGG59E*<CDDGDGFF@D*=?*90AB>=F7:CF7FFG9>:)117:D?:41:ABA2AF>ABB6
@DE18INS60510:318:000000000-B6LD3:1:1101:28399:8121 1:N:0:AAGAGGCATTATGCGA
CCCAAATAAGAGCAACAATGCCCTCGGTAATCATTGCACCGTAAAACACCGGACGTCCATGCCGTTCCGAGGTCATACAACGTGCCATCAACGGGCTTTGCGTAGCATGAAAACCCGAAATGGCACCACATGCAATACTCACAAACATAATCGGAAAAATAGGAAGCTCACTTGCTTCGGGATTTGTATTTTGCAAACCATCCCAAAGTTCAGGCAAAGCCGGATGGTTAACGTAGAGCATCACCAAAATGCCTACTGCCATAAACAACAAGGCAACCGCAAA
+
FEGGGGGGFGCGGGGGGGFFFGGGGGGGFGGGGGGGFEGGGGGGGGGGGGGGGGGGGGGGGGGGGGGGGEGGFFGFCGGGGGGGGGGGGFFGGGGGGGGGGGGGGGGGFGGGGGGGGGGGGGGGGGGGGGFGGGGGGGGGGGGGGGGGAFGCGGGGGFFGGGGGGGGGGGGGGGFGGGEGGGGGGGFGGGGGGGGGGGGGGGDGF*AFGGGGGGGGDGGGGDCCGGGGGGGGGFGF@FFD6??@4F4D@FDDFFFFGG>FGFGGFFFFFFFFBFF61<90>FD
@DE18INS60510:318:000000000-B6LD3:1:1101:12982:8125 1:N:0:AAGAGGCATTATGCGA
TGGGGAATATTGCACAATGGGCGCAAGCCTGATGCAGCCATGCCGCGTGTATGAAGAAGGCCTTCGGGTTGTAAAGTACTTTCAGCGGGGAGGAAGGGAGTAAAGTTAATACCTTTGCTCATTGACGTTACCCGCAGAAGAAGCACCGGCTAACTCCGTGCCAGCAGCCGCGGTAATACGGAGGGTGCAAGCGTTAATCGGAATTACTGGGCGTAAAGCGCACGCAGGCGGTTTGTTAAGTCAGATGTGAAATCCCCGGGCTCAACCTGGGAACTGCATCTGA
+
GGGGGGGGGGGGGGGGGGGGGGGGGGGGGGGGGGGGGGGGGGGGGGGGGGGGGGGGGGGGGGGGGGGGGGGGGGGGGGGGGGGGGGGGGGGGGGGGGGFGGGGGGGGGGGGGGGFGFGGGGGGGGGGGGGGGGGGGGEGGGGGGGGGGGGGGFGGGGDGGGGGGGGCFCEGDEGGEGGFDGGGGGGGGGGDGCCGGDFGCDE8EGFGGCGGG5=EEGGGGGDEGGGGGGGGGGGGFF??F?=6@CF@F**>*:@FFGGF>D)9DFFF??F12:<>2?######
@DE18INS60510:318:000000000-B6LD3:1:1101:24118:8128 1:N:0:AAGAGGCATTATGCGA
TGGGGAATATTGCACAATGGGGGAAACCCTGATGCAGCAACGCCGCGTGAGTGATGAAGGTTTTCGGATCGTAAAGCTCTGTCTTTGGGGAAGATAATGACGGTACCCAAGGAGGAAGCCACGGCTAACTACGTGCCAGCAGCCGCGGTAATACGTAGGTGGCGAGCGTTATCCGGATTTACTGGGCGTAAAGGGAGCGTAGGCGGATGATTAAGTGGGATGTGAAATACCCGGGCTCAACTTGGGTGCTGCATTCCAAACTGGTTATCTAGAGTGCAGGAGA
+
GGGGGGGGGGGFGGGGGGGGGGGGGGGGGGGGGGGGGGGGGGGGGGGGGGGGGGGGGGGGGGGGGGGGGGGGGGGGGGGGGGGGGGGGGGGGGGGGGGGGGGGGGGGGGGGGGGGGGGGGGGGGGGGFFGGGGGGGGFGGGGGGGGGGGGGGGGGGGGGGGGGGGGGGGGGGGGGGCEECGGGGGGGGEGGFGGGG>CGGGGGGGG=EGCFGGGGECFGFGGEFFGGGFGGGG3CBB)*9F9??GC:CDGGFFFFFGDA<CFFGFFFFFFF443<BDFFFB07
@DE18INS60510:318:000000000-B6LD3:1:1101:13007:8140 1:N:0:AAGAGGCATTATGCGA
TGAGGAATATTGGTCAATGGGCGAGAGCCTGAACCAGCCAAGTAGCGTGAAGGATGAAGGCTCTATGGGTCGTAAACTTCTTTTATATGGGACTAAAGTTTTCCACGTGTGGAATTTTGTATGTACCATATGAATAAGGATCGGCTAACTCCGTGCCAGCAGCCGCGGTAATACGGAGGATCCGAGCGTTATCCGGATTTATTGGGTTTAAAGGGAGCGTAGGTGGATTGTTAAGTTAGTTGTGAAAGTTTGCGGCTCAACCGTAAAATTGCAGTTGAAACTG
+
GGGGGGGGEEGGFGGGFGGGGGGCFGGCFFGGGGGGGGGG?FGGGGGGGCCFFGGFGGG8FGGGFGGGDFGGGG8FFGGGGGGGGGEFC<,CFFFFGGGFGG9FFFGGDGG@FFGGGG<FFGFGGGBFGGGAFFGAFC9FFG>CGGG=EFGFFG@EC<CFCFGGGGC8C7*@,@>**4C7D>FFG5E5:=8BFG**688CFBF?+;8EEC+:E7**=79D<5EG955>C62:C778*/:7BB=)02@7=:7::.5)7D<B5F#####################
@DE18INS60510:318:000000000-B6LD3:1:1101:9240:8157 1:N:0:AAGAGGCATTATGCGA
TGGGGAATATTGCACAATGGGCGCAAGCCTGATGCAGCCATGCCGCGTGTATGAAGAAGGCCTTCGGGTTGTAAAGTACTTTCAGCGGGGAGGAAGGGAGTAAAGTTAATACCTTTTCTCATTGACGTTACCCGCAGAAGAAGCACCGGCTAACTCCGTGCCAGCAGCCGCGGTAATACGGAGGGTGCAAGCGTTAATCGGACTTACTGGGCGTAAAGCGCACGCAGGCGGTTTGTTAAGTCAGATGTGAAATCCCCGGGCTCAACCTGGGAACTGCACCTGA
+
GGGGGDGFFFDFGGGGGGGGGFGGGGGGGFDEGGGFG8EFGGGGGGGGEGFGGFGFCFGGGGFGGGGGGGGGFFEFFGGCCGFF=FCEGG:FCBCGGGG@FE:FCFGGFGDFGGGG9<FFFGGFGGGGGGGGGDGEE>+6+@FGGGGDGGGGGGG+@EGFGGCGFEFGG5CE>EEGGGG>C8>ECEGDGG?>*AEE5FGG>C*:?FFGFFCF5CCE5:DCD<ECGGC3EEGCDGG@F4:>FFFF*?BG?CCFGFF4D567D######################
@DE18INS60510:318:000000000-B6LD3:1:1101:14920:8162 1:N:0:AAGAGGCATTATGCGA
TGGGGAATATTGCACAATGGGCGCAAGCCTGATGCAGCCATGCCGCGTGTATGAAGAAGGCCTTCGGGTTGTAAAGTACTTTCAGCGGGGAGGAAGGGAGTAAAGTTAATACCTTTGCTCATTGACGTTACCCGCAGAAGAAGCACCGGCTAACTCCGTGCCAGCAGCCGCGGTAATACGGAGGGTGCAAGCGTTAATCGGAATTACTGGGCGTAAAGCGCACGCAGGCGGTTTGTTAAGTCAGATGTGAAATCCCCGGGCTCAACCTGGGAACTGCATCTGA
+
GGGGGGGGGGGGGGGGFFGGGGGGGGGGGGGGGGGGGGGGGGGGGGGGGGGFGGGFGGFGGGGGGGGGGGGGGGGGFGGGGGGGGGGGGGDFEGGFGEFGGGFGGGGGGGGGGGGGGGGGGGGGGGGGGGGGGGGGGGGGGGGGGGGGGGGGGGGGGGGGGGGCF?CFG@EEGGGGFGGGGGGGGGGGGFGGGGEGGCGG5CCFGGFGFC5EGGGG7FGDGGGGGGG)>CGGGGGF?F*?@???DGFG?G7:FFFFGGF0DBFF*:>:?4<082>FFADF9<4
@DE18INS60510:318:000000000-B6LD3:1:1101:23323:8164 1:N:0:AAGAGGCATTATGCGA
TGGGGAATATTGCACAATGGGCGCAAGCCTGATGCAGCCATGCCGCGTGTATGAAGAAGGCCTTCGGGTTGTAAAGTACTTTCAGCGGGGAGGAAGGGAGTAAAGTTAATACCTTTGCTCATTGACGTTACCCGCAGTAGAAGCACCGGCTAACTCCGTGCCAGCAGCCGCGGTAATACGGAGGGTGCAAGCGTTAATCGGAATTACTGGGCGTAAAGCGCACGCAGGCGGTTTGTTAAGTCAGATGTGAAATCCCCGGGCTCAACCTGGGAACTGCATCGGA
+
GGGGGGGGGGGGGGGGGGGGGGGGGGGGGGGGGGGGGGGGGGGGGGGGGGGGGGGGGGGGGGGGGGEFFGGGFGGGGGGGFGGGGGGGGGGGGFGCFCEFFCFF@FGGGGGGGGFFGGGG9AEEGFGFFFEGGGGCGGGGGGGFGG>EGGGCGGGCFGGGG>C?EG>;CEG8EE5A9CGFGGGGGEEGFGGFG>CE5FGFGGGF<<FGCCFF=>C5CCFGGDECGGEGD*593CDFF4CC*97@>EFFFG*7>=F?592;D@DC4(7:2)308::8<AAA(4B
@DE18INS60510:318:000000000-B6LD3:1:1101:12759:8172 1:N:0:AAGAGGCATTATGCGA
TGGGGAATATTGCACAATGGGCGCAAGCCTGATGCAGCCATGCCGCGTGTATGAAGAAGGCCTTCGGGTTGTAAAGTACTTTCAGCGGGGAGGAAGGGAGTAAAGTTAATACCTTTGCTCATTGACGTTACCCGCAGAAGAAGCACCGGCTAACTCCGTGCCAGCAGCCGCGGTAATACGGAGGGTGCAAGCGTTAATCGGAATTACTGGGCGTAAAGCGCACGCAGGCGGTTTGTTAAGTCAGATGTGAAATCCCCGGGCTCAACCTGGGAACTGCATCTGA
+
GGGGGGGGGGGGGGGGGGGGGGGGGGEGGGGGGGGGGGGGGGGGFGGGGGGGGGGGGGGGGGGGGGGGGGGGGGGFFFGGGGGGFGGDGGGGGGGGGGFGGGGGGGGGGGGGGGGGFGGGGGGGGGGGGGGGGGGGGGCGFCFGGGGGGGGGFGGGGGG>GGFGG6FGG>8CCGGGGGGGGGGGCCEGCFGGGGGEGGGGEG5CG7FG9@FGGGGGGGGGD):DGGCDG=DDGG3><*;:@BFF7CFG**:CGFFFGC9>D)9DF?FF(<(38??72<ADFBF
@DE18INS60510:318:000000000-B6LD3:1:1101:24134:8193 1:N:0:AAGAGGCATTATGCGA
TGGGGAATATTGCACAATGGGCGCAAGCCTGATGCAGCCATGCCGCGTGTATGAAGAAGGCCTTCGGGTTGTAAAGTACTTTCAGCGGGGAGGAAGGGAGTAAAGTTAATACCTTTGCTCATTGACGTTACCCGCAGAAGAAGCACCGGCTAACTCCGTGCCAGCAGCCGCGGTAATACGGAGGGTGCAAGCGTTAATCGGAATTACTGGGCGTAAAGCGCACGCAGGCGGTTTGTTAAGTCAGATGTGAAATCCCCGGGCTCAACCTGGGAACTGCATCTGA
+
GGGGGGGGGGGGGGGGGGGCFGFGGGGGGGGGGGGGGGGGGGGGGGGGGGGGGGGGGGFGGGGGGGGGGGGGGGGGGGGCFGGGGGGEGGGGGGGGGGGGGGFGGGGGGGGGGGGGGGGGFGGGGFGEGGGGGGGGGGGGGGGGGGGGGGDEFGGGGGGGGGGGGGGGGEEGGGGGGGGGGGGGGGECGGFGGGGGGGGFGGDGGGGGEGGFGGCEFGFGGGGGGGGDGGGGGCDFFF7DFFFFCFFC?7F7DF?FGG9BD3CFFFFFBFF<>F77?AAFFF?
@DE18INS60510:318:000000000-B6LD3:1:1101:7304:8197 1:N:0:AAGAGGCATTATGCGA
TGGGGAATATTGCACAATGGGCGCAAGCCTGATGCAGCCATGCCGCGTGTATGAAGAAGGCCTTCGGGTTGTAAAGTACTTTCAGCGGGGAGGAAGGGAGTAAAGTTAATACCTTTGCTCATTGACGTTACCCGCAGAAGAAGCACCGGCTAACTCCGTGCCAGCAGCCGCGGTAATACGGAGGGTGCAAGCGTTAATCGGAATTACTGGGCGTAAAGCGCACGCAGGCGGTTTGTTAAGTCAGATGTGAAATCCCCGGGCTCAACCTGGGAACTGCATCTGA
+
FGGGGGGGGGGGGGGGFGGGGGGGGGGFGGGGGGGGGGGGGGGGGGGGGGGGGGFGGGGGGGGGGGGGGGGGGGGGGGGGFGGGGGGFGGCFEGFGGGGGGGGGGFGGGGGGGGGGGGGGGGGGGGGGGGGGGGGGGGFGGGGGGGGDGGGGCGCGGGGGGGGGGGGGGGGGGGGEGGGGGDEGGGGGGGGGGGGGGGGGGGGGGGGGGGGGEEECE>GGGGDGGGGGGE7999D>FFGFFFFFFFFGFGGGGFFFGGFFGFGGFFFFFF?:8:?DFFFFFFF
@DE18INS60510:318:000000000-B6LD3:1:1101:26583:8197 1:N:0:AAGAGGCATTATGCGA
TGGGGAATATTGCACAATGGGCGCAAGCCTGATGCAGCCATGCCGCGTGTATGAAGAAGGCCTTCGGGTTGTAAAGTACTTTCAGCGGGGAGGAAGGGAGTAAAGTTAATACCTTTGCTCATTGACGTTACCCGCAGAAGAAGCACCGGCTAACTCCGTGCCAGCAGCCGCGGTAATACGGAGGGTGCAAGCGTTAATCGGAATTACTGGGCGTAAAGCGCACGCAGGCGGTTTGTTAAGTCAGATGTGAAATCCCCGGGCTCAACCTGGGAACTGCATCTGA
+
GGGGGGGGGGGGGGGGGGGGGGGGGGGGGGGGGGGGGGGGGGGGGGGGGGGGGGGGGGGGGGGGGGGGGGGGGGGGGGGGGGGGGGGGGGGGGGGGGGGGGGFGGGGGGGGGGFFGGGGGGGGFFGGFGGGGGGGGGCFGGGGGGGGGGGGGGGGGGGGGGGGGGGGGGGGGGGGGGGGGGGGGGGGEGGCFGEGGGGG>GGGGGGGGFGGGGGGGGGGGGGGGEGGGGGGDGDGFFFGGFFFFFGFFFGGC78?FFDB9C5D4?BFFBF??B<FF<<244<4
@DE18INS60510:318:000000000-B6LD3:1:1101:23601:8203 1:N:0:AAGAGGCATTATGCGA
TGGGGAATATTGCACAATGGGCGCAAGCCTGATGCAGCCATGCCGCGTGTATGAAGAAGGCCTTCGGGTTGTAAAGTACTTTCAGCGGGGAGGAAGGGAGTAAAGTTAATACCTTTGCTCATTGACGTTACCCGCAGAAGAAGCACCGGCTAACTCCGTGCCAGCAGCCGCGGTAATACGGAGGGTGCAAGCGTTAATCGGAATTACTGGGCGTAAAGCGCACGCAGGCGGTTTGTTAAGTCAGATGTGAAATCCCCGGGCTCAACCTGGGAACTGCATCTGA
+
GGGGGGGGGGGGGGGGGGGGGGGGGGGGGGGGGGGGGGGGGGGGGGGGGGGGGGGGGGGGGGGGGGGGGGGGGGGGGGGGFGGGGGGGGGGGGGGGGGGGGGGGGGGGGGGGGGGGGGGGDFGGGGGFGGGGGGGGGGGGGGGGGGGGGGGGGGGGGGGGGGGGGGGGGGGGGGGGGGGGGGGGGGGGGGGGGEGGGGGGGG8CFGGGFGGGGGGGGGGGGGGGGGGGGGGGGGGFFFGGFFFFGGFGFG>DGF@FGD>FGDGGFFF?<FF??FFB?FBFABF
@DE18INS60510:318:000000000-B6LD3:1:1101:22911:8205 1:N:0:AAGAGGCATTATGCGA
TGGGGAATATTGCACAATGGGGGAAACCCTGATGCAGCGACGCCGCGTGAGCGATGAAGTATTTCGGTATGTAAAGCTCTATCAGCAGGGAAGAAAATGACGGTACCTGACTAAGAAGCCCCGGCTAACTACGTGCCAGCAGCCGCGGTAATACGTAGGGGGCAAGCGTTATCCGGATTTACTGGGTGTAAAGGGAGCGTAGACGGCATGGCAAGCCAGATGTGAAAGCCCGGGGCTCAACCCCGGGACTGCATTTGGAACTGTCAGGCTAGAGTGTCGGAGA
+
GGGGGGGGGGGGGGGGGGGGGGGGGGGGGGGGGGGGGGGGGGGGGGGGGGGGGGGGGGGGGGGGGGGGGGGGGGGFGGGGGGGGGGFCGGGGGGGGGGGGGGGGGGGGGGGGGGGGGGGGGGGGGGGGGGGGGGGGGGGG?FGGGGGDEGGGGGGGGGGGDGGGDGGGGGGGGGGG*BEGFGGGGGGGGGGGG?CGGGGGGGGGGGGEGGGGGFCGCFC5CFFGFGFGGGCDG3CEFF*CFFFEGGFDFGGGCFFFGG09FFC09A4:<F#############
@DE18INS60510:318:000000000-B6LD3:1:1101:24078:8213 1:N:0:AAGAGGCATTATGCGA
TGGGGAATATTGCACAATGGGCGCAAGCCTGATGCAGCCATGCCGCGTGTATGAAGGAGGCCTTCGGGTTGTAAAGTACTTTCAGCGGGGAGGAAGGGAGTAAAGTTAATACCTTTGCTCATTGACGTTACCCGCAGAAGAAGCACCGGCTAACTCCGTGCCAGCAGCCGCGGTAATACGGAGGGTGCAAGCGTTAATCGGAATTACTGGGCGTAAAGCGCACGCAGGCGGTTTGTTAGGTCAGATGTGAAATCCCCGGGCTCAACCTGGGAACTGCATCTGA
+
GGGGGGFFFEDGGGGGGGGFGGFGGGECGGG8FFFFGGGGCEFGGGGGGGGGGGFGGGCEE7>CEGGGGGGGGGGFEFGGGGFGGFGGGGFEG:CBFDFEGCFGGGGGGFFGCGGGDF9F<FGFGGGGGFG7CEGGGGGGGGGGFGGGCCEEG?AFGGGGEGGGGGGGFEGGGGEGFFFGGGGG8C8;EG+AEEDEDCFGDECCE@+9C?55EGDGG7>DGGCDGGGDEEGGC<D:@F*798@FGFFGF=7CDF?:FGB>D3C7?1F?05:::183)36464@
@DE18INS60510:318:000000000-B6LD3:1:1101:11186:8216 1:N:0:AAGAGGCATTATGCGA
TGGGGAATATTGCACAATGGGCGCAAGGCTGATGCAGCCATGCCGCGTGTATGAAGAAGGCCTTCGGGTTGCAAAGTACTTCAGCGGGGAGGAAGGGAGTAAAGTTAATACCTTTGCTCATTGACGTTACCCGCAGAAGAAGCACCGGCTAACTCCGTACCAGCAGCCGCGGTAATACGGAGGGTGCAAGCGTTAATCGGAATTACTGGGCGTAAAGCGCACGCAGGCGGTTTGTTAAGTCAGATGTGAAATCCCCGGGCTCAACCTGGGAACTGCATCTGAT
+
GGGGGGGGGGGGGGGGGGGGGGGGGGGGGGGGGGGGGFGGGGGGGGGGGGGGGGGGGGGFGGGGGCEGGGGGGGGGFGGGEGGGGGGGGEGGGGGGGGGFGGCGGGGGGGFFFGGFGGGGGGGGGGGGGGGGGG7:CFGGGGGGFGGGGGGGGGGGGGGGGGGGGGGGDGEGGGDGGGGGGCEGGG>CFGE>GGGGGF=58CFGGGGF?EFGGG*A?GGGGGEGEGGGG=<DDGGFF?7CFFF*:C=F?FDDC6?F<D>2CF=FF:FF?:(5:?FFFF>B###
@DE18INS60510:318:000000000-B6LD3:1:1101:28409:8230 1:N:0:AAGAGGCATTATGCGG
TGGGGAATATTGCACAATGGGCGCAAGCCTGATGCAGCCATGCCGCGTGTATGAAGAAGGCCTTCGGGTTGTAAAGTACTTTCAGCGGGGAGGAAGGGAGTAAAGTTAGTACCTTTGCTCATTGACGTTTACCGCCGAAGAAGCACCGGCTAACTCCGTGCCCGCAGCCGCGGTAATACGGCGGGTGCAAGCGTTAATCGGAATTGCTTGGCGTAAAGCGCACGCAGGCCGTTTGTTAAGTCAGATGTGAAATCCCCGGGCTCAACCTGGGAACTGCATGTGA
+
GGGGGGGGGGGGGGGGGGGGG<F:FG7FFGGGGGGGGG<FCFGGGGGGG?,EFGGGGGG8?,BDGGG7:BFGGGGG5<FG5FFFGG:FG:C>FGG,3+,++,33,,,,,<38,88,3:3@8,8B,338*,*@,:1**>:1=<<F7F,C**41FFC:,CFGDF#########################################################################################################################
@DE18INS60510:318:000000000-B6LD3:1:1101:8262:8231 1:N:0:AAGAGGCATTATGCGA
TGGGGAATATTGCACAATGGGCGCAAGCCTGATGCAGCCATGCCGCGTGTATGAAGAAGGCCTTCGGGTTGTAAAGTACTTTCAGCGGGGAGGAAGGGAGTAAATTTAATACCTTTGTTCATTGACGTTACCCGCAGAAGAAGCACCGGCTAACTCCGTGCCAGCCGCCGCGGTAATACGGAGGGTGCAAGCGTTAATCGGAATTACTAGGCGTAAAGCGCACGCAGGCGGTTTGTTAAGTCAGATGTGAAATCCACGTGCACCACCTGGGAACTGCATCTGA
+
EFFEEGCF<FFFGGG<<E<E<FFGGGE,CE86CCFGDG8F@8FGGGGG+BCCFAFGDGG@<EEFGGG7FGEGADFDGFFFGGG9CEFGD+>FG+>,B>,BBCCA,3@AEF<EF=CG,,:@,<@;>FCCC:::FCCFC:B>C:BE,=C:7F<<,2,,2<<:FFFG>*=8ECEGGCC82<<C8CECEGECFCGGECEDGGG>>5*;6++C+03*11C7=0?C5DGGGGDCE5C7)93>FFGGFF=?CCF####################################
@DE18INS60510:318:000000000-B6LD3:1:1101:19002:8258 1:N:0:AAGAGGCATTATGCGA
TGGGGAATATTGCACAATGGGCGCAAGCCTGATGCAGCCATGCCGCGTGTATGAAGAAGGCCTTCGGGTTGTGAAGTACTTTCAGCGGGGAGGAAGGGAGTAAAGTTAATACCTTTGCTCATTGACGTTACCCGCAGAAGAAGCACCGGCTAACTCCGTGCCAGCAGCCGCGGTAATACGGAGGGTGCAAGCGTTAATCGGAATTACTGGGCGTAAAGCGCACGCAGGCGGTTTGTTAAGTCAGCTGTGAAATCCCCGGGCTCACCCTGGGAACTGCATCTGA
+
GGGGEGGGGDGGGGGGFGGGGGGGGGGGGGGGGGFGGGGGGGGGGGGGGGGGGGGGGGGGGGGGFGGGGDGDGGCGFGGGGGGGGGGDGC@@FGCFGCGDFC:F@FGG9CFGGGGGGGGGFGFFCAFGGGGGGCGGE:<EFGGG@EFGGEE::FCFGGGCGGC+:?GGGDGE5EE5CCGFEC8EEEEG<FCEGGG>8ECC5*;CECGGCC5AEGGCFFGDGGG3EG>DGGDDCGGFFFCFFFBB*<<F?DC>CF4@###########################
@DE18INS60510:318:000000000-B6LD3:1:1101:15666:8271 1:N:0:AAGAGGCATTATGCGA
TGGGGAATATTGCACAATGGGCGCAAGCCTGATGCAGCCATGCCGCGTGTATGAAGAAGGCCTTCGGGTTGTAAAGTACTTTCAGCGGGGAGGAAGGGAGTAAAGTTAATACCTTTGCTCATTGACGTTACCCGCAGAAGAAGCACCGGCTAACTCCGTGCCAGCAGCCGCGGTAATACGGAGGGTGCAAGCGTTAATCGGAATTACTGGGCGTAAAGCGCACGCAGGCGGTTTGTTAAGTCAGATGTGAAATCCCCGGGCTCAACCTGGGAACTGCATCTGA
+
GGGGGGGGGGGGGGGGGGGGGGGGGGGGGGGGGGGGGGGGGGGGGGGGGGGGGGGGGGGFGGGGGGGGGGGGGGGFGFGGDFGGFFCGGCGC>FFGDCCFGGGGGFGGGFFFGGGGGGGGGGGGGGGGGGGFGGGGGGGF<BFGGGCGGGGEFGGGGGG7FFG,BCFGGGGGECGGGGGGGGGG7;:CEGGGGEGGFGGEDG>CGGGGEC57?CE5CGGGGDGGGG=DECDDDGG7@FGCFF=BGGFGFGG*>B6?FG09D)9=98F?BF:?:?F<274<4AF
@DE18INS60510:318:000000000-B6LD3:1:1101:9205:8275 1:N:0:AAGAGGCATTATGCGA
TGGGGAATATTGCACAATGGGCGCAAGCCTGATGCAGCCATGTCGCGTGTATGAAGAAGGCCTTCGGGTTGTAAAGTACTTTCAGCGGGGAGGAAGGGAGTAAAGTTAATACCTTTGCTCATTGACGTTACCCGCAGAAGAAGCACCGGCTAACTCCGTGCCAGCAGCCGCGGTAATACGGAGGGTGCAAGCGTTAATCGGAATTACTGGGCGTAAAGCGCACGCAGGCGGTTTGTTAAGTCAGATGTGAAATCCCCGGGCTCAACCTGGGAACTGCATCTGA
+
GGGGGGGGGGGGGGGGGGGGGGGGGGGGGGGGGGGGGGGGGGGGGGGGGGGGGGGFGGGGGGGFGGGGGGDGGGGGGGGGGGGGGGFGGGGGGFFGDEFGGGFGGGGGGGGGGGGGFGGGGGGFGGGGGGGGGGGEGGGGGGGGGGGGGGGGFGGGGGGGGGGGGGFGGFGGGGGGGGGFG8@EGGGGGGGGGGGDGGGGGD>CFCFGGGGGGGGDGGG3CDGGGGGGGDGGDDGFFFGGFFFFGGFC*2:>FFFFCD9>C@DC??FFFFF(5<FFFAAAA<F
@DE18INS60510:318:000000000-B6LD3:1:1101:9965:8276 1:N:0:AAGAGGCATTATGCGA
TGGGGAATATTGCACAATGGGCGCAAGCCTGATGCAGCCATGCCGCGTGTATGAAGAAGGCCTTCGGGTTGTAAAGTACTTTCAGCGGGGAGGAAGGGAGTAAAGTTAATACCTTTGCTCATTGACGCTACCCGCAGAAGAAGCACCGGCTAACTCCGTGCCAGCAGCCGCGGTAATACGGAGGGTGCAAGCGTTAATCGGAATTACTGGTCGTAAAGCGCACGCAGGCGGTTTGTTAAGTCAGATGTGAAATCCCCGGGCTCAACCTGGGAACTGCATCTGA
+
GGGGGGFF9FGEGGGGGGGGGGGGGGGGFGGGGGGGGGGGGGGGGGGGGGFGGFFGGGGGGGGGGFGCFE@FCFDGFGFFGGGGGG=FG+6CEEEFEGGGGFGEFFGGGGGGGGGGFGGGGGGFGGDEFEGGGGG+>CC@F@GGFGGG7FFGGGGDGGGGGGGFEGFFG7CC*CFGGFGGDGGGDEEECFEFEGGEFGGD>E>FF9FF:E+<EEFC5:D3DCEGGGGDGGGGGGDFF6C>FFFF*<=C7CFGGFFF<794CDGFFBFF::(34328?<<AFFF
@DE18INS60510:318:000000000-B6LD3:1:1101:24827:8298 1:N:0:AAGAGGCATTATGCGA
TGGGGAATATTGCACAATGGGCGCAAGCCTGATGCAGCCATGCCGCGTGTATGAAGAAGGCCTTCGGGTTGTAAAGTACTTTCAGCGGGGAGGAAGGGAGTAAAGTTAATACCTTTGCTCATTGACGTTACCCGCAGAAGAAGCACCGGCTAACTCCGTGCCAGCAGCCGCGGTAATACGGAGGGTGCAAGCGTTAATCGGAATTACTGGGCGTAAAGCGCACGCAGGCGGTTTGTTAAGTCAGACGTGAAATCACCGGGCTCAACCTGGGAACTGCATCTGA
+
GGGGGGGGGGGGGGGGGGGFGGFGGGGGFGGGGGGGGFFFGGGFGGGGGGGGGGGGGGGG8FGGGGGGGGGGGGGGGGGFFGGGGGGGGDCEFGGGGGGGGGGGGGGGGGFGFGFFFGFGGGGGGGGGGGGGGGGGGGGGGGGGGGGGGGGGGGGGGGGGGGGGGGGGGGGGGGGGGGGGGGCCGEDDGGGFDGGGGGGGGGDFDGGGGGFFGGGGGGGGGDGGC3EDGGGGDDGFFBFG6976:07CEGF7*=*99C09G><7=?F################
@DE18INS60510:318:000000000-B6LD3:1:1101:18756:8299 1:N:0:AAGAGGCATTATGCGA
TGGGGAATATTGCACAATGGGCGCAAGCCTGATGCAGCCATGCCGCGTGTATGAAGAAGGCCTTCGGGTTGTAAAGTACTTTCAGCGGGGAGGAAGGGAGTAAAGTTAATACCTTTGCTCATTGACGTTACCCGCAGAAGAAGCACCGGCTAACTCCGTGCCAGCAGCCGCGGTAATACGGAGGGTGCAAGCGTTAATCGGAATTACTGGGCGTAAAGCGCACGCAGGCGGTTTGTTAAGTCAGATGTGAAATCCCCGGGCTCAACCTGGGAACTGCATCTGA
+
GGGGGGGGGGGGGGGGGGGGGGGGGGGGGGGGGGGGGGGGGGGGGGGEGGGGGGGGGGGGGGGGGGGGGGGGGGGGGGGGGGGGGGGGGG@CFGGGGGGFGGFGGGGGGGGGGGGGGGGGGGGGGGGGGGGGGGGGGGGGGGGGGGGDEGGGGGGGGGFCGGGGGGGGFEGGGGGGGGGGD*CE7CEEGG:CEGGGGGGCEG8EFCGGFFFGGEEC=CFGDDEGGGGDEEG1CGGFF?CGFF4@:<7:@CF>>BF4DD66D>CGF?FB?:<(5??)3A#####
@DE18INS60510:318:000000000-B6LD3:1:1101:19416:8303 1:N:0:AAGAGGCATTATGCGA
TGGGGAATATTGCACAATGGGCGCAAGCCTGATGCAGCCATGCCGCGTGTATGAAGAAGGCCTTCGGGTTGTAAAGTACTTTCAGCGGGGAGGAAGGGAGTAAAGTTAATACCTTTGCTCATTGACGTTACCCGCAGAAGAAGCACCGGCTAACTCCGTGCCAGCAGCCGCGGTAATACGGAGGGTGCAAGCGTTAATCGGAATTACTGGGCGTAAAGCGCACGCAGGCGGTTTGTTAAGTCGGATGTGAAATCCCCGGGCTCAACCTGGGAACTGCATCTGA
+
GGGGGGGGGGGGGGGGGGGGGGGGGGGGGGGGGFGGGGGGGGGGGGGGGGGGGGGGGGGGGGGGGGGGGGGGGGGFFGGGGGGGCGCGGGGGGGGGGGGGFGGGGGGGFFDFGGGGGGGGCGGDGGGGGGGGGDGCEGC@CGFGGGGGGGGGFGGGGGG7FGACGFDCFEGGDGDGGGGGGC:ECEGGGG7FGGG8EGGGCGGFGFGGFCCEGGEEGFFCGGEDG3ECEGGGCDDFF?C*=F@39E>C*2?:CF:FGGF6<)766:FFFF:::BF<<7<2<>@
@DE18INS60510:318:000000000-B6LD3:1:1101:27427:8330 1:N:0:AAGAGGCATTATGCGA
TGGGGAATATTGCACAATGGGCGCAAGCCTGATGCAGCCATGCCGCGTGTATGAAGAAGGCCTTCGGGTTGTAAAGTACTTTCAGCGGGGAGGAAGGGAGTAAAGTTAATACCTTTGCTCATTGACGTTACCCGCAGAAGAAGCACCGGCTAACTCCGTGCCAGCAGCCGCGGTAATACGGAGGGTGCAAGCGTTAATCGGAATTACTGGGCGTAAAGCGCACGCAGGCGGTTTGTTAAGTCAGATGTGAAATCACCGGGCTCAACCTGGGAACTGCATCGGA
+
FGGGGGGGGFDGGGGGFDGGFFFGGGGDFGEFGFFGFFGGEGGGGGG@FECFGGGGGGGGGGGGCGGGGGGGGGFFCFEGGGGGGGCFGDCCFCFGGGGGGGGGGFGFCCEFCDGGG9F@FGFG<<C8<FCGGEGGGGGEFFGFCEF8ECEG?F9<EECGG>FGCGFF>EEGGEGG7EFFGEDEE8?E87CF5/8EE+3C?ECFGG7FG8*:ECEGGGGGGCECE<1C5CDG)1>4.7>*18@?7<B:@>F################################
@DE18INS60510:318:000000000-B6LD3:1:1101:13405:8366 1:N:0:AAGAGGCATTATGCGA
TGGGGAATATTGCACAATGGGCGCAAGCCTGATGCAGCCATGCCGCGTGTATGAAGAAGGCCTTCGGGTTGTAAAGTACTTTCAGCGGGGAGGAAGGGAGTAAAGTTAATACCTTTGCTCATTGACGTTACCCGCAGAAGAAGCACCGGCTAACTCCGTGCCAGCAGCCGCGGTAATACGGAGGGTGCAAGCGTTAATCGGAATTACTGGGCGTAAAGCGCACGCAGGCGGTTTGTTAAGTCAGATGTGAAATCCCCGGGCTCAACCTGGGAACTGCATCTGA
+
GFGGGGGGGGGGGGGGGGGGGGGGGGGGGGGGGGGGGGGGGGGGGGGGGGGGGGGGGGDGGGGGGGGGGGGGGGGGFGGGGGGGGGE>FG@EGGC8CFGEFFGGGGGGGGGGGGGGGGGGGGGGGGGGGGGGGGGGGGFGCGFGGGGGGGGGFGFGGGGGGGCFFFFGGGGGEGGGGGGGG5CEGEGGGGGGGEGG8FGGED5CGDGGGGGGGGGEGGGGGGGGGGGGGGGGDDDFFBGGFFFFGGFG4CG7FFFFGG035)9DFFFFF441:??<<BBDAB#
@DE18INS60510:318:000000000-B6LD3:1:1101:19575:8390 1:N:0:AAGAGGCATTATGCGA
TGGGGAATATTGCACAATGGGCGCAAGCCTGATGCAGCCATGCCGCGTGTATGAAGAAGGCCTTCGGGTTGTAAAGTACTTTCAGCGGGGAGGAAGGGAGTAAAGTTAATACCTTTGCTCATTGACGTTACCCGCAGAAGAAGCACCGGCTAACTCCGTGCCAGCAGCCGCGGTAATACGGAGGGTGCAAGCGTTAATCGGAATTACTGGGCGTAAAGCGCACGCAGGCGGTTTGTTAAGTCAGATGTGAAATCCCCGGGCTCAACCTGGGAACTGCATCTGA
+
GGGGGGGGGGGGGGGGGGGGGGGGGGGGGGGGGGGGGGGGGGGGGGGGGGGGGGGGGGGGGGGGGGGGGGGGGGGGGGGGGGGGGGGGGG@CGEGFGGGGGGGGGGGGFGGGGGGGGGGGGGGFGGGGGGGGGGGGGGGGGGGGGGGGGGGGGGGGGGGGGGGGGGGGGEGGGGGGGGGGGGGGGGGGGGFGGGGGGGG5EEEGGGGGCFGGGGGGG>FGGGGGGGGGGGGDGGGFFFCGFFFFGGFG=DGFGFFFGGBFG>GFFFFFFF<BFFF2<AAFBBF
@DE18INS60510:318:000000000-B6LD3:1:1101:4335:8401 1:N:0:AAGAGGCATCATGCGA
TGGGGAATATTGCACAATGGGCGCAAGCCTGATGCAGCCATGCCGCGTGTATGAAGAAGGCCTTCGGGTTGTAAAGTACTTTCAGCGGGGAGGAAGGGAGTAAAGTTAATCCCTTTGCTCATTGACGTTACCCGCAGAAGAAGCACCGGCTAACTCCGTGCCAGCAGCCGCGGTAATACGGAGGGTGCAAGCGTTAATCGGAATTACTGGGCGTAAAGCGCACGCAGGCGGTTTGTTAAGTCAGATGTGAAATCCCCGGTCTCCACCTGGGAACTGCATCTGA
+
CFGGGDGG<E?,@FG9BAF<FFG@7FC+?FC<BECGFE,E<<EFGDGGGFCEEBF,EFDAEFGGGGGG@FGEEGFCFEEF;FGFFDEFGGCFCFFG*1*8C8<2CCF@CF9FCG@,CE:F9<FFF<<<*<EFGCEGG*<@?+<C88E>CCEC+<FGGGGFCC+<@0CFGDECEE5?+CF5:*CEGE>83<CFC2;88<E8**1;+<CGG6C**2CECFGGGC=DE3EC=7DC7DG4?6>C/8@4:7@*/*27?=?F###########################
@DE18INS60510:318:000000000-B6LD3:1:1101:15810:8413 1:N:0:AAGAGGCATTATGCGA
TGGGGAGTATTGCACAATGGGCGCAAGCCTGATGCAGCCATGCCGCGTGTATGTAGAAGGCCTTCGGGTTGTAAAGTACTTTCAGCGGGGAGGAAGGGAGTAAAGTTAATACCTTTGCTCATTGACGTTACCCGCAGAAGAAGCACCGGCTAACTCCGTGCCAGCAGCCGCGGTAATACGGAGGGTGCAACCGTTAATCGGAATTACTGGGCGTAAAGCGCACGCAGGCGGTTTGTTAAGTCAGATGTGAATTCCCCGGGCCCAACCTGGGAACTGCATCTGA
+
GGGGGGGGGGGGGGGGGGGGGGGGGGGGGGGGGGGGGGGGGGGGGGGGGGGGGGGGGGGGGGGGGGGGGGGGGGGGGGGGGGGGGGGGGGGGGGGGGGGGGGGGGGGGGGGGGGGGGGGGGGGGGGGGGGGGGGGGGGGGGGGGGGGGGGGDC<:FF@<*FFCEFFGCC7BECEECCCFFGCEG5;?CFC+;CGGG*<:FEE>EF79<EGEG*:CC/CFDDCD<:>EC5CDD<5>FFFDC9BFFGGFC6FD*:@FFCDF65))953B?FF1<?<2278):)6@
@DE18INS60510:318:000000000-B6LD3:1:1101:8008:8435 1:N:0:AAGAGGCATTATGCGA
TGGGGAATATTGCACAATGGGCGCAAGCCTGATGCAGCCATGCCGCGTGTATGAAGAAGGCCTTCGGGTTGTAAAGTACTTTCAGCGGGGAGGAAGGGAGTAAAGTTAATACCTTTGCTCATTGACGTTACCCGCAGAAGAAGCACCGGCTAACTCCGTGCCAGCAGCCGCGGTAATACGGAGGGTGCAAGCGTTAATCGGAATTACTGGGCGTAAAGCGCACGCAGGCGGTTTGTTAAGTCAGATGTGAAATCCCCGGGCTCAACCTGGGAACTGCATCTGA
+
C@EFEGGGGGGFFGGFEFGGFFEGGGG,DF<@FFGGGGFCFFGGCE:@:FFCFG<CCDCFGGGFGEGG=FFF9F9FGGEGAFFE?FCBF+CCFGAFDGFCFCFCA@@CCFCGGFGFGGGGAFD9FGGCFGGGGGED*CC<FBEGDGGGGFCBEFGGGGGGGGGGGGDGGEGG82?8CFGG5888E?ECF<CGGEGG>CE>8C5CGCFGE+:=E>CE*:FGDGGGGGG5CCC5D*5>?=7C=FF?FGBFB>7:>FFFDD963)9C?(<:<::0>?FBFF99<A#
@DE18INS60510:318:000000000-B6LD3:1:1101:12120:8442 1:N:0:AAGAGGCATTATGCGA
TGGGGAATATTGCACAATGGGCGCTAGCCTGATGCAGCCATGCCGCGTGTATGAAGAAGGCCTTCGGGTTGTAAAGTACTTTCAGCGGGGAGGAAGGGAGTAAAGTTAATACCTTTGCTCATTGACGTTACCCGCAGAAGAAGCACCGGCTAACTCCGTGCCAGCAGCCGCGGTAATACGGAGGGTGCAAGCGTTAATCGGAATTACTGGGCGTAAAGCGCACGCAGGCGGTTTGTTAAGTCAGATGTGAAATCCCCGGGCTCACCCTGGGAACTGCATCTGA
+
GGGGGGGGGGGGGGGFFFDCGGGGGGG?FGGCFGGEFGGGGGGGGGGGGGGGGGGGGGCFFGGGGGGGGGGEGGADAFGGGGGGFGEEGGGGGGGGGDGGFGGGFGGGGGGGGGGF,E>FFFGFGGEGGGGGFGG<FEFGGGGGGGGDGEEG:FCFGGGCFGGGGGGGG7EGDEEEFGG55/?C*A5CFGCCCGGGG:EFDE5CFFGGGF5CCECEFDGGGGGGGCE5C55>737>FF>7*6@4DCFF=C7:7@6?9C(077DC*25<?38<BFF<BBA####
@DE18INS60510:318:000000000-B6LD3:1:1101:25262:8473 1:N:0:AAGAGGCATTATGCGA
TGGGGAATATTGCACAATGGGCGCAAGCCTGATGCAGCCATGCCGCGTGTATGAAGAAGGCCTTCGGGTTGTAAAGTACTTTCAGCGGGGAGGAGGGGAGTAAAGTTAATACCTTTGCTCATTGACGTTACCCGCAGAAGAAGCACCGGCTAACTCCGTGCCAGCAGCCGCGGTAATACGGAGGGTGCAAGCGTTAATCGGAATTACTGGGCGTAAAGCGCACGCAGGCGGGTTGTTAAGTCAGATGTGAAATCCCCGGGCTCAACCTGGGAACTGCATCTGA
+
GGGGGGGGGGGGGGGGGGGGGGGGGGGFGGGGGGGGGGFGGGGGGGGGGGGGGGGGGGGGFFGGGGGGFFFFGGGGGGGGFGGGGGGGGGGGGGGGGGGGGGGGGFGGGGFGGGGGGGCGGGGGGGGGGGGGGGGGGGGGGGGGGGGGGGGGGGGFGGGGGGGGGGGGFGDGG@FGFGGGGGGGGGEDGFGGGEGGCC7CEGGGDGGGFEFDEGDGCFGGGGGGGGGGGGG)97DEFFG7/=?FFEFCBFDD7FF6DGB>C)*>FBF?FF?18?0<?A)42:F
@DE18INS60510:318:000000000-B6LD3:1:1101:21138:8474 1:N:0:AAGAGGCATTATGCGA
TGGGGAATATTGCACAATGGGCGCAAGCCTGATGCAGCCATGCCGCGTGTATGAAGAAGGCCTTCGGGTTGTAAAGTACTTTCAGCGGGGAGGAAGGGAGTAAAGTTAATACCTTTGCTCATTGACGTTACCCGCAGAAGAAGCACCGGCTAACTCCGTGCCAGCAGCCGCGGTAATACGGAGGGTGCAAGCGTTAATCGGAATTACTGGGCGTAAAGCGCACGCAGGCGGTTTGTTAAGTCAGATGTGAAATCCCCGGGCTCAACCTGGGAACTGCATCTGA
+
GGGGGGGGGGGGGGGGGGGGGGGGGGGGGGGGGGGGGGGGGGGFGGGGGGGGGGGGGGGGGGGGGGGGGGGGGGGGGGGGGGGGGGDGGGGFGGFGGGFGGFFGGGGGGGGGGGGGGGGGCFGDFFGDFGGGC@F+8CFFFGFGGGGGGGGGGGFGGGGDGFEFG@CFGEEGECEEGGGGG>FEEEGGGGGCGGGCEFFCE*?C67EGC6AAEEEGC77CGDCDGGGDGGGCDGDFFFDFFFFFGG?FB7FGFF9@GGFFGFGFFBFFF>:?7????A9<DA#
@DE18INS60510:318:000000000-B6LD3:1:1101:11958:8475 1:N:0:AAGAGGCATTATGCGA
TGGGGAATATTGCACAATGGGCGCAAGCCTGATGCAGCCATGCCGCGTGTATGAAGAAGGCCTTCGGGTTGTAAAGTACTTTCAGCGGGGAGGAAGGGAGTAAAGTTAATACCTTTGCTCATTGACGTTACCCGCAGAAGAAGCACCGGCTAACTCCGTGCCAGCAGCCGCGGTAATACGGAGGGTGCAAGCGTTAATCGGAATTACTGGGCGTAAAGCGCACGCAGGCGGTTTGTTAAGTCAGATGTGAAATCCCCGGGCTCAACCTGGGAACTGCATCTGA
+
GGGGGGGGGGGGGGGGGGGGGGGGGGGGGGGGGGGGGGGGGGGGGGGGGGGGGGGGGGGGGGGGGGGGGG7FFFFEFGGGGGGGGGECEGGGGGDFDEDFG8FFGGGGGGGGGGGGFGGGGGGFGGGGGGGGGGGGGGFGGGGGGGG>FGGGGGGGGGGGGGGGGGGGFGGEGGG>FGGGGDGGDGGGGGCGGGGGDFGE8>EGG7EG?CFGGGCGGGGGGGEDGDEDGGGDGGGFFFGF=@FFGGFD?>FFFFFFGG>>GFGG*1>?FFFB>B??#######
@DE18INS60510:318:000000000-B6LD3:1:1101:3899:8484 1:N:0:AAGAGGCATTATGCGA
TGGGGAATATTGCACAATGGGCGCAAGTCTGATGCAGCCAGGCCGCGTGTATGAAGAAGGCCTTCGGGTTGTAAAGTACTTTCAGCGGGGAGGACGGGAGTAAAGTTAATACCTTTGCTCATTGACGTTACCCGCAGAAGAAGCCTCGGCTAACTCCGTGCCAGCAGCCGCGGTAATACTGAGGGTGCAAGCGTTAATCGGAATTACTGGGTGTAAAGCGAACGCAGCCGGTTTGTTAAGTCAGATGTGAATTCCCCGGGCTCAACCTGGGAACTGCACCTGA
+
;CFGGGGGD-FFGCCC<E<,FEEGGGF,CF9CEDDGFFGG,C,BE7F@C@EEGD9C,9,CEEDGGGGGC@@FF,CEFGAFGFFG9FGGC@FDFF+@7C:FFGCCFEDGD9DECFF,<DDDEGFEDAEEFFGCFFDCFF:>:<FG,5>FCFDF7:FG?FGGGFCF7CCF7<CEG<B8<CG+?+>8CE8CFG95CEGCE++*;C8C+0:CF8:*;CE7<:FG*):>;)5)**115C<5?*:*/0977:@F6:?*:69F5379<@C=F<>0:F2:228?74(.4?F
@DE18INS60510:318:000000000-B6LD3:1:1101:23932:8491 1:N:0:AAGAGGCATTATGCGA
TGGGGAATATTGCACAATGGGCGCAAGCCTGACGCAGCCATGCCGCGTGTATGAAGAAGGCCTTCGGGTTGTAAAGTACTTTCAGCGGGGAGGAAGGGAGTAAAGTTAATACCTTTGCTCATTGACGTTACCCGCAGAAGAAGCACCGGCTAACTCCGTGCCAGCAGCCGCGGTAATACGGAGGGTGCAAGCGTTAATCGGAATTACTGGGCGTAAAGCGCACGCAGGCGGTTTGTTAAGTCAGATGTGAAATCCCCGGGCTCAACCTGGGAACTGCATCTGA
+
GGGGGGGGGGGGGGGGGGGGGGGGGGGGGGGGGGGGGGGGGGGGGGGGGGGGGGGGGGGGGGGGGGGGGEFGFGGGGGGFFGGGGGGGGGGGGDFGGGGGGGGGGGGGGGGGGGGGGGGGGGGGGGG>EGGGGGGGGGGGGGGGGGGGGGGGGGGGGGGGGGGGGGGCGGGGEGGGGGGGGGDEEGDGGGGGGCEGGGGGGGGGGGGGGGGGGGGGGGGGGGGGGGGGGGGCD3C>F@FGF46F:E=:@GGGGF?)CDFFG>FGFBF>BFFF:1:??><BFBF
@DE18INS60510:318:000000000-B6LD3:1:1101:19894:8496 1:N:0:AAGAGGCATTATGCGA
TGGGGAATATTGCACAATGGGCGCAAGCCTGATGCAGCCATGCCGCGTGTATGAAGAAGGCCTTCGGGTTGTAAAGTACTTTCAGCGGGGAGGAAGGGAGTAAAGTTAATACCTTTGCTCATTGACGTTACCCGCAGAAGAAGCACCGGCTAACTCCGTGCCAGCAGCCGCGGTAATACGGAGGGTGCAAGCGTTAATCGGAATTACTGGGCGTAAAGCGCACGCAGGCGGTTTGTTAAGACAGATGTGAAATCCCCGGGCTCAGCCTGGGAACTGCATCTGA
+
GGGGGGGGGGGGGGGGGGGGGGFGGGGGGGGGGGGGGGGGCFGGGGGGGGGFGGFGGGGCEFGGGGGGGEGGGGGGFEGGEGGGDFCFGGDFFGGFDCCFCF=FFGFCFFGFGFFGFG<F@FGCFCFCFCGGF7CCBC>FCFCFFFFGDGGCFGGFGEGG7=<FFF8E8<E7888?FFCC;CECEGEGFF7CEGG5AFF5CGECF:EFC+5*::C5:*:CCCCDGGCDG=5C55D)7*:**997CC7:*:C*:@?:FGF########################
@DE18INS60510:318:000000000-B6LD3:1:1101:17719:8501 1:N:0:AAGAGGCATTATGCGA
TGGGGAATATTGCACAATGGGCGCAAGCCTGATGCAGCCATGCCGCGTGTATGAAGAAGGCCTTCGGGTTGTAAAGTACTTTCAGCGGGGAGGAAGGGAGTAAAGTTAATACCTTTGCTCAATGACGTTACCCGCAGAAGAAGCACCGGCTAACTCCGTGCCAGCAGCCGCGGTAATACGGAGGGTGCAAGCGTTAATCGGAATTACTGGGCGTAAAGCGCACGCAGGCGGTTTGTTAAGTCAGATGTGAAATCCCCGGGCTCAACCTGGGAACTGCATCTGC
+
GGGGGGGGGGGGGGGGGGGGGGGGGGGGGGGGGGGGGGGGGGGGGGGGGGGGGGGGFGFGGGGGGGGGGGGGGGGGGGGGGGGGGGGGGGGGGGFGGGGGGGGGGGGGGGGGGGGGGGGGGGGFGGGGGGGGGGGGGGGFFGGGGGGCFGGEGGGGGGGGGGGGGGGGGGGGGGGGGGGGEGGGGGGGGGGGGGGGGGGGGGGGGGGGCCFFDGGCFCFDGGGGGGGGGGGCDDGFFFGFFFFFG??GFGC>CFFFGG>FGFGGF?FF7FB?4:DFFF>F>A#
@DE18INS60510:318:000000000-B6LD3:1:1101:5862:8510 1:N:0:AAGAGGCATTATGCGA
TGGGGAATATTGCACAATGGGCGCAAGCCTGATGCAGCCATGCCGCGTGTATGAAGAAGGCCTTCGGGTTGTAAAGTACTTTCAGCGGGGAGGAAGGGAGTAAAGTTAATACCTTTGCTCATTGACGTTACCCGCAGAAGAAGCACCGGCTAACTCCGTGCCAGCAGCCGCGGTAATACGGAGGGTGCAAGCGTTAATCGGAATTACTGGGCGTAAAGCGCACGCAGGCGGCTTGTTAAGTCAGATGTGAAATCCCCGGGCTCAACCTGGGAACTGCATCTGA
+
EFGGGGDFFFGGFFGGFGGGGGGGGGGGGEGGGGGGGFFGGGGGGGGGGGGGGGGGGGGGGGGGGGGGGGGGGGGFGGGGGGGGGGGGGGGGGGG@+F8FG@CFGGGGGGGGGGGGGGFEGGGGGGG=FGGGGGGGDGGGGFGGGFGGDEGGGGFFCE7<FGGGGGFDCFGGGGGDFGGGGGGDG88EFC98CEC;;<<>:EEE++0ACGGGG5CGCDGGDGGDGDG3:CC/9)1)08CG94@?FF4:B>>>7*9?CG09)5C772),3>::?<:>FF9AFF=
@DE18INS60510:318:000000000-B6LD3:1:1101:26289:8511 1:N:0:AAGAGGCATTATGCGA
TGGGGAATATTGCACAATGGGCGCAAGCCTGATGCAGCCATGCCGCGTGTATGAAGAAGGCCTTCGGGTTGTAAAGTACTTTCAGCGGGGAGGAAGGGAGTAAAGTTAATACCTTTGCTCATTGACGTTACCCGCAGAAGAAGCACCGGCTAACTCCGTGCCAGCAGCCGCGGTAATACGGAGGGTGCAAGCGTTAATCGGAATTACTGGGCGTAAAGCGCACGCAGGCGGTTTGTTAAGTCAGATGTGAAATCCCCGGGCTCAACCTGGGAACTGCATCTGA
+
GGGGGGGGGGGGGGGGGGGGGGGGGGGGGGGGGGGGGGGGGGGGGGGGGGGGGGGGGGGGGGGGGGGGGGGGGFGGGGGFFGGGGGGGGGGGGGGGGGGGGGGGGGGGGGGGGGGGGGGGGGGGGGGGGGGGGGGGGGGGGGGGGGGGGGGGGGGGGGGGGGGGGGGGFGGGGGGGGGGGGEGGGGGGGGGGGGGGGGGGGGGGGFGGGGGFGGGGFGGGGGGGEDEGEGGCDGGFFFFD6@FFGGFGFGGGGF?FFG>F3)76?<F?BFFF??FBBFFFFF?
@DE18INS60510:318:000000000-B6LD3:1:1101:17124:8533 1:N:0:AAGAGGCATTATGCGA
TGGGGAATATTGCACAATGGGCGCAAGCCTGATGCAGCCATGCCGCGTGTATGAAGAAGGCCTTCGGGTTGTAAAGTACTTTCAGCGGGGAGGAAGGGAGTAAAGTTAATACCTTTGCTCATTGACGTTACCCGCAGAAGAAGCACCGGCTAACTCCGTGCCAGCAGCCGCGGTAATACGGAGGGTGCAAGCGTTAATCGGAATTACTGGGCGTAAAGCGCACGCAGGCGGTTTGTTAAGTCAGATGTGAAATCCCCGGGCTCAACCTGGGAACTGCATCTGA
+
GGGGGGGGGGGGGGGGGGGGGGGGGGGGGGGGGGGGGGGGGGGGGGGGGGGGGGGGGGGGGGGGGGGGGGGGGGGGGGGGGGGGGGGGGGGGGGGGGGGGGGGGGGGGGGFGGGGGGGGGGGGAGGGGGGGGGGGGGGGGGGGGGGGCEGGEGGGGGGGGGGGGGGGGGGGGGGGGGGGGGEGGGGGGGGGGGGGGDGGGDEGGG+CFECFFDECEGFGDGGGGGGGDGED>DGGFFFG7FFFF>FFG?>FGGF6?GG>>GEGGFFFFFFF(5?FFF2<AFFF
@DE18INS60510:318:000000000-B6LD3:1:1101:8325:8539 1:N:0:AAGAGGCATTATGCGA
TGGGGAATATTGCACAATGGGCGCAAGCCTGATGCAGCCATGCCGCGTATATGAAGAAGGCCTTCGGGTTGTAAAGTACTTTCAGCGGGGAGGAAGGGAGTAAAGTTAATACCTTTGCTCATTGACGTTACCCGCAGAAGAAGCACCGGCTAACTCCGTGCCAGCAGCCGCGGTAATACGGAGGGTGCAAGCGTTAATCGGAATTACTGGGCGTAAAGCGCACGCAGGCGGTTTGTTAAGTCAGATGTGAAATCCCCGGGCTCAACCTGGGAACTGCATCTGA
+
FEFGGGGGGGGGGGGGEGGGGGGGGGGGGGGCFGGGGGGGGGGGGGGGCFGGGGGGGGGGGGGGGFGGGGGGGGGGGGGGGGGFAFGGGGGGGGF<7FGGGGAFGGGGFGGGGGGGFGGGFGGGGGGGGGGGGGGGGGGGGFGGGGGGGGGDGGGGGGGFGGGGGGGGGGGGGGGGGGGGGGGGCCEGGGGGGGGDGGGGEDEFGFGGGG5AGECEF7>CGGGGG:E):C399*7>@*:*@FFFD+=FFGGFDF4:<59>G)/7FFFBFF:05<7.3<<44A=
@DE18INS60510:318:000000000-B6LD3:1:1101:8340:8552 1:N:0:AAGAGGCATTATGCGA
TGGGGAATATTGCACAATGGGCGCAAGCCTGATGCAGCCATGCCGCGTATATGAAGAAGGCCTTCGGGTTGTAAAGTACTTTCAGCGGGGAGGAAGGGAGTAAAGTTAATACCTTTGCTCATTGACGTTACCCGCAGAAGAAGCACCGGCTAACTCCGTGCCAGCAGCCGCGGTAATACGGAGGGTGCAAGCGTTAATCGGAATTACTGGGCGTAAAGCGCACGCAGGCGGTTTGTTAAGTCAGATGTGAAATCCCCGGGCTCAACCTGGGAACTGCATCTGA
+
AFEGGGGG9FGFFGGGGGGFFGGGGGGGGGGFGGGFGGCGGGGGEGGGGGCFGGFGGG8F<FFCFFFF?+@FGGGFDGGCFGGGFGGDEGDDFGGGGE?FFEC<<FCFGGGFGGGGGGGGGGGGGGG@BFGGGGGGGDGG?FBFFGGGGGGGGGG:FEGGGGFGFCGGGG7*:ECECGGGCG85CEGGGGFGE5?5:<CC>EGFGFCCE+>EE5*:CCGCDGG<EGDDGCC9CG<>5*:>FBFF*+9*/C>F7@?FCDB>C@GGF##################
@DE18INS60510:318:000000000-B6LD3:1:1101:23844:8571 1:N:0:AAGAGGCATTATGCGA
TGGGGAATATTGCACAATGGGCGCAAGCCTGATGCAGCCATGCCGCGTGTATGAAGAAGGCCTTCGGGTTGTAAAGTACTTTCAGCGGGGAGGAAGGGAGTAAAGTTAATACCTTTGCTCATTGACGTTACCCGCAGAAGAAGCACCGGCTAACTCCGTGCCAGCAGCCGCGGTAATACGGAGGGTGCAAGCGTTAATCGGAATTACTGGGCGTAAAGCGCACGCAGGCGGTTTGTTAAGTCAGATGTGAAATCCCCGGGCTCAACCTGGGAACTGCATCTGA
+
GGGGGGEGFGGGGGGGGGGGGGGGGGGGGGFGGGGGGGGGFGGGGGGGGGGGGGGGGGFGGGGGGGGGGGGGGGGGFGGGGGGGGGGGGGGGGGGGGGGGGGGGGGGGGGGGGGGGGGFGGGGGGGGGGGGGGGGCGDGGGGGFGGGGGGGGGGGGGGGGGGGFFGGGGGGGGGGGG?FGGDGDDGGGGGFGGGGGGGFGGGEFGGGGGFGGD=EEGGGGGDGDGCGDGDDDD5DFFFGG@?=BGGFGFG7DFFF6CCBFGDFG??FFFF?::2:??7<<9>F
@DE18INS60510:318:000000000-B6LD3:1:1101:11804:8572 1:N:0:AAGAGGCATTATGCGA
TGGGGAATATTGCACAATGGGCGCAAGCCTGATGCAGCCATGCCGCGTGTATGAAGAAGGCCTTCGGGTTGTAAAGTACTTTCAGCGGGGAGGAAGGGAGTAAAGTTAATACCTTTGCTCATTGACGTTACCCGCAGAAGAAGCACCGGCTAACTCCGTGCCAGCAGCCGCGGTAATACGGAGGGTGCAAGCGTTAATCGGAATTACTGGGCGTAAAGCGCACGCAGGCGGTTTGTTAAGTCAGATGTGAAATCCCCGGGCTCAACCTGGGAACTGCATCTGA
+
GGGGGGGGGGGGGGGGGGGGGGGGGGGGGGGGGGGGGGGGGGGGGGGGGGGGGGGGGGGGGGGGGGGGGGGGGGGFFGGGGGGGGGGGGGGGGGGGGGGGGGDGGGGGGGGGGGGGGGGGGGGGGGGGGGGGGGGEGGGGFFGGGGGGGGGGFGGGGGGGGGGGGGGGGGGGGGGGGGGGCCGEGGGGG9EGGGGGGGGGDGCGFGGGFGGGGGGGGGGGGGGGGGGGGGGGGGGFFFFFFFFFGGFD47FDFF?@GG(4C59CFBFFBFF:8?:>?A>FF9?
@DE18INS60510:318:000000000-B6LD3:1:1101:10410:8581 1:N:0:AAGAGGCATTATGCGA
TGGGGAATATTGCACAATGGGCGCAAGCCTGATGCAGCCATGCCGCGTGTATGAAGAAGGCCTTCGGGTTGTAAAGTACTTTCAGCGGGGAGGAAGGGAGTAAAGTTAATACCTTTGCTCATTGACGTTACCCGCAGAAGAAGCACCGGCTAACTCCGTGCCAGCAGCCGCGGTAATACGGAGGGTGCAAGCGTTAATCGGAATTACTGGGCGTAAAGCGCACGCAGGCGGTTTGTTAAGTCAGATGTGAAATCCCCGGGCTCAACCTGGGAACTGCATCTGA
+
FEFFEGGFGGGGA6FG9FFFEGGGDG7FGGFGGGGGGGCECEG==CGFCFGG<?CDCFG88EFGFFECDG7F?EB?FGGEEEGG9F@:F+@F>EFFGEGGGGGACGGGGGGGGGGGGGGGGGGFFFGGGGDFGGGE7C@E7FGFGGGGGEFFGGGFGFG>E7B,*2<ECEEECECGGG+;?*88?EEGGGGGGEGDGGG>>EGFGCFGD6=5EEECGGGDDGGGGGG5EGDD<7CF@?GFFFFFGC9DFG7:*=67CD#########################
@DE18INS60510:318:000000000-B6LD3:1:1101:17206:8584 1:N:0:AAGAGGCATTATGCGA
TGGGGAATATTGCACAATGGGCGCAAGCCTGATGCAGCCATGCCGCGTGTATGAAGAAGGCCTTCGGGTTGTAAAGTACTTTCAGCGGGGAGGAAGGGAGTAAAGTTAATACCTTTGCTCATTGACGTTACCCGCAGAAGAAGCACCGGCTAACTCCGTGCCAGCAGCCGCGGTAATACGGAGGGTGCAAGCGTTAATCGGAATTACTGGGCGTAAAGCGCACGCAGGCGGTTTGTTAAGTCAGATGTGAAATCCCCGGGCTCAACCTGGGAACTGCATCTGA
+
GFGGGGGGGGGFGGGGGGGGGGGGGGGGGGGGGGGGGGGGGGGGGGGGGGGGGGGGGGGGGGGGGGGGGGGGGGGGGGGGGGGGCGGGGGEEGGGGGGGGGGFGGGGGGGGGGGGGGGGGGGG:FGGGGGGGGGGGGGFGGFGGGGGGDEG>FGGGGGGGGGGGGFGGGGGGGGDGGGGGGGGGDGGGGGGGGGGGGGGGGDEGGGGGF6*:EEECFFFCGGEGGGGDEEDGDDGFFF7DBB?FCEFFFGGF>FFFFG09D>GGFFFFBF:B2??<B2456>F
@DE18INS60510:318:000000000-B6LD3:1:1101:19833:8597 1:N:0:AAGAGGCATTATGCGA
TGGGGAATATTGCACAATGGGGGAAACCCTGATGCAGCGACGCCGCGTGAGCGATGAAGTATTTCGGTATGTAAAGCTCTATCAGCAGGGAAGAAAATGACGGTACCTGACTAAGAAGCCCCGGCTAACTACGTGCCAGCAGCCGCGGTAATACGTAGGGGGCAAGCGTTATCCGGATTTACTGGGTGTAAAGGGAGCGTAGACGGCATGGCAAGCCAGATGTGAAAGCCCGGGGCTCAACCCCGGGACTGCATTTGGAACTGTCCGGCTAGAGTGTCGGAGT
+
GGGGGGGGGGGGGGGGGGGGGGEGGGGGGGGGGGGGGGGGGGGGGGGGGGGGGGGGGGGGGGGGGGGGGGGGGGGGGGGGGGGGFGGGGGFGGGGGGGGGGGGFGGGGGGGG<FGFGGGGGGDGGGGFGGGGGFAGGGGGGGGGGGGGGEGGGGGGGGGGGGGDFEFGGGDGGGGCFGGGGGGGGGGGGGGGGFGGGGGGDEGGGGGCEFGGCFGGGGGFGGC7CFGGGGGGGGGEBF4CFFFFGG>CDFCCCFFFFGFFG)>F=))(4)31>2>AFF#####
@DE18INS60510:318:000000000-B6LD3:1:1101:12728:8602 1:N:0:AAGAGGCATTATGCGA
TGGGGAATATTGCACAATGGGCGCAAGCCTGATGCAGCCATGCCGCGTGTATGAAGAAGGCCTTCGGGTTGTAAAGTACTTTCAGCGGGGAGGAAGGGAGTAAAGTTAATACCTTGCTCATTGACGTTACCCGCAGAAGAAGCACCGGCTAACTCCGTGCCAGCAGCCGCGGTAATACGGAGGGTGCAAGCGTTAATCGGAATTACTGGGCGTAAAGCGCACGCAGGCGGTTTGTTAAGTCAGATGTGAAATCCCCGGGCTCAACCTGGGAACTGCATCTGAT
+
GGGGGGGGEGGGGGGECDGFGFGGGGCCFCFEFFGGFGDGFGGGGDFGGGFFGGGGGGGGFEFGGGD7FGGGGGFEFGGGFFGAFGEGGGGGGGGG:@8FFGGGGGGGGGGGGGGGFGAGGGGGGCGFGGGGGGFCC:C:BFGGGGGGCFFGFFCGGGGGGGCFGGGCEGGGGGGC99BEGGGGGDC?FFF8EC8FFGFE51CFCCF9ECFGGGGGGGGGGGGGEGCDGCDGDDF5F7*2=6@*:EFF=70*:<?;DD>(>FFD?:6::)(58:>FB4<4A27
@DE18INS60510:318:000000000-B6LD3:1:1101:13223:8614 1:N:0:AAGAGGCATTATGCGA
TGGGGAATATTGCACAATGGGCGCAAGCCTGATGCAGCCATGCCGCGTGTATGAAGAAGGCCTTCGGGTTGTAAAGTACTTTCAGCGGGGAGGAAGGGAGTAAAGTTAATACCTTTGCTCATTGACGTTACCCGCAGAAGAAGCACCGGCTAACTCCGTGCCAGCAGCCGCGGTAATACGGAGGGTGCAAGCGTTAATCGGAATTACTGGGCGTAAAGCGCACGCAGGCGGTTTGTTAAGTCAGATGTGAAATCCCCGGGCTCAACCTGGGAACTGCATCTGA
+
GGGGGGGGGGGGGGGGGGGGGGGGGGGGGGGGGGGGGGGGGGGGGGGGGGFGGGGGGGGGGGGGGFGGGGGGGGGGGGGGGGGGGGGGGGFGGEGGGGGGFAFGGGGGGGCGGGGGFGFGGGGGGGGGGGGGGGGGGGGGGGFGGGGGGGGGFGGGGGGGGGGGGGGGGDGGGGGGGGGGDGGGGG>EGGFGEGGGGGGGGDEGGCGGGFFFGGGGGFGGGDGGGGGGGGGGGGGFFFGGFFFFFFFGFGG7DF;?3<>BGBFGF7FFF>??:?B7>BFFFFF
@DE18INS60510:318:000000000-B6LD3:1:1101:21796:8618 1:N:0:AAGAGGCATTATGCGA
TGGGGAATATTGCACAATGGGCGCAAGCCTGATGCAGCCATGCCGCGTGTATGAAGAAGGCCTTCGGGTTGTAAAGTACTTTCAGCGGGGAGGAAGGGAGTAAAGTTAATACCTTTGCTCATTGACGTTACCCGCAGAAGAAGCACCGGCTAACTCCGTGCCAGCAGCCGCGGTAATACGGAGGGTGCAAGCGTTAATCGGAATTACTGGGCGTAAAGCGCACGCAGGCGGTTTGTTAAGTCAGATGTGAAATCCCCGGGCTCAACCTGGGAACTGCATCTGA
+
GGGGGGGGGGGGGGGFDFDCFFFGGGGGGGGGGGGGGGGGGGGF:FEFEFGGGGGGEFFGGGGGGGGGGGGGGGCFGGGFFGGGGGEGGCGGGDBCEEGEGBAFCFGGFG?DGGGGGFFGGGFGGGGGGGGGGDGCFGGGDFCCFGGCFGGEGGGGGGGGGGG:@7BEEFECGFE@:CFFCCFGEGGGGDFGGEGGEFGFEGCFG+<E7CFGGGGGGGGGGGCDGGG3EEDCDCD7FF*7@F?F:C?C*?C7FB?FG)96D5FC@B>0746??FF7?<-6AA4
@DE18INS60510:318:000000000-B6LD3:1:1101:12676:8618 1:N:0:AAGAGGCATTATGCGA
TGGGGAATATTGCACAATGGGCGCAAGCCTGATGCAGCCATGCCGCGTGTATGAAGAAGGCCTTCGGGTTGTAAAGTACTTTCAGCGGGGAGGAAGGGAGTAAAGTTAATACCTTTGCTCATTGACGTTACCCGCAGAAGAAGCACCGGCTAACTCCGTGCCAGCAGCCGCGGTAATACGGAGGGTGCAAGCGTTAATCGGAATTACTGGGCGTAAAGCGCACGCAGGCGGTTTGTTAAGTCAGATGTGAAATCCCCGGGCTCAACCTGGGAACTGCATCTGA
+
GGGGGGGGGGGGGGGGGGGGGGGGGGGGGGGGGGGGGGGGGGGGGGGGEGGGGGGGGGGGGGGGGGGGGGGGGGGGGGGGGGGGGGGGGGGGGGGGGGFDGGGGGGGGGGGGGGGGCFGGFFGFGGGGGGGGGGGEGGGGGGGGGGGGGGGGGCFFGGGGGGGGGGGGCFGGGGGGGGGGGGEEECEEGGGGEEECFGG8CEDCGFGGFGDFGGGGGGGGGGDGGDGGGGGDGCD>?FGGFFFFFGFC4CDGGFF:CG>0<;FFF?FB7>:??##########
@DE18INS60510:318:000000000-B6LD3:1:1101:12279:8635 1:N:0:AAGAGGCATTATGCGA
TGGGGAATATTGCACAATGGGCGCAAGCCTGATGCAGCCATGCCGCGTGTATGAAGAAGGCCTTCGGGTTGTAAAGTACTTTCAGCGGGGAGGAAGGGAGTAAAGTTAATACCTTTGCTCATTGACGTTACCCGCAGAAGAAGCACCGGCTAACTCCGTGCCAGCAGCCGCGGTAATACGGAGGGTGCAAGCGTTAATCGGAATTACTGGGCGTAAAGCGCACGCAGGCGGTTTGTTAAGTCAGATGTGAAATCCCCGGGCTCAACCTGGGAACTGCATCTGA
+
GGGGGGGGGGGFGGGGGGGGGGGGGGGGGGGGGGGGGGGGGGGGGGGGGDGGGGFGGGGGGGGGGFGGGGGGGGGGGGGGGGGGGGGGGGGGGGGGGGGGGGGGGGGGGGGGGGGGGGFGGGGGGGGGGGGGGGGGGGGGGGGGGGGGGGGGGGGGGGGGGGGGGGGGGGGGGGGGGGGGGEGGGGGGGGGGGGGGCFGGGGGGGFGGGDGGGGEG5DGGGGGGGGGDGGDCD<DFF?CCFF?=FCFF?CG:CFFFFDB6G@DF?<>>BFFFFB0<7ADBFF?
@DE18INS60510:318:000000000-B6LD3:1:1101:7645:8637 1:N:0:AAGAGGCATTATGCGA
TGGGGAATATTGCACAATGGGCGCAAGCCTGATGCAGCCATGCCGCGTGTATGAAGAAGGCCTTCGGGTTGTAAAGTACTTTCAGCGGGGAGGAAGGGAGTAAAGTTAATACCTTTGCTCATTGACGTTACCCGCAGAAGAAGCACCGGCTAACTCCGTGCCAGCAGCCGCGGTAATACGGAGGGTGCAAGCGTTAATCGGAATTACTGGGCGTAAAGCGCACGCAGGCGGTTTGTTAAGTCAGATGTGAAATCCCCGGGCTCAACCTGGGCACTGCATCTGA
+
CFGGGGGGGGGFGGGGGGGEGFGGGGGGGGGGGGGGGGGGGGGGGGGGGGGGGGGGGGGGGGFFGCGDGG:FDFFGGGGFDFGGFG7FGDGGGGGGDEGGG<FGFGGGGGGAAFFGFFGGCFG;FGEEFFCGGFGDGE,<,?DFGCGGGGGGGGGGGGGFGGG@CCCF@@EECGGGGGGGC5C8?EGGGGGGGGGCGGGFCEGGGGGGGDCCGG5CFCGC39ECGDGGGEGCDDD47=C77498*+9:=*:CFF46<9>>D>DF407005?(4?B:BB<ABB6
@DE18INS60510:318:000000000-B6LD3:1:1101:4609:8639 1:N:0:AAGAGGCATTATGCGA
TGGGGAATATTGCACAATGGGCGCAAGCCTGATGCAGCCATGCCGCGTGTATGAAGAAGGCCTTCGGGTTGTAAAGTACTTTCAGCGGGGAGGAAGGGAGTAAAGTTAATACCTTTGCTCATTGACGTTACCCGCAGAAGAAGCACCGGCTAACTCCGTGCCAGCAGCCGCGGTAATACGGAGGGTGCAAGCGTTAATCGGAATTACTGGGCGTAAAGCACACGCAGGCGGTTTGTTAAGTCAGATGTGAAATCCCCGGGCTCAACCTGGGAACTGCATCTGA
+
CEFFGCBDGFFF<FEDFFFGGFEFGGFEGGGCGDGGGGFGGGGFGCFFGGGGGFGGGGGGGGGGGGGGEB7FDDGGGGGFGGGGGGGGEC7>FDDF7CDFGG=CFGGGGGGGGGG9FGGFCGCGFFGGGGGGGGGGG:F?FFGCGGGGGGGGGGGGGGGCGGGGCFGGGCEEGEE>FGFGGDEDGGGGGFGGC>*/8CCGGGGGGCFCFGEEGEE5FFDFGFFDECGGGCG1CG>7:6>CFFFFFFFCF:FFGB:FGD9>GFF7*,4:<><(520<<35<AA@
@DE18INS60510:318:000000000-B6LD3:1:1101:23446:8640 1:N:0:AAGAGGCATTATGCGA
TGGGGAATATTGCACAATGGGCGCAAGCCTGATGCAGCCATGCCGCGTGTATGAAGAAGGCCTTCGGGTTGTAAAGTACTTTCAGCGGGGAGGAAGGGAGTAAAGTTAATACCTTTGCTCATTGACGTTACCCGCAGAAGAAGCACCGGCTACTCCGTGCCAGCAGCCGCGGTAATACGGAGGGTGCAAGCGTTAATCGGCATTACTGGGCGTAAAGCGCACGCAGGCGGGTTGTTAAGTCAGATGTGAAATCCCCGGGCTCAACCTGGGAACTGCATCTGAT
+
GFGE7FGGFFGGGGGDC<FEGGDGGGGDFGFGGGFFGFGGGGGGGGGGGGCDFGGFGG8CDFCG9===FFE?FFGFFFEGGGGGGGGGGGGECCEF:BFCGFF<DFGGGGDFEFFFDGFG9=FGCDE:FGGGCEGFDGF,DEGCFGGGGGGFC<CE71FE7FFGG@FGDGGGGGGGGGGGGCGDBEGFEE>CEGGGG?1**/::FFGFG5=5?CG*CC5CC759=DGGEC)95D5@F?7F7*/6FC@DFC7DC)?5<D(3C>FC?:?B?)37?D7,<<2AF##
@DE18INS60510:318:000000000-B6LD3:1:1101:27980:8641 1:N:0:AAGAGGCATTATGCGA
TGGGGAATATTGCACAATGGGCGCAAGCCTGATGCAGCCATGCCGCGTGTATGAAGAAGGCCTTCGGGTTGTAAAGTACTTTCAGCGGGGAGGAAGGGAGTAAAGTTAATACCTTTGCTCATTGACGTTACCCGCAGAAGAAGCACCGGCTAACTCCGTGCCAGCAGCCGCGGTAATACGGAGGGTGCAAGCGTTAATCGGAATTACTGGGCGTAAAGCGCACGCAGGCGGTTTGTTAAGTCAGATGTGAAATCCCCGGGCTCAACCTGGGAACTGCATCTGA
+
GGGGGGGGGGGFGGGGGGGGGGGGGGGGGGGGGGGGGGGGGGGGGGGGGGGGGGEGGGGGGGGGGGGGFGGGGGGGGGGFFGGGGGGGGGGGGGGGGGGGGGGGGFGGGFGGGGGGGGGGGGGGGGGGGGGGGGGGGGGGGGGGGGGGGGGGGGGGGGGGGFGGGGGGFGGGDEGGGGGGGGGGGGGGG@FGGGGGFGGGGGGGGGGGGGGGGGGGGGGGGGGGD<EGDEGDC<DFFF**1=FF>CFFFGGCFF4?FG>9<:FG?BFF7>???:>DFA):<4@
@DE18INS60510:318:000000000-B6LD3:1:1101:8975:8641 1:N:0:AAGAGGCATTATGCGA
TGGGGAATATTGCACAATGGGCGCAAGCCTGATGCAGCCATGCCGCGTGTATGAAGAAGGCCTTCGGGTTGTAAAGTACTTTCAGCGGGGAGGAAGGGAGTAAAGTTAATACCTATGCTCATTGACGTTACCCGCAGAAGAAGCACCGGCTAACTCCGTGCCAGCAGCCGCGGTAATACGGAGGGTGCAAGCGTTAATCGGAATTACTGGGCGTAAAGCGCACGCAGGCGGTTTGTTAAGTCAGATGTGAAATCCCCGGGCTCAACCTGGGAACTGCATCTGA
+
GGGGGGGGGGGGGGGGFGGFGGGGGGG8FGGGGGGGGGGGGGGGGGGFGGGGGGGGGGGCGGGGGGGGGGGGFDGGGGGGGGGGFGGGGGDFGCFGCGFEGGGGGGGGGGGGGGGC<FGGGGGFGGGGGGGFEGGDEGGGGGGGGGGG<7FG7>CGCFGCFGGFGFFG=7CGEFGEGFGGGGGG>ECEGGGGEGGEGGGFEECEC+CFFG5FCCCC=FG<DGGGGDEDGGGGCGDFFF7>@FFF7FFF4>:>FF@4FG035;CF6:FBF4?2:0)5<>>F25@
@DE18INS60510:318:000000000-B6LD3:1:1101:11696:8649 1:N:0:AAGAGGCATTATGCGA
TGGGGAATATTGCACAATGGGCGCAAGCCTGATGCAGCCATGCCGCGTGTATGAAGAAGGCCTTCGGGTTGTAAAGTACTTTCAGCGGGGAGGAAGGGAGTAAAGTTAATACCTTTGCTCATTGACGTTACCCGCGGAAGAAGCACCGGCTAACTCCGTGCCAGCAGCCGCGGTAATACGGAGGGTGCAAGCGTTAATCGGAATTACTGGGCGTAAAGCGCACGCAGGCGGTTTGTTAAGTCAGATGTGAAATCCCCGGGCTCAACCTGGGAACTGCATCTGA
+
GGGGGGGGGGGGGGGGGGGGGGGGGGGGGGGGGGGGGGGGGGGGGGGGGGGGGGGGGG8FGGGGGGGCGGGGGGGGGGGGGGGGGGGEGGDFGGGGGGGGGDFGGGGGGGGGGGGGGGGGGGGGFGGGGGGGGCGGGCGGGGGGGGGGGGGGGGGGGGGGGGGGGGGGGGGGCGGGGGGGDEGGGGGGGGGGGGGG>FFEEG8FF7CF?CGF8CC=FGFGGDGGGDGDGGGGGGGFFFCGFFFFGGFG?DGFFFF?GG>>GFG=F?FFFF:???FFFFFFFFF
@DE18INS60510:318:000000000-B6LD3:1:1101:15826:8655 1:N:0:AAGAGGCATTATGCGA
TGGGGAATATTGCACAATGGGCGCAAGCCTGATGCAGCCATGCCGCGTGTATGAAGAAGGCCTTCGGGTTGTAAAGTACTTTCAGCGGGGAGGAAGGGAGTAAAGTTAATACCTTTGCTCATTGACGTTACCCGCAGAAGAAGCACCGGCTAACTCCGTGCCAGCAGCCGCGGTAATACGGAGGGTGCAAGCGTTAATCGGAATTACTGGGCGTAAAGCGCACGCAGGCGGTTTGTTAAGTCAGATGTGAAATCCCCGGGCTCAACCTGGGAACTGCATCTGA
+
GGGGGGGGGGGGGGGGGGGGGGGGGGGGGGGGGGGGGGGGGGGGGGGGGGGFGGGGGGGGGGGGGGGGGGGGGGGGGGGGGGGGGGEGGGGGGGGGGGGGGGCFGGGGCGGGGGGGFGGGGGGCFGGGGGGGGGGGGGGGGGGGGGGGGGGGGGGGGGGFGGGGGGGGGGGDGGGGGGGFECGGCEGGGGGGGGEGFGGCGGGGGGGG78CFGGCGGGGGGGGGGDGGGGGDDGGFFFGGFFFF>CB>=C7:FFFFGG01C>CFFFFF:><::?B?FFFFFFF
@DE18INS60510:318:000000000-B6LD3:1:1101:7301:8656 1:N:0:AAGAGGCATTATGCGA
TGGGGAATATTGCACAATGGGCGCAAGCCTGATGCAGCCATGCCGCGTGTATGAAGAAGGCCTTCGGGTTGTAAAGTACTTTCAGCGGGGAGGAAGGGAGTAAAGTTAATACCTTTGCTCATTGACGTTACCCGCAGAAGAAGCACCGGCTAACTCCGTGCCAGCAGCCGCGGTAATACGGGGGGTGCAAGCGTTAATCGGAATTACTGGGCGTAAAGCGCACGCAGGCGGTTTGTTAAGTCAGCTGTGAAATCCCCGGGCTCAACCTGGGAACTGCATCTGA
+
FFGGGGGGFGG<FGGFFFGCDGGGGGECFGGGGGGGGGGGFGGGGGGFEGGGGGFGGGCFCFFGGGG:FGGGFCFFCFGGGEFCFGDGGDFGGDGGGGGGGGGFCGGGGGGGGGGDFGCFFGGFGGGGGFGEFGGGGGGGGFFGGGGGGGEGGGFGGGGGGGGFGGFGGEGGGGGGGGGGGGGG>>>EGGGGGGGGGFGGEECGGGCC76CC=CECCGGGD<:DGGGGGDGGCCDFFF77BF=6*<@GFCD*:@;69DB;<BFGFFFF05::7???BAA>AF4
@DE18INS60510:318:000000000-B6LD3:1:1101:16779:8658 1:N:0:AAGAGGCATTATGCGA
TGGGGAATATTGCACAATGGGCGCAAGCCTGATGCAGCCATGCCGCGTGTATGAAGAAGGCCTTCGGGTTGTAAAGTACTTTCAGCGGGGAGGAAGGGAGTAAAGTTAATACCTTTGCTCATTGACGTTACCCGCAGAAGAAGCACCGGCTAACTCCGTGCCAGCAGCCGCGGTAATACGGAGGGTGCAAGCGTTAATCGGAATTACTGGGCGTAAAGCGCACGCAGGCGGTTTGTTAAGTCAGATGTGAAATCCCCGGGCTCAACCTGGGAACTGCATCTGA
+
GGFGGGGGGGGGGGGGGGGGGGGGGGGGGGGGGGGGGDGGGGGGGGGGGGGGGGGGGGGGGGGGGGGGGGGGGGGGGGGFGGGGGGGGGGGGGGGCGGGGGGGGGGGGGGGGGFGGGGGGGFGGGGGCGGGGGGGGGGGGGGGGGGGGD>FDFGFF@GFGGGGGGGDGGGGGGGGGGGGGGGGGGGGGGGGGEEGGGGGG58CEEFGGGGGGDGGEGGGGGGGG=CGGGGG>D<D77=CG=B?8>?FFBGGFF6@?FG>0D>GGFFFB<FFF?:??#######
@DE18INS60510:318:000000000-B6LD3:1:1101:21131:8658 1:N:0:AAGAGGCATTATGCGA
TGGGGAATATTGCACAATGGGCGCAAGCCTGATGCAGCCATGCCGCGTGTATGAAGAAGGCCTTCGGGTTGTAAAGTACTTTCAGCGGGGAGGAAGGGAGTAAAGTTAATACCTTTGCTCATTGACGTTACCCGCAGAAGAAGCACCGGCTAACTCCGTGCCAGCAGCCGCGGTAATACGGAGGGTGCAAGCGTTGATCGGAATTACTGGGCGTAAAGCGCACGCAGGCGGTTTGTTAAGTCAGATGCGAAATCCCCGGGCTCAACCTGGGCACTGCATCTGA
+
GGGGGGGGGGGGGGGGGGGGGGGGGGGGGGGGGGGGGGGGGGGGGGGGGGGGGGGGGGGGGGGGGGGGGGGGGGGFGGGGGGGGGGGGGGGGGGGFGGGGGGDGGGGGGGGGGGGGGGGGFGG=FGEGFGGGGGG:FFGGGDFGGGGCGGGDFGGGGGGGGGFGGFGGGCECEGDEGGGGGGGGCEDGGGFGGGG8@FC;EECGGFGG:CGFEGCGGGGGGGDGG3*9EEG7DDGFF?7DFFFFFGFGBDG3FFFFGG99DDF9FBF?0@B(.4?(<)56>>@
@DE18INS60510:318:000000000-B6LD3:1:1101:17661:8669 1:N:0:AAGAGGCATTATGCGA
TGGGGAATATTGCACAATGGGCGCAAGCCTGATGCAGCCATGCCGCGTGTATGAAGAAGGCCTTCGGGTTGTAAAGTACTTTCAGCGGGGAGGAAGGGAGTAAAGTTAATACCTTTGCTCATCGACGTTACCCGCAGAAGAAGCACCGGCTAACTCCGTGCCAGCAGCCGCGGTAATACGGAGGGTGCAAGCGTTAATCGGAATTACTGGGCGTAAAGCGCACGCAGGCGGTTTGTTAAGTCAGATGTGAAATCCCCGGGCTCAACCTGGGAACTGCATCTGA
+
GGGGGGGGFGGGGGGGGGGGGGFGGGGGGGGGGGGGGGGGGGGGGGGGGGGGGGGGGGGGGGGGGGGGGGGGGGGGGGGGGGGGGGGGGGGGGGGGGGGGGGGGGGGGGGGGGGGGGGGGGGGGGGGGGGGGGGGCEGGGGGGGGGGGGGGGGGGGGGGGGGGGGGGGGGGGGGGEGGGGGCGGDEGGGGGFEGGGGGGGGGGFGFGGGF*:EGEGGGFGGGGDGGGGGGGGGGGFFFFFFFFFFFF:*?*7DFFFFD>BGECCFFFFFFF04<DFFAFFFB#
@DE18INS60510:318:000000000-B6LD3:1:1101:24908:8682 1:N:0:AAGAGGCATTATGCGA
TGGGGAATATTGCACAATGGGCGCAAGCCTGATGCAGCCATGCCGCGTGTATGAAGAAGGCCTTCGGGTTGTAAAGTACTTTCAGCGGGGAGGAAGGGAGTAAAGTTAATACCTTTGCTCATTGACGTTACCCGCAGAAGAAGCACCGGCTAACTCCGTGCCAGCAGCCGCGGTAATACGGAGGGTGCAAGCGTTAATCGGAATTACTGGGCGTAAAGCGCACGCAGGCGGTTTGTTAAGTCAGATGTGAAATCCCCGTGCTCAACCTGGGAACTGCATCTGA
+
GGGGGGGGGGGGGGGGGGGFFGFGGGGDGFGGGGGGGGGGGGGGGGGGGGGGGGGGGGGG?FGGGGEGGGGGGGGGGGGGFGGGGGGGGGGGGGGGEDGGGGGGGGGGGGGGGGGGGGGGGGGGGGGGGGGGGGGGGGGGGGCGGGGGGGGCGGGGGGGFECFGGGFGCGEEGGDEGFGGBCGGGGGGGGGGGGGDFGGGGGGGGGGGG<CFEGGECFGGGGGDG3CGCECD3>C>F@*:*994>FBDFG7CFFF)*>(-C;CF*4>B7;1<B?:?BBAA<BF
@DE18INS60510:318:000000000-B6LD3:1:1101:19434:8682 1:N:0:AAGAGGCATTATGCGA
TGGGGAATATTGCACAATGGGCGCAAGCCTGATGCAGCCATGCCGCGTGTATGAAGAAGGCCTTCGGGTTGTAAAGTACTTTCAGCGGGGAGGAAGGGAGTAAAGTTAATACCTTTGCTCATTGACGTTACCCGCAGAAGAAGCACCGGCTAACTCCGTGCCAGCAGCCGCGGTAATACGGAGGGTGCAAGCGTTAATCGGAATTACTGGGCGTAAAGCGCACGCAGGCGGTTTGTTAAGTCAGATGTGAAATCCCCGGGCTCAACCTGGGAACTGCATCTGA
+
GGGGGGGGGGGGGGGFFGGGCGGGGGEFGGFGGACFGGGGGGGGGGGGGGGGGFFGGFGGGGGGGDGEGGGGGGGFFGGGGGGGGGCCGDFEGEF<CEFEFFEFGGGGGGGGGGGGCFGGGEG=;FEGEGGGGGGCF*>CBFFFFFFGDCFFCFGGGEGFEGGGGC8FG>C8E88CGGGCE5EGCC8E8C+@C>E>CFGC>>CFFFFG96CEEEEEF7CCCDGCD355EE5DGDD@FB*:B=4@DGBF?C>DFFFFGD90C)96?BFB<>:??BF2224:6<F
@DE18INS60510:318:000000000-B6LD3:1:1101:15095:8695 1:N:0:AAGAGGCATTATGCGA
TGGGGAATATTGCACAATGGGCGCAAGCCTGATGCAGCCATGCCGCGTGTATGAAGAAGGCCTTCGGGTTGTAAAGTACTTTCAGCGGGGAGGAAGGGAGTAAAGTTAATACCTTTGCTCATTGACGTTACCCGCAGAAGAAGCACCGGCTAACTCCGTGCCAGCAGCCGCGGTAATACGGAGGGTGCAAGCGTTAATCGGAATTACTGGGCGTAAAGCGCACGCAGGCGGTTTGTTAAGTCAGATGTGAAATCCCCGGGCTCAACCTGGGAACTGCATCTGA
+
GGGGGGGGGGGGGGGFEECFGGGGGGGCGGGGGGGGGGGGGGGGGGECFGGCFGGGGGGGFGGGGGGEGGGGGGGFFFGGGGGGFGGGGGCFGGGGGDFGGGGGGGGGGGGGGGFGGGDGGFG=DFFCFGEGCCGGEDGCFGGGGGGGGEGGGGGGGGG7F7FF@<:EGEGGGFGGGGGGGGGGD8EECF9CGGCGFEGCGD*@F?FGFF5=CCEGGFCCDCGDGDGGGGGGGGGFFF7CFF??*08C?7D7FFF6<C6(>@>=6:FFF5?(52)5>2)4AAF
@DE18INS60510:318:000000000-B6LD3:1:1101:4064:8698 1:N:0:AAGAGGCATTATGCGA
TGGGGAATATTGCACAATGGGCGCAAGCCTGATGCAGCCATGCCGCGTGTATGAAGAAGGCCTTCGGGTTGTAAAGTACTTTCAGCGGGGAGGAAGGGAGTAAAGTTAATACCTTTACTCATTGACGTTACCCGCCGAAGAAGCACCGGCTAACTCCGTGCCAGCAGCCGCGGTAATACGGAGGGTGCAAGCGTTAATCGGAATTACTGGGCGTAACGCGCACGCAGGCGGTGTGTTAAGTCAGATGTGAACTCCCCGGGCTCAACCTGGGAACTGCATCTGA
+
CFGCEEFGDG9FGFGGFGCFGGF>@@>+:EF@FFCFGGGG9EFGGGGBBF@FFA,<FDFC,CECFCFDGGGFGG;DCCBFGFFFCEEGD<@FG7,<FGC@FGBCCCFFFFCFGGFFDGFGGGGG@CGFGGE7<8E8?5*/;<@FFGGC>CC88CEGFEFGGFCFCFCF*:?EGGGDG7A**2CCECGDGGGGEE5**3<;5*8CFCCFCF5CEG5C*//>D3=DCDGDE:57)9DFF4:D?F7@#######################################
@DE18INS60510:318:000000000-B6LD3:1:1101:10429:8700 1:N:0:AAGAGGCATTATGCGA
TGGGGAATATTGCACAATGGGCGCAAGCCTGATGCAGCCATGCCGCGTGTATGAAGAAGGCCTTCGGGTTGTAAAGTACTTTCAGCGGGGAGGAGGGGAGTAAAGTTAATACCTTTGCTCATTGACGTTACCCGCAGAAGAAGCACCGGCTAACTCCGTGCCAGCAGCCGCGGTAATACGGAGGGTGCAAGCGTTAATCGGAATTACTGGGCGTAAAGCGCACGCAGGCGGTTTGTTAAGTCAGATGTGCAATCCCCGGGCTCAACCTGGGAACTGCATCTGA
+
GGGGGGGGGGGGGGGGGGGFGGGGGGDGGGGGGFGGGGGGGGGGGGGGGGGGGGGGCGFGGGGGGFFGGGGGGGGGFGGGGGGGFGCFEEEFGGCGCEEGFFEFGGGGGGGGGGGG9FGGGGGFGGGGGGGGGCGEGGGCFF?FCGG>EGGCFGGGGGG:CF7@EGGGGGGGGEEEGGGG5CEG5CCGG?FGGGGGGFFC585CF?FG@8*:CEC5CFGDGGGGGGEDGEDGDGGFF=*:FFFFGFFF4*:?F9?:>)(4DDGFF<F??F:04?F7<34<A<4
@DE18INS60510:318:000000000-B6LD3:1:1101:7090:8713 1:N:0:AAGAGGCATTATGCGA
TGGGGAATATTGCACAATGGGCGCAAGCCTGATGCAGCCATGCCGCGTGTATGAAGAAGGCCTTCGGGTTGTAAAGTACTTTCAGCGGGGAGGAAGGGAGTAAAGTTAATACCTTTGCTCATTGACGTTACCCGCAGAAGAAGCACCGGCTAACTCCGTGCCAGCAGCCGCGGTAATACGGAGGGTGCAAGCGTTAATCGGAATTACTGGGCGTAAAGCGCACGCAGGCGGTTTGTTAAGTCAGATGTGAAATCCCCGGGCTCAACCTGGGAACTGCATCTGA
+
FGGGGGGGDGGFGGGGGGGGGGGGGGG7FGGAFFGGEFGGGGGGGGGGGGFGGGGGGGGGFGGGGGGGGGGGGGGGGGGGFGGGGGGGGGFGGGGG7CDCFFFCFGGGGGGGGGGGGGGGFFFAEGGGFGGGGGGGGG@FGGGGFGGG*FEBFGGGDGGGGGFCGDGGGGGGGG5*@CGGDGGEGGGGGGGGGGGE8?F@E*/CCFGG7<EFEGGDGGFGGGGGGGGGCEGGDGG@?F*C=BBFCFBDFGFGGFFFFD9><3DC=:FFFF?(4:?<FFFFFAF
@DE18INS60510:318:000000000-B6LD3:1:1101:13093:8717 1:N:0:AAGAGGCATTATGCGA
TGGGGAATATTGCACAATGGGCGCAAGCCTGATGCAGCCATGCCGCGTGTATGAAGAAGGCCTTCGGGTTGTAAAGTACTTTCAGCGGGGAGGAAGGGAGTAAAGTTAATACCTTTGCTCATTGACGTTACCCGCAGAAGAAGCACCGGCTAACTCCGTGCCAGCAGCCGCGGTAATACGGAGGGTGCAAGCGTTAATCGGAATTACTGGGCGTAAAGCGCACGCAGGCGGTTTGTTAAGTCAGATGTGAAATCCCCGGGCTCAACCTGGGAACTGCCTCTGA
+
GGGGGGGGGGGGGGGGGGGGGGGGGGGGGGGGGGGGGGGGGGGGGGGGGGGGGGGGGGGGGGGGGGGGGGGGGGGGGGGFGGGGGGGGGGGGGGGGGGGGGGFGGGGGGGGGGGGGGGGGGGGGGGGGGGGGGGGEEGGGGGGGGGGCGGGGGGGGGGGFGGGGGGGGGDGGGGGGGGGGGGGGGGGGGGFGGEGDGGGG58ACFEFGFFDF=EGGDFGGGGGGGGG3EEGGGC7<?@GGFFFFGGFG?FGGGFFFGG>0C5D4?7F??FFFFBB?#######
@DE18INS60510:318:000000000-B6LD3:1:1101:21985:8721 1:N:0:AAGAGGCATTATGCGA
TGGGGAATATTGCACAATGGGCGCAAGCCTGATGCAGCCATGCCGCGTGTATGAAGAAGGCCTTCGGGTTGTAAAGTACTTTCAGCGGGGAGGAAGGGAGTAAAGTTAATACCTTTGCTCATTGACGTTACCCGCGGAAGAAGCACCGGCTAACTCCGTGCCAGCAGCCGCGGTAATACGGAGGGTGCAAGCGTTAATCGGAATTACTGGGCGTAAAGCGCACGCAGGCGGTTTGTTAAGTCAGATGTGAAATCCCCGGGCTCAACCTGGGAACTGCATCTGA
+
GGGGGGGGGGGFGGGGGGGGGGGGGGGGGGGGGGGGGGGGGGGGGGGGGEGGGGGGGGGGGGGGGGGGGGGEGGGGFGGGGGGGGGGGGGGGGGGGGGGGGGFGGGGGGGGGGGGGGGGGGGGGGGGGGGGGGGGGGGGGGGGGGGGGGGCEGGGGGGGGGGGGGGGGGGGGGGGGGGGGDGGGGGEGGGGGGGGEGGGFGG5>FCGG7FFGGG5EGFGGGGGGGGEGCEG5>CDFFFFGFFF?FGF*6C*?FFFFGG>>D)97@BFFFFBBFFF??F4<>BB
@DE18INS60510:318:000000000-B6LD3:1:1101:11078:8721 1:N:0:AAGAGGCATTATGCGA
TGGGGAATATTGCACAATGGGCGCAAGCCTGATGCAGCCATGCCGCGTGTATGAAGAAGGCCTTCGGGTTGTAAAGTACTTTCAGCGGGGAGGAAGGGAGTAAAGTTAATACCTTTGCTCATTGACGTTACCCGCAGAAGAAGCACCGGCTAACTCCGTGCCAGCAGCCGCGGTAATACGGAGGGTGCAAGCGTTAATCGGAATTACTGGGCGTAAAGCGCACGCAGGCGGTTTGTTAAGTCAGATGTGAAATCCCCGGGCTCAACCTGGGAACTGCATCTGA
+
GGGGGGGGGGGGGGGGGGGGGGGGGGGGGGGGGGGGGGGGGGGGGGGGGGGGGGGGGGGGGGGGGGGGGGGGGGGGGGGGGGGGGGGGGGGGGGGGGGGGGGGGGGGGGGGGGGGGGGGGGGGGGGGGGGGGGGGGGGGGGGGGGGGGGGGGGGGGGGGGGGGEGGGGGEEEGGGGGGGGGDGGGGGGGGGGGGGGGGGGDE5FF?GGGGGGGGGGGGGGGGGGGCEDGGGCDD<>FFGFFFFFGGFGF>D:C@FFGD;(9BGGFFFFFF??76?<B>FFA49
@DE18INS60510:318:000000000-B6LD3:1:1101:9898:8723 1:N:0:AAGAGGCATTATGCGA
TGGGGAATATTGCACAATGGGCGCAAGCCTGATGCAGCCATGCCGCGTGTATGAAGAAGGCCTTCGGGTTGTAAAGTACTTTCAGCGGGGAGGAAGGGAGTAAAGTTAATACCTTTGCTCATTGACGTTACCCGCAGAAGAAGCACTGGCTAACTCCGTGCCAGCAGCCGCGGTAATACGGAGGTTGCAAGCGTTAATCGGAATTACTGGGCGTAAAGCGCACGCAGGCGGTTTGTTAAGTCAGATGTGAAATCCCCGGGCTCAACCTGGGAACTGCATCTGA
+
GGGGGGGGGGGGGGGGGGGGGGGGGE=FGGFGGGGGGGGGGGGGDGGGGGGGGGGG9FFGGGGGGFGGGGGGFGGGFGGFGAGFGFFEGGFFEFGCF@7BCFFCGGGGFGGGGGGGGGGGFGFFCFEGGGGGGGGGGGGFFCFEGGGGGGGGCGGGGGGCEGGCFGGGGGGGGGGGGGGGGGGG*;CFGG7F5EGEFGFFEE>CG7EG9ECEEEGDGGGC9DGDGGGCGGGGGGGFFF?>7@?FGGFG?7C:FFFFGG013)9C*1<(143(5??7>A<AFF?
@DE18INS60510:318:000000000-B6LD3:1:1101:7094:8730 1:N:0:AAGAGGCATTATGCGA
TGGGGAATATTGCACAATGGGCGCAAGCCTGATGCAGCCATGCCGCGTGTATGAAGAAGGCCTTCGGGTTGTAAAGTACTTTCAGCGGGGAGGAAGGGAGTAAAGTTAATACCTTTGCTCATTGACGTTACCCGCAGACGAAGCACCGGCTAACTCCGTGCCAGCAGCCGCTGTAATACGGAGGGTGCAAGCGTTAATCGGAATTACTTGGCGTAAAGCGCACGCAGGCGGTTTGTTAAGTCAGATGTGAAATCCCCGGGCTCAACCTGGGAACTGCATCTGA
+
C6,F>C@F,E9,CFGGFFFDGGGGCGG?CFCFGFFGFEGGF<FCCFG:+B8FE<FFEE@FDFGFFFCGGEEG9@9@FGFBFFG9FF+8C73>F+>FEFGGF<=C,E<FGGFGCG<FDD<,@F;FFFGGF7F,3>FFC1,**1=:FGG:77FGC,,,71CC:FCFDF8*C*8*8;+<@:@;5**:588ECCEFCCEG*CFFEEE5E+0C###########################################################################
@DE18INS60510:318:000000000-B6LD3:1:1101:4212:8731 1:N:0:AAGAGGCATTATGCGA
TGGGGAATATTGCACAATGGGCGCAAGCCTGATGCAGCCATGCCGCGTGTATGAAGAAGGCCTTCGGGTTGTAAAGTACTTTCAGCGGGGAGGAAGGGAGTAAAGTTAATACCTATGCTCATTGACGTTACCCGCAGAAGAAGCACCGGCTAACTCCGTGCCAGCAGCCGCGGTAATACGGAGGGTGCAAGCGTTAATCGGAATTACTGGGCGTAAAGCGCACGCAGGCGGGTTGGTAAGTCAGATGTGAAATCCCCGGGCTCAACCTGGGAACTGCATCTGG
+
CEGGGGGCEEFGFGGGGFFF8C@CEGG<DFGFFGFGGGGGFGFFFGD+@=ECFCCFEFCFCGGGGFGFBCGCCFGGGGFCFC9DGGGC@CGGGFCGDDFFF<9FGGFGGGGCF,:@FF9<FFFGGGD8D7>CFGDCFG7F,>:<F,CFGDGE<C9?FC<BC*7<C7C>@7CEG*:C?@+AE8:>ECEG@E7@E/:CFGGGEGE:6@FC+8A*:>:57:7D7)*1*):C5CCCD*C)0=C49@B=?F?D47::C?99CC>>)094?##################
@DE18INS60510:318:000000000-B6LD3:1:1101:15489:8737 1:N:0:AAGAGGCATTATGCGA
TGGGGAATATCGCACAATGGGCGCAAGCCTGATGCAGCCATGCCGCGTGTATGAAGAAGGCCTTCGGGTTGTAAAGTACTTTCAGCGGGGAGGAAGGGAGTAAAGTTAATACCTTTGCTCATTGACGTTACCCGCAGAAGAAGCACCGGCTAACTCCGTGCCAGCAGCCGCGGTAATACGGAGGGTGCAAGCGTTAATCGGAATTACTGTGCGTAAAGCGCACGCAGGCGGTTTGTTAAGTCAGATGTGAAATCCCCGGGCTCAACCTGGGAACTGCATCTGA
+
GGGGGGGGGGGGGGGGGGGGFGGGGGGGGGGGGGGGGGGGGGGGGGGGGGGGGFFGGGGGGGGGGFGGGGGGFGGGGGGGGGGGGGGGGGECDGFGDEGGGGFGCFGGGFGGGFGGGGGGGGGGGGGGGGGGGGGGGGGGGCFGGGGGDFGEGGGGGGGGGGGGGGGGGGGGGGGGGGGGDEGGCCEGGCCGGGGGCFGF>ECFGGGGG0<ACECEFFGGGGGGGGGGGDDDGGGFFFGCFFFBFGFGFGGCF4:FFC>BGFGG4:FB?4?02???<2:A>96
@DE18INS60510:318:000000000-B6LD3:1:1101:13026:8769 1:N:0:AAGAGGCATTATGCGA
TGGGGAATATTGCACAATGGGCGCAAGCCTGATGCAGCCATGCCGCGTGTATGAAGAAGGCCTTCGGGTTGTAAAGTACTTTCAGCGGGGAGGAAGGGAGTAAAGTTAATACCTTTGCTCATTGACGTTACCCGCAGAAGAAGCACCGGCTAACTCCGTGCCAGCAGCCGCGGTAATACGGAGGGTGCAAGCGTTAATCGGAATTACTGGGCGTAAAGCGCACGCAGGCGGTTTGTTAAGTCAGATGTGAAATCCCCGGGCTCAACCTGGGAACTGCATCTGA
+
GGGGGGGGGGGGGGGGGGGGGGGGGGGGGGGGGGGGGGGGGGGGGGGGGGGGGGGGGGGGGGGGGGGGGGGGGGGGGGGGGGGGGGGGGDGGGGDDGGGGFGFGGGGGGGGGGGGGGGGGGGGGGGGGGGGGGGGGGGGGGGGGGGGGGGGGGGGGGGGGGGCCGGGGGEEGGGGGGGGGGGGGGGDGGGGGGGGCGGGGGGGGGGGGDFGGGGGDGGGGGGGGGDGCEGGGGDC>FFDGFFF?*CFGBDGFFFFFGGFFG59CFFFF1@?044:<BA2<DD4
@DE18INS60510:318:000000000-B6LD3:1:1101:5739:8774 1:N:0:AAGAGGCATTATGCGA
TGGGGAATATTGCACAATGGGCGCAAGCCTTATGCAGCCATGCCGCGTGTATGAAGAAGGCCTTCGGGTTGTAAAGTACTTTCAGCGGGGAGGAAGGGAGTAAAGTTAATACCTTTGCTCATTGACGTTACCCGCAGAAGTAGCACCGGCTAACTCCGTGCCAGCAGCCGCGGTAATACGGAGGGTGCAAGCGTTAATCGGAATGACTGGGCGTAAAGCGCACGCAGGCGGTTTGTTAAGTCAGATGTGAAATCCCCGGGCTCAACCTGGGAACTGCATCTGA
+
CEFDEGGGGCFEFCFFFECC,CFGGGG@FG,CEFFGGGGGGGGC@C@+@FEEGGGGCFEFFGGGGGGG,,@CCFAFGGG5CFFFCF:=CCGD=CEGE:DCF@AFBFDF,CCGGGGFGC<FGFGGDGG=DFFCGGE3@C,:=7CFGFGGEG@EFGGCFGF@FD<CCB86;:CEDFG*29C1BEECGGCECFGFGGGGD+<CE5C5+9A@C=FGG>:E=FGGGGGG5<E555D<5*5<?F>79/8F7+7:@FC:C?F?FDF03>7=@BFF?>12:??<?B2<2:4
@DE18INS60510:318:000000000-B6LD3:1:1101:18652:8780 1:N:0:AAGAGGCATTATGCGA
TGGGGAATATTGCACAATGGGCGCAAGCCTGATGCAGCCATGCCGCGTGTATGAAGAGGGCCTTCGGGTTGTAAAGTACTTTCAGCGGGGGGGAAGGGAGTAAAGTTAATACCTTTGCTCATTGACGTTACCCGCAGAAGAAGCACCGGCTAACTCCGTGCCAGCAGCCGCGGTAATACGGAGGGTGCAAGCGTTAATCGGAATTACTGGGCGTAAAGCGCACGCAGGCGGTTTGTTAAGTCAGATGTGAAATCCCCGGGCTCAGCCTGGGAACTGCATCTGA
+
GGGGGGGGGGFGGGFGEFGGGGFGGGGGGGGGGGGGGGGGGGGGGGGFFEGGGGFFGFGGGGGGGGGGGGEGGGGGGGGFDGGGGGGGGGGGGGGGGGGGGFCGGGGGGGGGGGGGGGGGFGGFGGGEGGGGGGGGGGGGFFGGGGGGCGGGGGGGGGGGGGGGGGFGGCCGGGEGGGGG>CGGEGGGGGGGGGGG>FGGG5CFGFGGECECGGGEG=G3DGGGGGGDGCD<DDDFFFGFFFFFGFFGFG>:CB?FFDF(>756?B???>?BF:?D<ABD>F?
@DE18INS60510:318:000000000-B6LD3:1:1101:22105:8796 1:N:0:AAGAGGCATTATGCGA
TGGGGAATATTGCACAATGGGCGCAAGCCTGATGCAGCCATGCCGCGTATATGAAGAAGGCCTTCGGGTTGTAAAGTACTTTCAGCGGGGAGGAAGGGAGTAAAGTTAATACCTTTGCTCATTGACGTTACCCGCAGAAGAAGCACCGGCTAACTCCGTGCCAGCAGCCGCGGTAATACGGAGGGTGCAAGCGTTAATCGGAATTACTGGGCGTAAGGCGCACGCAGGCGGTTTGTTAAGTCAGATGTGAAATCCCCGGGCTCAACCTGGGTACTGCATCTGA
+
GGGGGGGGGGGGGGGGGGGGGGGGGGGGGGGGGGGGGGGGGGGGGGGGGGGGGGFGGGGGGGGGGGGGGGGGGGGGGGGFFGGGGGGGGGGGGGGGGGGGGGGGGGGGGGGGGGGGGGDGGGGGGGGGGGGGGCEDEFGGGFGGGGGGGGGGGGFGGGGGGGGGGCEFGGGGGGCEGFGGGGGGDCEGGGGGGGGGGGGGEG>FFC?FFGGGEEGGGCGDGGGGGGGDGCCDGGGFFFGG?FFFDGF07D>DFF@FGG9>G3CFFFFFFF<:>?AAA<<AFD@
@DE18INS60510:318:000000000-B6LD3:1:1101:24937:8801 1:N:0:AAGAGGCATTATGCGA
TGGGGAATATTGCACAATGGGCGCAAGCCTGATGCAGCCATGCCGCGTGTATGAAGAAGGCCTTCGGGTTGTAAAGTACTTTCAGCGGGGAGGAAGGGAGTAAAGTTAATACCTTTGCTCATTGACGTTACCCGCAGAAGAAGCACCGGCTAACTCCGTGCCAGCAGCCGCGGTAATACGGAGGGTGCAAGCGTTAATCGGAATTACTGGGCGTAAAGCGCACGCAGGCGGTTTGTTAAGTCAGATGTGAAATCCCCGGGCCCAACCTGGGAACTGCATCTGA
+
GGGGGGGGGGGGGGGGGGGGFGGGGGGGGGGGGGGGGGGGGGGGFGGGGGGGGGFGGGGGGGGGGGGGGGGGGGGGGGGFFGGGGGGGGGEFGFGGGGGGGGGGGGGGGGGGGGGGGGGGGGGGGGGGGGGGGGGGGGGGGGGGFGGGGGGDGGGGGGFFGGECGFGGGGEGGGGGGGGGGCEGEGGGFGGGGGGGGGGGDEGGF?FG?FGGGGGGGFDGGGGGGCEGEGD)>DGFFF>F*9BFCCF>@7:7CFFF<>095)1/5<E0,:<08:??#######
@DE18INS60510:318:000000000-B6LD3:1:1101:7040:8805 1:N:0:AAGAGGCATTATGCGA
TGGGGAATATTGCACAATGGGCGCAAGCCTGATGCAGCCATGCCGCGTGTATGAAGAAGGCCTTCGGGTTGTAAAGTACTTTCAGCGGGGAGGAAGGGAGTAAAGTTAATACCTTTGCTCATTGACGTTACCCGCAGAAGAAGCACCGGCTAACTCCGTGCCAGCAGCCGCGGTAATACGGAGGGTGCAAGCGTTAATCGGAATTACTGGGCTTAAAGCGCACGCAGGCGGTTTGTTAGGTCAGATGTGAACTCCCCGGGCCCAACCGGGGAATTCCATCTGA
+
<FGGGGGGGGGGGGGGGGFFGGGGGGGEFGFGGGGGGGGGGGGGGGGFGGGGGGGGGGGGGGGGFGGGG>FFGGGGGGGDEEGGGGGGGGGGGDFFGGGGGGGCFGFCEGGGCFGGGG9F@F=FF97FFGGG8FFBED,,5@:<FFFGECCEGC,DC>FFFF,?@CFGCFEGGEGCF?;B**=8711;E?+/8CE5;FGGGGEGF7@7ACF5**0ACDF<DDEDG573>E3<51975@**98:F7+976:C2?BFFCGB>G######################
@DE18INS60510:318:000000000-B6LD3:1:1101:7024:8816 1:N:0:AAGAGGCATTATGCGA
TGGGGAATATTGCACAATGGGCGCAAGCCTGATGCAGCCATGCCGCGTGTATGAAGAAGGCCTTCGGGTTGTAAAGTACTTTCAGCGGGGAGGAAGGGAGTAAAGTTAATACCTTTGCTCATTGACGTTACCCGCAGAAGAAGCACCGGCTAACTCCGTGCCAGCAGCCGCGGTAATACGGAGGGTGCAAGCGTTAATCGGAATTACTGGGCGTAAAGCGCACGCAGGCGGTTTGTTAAGTCAGATGTGAAATCCCCGGGCCCAACCTGGGAACTGCATCTGA
+
EFFGGGGGGGGCAEFGFGGGGGGGEFGGGGGGGGGGFGFGGGGGGGGCGGGGFGFGGFEFGGGGGGGGGGGGGGGGGGGFFEFFGGGGGGDGGGGGGGGGGFGGGGGGGGFGGGGGGGGGGGGGGGGGGGGGGGGGCCDEGGGGGGGGGDEGGGGGFGGGGGGCFGGGFCCEGEEGGGGGGGGGGGDEFGFFGGGEFGGGGGGGFFGF@@=F=EGGFGGGGGEGGGGGGGD9D3C:;B:CFFFFD7@FF*:CGF:)9D>B:)19>?B?:F0<BFFF>24:A>9
@DE18INS60510:318:000000000-B6LD3:1:1101:16720:8817 1:N:0:AAGAGGCATTATGCGA
TGGGGAATATTGCACAATGGGCGCAAGCCTGATGCAGCCATGCCGCGTGTATGAAGAAGGCCTTCGGGTTGTAAAGTACTTTCAGCGGGGAGGAAGGGAGTAAAGTTAATACCTTTGCTCATTGACGTTACCCGCAGAAGAAGCACCGGCTAACTCCGTGCCAGCAGCCGCGGTAATACGGAGGGTGCAAGCGTTAATCGGAATTACTGGGCGTATAGCGCACGCAGGCGGTTTGTTAAGTCAGATGTGAAATCCCCGGGCTCAACCTGGGAACTGCATCTGA
+
GGGGGGGGGGGGGGGGGGGGGGFGGGGFGGGGGGGGGGGGGGGGGGGGGGGGGGGGGGFGGGGGGGGEFGGGGGGGGGGGGGGGGGDGGGGGGEF@FGGGGGFFGGGGGGGGGFGGFFGGFGFGGGGGGGGGGGGGGGGFG8@FGGGGGGGGGGGGGGGGGGGGGGGGGGGGDGGGGGGGGGDEEGEGGG+AEGGG5FGGGEEFGC7F<F5AEECGGGGDGDEDE3C):CDDGGGFFFF7BFFFFGFG=FF7C?:FC<9;G)9FFFFBBF:14105235<<<4
@DE18INS60510:318:000000000-B6LD3:1:1101:6593:8825 1:N:0:AAGAGGCATTATGCGA
AACATCGACGCTACCGGTTGGGGTTTGTAGGGTAAATTCCGTACCGTGCGAGGTCACATGGATATTGGTGGCGGTGAAATCGCTGTTGGCGGCATTGGGTGAGAAACGCCACACTTTGCGTGAGCCAATTACGCTCTGCCAGTTCAGCCAGTCGTTGTTGTCGGCGTTCATAATGGCGATACCGTTTTCCGGCAGGCCGCTAAAGATTTCACCTTTCGCTTTCTCGACACCCGCAACGAGCGCAACCCCTGTCTCTTATACACATCTCCGAGCCCACGAGACA
+
GGGGGGGGGGGGGGGGGGGGGGGCFGCFFGGGGGGGGGGGGGGGGGFFGGDFGGGGGGGGGGGFFGGGFGGGGGFGGGGGGGGGGGGGGGGGGGCGGGGGGGGGGGGGGGGGGGGGGGGGGGGGGGGGGGGGGG>FGGFFGGGGGGGGGGGGGGGGGGGGGGGGGGGEGGGGGGGGGGGGGGGGFGGGGGGGGEGGGGGGGGGGGGGGFGGGECGCFGGGGGGGGGGGGGGGGGGFFB<<BDFBGGFDDFGDG=@F*:<ACFFF4)*6<@;>9>FBF390;FF
@DE18INS60510:318:000000000-B6LD3:1:1101:19655:8827 1:N:0:AAGAGGCATTATGCGA
TGGGGAATATTGCACAATGGGCGCAAGCCTGATGCAGCCATGCCGCGTGTATGAAGAAGGCCTTCGGGTTGTAAAGTACTTTCAGCGGGGAGGAAGGGAGTAAAGTTAATACCTTTGCTCATTGACGTTACCCGCAGAAGAAGCACCGGCTAACTCCGTGCCAGCAGCCGCGGTAATACGGAGGGTGCAAGCGTTAATCGGAATTACTGGGCGTAAAGCGCACGCAGGCGGTTTGTTAAGTCAGATGTGAAGTCCCCGGGCTCAACCTGGGAACTGCATCTGA
+
GGGGGGGGGGGGGGGGGGGGGGGGGGGGGGFGGGGGGGGGGGGGGGGGGGGGGGGGGGGGGGGGGGGGGGGGGGGGFFGGGGGGGGGGGGDGG7FFGGGGGGGGGGGGGGGGGGGGGGGGGGGGCGEFFFGGGGGCG8CGGGGGGGGGGGGGGEGGGGG>EGGEGGGGGGGGGGGGGGGFGGGGCGGGGG?FGGGGGGG8;;CFGGGG7@FFEGGGCFGGGDCGGDG3CCGG:DD5?*:>FFFF*:6:7FGFGFFFFG91D@G*91>:B4::?F?<?######
@DE18INS60510:318:000000000-B6LD3:1:1101:20654:8842 1:N:0:AAGAGGCATTATGCGA
TGGGGAATATTGCACAATGGGCGCAAGCCTGATGCAGCCATGCCGCGTGTATGAAGAAGGCCTTCGGGTTGTAAAGTACTTTCAGCGGGGAGGAAGGGAGTAAAGTTAATACCTTTGCTCATTGACGTTACCCGCAGAAGAAGCACCGGCTAACTCCGTGCCAGCAGCCGCGGTAATACGGAGGGTGCAAGCGTTAATCGGAATTACTGGGCGTAAAGCGCACGCAGGCGGTTTGTTAAGTCAGATGTGAAATCCCCGGGCTCAACCTGGGAACTGCATCTGA
+
GGGGGGGGGGGGGGGGGGGGGGGGGGGGGGGGGGGGGGGGGGGGGGGGGGGGGGGGGGGGGGGGGGGGGGGGGGFGGGGGGGGGGGGGGGGGGEGGGGGGGGGGGGGGGGGGGGGGGGGGGGGFGGGGGGGGGGGGGGGGGGGGGGGGGGGGGGGGGGGGGGGGFGGGGGGGGGGGGGGGGGGGGGDEGFCCGGGGGGGFGE>FGGGGCGGGGGGGGGGGGGGDGGGGGGGGGGGFFF77@4BFFGFGFGGCCFFFGGBBGBGGFF:??)8?>FF########
@DE18INS60510:318:000000000-B6LD3:1:1101:24061:8859 1:N:0:AAGAGGCATTATGCGA
TGGGGAATATTGCACAATGGGCGCAAGCCTGATGCAGCCATGCCGCGTGTATGAAGAAGGCCTTCGGGTTGTAAAGTACTTTCAGCGGGGAGGAAGGGAGTAAAGTTAATACCTTTGCTCATTGACGTTACCCGCAGAAGAAGCACCGGCTAACTCCGTGCCAGCAGCCGCGGTAATACGGAGGGTGCAAGCGTTAATCGGAATTACTGGGCGTAAAGCGCACGCAGGCGGTTTGTTAAGTCAGATGTGAAATCCCCGGGCTCAAACTGGGAACTGCATCTGA
+
GGGGGGGGFGGGGGGGFFGFFGGGGGGEFFGGGGGFGEGFGGGGGGGGGGGGGGFGGGGGGGGGGGGGDGGFGGGGGGGFFGGGGGEGGGCEGGFFDGGGGGFGGGGGGGGGGFGFGGGGFFGFGGGFGFGGGGGGGGGGGGGGGGGGGGGGGGGGGGGGGGGGGGFGGGGGGGGGFGGGGGGGDEG5AEFCE8;CGDCGC858FGGF<EGGGGGGGCCDCCGGDGCDG5D1/CDFFB>CF??4:+9*77>F7=9/*9>FDDD*?)9<6F:1?057<<56A##
@DE18INS60510:318:000000000-B6LD3:1:1101:20509:8859 1:N:0:AAGAGGCATTATGCGA
TGGGGAATATTGCACAATGGGCGCAAGCCTGATGCAGCCATGCCGCGTGTATGAAGAAGGCCTTCGGGTTGTAAAGTACTTTCAGCGGGGAGGAAGGGAGTAAAGTTAATTCCTTTGCTCATTGACGTTACCCGCAGAAGAAGCACCGGCTAACTCCGTGCCAGCAGCCGCGGTAATACGGAGGGTGCAAGCGTTAATCGGAATTACTGGGCGTAACGCGCACGCAGGCGGTTTGTTAAGTCAGATGTGAATTCCCCGGGCTCAACCTGTGAACTGCATCTGA
+
GGGGGG@FGGGGGGGGFGE@FGFGGGGGFGGGFDCFCFGFGFFFECG@EFGAFFFEEFFFGGGC,DCFGGD+CBFFFAEFGFFFAECFCEF7FCBF7:BCFG9CGCFFGFGGGGGFGFFGGGG@AFGGGGGGGGGGGGG:,>,FFFGDGFCFGGGGG>CBBFC2CCFEFEECEGGEGGGCC*?EC>E58E7@EEGD5CE88C8CFCFGC6*:EEEG*955CGEGG<5):*17DGDFF@**11=F7C*C8CF*CBF4C799D)7692>>?*.66A<572:44<4
@DE18INS60510:318:000000000-B6LD3:1:1101:27190:8865 1:N:0:AAGAGGCATTATGCGA
TGGGGAATATTGCACAATGGGCGCAAGCCTGATGCAGCCATGCCGCGTGTATGAAGAAGGCCTTCGGGTTGTAGAGTACTTTCAGCGGGGAGGAAGGGAGTAAAGTTAATACCTTTGCTCATTGACGTTACCCGCAGAAGAAGCACCGGCTAACTCCGTGCCAGCAGCCGCGGTAATACGGAGGGTGCAAGCGTTAATCGGAATTACTGGGCGTAAAGCGCACGCAGGCGGTTTGTTAAGTCAGATGTGAAATCCCCGGGCTCAACCTGGGAACTGCATCTGA
+
GGGGGGGGGGGFGGGGGGGGGGGGGGGGGGGGGGGGGGGGGGGG=FGGGGGGGGGGGGGGGGGGGGGGGGGGGGGGGGGGGGGGGGGGGGGGGGGGGGGGGGGGGGGGGGGGGGGGGGGGGGGGGGGEGGGGGGGGGGGGGGGGGGGGGGGGGGGGGGGGGGGGGGGGGGGGGGGGGGGGGGGGGGGGGGGGGGGGGGGGGGGGGGGGGGGGGGGGGGFDGGGGGGGGGED9<CDFFFGGFFFFFGFD4DFFGF:?FCBFG:3FFFFFFFFF?B??F29A2:F
@DE18INS60510:318:000000000-B6LD3:1:1101:9074:8868 1:N:0:AAGAGGCATTATGCGA
TGGGGAATATTGCACAATGGGCGCAAGCCTGATGCAGCCATGCCGCGTGTATGAAGAAGGCCTTCGGGTTGTAAAGTACTTTCAGCGGGGAGGAAGGGAGTAAAGTTAATACCTTTGCTCATTGACGTTACCCGCAGAAGAAGCACCGGCTAACTCCGTGCCAGCAGCCGCGGTAATACGGAGGGTGCAAGCGTTAATCGGAATTACTGGGCGTAAAGCGCACGCAGGCGGTTTGTTAAGTCAGATGTGAAATCCCCGGGCTCAACCTGGGAACTGCATCTGA
+
GGGGGGGGGGGGGGGGGGGGCDFGGGGGGGGGGGGGGGGGGGGGGGGGDGGGGGGGGGGGGGGGGGGGGGCFGGGGGGGGGGGGGGGGGGGEGGGGEGGGFGGGGFGGGGGFGGGGCGFGGGGGGGGGGGGGGDEGGGGGGFDGGGGDEGGGFGGGGGGGGGGGGGGGGGGGGGGGGGGFCEEEGGGGGGGGGGGGFGGFEGDFEFGGEF=CEE5:=FGGGGGGGGG:CGDDD35>FFGCFF?FGDFGFCC0CFF@FD99GEGGFB:>7F?F:?02?BFFFFF
@DE18INS60510:318:000000000-B6LD3:1:1101:23859:8881 1:N:0:AAGAGGCATTATGCGA
TGGGGAATATTGCACAATGGGCGCAAGCCTGATGCAGCCATGCCGCGTGTATGAAGAAGGCCTTCGGGTTGTAAAGTACTTTCAGCGGGGAGGAAGGGAGTAAAGTTAATACCTTTGCTCATTGACGTTACCCGCAGAAGAAGCACCGGCTAACTCCGTGCCAGCAGCCGCGGTAATACGGAGGGTGCAAGCGTTAATCGGAATTACTGGGCGTAAAGCGCACGCAGGCGGTTTGTTAAGTCAGATGTGAAATCCCCGGGCTCAACCTGGGAACTGCATCTGA
+
GGGGGGGGGGGGGGGGGGGGGGGGGGGGGGGGGFGGGGGGGGGGGGGGGGGGGGGGGGFGGGGGGGGGGGGGGGGGGGGGGGGGGGGGGDGGGGGFDGGGGGGFGGGGGGGGGGGGGGGGGGGCGGGFFGGGGGGDGGGCGGGGGGGGGGGGGGGGGGGGGGGGGGGGGGGGGGGGGGGGGDGGGGGGGGGGGGGGG?FFGDGGGGGGFGGGGGEGGGGGGGGGGGGDGCG73<CFFFGGFFF=*<BGFGGGGFFFGGFFG3DFFFF0:FFF:::?2))6A<B
@DE18INS60510:318:000000000-B6LD3:1:1101:28104:8888 1:N:0:AAGAGGCATTATGCGA
TGGGGAATATTGCACAATGGGCGCAAGCCTGATGCAGCCATGCCGCGTGTATGAAGAAGGCCTTCGGGTTGTAAAGTACTTTCAGCGGGGAGGAAGGGAGTAAAGTTAATACCTTTGCTCATTGACGTTACCCGCAGAAGAAGCACCGGCTAACTCCGTGCCAGCAGCCGCGGTAATACGGAGGGTGCAAGCGTTAATCGGAATTACTGGGCGTAAAGCGCACGCAGGCGGTTTGTTAAGTCAGATGTGAAATCCCCGGGCTCAACCTGGGAACTGCATCTGA
+
GGGGGGGGGGGGGGGGFGGGGGGGGGGGGGGGGGGGGFGGGGGGGGGGGGGGFGGGGGGGGGGGGGGGGGGGCFFGGGGGGGGGGGGGGECGGDGGGEGGGGGGGGGGGGGGGGGGFFGGGGGGGGGGGGCGGGGGDDGGGGGGGGGGGGGGGGGFGGGFGFFGFGG>8EGGDGGCGGGGGDGGGGGGGGGGGGGGGGGCCGGFGGGGGGGFGGGDGGGGGGGGGGG:GGGGGGGFFF7:B@F?FGFC?FGGGFFFCGF>DF5FF?FBF>B2:BFBFFFFBF=
@DE18INS60510:318:000000000-B6LD3:1:1101:4549:8896 1:N:0:AAGAGGCATTATGCGA
TGGGGAATATTGCACAATGGGCGCAAGCCTGATGCAGCCATGCCGCGTGTATGAAGAAGGCCTTCGGGTTGTAAAGTACTTTCAGCGGGGAGGAAGGGAGTAAAGTTAATACCTTTGCTCATTGACGTTACCCGCAGAAGAAGCACCGGCTAACTCCGTGCCAGCAGCCGCGGTAATACGGAGGGTGCAAGCGTTAATCGGAATTACTGGGCGTAAAGCGCACGCAGGCGGTTTGTTAAGTCAGATGTGAAATCCCCGGGCTCAACCTGGGAACTGCATCTGA
+
EGGGGGGGCFFECFGGAEFGGGGGCGGFGGGGGGGFFCFGGGGFGGG@F:EFGFEFGGGGFGGEGGGGGGGGEEFGGFGE?FEG9FCEDFGGCCFGEGGGGGGFGGGGGGGCFGFGGGGGGGGGGGGCGG<>DEGGGEEFGGGGGGGEDEGGGGGFGGGGGGGGGGGGGGDEDGGGGGFGGGG>1=EGGC<@E?EGC<?>G>CFCG7FGDGG577>777CGGGGEGG<C=C9<*/74*:DFF=67+1?F*?7CFF?CD;07:FC??F><:?F:(4<2)<BFF?
@DE18INS60510:318:000000000-B6LD3:1:1101:7392:8901 1:N:0:AAGAGGCATTATGCGA
TGGGGAATATTGCACAATGGGCGCAAGCCTGATGCAGCCATGCCGCGTGTATGAAGAAGGCCTTCGGGTTGTAAAGTACTTTCAGCGGGGAGGAAGGGAGTAAAGTTAATACCTTTGCTCATTGACGTTACCCGCAGAAGAAGCACCGGCTAACTCCGTGCCAGCAGCCGCGGTAATACGGAGGGTGCAAGCGTTAATCGGAATTACTGGGCGTAAAGCGCACGCAGGCGGTTTGTTAAGTCAGATGTGAAATCCCCGGGCTCAACCTGGGAACTGCATCTGA
+
CFFGGGGGGGGGGGGGFFGFGGGGGGGGGGGGGGGGGGFGGGGGGGGFDGFGGGGGGGGGGGGGGGGGGGGGGGGGGGGGGGGGGGGGGGGGGGGCGGGGGGFGGGGGGGGGGGGGGGGGGGGGGGGGGGGGGGGGGGGGGGGFGGGGGEGGGGGGGGGGGGGGGGGGGGGGGGGEGGGGGGGGGGGGGCFGGDGDGGGFGGDGGGGGGGCEGGGGGGG3DGGGGDGDGGGDGDD@FF=7BFFFGFFGFGG>F6FFGC>FGFGGFF>:?FB:8:782<ABB<4
@DE18INS60510:318:000000000-B6LD3:1:1101:14971:8909 1:N:0:AAGAGGCATTATGCGA
CCCAAATAAGAGCAACAATGCCCTCGGTAATCATTGCACCGTAAACCACCGAACGTCCATGCCGTTCCGAGGTCATACAACGTGCCATCAACGGGCTTTGCGTAGCATGAAAACCCGAAATGGCACCACATGCAATACTCACAAACATAATCGGAAAAATAGGAAGCTCACTTGCTTCGGGATTTGTATTTTGCAAACCATCCCAAAGTTCAGGCAAAGCCGGATGGTTAACGTAGAGCATCACCAAAATGCCTACTGCCATAAACAACAAGGCAACCGCAAA
+
GGGGGGFEGGFEFGGGGFGGGGGGGEEGCFGGGGGCFFGGGGG7C,EFGGG+CGGGGGGGFGGGGGGGEGFGGGGGGG@=FFG@FGGGGDFGCECFGGGGGGFGFFFGGGGGGGGGGDFCFGDGGGGGGGG9FGGFGGGGGGFBFGGGGDFGGGCGGGGGGFCCEEGGGGGGGGGGGGG*=>FGGGGFGGGGGGGG+CFFGGGGGGGEGEGGGGGGG4<FGG5CEGGGGCFF3FDF@FFDF@6=FGF<FCCFGFFFFD9:C6CF44@:6:B?1:,36?FBB6B
@DE18INS60510:318:000000000-B6LD3:1:1101:28674:8915 1:N:0:AAGAGGCATTATGCGA
TGGGGAATATTGCACAATGGGCGCAAGCCTGATGCAGCCATGCCGCGTGTATGAAGAAGGCCTTCGGGTTGTAAAGTACTTTCAGCGGGGAGGAAGGGAGTAAAGTTAATACCTTTGCTCATTGACGTTACCCGCAGAAGAAGCACCGGCTAACTCCGTGCCAGCAGCCGCGGTAATACGGAGGGTGCAAGCGTTAATCGGAATTACTGGGCGTAAAGCGCACGCAGGCGGTTTGTTAAGTCAGATGTGAAATCCCCGGGCTCAACCTGGGAACTGCATCTGA
+
GGGGGGCFFGGGGGGGGGGGGGGGGGGGGGGGGGGGGGGGGGGGGGGFGGGGGGGGGGGGGGGGGGGGFCFGGGGGGGGGGGGGGGGGGDGGGGGGGGGGGGGGGGGGGGGGGGGGGGGGGFGGGGGGGGGGGGGDGGGGGEGFGGGGFGGGGGGGGGGGGGGGGGGGGGGGGGGGFGGGGGGGGGGGGGFCCEGGGGFGGGGCFGGGGGG=EGEGCDFCCCGDGGGGGGGCGGDFFFGGFFFFGGFF7CCDGF?4FCB;GFCC?B>(4F????FFFF>FAFF
@DE18INS60510:318:000000000-B6LD3:1:1101:20992:8921 1:N:0:AAGAGGCATTATGCGA
[truncated: 60,723,901 more chars]
