# Supplementary material for: Effect of radiotherapy on the gut microbiome in pediatric cancer patients: a pilot study
Source: PeerJ. 2019 Sep 23;7:e7683. doi: 10.7717/peerj.7683 (PMC6761921; doi:10.7717/peerj.7683)
Supplement: Supplemental Information 11 — Male at age of 3.6, taking a sample from healthy kid 1 as control 1 (C1). [file peerj-07-7683-s011.gz › GEN171113_S_16s_sample9_2_V3V5_FWD.fastq]

@DE18INS60510:318:000000000-B6LD3:1:1101:15948:2077 1:N:0:GTAGAGGATCGACTAG
TGGGGAATATTGCACAATGGGGGAAACCCTGATGCAGCGACGCCGCGTGAAGGAAGAAGTATCTCGGTATGTAAACTTCTATCAGCAGGGAAGATAATGATGGTACCTGACTAAGAAGCCCCGGCTAACTACGTGCCAGCAGCCGCGGTAATACGTAGGGGGCAAGCGTTATCCGGATTTACTGGGTGTAAAGGGAGCGTATGCGGCGGAGCAAGTCAGAAGTGAAAGCCCGGGGCTCAACCCCGGGACGTCTTTTGAAACTGCCCTGCTTGATTTCAGGAGT
+
GGGGGGGGGGGGGGGGGGGGGGGGGGGGGGGGGGGGGGGG@FGFGGGFGGGGGGGGGGGGGGGGGGFECF8F9,<FFGGGGGGDF:,,***,8<CC9FF@FC:F9B<E:,FG9,,,,,8<<<**<F*:>F9F:F8//+<1**2;:E8>E*8A@CFGC>CCEE?****;CCCFGGED5EGG79A7@5;EGGC+00858/*:**0<5:CC>:*:**7FGG77*4C=C##########################################################
@DE18INS60510:318:000000000-B6LD3:1:1101:14007:2195 1:N:0:GTAGAGGATCGACTAG
TCGGGAATATTGCGCAATGGAGGAAACTCTGACGCAGTGACGCCGCGTGCAGGAAGAAGGTTTTCGGATTGTAAACTGCTTTAGACAGGGAAGAACAAAGACAGTACCTGTAGAATAAGCTCCGGCTAACTACGTGCCAGCAGCCGCGGTAATACGTAGGGAGCGTTCGTTATCCGGATTTATTGGGTGTAAAGGGTTCGTAGACGGGAAGTCAAGTTAGTTGTGAAATCCCTCGGCTTAACTGAGGAACTGCAACTAAAACTGATTTTCTTGAGGACTGGAG
+
GGGGGDGFEEG9FEG=6=BEAFFGGGGGGFECGDGCEBFF,FEGG@FFGEGGGEFCCFGF8F9@BFG7FE:>FF9EGGCFGGCB:FAFGB73CFFGCF7FGGEGG@FGGCGGF,<?9::FF<CFEC@FFGGFFGFGGG:,18C6CEE8C8?870<CF9EGE6??5**2*;**;<AEGDEGC:@EEFCEE=99ACGGG6C*A@*/+8:C5CE?E:<<ADFGG7FGEGCCFF7FF4)07)9C4@FFC6;6)5<GG47FCC0);9*29469594>4))(5<BB?##
@DE18INS60510:318:000000000-B6LD3:1:1101:24283:2213 1:N:0:GTAGCGGATCGACTAG
TGGGGAATATTGCACAATGGAGGAAACTCTGATGCAGCGACGCCGCGTGAGCGAAGAAGTAGTTCGCTATGTAAAGCTCTATCAGCAGGGAAGATAGTGACGGTACCTGACTAAGAAGCTCCGGCTAAATACGTGCCAGCAGCCGCGGTAATACGTATGGAGCAAGCGTTATCCGGATTTACTGGGTGTAAAGGGAGTGTAGGTGGCCAGGCAAGTCAGAAGTGAAAGCCCGGGGCTCAACCCCGGGACTGCTTTTGAAACTGCAGGGCTAGAGTGCAGGAGG
+
GGGGGGGGGGGGGGGGGGGGGGGGGGGGGGGGGGGGGGGGGGGGGGGFGGGGGGGGGFFFGGGGGGGFGGGFGGGGGGGGGGGGGGFFGGD<FGGGGGGGGGGGGGEGGGGGG?FF9FFGGGGGGEGGGGGGGGCDFGGFGGGGGGGGGGGGGGGGGEGGGGGGCGGGGGGGGGGGCGGFFGGGGGGGGG9EFGGF>EGGGGGGGGGGGGGGGD=CFGGGGGGFGCFGGCFDD33>EFGF5>@DDD>GFFGGGFFFGG24*9F*148>:FB<<<>A<2<???B
@DE18INS60510:318:000000000-B6LD3:1:1101:9263:2234 1:N:0:GTAGAGGATCGACTAG
TGGGGAATCTTGCGCAATGGGGGGAACTCTGACGCAGCGACGCCGCGTGCGGGACGGAGGCCTTCGGGTCGTAAACCGCTGTCAGCAGGGAAGAGACAAGACTGTACCTGCAGAAGAAGCCCCGGCTAACTACGTGCCAGCAGCCGCGGTAATACGTAGGGGGCGAGCGTTATCCGGAATCACTGGGCGTAAAGCGCGCGTAGGCGGGCCGGCAGGCCGGGTGTCGAAGCGAGGGGCTTAACCCCTCGAAGGCCTCGGAACCTGCGGTGCTTGAGTGCGGTAG
+
FGGFGGGG<FGGFCFFDCFG8FF:FGG,EFGG,BFFGGGG+CFFFGGGEEEEGG:F*@FG7:FC:FG*>*=<CG<FF7FF*=F,,:,=<FF*=F,,=FFGGG9?FFFGGG6,<C?FF@FG0;8CCEGGGGFGFGGGGGGGFGGGEEE>ECEGDCGFCFGGGCGGGGGGGGG5CFGCEG>8+<++<EG*C8EGGF+:*:CE5CEGGGG############################################################################
@DE18INS60510:318:000000000-B6LD3:1:1101:13238:2252 1:N:0:GTAGAGGATCGACTAG
TGGGGAATATTGCACAATGGGGGAAACCCTGATGCAGCAACGCCGCGTGAGTGAAGAAGTATTTCGGTATGTAAAGCTCTATCAGCAGGAAAGAAAATGACGGTACCTGACTAAGAAGCCCCGGCTAACTACGTGCCAGCAGCCGCGGTAATACGGAGGGGGCAAGCGTTATCCGGATTTACGGGGTGTAAAGGGAGCGTAGACGGTTTTGCAAGTCTGAAGTGAAAGCCCGGGGCTTAACCCCGGGACTGCTTTGGAAGCTGTAGGACTAGAGTGCAGGAGG
+
FGGGGGGGGFEGDGGGFEFGGGGGGGGGGGGGGGGGGFFEFGGFFFGFFEGGEF?FGFGFF<FFFGEGGGGEEFGGGGGFGGGGGGGGCGFFFEGG@9EFGGGGFFGFGGF?EBFFCBEGGGGCEGGGGGGGGGGGFGGCF7DFFE:CB:EFGGG*<FEGGGDG*4BE8FE@F:18FEGDGF*8BECC*<CEECDEC?EEG>8+:CC***:+<+++30:0:=EFFF<FG23CDD<D>>6>??:<DC@C39DC>?=7DC2:G)*:06?>:4??>FFFF<<?###
@DE18INS60510:318:000000000-B6LD3:1:1101:14154:2273 1:N:0:GTAGAGGATCGACTAG
TGGGGATTTTTGGACAATGGGCGCAAGCCTGATCCAGCTATTCCGCGTGTGGGATGAAGGCCCTCGGGTTGTAAACCACTTTTGTAGAGAACGAAAAGACACCTTCGAATAAAGGGTGTTGCTGACGGTACTCTAAGAATAAGCACCGGCTAACTACGTGCCAGCAGCCGCGGTAATACGTAGGGTGCGAGCGTTAATCGGACTTACTGGGCGTAAAGGGTGCGCAGGCGGTTGAGTAAGACAGATGTGAAATCCCCGAGCTTAACTCGGGAATGGCATATGT
+
GGGGGGGGFGGGGGGGGGGGFGGGGGGGGGGGGGGGFGGGGGGGGGGGGGGGGGGGGGGGGGGGFGGDFGGGFFCFFGGGGGGGGGGGGGGGGGEGEGGGGGGGGGGGGGCFGFFGGGGGGGGGGGGGGGGGG9FFGCGFGGGGC>CGGGGGFGGGFGGGGGGGGGGFGEGEGGCCFGGGGG8E588CGGGGEEGG*:CCCE*:EGGGDFGGGGGGGF=C>D=DGGGGGDGC)999B6DFB?FFGG*;7>D7:F?FFDF>C@DCFFFB<B699(347:249<F
@DE18INS60510:318:000000000-B6LD3:1:1101:24357:2274 1:N:0:GTAGCGGATCGACTAG
TGGGGAATTTTGGACAATGGGGGCAACCCTGATCCAGCCATGCCGCGTGCGGGAAGAAGGCCTTCGGGTTGTAAACCGCTTTTGTCAGGGACGAAAAGGTGCGGGTTAAGAGCTAGCACTGATGACGGTACCTGAAGAATAAGCACCGGCTAACTACGTGCCAGCAGCCGCGGTAATACGTAGGGTGCGAGCGTTAATCGGAATTACTGGGCGTAAAGCGTGCGCAGGCGGGTGGGTAAGACAGATGGGAAATCCCCGGGCTTAACCTGGGAACTGCATTTGT
+
GGGGGGGGGGGGGGGGGGGGGGGGGGGGGGGGGGGGGGGGGGGGGGGGGGGGGGGGGGGGGGGGGGGGGGGGGGGGGGGFGGGGGGGGGGGGGGGGGGGGGGGGGGGGGGGGGGGGGGGGGGGGGGGGGGGGGGGGGGGGGGGGGGGGGGEGGGGGGGGGGGGGGGGGGGGGGGGGFGGGGGGGGGGGGGGGGGGGGGGGGGGGGGGGGGGGGGGEFGFDGGGGGGGCCEG)9DGED4D=7=;FGFF*)*9CC=FFDG;69@DGFFFB:F?BFF?<?######
@DE18INS60510:318:000000000-B6LD3:1:1101:19116:2274 1:N:0:GTAGAGGATCGACTAG
TGAGGAATATTGGTCAATGGACGCAAGTCTGAACCAGCCATGCCGCGTGCAGGAAGACGGCTCTATGAGTTGTAAACTGCTTTTGTACGAGGGTAAACTCACCTACGTGTAGGTGACTGAAAGTATCGTACGAATAAGGATCGGCTAACTCCGTGCCAGCAGCCGCGGTAATACGGAGGATTCAAGCGTTATCCGGATTTATTGGGTTTAAAGGGTGCGTAGGCGGTTTGATAAGTTAGAGGTGAAATCCCGGGGCTTAACTCCGGAACTGCCTCTAATACTG
+
GGGGGGGGGGFGAFFFGGGGGGGGGGGGCFDFGGGGGFFGGGGGGGGGDGGGFEGGGGGGGGGFBFGFFDCFEGGGGGGGGGGGGFCGGGDCFGCGGGGGCFGGGFGGGGGCGGG@8;FG@FEFGGGGGGCGGGGGG9BFEGG@@CCFCGGGG85CCECGG>FFCEECEGC?+<;EDCEECEGGCGFGEEGGGGGEGD*<CFGCG5/A5C?FF7CGEDGDG):=1>EG*::7D7CFFFDFFFFFCFFFBGFGGDE>GG7>C4C####################
@DE18INS60510:318:000000000-B6LD3:1:1101:19923:2275 1:N:0:GTAGAGGATCGACTAG
TCGGGAATATTGCGCAATGGAGGAAACTCTGACGCAGTGACGCCGCGTGCAGGAAGAAGGTTTTCGGATTGTAAACTGCTTTAGACAGGGAAGAACAAAGACAGTACCTGTAGAATAAGCTCCGGCTAACTACGTGCCAGCAGCCGCGGTAATACGTAGGGAGCGAGCGTTATCCGGATTTATTGGGTGTAAAGGGTGCGTAGACGGGAAGTCAAGTTAGTTGTGAAATCCCTCGGCTTAACTGAGGAACTGCAACTAAAACTGATTTTCTTGAGTACTGGAG
+
GFGGGGGGFGGGGGGECGGGFFFGGFGGGGGGGGGGGD<EEGGGGGGGGGCFGGGGC@FFFGGGGGGEEEGFGGGGGGGGGGGFFFGGFFFGFFGGGGGGDGGGGG9FGGGGGGGGGGFGFGGGGGGGGGFGGGGGGGGFGFFFGGGGGGGGGGCFC?FGGGGGGEGGGGC8FGGECEE5?EGGGGGCEGCFGGGGGGGGGGGCEGGGCEGGG?<C9?DDF7FF=>9FDG:<4CDFFFDG?BFFCA.*<FGF=??@46:7:69:*-/<)9A>:2?BA2<D?FF
@DE18INS60510:318:000000000-B6LD3:1:1101:20708:2289 1:N:0:GTAGAGGATCGACTAG
TCGGGAATATTGCGCAATGGAGGAAACTCTGACGCAGTGACGCCGCGTGCAGGAAGAAGGTTTTCGGATTGTAAACTGCTTTAGACAGGGAAGAACAAAGACAGTACCTGTAGAATAAGCTCCGGCTAACTACGTGCCAGCAGCCGCGGTAATACGTAGGGAGCGAGCGTTATCCGGATTTATTGGGTGTAAAGGGTGCGTAGACGGGAAGTCAAGTTAGCTGTGAAATCCCTCGGCTTAACTGAGGAACTGCAACTAACACTGATTTTCTTGAGTACTGGAG
+
GGGGGGGGGGGGGGGGGGGGFGGGGGGGGGGGGGGGGGDGGGGGGGGGGGGGGGGGGGGGCEFGGGGGGGGGGGGGGGGFGGGGGGGGGGGGGGGGGGGGGGGGGGGGGGGGGGGGGGGGFGGGGGGGGGGGGGCGGGGGGGGGGGGGGGEGGGGGGGFGEGGGGCEGGGGDFGGGGGEECFGGGGGEEEGGFEFEGECGGGGGGGGG>EGGGGGGFGGGGGGGFFGGGGGFFD<@B)>FFFFFFFFGFGGGGFFFGF?(>@FF?<=4<FBAA>DFFDFFFFF
@DE18INS60510:318:000000000-B6LD3:1:1101:9876:2308 1:N:0:GTAGAGGATCGACTAA
TGGGGAATATTGCACAATGGGGGAAACCCTGATGCAGCAACGCCGCGTGAGTGAAGAAGTATTTCGGTATGTAAAGCTCTATCAGCAGGAAAGAAAACGACGGTACCTGACTAAGAAGCCCCGGCTACTACGTGCCAGCAGCCGCGGTAATACGTAGGGGGCAAGCGTTATCCGGATTTACTGGGTGTAAAGGGAGCGTAGACGGTTTTGCAAGTCTGAAGTGAAAGCCCGGGGCTTAACCCCGGGACTGCTTTGGAAACTGTAGGACTAGAGTGCAGGAGAG
+
GGGFFGGGGGGGFGGGGFGGGGGGGGGGGGGGGEEGGGGGGGGGGGGCGGGFGGGGGGGGFGCEGGGFGGF=FF@FFFGGGDGGGGGGGGGGFGGGGCEGGGGGGGGGGGGGGGGFGGFGGGGGGGGGGG9C;CGGGGGGGGGEEGGGGDCFGG:CFGGGGDEFGFGE8ECFGGGGG>CFGGGGGCEEEGGCFGGGG:CCEGGGG*18/;CF+<<90;FCF7?C<:FCC59DDDGFFFGGFF>DDGFDFGG7:*?FC:7720::BB?:7?>4366AAFFFB3<
@DE18INS60510:318:000000000-B6LD3:1:1101:14441:2319 1:N:0:ATAGAGGATCGACTAG
TGGGGAATATTGCACAATGGGCGCAAGCCTGATGCAGCCATGCCGCGTGTATGAAGAAGGCCTTCGGGTTGTAAAGTACTTTCAGCGGGGAGGAAGGGAGTAAAGTTAATACCTTTGCTCATTGACGTTACCCGCAGAAGAAGCACCGGCTAACTCCGTGCCAGCAGCCGCGGTAATACGGAGGGTGCAAGCGTTAATCGGAATTACTGGGCGTAAAGCGCACGCAGGCGGCTTGTTAAGTCAGATGTGAAATCCCCGGGCTCAACCTGGGAACTGCATCTGA
+
GGGGGGGGGGGGGGGGGGGFGFFGGGGFGGGCGGAGGGGG9CFE:7FFGGFGGGGGFGCDGGGEAFFGECGFGGGGAEECDEFFGGGGGGGGGEFGGDGGGG9FGGGFFDFFF9BFFG<FFGGGGGGEDDFGFEGGGGGGGGGFDFCGGGGGFGGGGGGGGGGGGGFG8CEGGGGGFFFCEEEGEECCCFFFGGCEFGF>CAEEEGGGGF7CEE5CF7FCDDGG5CEDGGG)1>C>@*>7=?B=:??*9C>7*96)9D>;))9>??F::5(4::?>?>)66<F
@DE18INS60510:318:000000000-B6LD3:1:1101:17318:2327 1:N:0:GTAGAGGATCGACTAG
TGAGGAATATTGGTCAATGGACGAGAGTCTGAACCAGCCAAGTCGCGTGAGGGAAGACTGCCCTCTGGGTTGTAAACCTCTTTTATAAGGGAAGAATAAGTTCTACGTGTAGAATGATGCCTGTACCTTATGAATAAGCATCGGCTAACTCCGTGCCAGCAGCCGCGGTAATACGGAGGATGCGAGCGTTATCCGGATTTATTGGGTTTAAAGGGTGCGTAGGCGGTTTATTAAGTTAGTGGTTAAATATTTGAGCTAAACTCAATTGTGCCATTAATACTGG
+
GGGGGGGGGGGGGEGGGGGGGGGGGGGCEGGGGGGGGGFGGGFGGGGGGGCEEGFEGGGGEGGG,FDFGG>CFGGGGF?FFGGGGGGGF?FGGEGFDFGGGGGGGGGGGGGGGGFFGFGGGGGGGGGGGGGGGGGGGGGGDFDGGGDDGGGGGGCG<CFGGGGGGGDCGGGG9FGGGGGGFFGGC>EEGD8FGGGGE5CC;C@9E=EGE++<FFEGGGGGDGGGGD>D56>FFF:=9@GGFFFFGGFGFGGFC=3?CFB>F?4F@)9<A4<ABB2<2<9AADF
@DE18INS60510:318:000000000-B6LD3:1:1101:24345:2331 1:N:0:GTAGAGGATCGACTAG
TGGGGAATATTGCACAATGGGGGAAACCCTGATGCAGCGACGCCGCGTGGAGGAAGAAGGTCTTCGGATTGTAAACTCCTGTTGTTGGGGAAGATAATGACGGTACCCAACAAGGAAGTGACGGCTAACTACGTGCCAGCAGCCGCGGTAAAACGTAGGTCACAAGCGTTGTCCGGAATTACTGGGTGTAAAGGGAGCGCAGGCGGGAAGACAAGTTGGAAGTGAAATCTATGGGCTCAACCCATAAACTGCTTTCAAAACTGTTTTTCTTGAGTAGTGCAGA
+
GGGGGGGGGGGGGGGGGGGGGGGGGGGGGGGGGGGGGGGGGGGGGGGGGGGGGGGGGGGGFGGGGGGGGGGGGGGGGGGEGGGGFGGGGDGCFGGGGGGGGGGGGGGGGGGGGGGGGGGGGGGGGFGFGGGGGGEGGGGGGGGFGGGG:CEGFGEGGGGGGGGGGGGGDGGEFFGGGGFGGGAFCCBE>C2?FFGGGEGGGGGGGGGCEGGG6CFF:CGGGGFGGGGGGGG=DFFFF@DG?F3BFCFD6:74:@*=>>:<FFG>?<@:88>A9BBFAB3<9A#
@DE18INS60510:318:000000000-B6LD3:1:1101:10735:2358 1:N:0:GTAGAGGATCGACTAG
TCGGGAATATTGCGCAATGGAGGAAACTCTGACGCAGTGACGCCGCGTGCAGGAAGAAGGTTTTCGGATTGTAAACTGCTTTAGACAGGGAAGAACAAAGACAGTACCTGTAGAATAAGCTCCGGCTAACTACGTGCCAGCAGCCGCGGTAATACGTAGGGAGCGAGCGTTATCCGGATTTATTGGGTGTAAAGGGTGCGTAGACGGGAAGTCAAGTTAGTTGTGAAATCCCTCGGCTTAACTGAGGGACTGCAACTAAAACTGATTTTCCTGAGTACTGGAG
+
GGGFFGFGGGGGFGGGGGGGGGGCGGGFGGGGGEGGGGGGGGGGGGGGGGGGGG=FGGGGEFFGGGGGGCFFFGBFGGGD<F9<EFGG@CFFFFGGFGGDFGGGGGGGGGGGGGGGGEEGFBFGGGGGGGGGGGGGGGGFFGFGGGGGGG7FGGFGGG7FGGGGGGGGGCEGGGGGDE58CCGGGGG?E8EFGGFG68CECEGGGGGGEGG?FGGD9:CFF7CFGCCFFGFF<FDEFFG<67=@*<><>D<CF67?DD05FF*2=49-)8A))6?FF<<BB2>
@DE18INS60510:318:000000000-B6LD3:1:1101:7473:2368 1:N:0:GTAGAGGATCGACTAG
TGGGGAATATTGCACAATGGGCGCAAGCCTGATGCAGCCATGCCGCGTGTATGAAGAAGGCCTTCGGGTTGTAAAGTACTTTCAGCGGGGAGGAAGGGAGTAAAGTTAATACCTTTGCTCATTGACGTTACCCGCAGAAGAAGCACCGGCTAACTCCGTGCCAGCAGCCGCGGTAATATGGAGGGTGCAAGCGTTAATCGGAATTACTGGGCGTAAAGCGCACGCAGGAGGTTTGTTAAGTCAGATGTGAAATCGCTGGGCTCCAACTGGGAAATGCATCTGA
+
CFGEDFFGFCEGGGGDC<EE@FC>FEB<FCGGGFFFGG8EFFFDB=C=CF8@D=FFGGGFCDFFGFG<CFEFFGCCFGGGAFFGCCEFCGGG:*88C@BE<<?FGFFCGGGGGE9,?:,CCCFDGGFFCCC@,?EE8C+<C6CFGGCCGDDEGGCGGGGGE*9CD888;85?E85A9++<998C>;>CGCCFGGECFGGGG*C>E7EC?F57EEG==CFD3DGGCCC:**/9<7>FF4DFFB4/*09?80:7CF#############################
@DE18INS60510:318:000000000-B6LD3:1:1101:11731:2371 1:N:0:GTAGAGGATCGACTAG
TGGGGAATATTGCACAATGGGGGAAACCCTAATGCAGCAACGCCGCGTGAAGGATGACGGTTTGCGGATTGTAAACTTCTTTTCTTAGAGATGAAGACAGTGACGGTAACTAAGGAATAAGCATCGGCTAACTACGTGCCAGCAGCCGCGGTAATACGTAGGATGCAAGCGTTATCCGGATTTACGGGGTGTAAAGGGAGCGCAGGCGGGACTGCAAGTTGGATGTGAAATACCGTGGCTTAACCACGGAACTGCATCTGATACTGGCAAGCTTGAGTCTCGT
+
GGGGGGGGFGGGGGGGFFGGGGFGGGGGGFFGGDFGGG<FFGGGGGGFGGDCFFGGGGGGGGG,CCC+7CFEGGGGGGDG9?FGEFGG,CEGGGGCFFGGGG<FGGGGGGCFGGFFGGFGGGGGGGGCFCFGGCGGGGGC,DFGGGFGGDGGFCFGGGGGCEGFF:9EFCB1CE<FGD*68CF99*;:CCE@CGFCC*;C5CECEGGCGGGGDFGFDFFFGGG*09E7:0:>CGDFFDGG4)9@FGFGFDDGGFFFCGBD:F7:BAF?F4814>7:?######
@DE18INS60510:318:000000000-B6LD3:1:1101:19401:2378 1:N:0:GTAGAGGATCGACTAG
TGGGGAATATTGCACAATGGGGGAAACCCTGATGCAGTAACGCCGCGCGAGTGAAGAAGTATTTCGGTATGTAAAGCTCTATCAGCAGGAAAGAAAATGACGGTACCTGACTAAGAAGCCCCGGCTAACTACGTGCCAGCAGCCGCGGTAATACGTAGGGGGCAAGCGTTATCCGGATTTACTGGGTGTAAAGGGAGCGTAGACGGTTTTGCAAGTCTGAAGTGAAAGCCCGGGGCTTAACCCCGGGACTGCTTTGGAAACTGTAGGACTAGAGTGCAGGAGA
+
GGGGGGGGGGGGGGGGEFGGGGGFGGGGGGGGGGGGGGGGGGGGGGGGGGGGGGGGGGGFFGGGGGGGGGGGGGGGGGGGGGFGGGGGFGDFFGGGFGFGGGGGGGGGGGGGGGGGFGGGGGGGGGGGGGGGGGGGGGGGGGGGGGGGGGGGGGGFGGGGGGDCFEFGGGDGGGGGCE5FGGGGGGGEEE9:FGGGGGGGGGGGGGGGGGGGG:C:CGCDFGFGGCFFDCFDGGGFE:CC8FFDGEEGBFFF7F?FGC)5F7D>6)72:?07)<AFFBFB:<5
@DE18INS60510:318:000000000-B6LD3:1:1101:23721:2413 1:N:0:GTAGAGGATCGACTAG
TGGGGAATATTGCACAATGGAGGAAACTCTGATGCAGCGACGCCGCGTGAGTGAAGAAGGGTTTCGGCTCGTAAACTTCTATCAATAGGGAAGAAACAAATGACGGTACCTAAATAAGAAGCCCCGTCTAACTACGTGCCAGCAGCCGCGGTAATACGTATGGAGCAAGCGTTATCCGGATTTACTGGGTGTAAAGGGAGTGTAGGTGGCCATGCAAGTCAGAAGGGAAAATCCGGGGCTCAACCCCGGAACGGCTTGTGAAACTGGACGGCTGGAGTGCAGG
+
DGGGGGGGGGGGGGGGGGGGFFGFGGGGGGGGGGGGGGEGFGGGGGGFGGGGGGFGGGGGGEGGEFGFFCGEGGGGGG9ECEFFEGGEFFGGEGFGC=FGGGGFGGGGGGDFFFAEDFFGGFDGGDFGGGGGGGGGFGFGGGGGGGFGDFGFG<AFGFF@,@F;CC:?CFECFEFF9CEGCE9C;CCFG9CF99;EGGFG8=<+=FFFGGC6+3<9<DC>7C+:8*:<:=<F49C################################################
@DE18INS60510:318:000000000-B6LD3:1:1101:17053:2436 1:N:0:GTAGAGGATCGACTAG
TGGGGAATATTGCACAATGGGGGAAACCCTGATGCAGCAACGCCGCGTGAGTGAAGAAATATTTCGGTATGTAAAGCTCTATCAGCAGGAAAGAAAATGACGGTACCTGACTAAGAAGCCCCGGCTAACTACGTGCCAGCAGCCGCGGTAATACGTAGGGGGCAAGCGTTATCCGGATTTACTGGGTGTAAAGGGAGCGTAGACGGTTTTGCAAGTCTGAAGTGAAAGCCCGGGGCTTAACCCCGGGACTGCTTTGGAAACTGTAGGACTAGAGTGCAGGAGA
+
GGGGGGGGGGGGGGGGGGGGGGGGGGGFGGGGGGGGGF@FGGGGGGGBFGEFGGGGGGGGGGGGGGGFFFGFGGGGGGGGGGGGGGGGGGGGGGGGGFGGGDGGGGGGGGGGGGGGGGGGGGGGGGGFGGGGGGGGGGGGGGGGGGGGDGEGGDFFGGGGGGGGFCGGGDDFCGEGEGGFGGGGGGGG8FG9FEEFEGGGGEGFGECEEGGGFFFFGGGG*9CFFDFGG=CDDGGF@@GGFBF@DC@DE7CC7FFFF7>FG4DF4:F??F?7><AF>24::?>
@DE18INS60510:318:000000000-B6LD3:1:1101:22980:2463 1:N:0:GTAGAGGATCGACTAG
TGGGGAATCTTCCGCAATGGACGAAAGTCTGACGGAGCAACGCCGCGTGAGTGATGAAGGATTTCGGTCTGTAAAGCTCTGTTGTTTATGACGAACGTGCAGTGTGTGAACAATGCATTGCAATGACGGTAGTAAACGAGGAAGCCACGGCTAACTACGTGCCAGCAGCCGCGGTAATACGTAGGTGGCGAGCGTTGTCCGGAATTATTGGGCGTAAAGAGCATGTAGGCGGCTTCATAAGTCGAGCGTGAAAATGCGGGGCTCAACCCCGTATGGCGCTGGA
+
GGGGGGGGGGGGGGGGEGGGGGGFFGGFGGGGGGGGGGGGGGGGGGGEGGGCFFFGGGGGGDGGGGGGGGGGGGGGGGGGGGGGGGGGGGGGGGGGGGGGGGGGGGGGGGGGGGGGGGGGGGFGGFGGGGGGGGGGGGGG5EFGGCGGGGGGGGGGGGGGGGGGGGGFGGGGGGEGEFGGDC6@EGFGGGEE>ECEEGFCEGEC5@FGGGGGGC:CEGGCDGGCCCF7C?<CDGC)=FGFFFFFDGF35<DFG4B*CDBFGD39????0BB(1270?027>47
@DE18INS60510:318:000000000-B6LD3:1:1101:11385:2470 1:N:0:GTAGAGGATCGACTAG
TGGGGAATATTGCACAATGGGGGAAACCCTGATGCAGCGACGCCGCGTGAGCGAAGAAGTATTTCGGTATGTAAAGCTCTATCAGCAGGGAAGAAGAATGACGGTACCTGACTAAGAAGCACCGGCTAAATACGTGCCAGCAGCCGCGGTAATACGTATGGTGCAAGCGTTATCCGGATTTACTGGGTGTAAAGGGAGCGCAGGCGGTACGGCAAGTCTGATGTGAAATCCCGGGGCTCAACCCCGGTACTGCATTGGAAACTGTCGGACTAGCGTGTCGGAG
+
GGGGGGGGFGGCGGGFGFGGGGGGGGGFDGGGGGGGGGEGGGGGGGGFGGGGGGCEGGGGC?<EFGGGGGGFGGGGGGGGFGGGGGGGFGGGGGGGGGGGGGGGGGGGGGGGGGGGFEGGGGGGGGCGGGFGGGGDGGGGGGGGGGGGGGGECFGGCC9FC?FGGFFGGC7CFGGGEGC8@E9FGGG*;:FC7<FECEGG5EEGGGDGCGGCCE5E77CFFGGCFGGDFGFGDGGF33<=??FDGG@>8D7CDF=7C<?.C@FG*<@################
@DE18INS60510:318:000000000-B6LD3:1:1101:14893:2474 1:N:0:GTAGAGGATCGACTAG
TGGGGAATATTGCACAATGGAGGAAACTCTGATGCAGCGACGCCGCGTGAGTGAAGAAGTATTTCGGTATGTAAAGCTCTATCAGCAGGGAAGAAAATGACGGTACCTGACTAAGAAGCACCGGCTAAATACGTGCCAGCAGCCGCGGTAATACGTATGGTGCAAGCGTTATCCGGATTTACTGGGTGTAAAGGGAGCGTAGGTGGCAAGGCAAGCCAGAAGTGAAAACCCGGGGCTCAACCGCGGGATTGCTTTTGGAACTGTCATGCTAGAGTGCAGGAGG
+
GGGGGGGGGGGGGGGGGGGGGGEFGGGGGGGGGEGGGGFGGGGGGGGGGGGFGGGGFGGF,EDFGGGGCGGCGGGGGGGGGFGGGGFFFGFGGGGFFFGGFGGGFGGGGFGGFFGDGGGGFGGGGGGCFFFGGFGGGGGGGFGGGDFGGDEFGGGFFGGGGGGFGCGGCFGGG;FEEGGFGGGGGGGCEGFFFFEFGGG:>EGGCFGGGC5EGF5*:CF<4CCFG7?FGDGDGG:70;C4<FDEDGFG@4<C*96?FGFDC9=:FDF>B4<62<:2)-47:?F
@DE18INS60510:318:000000000-B6LD3:1:1101:16249:2489 1:N:0:GTAGAGGATCGACTAG
TGGGGAATATTGCACAATGGAGGAAACTCTGATGCAGCGACGCCGCGTGAGTGAAGAAGTAATTCGTTATGTAAAGCTCTATCAGCAGGGAAGATAGTGACGGTACCTGACTAAGAAGCTCCGGCTAAATACGTGCCAGCAGCCGCGGTAATACGTATGGAGCAAGCGTTATCCGGATTTACTGGGTGTAAAGGGAGTGTAGGTGGCCATGCAAGTCAGAAGTGAAAATCCGGGGCTCAACCCCGGAACTGCTTTTGAAACTGTAAGGCTAGAGTGCAGGAGG
+
GGGGGGGGFGGFGGGFFGGGGGGGGGGGGGFGGGGGFEFGCGGG@FG>FEEDFGGGGGGFFGGGGGECFFGGGGGEDAFFGGGGGFGEFGGGGGGGGGGGGGGGGGGGGGFFGGGGGGGGGGGGGGGGGGGGGGGGGGGGGGGGGGGGGGGFGDF@ECCGFGGGGGGGGGGFGGGGGGGGGGGGGFEEEGGEGGGGGEGGGGGGGGGFGFG??<F:9>FFCCCFFFFGGGGGGGGE3;FG?FF@GEFC@4FGD/=*7C<AGF>C*6FB09?4<?<B9:<B??F
@DE18INS60510:318:000000000-B6LD3:1:1101:19685:2499 1:N:0:GTAGAGGATCGACTAG
TAGGGAATTTTCGGCAATGGGGGAAACCCTGACCGAGCAACGCCGCGTGAAGGAAGAAGGTTTTCGGATTGTAAACTTCTGTTATAAAGGAAGAACGGCGGCTACAGGAAATGGTAGCCGAGTGACGGTACTTTATTAGAAAGCCACGGCTAACTACGTGCCAGCAGCCGCGGTAATACGTAGGTGGCAAGCGTTATCCGGAATTATTGGGCGTAAAGAGGGAGCAGGCGGCAGCAAGGGTCTGTGGTGAAAGCCTGAAGCTTAACTTCAGTAAGCCATAGAA
+
GGGGGGGGGGGGGGGGGGGGGGGGGGGFGGGGGGGGGGGGGGGDGGGGGGGGGGGGGGGGFGGGAFGGGGGGGGGGGGGGGFGGGGGGGAFGGGGGGDGGGGGGGGGGGGGGGGGGGGGGGGGGGGGGGGGGG9FGGGGGGGGGDFGGGGECCGGGGGGFFGGGGGGFGFGGG<FCCFGG9C>EFGGFCCGCGGGE*<CEGCEF79@F?C=FGEGGGFGFFD=DGGGFGGGDDGGFFFFGF?482<FGFFGGGF@FGF02C4>FFF4<26<<A243::BB>AF
@DE18INS60510:318:000000000-B6LD3:1:1101:20552:2501 1:N:0:GTAGAGGATCGACTAG
TGGGGAATATTGCACAATGGGGGAAACCCTGATGCAGCGACGCCGCGTGGAGGAAGAAGGTCTTCGGATTGTAAACTCCTGTTGTTGAGGAAGATAATGACGGTACTCAACAAGGAAGTGACGGCTAACTACGTGCCAGCAGCCGCGGTAAAACGTAGGTCACAAGCGTTGTCCGGAATTACTGGGTGTAAAGGGAGCGCAGGCGGGAAGACAAGTTGGAAGTGAAATCTATGGGCTCAACCCATAAACTGCTTTCAAAACTGTTTTTCTTGAGTAGTGCAGA
+
GGGGGGGGGGGGGGGGGGGGGGGGGGGGGGGGGGGGGGGGGGGGGGGGGGGGGGGGGGGGGGGGGGGEGCGFGGGGGGGGGGGGGGGGFGGGGGGGGGGGGGGGGGGGGGGGGGGGGGGGGGGGGGGGGGGGGGGGGGGGGGGGGGGGGGGGGGGGGGGFGGGGGGGG@CEGGGGGCGGGGGGGGGFGEGFFFFEGGEGG>CGGGGGEGGGGEGF<3:F:GGGGCF?*<CCGGCDF45CGFFE3CGFGFGGFCFFFGGBAF4F>?A??F=><28:A<47A>96
@DE18INS60510:318:000000000-B6LD3:1:1101:17678:2521 1:N:0:GTAGAGGATCGACTAG
TGGGGAATATTGCACAATGGGGGAAACCCTGATGCAGCGACGCCGCGTGAGCGAAGAAGTATTTCGGTATGTAAAGCTCTATCAGCAGGGAAGAAAATGACGGTACCTGACTAAGAAGCCCCGGCTAACTACGTGCCAGCAGCCGCGGTAATACGTAGGGGGCAAGCGTTATCCGGATTTACTGGGTGTAAAGGGAGCGTAGGTGGCCAGGCAAGTCAGAAGTGAAAGCCCGGGGCTTAACCCCGGGACTGCTTTTGAAACTGCAGGGCTAGAGTGCAGGAGG
+
GGGGGGGGGGGGGCFGGGGGGGGGGGGGGGGGGGGGGGGGGGGGGGGGDGG8CGGGGGGGGGCFEGGGGGGGGGGFGGGGGFFGGGGGGGCGGGGEGGGGGGGGGGGGAEGGGGGGGGGGGGDGGGGGGGGGGGGGGGGGGGGGGGGGGGGGFGGGGGGGGG7FCFGGGGGGGGGGD8BFGGGGGGGDGFG+:7E5C*:CEGGGGGGFCCGGGGGGGGGGGGFD7FDCFFGDGGGF5)9>FBF:DGF5DGF5>=FFGDA9CFG*/5>9:F1<??FBFAA??BB
@DE18INS60510:318:000000000-B6LD3:1:1101:18881:2536 1:N:0:GTAGAAGATCGACTAG
TCGGGAATATTGCGCAATGGAGGAAACTCTGACGCAGTGACGCCGCGTGCAGGAAGAAGGTTTTCGGATTGTAAACTGCTTTAGACAGGGAAGAACAAAGACAGTACCTGTAGAATAAGCTCCGGCTAACTACGTGCCAGCAGCCGCGGTAATACGTAGGGAGCGAGCGTTATCCGGATTTATTGGGTGTAAAGGGTGCGTAGACGGGAAGTCAAGTTAGTTGTGAAATCCCTCGGCCTAACTGAGGAACTGCAACTAAAACTGATTTTCTTGAGTACTGGAG
+
GGGGGGFGGGGGGGGGGGGGGGGGGGGGGGGGGGGGGFFGGGGGEEGGEGGGGGGGFFGG@FCFGBECFDC,8FFGGGGF,@FCGGEC7>CFFGGGGGGGEFGGGGFFGGGGGGGFGGGG<8FCGGGGFFGGFGF<EGGGFGGGGGGEGG8EGFGFCFGGGGEGGGGGGCCGGGGGGG8CCF7FGFG*:CGGGGFGFEE*AEGC<8CGEGE?EFGG7CDCG>F:=*+:+A*9CFC)775CF>??G6@*7DG4C*749FB:>46??)9A)9AA2244-<BA7B#
@DE18INS60510:318:000000000-B6LD3:1:1101:24548:2554 1:N:0:GTAGAGGATCGACTAG
TGGGGAATATTGCACAATGGAGGAAACTCTGATGCAGCGACGCCGCGTGAGCGAAGAAGTAGTTCGCTATGTAAAGCTCTATCAGCAGGGAAGATAGTGACGGTACCTGACTAAGAAGCTCCGGCTAAATACGTGCCAGCAGCCGCGGTAATACGTATGGAGCAAGCGTTATCCGGATTTACTGGGTGTAAAGGGAGTGTAGGTGGCCAGGCAAGTCAGAAGTGAAAGCCCGGGGCTCAACCCCGGGACTGCTTTTGAAACTGCAGGGCTAGAGTGCAGGAGG
+
GGGGGGGGGGGGGGGGGGGGGGGGGGGGGGGGGGGGGGGGGGGGGGGGGGGGGGGGGGGGGGGGGGGGGGGGGGGGGGGGGGGGGGGGGGGGGGFCEGGGGGGGGGGGGGGGGGGGGGGFGGGGGGGGGGGGGGGGGGGGGGGGGGGGGGGGGGGFGFFGGGGGGGGGGGGGGGGGEGGGGGCEFG2BEGCGGGGFEEFCFCCBFGGFFGGG:7E+CDGGGGGDFGGGG=DGGGC>7327FFFFGGF3@47<766=7*697/:9F?F;().477<BFFFB:?E
@DE18INS60510:318:000000000-B6LD3:1:1101:13847:2557 1:N:0:GTAGAGGATCGACTAG
TGGGGAATTTTGGACAATGGGCGAAAGCCTGATCCAGCAATGCCGCGTGCAGGATGAAGGCCTTCGGGTTGTAAACTGCTTTTGTACGGAACGAAAAGCTTCGGGTTAATACCCTGGAGTCATGACGGTACCGTAAGAATAAGCACCGGCTAACTACGTGCCAGCAGCCGCGGTAATACGTAGGGTGCAAGCGTTAATCGGAATTACTGGGCGTAAAGCGTGCGCAGGCGGTTCTGTAAGACAGAGGTGAAATCCCCGGGCTCAACCTGGGAACTGCATCTGA
+
GGGGGGGGGGGGGGGGGGFFGGGGGGGGGGGGGGGGGGGGGGGGGGGGGGGGGGGGGGGGGGGGGGGGFFGGGGGGGGGEFGGGGGGGGFGGGGGBFGGGGGGGGFGGGGGGGGGGGGGGGGGGGGGGGGGGGEGGGGGGGGGGGGGGGGGGGGGGGGGGGGGGGGCGGEGGGEGGECGG?FGGGGGGGGGGGBEGGGGFEGGGC79FGGGGGEEEGGGGGGGGGGGGGGGCGGD@BFGGFFFFFGFDFDF:>FFFGD>;7)*C@:;7?@???6:<2ABDF<F
@DE18INS60510:318:000000000-B6LD3:1:1101:21109:2559 1:N:0:GTAGAGGATCGACTAG
TGGGGAATATTGGGCAATGGGCGCAAGCCTGACCCAGCAACGCCGCGTGAAGGAAGAAGGCTTTCGGGTTGTAAACTTCTTTTCTTAGGGACGAAGCAAGTGACGGTACCTAAGGAATAAGCCACGGCTAACTACGTGCCAGCAGCCGCGGTAATACGTAGGTGGCAAGCGTTATCCGGATTTACTGGGTGTAAAGGGCGTGTAGGCGGGATTGCAAGTCAGATGTGAAAACCACGGGCTCAACCTGTGGCCTGCATTTGAAACTGTAGTTCTTGAGTACTGG
+
GGGGGGGGGGGGGGGGGGGGGGGGGGGGGGGGGGGGGGFGGGGGGGGGGGGGGGGGGGGGGGGGGGGGGGGGGGGGGGGGGGGGGGGGGGGGGGGGGGGGGGGGGGGGGGGGGGGGGGGGGG,FGGEGGGGGGGGGGGGGGGGGGGGGGGGGGGGGGG?GGG?EFGGGGGGGGGGGFGGG>ECFFCFGGEGCCFFGGGGG:CG>FG6CGGGGF=?C7DGFGGGFFCFGGGGGDF<7>DD9<6?FG6>7?GGFFFF@C74<C7CC*4*6<@<>244.)4<2<4?
@DE18INS60510:318:000000000-B6LD3:1:1101:24015:2562 1:N:0:GTAGCGGATCGACTAG
TGGGGAATATTGCACAATGGGGGAAACCCTGATGCAGCGACGCCGCGTGGAGGAAGAAGGTCTTCGGATTGTAAACTCCTGTTGTTGGGGAAGATAATGACGGTACCCAACAAGGAAGTGACGGCTAACTACGTGCCAGCAGCCGCGGTAAAACGTAGGTCACAAGCGTTGTCCGGAATTACTGGGTGTAAAGGGAGCGCAGGCGGGAAGACAAGGTGGAAGTGAGATCTATGGGCTCAACCCATAAACTGCTTTCAAAACTGTTTTTCTTGAGTAGTGCAGA
+
GGGGGGGGGGGGGGGGGGGGGGGFFGG8FGFGGGGGGGEGGGGGGGGFFGGGGGGGGGGGGFGGGGGEGFGGGGGGGGGGGGGGGGGGGGGFGGGGGGGGGG=FGGFGGGGGGGGCGFGGGFGGGGGGGGGGGGDFGGGGGGGGGGGGFGGGGGFGGCEFGGGGGGGGCFEEA?FEDGGGGCFGGGGGEG9CFGGGGCC88CC?EGGGGEFFDFG*3>CC45<FFGFFGGGGGCGFFFFC:FFFGG=7??F4DBFFGGAFG?FC@<F(8B)-::<>BFBBAA4
@DE18INS60510:318:000000000-B6LD3:1:1101:20793:2594 1:N:0:GTAGAGGATCGACTAG
TGGGGAATATTGCACAATGGAGGAAACTCTGATGCAGCGACGCCGCGTGAGTGAAGAAGTAATTCGTTATGTAAAGCTCTATCAGCAGGGAAGATAGTGACGGTACCTGACTAAGAAGCTCCGGCTAAATACGTGCCAGCAGCCGCGGTAATACGTATGGAGCAAGCGTTATCCGGATTTACTGGGTGTAAAGGGAGTGTAGGTGGCCATGCAAGTCAGAAGTGAAAATCCGGGGCTCAACCCCGGAACTGCTTTTGAAATTGTAAGGCTAGAGTGCAGGAGG
+
GGGGGGGGGGGGGGGGGGGGGGGGGGGGGGGGGGGGGGGGGGGGGGGGGGGGGGGGGGGGGGGGGGEFGCGGGGGGGGGGGGGGGGGGGGGGGGGGGGGGGGGGGGGGGGGGGGGGGGGGGGGGGGGGGGGGGGFGGGGGGGGGGGGGGGGGGGGFGEFGGGGFFFGGGGGGGGGGGGDGFGCGGGGGGGGGGGGGGEGGGGGGGGGFGGGGGEFFFGGGGGD*<DC>GGCDDDGF>FD6<>;>GGEGF6FD7?4FDGFBCFGGFAFF?F08?DFD>>F<??F
@DE18INS60510:318:000000000-B6LD3:1:1101:20675:2615 1:N:0:GTAGAGGATCGACTAG
TGGGGAATATTGCACAATGGGGGAAACCCTGATGCAGCAACGCCGCGTGAGTGAAGAAGTATTTCGGTATGTAAAGCTCTATCAGCAGGAAAGAAAATGACGGTACCTGACTAAGAAGCCCCGGCTAACTACGTGCCAGCAGCCGCGGTAATACGTAGGGGGCAAGCGTTATCCGGATTTACTGGGTGTAAAGGGAGCGTAGACGGTTTTGCAAGTCTGAAGTGAAAGCCCGGGGCTTAACCCCGGGACTGCTTTGGAAACTGTAGGACTAGAGTGCAGGAGA
+
GGGGGGGGGFGGGGGFFAFGGGGGGGGEGGGGGGGGGGGGGGGGGGGGGGEFGGGGGGGGFGGFGGGGGGGFGGGGGGGGGGGGGGGGFBFGGGGGGGGGGGEGGGGDFGGGGGGAFGGGGGGGGGGGGGGGGGGGEGGGGGFGGGGGFGGGCFG?FGGDEGGGGGGBCFEFGGGG:CEGFGDGFE;CEE7CCFEGGGGEGEE0AG;88@EE:9?3<77CC9<6<:CGFACCDGC>.5CDFFFEGGE<ECCD>?B?G2480/???9F?F4(89<>>F<AB:28
@DE18INS60510:318:000000000-B6LD3:1:1101:21477:2622 1:N:0:GTAGAGGATCGACTAG
TGGGGAATATTGCACAATGGAGGAAACTCTGATGCAGCGACGCCGCGTGAGTGAAGAAGTAATTCGTTATGTAAAGCTCTATCAGCAGGGAAGATAGTGACGGTACCTGACTAAGAAGCTCCGGCTAAATACGTGCCAGCAGCCGCGGTAATACGTATGGAGCAAGCGTTATCCGGATTTACTGGGTGTAAAGGGAGTGTAGGTGGCCATGCAAGCCAGAAGTGAAAATCCGGGGCTCAACCCCGGAACTGCTTTTGAAACTGTAAGGCTAGAGTGCAGGAGG
+
GGGGGGGGGGGGGGGGGGGGGGGGGGGGGGGGGGGGGGGGGGGGGGGGGGGFGGGGGGGGGFGFGGGGGGGGGGGGGGGGGGGGGGGGGGGGFGGGGGGGGGDGGGGGGGGGGGGGGGGGGGGGGCGGGGGGGGGGGGGGGGGFGGGGGGGFGGGEGGGGGGGGGGGGGCGGGGGEEEEFGGGGGGGG>CEGGGGGGGGFFGGGGF6CGFGGGGGGGGGG4CFGFGGGGGGGGGGFFFFGFFFECEDDE*9CC?B=DGBAFBG7F>FD:<????FF<AFFF<>
@DE18INS60510:318:000000000-B6LD3:1:1101:14737:2633 1:N:0:GTAGAGGATCGACTAG
TGGGGAATATTGCACAATGGGGGAAACCCTGATGCAGCAACGCCGCGTGAAGGATGACGGTTTTCGGATTGTAGACTTCTTTTCTTAGGGATGAAGACAGTGACGGTAGCTAAGGAATAAGCATCGGCTAACTACGTGCCAGCAGCCGCGGTAATACGTAGGATGCAAGCGTTATCCGGATTTACTGGGTGTAAAGGGAGCGCAGGCGGGACTGCAAGTTGGATGTGAAATACCGTGGCTTAACCACGGAACTGCATCCAAAACTGTAGTTATTGAGTGAAGT
+
FFGGGGGGGDGGGGGFFEFFFGGGGGGDGGGGGGGGGGGGGGGGGGE>C:DFGGGGGGGGFGGDFGDF@EGFGGGGGGGGGGGGGGGGC@EFGGGFGGGFGGGGGGGGGGGGEFGDF8FEEGG<FGGDGGGGGGGGGGFGGGGGGGFFGGGGGGGGGGFFGGGGGGFGGGGGEGCGGGEGDGGGGDGGGGGECFGFFEFEGEEGGEEEGGGGGF6FGGFFFDACG4EFGGFGFFG>FBDF@FFFFGFD>>CDF=66*:::GFGG:6*6<?2))656A)26>B7
@DE18INS60510:318:000000000-B6LD3:1:1101:11227:2664 1:N:0:GTAGAGGATCGACTAG
TGGGGAATATTGCGCAATGGGGCAACCCTGACGCAGCCATGCCGCGTGAATGAAGAAGGCCTTCGGGTTGTAAAGTTCTTTCGGTAGCGAGGAAGGCACTTAGTTTAATAAACTAGGTGATTGACGTTAACTACAGAGGAAGCACCGGCTAACTCCGTGCCAGCAGCCGCGGTAATACGGAGGGTGCGAGCGTTAATCGGAATAACTGGGCGTAAAGGGCACGCAGGCGGTGACTTAAGTGAGGTGTGAAAGCCCCGGGCTTAACCGGGGAATTGCATTTCAT
+
GGGEFGGFFFBGFGGGG7FGGGGGEBBFGGGGGGGGGFGGGGGGDGFGGGGFFGGGGGGGGFGGGGGFGGGGGGGGGGGGGGGGGGEGGFGGGGGGGGGGGGGGGGGGGGGGGGGFGFGGGGGGGGGFGGGCGGGGGGGGGDGFGGGGGGGGGGGGGGGGGGFGGGGGGGGGGGECEFCGGGGGGGGGGGDG8?E>CCEE5?F6FEGGGGDGECCFGGGCFGGCGDG3EE3CF:>4=4*29@=:FGFGFGCGGFFECD90>>FFF<)49>9:???<AD#####
@DE18INS60510:318:000000000-B6LD3:1:1101:23921:2688 1:N:0:GTAGCGGATCGACTAG
TGGGGAATATTGCACAATGGGGGAAACCCTGATGCAGCAACGCCGCGTGAGTGAAGAAGTATTTCGGTATGTAAAGCTCTATCAGCAGGGAAGAAAATGACGGTACCTGACTAAGAAGCCCCGGCTAACTACGTGCCAGCAGCCGCGGTAATACGTAGGGGGCAAGCGTTATCCGGACTTACTGGGTGTAAAGGGAGCGTAGACGGCAGCGCAAGTCTGAAGTGAAAGCCCGGGGCTCAACCCCGGAATGGCTTTGGAAACTGTGCAGCTAGAGTACCGGAGG
+
GGGGGGGGGGGGGGGGGGGGGGGGGGGGGGGGGGGGGGGGGGGGGGGGGGGGGGGGGGGGGGGGGGGGGGGGGFGGGGGGGGGGGGGGGGGGGGGGGGGGGGGGGGGGGGGGGGGGGGGGGGGGGGGGGGGGGGGGGGGGGGG7CFEFFFEFGGGFGGEGGGGGGGGGDGG7FGGGGGGFGGGGFGCGGGFCGGGGGGGGGGCGGGGGECEECCGGGGG>FG9FCGGFGFGGGGGFB@FGFFBFGGEGFGFG>FFFGFF<>*:0@<@A::><)4<A)<?F9>E
@DE18INS60510:318:000000000-B6LD3:1:1101:21567:2688 1:N:0:GTAGAGGATCGACTAG
TGGGGGATATTGCACAATGGGGGAAACCCTGATGCAGCGACGCCGCGTGGAGGAAGAAGGTTTTCGGATTGTAAACTCCTGTCGTTAGGGACGATAATGACGGTACCTAACAAGAAAGCACCGGCTAACTACGTGCCAGCAGCCGCGGTAAAACGTAGGGTGCAAGCGTTGTCCGGAATTACTGGGTGTAAAGGGAGCGCAGGCGGGAAGACATGTTGGAAGTGAAAACCATGGGCTCAACCCATGAATTGCTTTCAAAACTGTTTTTCTTGAGTAGTGCAGA
+
GGGGGGGGGGGGGGGGGGGGGGGGGGGGGGGGGGGGGGGGGGGGGGGGGGGGGGGGGGGGGDFGGGGGGGGGGGGGGGGFGGGGFGGGGGGGGGGGGGGGGGGGGGGGGGGGGGGGGGGGGGGGGGGGGGGGGGGGGGGGGGGGGGGGGGGGGGGFGGGGGGGGGGGEEGGGGGGGGGFGGGGGGGGGEGGCFEGGGGGGGGGGGGGDGGGGFGFEEGGGGG<CFG9FGEFFGGGFFFCGFFFFGG=FFCGGG4@FC>:<F?C:6:F0??2<A39AAAF>AFF
@DE18INS60510:318:000000000-B6LD3:1:1101:8046:2712 1:N:0:GTAGAGGATCGACTAG
TGGGGAATATTGCACAATGGGGGAAACCCTGATGCAGCAACGCCGCGTGAAGGAAGAAGTATTTCGGTATGTAAACTTCTATCGACAGGGAAGAAACAAATGACGGTACCTGAATAAGAAGCACCGGCTAAATACGTGCCAGCAGCCGCGGTAATACGTATGGTGCGAGCGTTATCCGGATTTACTGGGTGTAAAGGGTGCGTAGGCGGTCATGCAAGTCATATGTGAAATGTCAGGGCTTAACCTTGGCGCTGCATAAGACACTGTATGACTAGAGTGCAGG
+
FFGFCGGGFGGCGGGEFGGGGGGGGFG<FGGFGFCEFGGGGG>FGCGCGGGFF@FGFGGGAGAEGGGGGGGGECFFGGGG9?EFGG:FFGFGGGFGGC@FG<?FCEF7=DGGDFGGGDCEDECFFFGGGDF9F9FGGF7FFFGGGFF@FGGGG7C9FGC9FCFDF9:*:::EG7F9FEG7:8C9+5;C5<8<;F9CC*=71:C;C5@EEGCCC9CE+::CFD779CCCG+:*00:=)7*9<669:CFGF:5DG).0>F<<7*0005B################
@DE18INS60510:318:000000000-B6LD3:1:1101:9798:2729 1:N:0:GTAGAGGATCGACTAG
TCGGGAATATTGCGCAATGGAGGAAACTCTGACGCAGTAACGCCGCGTGCAGGAAGAAGGTTTTCGGACTGTAAACTGCTTTAGACAGGGAAGAACAAAGACAGTGCCTGTAGAATAAGCTCCGGCTAACTACGTGCCAGCAGCCGCGGTAATACGTAGGGAGCGAGCGTTATCCGGATTTATTGGGTGTAAAGGGTGCGTAGACGGGAAGTCAAGTTAGTTGTGAAATCCCTCGGCTTAACTGAGGAACTGCAACTAAAACTGATTTTCTTGAGTACTGGAG
+
GGGFFFEGDGGGGEGGDFDGGGGGFGGFGFFGFCCGGFFFEFDFGGGGGCDGCFFGGGGFFGFFCCEEFGF,EFE?FEGFFGGGGGGDGGGDFFFGGGGGGF8FAFFGFGEFGFCDFGGGD,ACECFGGGGGFGDFGDFF?CFFGG+@CFECDFGGFFGGCFGGGGGGDFEEGGGGGGC7ECF+2981=?2C@@FE8*A81;8CEGDEEED<<EC?2?FGCCFGCF?FGF49*5>:B35>B?FFGG>4<C*94??FGF2:FFFGF27)54)).6?94A>A>1@
@DE18INS60510:318:000000000-B6LD3:1:1101:10056:2746 1:N:0:GTAGAGGATCGACTAG
TAGGGAATCTTCGGCAATGGGGGCAACCCTGACCGAGCAACGCCGCGTGAGTGAAGAAGGTTTTCGGATCGTAAAGCTCTGTTGTAAGTCAAGAACGGGTGTGGGAGTGGAAAGTTCACACTGTGACGGTAGCTTACCAGAAAGGGACGGCTAACTACGTGCCAGCAGCCGCGGTAATACGTAGGTCCCGAGCGTTGTCCGGATTGATTGGGCGTAAAGCGAGCGCAGGCGGTGTGATAAGTCTGAAGGTAAAGGCTGGGGCTCAACCATAGTTCGCGTTGGA
+
FGFFEGGFEGGCFGGGD<FGGGGGGGGFFGGGEGCGGFFFGGGEEGGGGGECFFCFGGGGFGACGGGE+@CFFFDFC<F9?F,F=EFG5AEEEFFFGGG+@@CFGGGFFCFFDF8,CCFFCGGDFFGEGFG7FC<=FFCFFFGGGE7FFFG7FFG9CCG:7CFFG*<:CFEDGGCEG9CFE?CBE9C?CEC58E/:C*:9AEC:709++<6=@:/:E7F>>9:<GGGGD5><))*096:FF747?C?C###################################
@DE18INS60510:318:000000000-B6LD3:1:1101:11768:2758 1:N:0:GTAGAGGATCGACTAG
TGGGGAATATTGCACAATGGGGGAAACCCTGATGCAGCAACGCCGCGTGAGTGAAGAAGTATTTCGGTATGTAAAGCTCTATCAGCAGGAAAGAAAATGACGGTACCTGACTAAGAAGCCCCGGCTAACTACGTGCCAGCAGCCGCGGTAATGCGTAGGGGGCAAGCGTTATCCGGATTTACTGGGTGTAAAGGGAGCGTAGACGGTTTTGCAAGTCTGAAGTGAAAGCCCGGGGCTTAACCCCGGGACTGCTTTGGAAACTGTGGGACTAGAGTGCAGGAGA
+
GGGGGGGGGGGDCFDFDGGGG7FC@EFGGGF@EFGDFC@CFGGGGGGGCDEGAAC<EFGGGCFFGGGE=FFFFFGDGGGGGGFFCGCFGGGGG@D<FGC<FFGGGGGGGGGGGFC<<F?CFGGCGGDGGGFGGFGCFGGGGGFGGGGG>:CEF9CBCFGDEFEGGGGG@<CGGGDGCEGGC<C9ECECEGGDGGD*A*?:*?CFGGC8:CC?7CECEC7FC*22:2<CE:FGGDGFEFGG69).):5)55<C*=0*96<AF@#####################
@DE18INS60510:318:000000000-B6LD3:1:1101:12302:2784 1:N:0:GTAGAGGATCGACTAG
TGGGGAATATTGCACAATGGGCGAAAGCCTGATGCAGCAACGCCGCGTGAAGGATGAAGGGTTTCGGCTCGTAAACTTCTATCAATAGGGAAGAAACAAATGACGGTACCTAAATAAGAAGCCCCGGCTAACTACGTGCCAGCAGCCGCGGTAATACGTAGGGGGCAAGCGTTATCCGGAATTACTGGGTGTAAAGGGAGCGTAGACGGTTTTGCAAGTCTGAAGTGAAAGCCCGGGGCTTAACCCCGGGACTGCTTTGGAAACTGTAGGACTAGAGGGCAGG
+
GGGGGEFGFGGGGGGGGGGGGGEGGGGFGCFGGGGGGEFFFEGCFGGBFEGGGGFGGGGFGGGGGGGGFGGFGGGGGGGGG,@FCDFFFGCGGGGGFGGGGGGGGG7FFGFGFGGGFCGGGG:FGEEECFFGGGGGGGGGGGGGFGFG>EGGGGGGGGCEGGGGGGGGG5EEGGGCCA>EGGGG??FGFFECGGGGG>FEGEEGGGGGEC:*;:?EFGFFGGGGGGGGGFGG4*9>D>)9)?6=>:@D>DDDCFF?FFA?D7DC4</:<=?723:AF######
@DE18INS60510:318:000000000-B6LD3:1:1101:12876:2789 1:N:0:GTAGAGGATCGACTAG
TGGGGAATATTGCACAATGGGGGAAACCCTGATGCAGCAACGCCGCGTGAGTGAAGAAGTATTTCGGTATGTAAAGCTCTATCAGCAGGAAAGAAAATGACGGTACCTGACTAAGAAGCCCCGGCTAACTACGTGCCAGCAGCCGCGGTAATACGTAGGGGGCAAGCGTTATCCGGATTTACTGGGTGTAAAGGGAGCGTAGACGGTTTTGCAAGTCTGAAGTGAAAGCCCGGGGCTTAACCCCGGGACTGCTTTGGAAACTGTAGGACTAGAGTGCAGGAGA
+
GGGGGGGGGGGGGGEGGGGGGGGGGGGGGFGGGGGGGGCFGGGGGGGFEEGGGGFGGGGGGEFGGGGGGGGFGGGGGGGGFFGGGGGGGGGGGGGGGGGGGGGGGGGFEGGGGGGGGGGFGGGGGGGFCFGGGGGGGGGG7BFDGGCFFCGGGGGBFGGGGGGCGGFGCEEGGGGGGEGGGGGGGGCG8FGGGGGGGGGGGGGGECCECCGGGFGGCFDCFG9DGGG=E:CGCDC>5>CGFFFBGGFGF4CGGF?FGD>AGFF*16?).902<<4<29AF###
@DE18INS60510:318:000000000-B6LD3:1:1101:6571:2803 1:N:0:GTAGAGGATCGACTAG
TGGGGAATATTGCACAATGGAGGAAACTCTGATGCAGCGACGCCGCGTGAGTGAAGAAGTAGTTCGCTATGTAAAGCTCTATCAGCAGGGAAGATAGTGACGGTACCTGACTAAGAAGCTCCGGCTAAATACGTGCCAGCAGCCGCGGTAATACGTATGGAGCAAGCGTTATCCGGATTTACTGGGTGTAACGGGAGTGTAGGTGGCCAGGCAAGTCAGCAGTGAAAGCCCGGGGCTCAACCCCGGGACTGCTTTTGAAACTGCAGGGCTAGAGTGCAGGAGG
+
CFGFFG@FFFGGGGGFGGFG9FFCE<FFFFEGGF9FGFEGEGGGC@FFE,CFGCFFG?EFEFDFCEGG:C?FFGGFGCBCFFFGGGGFGGGGGGGGAF9BFGEGCFEFGFGGAFG9FFGGGGCFD:FGFFFGGGGG7F@F@FABBFGDB@<=FFFFFF:FGGGCEG7CBFGGGGDG<;:9CEFGGGB58C9,1:EGEEGFFGF9CEG6EGFC;=:?<DF*:C097C?DF653>CDF3@*9?>;DGGBG5CGF*/7?FGFBGF76*57;?F147,69D)<::?E
@DE18INS60510:318:000000000-B6LD3:1:1101:24553:2818 1:N:0:GTAGAGGATCGACTAG
TGGGGAATATTGCGCAATGGGGGCAACCCTGACGCAGCCATGCCGCGTGAATGAAGAAGGCCTTCGGGTTGTAAAGTTCTTTCGGTAGCGAGGAAGGCACTTAGTTTAATAAACTAGGTGATTGACGTTAACTACAGAAGAAGCACCGGCTAACTCCGTGCCAGCAGCCGCGGTAATACGGAGGGTGCGAGCGTTAATCGGAATAACTGGGCGTAAAGGGCACGCAGGCGGTGACTTAAGTGAGGTGTGAGAGCCCCGGGCTTAACCTGGGAATTGCATTTCA
+
GGGGGGGGGGGGGGGGGGGGGGGGGGGGGGGGFGGGGGGGGGGGGGGEGGGGGGGGGGGGGGGGGGGGGEGFFGGGGGGGGGGGGGGGGGGGGCFGGGGGGGGGGFGGGGGGGGGGGGGGGGFGGFGGGGGGGGGGGGDGGGGGGGCGGGGGGGGGGGGGGGGGGGGGFGGGGGGEGGGGGGGGGGGGGGGGG>EEGGGGGGGGGCGFGGGGGGGGGFDGGGCGECGGCGGCG3D4==CCBFFFG+7:5:FFGF4>GGB67359@BFBBF:((43?A######
@DE18INS60510:318:000000000-B6LD3:1:1101:8362:2822 1:N:0:GTAGAGGATCGACTAG
TGGGGAATATTGCACAATGGAGGAAACTCTGATGCAGCGACGCCGCGTGAGTGAAGAAGTAATTCGTTATGTAAAGCTCTATCAGCAGGGAAGATAGTGACGGTACCTGACTAAGAAGCTCCGGCTTAATACGTGCCAGCAGCCGCGGTAATACGTATGGAGCAAGCGTTATCCGGATTTACTGGGTGTAAAGGGAGTGTAGGTGGCCATGCAAGTCAGAAGTGAAAATCCGGGGCTCAACCCCGGAACTGCTTTTGAAACTGTAAGGCTAGAGTGCAGGAGG
+
FGDFGGGGGGGGFGGFGGFGCFGGGGGGGFFGGGGFGFFEEFGFEGGGGGGGGGFGGGGCCFGGGGDGGGGGGGGGGGFGGGGGFGGGFE>F>FG9DFFFFEGGGGGGGGGGGGGGGGGGGGGGGGGGGGGGGGGGEGGGFCGGEEEGGGGGGFECGGGGGGGGFGFGGCGGGGGD**ACFGCCCCFGGGDFEFEGG5CGFGGGGCFGGGGGFCF?EGGC7>CCF7<FFG4DDGGFFFFGFFDEGCDC>FFGFFFFGGFFGFD7=4F0?603<?)<A9AB?F>
@DE18INS60510:318:000000000-B6LD3:1:1101:17445:2823 1:N:0:GTAGAGGATCGACTAG
TGGGGAATATTGCACAATGGGGGAAACCCTGATGCAGCGACGCCGCGTGAGCGAAGAAGTATTTCGGTATGTAAAGCTCTATCAGCAGGGAAGAAAATGACGGTACCTGACTAAGAAGCCCCGGCTAACTACGTGCCAGCAGCCGCGGTAATACGTAGGGGGCAAGCGTTATCCGGATTTACTGGGTGTAAAGGGAGCGTAGACGGATCAGCAAGTCTGATGTGAAAACCCGGGCTCCACCCCGGGACTGCCTTGGAAACTGTTGCACCGGAGTGCTGGAGAG
+
GGGGGGGGGGGGGGGGGGGGGGFGGGFGGGGGGGGGGGGGGGGGGGGGGG@CFG>FGGGGGGGGGGGGGGGGGGG;,?FGGGGGGGGGGGGGGGGGGGGGGGGGGGGGGGGGGGGGGGGGGGGGGGGFGGGGGGGGGGGGFGGGGGGGGGGGGGGGGGGGGGGGGGGGGGGGGFGGGGGGGGGGGGCGGGFGGGGGGGGGGGGGG=**2;CACCGCEGGGCGGGGGGDFG*)1>5).)99FE>BCG>C)****9?F7CA########################
@DE18INS60510:318:000000000-B6LD3:1:1101:12140:2832 1:N:0:GTAGAGGATCGACTAG
TGGGGAATTTTGGACAATGGGCGAAAGCCTGATCCAGCAATGCCGCGTGCAGGATGAAGGCCTTCGGGTTGTAAACTGCTTTTGTACGGAACGAAAAGCTTCGGGTTAATACCCTGGAGTCATGACGGTACCGTAAGAATAAGCACCGGCTAACTACGTGCCAGCAGCCGCGGTAATACGTAGGGTGCAAGCGTTAATCGGAATTACTGGGCGTAAAGCGTGCGCAGGCGGTTTTGTAAGACAGAGGTGCAATCCCCGGGCTCAACCTGGGAACTGCCTTTGT
+
FGGGGGCGGGGGGGGGGFGGGFGEGGGGGGGGGFFGGGGGGGGGGGGGGGFGGGGGGGGGFGGGGGFGGGGGGGGEGGGGGGGGGGGGGFGGGDGGGGGGGGGGGGGGGGGGGGGFGGFGGGFGGGGGGGEGGGGGGGGGGGC9EGECCE5EGGGGGGGGGGGGGGGGDGGGGEGGGGGF<EFGGGGGGGGGGCEGF?EGGGGFF?GDFFGGGGGGGFGDDDCDECECGGG>35*8F4>C=?FFFCFGF*>FCF76<D;>GF*76::2?F<???#########
@DE18INS60510:318:000000000-B6LD3:1:1101:13275:2836 1:N:0:GTAGAGGATCGACTAG
TGGGGAATATTGCACAATGGGGGAAACCCTGATGCAGCAACGCCGCGTGAGTGAAGAAGTATTTCGGTATGTAAAGCTCTATCAGCAGGAAAGAAAATGACGGTGCCTGACTAAGAAGCCCCGGCTAACTACGTGCCAGCAGCCGCGGTAATACGTAGGGGGCAAGCGTTATCCGGATTTACTGGGTGTAAAGGGAGCGTAGACGGTTTTGCAAGTCTGAAGTGAAAGCCCGGGGCTTAACCCCGGGACTGCTTTGGAAACTGTAGGACTAGAGTGCAGGAGA
+
GGGGGGGGGGGGGGGGGGGGGGGGGGGGGGGGGGGGGGFGGGGGGGGGGGGGGGGGGGGGGGGGGGGGGGGGGGGGGGGGGGGGGGCGGGGGGGGGGGGGGGGGGGGGGGGGGGGGGGGGGGGGGGGGGGGGGGGGGGGGGGGGGGGGFFGGGGGEGGGGGGGGGGGGEDEGGGGGFGDGGGDFGGGGGGCFFGEGGGGEGGGGGGCCEGGGGGGGGGGFGGGC@FCFG7<DGGGFFFGGFF4@GG@377FCGFFFGFA27BGCB4=77F>3)5<>FADFF##
@DE18INS60510:318:000000000-B6LD3:1:1101:15592:2848 1:N:0:GTAGAGGATCGACTAG
TGGGGAATCTTGCGCAATGGGGGGAACCCTGACGCAGCGACGCCGCGTGCGGGACGGAGGCCTTCGGGTCGTAAACCGCTTTCAGCAGGGAAGAGTCAAGACTGTACCTGCAGAAGAAGCCCCGGCTAACTACGTGCCAGCAGCCGCGGTAATACGTAGGGGGCGAGCGTTATCCGGATTCATTGGGCGTAAAGCGCGCGTAGGCGGCCCGGCAGGCCGGGGGTCGAAGCGGGGGGCTCAACCCCCCGAAGCCCCCGGAACCTCCGCGGCTGGGGTCCGGTAG
+
GGGGGGGGGGGGGGGGGGGGGGGGGGGGGGGGGGGGGGGGGGGGGGGGEGGGGGGGGGGGGGGGGGGGGGGGGGGGGGGGEGGGGGGGGGGGGGGGGGGGGGGGGFGGGGGGGFFGGGGGGGGGGGGDGGGGGGGGGGGGGGGGGGGGGEEEFFGGGGGGGGEGGGGGGEGEGFGGGGGGGGGFGGGGGGG>FGGGGEGGGGGGGGGGGEGGGGGGGGGGGD=3?DCFGDGDGGGFD>D49?F@<C@G>D<CDF@>DGF93>29F>D01>;21399?######
@DE18INS60510:318:000000000-B6LD3:1:1101:19148:2849 1:N:0:GTAGAGGATCGACTAG
TGGGGAATATTGCACAATGGGGGAAACCCTGATGCAGCAACGCCGCGTGAGTGAAGAAGTATTTCGGTATGTAAAGCTCTATCAGCAGGAAAGAAAATGACGGTACCTGACTAAGAAGCCCCGGCTAACTACGTGCCAGCAGCCGCGGTAATACGTAGGGGGCAAGCGTTATCCGGATTTACTGGGTGTAAAGGGAGCGTAGACGGTTTTGCAAGTCTGAAGTGAAAGCCCGGGGCTTAACCCCGGGACGGCTTTGGAAACTGTAGGACTAGAGTGCAGGAGA
+
GGGGGGGGGGGGGFFC<<EC8CGGGGG<FFGGGGGGGFFAFFGDGGGGGEEGGGFCGGECCEC9EFC=F@F,EFGGGFGGFGGGGGDGD=<CEGGGGGFCEGCCGGGGGGGGG9F<EFGGDEGDGGCFGGFGG8BFDFCF7FDFF:@@FCFFGGG,>FD@FG**BFGGEC8@FFFEE5CCFD>;CC*=ECF9C+:>EC=8>C>ECC;;*;FG9CF:C:CF7=<CCF?CGF>C393<)7FD?=<BDC>C>19DD3??G*6)2*:CFB#################
@DE18INS60510:318:000000000-B6LD3:1:1101:23815:2867 1:N:0:GTAGAGGATCGACTAG
TGGGGAATATTGCACAATGGGGGAAACCCTGATGCAGCAACGCCGCGTGAGTGAAGAAGTATTTCGGTATGTAAAGCTCTATCAGCAGGAAAGAAAATGACGGTACCTGACTAAGAAGCCCCGGCTAACTACGTGCCAGCAGCCGCGGTAATACGTAGGGGGCAAGCGTTATCCGGATTTACTGGGTGTAAAGGGAGCGTAGACGGTTTTGCAAGTCTGAAGTGAAAGCCCGGGGCTTAACCCCGGGACTGCTTTGGAAACTGTAGGACTAGAGTGCAGGAGA
+
FGGGGGGGGGGGGGGGGGGGGGGGGGGFGGGGGGGGGFGGGGGGGGGCFGGFGGGGGGGGCFGGGGGFGGGGGGGGGGGGFFGGGGGGGGGGGGGGGGGGGGGGGGGGGGGGFGGGGGGGGGGGGGGGGGGGGGGGGGGGGGGGGDGGCEGGGGGGGGGGGGGGGGGGGGGGGCEGEEGFGGGGGGGGEGGGGGGGGCEGEGGFEGGGGGGGGGGFGGGG79EGCFGGGGGGCCCED4DFFFFFGGFGFGFFCFFFGGFFG?FCFFFBFFBFFF>FFFBB###
@DE18INS60510:318:000000000-B6LD3:1:1101:13550:2872 1:N:0:GTAGAGGATCGACTAG
TGGGGGATATTGCGCAATGGGGGCAACCCTGACGCAGCAACGCCGCGTGAAGGATGAAGGTTTTCGGATTGTAAACTTCTTTTATTAAGGACGAAAAATGACGGTACTTAATGATTAAGCTCCGGCTAACTACGTGCCAGCAGCCGCGGTAATACGTAGGGAGCAAGCGTTGTCCGGATTTACTGGGTGTAAAGGGTGCGTAGGCGGCTTTGCAAGTCAGATGTGAAATCTATGGGCTCAACCCATAAACTGCATTTGAAACTGTAGAGCTTGAGTGAAGTAG
+
GGGGGGGGGGGGGGGGGGGGGGGGGGGFGGGGGGGGGGGGGGGGGGGGGGGGFGGGGGGGEFGGGGGGGGGGGGGGGGGGGGGGGGGGFGGGGGGGGGGGDGGGGGGGGGGGGGGGGGGGGGGGGGGGGGGGGGGGGGGGGGGGGGGGGGGGGGGGGFGGGGGGGGGFEFEGEFGGGGDGGGGGGGGGGGGEGGGGGGGGGCEEGGGGGC?FFFGCFGGGGGGGCFGGGGDFDFGFFFG4FFFFGGFFFFGGGFF?DCA<FF7F448<>FA::??BB):AA>F
@DE18INS60510:318:000000000-B6LD3:1:1101:19341:2918 1:N:0:GTAGAGGATCGACTAG
TGGGGAATATTGCACAATGGGGGAAACCCTGATGCAGCAACGCCGCGTGAGTGAAGAAGTATTTCGGTATGTAAAGCTCTATCAGCAGGAAAGAAAATGACGGTACCTGACTAAGAAGCCCCGGCTAACTACGTGCCAGCAGCCGCGGTAATACGTAGGGGGCAAGCGTTATCCGGATTTACTGGGTGTGAAGGGAGCGTAGACGGTTTTGCAAGTCTGAAGTGAAAGCCCGGGGCTTAACCCCGGGACTGCTTTGGAAACTGTAGGACTAGAGTGCAGGAGA
+
GGGGGGGGFGGGGGGGGFGGGGFGGGG,CEGGCEGGGGCFGEFGGDGFG@FFFFFGFGGGGGCFFCEGG4EFGGEFGGGGGFGGGGFGFFFGFGFGGGGGGGGGGGFFGGGGGGGGFFF<FGGGGGGCGGGEGGGGGGGGGGGGE@E:<FEFFGG,CB<FEECCC:C5;18FGGGGEC8CFGFGFG0;:CF:FGGCGEGCCGD<:?C*/:CFFFFGGF>::FC=:7<FG*9DCGDE3:FFFFF:D5<9>5FGD##############################
@DE18INS60510:318:000000000-B6LD3:1:1101:10554:2943 1:N:0:GTAGAGGATCGACTAG
TGGGGGATATTGCACAATGGGGGGAACCCTGATGCAGCGACGCCGCGTGGAGGAAGAAGGTTTTCGGATTGTAAACTCCTGTCGTTAGGGACGATAATGACGGTACCTAACAAGAAAGCACCGGCTAACTACGTGCCAGCAGCCGCGGTAAAACGTAGGGTGCAAGCGTTGTCCGGAATTACTGGGTGTAAAGGGAGCGCAGGCGGGAAGACAAGTTGGAAGTGAAAACCATGGGCTCAACCCATGAATTGCTTTCAAAACTGGTTTGCTTGAGTAGTGCAGA
+
FGGEFGFGGFGGGGGGGCFGGGGGGGGCGGFGGCFFGFGGFFFFGGG<FEEFGGFGGGGGCCCCFGGGCEF<CG<C@EFFGGGGC5CG?EFGCECGGFGGGGGGGGGFGGGGGGGGGGGGFCGEGCEGGGGGG@FFGGGEGGGGGGGGEGGGGFG@CEGDEGGFFGGGCEGGGGGGGGFFCCCFGGCE8FGGGGGGGGGGDGGC=EGE886:+0:0+:CGGG6CFGGFA=C4CD75).7C)08@*?=FFFCF*74=CG>AGFG*125()*.53?<<A9?9>AF
@DE18INS60510:318:000000000-B6LD3:1:1101:15538:2967 1:N:0:GTAGAGGATCGACTAG
TGGGGAATATTGCACAATGGGGGGAACCCTGATGCAGCCATGCCGCGTGAATGAAGAAGGCCTTCGGGTTGTAAAGTTCTTTCGGTGACGAGGAAGGTTGATAGGTTAATAGCCTATCAAATTGACGTTAATCACAGAAGAAGCACCGGCTAACTCCGTGCCAGCAGCCGCGGTAATACGGGGGGTGCGAGCGTTAATCGGAATAACTGGGCGTAAAGGGCACGCAGGCGGTGACTTAAGTGAGATGTGAAAGCCCCGGGCTCAACCTGGGAATTGCATTTCC
+
GGGGCGGFFGGGGGGGGGGGGGGGEGFGGGGGGGGGGGGGFGGGGGGGGEGGGGGGGGGGGGGGGFGE<:FGGGGGGGGGGFFGGGGGFGDDECFGGCGDGGGG6@?FGGF:CFGFGGGGGGGGGGGEGFGGGGGFGGGGDGGGGGGGGGEEGGGGGGGGGGFFFGE6CCEGGGGGFGGGGEEECG>EGGDGGEG58CCFEGGGGGECF8:FGE5*:C753CEGECC3CE3DDCCF=F>FF??=C<**97>7*)<>DC>69<*014>08F?0,7:D#######
@DE18INS60510:318:000000000-B6LD3:1:1101:22559:2974 1:N:0:GTAGAGGATCGACTAG
TGGGGAATATTGCACAATGGAGGAAACTCTGATGCAGCGACGCCGCGTGAGTGAAGAAGTAATTCGTTATGTAAAGCTCTATCAGCAGGGAAGATAGTGACGGTACCTGACTAAGAAGCTCCGGCTAAATACGTGCCAGCAGCCGCGGTAATACGTATGGAGCAAGCGTTATCCGGATTTACTGGGTGTAAAGGGAGTGTAGGTGGCCATGCAAGTCAGAAGTGAAAATCCGGGGCTCAACCCCGGAACTGCTTTTGAAACTGTAAGGCTAGAGTGCAGGAGG
+
GGGFGGEFFGGGGGGGGFGGFGGGGGGGGGGGGGGGGGGGGGGGGGGEECFFFGGGGGGGGFCFGGGGGGFEGFFGGGGGC;FFGGFGFFFFFFGGGGGGGGGGGGGFFFFGGGGGGGGGFGGGGDGGGGGGGGCGGGFGCFGFGGEEGGGGG+CFFFFC9CGFG8FEGGD8EFGGDCEFFFGCFFAECEFGFCC*C:CFFGF?FFFFDGGGFFGGFGGDFD7=C7CFGD*>)77B5@FC47:>CC@GB*9C:6BFGGFAG4>*8<?><?06>?4<B>FB::@
@DE18INS60510:318:000000000-B6LD3:1:1101:17328:2977 1:N:0:GTAGAGGATCGACTAG
TGGGGAATATTGCACAATGGGGGAAACCCTGATGCAGCAACGCCGCGTGAGTGAAGAAGTATTTCGGTATGTAAAGCTCTATCAGCAGGAAAGAAAATGACGGTACCTGACTAAGAAGCCCCGGCTAACTACGTGCCAGCAGCCGCGGTAATACGTAGGGGGCAAGCGTTATCCGGATTTACTGGGTGTAAAGGGAGCGTAGACGGTTTTGCAAGTCTGAAGTGAAAGCCCGGGGCTTAACCCCGGGACTGCTTTGGAAACTGTAGGACTAGAGTGCAGGAGA
+
GGGGGGGGGGGGGGGGGGGGGGGGGGGGGGGGGGGGGGGGGGGGGGGFGGGGGGGGGGGGCFGGGGGGGGGGGGGGGDGFG9FGGGGGGGGGGGGGGGGGGGGGGGGGGGGGGGGGGGGGGGGGGGGGGGGGGGGGGGGGGGGGGGGGGGEGGGGFFGGGGGGGGGGGGGGCFGGGGGGGGGFGGGFGEGFFGGGGGGGGGGGGGC8EEDFGGGGGGGC>CFFGGGGGG=CDGDCEE4CFFFFEDGEC@CF4D49FFD:>F6D>?AF<:??:D?FFA<BFFFF
@DE18INS60510:318:000000000-B6LD3:1:1101:7823:2997 1:N:0:GTAGAGGATCGACTAG
TGGGGAATATTGCACAATGGGCGCAAGCCTGATGCAGCCATGCCGCGTGTATGAAGAAGGCCTTCGGGTTGTAAAGTACTTTCAGCGGGGAGGAAGGGAGTAAAGTTAATACCTTTGCTCATTGACGTTACCCGCAGAAGAAGCACCGGCTAACTCCGTGCCAGCAGCCGCGGTAATACGGAGGGTGCAAGCGTTAATCGGAATTACTGGGCGTAAAGCGCACGCAGGCGGTTTGTTAAGTCAGATGTGAAATCCCCGGGCTCAACCTGGGAACTGCATCTGC
+
<FGEC@8F,EFGGGGGFGGGGGFCGGGGGGGGGGGDGGFGGGGGGGGGGG@FFFCFFGGGGGGGGGGGGGGGFDFGGGFEGGFGGGEGEC@FEFDFGGGGFFFGGEFGGGGGGGFGGGGGAAFGCFFGGGGGFCFFE:DA,><FFGCCCFGEGGGGFGGGGGGGGGGGGG7C5*:/<CGGGGGGGGDE@EGG?;EE@?CFGE5CFFCFC?*CEEG*:>CC3CE<?CGG*:<7CD95)07FFFFFGG?7@D*7:*0)1>043)1C=:)(.8?B:BDF>)44<A#
@DE18INS60510:318:000000000-B6LD3:1:1101:25076:3010 1:N:0:GTAGAGGATCGACTAG
TGGGGAATATTGCACAATGGGGGAAACCCTGATGCAGCGACGCCGCGTGAAGGAAGAAGTATCTCGGTATGTAAACTTCTATCAGCAGGGAAGATAATGACGGTACCTGACTAAGAAGCCCCGGCTAACTACGTGCCAGCAGCCGCGGTAATACGTAGGGGGCAAGCGTTATCCGGATTTACTGGGTGTAAAGGGAGCGTAGGCGGCGGAGCAAGTCAGAAGTGAAAGCCCGGGGCTCAACCCCGGGACGGCTTTTGAAACTGCCCTGCTTGATTTCAGGAGA
+
GGGGGGGGGGGGGGGGGGGGGGGEGGGGGGGGGGGGGGGGGGGGEGGGGGGGGGGGGGGGGGGFGGGFFGGEFGGGGGGGGGGGGGFGGGGGGGGGGGGGGGGGGGGGGGGGEFGGGGGGGGGGGGGGGGGGGG:FGGGGGGGGGGGGFFFEGGGGGFGGGGGGFFGGGGGGGGGGCEGFGGGGGF8EEG9@CFGGEGGGGEGGGGGGGGGGFDGGGFFCFGCFFFGGGGGGGGGFFFGGFFFFGGF)7DGGDBFFGGAFGFGF:?FF<F>?04<99ADF:B#
@DE18INS60510:318:000000000-B6LD3:1:1101:7832:3015 1:N:0:GTAGAGGATCGACTAG
TGGGGAATATTGCACAATGGGCGCAAGCCTGATGCAGCCATGCCGCGTGTATGAAGAAGGCCTTCGGGTTGTAAAGTACTTTCAGCGGGGAGGAAGGGAGTAAAGTTAATACCTTTGCTCATTGACGTTACCCGCAGAAGAAGCACCGGCTAACTCCGTGCCAGCAGCCGCGGTAATACGGAGGGTGCAAGCGTTAATCGGAATTACTGGGCGTAAAGCGCACGCAGGCGGTTTGTTAAGTCAGATGTGAAATCCCCGGGCCCAACCTGGGAACTTCATCTGA
+
-CFECGGCFCC9,CFF<FFEC@FCCEEGFEFGFGGGFG,CEEFF7C:888CFC<<FEFG8FGE8E<::B7+B<E@<FGG<59CE9F:B=CFG+><,+=FCBF<CCFFGFCB,33@=3,@7FCFCEFCF7FB8>CEC*>F:,@?::,<C@E<FBGEGGG<*<F::CC+9=FEC**:C@F?*;*2CC**;:@:C*;C8>0A8>5**<?+C785:1:CGF7FCD</<*173=5DDG:3@###############################################
@DE18INS60510:318:000000000-B6LD3:1:1101:14263:3024 1:N:0:GTAGAGGATCGACTAG
TGGGGAATATTGCACAATGGGCGCAAGCCTGATGCAGCCATGCCGCGTGTATGAAGAAGGCCTTCGGGTTGTAAAGTACTTTCAGCGGGGAGGAAGGGAGTAAAGTTAATACCTTTGCTCATTGACGTTACCCGCAGAAGAAGCACCGGCTAACTCCGTGCCAGCAGCCGCGGTAATACGGAGGGTGCAAGCGTTAATCGGAATTACTGGGCGTAAAGCGCACGCAGGCGGTGACTTAAGTGAGGTGTGAAAGCCCCGGGCTTAACCTGGGAATTGCATTTCA
+
EGGGGGGGGGGGGGGEFGGGGGGGGDGGGGGGGGGGGGGGGGGGGGGFGGGGGGGGGGGGGGGGFGGGFGGGFFGGFGGGGGGGGGGGGGGGGGGGGGGFGGGGGGGGGGGGGGGGGGGGGGGGGGGGGGGGGGGGGGGGGGGGGGGGGGGGGGGGGGGGGGGGGGGGGGGGGGGGGGGGGGGGGGGGGGGGGCCGCFGGGGDGFGGGGGGGGGGGGFFDDDEGGGGGGCGCDGGF4F>CBFFFFF>7>FFDGF@FGGF27)7FF<F>7>(4??><ABB9AFF
@DE18INS60510:318:000000000-B6LD3:1:1101:14884:3025 1:N:0:GTAGAGGATCGACTAG
TGGGGAATTTTGGACAATGGGCGAAAGCCTGATCCAGCAATGCCGCGTGCAGGATGAAGGCCTTCGGGTTGTAAACTGCTTTTGTACGGAACGAAAAGCTTCGGGTTAATACCCTGGAGTCATGACGGTACCGTAAGAATAAGCACCGGCTAACTACGTGCCAGCAGCCGCGGTAATACGTAGGGTGCAAGCGTTAATCGGAATTACTGGGCGTAAAGCGTGCGCAGGCGGTTTTGTAAGAAAGAGGTGAAATCCCCGGGCTCAACCTGGGAACTGCCTTTGT
+
GGGGGGGGGGGGGGGGGGGGGGGGGGGGGGGGGGGGGGGGGGGGGGGGGGGGGGGGGGGGGFGGGGGGGGGGGGGGGGGEFFGGGGGGGGGGGGGGGGGGGGGGGGGGGGGGGGCFGGFGGGGGGGGGGGGGGGGGGGGGGGGGGGGGGGDGGGGGGGGGGGGGGGGGGGGGGCGGGGGGFFFGGGEGGGGFEE7C>FFFGE**=FGGGG5ACEEGGGGGGGGGCGGDGGG57<D<FFCF4*8?GGFCFGCFGFFFGGFFG@GGF?F?BFFFFFFFFFF2>>F
@DE18INS60510:318:000000000-B6LD3:1:1101:15004:3027 1:N:0:GTAGAGGATCGACTAG
TGGGGAATATTGCACAGTGGAGGAAACTCTGATGCAGCGACGCCGCGTGAGTGAAGAAGTAGTTCGCTATGTAAAGCTCTATCAGCAGGGAAGATAGTGACGGTACCTGACTAAGAAGCTCCGGCTAAATACGTGCCAGCAGCCGCGGTAATACGTATGGAGCAAGCGTTATCCGGATTTACTGGGTGTAAAGGGAGTGTAGGTGGCCAGGCAAGTCAGAAGTGAAAGCCCGGGGCTCAACCCCGGGACTGCTTTTGAAACTGCAGGGCTAGAGTGCAGGAGG
+
GGGGGGGGGGGGGGGGGGGGFGFFFGGGGFGGGGGGGGGGGGGGGGFFGGGGFGGGGGGGDFFFGGEGEGGGGGGGGGGGGGGGGGGGFEGFGGGGGGGGGGGGGGGGGGGGGFGGGGGGGGGGGGGGGGGGGGGGGGGGGFGGEGGG@BFGGGGFF9?FCFGCFFGGEGGGGGGG@EGGGGGFFDCECFFFGGGDECFFFGGGGFCGGFGGGGG?EFF7FG7CGGGFGF3CGDD357DFFFFFDGF####################################
@DE18INS60510:318:000000000-B6LD3:1:1101:19803:3035 1:N:0:GTAGAGGATCGACTAG
TGGGGAATATTGCACAATGGGCGCAAGCCTGATGCAGCCATGCCGCGTGTATGAAGAAGGCCTTCGGGTTGTAAAGTACTTTCAGCGGGGAGGAAGGGAGTAAAGTTAATACCTTTGCTCATTGACGTTACCCGCAGAAGAAGCACCGGCTAACTCCGTGCCAGCAGCCGCGGTAATACGGAGGGTGCAAGCGTTAATCGGAATTACTGGGCGTAAAGCGCACGCAGGCGGTTTGTTAAGTCAGATGTGAAATCACCGGGCTCAACCTGGGAACTGCATCTGA
+
GGGGGGGGGGGGGGGGGGGGGGGGGGGFGGGGGGGGGGGGGGGFFGGGGGGGGGGGGGGGGGCEGGGGFEGGGGGGGGGGGGGGGGGGGGEFGGGGEFGGGGGGGGGGGGGGGGGGGFFGGGGGGGG@<FEGFBFGGGGGGGGFFGGGGGGGGGGGGGGGGGGGGGGGGGGGGGGGGGGGGDGGGEGGGECCEGGGGFGFEEGGGGGGGGGFGC5CGGGGGGGGGDGGDEG7C397:FFG@FFFF?B?=CC:F=*9DDFFG3CG48@?:7<7543?>A<9):@
@DE18INS60510:318:000000000-B6LD3:1:1101:12187:3061 1:N:0:GTAGAGGATCGACTAG
TGGGGAATCTTCCGCAATGGACGAAAGTCTGACGGAGCAACGCCGCGTGAGTGATGAAGGATTTCGGTCTGTAAAGCTCTGTTGTTTATGACGAACGTGCAGTGTGTGAACAATGCATTGCAATGACGGTAGTAAACGAGGAAGCCACGGCTAACTACGTGCCAGCAGCCGCGGTAATACGTAGGTGGCGAGCGTTGTCCGGAATTATTGGGCGTAAAGAGCATGTAGGCGGCTTAATAAGTCGAGCGTGAAAATGCGGGGCTCAACCCCGGATGGCGCTGGA
+
GGGGGGGGGGGGGGGGGGGGGGGFGGGGGGGGGGGGGGGGGGGGGGGFGGECFGFGGGGGGGGGGGGGGGGGGGGGGGGGGGGGFGEFGEGGGGGGGGGGGGGGGGGGGGFGGGGGGFGGGGGGGGGGGGGGGGGGGGGGGGGGGGGGGGGGGGGGGGGGGGGGGGGFGGGGGGGGGGGFGGGGGGGGGGGGGDGGE8EGEGEGFDG@F7<CFEEGDGF77DGGG>GGGCDGGDDFFFGGF=?EGGEG.9DGGFBFFC>BGF:7F<48?>;(90(8<B:9195
@DE18INS60510:318:000000000-B6LD3:1:1101:14175:3078 1:N:0:GTAGAGGATCGACTAG
TGGGGAATATTGCACAATGGGGGAAACCCTGATGCAGCAACGCCGCGTGAGTGAAGAAGTCTTTCGGTATGTAAAGCTCTATCAGCAGGAAAGAAAATGACGGTACCTGACTAAGAAGCCCCGGCTAACTACGTGCCAGCAGCCGCGGTAATACGTAGGGGGCAAGCGTTATCCGGATTTACTGGGTGTAAAGGGAGCGTAGACGGTTTTGCAAGTCTGAAGTGAAAGCCCGGGGCTTAACCCCGGGACTGCTTTGGAAACTGTAGCACTGGAGTGCAGGAGA
+
GGGGGGGGGGGFGGGGGGGGGGGGGGFGGGGGGGGGGG8FCCEGGGGGGDCFGGGGGGGA5BFGGGGCFFGGGGGGGFGGGGGGGGEFG?ADGGGGGC<CBBBCD>B?D@FG<>DB<D<F@B:C7F:F,@;F:>@@FFFFGG>FCEE@@*<<CF77,@FE7<CB*4*34187BB:CE8/<0<CFFC2;*<<9E75CEDC8*1C?5**1/5CE+0<+0::7*9<C?F+:C*777DD:B>C**9)09CB))914:76?*253<8:2@A*4))(3218?AA<1(8@
@DE18INS60510:318:000000000-B6LD3:1:1101:6697:3088 1:N:0:GTAGAGGATCGACTAG
GCGGGAATATTGCGCAATGGAGGAAACTCTGACGCAGTGACGCCGCGTGCAGGAAGAAGGTTTTCGGATTGTAAACTGCTTTAGACAGGGAAGAACAAAGACAGTACCTGTAGAATAAGCATCGGCTAACTACGTGCCAGCAGCCGCGGTAATACGTAGGATGCAAGCGTTATCCGGATTTACTGGGTGTAAAGGGAGCGCAGGCGGGACTGCAAGTTGGATGTGAAATACCGTGGCTTAACCACGGAACTGCATCCAGAACTGTAGTTCGTGAGTGAAGTAG
+
-@FFGGGGGGGGGGGDC:EF@FGGEFFAF9FFCEGDEGGGGGGGGDEEGG7EFG8FFFGGFFF7FGEF7FGFGGGGGGFFAFDDDDFF<EFCFFF@GF@FFFFG9FCFGGGCFGCCFGGGGGGGG77FFD9FFGCG@CFD7F<FFFEGGCEGGFGFA,<FGG<FCCGFGCEG*?CEC8*209@7@GD*;:+<9<EEF>:E?8C5=8CG*/*5FCEC+:CFD*6*+*<C+<C4<*9:54/>@??F7E;C;)7=FB469D))2):79<F6>*(-48?AF::<<<B
@DE18INS60510:318:000000000-B6LD3:1:1101:10754:3096 1:N:0:GTAGAGGATCGACTAG
TGGGGAATATTGGGCAATGGACGCAAGTCTGACCCAGCAACGCCGCGTGAAGGAAGAAGGCTTTCGGATTGTAAACTGCTTTAGACAGGGAAGAACAAAGACAGTACCTGTAGAATAAGCTCCGGCTAACTACGTGCCAGCAGCCGCGGTAATACGTAGGGAGCGAGCGTTATCCGGATTTATTGGGTGTAAAGGGTGCGTAGACGGGAAGTCAAGTTAGTTGTGAAATCCCCCGGCTTAACTGAGGAACTGCAACTAAAACTGATTCTCTTGAGTACTGGAG
+
GFGCFFEGGFGA@DFGGGGGFFFGGEG,FFGGGCFGGGGGGFGGGGGEEEFEFG,EEGGGGEGGGGGDGEFFGGFEGGGGGFFG8EF@DEE,BBEEGCFFGFGGGG9?EBBFFAC9FE<<,,3B:CFGGGDFGGBDFGFGGGAF<:FCC*@<@FGFACCEC,1*4::CEEGG,@CEBEEE?BFCFCDEC*?FCGGGGGDGC8C><C=CEGGGF<<?0?>CF7CFEFGFGGGF*)9>E:)9FFFFG?397529>6F############################
@DE18INS60510:318:000000000-B6LD3:1:1101:11645:3116 1:N:0:GTAGAGGATCGACTAG
TGGGGAATATTGCACAATGGGGGAAACCCTGATGCAGCAACGCCGCGTGAGTGAAGAAGTATTTCGGTATGTAAAGCTCTATCAGCAGGAAAGAAAATGACGGTACCTGACTAAGAAGCCCCGGCTAACTACGTGCCAGCAGCCGCGGTAATACGTAGGGGGCAAGCGTTATCCGGATTTACTGGGTGTAAAGGGAGCGTAGGTGGCAAGGCAAGTCAGATGTGAAAACCCGGGGCACAACCCCGGGACTGCATTTGAAACTGTCTAGCTAGAGTGCAGGAGA
+
GGGGGGGGGGGFGGGGGGGGGGGGGGG8FFFGGGGGGGGGGGGGGGGGGGGFGGGGGGGFGCCGGGGGGGGCFGFGGGGGGFFGGGGGCBFFGFGGEGGGGGGGGEGGGGGGGGEGGGGGGGGGGGGGGGFGEGGGGGGGGGGGGEGGGGEFFGGCFGDDEGGE7CFGEGGGGGGGDBEGGG,BFGCEGGECECEFCBC*/:;0<EFGGGGGGG5<CCDFFFCFGG?CFADDDGGE5>GGEFBBDGFGF4FG>F48>C<DG4**0-04:*48<>AFF2<?B?F
@DE18INS60510:318:000000000-B6LD3:1:1101:14333:3122 1:N:0:GTAGAGGATCGACTAG
TGGGGAATATTGCACAATGGGGGAAACCCTGATGCAGCAACGCCGCGTGAGTGAAGAAGTATTTCGGTATGTAAAGCTCTATCAGCAGGAAAGAAAATGACGGTACCTGACTAAGAAGCCCCGGCTAACTACGTGCCAGCAGCCGCGGTAATACGTAGGGGGCAAGCGTTATCCGGATTTACTGGGTGTAAAGGGAGCGTAGACGGTTTTGCAAGTCTGAAGTGAAAGCCCGGGGCTTAACCCCGGGACTGCTTTGGAAACTGTAGGACTAGAGTGCAGGAGA
+
GGGGGGGGGGGGGGGGG@FFGGGGGGGGGGGGGGGGGGGGGGGGGGGCFGGFFGGGGGGGEAEGGGEFFEGCFGGGGGGGGGGGGGGFFFGGGGGGGGGGGGGGGGGGGGGCGGGGGGGFGGGGGGGGGGGGGGFGFGGFGGGGGCGGGEGDGDFFFEFGGGGGFGGECFEFGDGGGD>CFFDFGE9E8CFFGGGDECE8CCEGEGC*;*CCC?GE?7DCCC<FGG+?F6*<<CC3:46D?F>3DCDCE4C>76*949:<56:*1:?4>6::A<<AA4<BBFF
@DE18INS60510:318:000000000-B6LD3:1:1101:23005:3132 1:N:0:GTAGAGGATCGACTAG
TGGGGAATATTGCACAATGGGCGCAAGCCTGATGCAGCCATGCCGCGTGTATGAAGAAGGCCTTCGGGTTGTAAAGTACTTTCAGCGGGGAGGAAGGGAGTAAAGTTAATACCTTTGCTCATTGACGTTACCCGCAGAAGAAGCACCGGCTAACTCCGTGCCAGCAGCCGCGGTAATACGGAGGGTGCAAGCGTTAATCGGAATTACTGGGCGTAAAACGCACGCAGGCGGTTTGTTAAGTCAGATGTGAAATCCCCGGGCTCAACCTGGGAACTGCATCTGA
+
GGGGGGGGGGGGGGGGFGGGGGGGGGGGGGGGGGGGGGGGGGGGGGGGGGGGGGGGGGGGGGGGGGGGGGGGGGGGGGGFGGGGGGGGGGGGGGGEGGGGGGGGGGGGGGGGGGGGGGGGGGGGGGGGGGGGGGGGGGGGGGGGGGGGGGGGGGGGGGGGGGGGFGGGGGGDEGGEFGGGGGGGGGEGGGGGGGGGGGGGGDDFGGGGCCFEGGGGEFGDGGGGGDEDECG)<*9)56FCFFFFG?FF?CFFGFFFFD9>D5>D??F??><::?:B?F9>AA4
@DE18INS60510:318:000000000-B6LD3:1:1101:17407:3139 1:N:0:GTAGAGGATCGACTAG
TCGGGAATATTGCGCAATGGAGGAAACTCTGACGCAGTGACGCCGCGTGCAGGAAGAAGGTTTTCGGATTGTAAACTGCTTTAGACAGGGAAGAACAAAGACAGTACCTGTAGAATAAGCTCCGGCTAACTACGTGCCAGCAGCCGCGGTAATACGTAGGGAGCGAGCGTTATCCGGATTTATTGGGTGTAAAGGGTGCGTAGACGGGAAGTCAAGTTAGTTGTGAAATCCCTCGGCTTAACTGAGGAACTGCAACTAAAACTGATTTTCTTGAGTACTGGAG
+
GGGGFGGGGGGGGGGGFGGGGGGGGGGGGGGGGGGGGGGGGGGGGGGGGGGGGGGGGGGGGGGGGGGGGGGGGGGGGGGEGGGGGGGGFCCGGGGGGGGGGGGGGGGGFFGGGGGGGGGGGGGGGGEGGGGGGGGGGGGGGGGGGGDCGGGGFGGGGGGGGGGDGGGGGGGDGGGGGGGGGGGFGGGEGEG9CFGDCEDCEGGGGGGGEDGG:AFGGG77FFCCE:C*<C*974)<>>DGFFFFDFFFFF4FG476463:FF6*64@<47>4<A0-6)49??>
@DE18INS60510:318:000000000-B6LD3:1:1101:7477:3154 1:N:0:GTAGAGGATCGACTAG
TGGGGAATATTGCACAATGGGGGAAACCCTGATGCAGCAACGCCGCGTGAGTGAAGAAGTATTTCGGTATGTAAAGCTCTATCAGCAGGGAAGATAATGACGGTACCTAAATAAGAAGCTCCGGCTAAATACGTGCCAGCAGCCGCGGTAATACGTATGGAGCAAGCGTTATCCGGATTTACTGGGTGTAAAGGGTGCGTAGGTGGCAGTGCAAGTCAGATGTGAAAGGCCGGGGCTCAACCCCGGAGATGCATTTGAAACTGCTCGGCTAGAGTACAGGAGA
+
;FFDCECFGDFDAFGGFEC<8FFCCFFGGC<FGFGGACFGFFGCEEE>CCCE5CCFFF?FGGGAFFG+?FF,EEFGG?FB?<FGGGGG@CDDCGDGF9?BFFGGDGFFEF,<FDDFGGDF,BFG7:F,@EFGG<FCCFECFGG7CFDGCF@DC<C?:=FCGCFGGGCE;7:8CGGDGE>BFB?EFB3C8;CFGGGFDE8*;>/+<CGGC8EG??9<::CG>7:DGGCCC:CG3>C@)7C4@47555<C)*:>7*66C79<C*>FF2>B0:??D<446<AF08F
@DE18INS60510:318:000000000-B6LD3:1:1101:15434:3156 1:N:0:GTAGAGGATCGACTAG
TGGGGAATATTGCACAATGGGGGAAACCCTGATGCAGCGACGCCGCGTGAGCGAAGAAGTATTTCGGTATGTAAAGCTCTATCAGCAGGGAAGAAGAATGACGGTACCTGACTAAGAAGCACCGGCTAAATACGTGCCAGCAGCCGCGGTAATACGTATGGTGCAAGCGTTATCCGGATTTACTGGGTGTAAAGGGAGCGCAGGCGGTACGGCAAGTCTGATGTGAAATCCCGGGGCTCAACCCCGGTACTGCATTGGAAACTGTCGGACTAGAGTGTCGGAG
+
GGGGGGGGGGGGGGGGGGFGGGGGGGGGGGGGGGGGGGGGGGGGGGGFEGGGGGGGGGGG,BFEFGGCGGGFGGGGGGGGGGGGGGGGGGGDGGGGGGGGGGGGGGGGGGFGGFGEGGGGGGGGGGGGGGGGGGGGGGGGGGGGGGGGGGGGGGGGGGGEEFGGGGGGGGGGGFGGGGGGGGF?FGGCEEGGGGGGGGGGGGECGGGGGGGGGGGGG7FFFGGGGGGGGGGGD7D>)7<DFF5>GDB5BG>FGF=FFFFDFFCDF2<B6),,5<?AAFFF>9@
@DE18INS60510:318:000000000-B6LD3:1:1101:9907:3174 1:N:0:GTAGAGGATCGACTAG
TGGGGGATATTGCACAATGGGGGAAACCCTGATGCAGCGACGCCGCGTGGAGGAAGAAGGTTTTCGGATTGTAAACTCCTGTCGTTAGGGACGATAATGACGGTACCTAACAAGAAAGCACCGGCTAACTACGTGCCAGCAGCCGCGGTAAAACGTAGGGTGCAAGCGTTGTCCGGAATTACTGGGTGTAAAGGGAGCGCAGGCGGGAAGACAAGTTGGAAGTGAAAACCATGGGCTCAACCCATGAATTGCTTTCAAAACTGTTTTTCGTGAGTAGTGCAGA
+
GGGFGEFGGGGGGGGGFAFGGGGGGGGFGGGGGDEGGGGGGGGGGGGGGGDFDGGGGGGGEGGEGGGEFGFFFFEFFEFGGGGG8BEFDFGGFGDGGDGFGGGGGGGGGG8FGCDGGGGGGGGDFDEGFFGGGGGGFFFGGGGGGGGG:<CEGGGCGGGGGDFGCFDE8*:ECCFCC>@FGGGDGCFG5EFFFGGGGGG5CE>EGGDECEFGCCC7ACFFCGFFGGCGGCCGD5CF:FFF@4>DFCFFFGG7F4BFCF9<5:DC64)4>)8:0646AA>AFBF
@DE18INS60510:318:000000000-B6LD3:1:1101:16049:3175 1:N:0:GTAGAGGATCGACTAG
TGGGGAATATTGCACAATGGGGGAAACCCTGATGCAGCAACGCCGCGTGAGTGAAGAAGTATTTCGGTATGTAAAGCTCTATCAGCAGGGAAGAAGATGACGGTACCTGACTAAGAAGCCCCGGCTAACTACGTGCCAGCAGCCGCGGTAATGCGTAGGGGGCAAGCGTTATCCGGATTTACTGGGTGTAAAGGGAGCGTAGACGGCAGCGCAAGTCTGAAGTGAAAGCCCGGGGCTCAACCCCGGAATGGCTTTGGAAACTGTGCGGCTAGAGTACCGGAGG
+
GGGGGGGGGGGGGGGGFEGGFGGGGGGFGGGGGGGGGGGGCGGGGGGFGGGGGGGGGGGGFGGGGGG:DGGDFGGFGGGGGGGGGEGGFEFGGGGGGGGGGGGGGGGGGGGGGGGGGGGFGGGGGGGFGFGGGGGGGGGGGGGGGGGGCCGFF@F>FGGEGGG7FEGGEFGGGGGG<CGCFGFGGGFG:EEFGGDGGEEGGGGGGGDE>EEE=:EFGGGGGGGGGGGGGGFDGDGF@FGGFFFFGGD7)*<F4))96C>>F?:*9<D;97<?7?AB<FBB###
@DE18INS60510:318:000000000-B6LD3:1:1101:16954:3184 1:N:0:GTAGAGGATCGACTAG
TGGGGAATCTTCCGCAATGGACGAAAGTCTGACGGAGCAACGCCGCGTGAGTGATGAAGGATTTCGGTCTGTAAAGCTCTGTTGTTTATGACGAACGTGCAGTGTGTGAACAATGCATTGCAATGACGGTAGTAAACGAGGGAGTCACGGCTAACTACGTGCCAGCAGCCGCAGTAATACGTAGGTGGCGAGCGTTGTCCGGAATTATTGGGCGTAAAGAGCATGTAGGCGGCTTAATAAGTCGAGCGTGAAAATGCGGGGCTCAACCCCGTATGGCGCTGGA
+
GGGGGGGGGGGGGFGGGGGGGGGFGGGFGGGGGGGGGGGGGGGGGGGBFGGGGGGGGGGGGGGGGGGGGGGGGGGGGGGGGGGGGGGGGGGGGGGGGGGGGGGGGGGGGGGGGGGGGGGGGGGGGGGGGGGGDGGGGGEGEEFFFGGGGGGGGGGGGGGGGGGGGGGGGGGGGGGGF@CFGFGGGGGGGGGGGGGGGEGGGG5CC6CFCFDGGG>EGGGFGGGGG7CGGGCGGD<:FFFDFFFFGEBD@GGCFF*7><>FGDCGFBF(8>98(41::BF9975
@DE18INS60510:318:000000000-B6LD3:1:1101:13787:3197 1:N:0:GTAGAGGATCGACTAG
TGGGGAATATTGCACAATGGGGGAAACCCTGATGCAGCAACGCCGCGTGAGTGAAGAAGTATTTCGGTATGTAAAGCTCTATCAGCAGGAAAGAAAATGACGGTACCTGACTAAGAAGCCCCGGCTAACTACGTGCCAGCAGCCGCGGTAATACGTAGGGGGCAAGCGTTATCCGGATTTACTGGGTGTAAAGGGAGCGTAGACGGTTTTGCAAGTCTGAAGTGAAAGCCCGGGGCTTAACCCCGGGACTGCTTTGGAAACTGTAGGACTAGAGTGCAGGAGA
+
GGGGGGGGGGGGGGGGGGGGGGGGGGGGGGGGGGGGGGGG8FGGGGEFEGGFGGGGGGFG,FFFFGGFGGGGGGGGGGGGGFFGGGFGGGGGGGFFGGGGGGGGGGGGGGCGGGGGGGGGGGGGGGGGGDGGGFGGGGGCCGGGGGDD<>FGGGFCCFGGDGGGFGGGBFGGGGGGFDGGGGGFGG9C1>>FGGGGGDEEGGDGGGE*AFEGGGFGGGGGGGGGCFFCC=5DGGCD34D7@BFEGGF3>4CG*9@779A>9?G7FDFFFF::AFAF<<A####
@DE18INS60510:318:000000000-B6LD3:1:1101:23466:3239 1:N:0:GTAGAGGATCGACTAG
TGGGGAATATTGCACAATGGAGGAAACTCTGATGCAGCGACGCCGCGTGAGTGAAGAAGTAGTTCGCTATGTAAAGCTCTATCAGCAGGGAAGATAGTGACGGTACCTGACTAAGAAGCTCCGGCTAAATACGTGCCAGCAGCCGCGGTAATACGTATGGAGCAAGCGTTATCCGGATTTACTGGGTGTAAAGGGAGTGTAGGTGGCCAGGCAAGTCAGAAGTGAAAGCCCGGGGCTCAACCCCGGGACTGCTTTTGAAACTGCAGGGCTAGAGTGCAGGAGG
+
GGGGGGGGGGGGGGGGGGGGGGGGGGGGGGGGGGGGGGGGGGGGGGGGGGGGGGFFGGGGDFGGGGGGGGGGGGGGGGGFGGGGGGGGGGGGGGGGGGGGGGGGGGGGGGGGGGGGGGGGGGGGGGGGGGGGGGGGGGGGGGGGGGGGEGDGFGGGGGGGGGGGFGGGEGGGGGEGGGE9FGGGFGGECGFGGFGFGGGC??DFGGFEFGGGG=FCEFGGGGGFFGEFFFCDDDGFFFGGFF3:7C@7:7FFC?*9>D)6C=F=?:FFF>::<?AAF>AFF17
@DE18INS60510:318:000000000-B6LD3:1:1101:14114:3244 1:N:0:GTAGAGGATCGACTAG
TGGGGAATATTGCACAATGGAGGAAACTCTGATGCAGCGACGCCGCGTGAGTGAAGAAGTAATTCGTTATGTAAAGCTCTATCAGCAGGGAAGATAGTGACGGTACCTGACTAAGAAGCTCCGGCTAAATACGTGCCAGCAGCCGCGGTAATACGTATGGAGCAAGCGTTATCCGGATTTACTGGGTGTAAAGGGAGTGTAGGTGGCCATGCAAGTCAGAAGTGAAAATCCGGGGCGCAACCCCGGAACTGCTTTTGAAACTGTAAGGCTCGAGTGCAGGAGG
+
GGGGGGGGGGGGGGGGFGGGGGGGGGGGGGGGGGGGFFFG:FGGGGGFGEFEFFGGGGGD9FFGGFEGGGGGGGGGGGGGGCFGGFDGGGGGGGGGGGGCGDGGGGFDDGGGGGFFFGGFGGGGGGGGGGGGGCCFFGFGGGGGG7FDG@FGFFCFGGFGGGGGGGGGGGGGGGGGGGGGGFGFCC98CGCFFGGGEEGFGGGFFGGCGGGGFFGGGGGFCF099>FGGGGDGCDF3)9/7@EEGGFDD*9F*@*9:DFFGF7:96???@(44<<?2A2:<:B
@DE18INS60510:318:000000000-B6LD3:1:1101:19854:3250 1:N:0:GTAGAGGATCGACTAG
TGGGGAATATTGCACAATGGGCGAAAGCCTGATGCAGCAACGCCGCGTGAGCGATGAAGGCCTTCGGGTCGTAAAGCTCTGTCCTCAAGGAAGATAATGACGGTACTTGAGGAGGAAGCCCCGGCTAACTACGTGCCAGCAGCCGCGGTAATACGTAGGGGGCTAGCGTTATCCGGAATTACTGGGCGTAAAGGGTGCGTAGGTGGTTTCTTAAGTCAGAGGTGAAAGGCTACGGCTCAACCGTAGTAAGCCTTTGAAACTGGGAAACTTGAGTGCAGGAGAG
+
GGGGGGGGGGGGGGGGFEGGGGGGGGGGGEGGGGGGGGCFGG>@FGGGFEGGGGCFFFGCFG@EFFGG@FGEGGGGGFGFGFGGGGAFCCFGGGGGGGGFGCF7FGEFCFEF@C:CDEGCFGGGGFGFGGF@FA@FGGGFGGGGGCFFGEGFGGGGFGGGGE>CFGGG8@ECBE<CGGGGGG,<@EFE8?8FGGG8*/:*;C>CFFEGGGFFF7EECFGCF/<5@6CGGGGGGG<>)0CDFFFBDE5:FC4*2*9@CGAF7@7C>?#################
@DE18INS60510:318:000000000-B6LD3:1:1101:16893:3253 1:N:0:GTAGATGATCGACTAG
TGGGGAATATTGCGCAATGGGGGCAACCCTGACGCAGCCATGCCGCGTGAATGAAGAAGGCCTTCGGGTTGTAAAGTTCTTTCGGTAGCGAGGAAGGCATTTAGTTTAATAAACTAGGTGATTGACGTTAACTACAGAAGAAGCACCGGCTAACTCCGTGCCAGCAGCCGCGGTAATACGGAGGGTGCGAGCGTTAATCGGAATAACTGGGCGTAAAGGGCACGCAGGCGGTGACTTAAGTGAGGTGTGAAAGCCCCGGGCTTAACCTGGGAATTGCATTTCA
+
GGGGGGGGGGGGGFFGGGGGGGGGGGGGGGGGGGGGGGGGGGGGGGGFGGGGGGGGGGGGGGFGGGGGFGGGGGGGGGGGGGGGGGGGGGGFGFGGGGGGGGGGGGGGGGGGGGGGGGGGB9FGGGGGGGGGGGFGGGGGGGGGGGGGGGDGGGGGGGGEGGGGGGGGGGGGGCGEGGGGDEGGGGGGGGGDGGCEGGFGGGGGGGGGGGGGC5E7C>FGGGGGGGGGCEGGGCG@=FG76@?F:6>C57DCFF>F<DFFDB4C*64:0:3(04>?)4-44:F
@DE18INS60510:318:000000000-B6LD3:1:1101:14165:3308 1:N:0:GTAGAGGATCGACTAG
TGGGGAATATTGCACAATGGGGGAAACCCTGATGCAGCAACGCCGCGTGAGTGGAGAAGTATTTCGGTATGTAAAGCTCTATCAGCAGGAAAGAAAATGACGGTACCTGACTAAGAAGCCCCGGCTAACTACGTGCCAGCAGCCGCGGTAATACGTAGGGGGCAAGCGTTATCCGGATTTACTGGGTGTAAAGGGAGCGTAGACGGTTTTGCAAGTCTGAAGTGAAAGCCCGGGGCGTAACCCCGGGACTGCTTTGGAAACTGTAGGACTAGAGTGCAGGAGA
+
FGGGGGGGGGGGGGGGGGGFCGGGGGGGGGGGGGGGGEGGGGGGGDG3CFEFFFGGGGGGAFCAFGGGGGGGGGGGGGGGGFGGGGGGGCFGGGFG8FGGGGGGGGGGGGGFGFGGGGGGCFGGGGGGGFFGGGFGGGGGGGGGGDEG>EGCGGGGGGGGGGGGGF8??EGGGGGGGGGCFCFFFFCCCGGGGGGFGGGGGDEDEE:C>FFGFGGG?7CF*9CC@FFGGGGGG<3;)8DD3=FEGED3<4<C**69<C:)97F*=<??:)4892<BA)<B010
@DE18INS60510:318:000000000-B6LD3:1:1101:9847:3321 1:N:0:GTAGAGGATCGACTAG
TGGGGAATATTGCACAATGGAGGAAACTCTGATGCAGCGACGCCGCGTGAGCGAAGAAGTAGTTCGCTATGTAAAGCTCTATCAGCAGGGAAGATAGTGACGGTACCTGACTAAGAAGCTCCGGCTAAATACGTGCCAGCAGCCGCGGTAATACGTATGGAGCAAGCGTTATCCGGATTTACTGGGTGTAAAGGGAGTGTAGGTGGCCAGGCAAGTCAGAAGTGACAGCCCGGGGCTCAACCCCGGGACTGCTGTTGAAACTGCAGGGCTAGAGTGCAGGAGG
+
FFEFFG+FGG95?EFG<FFD5FEGDFDBFGGGCEFFFGC7FGG:>FFFEGDGGGFF:FCFFG@FGG7FGDGGAC;=93F>FFGGGGFC@>FGGGGCFFEGGEEGGGFFGGGGG?FG9,?FGG7C7=CF9<BFGGCG5CG>8AFFG>8>E8C?FFGFFFCCCFFEGF5CCEEGCFGC*;;AFGFG?C*/CFC<CCECEEF<@CGFGGF@CC55AC=??CFCFFFGG7C=FE39)9<>>:F############################################
@DE18INS60510:318:000000000-B6LD3:1:1101:24787:3324 1:N:0:GTAGAGGATCGACTAG
TGGGGAATATTGCACAATGGGCGCAAGCCTGATGCAGCCATGCCGCGTGTATGAAGAAGGCCTTCGGGTTGTAAAGTACCTTCAGCGGGGAGGAAGGGAGTAAAGTTAATACCTTTGCTCATTGACGTTATCCGCAGAAGAAGCACCGGCTAACTCCGTGCCAGCAGCCGCGGTAATACGGAGGGTGCAAGCGTTAATCGGAATTACTGGGCGTAAAGCGCACGCAGGCGGTTTGTTAAGTCAGATGTGAAATCCCCGGGCTCAACCTGGGAACCGCATCTGA
+
GGGGGGGGGGGGGGFGGGGGGGGGGGCFGGGGGGGGGGGGGGGGGGGCGGGGGGGGGGGGGGGGGGGGGGGGFGGGGGGGGGGGGGEGGGGGG7DGGGGEGGGGGGGGGFGGGGGGGGGGGGGGGGGGFG7FGGGGG:FGGGGGGGGGGGGGGGGGGGGDDFCCGGGGGGGGGGGGGGGGGGGDGGGGGGGGGEGDGGGGGGGGCCFGGFDFGGGGGGGGGGDGGGDGD=C)9DDFFF*:@FFFCCBCFGCFFB?FGDFFGFGG@BFBF>:(8?(79BBFBF@
@DE18INS60510:318:000000000-B6LD3:1:1101:19524:3351 1:N:0:GTAGAGGATCGACTAG
TGGGGAATATTGCACAATGGAGGAAACTCTGATGCAGCGACGCCGCGTGAGCGAAGAAGTAGTTCGCTATGCAAAGCTCTATCAGCAGGGAAGATAGTGACGGTACCTGACTAGGAAGCTCCGGCTAAATACGTGCCAGCAGCCGCGGTAATACGTATGGAGCAAGCGTTATCCGGATTTACTGGGTGTAAAGGGAGTGTAGGTGGCCATGCAAGTCAGAAGTGAAAATCCGGGGCTCAACCCCGGAACTGCTTTTGAAACTGTAAGGCTAGAGTGCAGGAGG
+
GGGGGGGGGGGG9FFGGFGGGGGGGGGGGGGGGGGFGGGGGGGGEGGGGGGGGGGGGGGGGGGGGGGGEGFGGGGGCFGGGFFGGGGGGGGGGGGGGGGGGGGGGGGGGGGGGGGGGCFGGGGGGGGGGGGGGFGGGGGDGGGGGGGGGGGGGGGFGGDGFGGGGGGGGGGGGGGGGGGFGGGGFFFGGGF9EGGGGEG7AFGGGGGFGGFFGGG?FGGGGGCFGCGGGFFGGGGF5@GGFFB>G5B<@>FGC44?:D2<FBFFFFFFF?:328<AFA9?BBF
@DE18INS60510:318:000000000-B6LD3:1:1101:12624:3373 1:N:0:GTAGAGGATCGACTAG
TGGGGAATATTGCACAATGGAGGAAACTCTGATGCAGCGACGCCGCGTGAGTGAAGAAGTAGTTCGCTATGTAAAGCTCTATCAGCAGGGAAGATAGTGACGGTACCTGACTAAGAAGCTCCGGCTAAATACGTGCCAGCAGCCGCGGTAATACGTATGGAGCAAGCGTTATCCGGATTTACTGGGTGTAAAGGGAGTGTAAGTGGCCAGGCAAGTCAGAAGTGAAAGCCCGGGGCTCAACCCCGGGACTGCTTTTGAAACTGCAGGGCTAGAGTGCAGGAGG
+
GGGGGGDFGGGGGGGGGGGGGGGGGGGGGGGGGGGGGGGGGGGGGGGFGGGCFFGGGGGGGGFGGGGGGGGGGGGGGGGGGEGGGGGGFGGGGGGCGGGGGGGGGGGGGGGGGGGGGGGFGGGDGGGGGGGGGGGGGGGGGGGGGGGGGGGGFGGFGFGFGGGGGGGGCFGGGGGGGGGGGGCFGGFGGGGCFGGGGBCFG?CFFGGCFGGGCCFCFGG=CDGGCFGGGGGGGGG@B>GGFFFFGGFGEGGGF4@FFGDFG4>C*(7;B)48?FFFFFA7??D
@DE18INS60510:318:000000000-B6LD3:1:1101:16098:3375 1:N:0:GTAGAGGATCGACTAG
TGGGGAATATTGCACAATGGGCGAAAGCCTGATGCAGCAACGCCGCGTGAAGGATGAAGGGTTTCGGCTCGTAAACTTCTATCAATAGGGAAGAAACAAATGACGGTACCTAAATAAGAAGCCCCGGCTAACTACGTGCCAGCAGCCGCGGTAATACGTAGGGGGCAAGCGTTATCCGGAATTACTGGGTGTAAAGGGAGCGTAGGCGGCATGGTAAGCCAGATGTGAAAGCCTTGGGCTTAACCCGAGGATTGCATTTGGAACTATCAAGCTAGAGGCAAGG
+
GGGGGGGGGGGGGGGGFFGGGGGGGGGCGFGGGGGGGGGG<FDG:FFCFEGGGGFGGGGGGGGGGGGEDFGCEFGGFGGCEFGGGFGFGGGGGGGGGGGGFGGGDGGFFDFFGGGGGGGGGGCGGGGGGGGGGGGGEG7@CFGFFCGGGGGFGGGCFGCGGGGGGDCEF>EGCCF9CGGGGGGG99BCF9E8CFGGGEGEEGCGEGGGGGGGFGCCFGFCF<C4C:ECFFDFCCFFFFGDFF?=DFE<>GGF7>7@**.6C@G4?244<FF??##########
@DE18INS60510:318:000000000-B6LD3:1:1101:14167:3382 1:N:0:GTAGAGGATCGACTAG
TGGGGAATATTGCACAATGGAGGAAACTCTGATGCAGCGACGCCGCGTGAGTGAAGAAGTAGTTCGCTATGTAAAGCTCTATCAGCAGGGAAGGTAGTGACGGTACCTGACTAAGAAGCTCCGGCTAAATACGTGCCAGCAGCCGCGGTAATACGTATGGAGCAAGCGTTATCCGGATTTACTGGGTGTAAAGGGAGTGTAGGTGGCCAGGCAAGTCAGAAGTGAAAGCCCGGGGCTCAACCCCGGGACTGCTTTTGAAACTGCAGGGCTAGAGTGCAGGAGG
+
GGGGGGGGFGGGGGGGEGGGDGGGGGGGGGGGGGGGGGGGGGGGGGGFCFGFGGGGGGGGDFGGGGGGEGGGGGGGGGGGGGGGGGGGFGGGGGCGGGGGGGGGGGFGFGGGGGGGGGGGGGGEGGGGGGGGGGGGGGGGGGGGGGGGGGDFGGGFFGGGGGGGGGGGGGGGGGGGFGGGGGGGFFFG5CFGGGGFGGGFGGGGGF6EGGG58CF?FGGDGGFCFDEGGGCDCDD@35DF5>DFGGFCDDGGG?@FFG99D6DFFB4>BFFFFFAAAAFFFFB
@DE18INS60510:318:000000000-B6LD3:1:1101:14563:3397 1:N:0:GTAGGGGATCGACTAG
TGGGGAATATTGCACAATGGAGGAAACTCTGATGCAGCGATGCCGCGTGAGGGAAGAAGGTTTTAGGATTGTAAACCTCTGTCTTCAGGGACGAAAAAAGACGGTACCTGAGGAGGAAGCTCCGGCTAACTACGTGCCAGCAGCCGCGGTAATACGTAGGGAGCGAGCGTTGTCCGGAATTACTGGGTGTAAAGGGAGCGTAGGCGGGATCGCAAGTCAGATGTGAAAACTATGGGCTTAACCCATAAACTGCATTTGAAACTGTGGTTCTTGAGTGAAGTAG
+
GGGGGGGGGGGGGGGGGGGGGGGGGGGGGGGGGGGGGGGGGGGGGGGFGGGGGGGGGGGGGGFGGGGGGGGDFGGGGGGGGGGGGGGGFGGGGGGGGGGGGGGGGGGGGGGGGFGGGGGGGGGGGGGGGGGGGGCFGGGGGGGGGGEGGGGGCFGGCEGGGGGGGGGGGGGGGGGGGGGGFGGGGGGCGCGGGGGGGGGGGEGGGGGGGG*C=C/CFGGGGFFFGGGGF?FG7FFF>FFGFFF>DCFCFFFD4F?FGGF2C?:F?AF::F72<BFBFF#####
@DE18INS60510:318:000000000-B6LD3:1:1101:15197:3403 1:N:0:GTAGAGGATCGACTAG
TGGGGAATCTTCCGCAATGGACGAAAGTCTGACGGAGCAACGCCGCGTGAGTGATGAAGGATTTCGGTCTGTAAAGCTCTGTTGTTTATGACGAACGTGCAGTGTGTGAACAATGCATTGCAATGACGGTAGTAAACGAGGAAGCCACGGCTAACTACGTGCCAGCAGCCGCGGTAATACGTAGGTGGCGAGCGTTGTCCGGAATTATTGGGCGTAAAGAGCATGTAGGCGGCTTAATAAGTCGAGCGTGAAAATGCGGGGCTCAACCCCGTATGGCGCTGGA
+
GGGGGGGGGGGGGGGGGGGGGGGGGGGGGGGGGGGGGGGGFGGG>GGCGGFFGGGGGGGGDGGGGGGGGGGGGGGGGGGGGGGGGGCF,FFGGGGGGGGGGGGGGGGGGGGGGGGGGGGGGGGGGGGGGGGGGGGGGGFGGGGGGGGGGGGGGGGGGFGFGGGGGGFGGFGGGGGEGGGFGFFGGGGGGGDEGG8:8CE?EE?E5@EFCGGGGEEGDGGGGGFGGGGGGGGGGC<)=?CF=@FFG57C7<CGFFFFGGFBGFCDFFF:?39(3(4:?9B9;>F
@DE18INS60510:318:000000000-B6LD3:1:1101:16325:3421 1:N:0:GTAGAGGATCGACTAA
TGGGGAATATTGCACAATGGGGGAAACCCTGATGCAGCGACGCCGCGTGAAGGAAGAAGTATCTCGGTATGTAAACTTCTATCAGCAGGGAAGATAGTGACGGTACCTGACTAAGAAGCCCCGGCTAACTACGTGCCAGCAGCCGCGGTAATACGTAGGGGGCAAGCGTTATCCGGATTTACTGGGTGTAAAGGGAGCGTAGACGGTGTGGCAAGTCTGATGTGAAAGGCATGGGCTCAACCTGTGGACTGCATTGGAAACTGTCATACTTGAGTGCCGGAGG
+
GGGGGGGGGGGGGGGGGGGGGGGGGGGGGGGGGGGGGGGGFFGFGGGFGGGGGFGGGGGGGFGFFGGGGGGGGFGGGGGFFFGFGG<=DEGGFFGGGFGGGGGGGGGGGGGGGGFGFGGFGGGGGGGGGGGGGGGGFGGGGGGGGGGGFFGGFGGCCGGDGGDGGGFGEDGGGGGGGGDGGGGGGGGG>F?GGGGFCEEGGGGGGGEGEECF:EFEGGF7>FGGGGGGFFFGGFFFFFFFFFFFGGFGFCFCCFFFGD<<FFFFFDFFFFA9A:4>241>1;E
@DE18INS60510:318:000000000-B6LD3:1:1101:12557:3422 1:N:0:GTAGAGGATCGACTAG
TGGGGAATATTGCACAATGGGGGAAACCCTGATGCAGCAACGCCGCGTGAGTGAAGAAGTATTTCGGTATGTAAAGCTCTATCAGCAGGAAAGAAAATGACGGTACCTGACTAAGAAGCCCCGGCTAACTACGTGCCAGCAGCCGCGGTAATACGTAGGGGGCAAGCGTTATCCGGATTTACTGGGTGTAAAGGGAGCGTAGACGGTTTGCAAGTCTGAAGTGAAAGCCCGGGGCTTAACCCCGGGACTGCTTTGGAAACTGTAGGACTAGAGTGCAGGAGAG
+
GGGGGGGGGGGGGGGGGGGGGGGGGFFFGGGGGGGGGGGGGGGGGGGGGGEFGGGGGGGFGGGGGGG:EFGGGGGGGGGGGGGGGGGGGFGGGGGGGGGGGGGGGGGGGGGGGGGGGGGGGGGGGGEGGGGGGGGGGGGGGGGGGGGGGGGGGGGFGGGGGGGCEC7CCEGGGGGGDCCEGGGGGGGGEGGFGGGGGDEEGGGGEGGD5CFF9CFGCFFFDGGGGCGGGCDDGDDEF?FFFF>BGG>5)5CDG?B?FFF:>FDGF<FF0?>BF:>BAD?F?BF
@DE18INS60510:318:000000000-B6LD3:1:1101:12162:3430 1:N:0:GTAGAGGATCGACTAG
TGGGGAATCTTCCGCAATGGACGAAAGTCTGACGGAGCAACGCCGCGTGAGTGATGAAGGATTTCGGTCTGTAAAGCTCTGTTGTTTATGACGAACGTGCAGTGTGTGAACAATGCATTGCAATGACGGTAGTAAACGAGGAAGCCACGGCTAACTACGTGCCAGCAGCCGCGGTAATACGTAGGTGGCGAGCGTTGTCCGGAATTATTGGGCGTAAAGAGCATGTAGGCGGCTTAATAAGTCGAGCGTGAAAATGCGGGGCTCAACCCCGTATGGCGCTGGA
+
GGGGGGGGGGGGGGGGGGGGGGGGGGGFGGGGGGGGGGGGGGGGGGGFGGGGGGGGGGGGGGGGGGGGGGGGGGGGGGGGGGGGGG8FFGGGGGGGGGGGGGGGGGGGGGGGGGGGGGGGGGGGGGGGGGGGGGGGGGGGGGGGGGGGDDGGGGGGGGGGGGFGCGGGGGGGGGGGGGGGGGGGGGGGGGGGGGEGEEGGGGDGGGGGGGGGGECEGGGGGGGGGFGGGGGGGGC@F?G>FFFFGGFG>D3CCFFFGG9(7>9CF?F?:B>(7?B?6>?####
@DE18INS60510:318:000000000-B6LD3:1:1101:17573:3439 1:N:0:GTAGAGGATCGACTAG
TGGGGAATATTGCGCAATGGGGGCAACCCTGACGCAGCCATGCCGCGTGAATGAAGAAGGCCTTCGGGTTGTAAAGTTCTTTCGGTAGCGAGGAAGGCATTTAGTTTAATAGACTAGGTGATTGACGTTAACTACAGAAGAAGCACCGGCTAACTCCGTGCCAGCAGCCGCGGTAATACGGAGGGTGCGAGCGTTAATCGGAATAACTGGGCGTAAAGGGCACGCAGGCGGTGACTTAAGTGAGGTGTGAAAGCCCCGGGCTTAACCTGGGAATTGCATTTCA
+
GGGGGGGGGGGFGGGGEGGCGGGGGGGFGGGGGGGGGFFGGGGGGGGFGGGGGFGGGFFGCFGG@<FDFGGEGGEFGGGGGGGGDFFDGGGGG:>FGGGEFGGGGGGGFGGGGGGGGD>FGG9FFEEGGFGGCFGGGGGGGCEGGGGG@EFGGGGGGGGGGGGGGDDGGGGDEEGGGGCFGCEEEEGD88CEGGCGCFGGGGDFFGGGGGDFGEGGGFF*<FGGGDGGGEG))9CF?FGGF?4=4C7:>7C:FF@FGC>9D@*794FFFF67?7??F464<BF
@DE18INS60510:318:000000000-B6LD3:1:1101:21682:3439 1:N:0:GTAGAGGATCGACTAG
TGGGGAATATTGCACAATGGAGGAAACTCTGACGCAGTGACGCCGCGTGCAGGAAGAAGGTTTTCGGATTGTAAACTGCTTTAGACAGGGAAGAACAAAGACAGTACCTGTAGAATAAGCTCCGGCTAACTACGCGCCAGCAGCCGCGGTAATACGTAGGGAGCGAGCGTTATCCGGATTTATTGGGTGTAAAGGGTGCGTAGACGGGAAGTCAGGTTAGTTGTGAAATCCCTCGGCTTAACTGAGGAACTGCAACTAAAACTGATTTTCTTGAGTACTGGAG
+
GGGGGGGGGGGGGGGGGGGGGGGGGGGFGGGGGGGGGGGGGGGGGGGGGGGGGGGGGGGGGGGGGGGGGGGGGGGGGGGBFGGGGGGGGGGGGGGGGGGGGGGGGGGGGGGGGGGGGGGGGGGGGGGGGGGGGGGGGGGGGGGGGGGGGGGGGGGGGGGDFGGGDGGGGGGGGGGGGCE*CCFCGCG8CEGGFGGGGGGGE>>EGEGCECEFFFC6CGGGGGGGGDCFGGDC6<DB>3CFFFFFFGFGFD<CFFFFDF7BGF4D?<?A>FD<>4:94:)657@
@DE18INS60510:318:000000000-B6LD3:1:1101:22327:3450 1:N:0:GTAGAGGATCGACTAG
TGGGGAATATTGCACAATGGGGGAAACCCTGATGCGGCAACGCCGCGTGAGTGAAGAAGTATTTCGGTATGTAAAGCTCTATCAGCAGGAAAGAAAATGACGGTACCTGACTAAGAAGCCCCGGCTAACTACGTGCCAGCAGCCGCGGTAATACGTAGGGGGCAAGCGTTATCCGGATTTACTGGGTGTAAAGGGAGCGTAGACGGTTTTGCAAGTCTGAAGTGAAAGCCCGGGGCTTAACCCCGGGACTGCTTTGGAAACTGTAGGACTAGAGTGCAGGAGA
+
GGGGGGGGGGGGGGGGGGGGGGGGGGFGGGGGGGGGGGGGGGGGGGGGGGGGGGGGGGGGGFGGGGGGGFGGGGGGGGGFGGGGGGGGGGGGGGGGGGGGGGGGGGGGGGGGGGGGGGGGGGGGGGGGGGGGGGGGGGGGGGGGGGGGFGGGGGGFGGGGGGGGGDGGGGGGGGGGCEGGGGGFGGEEGGGGGGGGGGGGGGGGGGGCEFGGFGGFGCCGCGGGGGGDGFFDGDDB@FDFFFFDGGEGF*7<C*7/9C>2<FDGFFB<7),.62<BA######
@DE18INS60510:318:000000000-B6LD3:1:1101:21512:3454 1:N:0:GTAGAGGATCGACTAG
TGGGGGATATTGCACAATGGGGGAAACCCTGATGCAGCGACGCCGCGAGCGATGACGGCCTTCGGGTTGTAAAGCTCTGTTAATCGGGACGAAAGGCCTTCTTGCGAATAGTGAGAAGGATTGACGGTACCGGAATAGAAAGCCACGGCTAACTACGTGCCAGCAGCCGCGGTAATACGTAGGTGGCAAGCGTTGTCCGGAATTATTGGGCGTAAAGCGCGCGCAGGCGGATAGGTCAGTCTGTCTTAACAGTTCGCGGCTTAACCCCGTGATGGGATGGAAA
+
GGGGGGGGGGGGGGGGGGGGFGGGGGGFGGGGGGGGGGGGGGGGGGGDGGGGGDGGGGGGCFBFGGCEGGGGGGG?FCCFGGGGGGGGGGGGGG:FGGGGG?FGGGGGGGGGGGG7EFGGGGGGFGGG>>FEEEEFFFFGGGCEGGGGGCCGGGGGGGGGG7:FGDGGEEGGEEE?F9ECEGGGDC>GFGGCG5?E9@E**2@?FFG79CFGGEGG97CDGG=D89EC5>CCCC<@FFGFFFFFG7BCF*:*2=6;/799D:DFBA@?B>?B?F>?#######
@DE18INS60510:318:000000000-B6LD3:1:1101:15930:3466 1:N:0:GTAGAGGATCGACTAG
TGGGGGATATTGCACAATGGGGGGAACCCTGATGCAGCGACGCCGCGTGGAGGAAGAAGGTTTTCGGATTGTAAACTCCTGTCGTTAGGGACGATAATGACGGTACCTAACAAGAAAGCACCGGCTACCTACGTGCCAGCAGCCGCGGTAAAACGTAGGGTGCAAGCGTTGTCCGGAATTACTGGGTGTAAAGGGAGCGCAGGCGGGAAGACAAGTTGGAAGTGAAAACCATGGGCTCAACCCATGAATTGCTTTCAAAACTGTTTTTCTTGAGTAGTGCAGA
+
GGGGGGGGGGGGGGGGFGGGGGGGGGGGGGGGGGGGGGGGGGGGGGGGGGGGGGGGGGGGFGGGGGGGGGGGGGGGGGGGGGGGGGGGGGGGGGGGGGGGGGGGGGGGGGGGGGGGGGGGGGGGEGGCGGGGGGGGGGGGGGGGGGGGEGGGGGG8EFEGGGGGGGGGGGGGFGGGEGGGGGGGGGGGCFFC@CCFEEGGGGGGGGGEGEFGGGFC<:FGGFCFGGFGGGGGGFFFFFG4F5>EFE4?*:>7:44@F>)499>C?B?0:FB<<?24:4(<>AB
@DE18INS60510:318:000000000-B6LD3:1:1101:14700:3478 1:N:0:GTAGAGGATCGACTAG
TGGGGAATATTGCACAATGGAGGAAACTCTGATGCAGCGATGCCGCGTGAGGGAAGAAGGTTTTAGGATTGTAAACCTCTGTCTTCAGGGACGAAAAAAGACGGTACCTGAGGAGGAAGCTCCGGCTAACTACGTGCCAGCAGCCGCGGTAATACGTAGGGAGCGAGCGTTGTCCGGAATTACTGGGTGTCAAGGGAGCGTAGGCGGGATCGCAAGTCAGATGTGAAAACTATGGGCTTAACCCATAAACTGCATTTGAAACTGTGGTTCTTGAGTGAAGTAG
+
FFDGEGGGGGGFGGGGGFFFGGGGGGGGEAFCEEFGFGGGCFGG++@@FCE@EGGGGGGGCCFD,FFGGGGFGGGGGGGGGGGGGFGFFFGGGGGDGGGGGGGGGG@FGGGGFACGGGFGFGGE>C7CD<DFGEGGGGGF?FCGCF@FCFEGGGFFBGGGDFEGGGDGGGGEG9EGGGEGGC:CCCF6BC+?FGDCE*1?8>E*?EC?5*:5C==E:>FGC>CGGGCFGFDFGDGFF>766BF4C?)7@FF77?=?CGF<GFFG6<?1<F7)4:?########
@DE18INS60510:318:000000000-B6LD3:1:1101:18015:3489 1:N:0:GTAGAGGATCGACTAG
TGGGGAATATTGCACAGTGGGGGAAACCCTGATGCAGCGACGCCGCGTGGAGGAAGAAGGTCTTCGGATTGTAAACTCCTGTTGTTGAGGAAGATAATGACGGTACTCAACAAGGAAGTGACGGCTAACTACGTGCCAGCAGCCGCGGTAAAACGTAGGTCACAAGCGTTGTCCGGAATTACTGGGTGTAAAGGGAGCGCAGGCGGGAAGACAAGTTGGAAGTGAAATCTATGGGCTCAACCCCGGAACCGCTTTTGAAACTGTAAGGCTAGAGTGCAGGAGG
+
GGGGGGGGGGGGGGGGGGGGGGGFGGGFGGGGGGGGGGGGGGGGFGGEFFGGGGGGFGGGFGGGGGGGFGFFFFGGFEGFGFGGGGGGGGGGGGGGGGGGGGGGGGDGGGFGCDGGGGGGGGGGGGGGGGGGGFGGGGGGGGGGGGFG@FGGGGGFGGGGCFFFFGGGGEGCGGGEGGGGGGF7FG8E>FGCCFEFGGGG>CE5EEEGGGGGCCC9+?FGGGGGGGGFG?>7FFGFFFGGFFFFGC>D3*>C73>4FDA9FFGFFDFFBFF<<<4<<A<?4?E
@DE18INS60510:318:000000000-B6LD3:1:1101:22739:3502 1:N:0:GTAGAGGATCGCCTAG
TGAGGAATATTGGTCAATGGACGCAAGTCTGAACCAGCCATGCCGCGTGCAGGATGAAGGCTCTCTGAGTTGTAAACACCTTTTGTACGGGGGAAAACGCAGATACTTGTATCTGTCTGCAAGTATCGTACGAATAAGGGTCGGCTAACTCCGTTCCGGCCGCCGCGGTACTACGGAAGATTCGAGCGTTATCCGGATCTATTGGGTTTAAAGGGTGCGTAGGCGGGTTGATAAGTTAGGGGTGAAATTTCGGGGCTCAACCCTGCACGGGCCTCTACTCTTG
+
GG,EFGGGGGGG99EFGGGG,FEGG+>:CFGG94FFGGGCGGGGGGGGG7FDFGADF,C>F,3BF=F3,ED=,EF,,,,8@FC<9,,3@**<C*=,83<<**=<,>,,8CFCGGCFBC:,C<:CF2:*=CF########################################################################################################################################################
@DE18INS60510:318:000000000-B6LD3:1:1101:22734:3519 1:N:0:GTAGAGGATCGACTAG
TGAGGAATATTGGTCAATGGACGCAGGTCTGAACCAGCCATGCCGCGTGCAGGATGACGGCTCTATGAGTTGTAAACTGCTTTTGTACGAGGGTAAACGCAGATACGTGTATCTGTCTGAAAGTATCGTACGAATAAGGATCGGCTAACTCCGTGCCAGCAGCCGCGGTAATACGGAGGATTCAAGCGTTATCCGGATTTATTGGGTTTAAAGGGTGCGTAGGCGGTTTGATAAGTTAGAGGTGAAATTTCGGGGCTCAACCCTGAACGTGCCTCTAATACTG
+
GGGGGGGGGGGGGGGGGGGGGGGGGGGFGGGGGGGGGGGGGGGGGGGGGGGGGGGGGGGGGGGGCFGGGGGGGGGGGGGGGGGGGGGGGGGGGEGGGGGGGGGGGGGGGGGGGGFFFGGGGGGGGGGGGGGGGGGGGGGGGGGGEFFGGGGGGGGGGGGGGGGGGGGGGGGGFFGGGC?EFFGGGGFGGGGGGGGGGGD+<CE7CEEEEGFFGGGGGGG9DCGFGC535E7**CDFFFFFBFFFGGBG=7DCC:>@9*.,989C;(9>?F?B0)5>2<<AFFF
@DE18INS60510:318:000000000-B6LD3:1:1101:13893:3535 1:N:0:GTAGAGGATCGACTAG
TCGGGAATAACGCGCAATGGAGGAAACTCTGACGCAGTGACGCCGCGTGCAGGAAGAAGGTTTTCGGATTGTAAACTGCTTTAGACAGGGAAGAACAAAGACAGTACCTGTAGAATAAGCTCCGGCTAACTACGTGCCAGCAGCCGCGGTAATACGTAGGGAGCGAGCGTTATCCGGATTTATTGGGTGTAAAGGGTGCGTAGACGGGAAGTCAAGTTAGTTGTGAAATCCCTCGGCTTAACTGAGGAACTGCAACTAAAACTGATTTTCTGGAGTACTGGAG
+
GGGGGGGGGDFEGGGGGGFGFGGGGGG?FGGGGGGGGGGGGGGGGGGGGGGGGGGGGGGG:FGGGGGGGGGFGGDGGGGGGGGGGGGGGGGGGGGGGGFGGGGGGGGGGGGGGFDGGGGGFGDFEGGGGGGGGGFGGGGGGGGGGGGGGGGGGFGFFGGGGGGGGEGGGGGGGGGGGGEGFFGGGGGGGDFGGGGGGGGDEEGGGGGD8?EC9EFF:CFGFFGGGDGGGGGGCGGFEFG4@FFB7EFFFGGGGFFFFG?:FF>C?48-:FA)5>B>49).3:F
@DE18INS60510:318:000000000-B6LD3:1:1101:14772:3568 1:N:0:GTAGAGGATCGACTAG
TGAGGAATATTGGGCAATGGAGGCAACTCTGACCCAGCCATGCCGCGTGAGTGAGAAGGTTTTCGAATTGTAAAGCTCTTTCGGGTGTGAAGATGATGACGGTAACACCAGAAGAAGCCCCGGCAAACTTCGTGCCAGGAGCCGCGGTAATACGAAGGGGGCGAGCGTTGTTCGGAATTACTGGGCGTAAAGGGTGTGTAGGCGGTTAAGTAAGATAGTGGTGAAATGCCGGGGCCCAACCTCGGAATTGCCATTATGACTATTTAGCTAGAATGATGCAGAG
+
GFGGGGGGGGGGGGGGGGGGGGEGGGGGGGGGGGGGGGGGGGGGGGGGGGGGGGGGGGGGGGGGGG<BDFFGGGGGFGGGGGGGEGGGGFGGGGGGGGGGGGGGGGGGGGGGGGGGFGFFGEGGGGFEGDGGGGEFGDGGGFGGGEDEECFG7FFGGGGGGEGCECE:EGGFGGGGGGGGGGGGGGG?5CFGGG8C:E8CEFGGG=ECCE+<+<C?ECDDGGGFGGFGGCDGGGGFEDGDFF?>CEFG6CF7**19FCAA>@>FFF64968<ABFBA######
@DE18INS60510:318:000000000-B6LD3:1:1101:21471:3568 1:N:0:GTAGAGGATCGACTAG
TGGGGAATATTGCACAATGGGGGAAACCCTGATGCAGCGACGCCGCGTGGAGGAAGAAGGTCTTCGGATTGTAAACTCCTGTTGTTGAGGAAGATAATGACGGTACTCAACAAGGAAGTGACGGCTAACTACGTGCCAGCAGCCGCGGTAAAACGTAGGTCACAAGCGTTGTCCGGAATTACTGGGTGTAAAGGGAGCGCAGGCGGGAAGACAAGTTGGAAGTGAAATCTATGGGCTCAACCCATAAACTGCTTTCAAAACTGTTTTTCTTGAGTAGTGCAGA
+
GGGGGGGGGGGGGGGGGGGGGGGGEGGGGGGGGGGGGGGGGGGGGGGGGGGGGGGGGFGGGFFGGGGFGGGGGGGGGGGGGGGGGGGGFGGGGGGGGGGGGGGGGGGGGGGGGGGGGGGGGGGGGGGGGGFGGGGGGGGFGGGFGGGGGGGGGGGGGFEGCDGGGGG5BGCCGFGG>5EFGGGFGG8EGCFECFEGGGEGGGC5>EEC8EFF<:FFC7>F*0CD:FFGGGGCGGG>F@G4)7>><7=*9*:FCFF=:FA<<FGG?AF?FFAABF<)5>BABA#
@DE18INS60510:318:000000000-B6LD3:1:1101:20645:3576 1:N:0:GTAGAGGATCGACTAG
TGGGGAATATTGCGCAATGGGGGCAACCCTGACGCAGCCATGCCGCGTGAATGTAGAAGGCCTTCGGGTTGTAAAGTTCTTTCGGTAGCGAGGAAGGCATTTAGTTTAATAGACTAGGTGATTGACGTTAACTACAGAAGAAGCACCGGCTAACTCCGTGCCAGCAGCCGCGGTAATACGGAGGGTGCGAGCGTTAATCGGGATAACTGGGCGTAAAGGGCACGCAGGCGGTGACTTAAGTGAGGTGTGAAAGCCCCGGGCTTAACCTGGGAATTGCATTTCA
+
GGGGGGGGGGGGGGGGGGGGGGGGGGGGGGGGGGGGGGGGGGGGEGGGGGGGGGGGGGGGGGGGGGGGGGGGGGGGGGGGGGGGGGGGGGGGGGCGGGGGGGGGFGGGGGGGGGGGGGGGGGGGGGGFFGGGGGGGGGGGGGGGGGGGGGGGGGGGGGGGGGGGGGGGGGGGGGGGGGGGGGGGGGGGGGGDGGGGGGGGGGGGGGGGGGGGGGGGGGFG3FCDGGGGGGGDGFGFFFFFFFFF7<FGFFGGGFFFGG>>75DGFFFFFFF?BFFFFFBFFF=
@DE18INS60510:318:000000000-B6LD3:1:1101:17365:3582 1:N:0:GTAGAGGATCGACTAG
TGGGGAATATTGGTCAATGGACGCAAGTCTGAACCAGCCATGCCGCGTGCAGGATGACGGCTCTCTGAGTTGTAAACTGCTTTTGTACGAGGGTAAACGCAGATACGTGTATCTGTCTGAAAGTATCGTACGAATAAGGATCGGCTAACTCCGTGCCAGCAGCCGCGGTAATACGGAGGATTCAAGCGTTATCCGGATTTATTGGGTTTAAAGGGTGCGTAGGCGGTTTGATAAGTGAGAGGTGAAATTTCGGGGCTCAACCCTGAACGTGCATCTAATACTG
+
GFFGGGGGGGGGGGGGGGGGGGGGGGGGGGGGGGGGGFFGGGGGGGGGGGGGGGGGGGGGGFGG,CFGGEFGGGGGCCGGGGGGGGGCGGGGEFEFGGGGGGGGGGGFGGGGGGGGGGEGGGGGGGGGGGGGGGGGGGGFCFGGGGGGGGGGGFFGGGGGGGGCEEGEEGDCCGGGGGGGFGGGGGGDGGGGGCEGGCGGGFFGFFGG5CFFGGGC55>7DDDCEDCDGG7F>*:8**9:?:?FCF?F47*7DFFFG*44CFGG5:FF?##############
@DE18INS60510:318:000000000-B6LD3:1:1101:21459:3583 1:N:0:GTAGAGGATCGACTAG
TGGGGAATATTGCACAATGGGGGAAACCCTGATGCAGCGACGCCGCGTGGAGGAAGAAGGTCTTCGGATTGTAAACTCCTGTTGTTGAGGAAGATAATGACGGTACTCAACAAGGAAGTGACGGCTAACTACGTGCCAGCAGCCGCGGTAAAACGTAGGTCACAAGCGTTGTCCGGAATTACTGGGTGTAAAGGGAGCGCAGGCGGGAAGACAAGTTGGAAGTGAAATCTATGGGCTCAACCCATAAACTGCTTTCAAAAATGGTTTTCTTGAGTAGTGCAGA
+
GGGGGGGGGGGFGGGGGGGGGGGGGGGGGGGGGGGGGGGGGGGGGGGGGGGGGGGGGGGGGGGGGGGGGFGGGGGGGGGGGGGGGGGAFGGGGGGGGGGGGGGGCEGGGGGGGGGFGGDGGGGGGGGGGGGGGGGGBC@FFGGGGGGGGGGGGGGGGGGGGGGGGEGDGGGGGGGGGEGGGGGGGGGGGGGCGFGGGGGGGGGGGGE5CGGGGGGFFFGG7D?D+><>C9CFGCF4@)9*7;3:*CFG?GGFF?8BGG>)*07*99)8474AA?BAF<(5:AF
@DE18INS60510:318:000000000-B6LD3:1:1101:19098:3583 1:N:0:GTAGAGGATCGACTAG
TGGGGAATATTGCGCAATGGGGGCAACCCTGACGCAGCAACGCCGCGTGCAGGAAGAAGGTCTTCGGATTGTAAACTGTTGTCGCAAGGGAAGAAGACAGTGACGGTACCTTGTGAGAAAGTCACGGCTAACTACGTGCCAGCAGCCGCGGTAATACGTAGGTGACAAGCGTTGTCCGGATTTACTGGGTGTAAAGGGAGCGTAGACGGTTTTGCAAGTCTGAAGTGAAAGCCCGGGGCTTAACCCCGGGACTGCTTTGGAAACTGTAGGACTAGAGTGCAGG
+
GGGGGGGGGGGGGGGGGGGGGGEGGGGGGGGGGGGGGGGGGGGGGGGGGGGGGGGGGGGGGGGGFGEGGEG@FFGGGGGF:FGGGGGGGGGGGGGGGGGGGGGGGGGGGGGGGGGGGGCFGGGGGGGGGGGGGGGGGGGGGGGDGGGGGGGGGGGGGGFGGGGGGGGGGFGEEGEGGGDEGGDFGGGCFFGEFGGGGGGGGGECEGGGGE=E8:FFCDGGFGFFGDCFGGGGCFDB>>D<>@FFG5@DEC3CF4)90CD?68>C###################
@DE18INS60510:318:000000000-B6LD3:1:1101:16080:3599 1:N:0:GTAGAGGATCGACTAG
TGGGGAATATTGCACAATGGGGGAAACCCTGATGCAGCGACGCCGCGTGAGTGAAGAAGTATCTCGGTATGTAAAGCTCTATCAGCAGGGAAGAAAATGACGGTACCTGACTAAGAAGCCCCGGCTAACTACGTGCCAGCAGCCGCGGTAATACGTAGGGGGCAAGCGTTATCCGGAATTACTGGGTGTAAAGGGTGCGTAGGTGGTATGGCAAGTCAGAAGTGAAAACCCAGGGCTTAACTCTGGGACTGCTTTTGAAACTGTCAGACTAGAGTGCAGGAGA
+
GGGGGGGGGGGGGGGGGGGGGGGGGGGGGGGGGGGGGGGGGGGGEGGGGGGFGGGGGGGGGGGGGFGFFGGGGGGGGGGGGGGGGGGGDEGGGGGGFGGGGGGGGGGGGGGGGGGGGGGFGGGGGGGGGGGGGCGGGGGGGGGGGGGG7CFGFGG,>FGGGGGDFFFGGGGGGG@E<EGGGFCDGGGGECFFGCGGGGGEEGGFGGGGFGFGGGGFGGGDDGCGGGGGFEDCFFGF4>FGFFFFGGFGFCFGF=B=FGFA7*?:*:FFF?DFFD9:AFA<6?;
@DE18INS60510:318:000000000-B6LD3:1:1101:12504:3601 1:N:0:GTAGAGGATCGACTAG
TGGGGAATATTGCACAATGGGCGAAAGCCTGATGCAGCAACGCCGCGTGAGCGATGAAGGCCTTCGGGTCGTAAAGCTCTGTCCTCAAGGAAGATAATGACGGTACTTGAGGAGGAAGCCCCGGCTAACTACGTGCCAGCAGCCGCGGTAATACGTAGGGGGCTAGCGTTATCCGGAATTACTGGGCGTAAAGGGTGCGTAGGTGGTTTCTTAAGTCAGAGGTGAAAGGCTACGGCTCAACCGTAGTAAGCCTTTGAAACTGGGAAACTTGAGTGCAGGAGAG
+
GGGGGGGGGGGFGGGGGGGGCGGGGGGGGGGGGGGGGGGGGGGGGGGGGGGGGGGGGGGGGGGGGGGGGGGGGGGGGGGGGGGGGGGGGGGEGGGGGGGGGGGGGGGGGGGGGGGGGDGCGGGGGGGGGGGGGGGGGGGGGGGGGGGGGDEGGGGEGGGGGGGGGGGGEGGGGGGGGGGGGGGGGGGGGGGGGGGGGGGCEEGGGGECDDFGGFFGGGGGGGGGFCFGGCFDFDGFBBGGFFF3CCDFFGGFCFF=FGAA7775>0><<?><?6AABBF???@
@DE18INS60510:318:000000000-B6LD3:1:1101:5749:3601 1:N:0:GTAGCGGATCGACTAG
TCGGGAATATTGCGCAATGGAGGAAACTCTGACGCAGTGACGCCGCGTGCAGGAAGAAGGTTTTCGGATTGTAAACTGCTTTAGACAGGAAAGAACAAAGACAGTACCTGTAGAATAAGCTCCGGCTAACTACGTGCCAGCAGCCGCGGTAATACGTAGGGAGCGAGCGTTATCCGGAGTTATTGGGTGTAAAGGGTGCGTAGACGGGAAGTCAAGTTAGTTGTGAAATCTCTCGGCTTAACTGAGGAACTGCAACTCAAACTGATTTTCTTGCGTACTGGAG
+
<FFFGEF@EGEGGGGGFFAGFFG:DCC@FACF9FECGF<CDEGCEFGFGGFCECFGFGFGCE,CEFGDGGGG,CAFFGGBEFF,BCEFFFG8EEGGGGFFFA<FEF<AEFGGFFCEFFGF?FF7CFFGFFDDFGF8DE>FFGGF<CF+>FFEFEF7>9FGGGGGGGGG:FEE,<>7C*1=6CFFCGGE5EC@FFGDFECEGC8:CGGDEEE6@???3:7C>*<:C>9:C+*2:**88>)7B=4=>F>G4C49C=?)**..:?7>?2=<A4594)29?######
@DE18INS60510:318:000000000-B6LD3:1:1101:13146:3611 1:N:0:GTAGAGGATCGACTAG
TGGGGAATATTGCACAATGGAGGAAACTCTGATGCAGCGACGCCGCGTGAGTGAAGAAGTATTTCGGTATGTAAAGCTCTATCAGCAGGGAAGAAAATGACGGTACCTGACTAAGAAGCCCCGGCTAACTACGTGCCAGCAGCCGCGGTAATACGTAGGGGGCAAGCGTTATCCGGATTTACTGGGTGTAAAGGGAGCGTAGACGGAGCAGCAAGTCTGATGTGAAAACCCGGGGCTCAACCCCGGGACTGCATTGGAAACTGTTGATCTGGAGTGCCGGAGA
+
GGGGGGGGGGGGGGGGGGGGGGGGGGGGGGGGGGGGGGGGGGGGGGGFGGGGGGGGGGGGGGGGGGGGGGGGGGGGGGGGGFGGFGGGGGFFGGGGGGGGGGGGGGGGGGGGGFGGGGGFGGGGGGGGGGGGGGGGGGGGGGGGGGGDGGGGGGGFGGGGDGGGGGGGGGGGGGGGGGGGGGGGGGGGGGG+@EEFGGGGCG>?EGGGGGGGDFGGGGGGG7:*3??FF5CDDDGEDFGGFFFFGGFDDCDFGFF4C7ADGFGGF7FAAF9>BFF<FF>99B>
@DE18INS60510:318:000000000-B6LD3:1:1101:8976:3619 1:N:0:GTAGAGGATCGACTAG
TGGGGAATATTGCACAATGGGGGAAACCCTGATGCAGCAACGCCGCGTGAGTGAAGAAGTATTTCGGTATGTAAAGCTCTATCAGCAGGAAAGAAAATGACGGTACCTGACTAAGAAGCCCCGGCTAACTACGTGCCAGCAGCCGCGGTAATACGTAGGGGGCAAGCGTTATCCGGATTTACTGGGTGTAAAGGGAGCGTAGACGGTTTTGCAAGTCTGAAGTGAAAGCACGGGGCTTAACCCCGGGACTGCTTTGGAATCTGTAGGACTAGAGTGCAGGAGG
+
GGGFFFEGGGGGGGGGF9CFGGGGGGGFGGGGGEFFGGEFFGGGGGEFGGFFFG<ECFGGEFCAFGGGGGFFFGEGGGGGGGGGGFFFCFFGFGGGFFGGGGGGGGGGGGGGGEGGGGGG@FGGG@EGFGGGGDFGGGGFCFGGGGGGBFG9FGF>DFFGGGGGFEGE=FGGGGGGGE5BEFGGGGFGCCCFGGGF>8ECEEEGCD:ACCE?ECG<+:C7:FECC:E=6+9DGDDB5)9:17)5CE33>*><?F46C*:)*1::/69<8),59<>F2<AFF##
@DE18INS60510:318:000000000-B6LD3:1:1101:18523:3624 1:N:0:GTAGAGGATCGACTAG
TGGGGAATATTGCACAATGGGGGAAACCCTGATGCAGCAACGCCGCGTGAGTGAAGAAGTATTTCGGTATGTAAAGCTCTATCAGCAGGAAAGAAAATGACGGTACCTGACTAAGAAGCCCCGGCTAACTACGTGCCAGCAGCCGCGGTAATACGTAGGGGGCAAGCGTTATCCGGATTTACTGGGTGTAAAGGGAGCGTAGACGGTTTTGCAAGTCTGAAGTGAAAGCCCGGGGCTTAACCCCGGGACTGCTTTGGAAACTGTAGGACTAGAGTGCAGGAGA
+
GGGGGGGGGGGGGGGGGGGGGGGGGGGGDGGGGGGGGGFGGGGFGGGGGGGGEFEFGGGGGGFGGGGFGGGDEGGGGGGFDAFGGGGGGGGGGGGGGGGGGGGGGGGGGGGGGGGGGGG8DFGGGGDGGGGGGGFGGGGGGGGGGGGGGDGGGGGFGGGGGGGGGGGGCGGGGFGGGGDCFGGGGGGGGFGGGGGGGCGEGD5FEGGGCGFD<?EEFGDCFGFF?F?FGDFGGGGFEFGGFFFFGGF<BFCFC?FFGCA7<6DGFF?<0?2247A<<BFF###
@DE18INS60510:318:000000000-B6LD3:1:1101:8270:3626 1:N:0:GTAGAGGATCGACTAG
TGGGGAATATTGCACAATGGAGGAAACTCTGATGCAGCGACGCCGCGTGAGCGAAGAAGTAGTTCGCTATGTAAAGCTCTATCAGCAGGGAAGATAGTGACGGTACCTGACTAAGAAGCTCCGGCTAAATACGTGCCAGCAGCCGCGGTAATACGTATGGAGCAAGCGTTATCCGGATTTACTGGGTGTAAAGGGAGTGTAGGTGGCCAGGCAAGTCAGAAGTGAAAGCCCGGGGCTCAACCCCGGGACTGCTTTGGAAACTGCAGGGCTAGAGTGCAGGAGG
+
EDGFFCCFCFFAFGGGGFFGGGGGGGGGGGGGGEEFFGCGDGGGDCFG>EEGEC:CFFG<FDFFGGGGFFE@FFFGGGFFFF,EEBEFFGGGGGGFGFGGGGCFGGGGGEDFGGDBEGF,:D++33F,>FAFBFDEFGFCFFFFCC<@<<C,<,@FFFFE9FGGGGCEC7EC,<<C*B*?99:CFGGE:CFC?FD*8;C<C?FFFFG8+;*7/*:9+2*:09<CFDFCG6CGDDGF@##############################################
@DE18INS60510:318:000000000-B6LD3:1:1101:9233:3647 1:N:0:GTAGAGGATCGACTAG
TGGGGAATCTTCCGCAATGGACGAAAGTCTGACGGAGCAACGCCGCGTGAGTGGTGAAGGATTTCGGTCTGTAAAGCTCTGTTGTTTATGACGAACGTGCAGTGTGTGAACAATGCATTGCAATGACGGTAGTAAACGAGGAAGCCACGGCTAACTACGTGCCAGCAGCCGCGGTAATACGTAGGTGGCGAGCGTTGTCCGGAATTATTGGGCGTAAAGAGCATGTAGGCGGCTTAATAAGTCGAGCGTGAAAATGCGGGGCTCAACCCCGGAGGGCGCTGGA
+
GGGFGGGGGGGFGGGGGEGGFGGBEGGGGGFGGCFFGDEGGGGGGGG8@@F?FG?BFFGGGGFEGGGBFGGDFEDFGGGGFGDGEFGF,CFFFGGGGFGGGGCFFGGGGGGCGGFEFGCFFGGFGGGGGFGG9FGF9FEGGGGGGGEGGGGGGGCFFGG<EFGGGGFFG7BCGG:EFGGFFBFFGCFFGGGGDG88E::<EEGGE8F7EEFFEE*:CGGGGCFGFDGGFCCDDC)9FFFFF=FFDGEC)9*CD49FDD9>97)>=7F################
@DE18INS60510:318:000000000-B6LD3:1:1101:20444:3653 1:N:0:GTAGAGGATCGACTAG
TGGGGAATATTGCACAATGGGGGAAACCCTGATGCAGCGACGCCGCGTGAGTGAAGAAGTATCTCGGTATGTAAAGCTCTATCAGCAGGGAAGAAAATGACGGTACCTGACTAAGAAGCCCCGGCTAACTACGTGCCAGCAGCCGCGGTAATACGTAGGGGGCAAGCGTTATCCGGAATTACTGGGTGTAAAGGGTGCGTAGGTGGTATGGCAAGTCAGAAGTGAAAACCCAGGGCTTAACTCTGGGACTGCTTTTGAAACTGTCAGACTGGAGTGCAGGAGA
+
GGGGGGGGGGGGGGGGGGGGGGGGGGGGGGGGGGGGGGGGGGGGGGGGGGGGGGGGGGGGGGGGGGGGGCGCFGGGGGGGGGGGGGGGGGGGGGGGGGGGGGGGGGGGGGGFGGGGGGGGGGGGGGGGGGGGGGGGGGGGGGGGGGGGGGGGGGG6FGGGGGGGGGGGGGGGGGGGGGGGGGGGGGGGDFGGGGG>EGGEEGG@CGEGFGGGGFGEFGFGGGGGGGFGGGDGGG33>)CFFFF4FGFFF4CCDF=@CC<AFFCD*:FFF4:BFFFFFA<B?BF
@DE18INS60510:318:000000000-B6LD3:1:1101:17076:3654 1:N:0:GTAGAGGATCGACTAG
TGGGGAATTTTGGACAATGGGCGAAAGCCTGATCCAGCAATGCCGCGTGCAGGATGAAGGCCTTCGGGTTGTAAACTGCTTTTGTACGGAACGAAAAGCTTCGGGTTAATACCCTGGAGTCATGACGGTACCGTAAGAATAAGCACCGGCTAACTACGTGCCAGCAGCCGCGGTAATACGTAGGGTGCAAGCGTTAATCGGAATTACTGGGCGTAAAGCGTGCGCAGGCGGTTTTGTAAGACAGAGGTGAAATCCCCGGGCTCAACCTGGGAACTGCCTTTGT
+
GGGGGGGGGGGGGGGGFGGGGGGGGGGGGGGGGGGFGGGGGGGGGGGGGGGGGGGGGGGGGGGGGGGGGEGFGFGGGFGFGGGGGGGGGEFGGGGGGGFGGGGGGGGGGGGGGGGGGGGFGGGFGGGGGGGGGGGGGGGGGGGGGGGGDGECGGGFGGGGGGGGGGGGGGGGGEEGFFGGGFCEGGGGGGGGGGGGGGGG>ECGGGG9FGGGGEGGGGFGGGGGGGGGGGG<CDGFFF:FFF@4CFF45CFDGFFFFG>;D><FF?FBFFF(5:B<?F?####
@DE18INS60510:318:000000000-B6LD3:1:1101:14562:3662 1:N:0:GTAGAGGATCGACTAG
TGGGGAATATTGCACAATGGGGGAAACCCTGATGCAGCGACGCCGCGTGGAGGAAGAAGGTCTTCGGATTGTAAACTCCTGTTGTTGAGGAAGATAATGACGGTACTCAACAAGGAAGTGACGGCTAACTACGTGCCAGCAGCCGCGGTAAAACGTAGGTCACAAGCGTTGTCCGGAATTACTGGGTGTAAAGGGAGCGCAGGCGGGAAGACAAGTCGGAAGTGAAATCTATGGGCTCAACCCATAACCTGCTTTCAAAACTGTCTTTCTTGAGTAGTGCAGA
+
GGGGGGGGGGGFGGGFFGGGGDGGGGGDGGGDGFGGFGCFGGGGG>FGGGDGDEGGGGGGGFGGGEEC?FEFGGDGGGGGGGGGFFGC?FGGGFGGGGC,?FGGGGFGGGGGG?8FFGGGGFGGGGEGGGFGEGGGGGEFFCFGGGCGEGDGFFEFFGGBFEGAECFGCGGECGDGDGD+C9,;C833*5<F<FDD>EGGGGD>EGGC5AF?F:CA+>3>DGGGFCFFGFGFGFGF)570?FB@CC?4?:*C*0=4:>4<C?F**6=:)95).)6<<A?FF40
@DE18INS60510:318:000000000-B6LD3:1:1101:22489:3675 1:N:0:GTAGAGGATCGACTAG
TGAGGAATATTGGTCAATGGACGCAAGTCTGAACCAGCCGTGCCGCGTGCAGGAAGACGGCTCTATGAGTTGTAAACTGCTTTTGTACTAGGGTAAACGCTCTTACGTGTAGGAGCCTGAAAGTATAGTACGAATAAGGATCGGCTAACTCCGTGCCAGCAGCCGCGGTAATACGGAGGATCCAAGCGTTATCCGGATTTATTGGGTTTAAAGGGTGCGTAGGCGGTTTGATAAGTTAGAGGTGAAATACCGGGGCTCAACTCCGGAACTGCCTCTAATACTG
+
GGGGGGGGGGGGGGGGGGGGGGGGGGGDGGGGGGGGGGGGGGGGGGGGGGGGGGGGGGGGGEGGEFGGGGGGFGGGGGGGGGGGGGGGGGGGGGGGGGGGGGGGGGGGGGGGGGGGGGGGGGGGGGGGGGGGGGGGGGGFGGGGGGGGGGGGGGGGGGGGGGGGGEEGGGGGGGGGFGGGGGGGGGGGGGGGGGGGGGDGGGFFGG8EEGGGGGGGGGGGGGGGGG5C5CCC*:CFFFGGFF4>F6FCFGFGGEEDDG7BFFD4>>EB>@F<B??24<4<2AF
@DE18INS60510:318:000000000-B6LD3:1:1101:10075:3714 1:N:0:GTAGAGGATCGACTAG
TCGGGAATATTGCGCAATGGAGGAAACTCTGACGCAGTGACGCCGCGTGCAGGAAGAAGGTTTTCGGATTGTAAACTGCTTTAGACAGGGAAGAACAAAGACAGTACCTGTAGAATAAGCTCCGGCTAACTACGTGCCAGCAGCCGCGGTAATACGTAGGGAGCGAGCGTTATCCGGATTTATTGGGTGTAAAGGGTGCGTAGACGGGAAGTCAAGTTAGTTGTGAAATCCCTCGGCTTAACTGAGGAACTGCAACTAAAACTGATTTTCTTGAGTACTGGAG
+
GGGFFGGGGGGGGGGGGCFFGGGGGGGFGGGGGGGGGEGFGGGGGGGGGGGGGGGGGGGGFGGGGGGGGGGGGGFGGGGFFCFGGFGGFGGGFFFGGGGGGGFGGGFGGGGGGGGGGGGGFGGGGGGGGGGG?@FGGGGGGGGFGGCCEGGGGGGGGGGGGGGGGGGGGFEGFGGGGGGGGGGGGGGBEEFGGGGGGCEC>ECA9EECEEGGFGGGDFGG*C?D=7FGGFGG4FDE>FDFFFFFGGFG>FFGGFF@FG?>:=<>4<FF2B2<AAFFBB<9?FF
@DE18INS60510:318:000000000-B6LD3:1:1101:25634:3727 1:N:0:GTAGCGGATCGACTAG
TGGGGAATATTGCACAATGGAGGAAACTCTGATGCAGCGACGCCGCGTGAGTGAAGAAGTAATTCGTTATGTAAAGCTCTATCAGCAGGGAAGATAGTGACGGTACCTGACTAAGAAGCTCCGGCTAAATACGTGCCAGCAGCCGCGGTAATACGTATGGAGCAAGCGTTATCCGGATTTACTGGGTGTAAAGGGAGTGTAGGTGGCCATGCAAGTCAGAAGTGAAAATCCGGGGCTCAACCCCGGAACTGCTTTTGAAACTGTAAGGCTAGAGTGCAGGAGG
+
GGGGGGGGGGGGGGGGGGGGGFGGGGGGGGGGGGGGGFEGGGGGGGGGGGGGGGGGGGGGFGGGGGFGGGGGGGGGGGGGGGGGGGGGGGGFEFGFFGGGGGGGGGGGGGGGAFGFGGGGGGGGGGGGGFFGGGEGGGGGGGGGCEGGG>CF=AFFFGFGGGGGGGGGGGGGGGGGGGGGFGGGGGGGEG9,BFG58=C9FFGGFGGGGGGGGGGEFGD+;7+>CG:DFF6CDC775>CGFFFFGGFGFGFGFFFFGC<4FFGF?4@7?F??BFFF<AB<66:
@DE18INS60510:318:000000000-B6LD3:1:1101:25390:3738 1:N:0:GTAGCGGATCGACTAG
TGGGGAATATTGCACAATGGAGGAAACTCTGATGCAGCGACGCCGCGTGAGTGAAGAAGTAGTTCGCTATGTAAAGCTCTATCAGCAGGGAAGATAGTGACGGTACCTGACTAAGAAGCTCCGGCTAAATACGTGCCAGCAGCCGCGGTAATACGTATGGAGCAAGCGTTATCCGGATTTACTGGGTGTAAAGGGAGTGTAGGTGGCCATGCAAGTCAGAAGTGAAAATCCGGGGCTCAACCCCGGAACTGCTTTGGAAACTGTAAGGCTGGCGTGCAGGAGG
+
GGGGGGGGGGGGGGGGGGGGGGGGGGGGGGGGGGGGGGGGGGGGGGGFEGGGEGGGGGGGGGEFGGGCGGGGGGEFGFGGFDGGGGGGGGGGDGGGGGGGGGGGGGGGGGGGGGFGGGGG@FGGGEFFGGGGGGFGGGGGGGGGGGGGFGGFFGGGGGGGGGGGGGGGGG@FGGGGEGDGGGGGGGFCEGECFGGGGEFGFFEFGGGGFGGGGGGGGGFFGFFFGGEC?CFCGGDFFFFD:;)7>C>DDDFCC4@*9FA>CBGC=>621@<((4:>:?AFB0@
@DE18INS60510:318:000000000-B6LD3:1:1101:25163:3773 1:N:0:GTAGCGGATCGACTAG
TGGGGAATATTGCACAATGGGGGAAACCCTGATGCAGCAACGCCGCGTGAGTGAAGAAGTATTTCGGTATGTAAAGCTCTATCAGCAGGAAAGAAAATGACGGTACCTGACTAAGAAGCCCCGGCTAACTACGTGCCAGCAGCCGCGGTAATACGTAGGGGGCAGGCGTTATCCGGATTTACTGGGTGTAAAGGGAGCGTAGACGGTTTTGCAAGTCTGAAGTGAAAGCCCGGGGCTTAACCCCGGGACTGCTTTGGAAACTGTAGGACTAGAGTGCAGGAGA
+
GGGGGGGGGGGGGGGGGGGGGGFFGGGGGGGGGGGGGGGGGGGGGGGGGGGGGGGGGGGGGGGGGGGFDFGGGGGGGGGFFGGGGGGGGEGGGGGGGGCGGGGGGGGGGGGGFGGGGGFGFGGGGGGGGGGGGG<FGGFGGFGGGGGGGGGGGGGGGGGCGGGGGGGGGEGFGGGGEGGGGGGGFGFEGG9<CEGFGGGGCC8EEEEGEGGGFGGGGGFGFGFGGGFFG6<DC<DEEFFGFFFFGGF3>CCGFFF44643>=FG=<FF>:??ABFA>BA::?4
@DE18INS60510:318:000000000-B6LD3:1:1101:11634:3774 1:N:0:GTAGAGGATCGACTAG
TGGGGAATATTGCACAATGGAGGAAACTCTGATGCAGCGACGCCGCGTGAGTGAAGAAGTAGTTCGCTATGTAAAGCTCTATCAGCAGGGAAGATAGTGACGGTACCTGACTAAGAAGCTCCGGCTAAATACGTGCCAGCAGCCGCGGTAATACGTATGGAGCAAGCGTTATCCGGATTTACTGGGTGTAAAGGGAGTGTAGGTGGCCAGGCAAGTCAGAAGTGAAAGCCCGGGGCTCAACCCCGGGACTGCTTTTGAAACTGCAGGGCTAGAGTGCAGGAGG
+
GGGGGGGGGGGGGGGGGGGGGGGGGGGGGGGGGGGGGGGGGGGGGGGGGGGFEFFGGGGGGGGGGGGGGGGGGGGGGGGGGGGGGGDFGGGGGGGGGGGGGGDGGGGGGGGGGFGGGGGGGGGGGGGGGGGGGGGGGGGGGGGGGGEGGGGGGGGGGGGGGGGGGGGGGGGGGGGGDGGGGGGGGGGGGGG9CGGGGGGCFGGGGGGGFGGGGGGGGGGFGGGGCFEFGGGGGGGFFFGGFFFFGGBGECCCGF?FGGF)0=D=B:FBFFFF37AB<>BF<?E
@DE18INS60510:318:000000000-B6LD3:1:1101:15735:3779 1:N:0:GTAGAGGATCGACTAG
TGGGGAATATTGCACAATGGAGGAAACTCTGGTGCAGCAACGCCGCGTGAGTGAAGAAGTAGTTCGCTATGTAAAGCTCTATCAGCAGGGAAGATAGTGACGGTACCTGACTAAGAAGCTCCGGCTAAATACGTGCCAGCAGCCGCGGTAATACGTATGGAGCAAGCGTTATCCGGATTTACTGGGTGTAAAGGGAGTGTAGGTGGCCAGGCAAGTCAGAAGTGAAAGCCCGGGGCTCAACCCCGGGACTGCTTTTGAAACTGCAGGGCTAGAGGGCAGGAGG
+
GGGGGGGGGGGGGGGGGGGGGGGGGGGFGGGGGFGGGGGGDFGGGGGGGGGGGGGGGGGGGGGFGGGGGGGGGGGGGGGFGGGGG@CFGGGGGGGGGGDFGGGGGGGGGGGGGGGGGGGFGGGGGGGGFGGGCGGGGGGGGGGGGGGGGGEGGGGGGGF:=FFGGGFGGGG8FFGGECGFGGGCFGFGGGGGDCGGGEFGGGGGGGFGGFFGEFGGGGGGFFGG7>EGGCCDGDCE>FFGF7>EGDDD@GFF>B4?CG)4D=>FF?>>B:?F###########
@DE18INS60510:318:000000000-B6LD3:1:1101:9339:3782 1:N:0:GTAGAGGATCGACTAG
TGAGGAATATTGGGCAATGGAGGCAACTCTGACCCAGCCATGCCGCGTGAGTGAGAAGGTTTTCGAATTGTGAAGCTCTTTCGGGTGTGAAGATGATGACGGTAACACCAGAAGAAGCCCCGGCAAACTTCGTGCCAGCAGCCGCGGTAATACGAAGGGGGCGAGCGTTGTTCGGAATTACTGGGCGTAAAGGGTGTGTAGGCGGTTAAGTAAGATAGTGGTGAAATGCCGGGGCTCAACCTCGGAATTGCCATTATGACTATTTAGCTAGAATGATGCAGAG
+
<EFCCFAFFGGCGFFFGDFGGGGEGGGFFGGGEGFCFFDFAFDFEGC@FED,CEG9FFG,6@CFGGF,:CCFAFCGGG<C,FFEECCF:CFGGFGFAFFGGGCFCFFFFGGGGGGFFAFCEFGGFDGFGFFGFDFFGGGC<,@FGCEFEEAFFGGGC@FGF7B:CCE:CEC@CFEGE*<C;+?FGGC:CGG9:/2;:8A@EGCEE8EEFCCGGFC9F>*:5*7?CF<7:+)3<C:3<?DC)<@>DCD####################################
@DE18INS60510:318:000000000-B6LD3:1:1101:14513:3794 1:N:0:GTAGAGGATCGACTAG
TGGGGAATATTGCACAATGGGCGCAAGCCTGATGCAGCCATGCCGCGTGTATGAAGAAGGCCTTCGGGTTGTAAAGTACTTTCAGCGGAGAGGAAGGGAGTAAAGTTAATACCTTTGCTCATTGACGTTACCCGCAGAAGAAGCACCGGCTAACTCCGTGCCAGCAGCCGCGGTAATACGGAGGGTGCAAGCGTTAATCGGAATTACTGGGCGTAAAGCGCACGCAGGCGGTTTGTTAAGTCAGATGTGAAATCCCCGGGCTCAACCTGGGAACTGCATCTGA
+
GGGGGGGGGGGGGGGGGGGGGGGGGGGGGGGGGGGGGGGGGGGGGGGGGGGFFGGGGGGGGGGGGGGGGGGGGGGGGGGGGGGGGGGGEGGGGEFGGEGGGGGGGGGGGGGGGGGGGGFGGGGGGGGGGGGGGGGGDGGGGGGGGGGGGGGGGGGGGGGGGGGGGGGGGGGGGGGGGGGGGGGGGEGGGGGGGGEEFGGGGGGGFGGGFGGGGGGGGGGDGGGGGGGGGGGC<*>FFFGGFFFFGFFFFGGGG=FFGGBB<)CFFFF0?>?BBB??FBB2<A=
@DE18INS60510:318:000000000-B6LD3:1:1101:16889:3807 1:N:0:GTAGAGGATCGACTAG
TGGGGAATATTGGGCAATGGACGCAAGTCTGACCCAGCAACGCCGCGTGAAGGAAGAAGGCTTTCGGGTTGTAAACTTCTTTTGTCAGGGAAGAGTAGAAGACGGTACCTGACGAATAAGCCACGGCTAACTACGTGCCAGCAGCCGCGGTAATACGTAGGTGGCAAGCGTTGTCCGGATTTACTGGGTGTAAAGGGCGTGCAGCCGGGCCGGCAAGTCAGATGTGAAATCTGGAGGCTTAACCTCCAAACTGCATTTGAAACTGTAGGTCTTGAGTACCGGA
+
GGGGGGGGGGGGGFGGGGGGCFFFGGGGGGGGGGGGEFFGGGGGGGGGEGGGGGGGGGGGGFGGGGGGGGGGDFGGGGGGGGGGGGGGGGGGGGGGGGGGGGGGGGGGGGGGGGGGGFGGGGGGCGGGGGGGGGFFFCCDGGGGGGDGEGGGGGG?ECDGEEGGGGGGGCEGE8+<CEDGGG79?9FGGGGFGFC?C>CECGGFFEEEGGGGGD7EF>FFDD9DECCFCCFFGC*5<BCC:@FFFFFFFGGGGFFFG=-:FFGGFAFAAB>24<A:ABFF###
@DE18INS60510:318:000000000-B6LD3:1:1101:26056:3815 1:N:0:GTAGCGGATCGACTAG
TGGGGAATATTGCACAATGGAGGAAACTCTGATGCAGCGACGCCGCGTGAGTGAAGAAGTAGTTCGCTATGTAAAGCTCTATCAGCAGGGAAGATAGTGACGGTACCTGACTAAGAAGCTCCGGCTAAATACGTGCCAGCAGCCGCGGTAATACGTATGGAGCAAGCGTTATCCGGATTTACTGGGTGTAAAGGGAGTGTAGGTGGCCAGGCAAGTCAGAAGTGAAAGCCCGGGGCTCAACCCCGGGACTGCTTTTGAAACTGCAGGGCTAGAGTGCAGGAGG
+
GGGGGGGGGGGGGGGGGGGGGGGGGGGGGGGGGGGGGGGGGGGGGGGGGGGGGGGGGGGGGGGGGGGGGGGGGGGGGGGGGGGGGGGGGGGGFGGGGGGGGGGGGGGGGGGGGGFGGGGGGFGGGGGGGGGGGGGGGGGGGGGGGGDGGGGGGGGGGGGGGGGGGGFGGGGGGGGD>G?CCGFGGGGGGF7AEEEFGGFCGGGGGGGGGGGGGGGGGGGCGGFGGCFGFCGGGGGFEFGGFFFFGGE3>4CF76@FGGBAFFG*9?FFF@FBFFFF>2<?BBE
@DE18INS60510:318:000000000-B6LD3:1:1101:11981:3845 1:N:0:GTAGAGGATCGACTAG
TGGGGAATATTGCGCAATGGGGGCAACCCTGACGCAGCCATGCCGCGTGAATGAAGAAGGCCTTCGGGTTGTAAAGTTCTTTCGGTAGCGAGGAAGGCATTTAGTTTAATAGACTAGGTGATTGACGTTAACTACAGAAGAAGCACCGGCTAACTCCGTGCCAGCAGCCGCGGTAATACGGAGGGTGCGAGCGTTAATCGGAATAACTGGGCGTAAAGGGCACGCAGGCGGTGACTTAAGTGAGGTGTGAAAGCCCCGGGCTTAACCTGGGAATTGCATTTCA
+
GGGGGGGGGGGGGGGGGGGGGGGGGGGGGGGGGGGGGGGGGGGGGGGGGGGGGGGGGGGGGGGFGGGGGGG@FGGGGGGGGGGGGGGGGGGGG7FGGGGGGGGGGGGGGGEGDFGGFGFGGGGGGGGFFGGGGGGGGG:?FFEGGGGGDEGGGGGGGEF@EFGGGGGGGGGGGGGGGGGGGGGGGGCEGGGGGGGGGGGCEGGGGGGFGGGG5*>EGGGGGGGGGGGG=EGC)>F???CD??FFFCF0)2:>DF>>CC9>75><@>FA?FF0228<A)4><AF
@DE18INS60510:318:000000000-B6LD3:1:1101:18385:3848 1:N:0:GTAGAGGATCGACTAG
TCGGGAATATTGCGCAATGGAGGAAACTCTGACGCAGTGACGCCGCGTGCAGGAAGAAGGTTTTCGGATTGTAAACTGCTTTAGACAGGGAAGAACAAAGACAGTACCTGTAGAATAAGCTCCGGCTAACTACGTGCCAGCAGCCGCGGTAATACGTAGGGAGCGAGCGTTATCCGGATTTATTGGGTGTAAAGGGTGCGTAGACGGGAAGTCAAGTTAGTTGTGAAATCCCTCGGCTTAACTGAGGAACTGCAACTAAAACTGATTTTCTTGAGTCCGGGAG
+
GGGGGGGGGGGGGGGDGGGGGGGGGGGGGGGGGGGGGGGGGGGGGGGGGGGGGGGGGGGG@FFGGGGGGGGGGGGGGGGGGGGGGGGGGGGGGGGGGGGGGGGGGGGGGGGGGCGGGGGGFGGGGGGGGGGGGGGGGGGGGGGGGGGEGGGGGGGG9CGGGGGGGGGGGGEE59FEEGDC+<F@?FGEC8EFCCGEGGEGGGGEFEGEG=CCF<EFFG:CGFFGCFGFCFGG4*955;3>6==?7<@C>C076B6<CC:>7=7DFABB###############
@DE18INS60510:318:000000000-B6LD3:1:1101:13783:3862 1:N:0:GTAGAGGATCGACTAG
TGGGGAATATTGCACAATGGAGGAAACTCTGATGCAGCGACGCCGCGTGAGTGAAGAAGTAGTTCGCTATGTAAAGCTCTATCAGCAGGGAAGATAGTGACGGTACCTGACTAAGAAGCTCCGGCTAAATACGTGCCAGCAGCCGCGGTAATACGTATGGAGCAAGCGTTATCCGGATTTACTGGGTGTAAAGGGAGTGTAGGTGGCCAGGCAAGTCAGAAGTGAAAGCCCGGGGCTCAACCCCGGGACTGCTTGTGAAACTGCAGGGCTAGAGTGCAGGAGG
+
FGGGGGGGGGGGGGGGGGGGGGGGGGGGGGGGGGGGGGGGGGGGGGGFGGGEFFGGGGGG9FGGGGGGGGGGGGGFGGGGGFGGGGGGGGGGGGGGGGGGGGGGGGGGGGGGG@FGGGGGGGGGGGGGGGGGGGGGGGGGGGGGGGGCGGGGGGGGGGGGFGGGGGGG8CEGGGGGGGGGGGGGGGGEECFEGGGCGEGEFGGGGGGFGGGGGGGGEGFFCDFGGGGGGFGGGDDFBFGG@@7>GGF3@5FGGF*09CAAGFGG??F>B@<B?<D94<AFFFE
@DE18INS60510:318:000000000-B6LD3:1:1101:25752:3870 1:N:0:GTAGCGGATCGACTAG
TGGGGAATATTGCACAATGGGCGCAAGCCTGATGCAGCCATGCCGCGTGTATGAAGAAGGCCTTCGGGTTGTAAAGTACTTTCAGCGGGGAGGAAGGGAGTAAAGTTAATACCTTTGCTCATTGACGTTACCCGCAGAAGAAGCACCGGCTAACTCCGTGCCAGCAGCCGCGGTAATACGGAGGGTGCAAGCGTTAATCGGAATTACTGGGCGTAAAGCGCACGCAGGCGGTTTGTTAAGTCAGATGTGAAATCCCCGGGCTCAACCTGGGAACTGCATCTGA
+
GGGGGGGGGGGGGGGGGGGGGGFFGGGFGGGGGGGGGGGGGGGGGGGFGGGGGGGGGGGGGGGGGGGGGEGGGFGGGGGCFFFGGGGGGGGGGGAFGGGGGGGGGEGGGGGGGGGGGF9FFFGGGGGGGGGGFFGGGGGGGGG7ED@FGGGGGGGGGGGGGGGGGGGFFGGGGGGCGFGGDEGGGGGGGGGGEGE8@CFGGGCFGGGGGGCFGGGGGGGGGGD<CDC>ECG/9<C@FFCGFFFF7FFC4*:779;)9>6>GFGGFFF(1;<BBFF<DF4:AAF
@DE18INS60510:318:000000000-B6LD3:1:1101:18909:3876 1:N:0:GTAGAGGATCGACTAG
TGGGGAATATTGCACAATGGGGGAAACCCTGATGCAGCAACGCCGCGTGAGTGAAGAAGTATTTCGGTATGTAAAGCTCTATCAGCAGGAAAGAAAATGACGGTACCTGACTAAGAAGCCCCGGCTAACTACGTGCCAGCAGCCGCGGTAATACGTAGGGGGCAAGCGTTATCCGGATTTACTGGGTGTAAAGGGAGCGTAGACGGTTTTGCAAGTCTGAAGTGAAAGCCCGGGGCTTAACCCCGGGACTGCTTTGGAAACTGTAGGACTAGAGTGCAGGAGA
+
GGGGGGGGGGGGGGGGGGGGGGGGGGGGGGGGGGGGGGGFGGGGGGGGGGGGGGGGGGGGGGGGGGGGGFGGGGGGGGGGGGGGGGGGGGGGGGGGGGGGGGGGGGGGGGGGGGGGGGGGGGDGGGGGGGGGGGGGGGGGGFFCGGGGGGGGGGGGGGGGGGGGGGGGCE7CFGGGFCGGGGGGGGFGEFFGGGGGGGGGGEGGEGGEEGGGGGFG7CF7CGGGGGGGG=FD7CC>B@DFFF:BGGFGD4CDFB4?C<2<D4>*6:?<7FFBFB944<<8<?>
@DE18INS60510:318:000000000-B6LD3:1:1101:18581:3881 1:N:0:GTAGAGGATCGACTAG
TAGGGAATTTTCGGCAATGGGGGAAACCCTGACCGAGCAACGCCGCGTGAAGGAAGAAGTAATTCGTTATGTAAACTTCTGTCATAGAGGAAGAACGGTGGATATAGGGAATGATATCCAAGTGACGGTACTCTATAAGAAAGCCACGGCTAACTACGTGCCAGCAGCCGCGGTAATACGTAGGTGGCGAGCGTTATCCGGAATTATTGGGCGTAAAGAGGGAGCAGGCGGCACTAAGGGTCTGTGGTGAAAGATCGAAGCTTAACTTCGGTAAGCCATGGAA
+
GGGGGGGGFGGGGGGGGGGGGGGGGGGFEGGGFGGGGGGGGGGGGGGEGEGGGGGGGGGGGGGGGGGDFFGGGGGGGFGFGGGGGGGGGGGGGGGGEGGGGGGGGGGGGGGGGGGGDGGGGGGGGGGGGGGGGGGGGGGGGGGGGGGGGGDGFGGGGGGGGGGGGGGGGGGGGGGGGGGGFGGGCGGGGGGG>EGGGGGGGGGGGGDFGGGGGGG5FFGGGGGGGGGGGGGDGG<@@?F4<FFF7C?9):D7D?*=DC??3FGGFFFB<BFF1:?<8:>DFBF
@DE18INS60510:318:000000000-B6LD3:1:1101:15606:3883 1:N:0:GTAGAGGATCGACTAG
TGGGGAATATTGCACAATGGGGGAAACCCTGATGCAGCGACGCCGCGTGAGTGAAGAAGTATCTCGGTATGTAAAGCTCTATCAGCAGGGAAGAAAATGACGGTACCTGACTAAGAAGCCCCGGCTAACTACGTGCCAGCAGCCGCGGTAATACGTAGGGGGCAAGCGTTATCCGAAATTACTGGGTGTAAAGGGTGCGTAGGTGGTATGGCAAGTCAGAAGTGAAAACCCAGGGCTTAACTCTGGGACTGCTTTTGAAACTGTCAGACTGGAGTGCAGGAGA
+
GGGGGGGGGGGGGGGGGGGGGGGGGGGGGGGGGGGGGGGGGGGGGGGFGGGGGGFGGGGG<FGGGGGGGGGGGGFCFGGGGGGGGGGGGGGGGGGGGGGGGGGGGGGGGGGGGFGGGGGGGGGGGGGGGGGGGGGGGGGGGGGGGGGGGGGGGGGFFGGGGDGG7BCEGGGGGGGGGDGGGGGGGGGGGGGGGGGGGGGGGGGFGGEC7C6EGFGGGGFGGG?D7DGGGGGCCCD3>F4CFFFFCC@GFDFGCFFFGC:AGFC>F<64848?7<7:><<<<84
@DE18INS60510:318:000000000-B6LD3:1:1101:20204:3897 1:N:0:GTAGAGGATCGACTAG
TGGGGAATATTGCACAATGGGCGCAAGCCTGATGCAGCCATGCCGCGTGTATGAAGAAGGCCTTCGGGTTGTAAAGTACTTTCAGCGGGGAGGAAGGGAGTAAAGTTAATACCTTTGCTCATTGACGTTACCCGCAGAAGAAGCACCGGCTAACTCCGTGCCAGCAGCCGCGGTAATACGGAGGGTGCAAGCGCTAATCGGAATTACTGGGCGTAAAGCGCACGCAGGCGGTTTGTTAAGTCAGATGTGAAATCCACGGGCTCAACCTGGGAACTGCATCTGA
+
GGGGGGGGGGGGGGGGGGGGGGGGGGGGGGGGGGGGGGGGGGGGGGGGGGGGGGGGGGGGGGGGGGGGGGGGGGGGGGGGGGGGGGEGGGGGGGGGGGGGGGGGGGGGGGGGGGFFGGCFFGFGGGGFGGGGGGGGGGGGGGGGFCGGGGDGGGGGGGGGGF9FFGGGGGGGGG*8:CGGGEGGGGGGGFGGGGGGGDFGGEECFCCGCGGGGGGGGFCDDGGGDGGGGED)>CD55BFFF?FFGEF>?CC7>=?07*44C3*96:7(3>??B<:??AA>ADF
@DE18INS60510:318:000000000-B6LD3:1:1101:26117:3912 1:N:0:GTAGAGGATCGACTAG
TGGGGAATATTGCACAATGGGCGCAAGCCTGATGCAGCCATGCCGCGTGTATGAAGAAGGCCTTCGGGTTGTAAAGTACTTTCAGCGGGGAGGAAGGGAGTAAAGTTAATACCTTTGCTCATTGACGTTACCCGCAGAAGAAGCACCGGCTAACTCCGTGCCAGCAGCCGCGGTAATACGGAGGGTGCAAGCGTTAATCGGAATTACTGGGCGTAAAGCGCACGCAGGCGGTTTGTTAAGTCAGATGTGAAATCCCCGTGCTCAACCTGGGAACTGCATCTGA
+
GGGGGGGGGGGFGGGGGCGGGGGGGGGGGGGGGGGGGGGGGGGGGGGGGGGGGGFGFGGGGGGDFGGGGGGGGGGGGGGCFFGGGGGGDGEGGGG8FEGGGGFFA=FGGGFFGGFGGGGGG9FFGDG:FFFEFGGGGGGGGGGGGFGGGGGGGGGGGGGGGGGGGGGGFGDCGGGGGGGGGGGGG5EGGGFFGDGGGDEFGGDE?:@FC8F=EGEGGFCDGGGCCDEDDGG5C5D)8@FG*=BFFFFC*7CDGF?)9>,355CF=1>085:B:::),8<AFF9
@DE18INS60510:318:000000000-B6LD3:1:1101:15359:3915 1:N:0:GTAGAGGATCGACTAG
TGGGGAATATTGCACAATGGGGGAAACCCTGATGCAGCAACGCCGCGTGAGTGAAGGAGTCTTTCGGTATGTAAAGCTCTATCAGCAGGGAAGATAATGACGGTACCTGACTAAGAAGCTCCGGCTAAATACGTGCCAGCAGCCGCGGTAATACGTATGGAGCAAGCGTTATCCGGATTTACTGGGTGTAAAGGGTGCGTAGGTGGCAGTGCAAGTCAGATGTGAAAGGCCGGGGCTCAACCCCGGAGCTGCATTTGAAACTGCTCGGCTAGAGTACAGGAGA
+
GGGGGGGGGGGGGGGGGGGGGGGGGGGGGGGGGGGGGGGGGGGGGGGFGGGGGGGGGGGG8FGGGGGGGGGGGGGGGGGGGGGGGGGGGGGGGGGGGGGGGGGGGGGGGGGGFFGGGGGGGGGGGGGGGGGGGGGGGGGGGGGGGGGGGGGGGGGGGGGG?FGGGGGGGGGGGGGGCEGGGGGGGGGGGGGFGGGGGGGEGGEGGGGGGGGGGCGGGGG>FGGGGGGGGGFGGG3>:FGDFFFF37BGEFGGC?FFG=<)>?FG?A)9::08<BFFAAFB?:5
@DE18INS60510:318:000000000-B6LD3:1:1101:10954:3921 1:N:0:GTAGAGGATCGACTAG
TGGGGAATATTGCACAATGGAGGAAACTCTGATGCAGCGACGCCGCGTGAGTGAAGAAGTAGTTCGCTATGTAAAGCTCTATCAGCAGGGAAGATAGTGACGGTACCTGACTAAGAAGCTCCGGCTAAGTACGTGCCAGCAGCCGCGGTAATACGTATGGAGCAAGCGTTATCCGGATTTACTGGGTGTAAAGGGAGTGTAGGTGGCCAGGCAAGTCAGAAGTGAAAGCCCGGGGCTCAACCCCGGGACTGCTTTTGAAACTGCAGGGCTAGAGTGCAGGAGG
+
GGGFGGGGGGGGGGGGGGGGGGGGGGGGGGGGGEEFGGGGGGGGGGGGGGGFEGFGFGGGEFEFGGGCFGGGGGDGGGGGGGGGGGGGFEDFFFFGGGGGGGGGGGFGGGGGGGGGGGGGGGGGGGGG8FFGGADGGGGFFGGGGGGGGGGGGGF@FFGGGGGGGGGGE*>=AGGGGD5CFGGFFGFGGGGGGGGG>:CFGGFGGGGGGGGGGGGDGGGGGG77ECCFG6<GGDGFBFCFF>>BGGBDE*9DG*97*>AF2=D4??F(1)4:?DFBA<<:BF:
@DE18INS60510:318:000000000-B6LD3:1:1101:13574:3923 1:N:0:GTAGAGGATCGACTAG
TAGGGGATTTTCGGCAATGGGGGAAACCCTGACCGAGCAACGCCGCGTGAAGGAAGAAGTAATTCGTTATGTAAACTTCTGTCATAGAGGAAGAACGGCGGACATAGGGAATGATATCCAAGTGACGGTACTCTATAAGAAAGCCACGGCTAACTACGTGCCAGCAGCCGCGGTAATACGTAGGTGGCGAGCGTTATCCGGAATTATTGGGCGTAAAGAGGGAGCAGGCGGCACTAAGGGTCTGTGGTGAAAGATCGAAGCTTAACTTCGGTAAGCCATGGAA
+
GGGGGGGGGGGGGGGGGGGGGGGGGGGGGGGGGGGGGGGGGGGGGGGGGGGGGGGGGGGGGGGGGGGGGGGGGGGGGGGGGGGGGGG<FFGGGGGGGGGGGDGGGGGGGGGGGGGGGDFGGGGGGGGGGGGGGGAFGGGGFFGGGGGGGGGGGGGGGGGGGGGGGGGGGGGGGEGGGGGGGGGGFGGGGGGGGGGGFGDEEE>FGGGEFGGGGGGGFGFFGGGGGGGGGEDGGGG:FFGGFFFF:CF5;>=?GF??FDFFG47CFAFBAFFF0?#########
@DE18INS60510:318:000000000-B6LD3:1:1101:20047:3932 1:N:0:GTAGAGGATCGACTAG
TGGGGAATATTGCACAATGGAGGAAACTCTGATGCAGCGACGCCGCGTGAGTGAAGAAGTAGTTCGCTATGTAAAGCTCTATCAGCAGGGAAGATAGTGACGGTACCTGACTAAGAAGCTCCGGCTAAATACGTGCCAGCAGCCGCGGTAATACGTATGGAGCAAGCGTTATCCGGATTTACTGGGTGTAAAGGGAGTGTAGGTGGCCAGGCAAGTCAGAAGTGAAAGCCCGGGGCTCAACCCCGGGACTGCTTTTGAAACGGCAGGGCTAGAGTGCAGGAGG
+
GGGGGGGGGGFCDGGGGGGGGGGGGGGCGGGGGGGGGGFCGGGGG@FCGDEEFFFGGGGGGFGGGGGFC<FFGGGGGGGGG9FFGGGGFGGGGGGGGGGGGGGGGEGGGGFGGGGGGGGGFGGGGGGGGGGGFFGGGGGGGGGGGEGEEGGGGGGCGGGGG6EE;EEECG5CCEEGGGEGGGFGFGFC8:9:@FEFE8C:FGGFGGGGGGGGGFGCGGGCCG?6EGGC7*9CD<DB;F6DFF>@<C>55*/C069=CDFF#######################
@DE18INS60510:318:000000000-B6LD3:1:1101:17754:3936 1:N:0:GTAGAGGATCGACTAG
TGGGGAATATTGCACAATGGGCGCAAGCCTGATGCAGCCATGCCGCGTGTATGAAGAAGGCCTTCGGGTTGTAAAGTACTTTCAGCGGGGAGGAAGGGAGTAAAGTTAATACCTTTGCTCATTGACGTTACCCGCAGAAGAAGCACCGGCTAACTACGTGCCAGCAGCCGCGGTAATACGTAGGTGGCGAGCGTTGTCCGGAATTATTGGGCGTAAAGAGCATGTAGGCGGCTTAATAAGTCGAGCGTGAAAATGCGGGGCTCAACCCCGTATGGCGCTGGAA
+
GGGGGGGGGGGGGGGGGGGGGGGGGGGGGGGGGGGGGGGGGGGGGGGGGGGGGGGGGGGGGGGGGGGGGGGFFFGGGCCCCFGGGGGFGGGGGGGGGGGGGGGGGGGGGGGGGGGGGGGGGGGFFGGGGGGGGGGGGGGGGGGGGGGGGGGGGGGGGGGGGGGGGGGGGGGGGGDEFGGG?+<CFFGFGGGGGGGGGGFEGEGGGGGGFFFFGGGGGC:9FFFFGGGGG><DG3>?FFGGFFFDDGFC>CFGCF4FD<>9C.>FFB@B###############
@DE18INS60510:318:000000000-B6LD3:1:1101:13094:3942 1:N:0:GTAGAGGATCGACTAG
TGGGGAATATTGCACAATGGGCGCAAGCCTGATGCAGCCATGCCGCGTGTATGAAGAAGGCCTTCGGGTTGTAAAGTACTTTCAGCGGGGAGGAAGGGAGTAAAGTTAATACCTTTGCTCATTGACGTTACCCGCAGAAGAAGCACCGGCTAACTCCGTGCCAGCAGCCGCGGTAATACGGAGGGTGCAAGCGTTAATCGGAATTACTGGGCGTAAAGCGCACGCAGGCGGTTTGTTAAGTCAGATGTGAAATCCCCGGGCCCAACCTGGGAACTGCATCTGA
+
GGGGGGGGGGGGGGGGGGGGGGGGGGGGGGGGGGFGGGGGGGGGFGFGGGGGGGGGGGGGGGGGGGGGGGGGGGGGGGGGGGGGFGGGGGGGGGCFDGGGGGGGGGGGGGGGGGGGGGGGGGGFGFEFGGGGGGGGGGGGGFGGFGGGGGGGGGCCFGGGGGGGGFFGGDG>FFGGFGGG5CGGGGGGGGGGGGDGGGGGGDDFGFGG<EFFE5EGFGGGGGGGGGGDGGDCC5C:@FFGFFFFGGF7B77*:FF<D<90D)>*7:@88F<F?FFFF29>94@
@DE18INS60510:318:000000000-B6LD3:1:1101:12714:3944 1:N:0:GTAGAGGATCGACTAG
TGGGGAATCTTCCGCAATGGACGAAAGTCTGACGGAGCAACGCCGCGTGAGTGATGAAGGATTTCGGTCTGTAAAGCTCTGTTGTTTATGACGAACGTGCAGTGTGTGAACAATGCATTGCAATGACGGTAGTAAACGAGGAAGCCACGGCTAACTACGTGCCAGCAGCCGCGGTAATACGTAGGGGGCAAGCGTTATCCGGATTTACTGGGTGTAAAGGGAGCGTAGACGGCTGTACAAGTCTGAAGTGAAAGGCATGGGCTCAACCTGTGGACTGCTTTGG
+
GGGGGGGGGGGGGGGGGGGGGGGGGGGGGGGGGGGGGGGGGGGGGGGGGGGFGGFGFGGGGGGGGGGGGGGGGGGGGGGGGGGGGGGGAFGGGGEGGGGGGGGGGGGGGGGGGGGGGGGGGGGGGGGGGGGGGGGGGGEGGGGGGGGGGGGGGGGGGGGGGGGGGGGGGGGGGGGDGGGGGECCGGGGGGGGGD8E5FGGGGGGGGGGGGGF@EEGCFGGGGCDGGGG=EDDGGGFFFCGFFFFGD4DF=D7?@FFGGBBFFFGF?)3:FFF?<0<?<<AAAF
@DE18INS60510:318:000000000-B6LD3:1:1101:22486:3954 1:N:0:GTAGAGGATCGACTAG
TGAGGAATATTGGGCAATGGAGGCAACTCTGACCCAGCCATGCCGCGTGAGTGAGAAGGTTTTCGAATTGTAAAGCTCTTTCGGGTGTGAAGATGATGACGGTAACACCAGAAGAAGCCCCGGCAAACTTCGTGCCAGCAGCCGCGGTAATACGAAGGGGGCGAGCGTTGTTCGGAATTACTGGGCGTAAAGGGTGTGTAGGCGGTTAAGTAAGATAGTGGTGAAATGCCGGGGCTCAACCTCGGAATTGCCATTATGACTATTTAGCTAGAATGATGCAGAG
+
GGGGGGGGGGGGGFFGGGGGGGGGGGGGGGGGGGGGGGGGGGGGGGGGGGGGGGGGGGGFGGGGGGGGGGGGFGGGGGGEGGGGGFEGGGGGDGGFGGGGGGGGGGGFGGGGGGGGGGGGGGGGGGGGGGGGGGGGGGGGGGGGGGGGGGGGGGGGGGGEGGGGECEEEGGGGGCEGGGGGGGGGGGGGGFGGGFGGGGGGGF>EEEEFFGGEGGGGGGGGGGGGGC>EEC97CDEFFGG5?@EGGEGFGGGCF6@CFF<*/::F2@AF?<44)4>DFBDFFF
@DE18INS60510:318:000000000-B6LD3:1:1101:20792:3955 1:N:0:GTAGAGGATCGACTAG
TGGGGAATATTGCACAATGGGGGAAACCCTGATGCGGCGACGCCGCGAGAGTGAAGAAGTATCTCGGTATGTAAAGCTCTATCAGCAGGGAAGAAAATGACGGTACCTGACTAAGAAGCCCCGGCTAACTACGTGCCAGCAGCCGCGGTAATACGTAGGGGGCAAGCGTTATCCGAATTACTGGGTGTAAAGGGTGCGTAGGTGGTATGGCAAGTCAGAAGTGAAAACCCAGGGCTTAACTCTGGGACTGCTTTTGAAACTGTCAGACTGGAGTGCAGGAGAG
+
GGGGGGGGGGGGGGGFFFGFGGGGGGGDFGGGGGGGD@CFFGGGGGGGGGDGGGFGGGGGGGGGFFGGGGG9FGGGGGG9FGGGGGGGGFFFGFGGGGGGGGGGGCFGGGGGFGGGGFGGGGGGGGGGGGGGGGGGFGGFGEFGGGDGGGEGGGGAFGGGGG5EGGGGGGGG+AEECEFFFGGCFFGEGGGGGCAEGEGCECCEFCCCCFF?9FG9CGDFFFGGGG?CEG<<DDG47?C7@?FFGGFFFGCDGFF=DG>AGF7CF<@?>6<:2484:<?####
@DE18INS60510:318:000000000-B6LD3:1:1101:25357:3961 1:N:0:GTAGCGGATCGACTAG
TGAGGAGTATTGGGCAATGGAGGCAACTCTGACCCAGCCATGCCGCGTGAGTGAGAAGGTTTTCGAATTGTAAAGCTCTTTCGGGTGTGAAGATGATGACGGTAACACCAGAAGAAGCCCCGGCAAACTTCGTGCCAGCAGCCGCGGTAATACGAAGGGGGCGAGCGTTGTTCGGAATTACTGGGCGTAAAGGGTGTGTAGGCGGTTAAGTAAGATAGTGGTGAAATGCCGGGGCTCAACCTCGGAATTGCCATTATGACTATTTAGCTAGAATGATGCAGAG
+
GGGGGGGGGGGGGGGGGGGGGFCEGGGGGGGGGGGGGGGGGGGGGGGGGCGGGGGGGGGGGGGGGGGAFFGGGGGGGGGFFFGGGGGGGGGGFGGGGGGFGDGGGGFFDGGGFGGDCGGGGGGGGGGGGGGGGGGGGDFGGGGGFGGGGGGGGGGCFGGGGGGGGGEEEEE8FEGGGGGCGGFFEEEEGE*<CCGGCEG9?FGGGEEECFGG9<<<EGGFGGDFGGGGGGGGGCDFFFGCF?7)>=5DFGCDDFFF7:<B***:@AFA<?>?9<AFFF>4<A3
@DE18INS60510:318:000000000-B6LD3:1:1101:25991:3966 1:N:0:GTAGAGGATCGACTAG
TGGGGAATATTGCACAATGGGGGAAACCCTGATGCAGCGACGCCGCGTGAGCGAAGAAGTATTTCGGTATGTAAAGCTCTATCAGCAGGGAAGAAGAATGACGGTACCTGACTAAGAAGCACCGGCTAAATACGTGCCAGCAGCCGCGGTAATACGTATGGTGCAAGCGTTATCCGGATTTACTGGGTGTAAAGGGAGCGCAGGCGGTACGGCAAGTCTGATGTGAAATCCCGGGGCTCAACCCCGGTACTGCATTGGAAACTGTCGGACTAGAGTGTCGGAG
+
GGGGGGGGGGGGGGGGGGGGGGGFGFEGEGGGGGGGGGGGGGGGGGGGGGGGGGGGGGGGG<FFGGGFFGGGGGGGGGGFGGGGGGFGGGGGGGGGGGGGGGGGGGGGGGGGGFGDGGGGGGGGGGGGGGGDGGGGGGGGGFFGGGGGGGFGGGGGFGGGGGGGGFGGGGGGGGGGC*AGGGGGGGGFG8EGGGGGGGGGGGGGGGGGGCED5*>FGGGGFGGGFG?GFGGGDGGFFDGGFFF3DGFDD3DFG?FFGGFFGFGGFFFF;FFF>A?<4.-874B
@DE18INS60510:318:000000000-B6LD3:1:1101:16629:3969 1:N:0:GTAGAGGATCGACTAG
TAGGGAATCTTCGGCAATGGGGGCAACCCTGACCGAGCAACGCCGCGTGAGTGAAGAAGGTTTTCGGATCGTAAAGCTCTGTTGTAAGTCAAGAACGGGTGTGAGAGTGGAAAGTTCACACTGTGACGGTAGCTTACCAGTAAGGGACGGCTAACTACGTGCCAGCAGCCGCGGTAATACGTAGGTCCCGAGCGTTGTCCGGATTTGTTGGGCGTAAAGCGAGCGCAGGCGGTTTGATAAGTCTGAAGTTAAAGGCTGTGGCTCAACCATAGTTCGCTTTGGA
+
GFGGGGGGGGGGGGGGGGGGGGGGGGGGGGGGGGGGGGGGGGGGGGGGGGGGFGFGGGGGGGGGGGGGGGGGGGGGGGGGGGGGGGGGBFGGGGGGGGGGGGGGGGGGGGGGGGGGGGGGGGGGFGGGGGGGGGGGGGGGGGGGGGGGGGGGGGGGFDGGGGGGDFGGGGGGGGGGGGGGGGGGD@CEFGGE>EGGGGGGGG58CFGEGGGGGGEGDGGGGGCDEGEGGGDGDG5>?@DFF?FFGGFGFFGGC=FFFG<BGF466??7?*.34<A?BF6122?
@DE18INS60510:318:000000000-B6LD3:1:1101:13184:3974 1:N:0:GTAGAGGATCGACTAG
TCGGGAATATTGCGCAATGGAGGAAACTCTGACGCAGTGACGCCGCGTGCAGGAAGAAGGTTTTCGGATTGTAAACTGCTTTAGACAGGGAAGAACAAAGACAGTACCTGTAGAATAAGCTCCGGCTAACTACGTGCCAGCAGCCGCGGTAATACGTAGGGAGCGAGCGTTATCCGGATTTATTGGGTGTAAAGGGTGCGTAGACGGGAAGTCAAGTTAGTTGTGAAATCCCTCGGCTTAACTGAGGAACTGCAACTAAAACTGATTTTCTTGAGTACTGTAG
+
GGGGGGGGGGGGGGGCEEGGGGGGGGEFGGGGGGGE@GCFGGGEFGCG@FFDGGGFGGGGGCDEGGEDGGGGGGGGGGGGGGGGGGGGGGGGGGGGFGEG@FGGGGGGGGGGGCFGGGGGGGGGGGGGGGGGGGGGGGGFGEGGGGGGGGGDFFFGFFD@EFGGG7CEEGGGGGGGGED@?GDCGGGGGGGGCEFGGGGGGC5EFEGC5CEFFFGFF7CGGFEG5CGGGG:9<DDFF>DF?@FF7E>C@G<6**19FC>4:?F**.9AAFA############
@DE18INS60510:318:000000000-B6LD3:1:1101:17708:4011 1:N:0:GTAGAGGATCGACTAG
TGAGGAATATTGGGCAATGGAGGCAACTCTGACCCAGCCATGCCGCGTGAGTGAGAAGGTTTTCGAATTGTAAAGCTCTTTCGGGTGTGAAGATGATGACGGTAACACCAGAAGAAGCCCCGGCAAACTTCGTGCCAGCAGCCGCGGTAATACGAAGGGGGCGAGCGTTGTTCGGAATTACTGGGCGTAAAGGGTGTGTAGGCGGTTAAGTAAGATAGTGGTGAAATGCCGGGGCTCAACCTCGGAATTGCCATTATGACTATTTAGCTAGAATGATGCAGAG
+
GGGGGGGGGGGGGGGGGGGGGGGGGGGGGGGGGGGGGGGGGGGGGGGGGGGGGGGFGGGGGGGGGGGGGGGGGGGGGGGGGGGGGGGGEFGGGGGGGGGGGGGGGGGGGGGGGGGGGGGGGGGGGGGGGGGGGGGGGGGGGGGFGGGGGGGGGGGGGEGGGGDGGDEGGGGFGGGGGGGGGGGGGGGGGGGGGGGG:EGGGGFEGCGGGGGFFFGCGGGGFGGGGFGGGD<DGGGF@FCGFFFFDE>G?GG7DBFFCDAAGFGGFAFBBB?2<<A<<):>A<F
@DE18INS60510:318:000000000-B6LD3:1:1101:14898:4027 1:N:0:GTAGAGGATCGACTAG
TGGGGGATATTGCACAATGGGGGAAACCCTGATGCAGCGACGCCGCGTGGAGGAAGAAGGTTTTCGGATTGTAAACTCCTGTCGTTAGGGACGATAATGACGGTACCTAACAAGAAAGCACCGGCTAACTACGTGCCAGCAGCCGCGGTAAAACGTAGGGTGCAAGCGTTGTCCGGAATTACTGGGTGTAAAGGGAGCGCAGGCGGGACGACAAGTTGGAAGTGAAAACCATGGGCTCAACCCATGAATTGCTTTCAAAACTGTTTTTCTTGAGTAGTGCAGA
+
GGGGGGGGGGGFGGGGGGGGGGGGGGGFDGGGGGGGGGGGGGGGGGGGGGGGGGGGGGGGGGGGGGEFGGGGGGGGGGGGGGGFFGGGGGGGGGGGGGGGGGDFGGGGGGGGGGGGGGGGGGGGGDGGGGGFEGFGGGGGGGFGEGEGG5AEFGGGGGGGFGGCGGFGGGGGFGEGGGFGGGGCGGGGGGGGGGGGGGD*CGGGGGGD*:EGGDGGCFGGGGGGGGGGGEGGGFGF>)9FFF:;FG?**:=FC?6BDFB>CFGF*-7(8BAAB0)6<DF><>=
@DE18INS60510:318:000000000-B6LD3:1:1101:17134:4051 1:N:0:GTAGAGGATCGACTAG
TGGGGAATATTGCACAATGGGGGAAACCCTGATGCAGCGACGCCGCGTGGAGGAAGAAGGTCTTCGGATTGTAAACTCCTGTTGTTGAGGAAGATAATGACGGTACTCAACAAGGAAGTGACGGCTAACTACGTGCCAGCAGCCGCGGTAAAACGTAGGTCACAAGCGTTGTCCGGAATTACTGGGTGTGAAGGGAGCGCAGGCGGGAAGACAAGTTGGAAGTGAAATCTATGGGCTCAACCCATAAACTGCTTTCAAAACTGTTTTTCTTGAGTAGTGCAGA
+
GGGGGGGGGGGGGGGGGGGGGGGGGGGGGGGGGGGGGGGGGGGGCGGGGGGGGGGGGGG?FGGGGGGGGGGGGGGGGDGFGGGGGGFGFFGFFGGGGGGGGGGGGGGGGGGGGGGCFGGGGGGGGGDGGGGGGGFGGGGGGGGGGGGGGGCGGGGGGGGGGGG?FGGGGGGGGGGGGDGFEFFGGGGGGGCFFGGGGGDGGDEG=CEEGGGGGGGFCGFDFCG=FFEFFGGC77*5>FFDF);5CGF>?7*009@B7745F:FG@##################
@DE18INS60510:318:000000000-B6LD3:1:1101:15132:4067 1:N:0:GTAGAGGATCGACTAG
TGGGGAATATTGCACAATGGAGGAAACTCTGATGCAGCGACGCCGCGTGAGCGAAGAAGTAGTTCGCTATGTAAAGCTCTATCAGCAGGGAAGATAGTGACGGTACCTGACTAAGAAGCTCCGGCTAAATACGTGCCAGCAGCCGCGGTAATACGTATGGAGCAAGCGTTATCCGGATTTACTGGGTGTAAAGGGAGTGTAGGTGGCCAGGCAAGTCAGAAGTGAAAGCCCGGGGCTCAACCCCGGGACTGCTTTTGAAACTGCAGGGCGAGAGTGCAGGAGG
+
GGGGGGGGGGGGGGGGGGGGGGGGGGGGGGGGGGGGGGGGEGGGEFEGGGGGGGDGGGGGFFFGGGEGGGGGGGGGGGGGGDGGGGDGDEGGGGGGGGGGGGGGGGGGGGGGGGD?FGGGGGGGGGGFGGGFGFGGGGGGGGFGGGGGGGGGGGGFFFGGFCGGGGGGEFGFGFGGGGGGGGGGGGGGGGG@EGGGGEGFFGG9FGGCFGGGGGGFFFFFGGGGGGFFGFGGGGCB)<=F4@F@GGFGFDFCFF7?G:<B>=>C?:F>1)499BBFADF??:>
@DE18INS60510:318:000000000-B6LD3:1:1101:7815:4119 1:N:0:GTAGAGGATCGACTAG
TCGGGAATATTGCGCAATGGAGGAAACTCTGACGCAGTGACGCCGCGTGCAGGAAGAAGGTTTTCGGATTGTAAACTGCTTTAGACAGGGAAGAACAAAGACAGTACCTGTAGAATAAGCTCCGGCTAACTACGTGCCAGCAGCCGCGGTAATACGTAGGGAGCGAGCGTTATCCGGATTTATTGGGTGTAAAGGGTGCGTAGACGGGAAGTCAAGTTAGTTGTTAAATCCCTCGGCTTAACTGAGGAACTGCAACTAAAACTGATTTTCTTGAGTACTGGAG
+
GGGGEEEFFFDFGGGFCFGG<?@@DFG?EFFF9=FCFG8EBFGGDFEGE:7ACF8<FF<CF9EGGDCGGGGGCCDGGGGG,FEGGAF>C*F7FFFG8:<ECAFFGGGGGGGGGCFGGCEG98F*=EG7FCFBFEFGFDC:FCFCEGGEEEGC9FFGECFDECECD8CCCCE5;C<8CC?59C9C7EGGEE79+<FEEGCEEC*;C=5:E?5FG7<FGGGF>:7C*::CF?DGCFGEFFGDFFFF*256)796C*7FG434>6CCFA?4>=AFA##########
@DE18INS60510:318:000000000-B6LD3:1:1101:8248:4129 1:N:0:GTAGAGGATCGACTAG
TGGGGGATATTGCGCAATGGGGGCAACCCTGACGCAGCAACGCCGCGTGAAGGATGAAGGTTTTCGGATTGTAAACTTCTTTTATTAAGGACGAAAAATGACGGTACTTAATGAATAAGCTCCGGCTAACTACGTGCCAGCAGCCGCGGTAATACGTAGGGAGCAAGCGTTGTCCGGATTTACTGGGTGTAAAGGGTGCGTAGGCGGCTTTGCAAGTCAGATGTGAAATCTATGGGCTCAACCCATAAACTGCATTTGAAACTGTAAAGCTTGAGTGAAGTAG
+
D@EFGGFGGGGGGDGGEGGGGGGGGGGGGGGGGGGGGGGGGGG=FFGBCGGGGGGGGGGFFGGGGGGGDGGGGGGGGGGGGGGGGGEEFFFGGGGGGGGGGGGDGGGGGGGGGGGGGGGGFEGGGGGGGGGGGGFGGGGGGGGGGGGGGGE@FGGFCCGGG7*<;+BFGFDGGGCGDDEGGGGGGCGFG5@CGFGEGGEGCEEGGDGGDCGGGC:FGGDFCFFGGGGGGGGGGGG44>CF?@::DFFCFFFF*069CFABFF7:@A?A268A?73)465:A49
@DE18INS60510:318:000000000-B6LD3:1:1101:16683:4134 1:N:0:GTAGAGGATCGACTAG
TGGGGAATATTGCACAATGGAGGAAACTCTGATGCAGCGACGCCGCGTGAGTGAAGAAGTAGTTCGCTATGTAAAGCTCTATCAGCAGGGAAGATAGTGACGGTACCTGACTAAGAAGCTCCGGCTAAATACGTGCCAGCAGCCGCGGTAATACGTATGGAGCAAGCGTTATCCGGATTTACTGGGTGTAAAGGGAGTGTAGGTGGCCAGGCAAGTCAGAAGTGAAAGCCCGGGGCTCAACCCCGGGACTGCTTTTGAAACTGCAGGGCTAGAGTGCAGGAGG
+
GGGGGGGGGGGGGGGGGGGGGGGGGGGGGGGGGGGGGGGGGGGGGGGGGGGGGGGGGGGGGGFGGGGGGGGGGGGGGGGGGGGGGGGFGGGGGGGFGGGGGGGGGGGGGGGGGGGGGGGGGGGGGGGGGGGGGGGGGGGGGGGGGGGFGGGGGGGGGGGDFFGGGGGGGGGGGGGGFGGGGGGFFGGECFF9EGGGG8C9BCGFFFGGGGGGGGG@?FFFGFGFFFFFGGGGGGGF>FGF:>@@GGFGDCC:FF=@>3><>FFD??F>:F6?F<A<<9AF:?F
@DE18INS60510:318:000000000-B6LD3:1:1101:16818:4145 1:N:0:GTAGAGGATCGACTAG
TGGGGAATTTTGGACAATGGGGGCAACCCTGATCCAGCCATGCCGCGTGCGGGAAGAAGGCCTTCGGGTTGTAAACCGCTTTTGTTAGGAACGAAAAGGTATCTGTGAACAACAGGTATTGCTGACGGTACCTAAAGAATAAGCACCGGCTAACTACGTGCCAGCAGCCGCGGTAATACGTAGGGTGCGAGCGTTAATCGGAATTACTGGGCGTAAAGCGTGCGCAGGCGGTTGGGTAAGACAGGTGTGAAATCCCCGAGCTTAACTTGGGAACTGCACTTGT
+
GGGGGGGGGFGGGGGGGGGGGGGGGGGGGGGGGGGFGGFFGGGFGGGGGGGGGGGGGGG7EGGGGGGDGGGGGGGGFEGFFFGFFCCEFCFDFGGGGGGGGGGGGGGGGGGGGGGGGGGGGGGGGGGGEGEGGFGGGGGGGGGGGGGGEGDGGGFGGDGGGGGGGGGGGCGGGEGG???FFGGGE8EGEGEGGGGGGGGGDEGFFGGGGGFGGGGGGGGGGGGGGGGGGGDD5C537*9FFFFFG<;FDFGC>?FF3CB>GD4FFFFDB::F:22<<AFFBDF
@DE18INS60510:318:000000000-B6LD3:1:1101:15621:4153 1:N:0:GTAGAGGATCGACTAG
TGGGGAATATTGCACAATGGGGGAAACCCTGATGCAGCGACGCCGCGTGGAGGAAGAAGGTCTTCGGATTGTAAACTCCTGTTGTTGGGGAAGATAATGACGGTACCCAACAAGGAAGTGACGGCTAACTACGTGCCAGCAGCCGCGGTAAAACGTAGGTCACAAGCGTTGTCCGGAATTACTGGGTGTAAAGGGAGCGCAGGCGGGAAGACAAGTTGGAAGTGAAATCTATGGGCTCAACCCATAAACTGCTTTCAAAACTGTTTTTCATGAGTAGTGCAGA
+
GGGGGGGGGGGGGGGGGGGGGGGGGGGGGGGGCGGGGGGGGGGGCEGGGGGGGGGGGGGGGGGGGGGGGGFGGGGGGGGGGGGGFGGGGGGGGGGGGGGGGGGGGGGGGGGGGGGFG?FGGGGDGGGGGGGGGGGGGFGGGGGGGGGGGGGGGGGGGGGGGGGGCCFGECEGGFGGGGGGGGGGGGGGGGGGGGGGCCGGGGGGGGDEGEFGGGFE<:<D*9?FFCG7?FCFG7F4<>F=7<EFGG?>FCG4*18=CF><D?>D@##################
@DE18INS60510:318:000000000-B6LD3:1:1101:7833:4153 1:N:0:GTAGAGGATCGACTAG
TGGGGAATATTGCACAATGGAGGAAACTCTGATGCAGCGACGCCGCGTGAGTGAAGAAGTAGTTCGCTATGTAAAGCTCTATCAGCAGGGAAGATAGTGACGGTACCTGACTAAGAAGCTCCGGCTAAATACGTGCCAGCAGCCGCGGTAATACGTATGGAGCAAGCGTTATCCGGATTTACTGGGTGTAAAGGGAGTGTAGGTGGCCAGGCAAGTCAGAAGTGAAAGCCCGGGGCTCAACACCGGGACTGCTGTTGAAACTGCAGGGCTAGAGTGCAGGAGG
+
-FGGGGGGGGGFEGGGGGGGFFFDGGGFFCDGGGGGGGGGGGGEGGG@F:FEFGGEGGGFGGGFGGGGCEGFGGGGGGGGG<FGGGGGGGFGGGCGGGCGGDGGGGGGGGGGGGGGGGFCCGGGGGGCGGGGGGG>FGGGGGGFGGGGGGGGGGGCFFGGGGFF@FGGCGE8FCEE7EEEGFGGGG9BCDFEFCGGDEEEGGCFGGGF68FCEFC:CGGGGFGGGGGGGGFGGGGE@FFD?*83C=35@*><>)/*>FDFDBD4?:@9?44?2?4::>BBB?>
@DE18INS60510:318:000000000-B6LD3:1:1101:24090:4157 1:N:0:GTAGCGGATCGACTAG
TGGGGAATATTGCACAATGGAGGAAACTCTGATGCAGCGACGCCGCGTGAGTGAAGAAGTAGTTCGCTATGTAAAGCTCTATCAGCAGGGAAGATAGTGACGGTACCTGACTAAGAAGCTCCGGCTAAATACGTGCCAGCAGCCGCGGTAATACGTATGGAGCAAGCGTTATCCGGATTTACTGGGTGTAAAGGGAGTGTAGGTGGCCAGGCAAGTCAGAAGTGAAAGCCCGGGGCTCAACCCCGGGACTGCTTTTGAAACTGCAGGGCTAGAGTGCAGGAGG
+
GGGGGGGGGGGGGGGGGFGGGGGGGGGGGGGGGGGGGFGGGGGGGGGFGDGFGGGGGGGGGGGGGGGGGGGGGGGGGGGGGGGGGGGGGGGGGGGGGGGGGGGGGGFGGGGGGGGGGFGGGGGGGGGGGGGGGGGGGGGFGGGGGGGGGGGGGGG9CGEGGGGFFGGGCEDFGGGGEGGGGG?FGFFGEGCFGGGGGCFCGGGFGFGGGGGGF:=AFGGFFGFFGGFF*AFDCDD@EFGFFFE5CGFCEG79:=?67D)<FFG=FBF0:@005?FDA<BFFFE
@DE18INS60510:318:000000000-B6LD3:1:1101:14948:4165 1:N:0:GTAGAGGATCGACTAG
TGGGGGATATTGCACAATGGAGGAAACTCTGACGCAGCGACGCCGCGTGAGTGAAGAAGTATTTCGGTATGTAAAGCTCTATCAGCAGGGAAGAAAATGACGGTACCTGACTAAGAAGCCCCGGCTAACTACGTGCCAGCAGCCGCGGTAATACGTAGGGGGCAAGCGTTATCCGGATTTACTGGGTGTAAAGGGAGCGTAGACGGCGACGCAAGTCTGAAGTGAAATACCCGGGCTCAACCTGGGAACTGCTTCGGAAACTGTGTTGCTAGAGTGCTGGAGA
+
GGGGGGGGGGGGGGGGGGGGGGGGGGGGGGGGGGGGGFGGCFGGGGGFGGGGGGGGGGGG9?DFFGCFGGFAFGGFFGGFGAEFGGGGGGGGGGGGGGGGGGGGFGGGGGGGGCFAFDGGGGGGGGGGGFGGGFGGGGGGGGGGGGGGGGGFGFGAFFGGGGGEGGGGCGEFGGGGFEEGGGGGFGCE5CFGGGGGGGGGGGGFGGGGEGGGGGGG7CGGDGGGGGGCFGGGG377@)>F@7FF4CFGFGGGGF?@GGB>47C7@B:<BFFFFFAAAAABBBF
@DE18INS60510:318:000000000-B6LD3:1:1101:26347:4168 1:N:0:GTAGCGGATCGACTAG
TCGGGAATATTGCGCAATGGAGGCAACTCTGACCCAGCCATGCCGCGTGAGTGAGAAGGTTTTCGAATTGTAAAGCTCTTTCGGGTGTGAAGATGATGACGGTAACACCAGAAGAAGCCCCGGCAAACTTCGTGCCAGCAGCCGCGGTAATACGAAGGGGGCGAGCGTTGTGCGGAATTACTGGGCGTAAAGGGAGCGTAGACGGTTTTGCAAGTCTGAAGTGAAAGCCCGGGGCTTAACCCCGGGACTGCTTTGGAAACTGTAGGACTAGAGTGCAGGAGAG
+
GGGGGGGGGGGGGGGGC@FGCFGGGGGGGGGGGFEFFFGGGGGGGGG@CGGGDFFFFGGGGFGGGGGFFCGGGFGGGGGGGGGGGGG7FFGFFGGGGGGGGEGGEGF8CFGGGGGGGGGGDEFGGGGGFGGGGGGGGGGGFGGGGGGGGCFGGFGGGGGGGGEEGGGCEEG*<EGGGGGGGGGFGGGDGECFCE5CEGGDCCGGGEEG>FFD<<F+AFF*>>FGGGGGG:9CDDDEFFGGFFFFGGEG4C:C>49?GCBF=6:F=8???##############
@DE18INS60510:318:000000000-B6LD3:1:1101:16695:4177 1:N:0:GTAGAGGATCGACTAG
TGGGGAATATTGCACAATGGGGGAAACCCTGATGCAGCAACGCCGCGTGAGTGAAGAAGTATTTCGGTATGTAAAGCTCTATCAGCAGGAAAGAAAATGACGGTACCTGACTAAGAAGCCCCGGCTAACTACGTGCCAGCAGCCGCGGTAATACGTAGGGGGCAAGCGTTATCCGGATTTACTGGGTGTAAAGGGAGCGTAGACGGTTTTGCAAGTCTGAAGTGAAAGCCCGGGGCTTAACCCCGGGACTGCTTTGGAAACTGTAGGACTAGAGTGCAGGAGA
+
GGGGGGGGGGGGGGGGGGGGGGGGGGGGGGGGGGGGGGGGGGGGGGGGGGGGGGGGGGGGGFGGGGGGGGGFGGGGGGGGGGGGGGGGGGGGGGGGGGGGGGGGGGGGGGGGGGGFGGGGGGGGGGGGGGGGGGGGGGGGGGGGGGGGGGGGGGGFGGGGGGGGGGGGEEEFGGGGGEGGGGCFGGFGEGGGGGGGGDGGGGGGGG=EEGGGGGDACFFFGGGGGFFGGFCDGGGEFFGCBFF>CGFDEFGG=4@FGF9AFFG76>F2:F??A>ABFAA??B>
@DE18INS60510:318:000000000-B6LD3:1:1101:15965:4199 1:N:0:GTAGAGGATCGACTAG
TGGGGAATATTGCACAATGGAGGAAACTCTGATGCAGCGACGCCGCGTGAGTGAAGAAGTAGTTCGCTATGTAAAGCTCTATCAGCAGGGAAGATAGTGACGGTACCTGACTAAGAAGCCCCGGCTAACTACGTGCCAGCAGCCGCGGTAATACGTAGGGGGCAAGCGTTATCCGGATTTACTGGGTGTAAAGGGAGCGTAGACGGTTTTGCAAGTCTGAAGTGAAAGCCCGGGGCTTAACCCCGGGACTGCTTTGGAAACTGTAGGACTAGAGTGCAGGAGA
+
GGGGGGGGGGGGGGGGGGGGGGGGGGGGGGGGGGGGGGEGEGGGGGGEGGGGGGGGGGGGGGGGGGGGGGGGGGGGGGGDGCFGGGGGGEGGGGGGGGGGGGGGGGGGGGGGGGGGGGGGGGGGGGGGGGGGGGGGGGGGGGGGGGGGGCEGGGGGGGGGGGGGGGGGGGGGGGGCECEGGGFCGGFGEGGGGGGGGGGGDCCGGGGDEGGGGGGGGGGGGGFFGGGGGCFGGDGBDFGGF?:BGGB3><<FCFFFFGFFG?GF4<=37).8AFFF9A<<B##
@DE18INS60510:318:000000000-B6LD3:1:1101:22190:4200 1:N:0:GTAGAGGATCGACTAG
TGGGGAATATTGCACAATGGAGGAAACTCTGATGCAGCGACGCCGCGTGAGTGAAGAAGTAATTCGTTATGTAAAGCTCTATCAGCAGGGAAGATAGTGACGGTACCTGACTAAGAAGCTCCGGCTAAACACGTGCCAGCAGCCGCGGTAATACGTATGGAGCAAGCGTTATCCGGATTTACTGGGTGTAAAGGGAGTGTAGGTGGCCATGCAAGTCAGAAGTGAAAATCCGGGGCTCAACCCCGGAACTGCTTCTGAAACTGTAAGGCTAGAGTGCAGGAGG
+
GGFGGGGGGGFFGGGGFGGGGGFFFFGGGGFGGGGGFE:FGEGGGGG@FDGGFGGGGGGEEFF9E@FGGGGFGGGGGGGG9F<EFG9FFCGGGGF?FFFBFECFGGGFFEFEFGGG<FFFGGD@7@>,EGDFGGCFFFFGDFGGGGDEEDGFGEEEFGGG;CGGGGDEGGGEFCCE7ECF;CFG8>CEEFGDFGGGGG=BECECFFGC6EFF?CFGCGCGFD:>GFGGFGGCDDG@5;D4)>B)7C5/.**7>**/*:).>8FC?4B776>?)36)).6:?BF
@DE18INS60510:318:000000000-B6LD3:1:1101:16026:4226 1:N:0:GTAGAGGATCGACTAG
TGGGGAATATTGCACAATGGGGGAAACCCTGATGCAGCGACGCCGCGTGAATGAAGAAGTATCTCGGTATGTAAAGCTCTATCAGCAGGGAAGAAAATGACGGTACCTGACTAAGAAGCCCCGGCTAACTACGTGCCAGCAGCCGCGGTAATACGTAGGGGGCAAGCGTTATCCGGAATTACTGGGTGTAAAGGGTGCGTAGGTGGTATGGCAAGTCAGAAGTGAAAACCCAGGGCTTAACTCTGGGACTGCTTTTGAAAATGTCAGACTGGAGTGCAGGAGA
+
GGGGGGGGGGGGGGGGGGGGGGGGGGGGGGGGGGGGGGGGCFGGGGG@FGGGGGGGGGGGAEFCFFFFFGGEGGGGGGGGGGGGGGGGGGGGGGGGGGGGGGGGGGGGGGFGGGFFGGGGGGGGGGGGGGGGGFCFGGGFGGGGGGGGFGGGGGGFGGGGGGGGGG7CCGGGFGFGGGGGGGGGGGBECFGGGFG*CGGEGGGGGGGGCFGGGGGGCFFGFGGGGGFGG*CDCCC@@FCF@@FFGFFGFFDGF4*6?D>9*/::@AFF?)88??BFDFFF?BF
@DE18INS60510:318:000000000-B6LD3:1:1101:19699:4233 1:N:0:GTAGAGGATCGACTAG
TGGGGAATATTGCACAATGGAGGAAACTCTGATGCAGCGACGCCGCGTGAGTGAAGAAGTGGTTCGCTATGTAAAGCTCTATCAGCAGGGAAGATAGTGACGGTACCTGACTAAGAAGCTCCGGCTAAATACGTGCCAGCAGCCGCGGTAATACGTATGGAGCAAGCGTTATCCGGATTTACTGGGTGTAAAGGGAGTGTAGGTGGCCAGGCAAGTCAGAAGTGAAAGCCCGGGGCTCAACCCCGGGACTGCTTGTGAAACTGCAGGGCTAGAGTGCAGGAGG
+
GGGGGGGGGGGGGGGGGGGGGGGGGGGGGGGGGGGGGGDGGGGGGGGGGGGGFF<FFGGEGGGGGGGGG:F@FFGGGGGGGGGGGGGFCGGGEGGGGGGGGGGGGDGGGGGGGGGGGGGGGGGGGGGGGGGGGFDCDFGGFCFGGGGGGGGGGFG:FFGGGGGGGGGGEEGGGGGGGEEFFGGGGG?ECEFGGGGFGGG;FFGGGGGGGFGGFF=3+:C>G4+9CGGFG7CCGGGF3FGG?F)5CEDD:*/909*8FFAFFFGG4(89<4(47<<BFA#####
@DE18INS60510:318:000000000-B6LD3:1:1101:14618:4236 1:N:0:GTAGAGGATCGACTAG
TGAGGAATATTGGTCAATGGACGGAAGCCTGAACCAGCCATGCCGCGTGCAGGAAGACGGCTCTATGAGTTGTAAACTGCTTTTGTACGAGGGTAAACGCAGATACGTGTATCTGCCTGAAAGTATCGTACGAATAAGGATCGGCTAACTCCGTGCCAGCAGCCGCGGTAATACGGAGGATCCAAGCGTTATCCGGATTTATTGGGTTTAAAGGGTGCGTAGGCGGTTTAGTAAGTCAGCGGTGAAATTTTGGTGCTTAACACCAAACGTGCCGTTGATACTG
+
GGGGGGGGFGGGGFFCEFGGGGGDGGGGGGGGGGFFEFGGGGGGGDFGGGGGGGGGGGGGGGGGFGGGGGGFFFGGGGGGGGFFGGGGGGGGGGGGGGGGGGGGGGGGGGGGGGGGGGFGGGGFGGGGGGGGGGFGGGFG9FFEGGGGD7CFGGCGFFCGCFFGGGGGEEGGGGGGGEGECF?FGFGGCDGCECEGGCCGGGFGFFCGEGGGGGGGGGGGCGGFEC:5EFGGGGGF7@FGD>.>D?=*7:FF<F>=FF<A:FF<:4>::)406>(404A4<<=
@DE18INS60510:318:000000000-B6LD3:1:1101:10188:4258 1:N:0:GTAGAGGATCGACTAG
TGGGGGATATTGCACAATGGGGGAAACCCTGATGCAGCGACGCCGCGTGGAGGAAGAAGGTTTTCGGATTGTAAACTCCTGTCGTTAGGGACGATAATGACGGTACCTAACAAGAAAGCACCGGCTAACTACGTGCCAGCAGCCGCGGTAAAACGTAGGGTGCAAGCGTTGTCCGGAATTACTGGGTGTAAAGGGAGCGCAGGCGGGAAGACAAGTTGGAAGTGAAAACCATGGGCACAACCCATGAATTGCTTTCAAAACTGTTTTTCTTGAGTAGTGCAGA
+
GGGEB@FGCGEGGGGGGFGGGGGGGGG@FEGFFDEGGGFGGGGGGGGFGGDGGGGGGGGDEGCFGGGGGGGFGGFFGGGF8FGG?FEFCFGGFGGGGGGFFFGGGDGFFGCFGGGGGGGGGGGGGGGGGGGGGG>7FFGGGGGGGGGG@<FCFFGGGFDCEFGGGGFCE:BE@FGGDGFGGGGGGGGGGGGGG?ECCE=EEEEEGGG5CE=FG?F:<CGG>F6DGGGGGGGGF5>5;@D7>DEFG6?FFGFGGFFF=F<<FF7*1676?*6A<:4)642<BF7
@DE18INS60510:318:000000000-B6LD3:1:1101:5184:4274 1:N:0:GTAGCGGATCGACTAT
GGGGGAATATTGCACAATGGGGGAAACCCTGATGCAGCGACGCCGCGTGAGCGAAGAAGTATTTCGGTATGTAAAGCTCTATCAGCAGGGAATAAAATGACTGTACCTGACTAAGAAGCCCCGGCTAACTACGTGCCAGCAGCCGCGGTAATACATAGGGGGCAAGCGCTATCCGTTTATACTGGGTGTAAAGTGAGCGGAGACGGAGCAACAAGTCTGATGAGAAAACCCGGGGCTCAACCCCGGGTCTGCATTGCAAACTGTTTATCTGGAGTGCCGGAGA
+
-@@CCFEG9A?<EFGGGCAFFDCE@CD<CF8FFE9E9A:CC4FEFG>@F7>8CF>B+DC3,@DAF87@>C,<EFGCFFFDFG,@,D93:*8F,@,;;<:CC,,8,@@3C8F:CC#########################################################################################################################################################################
@DE18INS60510:318:000000000-B6LD3:1:1101:11533:4285 1:N:0:GTAGAGGATCGACTAG
TGGGGAATATTGCACAATGGGGGAAACCCTGATGCAGCAACGCCCCGTGAGTGAAGAAGTATTTCGGTATGTAAAGCTCTATCAGCAGGAAAGAAAATGACGGTACCTGACTAAGAAGCCCCGGCTAACTACGTGCCAGTAGCTGCGGTAATACGTATGGAGCAAGCGTTATCCGGATTTACTGGGTGTAAAGGGAGTGTAGGTGGCCATGCAAGTCAGAAGTGAAAATCCGGGGCTCAACCCCGGAACTGCTTTTGCAACTGTAAGGCTAGAGTGCAGGAGG
+
GFGGGGGGGGGFGGGGGGGGFCG7FFGGGGGGGFFGGG@FFGGGFGGGGFEGGGGGGGGGGEFGFGGBAFGFECFEFGFGFGGGGGFED@DFGGGGFEFF?FCFGGGGGGGFFB8?FEFFGGEGGGG8FGGGDFFGGGGFDGGFGG@EGC<FFGGFGFGCCFGGFGGCE:EDFCCCCEEFEG@BFGGDEFFEFC@BECGCFGGG+8C*5@CCF<CCF7FCFDGFCGGDGGGGD3D:D3*65FDD:C>C@*C6>*19C*-)9F<C?<@):F??>2<AAA:???D
@DE18INS60510:318:000000000-B6LD3:1:1101:12455:4308 1:N:0:GTAGAGGATCGACTAG
TGGGGAATATTGCACAATGGAGGAAACTCTGATGCAGCGACGCCGCGTGTGTGAAGAAGTAGTTCGCTATGCAAAGCTCTATCAGCAGGGAAGATAGTGACGGTACCTGACTAAGAAGCTCCGGCTAAATACGTGCCAGCAGCCGCGGTAATACGTATGGAGCAAGCGTTATCCGGATTTACTGGGTGTAAAGGGAGTGTAGGTGGCCAGGCAAGTCAGAAGTGAAAGCCCGGGGCTCAACCCCGGGACTGCTTTTGAAACTGCAGGGCTAGAGTGCAGGAGG
+
GGGGGGGGGGGGGGGFFFGGGGGGGGGGGGGGGGGGGGGGGGGGGGGFGFGBFGGGGGGGGGGGGGGGGGGGGGGGGGGGGGGGFGGGFGGGGFGGGGGGGGGGGGGGGGGGGGGGGGGGGGGGGGGGGGGGGGGGGGGGGGGGGGGGGGGGFGGCFGGGGGGGFFGECGGFGGGGCEEGGGGGGGGEGGG?CFGGGEGGGEGGGGGFGFGGGGGGFGGGGCCCFGGGGG5DD:37))97?45@GGFG>*>4;@BFGGAAG4DCFBF9?4:BFFBDBBDFFB@
@DE18INS60510:318:000000000-B6LD3:1:1101:13180:4326 1:N:0:GTAGAGGATCGACTAG
TGGGGAATATTGCGCAATGGAGGAAACTCTGACGCAGTGACGCCGCGTGCAGGAAGAAGGTTTTCGGATTGTAAACTGCTTTAGACAGGGAAGAACAAAGACAGTACCTGTAGAATAAGCTCCGGCTAACTACGTGCCAGCAGCCGCGGTAATACGTAGGGAGCGAGCGTTATCCGGATTTATTGGGTGTAAAGGGTGCGTAGACGGGAAGTCAAGTTAGTTGTGAAATCCCTCGGCTTAACTGAGGAACTGCAACTAACACTGATTTTCTTGAGTACTGGAG
+
GGGGGGGGGGGGGGGGGGGGGGGGGGGFFGGGGGGGGGGGGGGGGGGGGGGGGGGGGGGGEGGGGGGGGGGGGGGGGGGGGGGGGGGGGGGGGFGGGGCGGGGGGGGGGGGGGGGGGGFEDFGGGDEGGGGGGGGFGGGGGGGGGGGGGGGGGGGG:BEGGGDGGCEGGGGCACFEGGEGGFGGGGGGGGGGGGGGF**:?ECEGGGGEGG?FF?ECGGGGGGGGGG7?GGGGGGF@FGGFFFFFFFGFG46CFF?FGF294FFFDF:6@>><24<62AFF:;
@DE18INS60510:318:000000000-B6LD3:1:1101:19545:4331 1:N:0:GTAGAGGATCGACTAG
TGGGGAATTTTGGACAATGGGCGAAAGCCTGATCCAGCAATGCCGCGTGCAGGATGAAGGCCTTCGGGTTGTAAACTGCTTTTGTATGGAACGAAAAGCTTCGGGTTAATACCCTGGAGTCATGACGGTACCGTAAGAATAAGCACCGGCTAACTACGTGCCAGCAGCCGCGGTAATACGTAGGGTGCAAGCGTTAATCGGAATTACTGGGCGTAAAGCGTGCGCAGGCGGTTTTGTAAGACAGAGGTGAAATCCCCGGGCTCAACCTGGGAACTGCCTTTGT
+
GGGGGGGGGGGGGGGGGFGGGGGGGGGGGGGGGGGGGGGGGGGGGGGGGGGGGGGGGGGGGGGGGGGGFGGGGGGGGGGGBFGGGGGGGGFGGGGGGGGGGGGGGGGGGGGGGGGGGGGGGGGGGGGGGGEGGGGGGGGGGGGGGGGGGGGGGGGGGGGGGGGGGGGGGGGGGCGGFGGG@FGGGFGGGGGFECGGGGGGGGGGFFGGFGGGGGGGEGCD5CEGGGGGGGG)9DF>FFGGFFFFGGFF@GGFF?:)>DBBG3*C?0>?:@?FF<F?FFB2<58
@DE18INS60510:318:000000000-B6LD3:1:1101:6891:4369 1:N:0:GTAGAGGATCGACTAG
TCGGGAATGTTGCGCAATGGAGGAAACTCTGACGCAGTGACGCCGCGTGCAGGAAGAAGGTTTTCGGATTGTAAACTGCTTTAGACAGGGAAGAACAAAGACAGTACCTGTAGAATAAGCTCCGGCTAACTACGTGCCAGCAGCAGCGGTAATAAGTAGGGAGCGAGCGTTATCCGGATTTATTGGGTGTAAAGGGTGCGTAGACGGGAAGTCAAGTTAGTTGTGAAATCCCTCGGCTTAACTGAGGAAATGCAACTAACACTGATTTTCTTGAGTACTGGAG
+
;CF@F:FDF6-CFEEC:FFEDFGCACEEC<FA<88@B:FFFFGGGGGGE@D9FEGGGGGGGCE7F=FCFFF<F<FGGG@EFAEGGGGGCC=FCFF8AFE<FEFFFFBDFF,<CFE?CGFF9=BFCF7CFFC<=FEG@=FF<FBF,<@CFFGG,@,@7=FACFGGECGGGCEEF@F@CE*;39,;CCC3:=9?CGGG:BEGCGGECGGD*1:<+2AEAF***0<:E7FFG9*297>:)))2=@49CG>GF*0?7/*/974(0)20169).44).4:AB<A47?F
@DE18INS60510:318:000000000-B6LD3:1:1101:14993:4371 1:N:0:GTAGAGGATCGACTAG
TGGGGAATATTGCGCAATGGAGGAAACTCTGACGCAGTGACGCCGCGTGCAGGAAGAAGGTTTTCGGATTGTAAACTGCTTTAGACAGGGAAGAACAAAGACAGTACCTGTAGAATAAGCTCCGGCTAACTACGTGCCAGCAGCCGCGGTAATACGTAGGGAGCGAGCGTTATCCGGATTTATTGGGTGTAAAGGGTGCGTAGACGGGAAGTCAAGTTAATTGTGAAATCCCTCGGCTTAACTGAGGAACTGCAACTAAAACTGATTTTCTTGAGTACTGGAG
+
ECC8@FGFFEGEF@FFECF@FGGGFGGGGEFDDEGGEF,@FCEGGEFGG>FG?F<F=DFFGGDFGGGF:FEGGD<FFFFF<FGG@<BFFCCGGGGGG<EGDFCFEF?FC?FGGFFGGAFAE<>7F@GGGGCFFCGAFFF8>CE<FGG@:*5FFFGFEGGG@FGGGC7CE<CCFEGGGGG8+?C;FGF*;?E@BEFEFGGGGGECFGGGGGGEFDFF:>>C7FCGFGFGG9*><FDFE:DGFFFFGC5CF<CF=F6)9<??DF77?<FA46<2440<-.:>>?5
@DE18INS60510:318:000000000-B6LD3:1:1101:13224:4389 1:N:0:GTAGAGGATCGACTAG
TGGGGAATATTGCACAATGGGGGAAACCCTGATGCAGCAACGCCGCGTGAGTGAAGAAGTATTTCGGTATGTAAAGCTCTATCAGCAGGAAAGAAAATGACGGTACCTGACTAAGAAGCCCCGGCTAACTACGTGCCAGCAGCCGCGGTAATACGTAGGGGGCAAGCGTTATCCGGATTTACTGGGTGTAAAGGGAGCGTAGACGGTTTTGCAAGTCTGAAGTGAAAGCCTGGGGCTTAACCCCGGGACTGCTTTGGAAACTGTAGGACTAGAGTGCAGGAGG
+
GGGGGGGGGGGFGGGGGGGGGGGGGGGCGGGGGGGGGGGGGGGGGGGGGGGGGGGGGGGGGGGGGGGGGGGGGGGGGGGGGFGGGGGGFGGGGGGGGGGGGGGGGGGGGGGGGGGGGGGFGGGGGGGFGGGGGGGGGGGGGGGGGGGGCGGGGGG?EGGGGGG>FGGGGGGGGGGGEGGGGGFGGGGGGFD@CGGGGGGGGGGGGDGGGG=ECCGCECDGGGGGGGG=FDFGGGGFFFGGFFFBDE3<BGG4D=F4FD)228DGF2F??F#############
@DE18INS60510:318:000000000-B6LD3:1:1101:25484:4404 1:N:0:GTAGAGGATCGACTAG
TGGGGAATATTGCACAATGGAGGAAACTCTGATGCAGCGACGCCGCGTGGGTGAAGAAGTAATTCGTTATGTAAAGCTCTATCAGCAGGGAAGATAGTGACGGTACCTGACTAAGAAGCTCCGGCTAAATACGTGCCAGCAGCCGCGGTAATACGTATGGAGCAAGCGTTATCCGGATTTACTGGGTGTAAAGGGAGTGTAGGTGGCCATGCAAGTCAGAAGTGAAAATCCGGGGCTCAACCCCGGAACTGCTTTTGAAACTGTAAGGCTAGAGTGCAGGAGG
+
GGGGGGGGGGGGGGGGGGGGFGGGGGFFGGGGGGGGGGGGGGGGGGGCFGGGGGGGGGGGEGGGGGG@FGGGGGGGGGGGGGGGGGFGGGGGGGGGGFGGGGGGGGGGGGGGGGGFGGGGGGGGGCFGGGGGGG?FGGGGGGGGGGGGEGGGGGGFGCGGGGFBFFGGGGGGGGEGEGDGGGGGGGFE8>;CFGG>EGCCFGGGGGGG687CFGG9E7FCFFCCFGG7FCFDGGGF>FDD5;3BGG>D@FGGDFFFGGFFGFCDB2F?FFFF7?4<AFFF###
@DE18INS60510:318:000000000-B6LD3:1:1101:9218:4410 1:N:0:GTAGAGGACCGACTAG
TGGGGAATATTGCACAATGGGGGAAACCCTGATGCAGCGACGCCGCGTGAGTGAAGAAGTATTTCGGTATGTAAAGCTCTATCAGCAGGAAAGAAAATGACGGTACCTGACTAAGAAGCCCCGGCTAACTACGTGCCAGCAGCCGAGGTAATACGTAGGGGGCAAGCGTTATCCGGATTTACTGGGTGTAAAGGGAGCGTAGACGGTTTTGCAAGTCTGAGGTGAAAGCCCGGGGCTTAACCCCGGGACTGCTTTGGAAACTGTAGGACTAGAGTGCAGGAGA
+
GGGEFFGGGGGGGFFGGGGGGGGDEGGGGGGGGGGGGG+CFFGGGGGGGG=<EG,CFFGFECFGGGGGGGGFFGEAFFGGGDFGGGGGF8EFFGGGGGGGGGGGGGGGGGGGGGGGGGGGGGGGGGGFGGGGGGGGGGGGGGGGG*@FGGGGFGDC33>EDGGGGGGGCGGGGFFGGGGCGGDGGGGDCEFGGGGGGGGGGGGGGE18>=C9?CF?FDDFFGGDGGFGG*9DGGGE37CF?=>>D=>DE<GG74@BFGDADFD7*4?2?)8>286AF)5??<F
@DE18INS60510:318:000000000-B6LD3:1:1101:11760:4411 1:N:0:GTAGAGGATCGACTAG
TGGGGAATATTGCACAATGGGGGAAACCCTGATGCTGCAACGCCGCGTGAGTGAAGAAGTATTTCGGTATGTAAAGCTCTATCAGCAGGAAAGAAAATGACGGTACCTGACTAAGAAGCCCCGGCTAACTACGTGCCAGCAGCCGCGGTAATACGTAGGGGGCAAGCGTTATCCGGATTTACTGGGTGTAAAGGGAGCGTAGACGGTTTTGCAAGTCTGAAGTGAAAGCTCGGGGCTTAACCCCGGGACTGCTTTGGAAACTGTAGGACTAGAGTGCAGGAGA
+
GGGGGEEFFFFFGGGFDGGGGGGGGGGDGGCDEFGFGFFGGGGGGGGGGGEBAFGGGGGFGGGGGGCGGGFFFG;DGGCGGDGGFGFGFCFGGGGGEGFGEGGGGGCFFGGGGCCFEFFG>FGGGGDGGGCFGFGGFGGFGGGGGGGGGGGGFGGCCFG>EGGDG>FCGGGGFGDEECEG7E7:EGGGGGGGGFC>CG=C?CC?EEECE*:EGGGCFGG>CFGGGF7::+093<53<FFCFFF@DEB554<G*1@FGCA<D@CG4)?7:FBBA?64)).2:?F
@DE18INS60510:318:000000000-B6LD3:1:1101:15337:4418 1:N:0:GTAGAGGATCGACTAG
TGGGGAATATTGCACAATGGAGGAAACTCTGATGCAGCGACGCCGCGTGAGTGAAGAAGTAATTCGTTATGTAAAGCTCTATCAGCAGGGAAGATAGTGACGGTACCTGACTAAGAAGCTCCGGCTAAATACGTGCCAGCAGCCGCGGTAATACGTATGGAGCAAGCGTTATCCGGATTTACTGGGTGTAAAGGGAGTGTAGGTGGCCATGCAAGTCAGAAGTGAAAATCCGGGGCTCACCCCCGGAACTGCTTTTGAAACTGTAAGGCTAGGGTGCAGGAGG
+
GGGGGGGGGGGGGGGFDGGGGGEGGGGGGGGGGGGGGGGGFGGGGGGGGGGGFFGDGGGF9FGGGGGGGGGGGFGGGFGGGDGGGGGGGGGGGGGGGGFGGGGGGGGGGGGGGGGGGGGCFGGDGGGFGGGGGGGGGGGGGGGGGGGGGGGGGGG9CFGGCGGGGGGGGGGGGGGGGGGGGGGGGGGGEF:FFGGGGEGGGGGFGGGGGGGGGGGGFGFGFGGGG7FGGGCDGDGFFFF*.7>5DG@3>7FGGF?FGDBFG*CGFAF0?4)44<F??0:?6?B
@DE18INS60510:318:000000000-B6LD3:1:1101:19435:4436 1:N:0:GTAGAGGATCGACTAG
TCGGGAATATTGCGCAATGGAGGAAACTCTGACGCAGTGACGCCGCGTGCAGGAAGAAGGTTTTCGGATTGTAAACTGCTTTAGACAGGGAAGAACAAAGACAGTACCTGTAGAATAAGCTCCGGCTAACTACGTGCCAGCAGCCGCGGTAATACGTAGGGAGCGAGCGTTATCCGGATTTATTGGGTGTAAAGGGTGCGTAGACGGGAAGTCAAGTTAGTTGTGAAATCCCTCGGCTTAACTGAGGAACTGCAACTAAAACTGATTTTCTTGAGTACTGGAG
+
GGGGGGGGGGGGGGGGGGGGGGGGGGGFGGGGGGGGGGFGGGGGGGGGGGGGGGGGGGGGFGGGGGGGGGGGGGGGGGGCFFGGGGGGGGGGGGGGGGGGGGGGGGGFGGGGGGGGGGGGGGGGGGGGGGGGGGGGGGGGGGGGGGGGGGGDFGGGGGGGGGGGGGCEGGGGGGGGGGGGGGG?FGGGGGGGGGGGGGGGGG:>CGGGGGGGGGGGFGGGGFGGGGGGGGFDCGCDDFGG??*7CGFGFG:FFFFFDFD:GFGGF<FBAFF924:AFFABF?F
@DE18INS60510:318:000000000-B6LD3:1:1101:7634:4504 1:N:0:GTAGAGGATCGACTAG
TCGGGAATATTGCGCAATGGAGGAAACTCTGACGCAGTGACGCCGCGTGCAGGAAGAAGGTTTTCGGATTGTAAACTGCTTTAGACAGGGAAGAACAAAGACAGTACCTGTAGAATAAGCTCCGGCTAACTACGTGCCAGCAGCCGCGGTAATACGTAGGGAGCGAGCGTTATCCGGATTTATTGGGTGTAAAGGGTGCGTAGACGGGAAGTCAAGTTAGTTGTGAAGTCCCTCGGCTTAACTGAGGAACTGCAACTAAAACTGATTTTCTTGAGTACTGGAG
+
CFGFGGGGGGGGGGGEGGGGFGGCEGFGGGGGGGGGGGGGGGGFGGGGGGGGGGFFGGGG@BEGGGGGCFGGGGFFGGGFFGGGGGGGGGGGGGGGG8FFG?GGGGGDFFGGGGGGGGGGFGGGGGGGGGCGGGGFGG@ECGGGGGGCEC5C?E7CFGFGGGGGGEGGGGGGGGGGE**;F9EGGGGGDEGGG+CCGGGDE*?CEGD58C5<CCFGGGGFGGGGEFGCCFCDF<C3BF)9FFFFFFF6@GGGFFFFFFFF>F4CBAFFD6:ABA:B#######
@DE18INS60510:318:000000000-B6LD3:1:1101:16585:4517 1:N:0:GTAGAGGATCGACTAG
TGGGGAATATTGCACAATGGGGGAAACCCTGATGCAGCAACGCCGCGTGAGTGAAGAAGTATTTCGGTATGTAAAGCTCTATCAGCAGGAAAGAAAATGACGGTACCTGACTAAGAAGCCCCGGCTAACTACGTGTCAGCAGCCGCGGTAATACGTAGGGGGCAAGCGTTATCCGGATTTACTGGGTGTAAAGGGAGCGTAGACGGTTTTGCAAGTCTGAAGTGAAAGCCCGGGGCTTAACCCCGGGACTGCTTTGGAAACTGTAGGACTAGAGTGCAGGAGA
+
GGGGGGGGGGGGGGGGGGGGGGGGGGGGGGGGGGGGGGGGGGGGGGGFGDEGGGGGGGGGGGGGGGGCFGGGGGGGGGGGGGGGGGGGGGGGGGGGGGGGGGGGGEFGGGGGGGGGGGGFGFGGGGGGFGGGGGGGGGGGGGGGGGGGFGGGGGG>BFGFGGDGGGGGEGE7FGGGGEGGEGFGGGEGGFCFFGGGGDEEGGEGGG=E8CECFFGGG=FGGGGGGGGGG*>CDGGE3F4:F=><DGFGF:D:**6=FGABF4FGFA???6::4<BF)6>BFF>
@DE18INS60510:318:000000000-B6LD3:1:1101:16297:4518 1:N:0:GTAGGGGATCGACTAG
TGGGGAATATTGCACAATGGAGGAAACTCTGATGCAGCGACGCCGCGTGAGTGAAGAAGTAGTTCGCTATGTAAAGCTCTATCAGCAGGGAAGATAGTGACGGTACCTGACTAAGAAGCTCCGGCTAAATACGTGCCAGCAGCCGCGGTAATACGTATGGAGCAAGCGTTATCCGGATTTACTGGGTGTAAAGGGAGTGTAGGTGGCCAGGCAAGTCAGAAGTGAAAGCCCGGGGCTCAGCCCCGGGACTGATTTTGAAACTGCAGGGCTAGAGTGCAGGAGG
+
EFGGGGGGGGGGGGGGGCFGGGGGGGGGGGGGGGGGGGGG:CF:=FFCFGGFGGCCFGGGGGGGFGGGGDGFDFFFGFGGGGGGDGGCFGGGGGCGGGGGGGGGGEGGGGGDGGGGGGGGGGGGGGGGGFGGGGGGGFGGGGGGGGGECEGFFGC9@FFFGGGGGFGGGEGGGGGGG*;EFG7EGFCE8CCFFGG*/;FEFGGGCCFCDGGFFFGGCDFG*9FFGGGFG6CGDDDEFFCCF@55CEFGE47***17C*.<:@DG??F9?4<<B>AAB######
@DE18INS60510:318:000000000-B6LD3:1:1101:17614:4526 1:N:0:GTAGAGGATCGACTAG
TGGGGAATATTGCACAATGGAGGAAACTCTGATGCAGCGACGCCGCGTGAGTGAAGAAGTAGTTCGCTATGTAAAGCTCTATCAGCAGGGAAGATAGTGACGGTACCTGACTAAGAAGCTCCGGCTAAATACGTGCCAGCAGCCGCGGTAATACGTATGGAGCAAGCGTTATCCGGATTTACTGGGTGTAAGGGAGTGTAGGTGGCCAGGCAAGTCAGAAGTGAAAGCCCGGGGCTCAACCCCGGGACTGCTTTTGAAACTGCAGGGCTAGAGTGCAGGAGGG
+
GGGFGGGGGGGGGGGGFGGGGFGCFGGGGGGGGGGGGGGCFGDFGGGGGGGFFFGFFGGGGGGGFGGGGGGFFFGGGGGGGGGGGGGGGEGGEGGGGGGGGGGGGGGGGGGFEFGGGGGGGGGGGGGFGGGGGGGGGGGGFGGGGGGGGEGGGGGGGGGGGGGGGGGGGGGFGGGGGCEGGGGGGG6EEG9FGGGGGGGGGGGGF6FGGGGGFCFGGFG7CDFCFGGG6CDDDGG>FFGGFFBEGGDD4DGDFFFFCDD2:=FFFFF0453<?AFFDB?06?B
@DE18INS60510:318:000000000-B6LD3:1:1101:18613:4531 1:N:0:GTAGAGGATCGACTAG
TGGGAATATTGCACAATGGGGGAAACCCTGATGCAGCGACGCCGCGTGGAGGAAGAAGGTCTTCGGATTGTAAACTCCTGTTGTTGAGGAAGATAATGACGGTACTCAACAAGGAAGTGACGGCTAACTACGTGCCAGCAGCCGCGGTAAAACGTAGGTCACAAGCGTTGTCCGGAATTACTGGGTGTAAAGGGAGCGCAGGCGGGAAGACAAGTTGGAAGTGAAATCTATGGGCTCAACCCATAAACTGCTTTCAAAACTGTTTTTCTTGAGTAGTGCAGAG
+
GGGGGGGGGGGGGGGGGGGGGGGGGGGGGGGGGGGGGGGGCGGGGGGGGGGGGGGGGGGGGGGGFGGGGGFFFGGGGCGGGGGGFDGGGGGGGGGGGGGGGGGGGGGGGGGGGGGGGGGGGGGGGGGGGGGGGGGGGGGGGGGGGGGGGGGGGGGGGGGGGGGGGGGGGGGGGGGGGGGGGGGGGGGCEFGGGGGGDGGGGGGGGGGGGGGGFFCEGGGGGGGGGGGGGGGGFGGFFFGGF>FFGGFGFGGFGFFFGGA?GFCF?BFF465ABAFFF>B####
@DE18INS60510:318:000000000-B6LD3:1:1101:24246:4551 1:N:0:GTAGAGGATCGACTAG
TGGGGAATATTGCACAATGGAGGAAACTCTGATGCAGCGACGCCGCGTGAGTGAAGAAGTAGTTCGCTATGTAAAGCTCTATCAGCAGGGAAGATAGTGACGGTACCTGACTAAGAAGCTCCGGCTAAATACGTGCCAGCAGCCGCGGTAATACGTATGGAGCAAGTGTTATCCGGATTTACTGGGTGTAAAGGGAGTGTAGGTGGCCAGGCAAGTCAGAAGTGAAAGCCCGGGGCTCAACCCCGGGACTGCTTTTGAAACTGCAGGGCTAGAGTGCAGGAGG
+
GGGGGGGGGGGGGGGGGFGGGGGGGGGGGGGGGGGGGGGGGGGGGGGFGGGFFGGGFGGGGGGGGGGGGGGGGGGGGGGFGGGGGGFGFEGGGGGGGGGGGGGGGGGGGGGGGGGGGGGGGGGGGGGGGGGGGG8FFGGGGGGGGGGGGEGFGGGGGCFG@CGG@FFDFFGGFGGGGGGGGGGGGGGGC?7:CFGFGEGC7EGGDGFGGGGCGGGFGF777CFGGGGGG6CCDDD775FG?FB39C;9<CGFCFFFFD>4F4D4B:@;?5?B3?AAA######
@DE18INS60510:318:000000000-B6LD3:1:1101:16610:4567 1:N:0:GTAGAGGACCGACTAG
TCGGGAATATTGCGCAATGGAGGAAACTCTGACGCAGTGACGCCGCGTGCAGGAAGAAGGTTTTCGGATTGTAAACTGCTTTAGACAGGGAAGAACAAAGACAGTACCTGTAGAATAAGCTCCGGCTAACTACGTGCCAGCAGCCGCGGTAATACGTAGGGAGCGAGCGTTATCCGGATTTATTGGGTGTAAAGGGTGCGTAGACGGGAAGTCAAGTTAGTTGTGAAATCCCTCGGCTTAACTGAGGAACTGCAACTAAAACTGATTTTCTTGAGTACTGGAG
+
GGGGGGGGGGGGGFGGEGGGGGGGGFFFGGGGGGGGGGGGGGGGGGGGGGGGGGGGGGGGFFGGGGGGGGGGGGGGGGGGGGGGGGGGGGGGGGGGGGGGGGGGGGGGGGGGGGGGGGGGGGGGGGGGGGGGGGGGGGGGGGGGGGGEGGGGGGGGGGGGGGGGGGGGGGGGGGGGGGGGDFGGGGGGGEFGFGGGGGGGGGGGGGGGGGGGGGGGCCFGGFGGEGGGGGGFGGGEFFCGFFFFGGFGFGGGFFFFGG?3FFFGFFB4:=>9><?<>AFFB:F
@DE18INS60510:318:000000000-B6LD3:1:1101:11373:4572 1:N:0:GTAGAGGATCGACTAG
TGGGGAATATTGCACAATGGAGGAAACTCCGATGCAGCGACGCCGCGTGAGTGAAGAAGTAATTCGTTATGTAAAGCTCTATCAGCAGGGAAGATAGTGACGGTACCTGACTAAGAAGCTCCGGCTAAATACGTGCCAGCAGCCGCGGTAATACGTATGGAGCAAGCGTTATCCGGATTTACTGGGTGTAAAGGGAGTGTAGGTGGCCATGCAAGTCAGAAGTGAAAATCCGGGGCTCAACCCCGGAACTGCTTTTGAAACTGTAAGGCTAGAGTGCAGGAGG
+
GGGGGGGGGGGGGGGGFGGGGEF@FGGCFGCGGGGGGFEGCFGGGGGG><CGGFGGGGGGGGFGGGGGGGGCBCGGFFGGFFGGGGFFCGGGDGCFFGGDGGCFGGGGGGGGGC:CCC8FGGG7FGGFGGFCFF:FFGGF7B>EGEE>:CECFGGCG?E8?FDGGGGGGGGGGGGGD>CGGGFGDCGGCGFDFGGGG?CA?EFGGGDCFFGGGGG+:>FG7FGGFGFGFGFGGGGFFFGFF>>BGE@7>GGC:=@FGDABGFGGF)9:?FF:<,66A>A?B?>
@DE18INS60510:318:000000000-B6LD3:1:1101:7478:4573 1:N:0:GTAGAGGATCGACTAG
TGGGGAATATTGCACAATGGAGGAAACTCTGATGCAGCGACGCCGCGTGAGTGAAGAAGTAGTTCGCTATGTAAAGCTCTATCAGCAGGGAAGATAGTGACGGTACCTGACTAAGAAGCTCCGGCTAAATACGTGCCAGCAGCCGCGGTAATACGTATGGAGCAAGCGTTATCCGGATTTACTGGGTGTAAAGGGAGTGTAGGTGGCCAGGCAAGTCAGAAGTGAAAGCCCGGGGCGCAACCCCGGGACTGCTTTTGAAACTGCAGGGCTAGAGTGCAGGAGG
+
FGGFFGFFGFGCFGGGGGFGGGGGGGGFGGGGGGGGGGGGGFGCEGGGGGGGGGFGGGGEFGGGGGGGGGGG,FGGGCFFGGGGGGCFFGGGGFGFEGGGGDGGGGGGGGGGGGGFGGFCFGGGGGGGGFFFGGFGFFFFGGGGGGGGGGGGGGGCFFGFGFFGFGGGGGDFE78EEGGFFGGCFG@8CEFFFGGGE?FFGFGGGGG>GDGGGEGCFCGGGGGGGDGGCFFGGGGE)0>D@>EFGE@D@*97**1?CD2<F=DCFFF767<F)5AF><BF?FF
@DE18INS60510:318:000000000-B6LD3:1:1101:20515:4585 1:N:0:GTAGAGGATCGACTAG
TGGGGAATATTGCACAATGGGCGCAAGCCTGATGCAGCCATGCCGCGTGTATGAAGAAGGCCTTCGGGTTGTAAAGTACTTTCAGCGGGGAGGAAGGGAGTAAAGTTAATACCTTTGCTCATTGACGTTACCCGCAGAAGAAGCACCGGCTAACTCCGTGCCAGCAGCCGCGGTAATACGGAGGGTGCAAGCGTTAATCGGAATTACTGGGCGTAAAGCGCACGCAGGCGGTTTGTTAAGTCAGATGTGAAATCCCCGGGCTCAACCTGGGAACTGCATCTGA
+
GGGGGGGGGGGGGGGGDFFGGGGGGGGCFGGGGGGGGGGGGGGGGGGGGGGGGGGGGGGGGGG8DCFGGGGEGGGGGGGGGGGGGGGGDFGGGGGGGGGGGGGGGGGGGGGGGG==FGCFFGGFGFGGGFGCFEGGGGGGGGGGGGGDCDGGGGFGGGGGGGGGGGFGFGGGGGGGFGGGGGGGGGGGGF:8EECEGFFGGGDG6FFGGGGGG5EEC>7<DDGGEGGDGGCD>DDFFB::*96?>+9:97DGGFFFFC>67BCFF:F??F:?B?)224:<4:B
@DE18INS60510:318:000000000-B6LD3:1:1101:9833:4619 1:N:0:GTAGAGGATCGACTAG
TGGGGAATATTGCACAATGGAGGAAACTCTGATGCAGCGATGCCGCGTGAGGGAAGAAGGTTTTAGGATTGTAAACCTCTGTCTTCAGGGACGAAAAAAGACGGTACCTGAGGAGGAAGCTCCGGCTAACTACGTGCCAGCAGCCGCGGTAATACGTAGGGAGCGAGCGTTGTCCGGAATTACTGGGTGTAAAGGGAGCGTAGGCGGGATCGCAAGTCAGATGTGAAAACTATGGGCTTAACCCATAAACTGCATTTGAAACTGTGGTTCTTGAGTGAAGTAG
+
GGGFFFGGFEDEGGGGGFFGFFGGGGGGGGGFGCFGGFCEGGGFGGGFGDGGCGFGGGGGF9,@CGGF=DFGGGCFFFGGGGGGFFGGFGGFFFDGGGGGGGGGGGGGGGGGF8FCEFGGFGCGGGEFGFEBFEEFGGGGGFGGFEEEEGGGGGGG+<FGGGGGEEEGGCEDEGDEEGDF?:EFGGG;ECFFGGGGFGCGC*:CFEEGD*:=ECC7<C>7DFDCFCFFCFGF7CGFFFFGFF4)7::FF>GG7=*/:CAAGF*00:F################
@DE18INS60510:318:000000000-B6LD3:1:1101:19256:4620 1:N:0:GTAGAGGATCGACTAG
TGGGGAATATTGCACAATGGAGGAAACTCTGATGCAGCGACGCCGCGTGAGCGAAGAAGTAGTTCGCTATGTAAAGCTCTACCAGCAGGGAAGATAGTGACGGTACCTGACTAAGAAGCTCCGGCTAAATACGTGCCAGCAGCCGCGGTAATACGTATGGAGCAAGCGTTATCCGGATTTACTGGGTGTAAAGGGAGTGTAGGTGGCCAGGCAAGGCAGAAGTGAAAGCCCGGGGCTCAACCCCGGGACTGCTTTTGAAACTGCAGGGCTAGAGTGCAGGAGG
+
GGGGGGGGGGGGGGGGGGGGGGGGGGGGGGGGGGGGGGGGGGGGGGGGGGGGGGGGGGGGGGGGGGGGDCGDFFGGGFGGGGGGGGGGGGGGGGGGGGGGGGGGGGGGGGGGGGGGGGGFGGGGDGGGFGGGGGGGGGGGGGGGGGGGGGEGGGGCF?FGGGGGGGGGEGGGGGGGGGGGGGGGGGGGD@9ACGGGE:;ECGGGFFFF8CCFGGG*ACGGGGGGDGGGCCCDGGGFEFGGFFBDGEFGFGGGCFF?GGFA>*:*?:F9?8:<F?AD9ABF?FF
@DE18INS60510:318:000000000-B6LD3:1:1101:16244:4621 1:N:0:GTAGAGGATCGACTAG
TGGGGAATATTGCACAATGGGGGAAACCCTGATGCAGCGAAGCCGCGTGAGTGAAGAAGTAATTCGTTATGTAAAGCTCTATCAGCAGGGAAGATAGTGACGGTACCTGACTAAGAAGCTCCGGCTAAATACGTGCCAGCAGCCGCGGTAATACGTATGGAGCAAGCGTTATCCGGATTTACTGGGTGTAAAGGGAGTGTAGGTGGCCATGCAAGTCAGAAGTGAAAGTCCGGGGCTCAACCCCGGAACTGCTTTTGAAACTGCAAGGCTAGAGTGCAGGAGG
+
FFGGGGGGGGGGGGGCAAFFGEGGGGFFEGGGFFCFGGFG+CFEF@>8>:CEFGFGGGGCEGAAEF?EFGGDA<FF9?F9D9FFF8CBEGGGGGGGGBFGFGDFFCA,DFFGGGGGGFGFGGGGDFEFGFEFGGGGGGGGGGCFEGGGFGG9FFF?FCFGFGFGGGGGGCEGGGGGG8CCFFCEFG:C8EFGGGGGE8C+@FGGG=CGGFFGGEGF9DFCGGGGCGGGFCFGGG3>>>FGFF>)9E:DE*=C:*/9F5<A>F***56<06:388:ADF412:>
@DE18INS60510:318:000000000-B6LD3:1:1101:24607:4665 1:N:0:GTAGAGGATCGACTAG
TGGGGGATATTGCACAATGGGGGAAACCCTGATGCAGCGACGCCGCGTGGAGGAAGAAGGTTTTCGGATTGTAAACTCCTGTCGTTAGGGACGATAATGACGGTACTTAACAAGAAAGCACCGGCTAACTACGTGCCAGCAGCCGCGGTAAAACGTAGGGTGCAAGCGTTGTCCGGAATTACTGGGTGTAAAGGGAGCGCAGGCGGGAAGACAAGTTGGAAGTGAAAACCATGGGCTCAACCCATGAATTGCTTTCAAAACTGTTTTTCTTGAGTAGTGCAGA
+
GGGGGGGGGGGGGGGGGAFGGDFFGGGGGGGGGGGGGGGGGGGGGGGGGG@CEGFGGGGGGGGGGGGGGGGGGGGGGGGGGGFFGGGGGGGGGGGGGGGFGGGGFEGGGGGGGGGGGGGGFG5?EGGG6CGGGGCGFGDFFGCFCECE8?ECG9CC6*AEGGGFGGGGGEDGGGGG5EGGFGGGGGGGEG+<CFGFEGE>EGG8CEE8CEFGG6::?CGFGGGGG>FDGEGG77FFFF*>).<)7*7*0C4DGFFFCC:5FFCFF>:?:6<A###########
@DE18INS60510:318:000000000-B6LD3:1:1101:8659:4665 1:N:0:GTAGAGGATCGACTAG
TGAGGAATATTGGGCAATGGAGGCAACTCTGACCCAGCCATGCCGCGTGAGTGAGAAGGTTTTCGAATTGTAAAGCTCTTTCGGGTGTGAAGATGATGACGGTAACACCAGAAGAAGCCCCGGCAAACTTCGTGTCAGCAGCCGCGGTAATACGAAGGGGGCGAGCGCTGTTCGGAATTACTGGGCGTAAAGGGCGTGTAGGCGGTTAAGTAAGGTAGTGGTGAAATGCCGGGGCTCAACCTCGGTATTGCCATTATGACTATTTAGCTAGAATGATTCAGAG
+
FFDCCEF@FGGD@C,C<<@CEEC,6C@CEFFGG<FCECCDEFGGGGDFCFGGGAFFGFGCDC,EEC<,CE?F<<,CEG<:,,47=C:7:F?<,<<F,E?AFFF@E<FG+9A,=FF,:,E+8=++@@DFGF<FFF,,C3:FF8DCGD>FGCFGGGE@:7::**4***=*==C+CF7*CCC+2928EF8*///30**28/2*<7<17C*;7A<?9C6<<CD6CCC76*<CFC3)7/>5>@*74?F55*7/=CCCF6*0:>ABC/2:BD?:AF73-:42>B>F>26
@DE18INS60510:318:000000000-B6LD3:1:1101:12773:4666 1:N:0:GTAGAGGATCGACTAG
TGGGGAATATTGCACAATGGGGGAAACCCTGATGCAGCGACGCCGCGTGAGTGAAGAAGTATTTCGGTATGTAAAGCTCTATCAGCAGGAAAGAAAATGACGGTACCTGACTAAGAAGCCCCGGCTAACTACGTGCCAGCAGCCGCGGTAATACGTAGGGGGCAAGCGTTATCCGGATTTACTGGGTGTAAAGGGAGCGTAGACGGTTTTGCAAGTCTGAAGTGAAAGCCCGGGGCTTAACCCCGGGACTGCTTTGGAAACTGTAGGACTAGAGTGCAGGAGA
+
GGGGGGGGGGGGGGGGGGGGGGFGGGGGEGGGGGGGGGGGGGGGGGGGGGGGGGGGGGGGGGFFGGGGGGGGGGGGGGGGGGGGGGGGFFGGGGGGGGGGGGGGGGGGGGGGGGGGGGGGGGGGGGGGGGGGGGGGGGGGGGGGGGGGGGGGGGG@CCGEGGGGGGGGGGGGFGGG5AECFGGGGGGGGGGGGGGGGGGGGGDGEG=?ECGGGGGG?FGGGGGGGGGGG679DDGFF>D7@FF>GEEGBCGGD4=FGG<<G4*?FAFFFFFFFFAFFFFFFF@
@DE18INS60510:318:000000000-B6LD3:1:1101:16720:4697 1:N:0:GTAGAGGATCGACTAG
TGGGGAATATTGCACAATGGGGGAAACCCTGATGCAGCAACGCCGCGTGAGTGAAGAAGTATTTCGGTACGTAAAGCTCTATCAGCAGGAAAGAAAATGACGGTACCTGACTAAGAAGCCCCGGCTAACTACGTGCCAGCAGCCGCGGTAATACGTAGGGGGCAAGCGTTATCCGGATTTACTGGGTGTAAAGGGAGCGTAGACGGTTTTGCAAGTCTGAAGTGAAAGCCCGGGGCTTAACCCCGGGACTGCTTTGGAAACTGTAGGACTAGAGTGCAGGAGA
+
GGGGGGGGGGGGGGGGGGGGGGFGGGGFGGGGGGGGGGGGFFGGGGGGGGGGGGGGGGGGGFGGGGGGGGGFGGGGGGGGGGGGGGGGFFGGGGGGGGGGGGGGGGGGGGGGGGGGGGGGGGGGGGGGGGGGGGGGGGGGGGFGGGGGGGGGGGGAFFGGGGGGGGGGGGGGGGGGGEGCGGGGGGFGEFGGGFGGGGGGGGGGGGEGDGGGGGG7<FGFFFGGGGGGGCGGGGGEBFFGFFFEGGFGFFGGDF?FG4<AC@:??BF27F??FFFFBA#####
@DE18INS60510:318:000000000-B6LD3:1:1101:9369:4716 1:N:0:GTAGAGGATCGACTAG
TGGGGGATATTGCGCAATGGGGGCAACCCTGACGCAGCAACGCCGCGTGAAGGATGAAGGTTTTCGGATTGTAGACTTCTTTTATTAAGGACGAAAAATGACGGTACTTAATGAATAAGCTCCGGCTAACTACGTGCCAGCAGCCGCGGTAATACGTAGGGAGCAAGCGTTGTCCGGATTTACTGGGTGTAAAGGGTGCGTAGGCGGCTTTGCAAGTCAGATGTGAAATCTATGGGCTCAACCCATAAACTGCTTTTGAAACTGCAGGGCTAGAGTGCAGGAG
+
FGGFFGFGGGGGGGGGGGGGGGGGGGGGGGGGGEGGGCFGFFGGGGGGGGGGGGGGGGGGFEFFGGGEGCFFGGAEFFGCAFGGGGGGFGGGFGGGGGGGGDGGGFFGGGFGGGFGGGGGGGGFGGGGGGGGGGGFGGGGGGGGGGDGGGGEFGGGFFGGGGGGGGGGGFCGEFGGGGGGGCGGGGGGGGG@EGGEGGDG>EGGFGGGGEGGGGGGGFFGFCEGGGGGFGGGFFG>>FGG@FFFGGFFFGGGGF@=FFB<FFGGFAF?FB(8?D7492<B<::
@DE18INS60510:318:000000000-B6LD3:1:1101:18322:4732 1:N:0:GTAGAGGATCGACTAG
TGGGGAATTTTGGACAATGGGCGCAAGCCTGATCCAGCTATTCCGCGTGTGGGATGAAGGCCCTCGGGTTGTAAACCACTTTTGTAGAGAACGAAAAGACACCTTTTAAAAAAGGGTGTTGCTGACGGTACTCTAAGAATAAGCACCGGCTAACTACGTGCCAGCAGCCGCGGTAATACGTAGGGTGCGAGCGTTGATCGGAATTACTGGGCGTAAAGGGTGCGCAGGCGGTTGAGTAAGACAGATGTGAAATCCCCGAGCTTAACTCGGGAATGGCATATGT
+
GGGGGGGGGGFGGGGGFFGGGGGGGGGFGGGFFGFGGGGGGFGGGGGFFGGGGGGGGGGGGGGGGGF@AFFFGGGGG<@@8@EGGGGGGEFGGGGGGGFFGFD8FFFFGF;FEECGFGCGGGGGGGGGGGGGGGGGGGGGGGGGGGFCECCEGGGF?EGFCEGGGGFCGGGGDCEGGCFGGGGDG;CGCCGGG:AEF?FC8EEFGGGGGGGGDCEGGGGC>55DGDEGGGGDDGGFFFGGFFFF09@*8CC7CFF49C;6CBCC69624>99><B>FF7:<48
@DE18INS60510:318:000000000-B6LD3:1:1101:5069:4739 1:N:0:GTAGCGGATCGACTAG
TCGGGAATATTGCGCAATGGAGGAAACTCTGACGCAGTGACGCCGCGTGCAGGAAGAAGGTTTTCGGATTGTAAACTGCTTTAGACAGGGAGGAACACAGACAGTACCTGTAGAATAAGCTCCGGCTAACTACGTGCCAGCAGCCGCGGTAATACGTCGGGAGCGAGCGTTATCCGGATTTATGGGTGTACAGGGTGCGTAGACGGGACGTCAAGTTAGTTGTGAAATCCCTCGGCTTACCTGAGGAACTGCCACTAAAACTGATTTTCTTGAGTACTGGAGA
+
GGGGGC@FEFFFFCGCFFGG9FE:<CDEGGF9C@GFGGGFG7FGGGGGGGD<<+A,B<FFEEGGGCF:CCFGEBCGGFGGGGG9,BFGF7F+@:=AF,,ADFDDE<FFGG99F9EFF==C9FCGG7@:@FC9FGC:FF;FFFGGFDD7<F*<F9,1C,<BCFEEG88CECBEC7FEGDCCG7FFGFFEEF09:6*;ECEG>EGG=C5?**:CCEFGCDFGFCG3CFFFF37DCCD:FBF4;@F?*:?F@64D79@769.3=6C*9)=.5@9<<2<AAAAB###
@DE18INS60510:318:000000000-B6LD3:1:1101:18645:4739 1:N:0:GTAGAGGATCGACTAG
TGGGGAATTTTGGACAATGGGCGCAAGCCTGATCCAGCTATTCCGCGTGTGGGATGAAGGCCCTCGGGTTGTAAACCACTTTTGTAGAGAACGAAAAGACACCTTCGAATAAAGGGTGTTGCTGACGGTACTCTAAGAATAAGCACCGGCTAACTACGTGCCAGCAGCCGCGGTAATACGTAGGGTGCGAGCGTTAATCGGAATTACTGGGCGTAAAGGGTGCGCAGGCGGTTGAGTAAGACAGATGTGAAATCCCCGAGCTTAACTCGGGAATGGCATATGT
+
GGGGGGFGGGGGEGGFEGFGGGGGGEGFGGEGFFGFFGFGGGGGGGFGGGGGGGFGGGGF?FFGGGECGGGGGGGGG=B:CFFCFFFGGGGGGGGGGGFGGGGGGGCGGGGGGFGCFBCFFGGGGFGGGGGDEEGGGGGFGGDCFGGGC:@FFFFGFGCF>@CEFGGGGGGGD:CEEFGD2<BCEFG>EG*<EE@EDFGGGCEGGGGGGGGGG*:5=FC<<DGGGDEDGG<DDGFFFFGFFFF55C?:8FCF:=@FCD(7C>CF###################
@DE18INS60510:318:000000000-B6LD3:1:1101:5090:4753 1:N:0:GTAGCGGATCGACTAG
TCGGGAATATTGCGCAATGGAGGAAACTCTGACGCAGTGACGCCGCGTGCAGGAAGAAGGTTTTCGGATTGTAAACTGCTTTAGACAGGGAAGAACAAAGACAGTACCTGTAGAATAAGCTCCGGCTAACTACGTGCCAGCAGCCGCGGTAATACGTAGGGAGCGAGCGTTATCCGGATTTATGGGTGTAAAGGGTGCGTAGACGGGAAGTCAAGTTAGTTGTGAAATCCCTCGGCTTAACTGAGGAACTGCAACTAAAACTGATTTTCTTGATTACTGGAGA
+
EEFGGGGGFCEFGGGGEGGEDD@FGGGFFF<FGEDE76FFGGGGGGGGGG7F@F,EFFFFFFDGGGFCEGFGFGFGGGCF<EFDFGG@F=FGDFCD<<FGFFGGGGGGFC,CB<FGGCCF=BFEBF+CF?FGGGGFGGCECFGDF7CFF<CFFGGGG9,:*<CCEDEEEFCGG@FCFE>*+<ECCFF5CEFFF9CC>>GEE:ECECECEGFE?CC<CFFG>FFD+?CFF+*7*117)8CF?FBFG56C@FGGG??FD7>2C:7FBAFAFFA24):<AF#####
@DE18INS60510:318:000000000-B6LD3:1:1101:24786:4753 1:N:0:GTAGAGGATCGACTAG
TGGGGAATATTGCACAATGGGGGAAACCCTGATGCAGCAACGCCGCGTGAGTGAAGAAGTATTTCGGTATGTAAAGCTCTATCAGCAGGGAAGAAAATGACGGTACCTGACTAAGAAGCCCCGGCTAACTACGTGCCAGCAGCCGCGGTAATACGTAGGGGGCAAGCGTTATCCGGATTTACTGGGTGTAAAGGGAGCGTAGACGGCAGCGCAAGTCTGAAGTGAAAGCCCGGGGCTCAACCCCGGAATGGCTTTGGAAACTGTGCAGCTGGAGTACCGGAGG
+
GGGGGGGGGGGGGGGGGGGGGGGGGGGGGGGGGGGGGGGGGGGGGGGGGGGGGGGGGGGGGGGGGGGGGGGGGGGGGGGGGGGGGGGGGGGGGGGGGGGGGGGGGGGFGGGFFGGGGGGGGGGGGGGGGGGGGGGGGGGGGFGGGGDGGEGGGGGCGGGGGGGGGGGGGDGGGGGGGGEGGGGGGGGGGGFGGGGGGGGGGGGGGGGGGGDG=CDFFGGGGGGGGGGGGCGGG<CB@FGGFFFFGGFGFFG477@FGGFFG?CGF<FBFFFBFF??AFBFB>F
@DE18INS60510:318:000000000-B6LD3:1:1101:11156:4763 1:N:0:GTAGAGGATCGACTAG
TGGGGGATATTGCACAATGGAGGAAACTCTGATGCAGCGACGCCGCGTGAGTGAAGAAGCATTTCGGTATGTAAAGCTCTATCAGCAGGGAAGAAAATGACGGTACCTGACTAAGAAGCCCCGGCTAACTACGTGCCAGCAGCCGCGGTAATACGCATGGAGCAAGCGTTATCCGGATTTACTGGGTGTAAAGGGAGTGTAGGTGGCCAGGCAAGTCAGAAGTGAAAGCCCGGGGCTCAACCCCGGGACTGCTTCTGAAACTGCAGGGCTAGAGTGCAGGAGG
+
CEFCBFGGCECFADG9-5EF9<FGGFGGF<EFGG9FCA::+>FCCEGFGGD>CDEFF@@,@@<@;@>F@EE@FG;;9@:>DF;DCCGE:F7:FGFFG9:<?<@=<C?FFGGGFC,2<:FFGDEDGD:CFEFGGGCFC9<**28CGGC8C5A?0CF*;88:?CG>*;*AE;5CGGG>8CEFEGFGG/CGGG+2CCCFC;*<0A9CC8=CFFCF55=ACFG70><DGFFCFFGDDDG3)8*9?<D>D5B)75C5D=*9:><<F=>*=?#################
@DE18INS60510:318:000000000-B6LD3:1:1101:10038:4806 1:N:0:GTAGAGGATCGACTAG
TGGGGAATATTGCACAATGGGCGGAAGCCCGATGCAGCGACGCCGCGTGAGTGAAGAAGTATCTCGGTATGTAAAGCTCTATCAGCAGGGAAGAAAATGACGGTACCTGACTAAGAAGCCCCGGCTAACTACATGCCAGCAGCCGCGGTAATACGTAGGGGGCAAGCGTTATCCGGATTTACTGGGTGTAAAGGGAGCGTAGACGGCGACGCAAGTCTGGAGTGAAAGCCCGGGGCCCAACCCCGGGACTGCGTTGGACACTGTGCTGCGGGAGTGCAGGAGA
+
GGGFFFGGGGGGGGGGFEFGGGFFEGGGGDFGGCFGGFFGEFGGGGGFGEGEFGFGGGGF?<B,EFGGFGGEFGEEFCGGCBFGGGFGFGGGGGGGGFAFGDEFEFEAFGFFGGGGFGFGGGGGGFF@FFGGGGGGGGGFFCGEG7*FFEEGGGCC<=@FGGGGGGCE4BE;CFGDEC>FCGFCEE:C8:CFGGGD5*:CEECGGGGCE=CCC=C+<:FCF<<D<C<7F*C3C7<@08CCB3)8):5>B9C<*8>)CC).96>C?>7<<)419>:?BA#####
@DE18INS60510:318:000000000-B6LD3:1:1101:14624:4837 1:N:0:GTAGAGGATCGACTAG
TGGGGAATATTGCACAATGGGGGAAACCCTGATGCAGCGACGCCGCGTGGAGGAAGAAGGTCTTCGGATTGTAAACTCCTGTTGTTGAGGAAGATAATGACGGTACTCAACAAGGAAGTGACGGCTAACTACGTGCCAGCAGCCGCGGTAAAACGTAGGTCACAAGCGTTGTCCGGAATTACTGGGTGTAAAGGGAGCGCAGGCGGGAAGACAAGTTGGAAGTGAAATCTATGGGCTCAACCCATAAACTGCTTTCAAAACTGGTTTTCTTGAGTAGTGCAGA
+
GGGGGGGGGGGGGGGGGGGGGGGGGGFGGGGGGGGGGG:FFEG@CGGGGGGGGGGGGGGGDFGGGGGEGGGGGGGGGGGGDG:CFCGGGGGFGGFGGGFGFGGGGGGGGGGGEG:AFFFGGGCFGC<CFFFGEFFFGGGGGGFGGGEGGCCGGGDCEGGGGGGG6;CE8;:?GGGGDE>FGGGGGGEE>CF?FFC@:CE?EEDDEE*:CECCC?E:+:CF*>CFFFGDFGGGGGGFFFG*)8B>CE6>F>FCFFFFFFA########################
@DE18INS60510:318:000000000-B6LD3:1:1101:8400:4860 1:N:0:GTAGAGGATCGACTAG
TGGGGAATATTGCACAATGGGGGAAACCCTGATGCAGCAACGCCGCGTGAGTGAAGAAGTATTTCGGTATGTAAAGCTCTATCAGCAGGTAAGAAAATGACGGTACCTGACTAAGAAGCCCCTGCTAACTACGTGCCAGCAGCCGCGGTAATACGTAGTGGGCAAGCGTTATCCGGATTTACTGGGTGTAAAGGTAGTGTAGACGGCTTTGCATGTCTGAAGTGAAAGCCCATTTCTGAACCACGGGACTGCTTTGGAAACTGTAGCACGAGACGGCAGGAGA
+
GGGFCGGGGGGFGGGGGGGGG;CCFGCFGGGGGGGGGE<F8FGGGGGGG,BEFGGGGGGG,<CFGGGC=FFFFGGG,?EFCFGGFGDFG,C<FGGCFF<E58@FDC,?B,=<,5,,5,,AD7+BFCGG=FFFGGDD<D>+@,>F+F:F:F7DFG*3,66D7,>B*18:8*8BFFFC*642,=C@F5CC3>9:;9+2+++5>?F<58*=8E7FC+=<CC+;:=FGGGFCG:7D###################################################
@DE18INS60510:318:000000000-B6LD3:1:1101:24304:4881 1:N:0:GTAGAGGATCGACTAG
TGGGGAATATTGCACAATGGGGGAAACCCTGATGCAGCGGCGCCGCGTGGAGGAAGAAGGTCTTCGGATTGTAAACTCCTGTTGTTGAGGAAGATAATGACGGTACTCAACAAGGAAGTGACGGCTAACTACGTGCCAGCAGCCGCGGTAAAACGTAGGTCACAAGCGTTGTCCGGAATTACTGGGTGTAAAGGGAGCGCAGGCGGGAAGACAAGTTGGAAGTGAAATCTATGGGCTCAACCCATAAACTGCTTTCAAAACTGTTTTTCTTGAGTAGTGCAGA
+
GGGGGGGGGGGGGGGGGGGGGGGGGGGGGGGGGGGGGGGFGGGGGGGECGGGGGGGGGGGGFGGGGGCGGGGGGGGGGGFGGGGGGGGGGGGFGGGGFGGGGGGGGGGGGGGGGGGGGGGGGGGGGGGGGGGGGFFGGGGGGGGGGGGEGGGGGG8FGGGGGGGGGGGGC>EGFGGGCGGGGGGFFAEEFFGGGGGGCECEE8EGGGGGGDC8E6<9:FGFGFFGGGGGFGCFGGFFFGGF@:BGDFFFFGGGBF*CF><FFGGFFFF?FA<>DFBFF?AAA6
@DE18INS60510:318:000000000-B6LD3:1:1101:14943:4888 1:N:0:GTAGAGGATCGACTAG
TGGGGAATATTGCACAATGGAGGAAACTCTGATGCAGCGATGCCGCGTGAGGGAAGAAGGTTTTAGGATTGTAAACCTCTGTCTTCAGGGACGAAAAAAGACGGTACCTGAGGAGGAAGCTCCGGCTAACTACGTGCCAGCAGCCGCGGTAATACGTAGGGAGCGAGCGTTGTCCGGAATTACTGGGTGTAAAGGGAGCGTAGACGGTGTGGCAAGTCTGATGTGAAAGGCATGGGCTCAACCTGTGGACTGCATTGGAAACTGTCATACTTGAGTGCCGGAG
+
GGGGGGGGGGGGGGGGGGGGGGGGGGGGGGGGGGGGGGGGGGGGGGGGGGGGGGGGGGGGGGGGGGGGGGGGGGGGGGGGGGGGGGGGGGGGGGGGGGGGGGGGGGGGGGGGGGGGGGGGGGGGGGGGGGGGGGGGGGGGGGGGGGGGGGGGGGGGGGGGGGGDGGGGGGGGGCFGGGGFGGGGGGGFEEFGGGGGDGGGGGGGGGG8FEEGGGGG:DFFFGFFGGGGGGFGGGGFFFFG?FF:C?@FFCFCGF4@CCDACFFFFBFAAFA)6<B>BA)99>E
@DE18INS60510:318:000000000-B6LD3:1:1101:5640:4897 1:N:0:GTAGCGGATCGACTAG
TGGGGAATATTGCACAATGGGGGAAACCCTGATGCAGCGACGCCGCGTGGAGGAAGAAGGTCTTCGGACTGTAAACTCCTGTTGTTGAGGAAGATAATGACGGTACTCAACAAGGAAGTGACGGCTAACTACGTGCCAGCAGCCGCGGTAAAACGTAGGTCACAAGCGTTGTCCGGAATTACTGGGTGTAAAGGGAGCGCAGGCGGGAAGACAAGTTGGAAGTGAAATCTATGGGCTCAACCCATAAACTGATTTCACAACTGTTTTTCTTGAGTAGTGCAGA
+
EGGFEG6CEGGGFCFFFDFGCFGGGGGGGGGEFGGGGGCGGEGGGGGGGGGGGGFGGGFFEFCFGGGGGGGGFFFFGGGFFGGGDGF9FFG<FFGGGGGFGGDEFGGGGFGGG,>BFGCDCFGFECEEFFFGGGGGGGGCBCGF>FGGGCGGFGFCGGGGCGGGGGGGEGGGGGGG:8*B9C<@FCCE8<>9BGC>*:5:ECECGD?58CF?+:C9<CFFCGFGFGG7CGCGCGD:5@7C:>>E4:=77CF*:@@FC*6)9?F####################
@DE18INS60510:318:000000000-B6LD3:1:1101:10358:4906 1:N:0:GTAGAGGATCGACTAG
TGGGGAATATTGCACAATGGAGGAAACCCTGATGCAGCGACGCCGCGTGAGCGAAGAAGTATTTCGGTATGTAAAGCTCTATCAGCAGGGAAGAAGAATGACGGTACCTGACTAAGAAGCACCGGCTAAATACGTGCCAGCAGCCGCGGTAATACGTATGGTGCAAGCGTTATCCGGATTTACTGGGTGTAAAGGGAGCGCAGGCGGTACGGCAAGTCTGATGTGAAACCCCGGGGCTCAACCCCGGTACTGCATTGGAAACTGTCGGACTAGAGTGTAGGAG
+
GGGFEFGGGGGFFGGGFFGG,CFEGFFAFGGGGCDGFFGGGGGECGGCEEGGGDFF:FGGGGFFGGGGGGGEEG?BFFG?F9FFEGGGCCEGGGGAFGGGGGGGGGGGCGDEFGFFGGGGGGGGGGEGGGGGGGGGGGGGGGGGGGGGGGGGGGGGFFFGGGGGGGE>EFGGGGGGGGGD?FGCEGF;>??FGGGGGGGEGDCGGGGEGGCC5CEG?DGG7>CDFGGGGGDDDGG>BBGGF:@)9:B>DDGGGFF4>C>ACFFF=A>>B##############
@DE18INS60510:318:000000000-B6LD3:1:1101:15278:4928 1:N:0:GTAGAGGATCGACTAG
TGGGGAATATTGCACAATGGAGGAAACTCTGATGCAGCGACGCCGCGTGAGTGAAGAAGTAATTCGTTATGTAAAGCTCTATCAGCAGGGAAGAAAATGACGGTACCTGACTAAGAAGCCCCGGCTACCTACGTGCCAGCAGCCGCGGTAATACGTAGGGGGCAAGCGTTATCCGGATTTACTGGGTGTAAAGGGAGCGTAGACGGTTTTGCAAGTCTGAAGTGAAAGCCCGGGGCTTAACCCCGGGACTGCTTTGGAAACTGTAGGACTAGAGTGCAGGAGA
+
GGGGGGGGGGGGGGGGGGGGFGGGGGGGGGGGGGGGGFGGDGGGGGGFGGGGGGGGGGGG<FFGGGFGGGGGGGGGGGGGGGGGGGGGGGGGGGGGGGGGGGGGGGGGGGGGGGGGGGGGGGGGGGGGGGGGGGGGGGGGGGGGGGGGDFGGGGFFGGGGGGGGGGGGGGGGGGGGGGGGGGGGGGFEEGGGGGGGGGGGGGGGGGECEGGGGGGGGGGGFGGGGGGGGFGGGDGF3FFG??FBGGEDFFGGFB?FCGFAG4CGFBFFFF?>AFFAFFFFFFF
@DE18INS60510:318:000000000-B6LD3:1:1101:25450:4929 1:N:0:GTAGAGGATCGACTAG
TGGGGAATATTGCACAATGGGGGAAACCCTGATGCAGCAACGCCGCGTGAGTGAAGAAGTATTTCGGTATGTAAAGCTCTATCAGCAGGAAAGAAAATGACGGTACCTGACTAAGAAGCCCCGGCTAACTACGTGCCAGCAGCCGCGGTAATACGTAGGGGGCAAGCGTTATCCGGATTTACTGGGCGTAAAGGGAGTGTAGGTGGCCAGGCAAGTCAGAAGTGAAAGCCCGGGGCTCAACCCCGGGACCGCTTTTGAAACTGCAGGGCTAGAGCGCAGGAGG
+
GGGGGGGGGGGGGGGGEAFGFEFGGGGAFGEFGFGGG@CFFGGGGGGFCGEGGGGGGGGFEF9FGGGGGFG<FG@EGFGGEFGFGFDFECFF<FGGFG?FFC@CFGEFGGGGGGGGGFGGGGGDECCFGGFGGGCFCCFC:FACFGCE4*CFFFECC7FFEC:1=B*:BE*B:<C@7CA@CFEG:EC5*:*1C?ECCEC29<:ECFCEG5:=**:+30:*0902CCCC6C<CDD#################################################
@DE18INS60510:318:000000000-B6LD3:1:1101:20700:4959 1:N:0:GTAGAGGATCGACTAG
TGGGGAATATTGCACAATGGGGGAAACCCTGATGCAGCGACGCCGCGTGGAGGAAGAAGGTCTTCGGATTGTAAACTCCTGTTGTTGGGGAAGATAATGACGGTACCCAACAAGGAAGTGACGGCTAACTACGTGCCAGCAGCCGCGGTAAAACGTAGGTCACAAGCGTTGTCCGGAATTACTGGGTGTAAAGGGAGCGCAGGCGGGAAGACAAGTTGGAAGTGAAATCTATGGGCTCAACCCATAAACTGCTTTCAAAACTGTTTTTCTTGAGTAGTGCAGA
+
GGGGGGGGGGGFGGGGGGGGGGGGGGGGGGGGGGGGGGEGGGGGGGGGGGFGGGGGGGGGFGGGGGGGGGGGGGGGGGGGGFFGGGGGGGGGGGGGGGGGGGGGGGGGGGGGGGGGGGGGGGGGGGGDGGGFGGGGGGGGGGGGGGGGGEGGGGGCFGGFGGGGGGGEEGGGGGFGF>58FGGGFGCEBCCFGGGGGGGGGGGGEGGEEEGGG?C<<CGGGGDGCFGGGGDFFGGF47DGFFFFCFFG?0CF7=?F>CAB5?CF744,:@BBFFAA#######
@DE18INS60510:318:000000000-B6LD3:1:1101:19195:4992 1:N:0:GTAGAGGATCGACTAG
TGGGGAATATTGCACAATGGGGGAAACCCTGATGCAGCAACGCCGCGTGAGTGAAGAAGTATTTCGGTATGTAAAGCTCTATCAGCAGGAAAGAAAATGACGGTACCTGACTAAGAAGCCCCGGCTAACTACGTGCCAGCAGCCGCGGTAATACGTAGGGGGCAAGCGTTATCCGGATTTACTGGGTGTAAAGGGAGCGTAGACGGTTTTGCAAGTCTGAAGTGAAAGCCCGGGGCTTAACCCCGGGACTGCTTGGGAAACTGTAGGACTAGAGTGCAGGAGA
+
GGGGGGGGGGGGGGGGGGGGGGGGGGG@FGGGGGGGGGGFGGGGGGGGGGGGGGGGGGGGGGGGGGGGGCGFGGGGGGGGGGGGGGGGGGGGGGGGGGGGGGGGGGGGGGGGGGGCFGGGGGGGGGGGGGGGGGGGGGGGGGGGGGGCC5CFGGGGGGGGG>EEGGGGEGGGGGGGGCGGGF7CGGF>EFFGGGGGGGGCCEGGGG;CEDFGGFGFCDC:CF7DC:CGFFGDGDGFDFG7B*;@GDDGD<FFC?*)7C?0>=::*-9>:4(59?AFA######
@DE18INS60510:318:000000000-B6LD3:1:1101:25870:5003 1:N:0:GTGGAGGATCGACTAG
TGGGGAATATTGCACAATGGGGGAAACCCTGATGCAGCAACGCCGCGTGAGTGAAGAAGTATTTCGGTATGTAAAGCTCTATCAGCAGGAAAGAAAATGACGGTACCTGACTAAGAAGCCCCGGCTAACTACGTGCCAGCAGCCGCGGTAATACGTAGGGGGCAAGCGTTATCCGGATTTACTGGGTGTAAAGGGAGCGTAGACGGTTTTGCAAGTCTGAAGTGAAAGCCCGGGGCTTAACCCCGGGACTGCTTTGGAAACTGTAGGACTAGAGTGCAGGAGA
+
GGGGGGGGGGGGGGGGGDFGGDFGGGGGC@FGGGFGGGGFFF+@FGG:@FEGGFFGGGGCFGGFFGGCFGGDGGGGGGGFGGGGGGGGFFFFFGGGGFEGFGGGGGFGGGGGGFG?FGG:FGFGGFGGGFGFGGGFGGGGGGGFGGGGCEGGGGGEGGGGGGGGFGEEGEGGGGGGGE5CGGGGGGEC?FGCGGGFGGEEGE>FGG:C58CEFFGGGGGGGFGG9C+:CCFCDCDF>FGGFFFFGGD<D454:6=66C<AFFGGFA=30).:<7<BDF>B6?F
@DE18INS60510:318:000000000-B6LD3:1:1101:21152:5010 1:N:0:GTAGAGGATCGACTAG
TGGGGAATATTGCACAATGGAGGAAACTCTGATGCAGCGACGCCGCGTGAGTGAAGAAGTAGTTCGCTATGTAAAGCTCTATCAGCAGGGAAGATAGTGACGGTACCTGACTAAGAAGCTCCGGCTAAATACGTGCCAGCAGCCGCGGTAATACGTATGGAGCAAGCGTTATCCGGATTTACTGGGTGTAAAGGGAGTGTAGGTGGCCAGGCAAGTCAGAAGTGAAAGCCCGGGGCTCAACCCCGGGACTGCTTTTGAAACTGCAGGGCTAGAGTGCAGGAGG
+
GGGGGGGGGGGGGGGGGGGGGGGGGGGGGGGGGGGGGGGGGGGGGGGGGGGGGGGGGGGGGGGGGGGGECEFGGGGGGGGGGGGGGFGGGGGGGGGGGGGGGGGGGGEGGGGGGGGGGFGGGGGGGDGGGGGGGGGGGGFGGGGGDGGGGGGGFFFGCFGGGGGGGGGEFGGGFGGGGDCFGFGGFGCBCFCCFCBE8<?CFGCGCFFGFGGGDF0<>>CFGGFF7EGF6<CDGC@3@GC@5@FGG3CE:CF*9?FG3<2>?DF48F>FFFFFBAABAF?3:>
@DE18INS60510:318:000000000-B6LD3:1:1101:23627:5011 1:N:0:GTAGAGGATTGACTAG
GGGGGAATTTTGGACAATGGGCGAAAGCCTGATCCAGCAATGCCGCGTGCAGGATGAAGGCCTTCGGGTTGTAAACTGCTTTTGTACGGAACGAAAAGCTTCGGGTTAATACCCTGGAGTCATGACGGTACCGTAAGAATAAGCACCCGCTAACTACGTGCCAGCAGCCGCGGTAATACGTAGGGTGCAAGCGTTAATCGGAATTACTGGGCGTAAAGCGGGCGCAGGCGGTTGTGTAAGACAGAGGTGAAATCCCCGGGCACAAGCTAGGAACTGCCTGTGT
+
DEEGEGGGGGGF:FGFGGGGGFFGGGGGGGFGFAFGGGFF9FGGEGGGG@<<DG,DFFEDD8FFGGGD3<FFFGGA=DG9,DFGDCACG7@<FECBF@:FC:<FFG=BFGCBC88,<F8<FGF@CCB@=FB2<<<CCF<<C:,2<F:*?*C?CC<+0;;8>8@E@F8*AEE8:CCE7<+8FF5CC*C*2<9**2*28:08?*A8?EC77+:**2>CCF79)):C855CEGD####################################################
@DE18INS60510:318:000000000-B6LD3:1:1101:24355:5025 1:N:0:GTAGAGGATCGACTAG
TCGGGAATATTGCGCAATGGAGGAAACTCTGACGCAGTGACGCCGCGTGCAGGAAGAAGGTTTTCGGATTGTAAACTGCTTTAGACAGGGAAGAACAAAGACAGTACCTGTAGAATAAGCTCCGGCTAACTACGTGCCAGCAGCCGCGGTAATACGTAGGGAGCGAGCGTTATCCGGATTTATTGGGTGTAAAGGGTGCGTAGACGGGAAGTCAAGTTAGTTGTGAAATCCCTCGGCTTAACTGAGGAACTGCAACTAAAACTGATTTTCTTGAGTACTGGAG
+
GGGGGGGGGGGGGGGGGEGGGGGGGFGFFGGGGGGGGGGGGGGGGGGGGGGGGGGGGGGGGGDGGGGGGGGGGGGGFGGFFGGGGGGGGGGGGGGGGGGGFGGGGGGGGGGGGGGGGGGGGGCCGGGGGGGGGGGFGGGGGGGGGGGGGGGGGGGGGGGGGGGGGDGGGGEEGGFGGGEDFCGFFGFGGGGGGFGGGGGGGGGGFGCEGEDGGGGGFFFGGGGG5CGFFGGCFGGF>FGC?FFFDEFG>CGGGF=)9FBBGFDFF<=A<FAF<4:AFFFFFFF
@DE18INS60510:318:000000000-B6LD3:1:1101:8042:5057 1:N:0:GTAGAGGATCGACTAG
TGGGGAATATTGCACAATGGAGGAAACTCTGATGCAGCGACGCCGCGTGAGTGAAGAAGTAGTTCGCTATGTAAAGCTCTATCAGCAGGGAAGATAGTGACGGTACCTGACTAAGAAGCTCCGGCTAAATACGTGCCAGCAGCCGCGGTAATACGTAGGGAGCAAGCGTTATCCGGATTTACTGGGTGTAAAGGGAGTGTAGGTGGCCAGGCAAGTCAGAAGTGAAAGCCCGGGGCTCAACCCCGGGACTGCTTTTGAAACTGCAGGGCTAGAGTGCAGGAGG
+
FFGFGGGGGGGGGGGGGGGGFGGGGGGCFGGGGGGGGGFGGGGGGGGGGDEGGGGGGFG9EFGGGG7,BFFGGGGECAFACB?FG8?DDGGGGGGGFGGGGGGGGG9CFFGGGGGGGGFFGGCFEGGGGGGGGG?GGGGGGGGGGGGGGGGGFGGGG,CEGDGGGG7CE<:CFFEGGCGFGGGGGGGGGGGGFFGGG*A4BFG;<EC:8:CGGFGGFFFDFGGGGFG76AF3CDGFDFGGFFFFDGEGFCF*:=?=7CA4>?C76480150:?FAAF968:BF
@DE18INS60510:318:000000000-B6LD3:1:1101:14375:5063 1:N:0:GTAGAGGATCGACTAG
TGGGGAATATTGCGCAATGGGGGCAACCCTGACGCAGCCATGCCGCGTGAATGAAGAAGGCCTTCGGGTTGTAAAGTTCTTTCGGTAGCGAGGAAGGCATTTAGTTTAATAAACTAGGTGATTGACGTTAACTACAGAAGAAGCACCGGCTAACTCCGTGCCATCAGCCGCGGTAATACGGAGGGTGCGAGCGTTAATCGGAATAACTGGGCGTAAAGGGCACGCAGGCGGTGACTTAAGTGAGGTGTGAAAGCCCCGGGCTTAACCTGGGAATTGCATTTCA
+
GGGGEGEGGGCFCCFGC@FFFGGGGGGGGGGGGEGGEGDFGGG8FFGFCFGEFFF?EGF8FFC<FFG7BFCGGGFFFFGFFFFGC=FGGEGGEGGFGGGFGGGGCDFGGGEGGEFFGGEFFFFFFFGFFGGGGGGFFGGGFFGCFFBFGGGDFF,@FGGGDGGGGGGGGGGGGFFE,BFGEGFGEEECEG5FECCE5<FGG>ECFFGFC8CFGGC*:DCDDGGGGGG3==DDDGG4=FG>==*9C<5DDGGGGF#############################
@DE18INS60510:318:000000000-B6LD3:1:1101:16555:5064 1:N:0:GTAGAGGATCGACTAG
TGGGGAATTTTGGACAATGGGGGCAACCCTGATCCAGCCATGCCGCGTGCGGGAAGAAGGCCTTCGGGTTGTAAACCGCTTTTGTCAGGGACGAAAAGGTGCGGGTTAAGAGCTAGCACTGATGACGGTACCTGAAGAATAAGCACCGGCTAACTACGTGCCAGCAGCCGCGGTAATACGTAGGGCGCGAGCGTTAATCGGAATTACTGGGCGTAAAGCGTGCGCAGGCGGTTGGGTAAGACAGATGTGAAATCCCCGGGCTTAACCTGGGAACTGCATTTGG
+
GGGGGGFGGGGGGGGGFGGGGGGGGGGFGGGGGGGGGGGGGGGGGGGGGGGGGGGGGGGGGGGGGGGGGGGGGGGGGGGFGGGGGGGGGFGGGGGGGGGGGGGGGGGGGGGGGGGGGGGGGGGEGGGGGGGGGGGGGGGGGGGGGGGGGGGGGGGGGGGFFGGGGGGGGGGGGGGGGGGGGGGEEGEDEEEGGGGGGGGGGGGGGGGGGGGGGCGGGGGGGGGGGGGGGGGGGGGFFFFGFFFFG?FCFGGGFFFFGGBFDDGGFFFFFFB?BFFF?FB<AF#
@DE18INS60510:318:000000000-B6LD3:1:1101:10462:5086 1:N:0:GTAGAGGATCGACTAG
TGGGGAATATTGCACAATGGGGGAAACCCTGATGCAGCGACGCCGCGTGAGTGAAGAAGTATCTCGGTATGTAAAGCTCTATCAGCAGGGAAGAAAATGACGGTACCTGACTAAGAAGCCCCGGCTAACTACGTGCCAGCAGCCGCGGTAATACGTAGGGGGCAAGCGTTATCCGGAATTACTGGGTGTAAAGGGTGCGTAGGTGGTATGGCAAGTCAGAAGTGAAAACCCAGGGCTTAACTCTGGGACTGCTTTTGAAACTGTCAGACTGGAGTGCAGGAGA
+
GGGECFFDGGGGGGGGGFFGGGGGGGFGGGGGGGGGGGGGGGGFFEGGGGGGGGGGGGGGGGGFFGGGGGFEFGEFGFGGGGGGGGGGGGGFFGGFGGGGGGGGGGGGGGGGGGGGGGGGGGGGGGGGGFGFGGGGGFFGGGGGGGGGFGGGGGG:EEFGGGDGGGFEGGGCGFGCCGGGGGGGGGFGGGGFFGGCEEG8CEG+<88CCGGG??FFCFFGDGGGGGGGG53>DGG>5.>FFFFFFGFGF59**96=G7<AGFGFF<?>?):??7>:94:?60:
@DE18INS60510:318:000000000-B6LD3:1:1101:19547:5105 1:N:0:GTAGAGGATCGACTAG
TGGGGAATATTGCACAATGGGGGAAACCCTGATGCAGCAACGCCGCGTGAGTGAAGAAGTATTTCGGTATGTAAAGCTCTATCAGCAGGAAAGAAAATGACGGTACCTGACTAAGAAGCCCCGGCTAACTACGTGCCAGCAGCCGCGGTAATACGTAGGGGGCAAGCGTTATCCGGATTTACTGGGTGTAAAGGGAGCGTAGACGGTTTTGCAAGTCTGAAGTGAAAGCCCGGGGCTTAACCCCGGGACTGCTTTGGAAACTGTAGGACTAGATTGCAGGAGG
+
GGGGGGGGGGGGGGGGGFGGGGGGGGGGGGGGGGFFEG8FGGGGGGGGGEGFGGGGGGGGGGGDCCGGF?FEGGGGGGGFFFDGGGGGGEFGGGGGGGGFGGGGGGGGFCGGGFGGGFGGGGGGDGGGGGGGGFFGGFFGC7<CFDGGBCGGGGGCFGGGFGEEGGGEGEC*CFG7C8EFGGEFF>AEEE?<EGG5AE8?EE8C*/*;*CE?CCGFGGCGG*<CCFCCGFGGDDD))8DGF=>89E@5:DFDCFF6CCA3*8*;64=<:4>?F))57>??###
@DE18INS60510:318:000000000-B6LD3:1:1101:18669:5123 1:N:0:GTAGAGGATCGACTAG
TGGGGAATATTGCACAATGGGGGAAACCCTGATGCAGCAACGCCGCGTGAGTGAAGAAGTATTTCGGTATGTAAAGCTCTATCAGCAGGAAAGAAAACGACGGTACCTGACTAAGAAGCCCCGGCTAACTACGTGCCAGCAGCCGCGGTAATACGTAGGGGGCAAGCGTTATCCGGATTTACTGGGTGTAAAGGGAGCGTAGACGGTTTTGCAAGTCTGAAGTGAAAGCCCGGGGCTTAACCCCGGGACTGCTTTGGAAACTGTAGGACTAGAGGGCAGGAGA
+
GGGGGGGGGGGGGGGGGGGGGGGGGGGGGFGGGGGGGGGGFGGFCFGGD=CFGFEGGGGAFGGGFGGFFCFDGGGGGGGEFCCGFGFGFGGEGGGGGG7CFGDGFGGGGGGDGD@GGFGGGEGEGEFGGGGFEGGGGGCDGGGFGEGGGGDFFFF9FFGGGGFGCBFDECEFFCGG>EE9CFFGGGCC*<CCEG8@CCEGE>;:EGEGG5:?F9?9CCDGFGG7CFCGGECDGGDE>>FFFFF>GGFD@49CG6=F*9A29*:CF<98>)47<B#########
@DE18INS60510:318:000000000-B6LD3:1:1101:19310:5124 1:N:0:GTAGCGGATCGACTAG
TGGGGAATATTGCGCAATGGGGGCAACCCTGACGCAGCAACGCCGCGTGCAGGAAGAAGGTCTTCGGATTGTAAACTGTTGTCGCAAGGGAAGAAGACAGTGACGGTACCTTGTGAGAAAGTCACGGCTAACTACGTGCCAGCAGCCGCGGTAATACGTAGGTGACAAGCGTTGTCCGGATTTACTGGGTGTAAAGGGCGCGTAGGCGGACTGTCAAGTCAGTCGTGAAATACCGGGGCTTAACCCCGGGGCTGCGATTGAAACTGACGGCCTGGAGGATCGG
+
GGGGGGGGGGGGGGGEFEGGGGGGGGGCFGDGGGGGGGGGGGGGGGGGGGGGGGFGGGGGGGGDGGGGGCF>FGGGGGGCCFGGGGGG::FGGGGGGGG@FGGGGGGGGGGGGGGGFGGGFGGGGGGGGGGGGGGGGFGGGEGFGGGGGGGGGGGGGFGGFGCGFGGFGFGGD88CFGGGGGGGFGG?FCCCFDF?EEDEGGGGEEGGGGGEGFFGFG>CGGGGD>EGGGFFFFGFDEDDFF?FD######################################
@DE18INS60510:318:000000000-B6LD3:1:1101:10305:5134 1:N:0:GTAGAGGATCGACTAG
TGGGGAATATTGCACAATGGAGGAAACTCTGATGCAGCGACGCCGCGTGAGTGAAGAAGTAATTCGTTATGTAAAGCTCTATCAGCAGGGAAGATAGTGACGGTACCTGACTAAGAAGCTCCGGCTAAATACGTGCCAGCAGCCGCGGTAATACGTATGGAGCAAGCGTTATCCGGATTTACTGGGTGTAAAGGGAGTGTAGGTGGCCGTGCAAGTCAGAAGTGAAAATACGGGGCTCAACCCCGGAACTGCTTTTGAAACTGTAAGGCTGGAGTGCAGGAGG
+
GGGFFFGGFGGGGGGFCEFGGFGGGGGGGGGGGFFGGGGGGGDFGGGGECEFGGGFFFF@FFFGGGGGGGFFFGCFFFEGFCGFFGGGG@FFFFFEF;BFFGFGBFFGGGGGGCGGGGGFFFGGGDFGGCGGGFCGGGGGGG>FDGGGEGGGGGGCGGGFEGGFCGGGGD>GGGGDGG>CFGGGGG?EEDGGCGDFGEGFE9C+<FCGGGG=EEFGGCFCGGFFGGGFG+?FDGG>@FFDFFEFGDEGFFFCD*/9><A<FFG:@<9?B4:<8037<2A?6:7
@DE18INS60510:318:000000000-B6LD3:1:1101:17239:5146 1:N:0:GTAGAGGATCGACTAG
TGGGGAATTTTGGACAATGGGGGCAACCCTGATCCAGCCATGCCGCGTGCGGGAAGAAGGCCTTCGGGTTGTAAACCGCTTTTGTCAGGGACGAAAAGGTGCGGGTTAAGAGCTAGCACTGATGACGGTACCTGAAGAATAAGCACCGGCTAACTACGTGCCAGCAGCCGCGGTAATACGTAGGGTGCGAGCGTTAATCGGAATTACTGGGCGTAAAGCGTGCGCAGGCGGTTGGGTAAGACAGATGTGAAATCCCCGGGCTTAACCCGGGAACTGCATTTGT
+
GGGGGGGGGGGGGGGGGGGGGGGGGGGGGGGGGGGGGGGGGGGGGGGGGGGGGGGGGGGGGGGGGGGGGGGGGGGGGGGGGGGGGGGGGGGGGGGGGGDGFGGGGGGGGGGGGGGGGGGGGGGGGGGGGGGGGGGGGGFFGGGGGGGGGGEGGGGGGGGGGGGGGGGGGGGGGCEGGGGGGGFEGGDGGGGGGGGGGGGGGGGFGFFEGGGGGGDGGGGGDDEGGG5CCDDDCDGDFFDDB?@FGCBGFFGGGFFFGD;>GFGGFAF?>>29><D??<26>A9
@DE18INS60510:318:000000000-B6LD3:1:1101:18288:5197 1:N:0:GTAGAGGATCGACTAG
TGGGGAATATTGCACAATGGGGGAAACCCTGATGCAGCAACGCCGCGTGAGTGAAGAAGTATTTCGGTATGTAAAGCTCTATCAGCAGGAAAGAAAATGACGGTACCTGACTAAGAAGCCCCGGCTAACTACGTGCCAGCAGCCGCGGTAATACGTAGGGGGCAAGCGTTATCCGGATTTACTGGGCGTAAAGGGAGCGTAGACGGTTTTGCAAGTCTGAAGTGAAAGCCCGGGGCTTAACCCCGGGACTGCTTTGGAAACTGTAGGACTAGAGTGCAGGAGA
+
GGGGGGGGGGGGGGGGGGGGGGGGGGGGGGGGGGGGGGFGGGGEGGGFGGEGGGGGGGGGGGGGGGGGGGGGGGGGGGGGGFGGGGGGGGGGGGGGGGGGGGGGGGGGGGGGGGGGGGGGGGGGGGGGGGGGGGGGGGGGGGGGGGGGGGGGGGGCGGGGGGGGGGGGGGGFGGGGGGGGGGGGGGGGGEEGGGGGGGGGGGGGGGEG5CFGFFGGFGGGGGGGGGGGGGGGGGGFFFFGFFFEDE>DBFGGGFFFGGFBGFGGFFFFF?BFFFFFADFFF?F
@DE18INS60510:318:000000000-B6LD3:1:1101:8211:5205 1:N:0:GTAGAGGATCGACTAG
TCGGGAATATTGCGCAATGGAGGAAACTCTGACGCAGTGACGCCGCGTGCAGGAAGAAGGTTTTCGGATTGTAAACTGCTTTAGACAGGGAAGAACAAAGACAGTACCTGTAGAATAAGCTCCGGCTAACTACGTGCCAGCAGCCGCGGTAATACGTAGGGAGCGAGCGTTATCCGGATTTATTGGGTGTAAAGGGTGCGTAGACGGGAAGTCAAGTTAGTTGTGAAATCCCTCGGCTTAACTGAGGAACTGCAACTAAAACTGATTTTCGTGAGTACTGGAG
+
CFGFGGGGGGGGGGGGGGGGGGGGGGGCFGGGFFECGGCFFGGGGGGGGGFCCFFGGGGG<@FGGGGGCCFGGGGGGGG>9FFGG?FGGGGGGGGGGGGGGGGGGGGGGGGFFEFCGGGG<FCCFGGGGGGGGGGGGCFGGGGGFGGGGCEE?FG5:EEGGGGDEGGG5*;C8CFGGG8E6EFGFGFCEC<@CFGG>CEG8C?EGGDEECC+0<F?3*:C*:?:EFGFFFG4C5DE75CC=B@FFEFGFGCF==?FCF>?>6<77<=>A*14:?B4<2>FBFF
@DE18INS60510:318:000000000-B6LD3:1:1101:4428:5220 1:N:0:GTAGCGGATCGACTCG
TCGGGAATATTGCGCAATGGAGGAAACTCTGACGCAGTGACGCCGCGTGCAGGAAGAAGGTTTTCGGATTGTAAACTGCTTTAGACAGGGAAGAACAAAGACAGTACCTGTAGAATAAGCTCCGGCTAACTACGTGCCAGCAGCCGCGGTAATACGTAGGGAGCGAGCGTTATCCGGATTTATTGGGTGTAAAGGGTGCGTAGACGGGAAGCCAAGTTAGTTGTGACATCCCTCGGCTTACCCGAGGAACTGCAACTAAAACTGAGTTTCTTGGGTACTGGAG
+
FFGGGGGG,@6CFED6:CE@C@CCFDFGFCFFG@CGGCFAFFGGGGG:F?=EF+A<?FEFEFFGFGG48?FCG9EEE<DF9@DAEFFFFEC<F8=DDG,D<,,:EDB=FF8<FCCF<BDFD<FFGC<FC<E=CF8::>@F7:@ACFDCEGGGCCF<C<,=<A*=E:EGG:=8<CC7CG*199+<CF8:EEC9FCFGFCCG5:ECFGGGDCE**2*/+:70*02:C*+0<+*/97DEBF)0)96>C5:).964CF?FGFFFG######################
@DE18INS60510:318:000000000-B6LD3:1:1101:14166:5233 1:N:0:GTAGAGGATCGACTAG
TGAGGAATATTGGTCAATGGACGCAAGTCTGAACCAGCCATGCCGCGTGCAGGATGACGGCTCTATGAGTTGTAAACTGCTTTTGTACGAGGGTAAACGCAGATACGTGTATCTGTCTGAAAGTATCGTACGAATAAGGATCGGCTAACTCCGTGCCAGCAGCCGCGGTAATACGGAGGATTCAAGCGTTATCCGGATTTATTGGGTTTAAAGGGTGCGTAGGCGGTTTGATAAGTTAGAGGTGAAATTTCGGGGCTCAACCCTGAACGGGCCTCTAATACTG
+
GGGGGGGGGGGGGGGGGGGGGGGGGGGGGGGGGGGGGGGGCGGFGGGGGGGGGGGFGGGGGGGGGGGGGGGGAFFGFGGGGGGGGGGGGFFGGEGGGGGGGGGGGGG<FDGGGGGFGFCEGGGGGDGGGGGDGGFGGGFF9FFGGGGGGGGCEGGGGGGGFGC:ECGG8FGGGGGGDGGGGGGFGGGG>8EFFGGGC:=9CGDFFGCGEGFGGGGGCDGGGGGGGG59EED7:FG76FFC=F?FGGFF=CGFDBBBCD<<*7C<FFF20)(29<<>F<AAFFF
@DE18INS60510:318:000000000-B6LD3:1:1101:20837:5242 1:N:0:GTAGAGGATCGACTAG
TGGGGAATATTGCACAATGGGGGAAACCCTGATGCAGCAACGCCGCGTGAGTGAAGAAGTATTTCGGTATGTAAAGCTCTATCAGCAGGAAAGAAAATGACGGTACCTGACTAAGAAGCCCCGGCTAACTACGTGCCAGCAGCCGCGGTAATACGTAGGGGGCAAGCGTTATCCGGATTTACTGGGTGTAAAGGGAGCGTAGACGGTTTTGCAAGTCTGAAGTGAAAGCCCGGGGCTTAACCCCGGGACTGCTTTGGAAACTGTAGGACTAGAGTGCAGGAGA
+
GGGGGGGGGGGGGGGGGFGGGGGGGGGGGGGGGGGGGGGGGGGGGGGGGGEGGGGGGGGGGGGGGGGGGGGFGGGGGGGFGGGGGGGGGGGGGGGGGGGGGGGGGGGGGGGGGGGGGGGGGGGGGGGGGGGGGGGGGGGGGGGGGGGGGGGGGGGDGGGGGGGGGGGECGDGGGGGGGGGFGGGGGEGGFGGGGGGGGGGGGGGGGEE5@FFFDGFGGGGGGGGGGGGGFGGGDGFE>FGFFF>DGFCBFFGGFFFGF9AC@FGFFFFFF:?FFFF9BFF:<F
@DE18INS60510:318:000000000-B6LD3:1:1101:13965:5242 1:N:0:GTAGAGGATCGACTAG
TGGGGAATATTGCACAATGGGGGAAACCCTGATGCAGCGACGCCGCGTGGAGGAAGAAGGTCTTCGGATTGTAAACTCCTGTTGTTGAGGAAGATAATGACGGTACTCAACAAGGAAGTGACGGCTAACTACGTGCCAGCAGCCGCGGTAAAACGTAGGTCACAAGCGTTGTCCGGAATTACTGGGTGTAAAGGGAGCGCAGGCGGGAAGACAAGTTGGAAGTGAAATCTATGGGCTCAACCCATAACCTGCTTTCAAAACTGTTTTTCTTGAGTAGTGCAGA
+
GGGGGGGGGGGGGGGGGGGGGGGGGGGGGGGGGGGGFGCFGGGGEGGGGGGGGGGGGGGGGDGGGGGGGGGGGGGGGGGGGCFGGGGGGGGGGGGGGGGGGGGGGGGGGGGGGGGGGGGGGGGGGGGGGGGGGGFGGGGGGGGGGGGGGGDGGGDGGGEFCGGGGGGGGEGGGGGGGGGGGGGGGGFGE?CGGFGGDCECGGEGGGGGGGCFFFG:CDGGFGGC9CFFCFGGGCFFFFGFF4>5CCF*/2>5DF*6CGFFF)?>FA?<?F>BFFFFFFF)6<@
@DE18INS60510:318:000000000-B6LD3:1:1101:13240:5269 1:N:0:ATAGAGGATCGACTAG
TCGGGAATATTGTGCAATGGAGGAAACTCTGACGCAGTGACGCCGCGTGCAGGAAGAAGGTTTTCGGATTGTAAACTGCTTTAGACAGGGAAGAACAAAGACAGTACCTGTAGAATAAGCTCCGGCTAACTACGTGCCAGCAGCCGCGGTGATACGTAGGGAGCGAGCGTTATCCGGATTTATTGGGTGTAAAGGGTGCGTAGACGGGAAGTCAAGTTAGTTGTGAAATCCCTCGGCTTAACTGAGGAACTGCAACTAAAACTGATTTTCTTGAGTACTGGAG
+
GGGGGGGGGGGFGGGGGGGGGGGGGGGGGGGGGGGGGGGGGGGGDGGGGGGF<FGFGGGGGG9>FGFCEFGCGGGGGGDFFGFGGGGGGGGGGGGGGGGGGGGGGGGGGGGGGEGGFGGGCFFGGGGGGGGGGGGGGFCGGGGGGGGEGEGGGCFFF?EEGGGEGCGGGECEFGGGGGGC6CFFGGGGGGGDGGGGCEGGEGGGGGGGGDE6CC7EFFGGGGGGCGGGGGGGGGDDE55D466@77FDFFGGFFFFGG2?76CC9<944FD4):?A<<:AF1F
@DE18INS60510:318:000000000-B6LD3:1:1101:23680:5269 1:N:0:GTAGAGGATCGACTAG
TGGGGAATATTGCACAATGGAGGAAACTCTGATGCAGCGACGCCGCGTGAGTGAAGAAGTAATTCGTTATGTAAAGCTCTATCAGCAGGGAAGATAGTGACGGTACCTGACTAAGAAGCTCCGGCTAAATACGTGCCAGCAGCCGCGGTAATACGTATGGAGCAAGCGTTATCCGGATTTACTGGGTGTAAAGGGAGTGTAGGTGGCATCACAAGTCAGAAGTGAAAGCCCGGGGCTCAACCCCGGGACTGCTTTTGAAACTGTGGAGCTGGAGTGCAGGAGA
+
GGGGGGGGGGGGGGGGGGGGGGGFGGGGGGGGGGGGGGGGGGGGGGGGGGGGEFFGGGFC@FGGGGGGGGGGGGGGGGGGGFGGGGGGGGGGGGGGGGGGGGDFGGGGGGGGGGGGGGGFGGGGGGGGGGGGGFGGGGGGGGGGGGGGGGEGGGGEGGGGGGFGGGGGGGGGGGGGGEGGGGGGGGFGGGGGGGGGGEEGGC?FGGGGGGGGF<FFGFGGFGGGGGGGG=FDGDGED3CGFF>BGGF3><FFFBFFCDFBCFF*97?B?47<083(<9AF?##
@DE18INS60510:318:000000000-B6LD3:1:1101:17532:5274 1:N:0:ATAGAGGATCGACTAG
TGGGGGATATTGCACAATGGGGGGAACCCTGATGCAGCGACGCCGCGTGGAGGAAGAAGGTTTTCGGATTGTAAACTCCTGTCGTTAGGGACGATAATGACGGTACCTAACAAGAAAGCACCGGCTAACTACGTGCCAGCAGCCGCGGTAAAACGTAGGGTGCAAGCGTTGTCCGGAATTACTGGGTGTAAAGGAAGCGCAGGCGGGAAGACAAGTTGGAAGTGAAAACCATGGGCTCAACCCATGAATTGCTTTCAAAACTGTTTTTCTTGAGTAGTGCAGA
+
GGGGGGGGGGGGGGGGGGGGGGGGGGGGGGGGGGGGGGGGGGGGGGGGGGGGGGGGGGGGFFGGGGGGGGFGGGGGGCGFFGGGGGGGGGGGGGGGGGGGGGGGGGGGGGGFGGGGGGGGGGGGGGGGGGGGGGGGGGGGGGGGGGGGGEGGGGGEGGGGGGGGGGGGGGDGGGEGGGFFGGGGGGFGGGGGGGGGFGGGGGEGGGGG5EFGGGFEFCFG=FGGGGFGGGFGFGFFFFGFFFFDD?4FFFGGGFF4C7<>CFF:8)72:=<>):A<262<BF?
@DE18INS60510:318:000000000-B6LD3:1:1101:12515:5286 1:N:0:GTAGAGGATCGACTAG
TCGGGAATATTGCGCAATGGAGGAAACTCTGACGCAGTGACGCCGCGTGCAGGAAGAAGGTTTTCGGATTGTAAACTGCTTTAGACAGGGAAGAACAAAGACAGTACCTGTAGAATTAGCTCCGGCTAACTACGTGCCAGCAGCCGCGGTAATACGTAGGGAGCGAGCGTTATCCGGATTTATTGGGTGTAAAGGGTGCGTAGACGGGAAGTCAAGTTAGTTGTGAAATCCCTCGGCTTAACTGAGGAACTGCGACTAACACTGATTTTCTTGAGTACTGGAG
+
GGGGGGGGGGGGGGGGGFGGGGGGGGGGGGEGGGGGGGFGGGGGGGGGGGGEGG8FGGGGGGGGGGGEGGDGGGGGGGGGGGGGFGGGGG>CEGGGGGGG?:FGFGGGGFGGGFGGGGGGGDGGGGGGFGGGGGGFGFFGGGGFGGGGCC5:<CFGGFGGGGGEGGGDEEGGFFCGG5EECGFFGGG*:?FFCF+A;CEECECG7EGGGGGGGGGF<>FGGGGGCFCFF?F429/75>3FFFFFDFFFFGGCF:)8>D>(*/:>/:FABF5))64<A<BD><>
@DE18INS60510:318:000000000-B6LD3:1:1101:16160:5293 1:N:0:GTAGAGGATCGACTAG
TGGGGAATATTGCACAATGGGCGCAAGCCTGATGCAGCCATGCCGCGTGTATGAAGAAGGCCTTCGGGTTGTAAAGTACTTTCAGCGGGGAGGAAGGGAGTAAAGTTAATACCTTTGCTCATTGACGTTACCCGCAGAAGAAGCACCGGCTAACTCCGTGCCAGCAGCCGCGGTAATACGGAGGGTGCAAGCGTTAATCGGAATTACTGGGCGTAAAGCGCACGCAGGCGGTTTGTTAAGTCAGATGTGAAATCCCCGGGTTCAACCTGGGAACTGCATCTGA
+
GGGGGGGGGGGGGGGGFGGGGGGGGGGCGGGGGGGGGGGGGGGGGGGFGGGAFGGGGGGGGGGGGGGGFGGGGGGGGGGGGGGGGGGGCFGGGGGGGDGGGGGGGGGGGGGGG@FCFGGGGGGGGGGGGGGGGGGGGGGGGGGGGGGGGGGGFGGGGGGGGGGGGGGGGGGGGEGECGGGGGGGGGGDGGGGEGGGFGGDGGGGFGFF985FGGGEGGGGGGEGGGGGGGG7><G>4=CGF?FFGC=FFGGFCF@F<DB117CGBA@B?:37:??FFF<6<DF
@DE18INS60510:318:000000000-B6LD3:1:1101:19421:5295 1:N:0:GTAGCGGATCGACTAG
TGGGGAATATTGCACAATGGGGGGAACCCTGATGCAGCCATGCCGCGTGAATGAAGAAGGCCTTCGGGTTGTAAAGTTCCTTCGGTGACGAGGAAGGTTGATAGGTTAATAGCCTATCAAATTGACGTTAATCACAGAAGAAGCACCGGCTAACTCCGTGCCAGCAGCCGCGGTAATACGGGGGGTGCGAGCGTTAATCGGAATAACTGGGCGTAAAGGGCACGCAGGCGGTGACTTAAGTGAGATGTGAAAGCCCCGGGCTTAACCTGGGAATTGCATTTCA
+
GGGGGGGGGGGGGGGGGFGGFDF@FEGFGGGGGGGGGGGGGGGGGGGFGGGGGGGDFGCGGFFEGFGGFDECFFGGGGGGGGGGEEGGGEGEGGFGGCGGFEGGGGGGGFGCFFGGGGGGGGGFCFGGGGGGGGGGFG?6EFGGGGFGGGGEGGCGCEGG>FGGGGGG58*:588ECEF5CEGGGGGGEEGGGGGGGC9@85C5?FEFFEGCGEEEFGGDDCEG55C7*5C)/9CF?77:*981::7*=CFFFFFFD7373>/6@2?<3)38?##########
@DE18INS60510:318:000000000-B6LD3:1:1101:22592:5312 1:N:0:GTAGAGGATCGACTAG
TGAGGAATATTGGGCAATGGAGGCAACTCTGACCCAGCCATGCCGCGTGAGTGAGAAGGTTTTCGAATTGTAAAGCTCTTTCGGGTGTGAAGATGATGACGGTAACACCAGAAGAAGCCCCGGCAAACTCCGTGCCAGCAGCCGCGGTAATACGAAGGGGGCGAGCGTTGTTCGGAATTACTGGGCGTAAAGGGTGTGTAGGCGGTTAAGTAAGATAGTGGTGAAATGCCGGGGCTCAACCTCGGAATTGCCATTATGACTATTTAGCTAGAATGATGCAGAG
+
GGGGGGGGGGGFGGGGGGGGGGGGGGGGGGGGGGGGGGGGGGGGGGGGGGGGGGGFGGGGFGGGEGGGGGGGGGGGGGGGGGGGGFGGGGGGGGFGGGGGGGGGGGGGGGGGGGGGGGGGGGGGGGGGGFCFGGGGGGGGGGGFGGGGGGGGGGGGGGGGGGGCGGGEEECFGGEGBFGGGGGGF>E8CEGGGGGGCCGG?FGGG?EGGGGGCGGDGGGGGGGGCFGFFDDDC3D7FFGG54:BCG>FFG>GGBF@7>9A>FFGF4*)6B?FAF9<BAD<A##
@DE18INS60510:318:000000000-B6LD3:1:1101:18439:5322 1:N:0:GTAGAGGATCGACTAG
TGGGGAATATTGGGCAATGGGCGCAAGCCTGACCCAGCAACGCCGCGTGAAGGAAGAAGGCTTTCGGGTTGTAAACTTCTTTTGTCGGGGACGAAACAAATGACGGTACCCGACGAATAAGCCACGGCTAACTACGTGCCAGCAGCCGCGGTAATACGTAGGTGGCAAGCGTTATCCGGATTTACTGGGTGTAAAGGGCGTGTAGGCGGGATTGCAAGTCAGATGTGAAAACTGGGGGCTCAACCTCCAGCCTGCATTTGAAACTGTAGTTCTTGAGTGCTGG
+
GGGGGGGGGGGGGGGGGGGGGGGGGGGGGGGGGGGGGGGGGGGGGGGGGGGGGGGGGGGGFFGGGGGGGGGGGGGGGGGGGGGGGGGGGGGGGGGGGGGGGGGGGEGGGGGFGGGGGGGGFFEFGGGGGGGGGGGGCGCFGGGGGGGGGGGGEGGGGGGGGGGFGGGGGGGGGGGGGGGGGDDGC7EGGCGGGGGGGDDGGGGGGGGGGGGG6:FGGGFFGGFGG:EGFE:<FGGF3)CC@FFFFDFGFGGGG>@FDC<ACFGGFF=<<*4))6A<?AA444?
@DE18INS60510:318:000000000-B6LD3:1:1101:19491:5362 1:N:0:GTAGAGGATCGACTAG
TCGGGAATATTGCGCAATGGAGGAAACTCTGACGCAGTGACGCCGCGTGCAGGAAGAAGGTTTTCGGATTGTAAACTGCTTTAGACAGGGAAGAACAAAGACAGTACCTGTAGAATAAGCTCCGGCTAACTACGTGCCAGCAGCCGCGGTAATACGTAGGGAGCGAGCGTTATCCGGATTTATTGGGCGTACAGGTGCGTAGACGGGAAGGCAAGTTAGTTGTGAAATCCCTCGGCTTAACTGAGGAACTGCAACTAAAACTGATTCTCGTGAGTACTGGAGA
+
GGGGGGGGFGGFGEGGGGGGGGEGGGGCFGGGEGGGGGAFAGGEGGGGGGGGGDGGGGGG3EFGGGGGGGGFGGGGGGGAFGFGDFFGGGGCFGGGGGGGCFGGGGF9CC<ACFGG9FFD,?:F7FFEFGGGGGF:::FGGFFGFCGE>EEGCFGGC?FGCFEGCGGGE:E>*<CEGGC89F@EFGG*:EC*;@*308:;88ECA5?**:*:;5EF9>C>>><CEGFFF+0097<:F)9DBFF/6*<<>69*2/96C*)57@GC###################
@DE18INS60510:318:000000000-B6LD3:1:1101:18201:5366 1:N:0:GTAGAGGATCGACTAG
TGGGGAATATTGCACAATGGAGGAAACTCTGATGCAGCGACGCCGCGTGAGTGGAGAAGTATTTCGGTATGTAAAGCTCTATCAGCAGGGAAGAAAATGACGGTACCTGACTAAGAAGCCCCGGCTAACTACGTGCAGCAGCCGCGGTAATACGTAGGGGGCAAGCGTTATCCGGATTTACTGGGTGTAAAGGGAGCGTAGACGGCGACGCAAGTCTGAAGTGAAATACCCGGGCTCAACCTGGGAACTGCTTTGGAAACTGTGTTGCTGGAGTGCTGGAGAG
+
GGGGGGGGGGGCGGGGGGGFGGGGGGGGGGGGGGGGGGFGGGGGGGGFGGGEFGFGGGGGGGGGGGGGGGGGGGGFGGGGGGGGGGGGFEGGGGGGGGGGGGGGGGGGGGGGGGGGCDFGFEGGGGGGGGFGGGGGGGGGGGGGGGGFGCFGGGGGGGGCEEDFFGCEGFFGGGGGGGGCFGGGG?E>CFFGFEFGEGGDDCCEGGGGGGGGGGGC?DCFFFGGGGG7ACFGGGGFFFGDFFFFDCFFFGGGGFFFGGF?GF>CF?FFFFFFFF<>24>877B
@DE18INS60510:318:000000000-B6LD3:1:1101:24941:5376 1:N:0:GTAGCGGATCGACTAG
TGGGGAATATTGCACAATGGGCGCAAGCCTGATGCAGCCATGCCGCGTGTATGAAGAAGGCCTTCGGGTTGTAAAGTACTTTCAGCGGGGAGGAAGGGAGTAAAGTTAATACCTTTGCTCATTGACGTTACCCGCAGAAGAAGCACCGGCTAACTCCGTGCCAGCAGCCGCGGTAATACGGAGGGTGCAAGCGTTAATCGGAATTACTGGGCGTAAAGCGCACGCAGGCGGTTGGTTAAGTCAGATGTGAAATCCCCGGGCTCAACCTGGGAACTGCATCTGA
+
GGGGGGGGGGGGGGGFGGGGGGGGEGGFGGGGGGGGGGGGGGGGGGGGGGGGGGGGGFGGGGGGGGGGEGDGGGGGGGGFGGGGGGGGGGGGDGGFGGGGGGFGGGGGCFGGGGGGGGGGGGFGGGGGGGGGGGGGGGGFFGGGGGGGGGEGGGGGGGGFGGGGGGFGGCEGGGGGGGGGDEGCEGGGGGDGGGDDCGGGGGGFG<FG9CFFGGGGGGGGGGECDDG35C<CD)5@FFGFFFFF7A=7*0:*:=FFGD>6D:DFF<F:15:<?::27>242<@
@DE18INS60510:318:000000000-B6LD3:1:1101:11425:5384 1:N:0:GTAGAGGATCGACTAG
TGGGGAATATTGCACAATGGGGGAAACCCTGATGCAGCGACGCCGCGTGAGCGAAGAAGTATTTCGGTATGTAAAGCTCTATCAGCAGGGAAGAAGAATGACGGTACCTGACTAAGAAGCACCGGCTAAATACGTGCCAGCAGCCGCGGTAATACGTATGGTGCAAGCGTTATCCGGATTTACTGGGTGTAAAGGGAGCGCAGGCGGTACGGCAAGTCTGATGTGAAATCCCGGGGCTCAACCCCGGTACTGCATTGGAAACTGTCGGACTAGAGTGTCGGAG
+
GGGGGGGGGGGGGGGGGGGGDGGGGGGGGGGGGGGGGGGGGGGGGGGGGGGGGGGGGGGGGGGGGGGGGGGGGGGGGGGGGGGGGGGGGGGGGGGGGGGGFFGGGGGGGGGGGGGGGGGGGGGGGGGGGFGGGGGGGGGGGGGGGGGGGGGGGGFFE:FFCFFGGGGGGGGGGGGGGGGGGGGGGGG8EEGGGGGCCEGGGGGGGEGGGGGGGGGGGGGGFGGGGGGGGGGGGGG@B5*99?FEGE5))*:DFB*99FBAGF7*94>(9>>:42<AA6>BF9:
@DE18INS60510:318:000000000-B6LD3:1:1101:24865:5392 1:N:0:GTAGAGGATCGACTAG
TGGGGAATATTGCACAATGGAGGAAACTCTGATGCAGCGACGCCGCGTGAGTGAAGAAGTAATTCGTTATGTAAAGCTCTATCAGCAGGGAAGATAGTGACGGTACCTGACTAAGAAGCTCCGGCTAAATACGTGCCAGCAGCCGCGGTAATACGTATGGAGCAAGCGTTATCCGGATTTACTGGGTGTAAAGGGAGTGTAGGTGGCCATGCAAGTCAGAAGTGAAAATCCGGGGCTCAACCCCGGAACTGCTTTTGAAACTGTAAGGCTAGAGTGCAGGAGG
+
GGGGGGGGGGGGGGGGGGGGGGGGGGGGGGGGGGGGGGGGGGGGGGGFGGGGGGGGGGGGGGFFGGGGGGGGGGGGGGGGGGGGGGGGGGGGGGGGGGGGGGGGGGGGGGGGGGGGGGGGGGGGGGGGGGGGGGFGGGGGGGGGGGGGGGGGGGGGGFGGGGGGGGGGGGGFGGGGGGCEFGGGGGGGEC7@FGGCCEFFGGGDDFGGGGFGGGEEDGGGGGFGGG7>GCGGGGGEFFFC4>EDGG:DFDD47@F?GGBAGFGC44FFFF>?2?9:<AABFFF
@DE18INS60510:318:000000000-B6LD3:1:1101:21505:5402 1:N:0:GTAGAGGATCGACTAG
TGGGGGATATTGCACAATGGGGGAAACCCTGATGCAGCGACGCCGCGTGGAGGAAGAAGGTTTTCGGATTGTAAACTCCTGTCGTTAGGGACGATAATGACGGTACCTAACAAGAAAGCACCGGCTAACTACGTGCCAGCAGCCGCGGTAAAACGTAGGGTGCAAGCGTTGTCCGGAATTACTGGGTGTAAAGGGAGCGCAGGCGGGAAGACAAGTTGGAAGTGAAAACCATGGGCTCAACCCATGAATTGCTTTCAAAACTGTTTTTCTTGAGTAGTGCAGA
+
GGGGGGGGGGGGGGGGGGGGGGGGGGGGGGGGGGGGGGGGGGGGGGGGGGGGGGGGGGGGGGGGGGGGGGGGGGGGGGGGGGGGFGGGGGGGGGGGGGGGGGEGGGGGGGGGGGGGGGGGGEFFGGDGGGGGGGGGGGGGGGGGGGGGGDGFGGGGGGGGGGGGGGGGGCEEGGGGGGGGFGGGGGFGGDFGGGGGGDGDEGGGGDGEGGGFF?FGGFFG>DFGGFFGGEDCDFGFFFFG@@EFGFF=B>CG7F==7:A7FFGC?<??:=A4226AFDFFFAB
@DE18INS60510:318:000000000-B6LD3:1:1101:10890:5414 1:N:0:GTAGAGGATCGACTAG
TCGGGAATATTGCGCAATGGAGGAAACTCTGACGCAGTGACGCCGCGTGCAGGAAGAAGGTTTTCGGATTGTAAACTGCTTTAGACAGGGAAGAACAAAGACAGTACCTGTAGAATAAGCTCCGGCTAACTACGTGCCAGCAGCCGCGGTAATACGTAGGGAGCGAGCGTTATCCGGATTTATTGGGTGTAAAGGGTGCGTAGACGGGAAGTCAAGTTAGTTGTGAAATCCCTCGGCTTAACTGAGGAACTGCAACTAAAACTGATTTTCTTGAGTACTGGAG
+
FGFFCGGGGGGFGDGGEFGGFGGGGEE@FGGGFDGGGFDFFGGC@FGGEGGGGGFECFFF4C<FFEGGG@FGFF<FGGGCBCFFFFFGDCFGGGGGGGGGGGGGGGCFGGFGGEFCGGGGCCDGEGGGGGGGGGGGFGGGEGGGGEGGGGGGCCFGFFFBCCFDEGGCG=BEGGGGGGCGFF9FGGG8C?EGGGGGGCEGGGGGGGGGGGGGGCFF:>CDFCFF?FGGFFGD*9CDEF5FBFFFGGFFFFGGGFF?CG:2FF7CFBF4:FA29A?BFFFFF?F
@DE18INS60510:318:000000000-B6LD3:1:1101:21524:5421 1:N:0:GTAGAGGATCGACTAG
TGGGGAATATTGCACAATGGAGGAAACTCTGATGCAGCGACGCCGCGTGAGCGAAGAAGTAGTTCGCTATGTAAAGCTCTATCAGCAGGGAAGATAGTGACGGTACCTGACTAAGAAGCTCCGGCTAAATACGTGCCAGCAGCCGCGGTAATACGTATGGAGCAAGCGTTATCCGGATTTACTGGGTGTAAAGGGAGTGTAGGTGGCCAGGCAAGTCAGAAGTGAAAGCCCGGGGCTCAACCCCGGGACTGCTTTTGAAACTGCAGGGCTAGAGTGCAGGAGG
+
GGGGGDGGGGGGGGGGGGGGGGGGGGFGGGGGGGGGGGGGGGGFGGGGGGGGGGGEFGGGGGGGGGGGGGGGGGGGGGGFFFGGGGGGGGGGGGGGGGGGGGGGGGGGGGGGGGGGGGGGGGGGGGGGGGGGGGGGGGGGGGGGGGGGGGGGGGGFGGGGGGGGGFCGGGGGGGGGGGGGFGGGGGCGGGGGFGGGG58<;FFGGGGGGGC5FFG?FFCFDGFFFFGDGFFGGGGFFFGFFF:DGDFGFGGGFF46DGA<FFGFF?FBFFFF<?D>6A<746D
@DE18INS60510:318:000000000-B6LD3:1:1101:12632:5421 1:N:0:GTAGAGGATCGACTAG
TGGGGAATATTGCACAATGGAGGAAACTCTGATGCAGCGACGCCGCGTGAGTGAAGAAGTAATTCGTTATGTAAAGCTCTATCAGCAGGGAAGATAGTGACGGTACCTGACTAAGAAGCTCCGGCTAAATACGTGCCAGCAGCCGCGGTAATACGTATGGAGCAAGCGTTATCCGGATTTACTGGGTGTAAAGGGAGTGTAGGTGGCATCACAAGTCAGAAGTGAAAGCCCGGGGCTCAACCCCGGGACTGCTTTTGACACTGTGGAGCTGGAGTGCAGGAGA
+
FGGFEGGGFFGEGGGCEECGCFGGCGGGGFAEFADFEFCCGGEGGGGFE@F>DFGGGEGFGGFGGGFGGGFGGGFCE:DGGGFGFGCFGGGCFGGGGGGGGDGGFGFGGGGGGGGFGCFGGG@:FFGFGGGGGFFGGGGGGGGGGGE5?C>FFGGCEC@FFGGGDFCG:EGEFGEGGGGFFECFGGGGGGC@FGGGEECFFFGGFDGGFFFF?EFGFGGD>GGG7:?FG6C<D3C55>=F?F3>GG@CDDGD:@F?0C2<C4C?FBF<<FFF:BFFA29??45
@DE18INS60510:318:000000000-B6LD3:1:1101:12459:5424 1:N:0:GTAGAGGATCGACTAG
TGGGGAATATTGCACAATGGGGGAAACCCTGATGCAGCAACGCCGCGTGAGTGAAGAAGTATTTCGGTATGTAAAGCTCTATCAGCAGGAAAGAAAATGACGGTACCTGACTAAGAAGCCCCGGCTAACTACGTGCCAGCAGCCGCGGTAATACGTAGGGGGCAAGCGTTATCCGGATTTACTGGGTGTAAAGGGAGCGTAGACGGTTTTGCAAGTCTGAAGTGAAAGCCCGGGGCTTAACCCCGGGACTGCTTTGGAAACTGTAGGACTAGAGTGCAGGAGA
+
GGGGGGGGGGGGGGGGGGGGGGGGGGGGGGGGGGGGGGGGGGGGGGEFGEEGGGGGGGGGGGGGGGGGGGGFGGGGGGGGGGGGGGGGGGGGGGGGGGGGGGGGFGGGGGGGGGGGGGGGGGGGGGGGGGGGGGGGGGGGGGGGGGGGGGGGGGGCGGGGGGGGGGGGGGGGGGGGGDGGGGGGGGGGDGGCGGGGGGGGGGGGGGGEEGGGGGG9F>FGGGGGGGGGGGGGGGDFF4FGFFF33:<CBGFGC6*=CC4A<?FFFFFF?F(:A<>BAFFF?B>
@DE18INS60510:318:000000000-B6LD3:1:1101:12647:5430 1:N:0:GTAGAGGATCGACTAG
TGGGGAATATTGCACAATGGAGGAAACTCTGATGCAGCGACGCCGCGTGAGTGAAGAAGTAATTCGTTATGTAAAGCTCTATCAGCAGGGAAGATAGTGACGGTACCTGACTAAGAAGCTCCGGCTAAATACGTGCCAGCAGCCGCGGTAATACGTATGGAGCAAGCGTTATCCGGATTTACTGGGTGTAAAGGGAGTGTAGGTGGCATCACAAGTCAGAAGTGAAAGCCCGGGGCTCAACCCCGGGACTGCTTTTGAAACTGTGGAGCGGGAGTGCAGGAGA
+
GFGGGGGGGGGGGGGGGGGGGGGGGGGGGGGGGGGGGGGGGEGEGGGGGGGGGGGGGGGGEGGGGGFGGGGCGGGGGGGGGGGGGGGGGGFGGGGGGGGGGGGGGGGGGGGGFGGGGGGGGGGGGGGGGGGGGG@FGGGGGGGGGGGGGGGGGGG@EFGGGGGGGGGGGGGGGGGD:EGCGGGGGGGGGGGCFDGGGGGGGGGGGGGGCGGGGGFGGFGGGGG=?FCGG6<CDGGDD3C=?>DDGCDD:*95>F*6:DFA:7:FFFFF?##############
@DE18INS60510:318:000000000-B6LD3:1:1101:16369:5430 1:N:0:GTAGAGGATCGACTAG
TGGGGAATATTGCGCAATGGGGGAAACCCTGACGCAGCAACGCCGCGTGATTGAAGAAGGCCTTCGGGTTGTAAAGATCTTTAATCAGGGACGAAACAAATGACGGTACCTGAAGAATAAGCTCCGGCTAACTACGTGCCAGCAGCCGCGGTAATACGTAGGGAGCAAGCGTTATCCGGATTTACTGGGTGTAAAGGGCGCGCAGGCGGGCCGGCAAGTTGGAAGTGAAATCTATGGGCTTAACCCATAAACTGCTTTCAAAACTGCTGGTCTTGAGTGATGG
+
GGFGGGGGFGGGGGGGFGGGGGEEGGGGGGGGGGGGGGFGGGGGGGGGGDFGFGFGGGGGFGFFGFGGGGGGGGGGGAEGFGGFFGGGFGGGGGGGGFGFFGGFGGGGF,CFBFGEFGGGE<BFEGGGGGGGGGGGFGFCFFGGGGGGGGGFEGFCFGGGGGGGGGGEGGGEGGGGGGGE>CFFF?<BC=*:FFF7@AEEGGGEGGG8E8:CEEC*>FCFC6AFFC6:?FCFGFFF@FFC59FFFGB4FC:>:9F?>C<AFF75<<*62F:DADD########
@DE18INS60510:318:000000000-B6LD3:1:1101:22277:5437 1:N:0:GTAGAGGATCGACTAG
TGGGGAATATTGCACAATGGGGGAAACCCTGATGCAGCAACGCCGCGTGAGTGAAGAAGTATTTCGGTATGTAAAGCTCTATCAGCAGGAAAGAAAATGACGGTACCTGACTAAGAAGCCCCGGCTAACTACGTGCCAGCAGCCGCGGTAATACGTAGGGGGCAAGCGTTATCCGGATTTACTGGGTGTAAAGGGAGCGTAGACGGTTTTGCAAGTCTGAAGTGAAAGCCCGGGGCTTAACCCCGGGACTGCTTTGGAAACTGTAGGACTAGAGTGCAGGAGA
+
GGGGGGGGGGGGGGGGGGGGGGGGGGGGGGGGGGGGGGGGGGGGGGGGGGGGGGGGGGGFGGGGGGGGGGGGGGGGGGGGGGGGGGGGGGGGGGGGGGGGGGGGGGGGGGGGGGGGGGGGGGGGGGGGGGGGGGGGGGGGGGGGGGGGGGGGGGGGGGGGGGGGGGGGGGGGGGGGGGGGGGGGGGCEGGGGGGGGGGGGGGGGGGGGGGGGGGGGGGGGCGGGFGFGGGGGGGGBFFGGFFFFGGFGFGGGGFFFGGBFFFGGFBFFFFFF>FDFFBA?FFF
@DE18INS60510:318:000000000-B6LD3:1:1101:25920:5438 1:N:0:GTAGAGGATCGACTAG
TGGGGAATTTTGGACAATGGGGGCAACCCTGATCCAGCCATGCCGCGTGCTGGAAGAAGGCCTTCGGGTTGTAAACCGCTTTTGTCAGGGACGAAAAGGTTCGGGTTAAGAGCTAGCACTGATGACGGTACCTGACTAAGAAGCCCCGGCTAACTACGTGCCAGCAGCCGCGGTAATACGTAGGGGGCAAGCGTTATCCGGCTTTACTGGGTGTAAAGGGAGCGTAGACGGTTTTGCAACTCTGAAGTGAAAGCTCGGGGATCAACCTCGGGACTGCTTTTGA
+
GGGGGGGGGCFFGGGFCFFEF@FGGGGCCFGGEFFFFEBDFECGGGGGGGGGGFFGGGGE7<@CGGGGGG*@FGGGFFEC+DCGFFGGFGGFCEGGGGCC,3=:EECFGFGGFGGGGCFGFCEGC9FEG>EFGG6EFGGGGGGGFGG8CEEEFGGGFGFG5*<FGGFFCGG5?CCGGGGC<CFCE/?8?EF8E8A?*<@8:*:87?F?C?**1*0+<CFDC3>9EDCCCEDDD3<7=@7*)***239*1>CC*7*69DB;)0CFF##################
@DE18INS60510:318:000000000-B6LD3:1:1101:5541:5455 1:N:0:GTAGCGGATCGACTAG
TGGGGAATATTGCACAATGGGGGAAACCCTGATGCAGCAACGCCGCGTGAGTGAAGAAGTATTTCGGTATGTAAAGCTCTATCAGCAGGAAAGAAAATGACGGTACCTGACTAAGAAGCCCCGGCTAACTACGTGCCAGCAGCCGCGGTAATACGTAGGGGGCAAGCGTTATCCGGATTTAATGGGGGTAAAGGGAGCGTAGACGGTTTTGCAAGTCTGAAGGGAAAGCCCGGGGCTTAACCACGGGACTGCTTGGGAAACTGTAGGACTAGAGTGCACGAGA
+
CFCFDEDD@FFAFGFGGFFFDFGEGGCEGCCFFF<@CDGG,CF@:CE7+?CFGG<FGGGCE9,<CFB:FCF,EEEF9E<CB<FFEFGG7=FFGGGGGGCCGGGEGGGCEF8AFFCFGGF,3CEEBF>DF9FGCFFC<9,@F7<B7FFC@5<,@F77@DC:CFGC@C7=CFGC,<<BC**+;+7?FF**1*<FGFEF**28AE>@EC;8/A:9F?:+<:FFF4+1:5EF6:93>79:)07CFF*<D=<D###################################
@DE18INS60510:318:000000000-B6LD3:1:1101:19661:5473 1:N:0:GTAGAGGATCGACTAG
TGGGGAATATTGCACAATGGAGGAAACTCTGATGCAGCGACGCCGCGTGAGTGAAGAAGTAGTTCGCTATGTAAAGCTCTATCAGCAGGGAAGATAGTGACGGTACCTGACTAAGAAGCTCCGGCTAAATACGTGCCAGCAGCCGCGGTAATACGTATGGAGCAAGCGTTATCCGGATTTACTGGGTGTAAAGGGAGTGTAGGTGGCCAGGCAAGTCAGAAGTGAAAGCCCGGGGCTCAACCCCGGGACTGCTTTTGAAACGGCAGAGCAAGAGTGCAGGAGG
+
GGGGGGGGGGGGGGGGGGGGGGGGGGGFGGGGGGGGGGEGGGGGGGGGGGGGGGGGGGFGCFFGGGGDCFGFFFGGGGGFEFGGGDGGFEGGGGGGGGFGGGGGGGFGGGGFGGGGGGGFGGGGGGGGGGGGGGFGGGGFGGGGGGGGGGGFGGGFGGGGGGGGGFFEG5CFGGGGG5?FGGGGGGGGEGGFGGGGG>F9<CGGFGGFCGGGFCC<:CCFGGEFGGFGFCCDGGC37576?FEEGGE3><CDC*84:>627)/173>FF)4:BFFF<AA?F?>
@DE18INS60510:318:000000000-B6LD3:1:1101:21471:5486 1:N:0:GTAGAGGATCGACTAG
TAGGGAATCTTCGGCAATGGGGGCAACCCTGACCGAGCAGCGCCGCGTGAGTGAAGAAGGTTTTCGGATCGTAAAGCTCTGTTGTAAGTCAAGAACGGGTGTGAGAGTAGAAAGTTCACACTGTGACGGTAGCTTACCAGAAAGGGACGGCTAACTACGTGCCAGCAGCCGCGGTAATACGTAGGTCCCGAGCGTTGTCCGGATTTATTGGGCGTAAAGCGAGCGCAGGCGGTTTGATAAGTCTGAAGTTAAAGGCTGTGGCTCAACCATAGTTCGCTTTGGA
+
GGGGGGGGGGGGGDFGFCGGGGGGFGGGGGGGGGGGGGGGGGGGGGGGGGGGGGGGGGGGGGGGGGGGGGGGGGGGGGGGGGGGGGGGFGGGGGGGGGGGGFGFGDFGGGGFGGGGGGGGGFFGGGGGGEFGCGGGGFGGFGGGGGGGGGGGGGGGFGGGGGFGGGGGGGGGGGFDGGGGGFGGGGCFGGGEEGGGGGGGGGCEDFFGGFGGGGCEGCGGGGEDE<EGGGGGC5DFFFGF?FFFGGFGFGGGGFF@FF?BGFC<=7@0(?2))-61788?AB:
@DE18INS60510:318:000000000-B6LD3:1:1101:7582:5489 1:N:0:GTAGAGGATCGACTAG
TCGGGAATATTGCGCAATGGAGGAAACTCTGACGCAGTGACGCCGCGTGCAGGAAGAAGGTTTTCGGATTGTAAACTGCTTTAGACAGGGAAGAACAAAGACAGCACCTGTAGAATAAGCTCCGGCTAACTACGTGCCAGCAGCCGCGGTAATACGTAGGGAGCGAGCGTTATCCGGATTTATTGGGTGTAAAGGGTGCGTAGACGGGAAGTCAAGTTAGTTGTGAAATCCCTCGGCTTAACTGAGGAACTGCAACTAAAACTGATTTTCTTGAGTACTGGAG
+
FFEF:FGGGGGG<;FEDEGGGGGGGGGDFGGGGGGGGGCGGEEGGGGGGGGGGEFCFGGG<FEFGGGGBFGGEGGGGGG?<,AFFGGGGEFFEGGGDDGGF?FGGGCGCCGGGGFGGGGGFFEGGGGGGGGGGGGG@FG77DFGDGGCECFGGGGGGGGGGGGGGGGGGGGGFGGGEC5B?FGFFB8:C*>FGGGD*=ECECEEGGGG>C*2AEGG3?FG7CE>*:EFGCD*09>@>F36FF4*:C:<FG47=F4?4C>:***095@>A=<24<:<A9<92<F
@DE18INS60510:318:000000000-B6LD3:1:1101:5934:5535 1:N:0:GTAGAGGATCGACTAG
TGGGGAATCTTCCGCAATGGACGAAAGTCTGACGGAGCAACGCCGCGTGAGTGATGAAGGCTTTCGGTCTGTAAAGCTCTGTTGTTTATGACGAACGTGCAGTGTGTGAACAATGCATTGCAATGACGGTAGTAAACGAGGAAGCCACGGCTAACTACGTGACAGCAGCAGCGGTACTACGTAGGTGGTGAGCGTTGTCCGGAATTATTGGGCGTAAAGAGCATGTAGGCGGCTTAATAAGGCGAGCGTGAAAAGGCGGTGCTCAACCCCGTATGGCGCTGGA
+
E<EEEGECFGG@<CFCEFFGFFG:+@B<CEFGFEC:C>FF,@BF@FF:FEFEFCFFFEFC,9?FFGGF74BFCGG9CAEEE<EFFE,<<BC5FGFECG7=B9>FF=3DFGGDF,CD>3FF<3>FFF,<CBFCFGGGGE:@CF:F>>3DFFG7:<,?F<F=C,<;B@ECE:CFCEFC*59;C=F8CBFF*/+;882/:*+<8CC/A2C7+<EFCC#####################################################################
@DE18INS60510:318:000000000-B6LD3:1:1101:23351:5545 1:N:0:GTAGAGGATCGACTAG
TGGGGAATATTGCACAATGGGGGAAACCCTGATGCAGCAACGCCGCGTGAGTGAAGAAGTATTTCGGTATGTAAAGCTCTATCAGCAGGAAAGAAAATGACGGTACCTGACTAAGAAGCCCCGGCTAACTACGTGCCAGCAGCCGCGGTAATACGTAGGGGGCAAGCGTTATCCGGATTTACTGGGTGTAAAGGGAGCGTAGACGGTTTTGCAAGTCTGAAGTGAAAGCCCGGGGCTTAACCCCGGGACTGCTTTGGAAACTGTAGGACTAGAGTGCAGGGGA
+
GGGGGGGGGGGFGGGGGGGGGGGCFGGGGGGGGGGGGGGGGGGGGGGGGGGGGGGGGGDGAFFGFGGEFGGGGGGGGGGGGGGGGGEGGGGFGGGGGGGGCFGGGGGFFFGGFFFGFFGFGGGGGGGGGGFGGGGGGGGGGGGGGGGG:FGFGGG,CFDEGGGGGGFGGCGEGFGDF8CFFGCFFF;ACCGGGGGGGGEG>EE9CGGG5CFGCEF?FG:7:>FGGGFFG>FGCDGF;FGGF455):@D>7FF*6@F77429@FG?AF>???><4<AA######
@DE18INS60510:318:000000000-B6LD3:1:1101:26067:5547 1:N:0:GTAGAGGATCGACTAG
TGAGGAATATTGGTCAATGGACGAGAGTCTGAACCAGCCAAGTCGCGTGAGGGAAGACTGCCCTATGGGTTGTAAACCTCTTTTATAAGGGAAGAATAAGTTCTACGTGTAGAATGATGCCTGTACCTTATGAATAAGCATCGGCTAACTCCGTGCCAGCAGCCGCGGTAATACGGAGGATGCGAGCGTTATCCGGATTTATTGGGTTTAAAGGGTGCGCAGGCGGTTTATTAAGTTAGTGGTTAAATATCTGAGCTAAACTCAATTGTGCCATTAATACTGG
+
FGGGGGGGGGGGGGGGGGGGFGGFFCFGGGGGGGGGGGGGGGGGGGGGGGDGGEGGGGGGGGGGGGGGGGGGGGGGGGGGGGGGGGFGFGGFGEGGGDFGGGGGGGGGGGGGGFGGAFBGGGGGFGGGGGFGFGFG?AFGEFGGGGFFGGGFGFCEGGGGFEGGGGGGGBEGGGGDDGG7DFGGEEGGGGCFGGGGEG=FCFFGGG:CCC9FFEGGGGGDDDDGGGGG5?C7:C70@=DFF>FFGC=DFFFGG?FFGG:<GFFGFAFFFFFFFFFFFFFFF2F
@DE18INS60510:318:000000000-B6LD3:1:1101:26110:5569 1:N:0:GTAGAGGATCGACTAG
TGGGGAATATTGCACAATGGGGGAAACCCTGATGCAGCAACGCCGCGTGAGTGAAGAAGTATTTCGGTATGTAAAGCTCTATCAGCAGGAAAGAAAATGACGGTACCTGACTAAGAAGCCCCGGCTAACTACGTGCCAGCAGCCGCGGTAATACGTAGGGGGCAAGCGTTATCCGGATTTACTGGGTGTAAAGGGAGCGTAGACGGTTTTGCAAGTCTGAAGTGAAAGCCCGGGGCTTAACCCCGGGACTGCTTTGGAAACTGTAGGACTAGGGTGCGGGCGA
+
GGGGGGGGGGGGGGGGGGGGGGFGGGGGGGGGGGGGGGGGGGGGCEGFGGGGGGGGGGGGGGGGGFE<CFGAFGGGGGGGGGGGGGGGGGGGFGGGGGGGGGGGGGGGDCGGGFFBFFGEFGG7EC@,?F<CFGCCFGEFCAF8EGGG:EC?FC83<CEGGEEGGC5CE:*;EGGGEG5@+3AFGGACEFCECF**:8CEC8C:78CEG**0:+<+200CF*<D?DC:CFFDCC)578CD*9@BDE:95*94*8@?44:7FFC:@<=<?F#############
@DE18INS60510:318:000000000-B6LD3:1:1101:22452:5572 1:N:0:GTAGAGGATCGACTAG
TAGGGAATCTTCGGCAATGGGGGCAACCCTGACCGAGCAACGCCGCGTGAGTGAAGAAGGTTTTCGGATCGTAAAGCTCTGTTGTAAGTCAAGAACGGGTGTGAGAGTGGAAAGTTCACACTGTGACGGTAGCTTACCAGAAAGGGACGGCTAACTACGTGCCAGCAGCCGCGGTAATACGTAGGTCCCGAGCGTTGTCCGGATTTATTGGGCGTAAAGCGGGCGCAGGCGGTTTGATAAGTCTGAAGTTAAAGGCTGTGGCTCAACCATAGTTCGCTTTGGA
+
GGGGGGGGGGGGGGFEEGGGGGGGGGGGGGGGGGGGGGGGGGGGGGGGGGGGGGGGGGGGGFGGGGGGEFGGGGGGGGGGGGGGGGGGFGGGGFGGGGGGGGGGGGGGFFGGGGGGGGGGGGGGGGFGGGGGGGGGGGGGGGGGDGGGGGGGGGGGGGGGGGGCGGGFGGEDGGGCFGGGGGGGGGFGGGE>EGEGGGGGGGCGGFGGGGGGGEGGGGGFGDGGGGGG*:CD<DGEFFF?F?F=FG*9@*?FFFFF>C??C>*>F2F(,=)8>><B1:?FF?#
@DE18INS60510:318:000000000-B6LD3:1:1101:23066:5581 1:N:0:GTAGAGGATCGACTAG
TGGGGAATATTGCACAATGGGGGAAACCCTGATGCAGCGACGCCGCGTGGAGGAAGAAGGTCTTCGGATTGTAAACTCCTGTTGTTGAGGAAGATAATGACGGTACTCAACAAGGAAGTGACGGCTAACTACGTGCCAGCAGCCGCGGTAAAACGTAGGTCACAAGCGTTGTCCGGAATTACTGGGTGTAAAGGGAGCGCAGGCGGGAGAACAAGTTGGAAGTGAAATCCATGGGCTCAACCCATGAACTGCTTTCAAAACTGTTTTTCTTGAGTAGTGCAGA
+
GFGGGGGGGGGDFGGGGGGGGGGGGGGGGGGGGGGGGGGGGGGGGGGGGGGGGGGGGGGGGGGGGGGGGGGGGGGGGDFCEGGGGGGGFGFFGGGGGGGGGGGGGGDFGGGFFFGGGGGGGGGGGGDGGFFGGGEGGGGGGGGGGGGGGGGFFCEGGGGGGGGGGGGGGGGGGGGGDE5CEGGGGGCG>?FFGGGGGGGGGGGGGGGGG5ACCCFCGGG4DGGC7CFGFDFC><5)784C?FE:CFFG4CFG7@FFFG)8F@DDB2??27<AFFAFBA?AF<4
@DE18INS60510:318:000000000-B6LD3:1:1101:10656:5584 1:N:0:GTAGAGGATCGACTAG
TGGGGAATATTGCGCAATGGGGGCAACCCTGACGCAGCCATGCCGCGTGAATGAAGAAGGCCTTCGGGTTGTAAAGTTCTTTCGGTAGCGAGGAAGGCATTTAGTTTAATAAACTAGGTGATTGACGTTAACTACAGAAGAAGCACCGGCTAACTCCGTGCCAGCAGCCGCGGTAATACGGAGGGTGCGAGCGTTAATCGGAATAACTGGGCGTAAAGGGCACGCAGGCGGTGACTTAAGTGAGGTGTGAAAGCCCCGGGCTTAACCTGGGAATTGCATTTCA
+
GFGCCFGGGGGGGGGGD@FGGGGGGGGGGGFFFEEGGEGFEGGGGGGFGEFFFGFFFGGFCFGEFGGEFEEFGGGGGGFGGGFEFGG>FFGGG@FFGGGGGGGGFGGGGFFFEGDGGGGFFGCFGGGFFGGGFGGGGGGGGGGGGFGECCCFGGGGGGGGGGGGGGFCEGEEGCFGGGGGGGGGGGCGGGGGGGGGE9FFGDCCFGFGFGCCECEGGFGCCFGGGGGGGGGGGGGF6@DGFFF=FFFFFGG:DF5>3>>FGEC4?<?21>?FF:)4>DA<<2@
@DE18INS60510:318:000000000-B6LD3:1:1101:12217:5584 1:N:0:GTAGAGGATCGACTAG
TGGGGAATATTGCACAATGGGCGCAAGCCTGATGCAGCCATGCCGCGTGTATGAAGAAGGCCTTCGGGTTGTAAAGTACTTTCAGCGGGGAGGAAGGGAGTAAAGTTAATACCTTTGCTCATTGACGTTACCCGCAGAAGAAGCACCGGCTAACTCCGTGCCAGCAGCCGCGGTAATACGGAGGGTGCAAGCGTTAATCGGAATTACTGGGCGTAAAGCGCACGCAGGCGGTTCGTTAAGTCAGATGTGAAATCCCCGGGCTCAACCTGGGAACTGCATCTGA
+
GGGGGGGGGGGGGGGGGGGGGGGGGGGGGGGGGGGGGGGGGGGFGGGGGGGGGGGGGGGGGGGGGGGGGGGGGGGGGGGGGGGGGGGGGGEGGGGGGDGGGGGGGGGGGGGGGGFGGGGGGGGDGGGFGGEGGGGGGGGGGGGGGGGGDGGGGGFFGGFFGGGGGGGGGEGEGEGEGGGGEGE7EGGGGGFFGGDGGGGGCC>CEGGGGGGGGGGGGGGGGGGDGDCGGCD<DDGE?F/:/=FFG7@FFGGDGFFF<DBBG:F=97F>:FBF::BF<<<AA##
@DE18INS60510:318:000000000-B6LD3:1:1101:24485:5586 1:N:0:GTAGCGGATCGACTAG
TCGGGAATATTGCGCAATGGAGGAAACTCTGACGCAGTGACGCCGCGTGCAGGAAGAAGGTTTTCGGATTGTAAACTGCTTTAGACAGGGAAGAACAAAGACAGTACCTGTAGAATAAGCTCCGGCTAACTACGTGCCAGCAGCCGCGGTAATACGTAGGGAGCGAGCGTTATCCGGATTTATTGGGGGTAAAGGGTGCGTAGACGGGAAGTCAAGTTAGTTGTGAAATCCCTCGGCTTAACTGAGGAACTGCAACTAAAACTGATTTTCTTGAGTACTGGAG
+
GGGGGGGGGGGGGGGGGGGGGGGGGFFEFGGGFGGGGGGGGGGGCEGGEGGGGGGGGGGGFFGGGGGDGGDFGGGGGGGEFGGGGGGGGGGGGGGGGGGGGGGGGGGGGGGGGFGGGGCFFGGGGGGGGGGGGGGGGGFEGGGFGGGGGEFFGGGGFFGGGGGGGGGGGGGGGGGGEGGGGGFGFGF*:CEGGGGGG5=CGC?EGGGGDEEGGGGFFDGGFGGG5CFGGFGGGGGFDFGGBFFFDFFGFGGCGFF@F<0:GFGFFAFFFFFF###########
@DE18INS60510:318:000000000-B6LD3:1:1101:18354:5633 1:N:0:GTAGAGGATCGACTAG
TGGGGAATATTGCACAATGGAGGAAACTCTGATGCAGCGACGCCGCGTGAGTGAAGAAGTAATTCGTTATGTAAAGCTCTATCAGCAGGGAAGATAGTGACGGTACCTGACTAAGAAGCTCCGGCTAAATACGTGCCAGCAGCCGCGGTAATACGTATGGAGCAAGCGTTATCCGGATTTACTGGGTGTAAAGGGAGCGTAGACGGTTTTGCAAGTCTGAAGTGAAAGCCCGGGGCTTAACCCCGGGACTGCTTCGGAAACTGTAGGGCTAGAGTGCAGGAGA
+
GGGGGGGGGGGGGGGGGGGGGGGGGGGGGGGGGGGGGGGGGGGEGGGGGGGGGGGGGGGGGGGGGGGGGGGGGGGGGGGGGGGGGGGGFGGGGGGGGGGGGGGGGGGGGGGGGGGGGGGGGGGGGGGGGGGGGGGGGGGGGGGGGGGGGGGGGGGGGGGGGGGGGGGGEGEFGGGGGGGFGGGGGGGGGGGGGFDGGGGDGGGGGGECC@FGGCGGGGGFGGGGGGGGGGCDGGGFFFGFFFFFDEEGFGGGG4B@GD?9DFGGFBFFFFFFF?FFFDB:BBF
@DE18INS60510:318:000000000-B6LD3:1:1101:20894:5636 1:N:0:GTAGAGGATCGACTAG
TGAGGAATATTGGTCAATGGACGCAAGTCTGAACCAGCCATGCCGCGTGCAGGAAGACGGCTCTATGAGTTGTAAACTGCTTTTGTACGAGGGTAAACTCACCTACGTGTAGGTGACTGAAGGTATCGTACGAATAAGGATCGGCTAACTCCGTGCCAGCAGCCGCGGTAATACGGAGGATTCAAGCGTTATCCGGATTTATTGGGTTTAAAGGGTGCGTAGGCGGTTTGATAAGTTAGAGGTGAAATCCCGGGGCTTAACTCCGGAACTGCCTCTAATACTG
+
GGGGGGGGGGGGGGGGGGGGGGGGGGGGGGGGGGGGGGGGGGGGGGGGGGGGGGGGGGDEEFGGEGGGGGGGFGGGGGGGGGGGGGGGFFGGGGGGGGGGGGGGGGGGGGGGGGGGGGGGGGGGGGGGGGGGGFGGGGGGGGGGGFFGGGGGGGFGF9FGGGGGGGGGGGGGGGGGGGGGGGFGFFGGGGGGGGGGGGG9FGGGGGGGGGGGGGGGGGG7DGGGGGGGGCCCFGGFFFG77>?FGGFGFG4CGBF>CC?AFFGGBB34;6<?FDFBABFFFFF
@DE18INS60510:318:000000000-B6LD3:1:1101:18137:5643 1:N:0:GTAGAGGATCGACTAG
TGGGGAATATTGCACAATGGAGGAAACTCTGATGCAGCGACGCCGCGTGAGCGAAGAAGTAGTTCGCTATGTAAAGCTCTATCAGCAGGGAAGATAGTGACGGTACCTGACTAAGAAGCTCCGGCTAAATACGTGCCAGCAGCCGCGGTAATACGTATGGAGCAAGCGTTATCCGGATTTACTGGGTGTAAAGGGAGTGTAGGTGGCCAGGCAAGTCAGAAGTGAAAGCCCGGGGCTCAACCCCGGGACTGCTTTTGAAACTGCCGGGCTAGAGTGCAGGAGG
+
GGGGGGGGGGGGGGGGGGGGFGGGGGGGGGGGGGGGGGGGFGGGGGGGGGCFGFGGGGGGGFGGGGGGGGGGGGGGGGGFGGGGFGGGGGGGGGGGGGGGGGGGGGGGGGGGGFGGGGGGGGGGGGGGCGGGGGGGGGGGGGGGGGEGGGE9FGGBCGGC<FGGGGGGEFGGGGGGGGGGGGDGCGFEGGGGGGE8CEFBFGGGFFEGGGGGFCGCCGGDGGGD?>FCGF:CDG:5>FCCFFDEGGE3;>C<C469CDA>G?F=)45>>8627?FFFFF::B:
@DE18INS60510:318:000000000-B6LD3:1:1101:4437:5646 1:N:0:GTAGCGGATCGACTAG
TGGGGGATATTGCACAATGGAGGAAACTCTGATGCAGCGACGCCGCGTGAGTGAAGAAGTCTTTCGGTATGTAAAGCTCTATCAGCAGGGAAGAAAATGACGGTACCTGACTAAGAAGCCCCGGCTAACTACGTGCCAGCAGCCGCGGTAATACGTAGGGGGCAAGCGTTATCCGGATTTACTGGGTGTAAAGGGAGCGTAGACGGCGACGCATGTCTGAAGTGAAATACCCGGGCTCAACCTGGGAACTGCTCTGGAAACTGTGTTGCTGGAGTGCTGGAGA
+
CDGFEGGGFGGGGGGCFDEF5FEGFGGFFF<DF9BEGGEG:FCFFGEFGE@FGGFCFFFG,DFGGGGGGGGGFGGCGADGGFGGGGCCFDGDCF8FFAFFGG7<CGFGG@FGG98CGGCFGGGGG@C:CFBFGGFFFFGC88EGEG?EC5EFGG><+;EGG5>>*:CGGE5ACCGG5**<CGGGGG@8CCG+<FGDCEEEEGG+A*CE5*/5:*:F+CG7:>CFC7<F9:*>DGD>B>7C:@@>G5>*0C6**0=FGF23FFGGFFF34444(48:9A#####
@DE18INS60510:318:000000000-B6LD3:1:1101:20519:5662 1:N:0:GTAGAGGATCGACTAG
TGGGGAATATTGCACAATGGGGGAAACCCTGATGCGGCGACGCCGCGTGAGCGAAGAAGTATTTCGGTATGTAAAGCTCTATCAGCAGGGAAGAAAATGACGGTACCTGACTAAGAAGCCCCGGCTAACTACGTGCCAGCAGCCGCGGTAATACGTAGGGGGCAAGCGTTATCCGGATTTACTGGGTGTAAAGGGAGCGTAGACGGAGCAGCAAGTCTGATGTGAAAACCCGGGGCTCAACCCCGGGACTGCCTTGGAAACTGTTGATCGGGAGTGCTGGCAG
+
GGGGGDGGCFGGGGGFECEFGGGGGEF@FFDGGG9CFDCEGGGGGDFEGDGGGGCFFF@FDGGFFFE:F=BEFGGFGGGGAADDFGGGDDGGEGGGFGGGGGGGGCEFFG,=>><FA,@>DFEEGGGCEGGGD=FGGFGGGFFGCGGD1*=<F9:?FGGGGGEEFG58188C+<C*/1;FGD7C6;;:1<@:C+;58:88?88@5EEGGF?6*:7++20*7:+2<*<7:75D3D)5))94?50<DGD####################################
@DE18INS60510:318:000000000-B6LD3:1:1101:22620:5668 1:N:0:GTAGAGGATCGACTAG
TGGGGAATATTGCACAATGGGGGAAACCCTGATGCAGCGACGCCGCGTGGAGGAAGAAGGTCTTCGGATTGTAAACTCCTGTTGTTGAGGAAGATAATGACGGTACTCAACAAGGAAGTGACGGCTAACTACGTGCCAGCAGCCGCGGTAAAACGTAGGTCACAAGCGTTGTCCGGAATTACTGGGTGTAAAGGGAGCGCAGGCGGGAAGACAAGTTGGAAGTGCAATCTATGGGCTCAACCCATAAACTGCTTTCAAAACTGTTCTTCTTGAGTAGTGCAGA
+
FFGFFCEFDFG9FGGEFGFEFGGGGCGCFGGGGGGGGFCF@FGGGGGEC:FGCE<FFFG?BFFGGG7?FGGGGGGGGGGG<FDABFGGGGG,BFGF<CDF<?@:DFGGDF<=D<,BC,FGGFEEGFEGF9FGGGFGGGGGGEG@F7CFE*1><FGFE<FGG@:F9@C8BF8BFFGE7CEGGFFF+*233+2?EG7B;CECEE85:C5>EGFG86:<+:CFC507+:+:CFDCCFG)<566))7>F770=>*CC*94>*:7C:>D###################
@DE18INS60510:318:000000000-B6LD3:1:1101:9533:5701 1:N:0:GTAGAGGATCGACTAG
TGGGGAATATTGCACAATGGGGGAAACCCTGATGCAGCGACGCCGCGTGAGCGAAGAAGTATTTCGGTATGTAAAGCTCTATCAGCAGGGAAGAAGAATGACGGTACCTGACTAAGAAGCACCGGCTAAATACGTGCCAGCAGCCGCGGTAATACGTATGGTGCAAGCGTTATCCGGATTTACTGGGTGTAAAGGGAGCGCAGGCGGTACGGCAAGTCTGATGTGAAATCCCGGGGCTCAACCCCGGTACTGCATTGGAAACTGTCGGACTAGAGTGTCGGAG
+
GGGFFGGGGGGGGGGGGFGGGGGGGGGGGGGGGGGGGGGGGGGGGGGGGGGGGGGGGGGGGGFGGGGCFGGFGG@CFFG<FFFGGFGGFGGGFGGGGGGGGGGGGGEGGGGGGGGGGGGGGGGEDCFGGGGGGGGGGGGGGGGGGGGGGGFGCGGGGGGGFFGGCFGGG<EGGGGGGGGDDGG?GGGFGEEFGGGGGGGGGGGEGG5EGDGEGDGF9CFFGGGGFGGCFGGGGGG>DBGGFFFFGGFGFDGGGFFFGGF>GF7C*6849:>FB<?<4AD?>0>
@DE18INS60510:318:000000000-B6LD3:1:1101:16906:5703 1:N:0:GTAGAGGATCGACTAG
TGGGGAATTTTGGACAATGGGGGCAACCCTGATCCAGCCATGCCGCGTGCGGGAAGAAGACCTTCGGGTTGTAAACCGCTTTTGTCAGGGACGAAAAGGTGCGGGTTAAGAGCTAGCACTGATGACGGTACCTGAAGAATAAGCACCGGCTAACTACGTGCCAGCAGCCGCGGTAATACGTAGGGTGCGAGCGTTAATCGGAATTACTGGGCGTAAAGCGTGCGCAGGCGGTTGGGTAAGACAGATGTGAAATCCCCGGGCTTAACCTGGGAACTGCATTTGT
+
GGGGGGGGGGGGGGGGGGGGGGGGGGGGGGGGGGGGGGGGGGGGGGGGGGGGGGGGGGGFGGGGGGGGGGGGGGGGGGGGGGGGGGGGGGGGGGGGGGGGGGGGGGGGGGGGGGGFGGGGGGGGGGGGGGEGGGGGGGGGGGGGGGGGGGGGGGGGGGGGGGFFGGFGGGGGGCEGGGGGGGGGGGCGGGGGGGGGGGGGGGGGGGGGGGGGGGGGCGFGGGGGGGGGGGGGGGGE>FFG49FF5EFGFGGGDFF@FD>FGFGGFFF2(5:?FBFFFFBF<A=
@DE18INS60510:318:000000000-B6LD3:1:1101:19497:5710 1:N:0:GTAGAGGATCGACTAG
TGGGGAATCTTCCGCAATGGACGAAAGTCTGACGGAGCAACGCCGCGTGAGTGATGAAGGATTTCGGTCTGTAAAGCTCTGTTGTTTATGACGAACGTGCAGTGTGTGAACAATGCATTGCAATGACGGTAGTAAACGAGGAAGCCACGGCTAACTACGTGCCAGCAGCCGCGGTAATACGTAGGTGGCGAGCGTTGTCCGGAATTATTGGCGTAAAGAGCATGTAGGCGGCTTAATAAGTCGAGCGTGAAAATGCGGGGCTCAACCCCGTATGGCGCTGGAA
+
GGGGGGGGGGGGGDFEGGGGGGGGGGGGGGGGGGGGGGGGGGGGGGGGGGGGGGGGGGGGDGGGGGGGGDFFGGGGGGGGGGGGGGFFFGGGGGGGGGGGGGGGGGFGGGGGGGGGGGGGGGGGGGGGGGGGGGGGGGGGGGGGFGGGGGGGGGGGGGGGGGGGGGFDGGGGGD<CCCGGGCGCDFGGDGGGGGEGCEGGGCC85@FGDFGGGEGE5DGGGGGG9FGGGGGGG3DF=FG7BFFEGGE75<FG7@=FGG6>35DD=,<::@2,3?BFF?B9>?F
@DE18INS60510:318:000000000-B6LD3:1:1101:8813:5717 1:N:0:GTAGAGGATCGACTAG
TGGGGAATATTGCACAATGGAGGAAACTCTGATGCAGCGACGCCGCGTGAGTGAAGAAGTAATTCGTTATGTAAAGCTCTATCAGCAGGGAAGATAGTGACGGTACCTGACTGAGAAGCTCCGGCTAAATACGTGCCAGCAGCCGCGGTAATACGTATGGAGCAAGCGTTATCCGGATTTACTGGGTGTAAAGGGAGTGTAGGTGGCCATGCAAGTCAGAAGTGAAAATCCGGGGCTCAACCCCGGAACTGCTTTTGAAACTGTAAGGCTGGAGTGCAGGAGG
+
FGGEC@?FFGFGGCFGGGGGFGGGGGFGFFEGGFCFGFGGEEGFGGG@FEGGFGFGFGG=FEGCFGG?FFGGGG=DFFGCFFGGGGGGGDGGFGGGFFGGGGGGGGFFGDFGGCEGGGGFGGGGGGGGGGGGGFGGGGGGGGGGGGGGGEGGGGGGGFGGEFGGFGGDEGGGGGG>8C>FFGGGGG@ECGGGFFC;5*;<:FGGGGGGGGDGGGGGGGG>>DFFGFGGFGGGGG5@8>FC?F>EDGF<B49D:=?**><):=C:B<??F?:<FB:<F><?6?F
@DE18INS60510:318:000000000-B6LD3:1:1101:10635:5717 1:N:0:GTAGAGGATCGACTAG
TGGGGAATCTTCCGCAATGGACGAAAGTCTGACGGAGCAACGCCGCGTGAGTGATGAAGGATTTCGGTCTGTAAAGCTCTGTTGTTAAGGACGAACGTGCAGTGTGTGAACAATGCATTGCAATGACGGTAGTAAACGAGGAAGCCACGGCTAACTACGTGCCAGCAGCCGCGGTAATACGTAGGTGGCGAGCGGTGTCCGGAATTATTGGGCGTAAAGAGCATGTAGGCGGCTTAATAAGTCGAGCGGGAAAATGCGGGGCCCAACCCCGTGTGGCGCTGGA
+
FFGFEGGGGDGGGGGCCFGGFGGGG@CFGGGGE?FGE@<FFGGGGGGFGFEGGGGGGGGFAF9DFGGGGCFDFGEFGGGGGGGGGG,@8:FFGGDFGGGGGGGGGGG@FFGGGGGGGF@CGCFFFAFGGGGGGGGGGGG8>ECF5FGGE>>ECFGEGFGFGFFGGFE8;FEGEGE8ECFEF<F8>++*@EECEG>C>203;C;85?99ECCC5:5CEC7:5CCCCCGCFGGGG39)9@C?###########################################
@DE18INS60510:318:000000000-B6LD3:1:1101:25452:5721 1:N:0:GTAGAGGATCGACTAG
TGGGGGATATTGCGCAATGGGGGCAACCCTGACGCAGCAACGCCGCGTGAAGGATGAAGGTTTTCGGATTGTAAACTTCTTTTATTAAGGACGAAAAATGACGGTACTTAATGAATAAGCTCCGGCTAACTACGTGCCAGCAGCCGCGGTAATACGTAGGGAGCAAGCGTTGTCCGGATTTACTGGGTGTAAAGGGTGCGTAGGCGGCTTTGCAAGTCAGATGTGAAATCTATGGGCTCAACCCATAAACTGCATTTGAAACTGTAGAGCTTGAGTGAAGTAG
+
GGGGGGGGGGGFGGGGGGGGGGGGGGGGGGGGGGGGGGGGGGGGGGGGGGGGGGGGGGGGFGGGGGGGGGGGGGGGGGGGGGGGGGGGGGGGGGGGGGGGFGGGG7CFGGFGGGFGGGGGGGGGDC7FFGGGGGGDGGGGGGGGGGGGGGGGGGGGGGGGGGGGGGGGGGGGGGGGDDGGGCFGFFCGGGGGGGGGGGG5A;CEGG*>EGGGF??FGGFG77<C?FCFFF>:CFDFFFGGFFFBCEF*7CFDGFFFFGB2DFG:F:649F<2?:,.4)54<BF
@DE18INS60510:318:000000000-B6LD3:1:1101:17340:5731 1:N:0:GTAGAGGATCGACTAG
TGGGGAATCTTCCGCAATGGACGAAAGTCTGACGGAGCAACGCCGCGTGAGTGATGAAGGATTTCGGTCTGTAAAGCTCTGTTGTTTATGACGAACGTGCAGTGTGTGAACAATGCATTGCAATGACGGTAGTAAACGAGGAAGCCACGGCTAACTACGTGCCAGCAGCCGCGGTAATACGTAGGTGGCGAGCGTTGTCCGGAATTATTGGGCGTAAAGAGCATGTAGGCGGCTTAATAAGTCGAGCGTGAAAATGCGGGGCTCAACCCCGTATGGCGCTGGA
+
GGGGGGGGGGGGGGGGGGGGGGGGGGGFGGGGGGGGGGGGGGGEGGGGGGEFGGGGGGGFGGGGGGGGGGGGCFGGGGGGGGGGGGFFEFGGGGGGGGGGGGGGGGGGGGGGGGGGGGGGGGGGGGGGGGGGGGGGGGDEGGGGGGGGGGGGGGGGGGGGGGGGGGGGGGGGGGGGGGGGGCGGGGGGGGGGGGGGGGGGGG55=FCGGGGGFGGGGGGG<FFGGGDGFGGCCCDF=6C769=BDEFDFGGGG4=FFG963<)192F?FEB19::::9BFFF5
@DE18INS60510:318:000000000-B6LD3:1:1101:20932:5733 1:N:0:GTAGAGGATCGACTAG
TGGGGAATCTTCCGCAATGGACGAAAGTCTGACGGAGCAACGCCGCGTGAGTGATGAAGGATTTCGGTCTGTAAAGCTCTGTTGTTTATGACGAACGTGCAGTGTGTGAACAATGCATTGCAAAGACGGTAGTAAACGAGGAAGCCACGGCTAACTACGTGCCAGCAGCCGCGGTAATACGTAGGTGGCGAGCGTTGTCCGGAATTATTGGGCGTAAAGAGCATGTAGGCGGCTTAATAAGTCGAGCGTGAAAATGCGGGGCTCAACCCCGTATGGCGCTGGA
+
GGGGGGGGGGGGGGGGGGGGGGGGGGGFGGGGGGGGGGGGGGGGGGGGGEEGGGGGGGGGGGGGGGGGGGFGGGGGGGGGGGGGGGGGEFFFGGGGGEGGGGGGFGFFGFGGGGGGGGGGG?FGGCFGGEDGCGGGGGGGFGGGGGFGGGGGGGGGGFGGGGGGGGGGGGGGGGGGG9CGGGF8ECCECCEGGGGGDCFFEGGGGGGGGCC=EEEEGGFCGCFGGFGGGFDGGGGFF4>:BFFFGGFG>G37DFFFGGF>GD7<6<F:<)9<>::<B0<;>>F
@DE18INS60510:318:000000000-B6LD3:1:1101:17021:5753 1:N:0:GTAGAGGATCGACTAG
TGGGGAATCTTCCGCAATGGACGAAAGTCTGACGGAGCAACGCCGCGTGAGTGATGAAGGATTTCGGTCTGTAAAGCTCTGTTGTTTATGACGAACGTGCAGTGTGTGAACAATGCATTGCAAAGACGGTAGTAAACGAGGAAGCCACGGCTAACTACGTGCCAGCAGCCGCGGTGATACGTAGGTGGCGAGCGTTGTCCGGAATTATTGGGCGTAAAGAGCATGTAGGCGGCTTAATAAGCCGAGCGTGAAAATGCGGGGCTCAACCCCGTATGGCGCTGGT
+
GGGGGGGGGGGGGGGGGGGGGGGGGGGFGGGGGGGGGGGGGGGGGGGFGGGGGGGGGGGGGGGGGGGGGGGGGGGGGGGGGGGGGGGF@FFFGGGGGGGGGGGGGGGGGGGGGGGGGGGGGGGGGGGGGGGGGGGGGGGGGGGGGGGGGGGGGGGGGGGGGGGGGGGGGFGGGGGGGFGGGGGGGGGGGGGGGGGGGGGGGDEGGGGGGGGGGG7EC7CFGGGFGGGFGGDDDDGFFFG>FFFFGGFGFGGF76@FGG>93BD7?BFB(>>,3:BFFBFFF>?
@DE18INS60510:318:000000000-B6LD3:1:1101:25996:5778 1:N:0:GTAGAGGATCGACTAG
TGGGGAATATTGCACAATGGAGGAAACTCTGACGCAGCGACGCCGCGTGAGTGAAGAAGTAATTCGTTATGTAAAGCTCTATCAGCAGGGAAGATAGTGACGGTACCTGACTAAGAAGCTCCGGCTAAATACGTGCCAGCAGCCGCGGTAATACGTATGGAGCAAGCGTTATCCGGATTTACTGGGTGTAAAGGGAGTGTAGGTGGCCATGCAAGTCAGAAGTGACAATCCGGGGCTCAACCCCGGAACTGCTTTTGAAACTGTAAGGCTAGAGTGCAGGAGG
+
GGCFGGGGFGGF9CF@@AFGGGGGCGGGGGGGGGGGGGGGGGGEEGG>FGGGFFGFDGGGGGGGGGGGGGGGGGGGGFGFFGGGGGFFGGGFGGGGGGGGGGGGGGFFGGDGD<FF9FFGGFCFGGGGGGGGGGGGCF@FGGGGEG@CFFFFGGGGFGFF9FD*>EFECFEFFGGGDGGFCFFGFCGGGG+7?FECEECBB;<F?8C*?8E?CCGFFGDC*9CG+*3:FG*CDDD@>FF6:)<39C3C>FD7?B?@G:2<FB>DF2=>0?>?)4:9A9AF###
@DE18INS60510:318:000000000-B6LD3:1:1101:23794:5779 1:N:0:TTAGAGGATCGACTAG
TGGGGAATATTGCACAATGGAGGAAACTCTGATGCAGCGACGCCGCGTGAGCGAAGAAGTAGTTCGCTATGTAAAGCTCTATCAGCAGGGAAGATAGTGACGGTACCTGAATAAGAAGCTCCGGCTAAATACGTGCCAGCAGCCGCGGTAATACGTATGGAGCAAGCGTTATCCGGATTTACTGGGTGTAAAGGGAGTGTAGGTGGCCAGGCAAGTCAGAAGTGAAAGCCCGGGGCTCAACCCCGGGACTGCTTTTGAAACTGCAGGGCTAGAGTGCAGGAGG
+
GGGGGGGGGGGGGGGGGGGGGGGGGGGGGGGGGGGGGGGGGGGGGGGGGGGGGGGGGGGGFGGGGGGGGGGGGGGGGGGGGGGGGGGGGGFFFGGGGGGGGGGGGGGGGGGGGGGGGGGGGGGGDEGGGGGGGGGGGGGGGGGGGGGGGGGGGGGFFGFGGGGGGGGGGGGGGGGGEEGGGGGGGGGGGGFG9FGGGGGGGGGGDGFCFGFGGGGFGDFGF4?DGFFGGG:DDGCDFFGCFFDFGE>3@DFGGFFFG:A9GFGF??F>?F61336<<A<?0<>
@DE18INS60510:318:000000000-B6LD3:1:1101:17660:5789 1:N:0:GTAGAGGATCGACTAG
TGGGGAATTTTGGACAATGGGCGAAAGCCTGATCCAGCAATGCCGCGTGCAGGATGAAGGCCTTCGGGTTGTAAACTGCTTTTGTACGGAACGAAAAGCTTCGGGTTAATACCCTGGAGTCATGACGGTACCGTAAGAATAAGCACCGGCTAACTACGTGCCAGCAGCCGCGGTAATACGTAGGGTGCAAGCGTTAATCGGAATTACTGGGCGTAAAGCGTGCGCAGGCGGTTTTGTAAGACAGAGGTGAAATCCCCGGGCTCAACCTGGGAACTGCCTTTGT
+
GGGGGGGGGGGGGGGGGGGGGGGFGGGGGGGGGGGGGGGGGGGGGGGGGGGGGGGGGGGGGGGGGGGGGGGGGGGGGGGGGGGGGGGGGGGGGGGGGGGGGGGGGGGGGGGGGGGGGGFGGGGGGGGGGGGGGGGGGGGGGGGGGGGGGGGGGGGGGGGDGGGGDFGGGGGGGEGGGGGGGGGG>FGGGGGGGEG8CFGGGGGCCFGGGGFGGGGCF77C<>EGGGGGGGGDD3CFFFGGFF4596@DFDC7FFF?FDBFD>GFF:F:BF?FFF2)3<7<7BF
@DE18INS60510:318:000000000-B6LD3:1:1101:9366:5796 1:N:0:GTAGAGGATCGACTAG
TGGGGAATATTGCACAATGGAGGAAACTCTGATGCAGCGACGCCGCGTGAGTGAAGAAGTAATTCGTTATGTAAAGCTCTATCAGCAGGGAAGATAGTGACGGTACCTGACTAAGAAGCTCCGGCTAAATACGTGCCAGCAGCCGCGGTAATACGTATGGAGCAAGCGTTATCCGGATTTACTGGGTGTAAAGGGAGTGTAGGTGGCCATGCAAGTCAGAAGTGAAAATCCGGGGCTCAACCCCGGAACTGCTTGTGAAACTGTAAGGCTAGAGTGCAGGAGG
+
GGGGGDGG?FFGFGG9CEGGGDFGGGGFFGFCGFGGGGGECGGGGGGGGGGGFGGGGGG6CF9EFFFEFFG9FFFGGFGGGGFGGGFGCCCFGG<FFFGFFGGEGGFFGGFG9FGFGFCEFFGGGGGCGGFGGDFFGGFGGFGGGF@EFGCAFGF@C9FFBCBCGGGEC7BEFF@EE889BC;@CG4CBFFFGGEEC8C5;FFCFEGGG?FGG?GFGGGGF6+9@FGGCFGDGGG>.>*7;)77DD@C36CFFF*7F744:=C*=<BF?44?F<)6))-3<BE
@DE18INS60510:318:000000000-B6LD3:1:1101:13934:5834 1:N:0:GTAGAGGATCGACTAG
TGGGGAATATTGCACAATGGGGGAAACCCTGATGCAGCAACGCCGCGTGAGTGAAGAAGTATTTCGGTATGTAAAGCTCTATCAGCAGGAAAGAAAATGACGGTACCTGACTAAGAAGCCCCGGCTAACTACGTGCCAGCAGCCGCGGTAATACGTAGGGGGCAAGCGTTATCCGGATTTACTGGGTGTAAAGGGAGCGTAGACGGTTTTGCAAGTCTGAAGTGAAAGCCCGGGGCTTAACCCCGGGACTGCTTTGGAAACTGTAGGACTAGAGTGCAGGCGA
+
GGGGGGGGGGGFGGGGGGGGGGGGGGGGGGGGGGGGGGGGGGGGGGGGGGGGGGGGGGGGAFGGGGGGGGGGGGGGGGGGGGGGGGGGGGGGGGGGGGGGGGGGGGGGGGGGFDFFGGGGGGEGGGGGGGGGGGGGGGGGGGGGGGGGGDGGGGGFFGGGGGGEGGGGGGGGGGGGGGGGGGGGGGGGDGCGGGGDEEGGGGDGGGGCGEEGGFGGFFCFGGGGGGGGGGGGG3CDDFGGFF>@GGD5>CGGFFFFFF427*209<F?:4(2<>AFFFF####
@DE18INS60510:318:000000000-B6LD3:1:1101:6952:5879 1:N:0:GTAGAGGATCGACTAG
TGGGGAATATTGCACAATGGGGGAAACCCTGATGCAGCGACGCCGCGTGAGTGAAGAAGTATCTCGGTATGTAAAGCTCTATCAGCAGGGAAGAAAATGACGGTACCTGACTAAGAAGCCCCGGCTAACTACGTGCCAGCAGCCGCGGCAATACGTAGGGGGCAAGCGTTATCCGGAATTACTGGGTGTAAAGGGTGCGTAGGTGGTATGGCAAGTCAGAAGTGAAAACCCAGGGCTTAACTCTGGGACTGCTTTTGAAACTGTCAGACTAGAGGGAAGGAGA
+
FFGGGGGGGGF9EEFEFGGGGCGGDGG8BCFGGFDCFGCFFGGFGGGFEGD,CF,CDFGFGAFEGGGGCGGFGFGFDEFGDEEGGGGGGGGGFGGGG<F?EFEFGGGGGGGGFGGGGGGGGGGGGGGCCEFCGAFGGGGGGGGGGGGG*><AFGF<CFGGG7=@CF7EE<EFGGGGGGG7FFC:8E@ECFGGFGGGGDD21:C<?@;CFGFFC?FCEFFG:CCGDGFFC=*9C1/<@4<FF??@FE#####################################
@DE18INS60510:318:000000000-B6LD3:1:1101:18653:5916 1:N:0:GTAGAGGATCGACTAG
TGGGGGATATTGCACAATGGGGGAAACCCTGATGCAGCGACGCCGCGTGGAGGAAGAGGGTTTTCGGATTGTAAACTCCTGTCGTTAGGGACGATAATGACGGTACCTAACAAGAAAGCACCGGCTAACTACGTGCCAGCAGCCGCGGTAAAACGTAGGGTGCAAGCGTTGTCCGGAATTACTGGGTGTAAAGGGAGCGCAGGCGGGAAGACAAGTTGGAAGTGAAAACCATGGGCTCAACCCATGAATTGCTTTCAAAACTGTTTTTCTTGAGTAGTGCAGA
+
GGGGGGGGGGGGGGGGGGGGGGGGGGGGGGGGGGGGGGGGGGGGGGGGGGGGGGGGGGGGGGGGGGGGGGGGGGGGGCGGGGGGGGGGGGGGGGGGEGGGGGGGGGGGGGGGGGGGGGGGGGGDGGGGGGGGGGGGGGGGGGGGGGGGGDEAFFGFGFGCGGGGGGGGGGGGGGGGGGGGGGGGGGGGEGGGGGGGGGGGGDGGGEGCCECCEFFCFFDFGFCCEDGGGGFGGGGFFFGGFFEDFG4F@F4C:7*=CF9AFFC*9<FFF4>AA?DFFF>FFA4
@DE18INS60510:318:000000000-B6LD3:1:1101:19957:5917 1:N:0:GTAGAGGATCGACTAG
TGGGGAATCTTCCGCAATGGACGAAAGTCTGACGGAGCAACGCCGCGTGAGTGATGAAGGATTTCGGTCTGTAAAGCTCTGTTGTTTATGACGAACGTGCAGTGTGTGAACAATGCATTGCAATGACGGTAGTAAACGAGGAGGCCACGGCTAACTACGTGCCAGCAGCCGCGGTAATACGTAGGTGGCGAGCGTTGTCCGGAATTATTGGGCGTAAAGAGCATGTAGGCGGCTTAATAAGTCGAGCGTGAAAATGCGGGGCTCAACCCCGTATGGCGCTGGA
+
GGGGGGGGGGGGGEGFGGGGGGGGGGFFGGGGGGGGGGGGGGGGGGGGGGGGGGGGGGGGGGGGGGGGGGGGGGGGGGGGGGGGGGGGGGGGGGGGGGGGGGGGGGGGGGGGGGGGGGGGGGGGGGGGGGGGFGGGGGGGGGGGGGGGGGCGGFFFGGGFGDGGGGGGGGGGGGEGGGGGGCFGGGGGGGDEGE8C5AFFGGEG=+@F@FC5CE=CGGGGGGG4CDGGGGGGGG3:F=FGFFFFG>5D@G3CGFFFCDBFG>/>?3F################
@DE18INS60510:318:000000000-B6LD3:1:1101:25117:5929 1:N:0:GTAGAGGATCGACTAG
TCGGGAATATTGCGCAATGGAGGAAACTCTGACGCAGTGACGCCGCGTGCAGGAAGAAGGTTTTCGGATTGTAAACTGCTTTAGACAGGGAAGAACAAAGACAGTACCTGTAGAATAAGCTCCGGCTAACTACGTGCCAGCAGCCGCGGTAATACGTAGGGAGCGAGCGTTATCCGGATTTATTGGGTGTAAAGGGTGCGTAGACGGGAAGTCAAGTTAGTTGTGAAATCCCTCGGCTTAACTGAGGAACTGCAACTAAAACTGATTTTCTTGAGTACTGGAG
+
FFFG:EFFFGGFGCG+@BFF,FC:FFFFFGFGDFEEGEGGGGGGGGGGGGGGGGCFGCGFFGGGGGGCFGGGGCGGGGGFFFCFFGGGFEGG@FGGGGGGGGGGFGGFGGGGGGFGGFGF>FGGGGGEGGGFGGGGGGGFFGGGGGGGGGDEGGGGGGGGGGGGGGGGGGGGGGGGDEEGGGGGGGGGGGGGFEGGGECGGGDEGGC**?CGFEGFGGGFGGGGGGGGGFFGF<DEFFGFFFFFDC>C:GGFGFFFFC>DCFG:?<7AFFAA<42>ABFF?1F
@DE18INS60510:318:000000000-B6LD3:1:1101:23571:5930 1:N:0:GTAGAGGATCGACTAG
TGGGGAATATTGCACAATGGGCGCAAGCCTGATGCAGCCATGCCGCGTGTATGAAGAAGGCCTTCGGGTTGTAAAGTACTTTCAGCGGGGAGGAAGGGAGTAAAGTTAATACCTTTGCTCATTGACGTTACCCGCAGAAGAAGCACCGGCTAACTCCGTGCCAGCAGCCGCGGTAATACGGAGGGTGCAAGCGTTAATCGGAATTACTGGGCGTAAAGCGCACGCAGGCGGTGTGTTAAGTCAGATGTGAAATCCCCGGGCTCAACCTGGGAACTGCATCTGA
+
GGGGGGGGGGG<FGGGGGGGGGGGGGGGGGGGGGGGGGGGGGGGGGGGGGGGGGGFGGGGGGGGGGGGBFFGGGGGGFGFFGGGGGGGGGGGGGGGGGGGGGGGGGGGGGGGGGGCEFCFGFGGGGGGGGGGGGGGGGGGGGGGGGCGGFGGGGGGGGGGGGGGGGGGGGGGG5CCEFFGGDEGECEEGGGGGGGGF7<EGGECEFGF9CDCCEGGGGGGGGGGC3EDCGD7)9>)<6CC7@FFD+=FFFCF7=FFGDFFG@CFF0@?7FB:?02><>4<<AF
@DE18INS60510:318:000000000-B6LD3:1:1101:11929:5939 1:N:0:GTAGAGGATCGACTAG
TGGGGGATATTGCACAATGGGGGGAACCCTGATGCAGCGACGCCGCGTGGAGGAAGGAGGTTTTCGGATTGTAAACTCCTGTCGTTAGGGACGATAATGACGGTACCTAACAAGAAAGCACCGGCTAACTACGTGCCAGCAGCCGCGGTAAAACGTAGGGTGCAAGCGTTGTCCGGAATTACTGGGTGTAAAGGGAGCGCAGGCGGGAAGACAAGTTGGAAGTGAAAACCATGGGCTCAACCCATGAATTGCTTTCAAAACTGTTTTTCTTGAGTAGTGCAGA
+
GGGGGGGGDGGGGGGGGGGCCGG>*CFFGGGGGGGGGGGGGGGGGGGGGGGGGGGGGGGGCFGGGGG8EGGFGCGGGGGFGGGGGGFGFGGGGGGGGGGGGGGGGGGGGGGGGEGGGGGGGGGEGGGGGGGGGGGGGGGGFFGGGGGGGGGGGGGGGGECFGGFCFFGEGGGGGGGGGGGGFFGFFAECEFCGGGGGGGCEEEGGGDECECFFGGFFGGGC4<=CFCGG:DF7FGFF@GF:77BGFFG4DCCF*9@FG<4D?>F4456844<2?<<248>D##
@DE18INS60510:318:000000000-B6LD3:1:1101:20173:5942 1:N:0:GTAGAGGATCGACTAG
TGGGGAATATTGCACAATGGAGGAAACTCTGATGCAGCGACGCCGCGTGAGCGAAGAAGTAGTTCGCTATGTAAAGCTCTATCAGCAGGAAAGATAGTGACGGTACCTGACTAAGAAGCTCCGGCTAAATACGTGCCAGCAGCCGCGGTAATACGTATGGAGCAAGCGTTATCCGGATTTACTGGGTGTAAAGGGAGTGTAGGTGGCCAGGCAAGTCAGAAGTGAAAGCCCGGGGCTCGACCCCGGGACTGCTTTTGAAACTGCAGGGCTAGAGTGCAGGAGG
+
GGGGGGGGGGGGGGGGGGGGGGGGGGGGGGGGGGGGGGGGGGGGGGGGGGGGGG@FFGGGGGGGGGGGGDGFGGGGGGGGGGGGGGGGGGGGGGGGGGGGGGGGGGGGGGGGGGGGGGGGGGGGGGGGGGGGGGGGGGGGGGGGGGGGGGGGGGGFGCGGGGGGGGGGGGGFGGGGGGGGGGGGGGFGEEBBGGGGG>FF9CGGGGGGCGGGGEGGFFGGGGGGGGGGG*9DDGGFB3DGBDBDGEFGF*9DG4=?FGADDFGGFFFBF52:BBFF>DFF??F
@DE18INS60510:318:000000000-B6LD3:1:1101:22457:5952 1:N:0:GTAGAGGATCGACTAG
TGGGGAATATTGCACAATGGGGGAAACCCTGATGCAGCGACGCCGCGTGGAGGAAGAAGGTCTTCGGATTGTAAACTCCTGTTGTTGAGGAAGATAATGACGGTACTCAACAAGGAAGTGACGGCTAACTACGTGCCAGCAGCCGCGGTAAAACGTAGGTCACAAGCGTTGTCCGGAATTACTGGGTGTAAAGGGAGCGCAGGCGGGAGAACAAGTTGGAAGTGAAATCCATGGGCTCAACCCATGAACTGCTTTCAAAACTGTTTTTCTTGAGTAGTGCAGA
+
GEGGGGGGEGG<FFGGGGGGGGFGFGGGGGGGGGGGGGGGGGGGGGGGGGGGGGGGGGGGGGGGGGGGGGGGGGGGGGGGGGGGGGGGGFGGGGGGCFGGGGGGGGGGGGGGGGGGGGGGGGGGGGGFGGGGGGGGFGGGGGGGGGGGGGGGGGGGGGGGGGGGGGGGGGDEGGGGGGGGGGGGGGCEEGGGGGGGGGEEGGGGGEC5CEGGGGFFGGFGFGGGDGGGGGGGGGGF>:FGFFEFGGFFFGFGCF=BGGFFGFF7@AF?:*:B>?F49A?<9<8
@DE18INS60510:318:000000000-B6LD3:1:1101:18433:5976 1:N:0:GTAGAGGATCGACTAG
TGGGGAATATTGCACAATGGGGGAAACCCTGATGCAGCAACGCCGCGTGAGTGAAGAAGTATTTCGGTATGTAAAGCTCTATCAGCAGGAAAGAAAATGACGGTACCTGACTAAGAAGCCCCGGCTAACTACGTGCCAGCAGCCGCGGTAATACGTAGGGGGCAAGCGTTATCCGGATTTACTGGGTGTAAAGGGAGCGTAGACGGTTTTGCAAGTCTGAAGTGAAAGCCCGGGGCTTAACCCCGGGACTGCTTTGGAAACTGTAGGACTAGAGTGCAGGAGA
+
GGGGGGGGGGGGGGGGGGGGGGGGGGGGGGGGGGGGGFGGGGGGGGGFGGGGGGGGGGGGFGGGGGGFFGGGGGGGGGFGGGFGGGGGGGGGGGGGGGGGGGGGGGGGGGGGGGGGGGGGGGGGGGGGGGGGGG,FFGGGGGGGGGGGGGGGGGGCGGGGGGGGGGGGDEG5ECEEGGGGGGGGGGGGGFFCGGGGGGEGGGGGGGGGEGFGGFFFFGFFF=?FGGCGGFDGDGDB3<FCFFF@GG@<BFGG78**C49276FFFFFFF?7?BF>2AFF:6::
@DE18INS60510:318:000000000-B6LD3:1:1101:20272:5981 1:N:0:GTAGAGGATCGACTAG
TGGGGAATATTGCACAATGGAGGAAACTCTGATGCAGCGACGCCGCGTGAGTGAAGAAGTAGTTCGCTATGTAAAGCTCTATCAGCAGGGAAGATAGTGACGGTACCTGACTAAGAAGCTCCGGCTAAATGCGTGCCAGCAGCCGCGGTAATACGTATGGAGCAAGCGTTATCCGGATTTACTGGGTGTAAAGGGAGTGTAGGTGGCCAGGCAAGTCAGAAGTGAAAGCCCGGGGCTCAACCCCGGGACTGCTTTTGCAACGTCAGGGCTAGAGTGCAGGAGG
+
EEGF:CFF9FGCFGGGCGCFFGEEGCFGGGDECFCEE=:CGGGG>FBGGG>GFAFCABCDECFF<FGGDECFFFAFC:F;A3D;@F<FG7FGGG9FF@;CGCCFG@:,C<AFF@C<,2<CFFGGDGCFBF:FGCFEGGGGFGCFGG>8C88@:0;3@9CFGFEGG8CC8EGCG7CCGE5+<C<9E5AE8:CGGGE58CCGFFGF?E6FGCFGFFG?CFG=77+>7:+:?CCCC##################################################
@DE18INS60510:318:000000000-B6LD3:1:1101:20284:5996 1:N:0:GTAGAGGATCGACTAG
TGGGGAATATTGCACAATGGAGGAAACTCTGATGCAGCGACGCCGCGTGAGTGAAGAAGTAGTTCGCTATGTAAAGCTCTATCAGCAGGGAAGATAGTGACGGTACCTGACTAAGAAGCTCCGGCTAAATGCGTGCCAGCAGCCGCGGTAATACGTATGGAGCAAGCGTTATCCGGATTTACTGGGTGTAAAGGGAGTGTAGGTGGCCAGGCAAGTCAGAAGTGAAAGCCCGGGGCTCAACCCCGGGACTGCTTTTGAAACTGCAGGGCTAGAGTGCAGGAGG
+
GGGGDGGGGGGGGGGFAFFFCGCFGFGGGGGGGGGGGFGGGGGGGGFGGGDGGFGCAEFGGGGGGEGGGEGFGGGGGCFBEFF=FFCFGGGGGGGGGFFFGGGGGGFFC<FGGFFCCGGGGGGGGEEFFGGGGFFGFGGGFGGGGDGGGGGGGGGGGCGGGGF5@FGGCEGGC?CCEE*9AEFFEGFGGGGGFEGFGEFFGGGGGGGGFFFDD7F9CFFDGCFGFFFGG67CC5)<:;CF:>EBGGFGE7FDFFFFGGAB>BFGF?F18)382<BFBFFFFFF
@DE18INS60510:318:000000000-B6LD3:1:1101:19571:5997 1:N:0:GTAGAGGATCGACTAG
TCGGGAATATTGCGCAATGGAGGAAACTCTGACGCAGTGACGCCGCGTGCAGGAAGAAGGTTTTCGGATTGTAAACTGCTTTAGACAGGGAAGAACAAAGACAGTACCTGTAGAATAAGCTCCGGCTAACTACGTGCCAGCAGCCGCGGTAATACGTAGGGAGCGAGCGTTATCCGGATTTATTGGGTGTAAAGGGTGCGTAGACGGGAAGTCAAGTTAGTTGTGAAATCCCTCGGCTTAACTGAGGAACTGCAACTAAAACTGATTTTCTTGAGTACTGGAG
+
GGGGGGGGGGGGGFGE:FGGCEGGCEGGGGGGGGGGGGCGGGGGGGGGGGGGFGGGGGGGFFCEGED7FGGGGGGGGGG?EFGGGGGGGDGGGGGGGGGGGGGGGGGGFFFGGGGGGFFGDGG>FGCCGGGGGGFFGGGGGGGGGGGGGGGGGFGGGGGGGGGGGGGGDECE<FGDEDECF9FFGGEB;:FCFGGEGCCEGEECGGGGEGG<+2+90:>FGGGGGGGGF7CDDGGFF)7C=FBFFE@FFGGFGFFFGG30>?CF=A?################
@DE18INS60510:318:000000000-B6LD3:1:1101:15492:6005 1:N:0:GTAGAGGATCGACTAG
TGGGGAATATTGCACAATGGGCGCAAGCCTGATGCAGCCATGCCGCGTGTATGAAGAAGGCCTTCGGGTTGTAAAGTACTTTTAGCGGGGAGGAAGGGAGTAAAGTTAATACCTTTGCTCATTGACGTTACCCGCAGAAGGAGCACCGGCTAACTCCGTGCCAGCAGCCGCGGTAATACGGAGGGTGCAAGCGTTAATCGGAATTACTGGGCGTAAAGCGCACGCAGGCGGTTTGTTAAGTCAGATGTGAAATCCCCGGGCTCACCCTGGGTACTGCATCTGA
+
GGGGGGGGGGGFGGGGAFFGEGGGGGGGGGGGGGGGGGGGGGGGGGGFGGGGGGGGGGGGGGGGGGGGGGGGGGGGFGGGGGGGGGGGGEGGGGGGGGGGGGGGGGGGGGGGGGGDEGCFAFGGGGGGGGGGGGGGGGGGGGGGGGGGGGGGGGGGGGGGGGGGGGGGGGGGGGGGGGGGGGGC5EGDGGGFGGGG>FGGGGGGGGGGF8CFGGGEGGGGGGGGGGGDGGG)9DCF)7:DFFFFGGFGFGGGGFF:FGB>GFDF*4><BF?:<04:AFFFFFF
@DE18INS60510:318:000000000-B6LD3:1:1101:11303:6011 1:N:0:GTAGAGGATCGACTAG
TCGGGAATATTGCGCAATGGAGGAAACTCTGACGCAGTGACGCCGCGTGCAGGAAGAAGGTTTTCGGACTGTAAACTGCTTTAGACAGGGAAGAACAAAGACAGTACCTGTAGAATAAGCTCCGGCTAACTACGTGCCAGCAGCCGCGGTAATACGTAGGGAGCGAGCGTTATCCGGATTTATTGGGTGTAAAGGGTGCGTAGACGGGAAGTCAAGTTAGTTGTGAAATCCCTCGGCTTAACTGAGGAACTGCAACTAAAACTGATTTTCTTGAGTACTGGAG
+
GGGGGGGGCGGGG@FF@FGG,EFEEGEEFGGGGGGGGF8CEFGGGGGGEFFFF7BB<FF?FFGGGGGGGF,?FFFFGGGGGCGCGGE@DCEGGGGGGGFFCFFFGGGGGGGGGGGGGFFGGGGFGGGG@FGDGGGCFGGGCFGGGEEFGGGEG@FGGGGGGGGGGCEGGGGEFGGCCG5CGCEGGGGGGGGGGFDEGGEGGDGGFGECE5EFGCCFGGGGGGFFEGFFGG4CDFGB>>GGFFFFGFFFFGGFGBFFGGFFDFGGFBFAFF>AA27ABFAA:B@
@DE18INS60510:318:000000000-B6LD3:1:1101:11206:6015 1:N:0:GTAGAGGATCGACTAG
TGGGGAATATTGCACAATGGAGGAAACTCTGATGCAGCGACGCCGCGTGAGTGAAGAAGTAGTTCGCTATGTAAAGCTCTATCAGCAGGGAAGATAGTGACGGTACCTGACTAAGAAGCTCCGGCTAAATACGTGCCAGCAGCCGCGGTAATACGTATGGAGCAAGCGTTATCCGGATTTACTGGGTGTAAAGGGAGTGTAGGTGGCCAGGCAAGTCAGAAGTGAAAGCCCGGGGCTCAACCCCGGGACTGCTTTTGAAACTGCAGGGCTAGAGTGCAGGAGG
+
GGGGEECFEGFFFGGCEFGFFFGGGGGGGGCCFCEGGG@FGGGGGGGCECCCECEGGGGEGGFGGGGGGGGGGGGFFGGGGGGGGGFG@C@FGGGEGGGGGGGGGGGGGGGGG9BFFGGGGGGCCGGGFGGGGGFGGGCFGC<DFGFFFGFFFGGFGGGFC>FFBDCGEC8EFGGG@CEGGGGCFFGEEGCFFGGFDBCGGGGGGGGGGGFGFF5@FGGD>FFGFGFGGCFGGGDFEFG4?>@FGC><@4DGGF@?FCA209FGFFFFFF:?<DFBAF9048;
@DE18INS60510:318:000000000-B6LD3:1:1101:16678:6088 1:N:0:GTAGAGGATCGACTAG
TGAGGAATATTGGGCAATGGAGGCAACTCTGACCCAGCCATGCCGCGTGAGTGAGAAGGTTTTCGAATTGTAAAGCTCTTTCGGGTGTGAAGATGATGACGGTAACACCAGAAGAAGCCCCGGCAAACTTCGTGCCAGCAGCCGCGGTAATACGAAGGGGGCGAGCGTTGCTCGGAATTACTGGGCGTAAAGGGTGTGTAGGCGGTTAAGTAAGAGAGTGGTGAAATGCCGGGGCTCAACCTCGGAATTGCCAGTATGACTATTTAGCTAGAATGATGCAGCG
+
GGDFGGGGGGGGGFGGFCECEGGGEGGGGGGGGGGFGFGGGGGGGGGEGGGEFFGFGFGGGGGGGGG=EGGGGGGGGGGFFGGG@=FGEGGGFFGGGGFFGGGGGGGGGGFFGCFCGGGFGGGGGGGGFGGGGGGGGGGGGGGGEGD3<:=,3DDGGGGGGGEFG7CEGGGGGGGGGCFCFFGFFGGCEGFFGGFG:CEFGGGC=CGD@CCGCC0+:CFGGGFGFFFFC6CDGGDF)9CFFF@EDG5F@GF>D)<?CC4>GF**99F9<6?7A<<7ABFFF##
@DE18INS60510:318:000000000-B6LD3:1:1101:23809:6106 1:N:0:GTAGAGGATCGACTAG
TGGGGAATCTTCCGCAATGGACGAAAGTCTGACGGAGCAACGCCGCGTGAGTGATGACGGCCTTCGGGTTGTAAAGCTCTGTTAATCGGGACGAAAGGCCTTCTTGCGAATAGTTAGAAGGATTGACGGTACCGGAATAGAAAGCCACGGCTAACTACGTGCCAGCAGCCGCGGTAATACGTAGGTGGCAAGCGTTGTCCGGAATTATTGGGCGTAACGCGCGCGCAGGCGGATCAGTCAGTCTGTCTTAAAAGTTCGGGGCTTAACCCCGTGATGGGATGGG
+
GGGGGGGGGGGGGGGGGGGGGGGFGGGGGGGGGGGGGGGGGGGGGGGGGGGGGGGGGGGGGGGGGGGGEGFEFGGFGGGFFGGGGGGGGGGGECGGGGGGGGGGGGGGGGDGFGGGGGGGGGGAFGGGGGFEFGGGGGGGDGGGGGGGGGGGGGGGGFFFGGGGFGGGGGGGGGGGEFGGGFFGGGGGGGGFFGGGGGGFGGGCFFGGGCFFGGCGCCGGDD*98DEG5=5CCDGFF=F*@=FFGGFGF>FGFFFFG<03DFDFFAFBBFF:?88BBF#####
@DE18INS60510:318:000000000-B6LD3:1:1101:9805:6121 1:N:0:GTAGAGGATCGACTAG
TGGGGAATATTGCACAATGGGGGAAACCCTGATGCAGCGACGCCGCGTGGAGGAAGAAGGTCTTCGGATTGTAAACTCCTGTTGTTGGGGAAGATAATGACGGTACCCAACAAGGAAGTGACGGCTAACTACGTGCCAGCAGCCGCGGTAAAACGTAGGTCACAAGCGTTGTCCGGAATTACTGGGTGTAAAGGGAGCGCAGGCGGGAAGACAAGTTGGAAGTGAAATCTATGGGCTCAACCCATAAACTGCTTTCAAAACTGTTTTTCTTGAGTAGTGCAGA
+
GGGGGGGGGGGGGGGGGGGGGGDGGGGGGGGGGGGGGGGGGEGGGGGGGGGGGGGGGGGGGFGGGGGGGGFFF9@FGGG?CFFGGGGGDEGGFGFCEGGGGGGGGGGGGGGFGGGGGGGGGGGGGGGGGGGCEGGGGGGGGGGGGGGGGGGGGGGCGGGFGGGGGGGGE588FGGGDDEFGFFFGG@C*<CGGGGGDGDCEGGGGGGGEGGGGCFC7>CGGGGFFFGCG?FFGFD>>FC=FFBBG6@FF*:C794@C>57D4CD0:515654A?A<AABF>2=
@DE18INS60510:318:000000000-B6LD3:1:1101:6067:6141 1:N:0:GTAGAGGATCGACTAG
TGGGGGATATTGCACAATGGAGGAAACTCTGATGCAGCGACGCCGCGTGAGTGAAGAAGTAGTTCGCTATGTAAAGCTCTATCAGCAGGGAAGATAGTGACGGTACCTGACTAAGAAGCTCCGGCTCCATACGTGCCAGCAGCCGCGGTAATACGTATGGAGCAAGCGTTATCCGGATTTACTGGGTGTAAAGGGAGTGTAGGTGGCCAGGCAAGTCAGAAGTGAAAGCCCGGGGCTCAACCCCGGGACTGCTTTTGAAACTGCAGGGCTAGAGTGCAGGCGG
+
:EFFGGFGGDGGGGGFFEFGGFGGGGGGGGGEFGGFGFGGGGGCEGGFGCGGGCGGGGGGGGGGGGGGGGFFFC;BFGGGEGGEFGGGGG@FF<F9CFGFGGGG<FGGFGGG?9FFGGGGGGGEGG**?BEFGGGGFFGGGGGGGDEEGCEGGGGG+<8FCC>EGGGGEEG>GFEE*;EF+<FG6CACEF+<FG>8CEG9ECGEFGGF6=C=C*CCGCC2:DGGGGGFG6CDDGGE@>GCF:5>CGDDFFGGF4BFG594CFG947FB?>B############
@DE18INS60510:318:000000000-B6LD3:1:1101:12405:6147 1:N:0:GTAGAGGATCGACTAG
TGGGGAATATTGCACAATGGGGGAAACCCTGATGCAGCGACGCCGCGTGAGCGAAGAAGTATTTCGGTATGTAAAGCTCTATTAGCAGGGAAGAAAATGACGGTACCTGACTAAGAAGCCCCGGCTAACTACGTGCCAGCAGCCGCGGTAATACGTAGGGGGCAAGCGTTATCCGGATTTACTGGGTGTAAAGGGAGCGTAGACGGAGCAGCAAGTCTGATGTGAAAACCCGGGGCTCAACCCCGGGACTGCATTGGAAACTGTTGATCTGGAGTGCCGGAGA
+
GGGGGGGGGGGGGGGGGGGGGGGGGGGGGGFGGGGGGGGGGGGGGGGGFGGGGGFGGGGG9FGGGGGGGGGGGG@CFGGGGGGGCGGGGGGGGGGGGGGGGGGGFGGGGGGGGGGGGGGGGGGDGGD?FFGGEGFGGGGGGGGGGGGGGGEGCGGFCFGGDGGGGFFDGGGGGGGGCEGGGGGGGGGGGG+CFGGGGGGGGGGGDE5EGGGGCFGGGGGFC>EC?7+*ACCGDGG>EFDFFFDFGGD)7FGGGFFFGGFAG=FGFAFAB4><AF:(6>>B###
@DE18INS60510:318:000000000-B6LD3:1:1101:13644:6160 1:N:0:GTAGAGGATCGATTAG
TCGGGAATATTGCGCAATGGAGGAAACTCTGACGCAGTGACGCCGCGTGCAGGAAGAAGGTTTTCGGATTGTAAACTGCTTTAGACAGGGAAGAACAAAGACAGTACCTGTAGAATAAGCTCCGGCTAACTACGTGCCAGCAGCCGCGGTAATACGTAGGGAGCGAGCGTTATCCGGATTTATTGGGTGTAAAGGGTGCGTAGACGGGAAGTCAAGTTAGTTGTGAAATCCCTCGGCTTAACTGAGGAACTGCAACTAAAACTGATTTTCTTGAGTACTGGAG
+
GGGDGGGGGGGGGCFGGGGGGGGGGGGGGGGGGGGGGGFGGGGGGGGGGGGGGGFFFEAFGGGGGEGGGGGGGGFGGGGGGGFGGGGGGGGFGGGGGGFGGGGGGGGGGGGDFGGGGGGGFGGGGGGGGGGFGGGGGGGGGGGGGGGGGGGGGGGGGEFGGGGGGGGGGGGGGGG5?EEEGFGGGGGCGGGGGGGGGGGGGGGDGGGGGD*A9CEGEFFFFGGGG7FGGGGG<CDDFF3C@FFFFCFFFFGGGFFFGG?FGFCFBBF<<F<2<<?FFFA9?BF
@DE18INS60510:318:000000000-B6LD3:1:1101:18298:6165 1:N:0:GTAGAGGATCGACTAG
TGGGGAATCTTCCGCAATGGACGAAAGTCTGACGGAGCAACGCCGCGTGAGTGATGAAGGATTTCGGTCTGTAAAGCTCTGTTGTTTATGACGAACGTGCAGTGTGTGAACAATGTATTGCAATGACGGTAGTAAACGAGGAAGCCACGGCTAACTACGTGCCAGCAGCCGCGGTAATACGTAGGTGGCGAGCGTTGTCCGGAATTATTGGGCGTAAAGAGCATGTAGGCGGCTTAATAAGTCGAGCGTGAAAATGCGGGGCTCAACCCCGTATGGCGCTGGA
+
GGGGGGGGGGGGGGGGGGGGGGGGGGEFGGGGGGGGGGGGGGGGGGGGGGGGGFGGGGGGGGGGGGGGGGGGGGGGGGGGGGGGGGGFEGGGGGGGGGGGGGGGGGGGGGGGGGGGGGGGGGGGGGGGGGGGGGGGGGGDGGGGGGGGGGGGGGGGGGGGGGGGGGGGGGGGGGGGGGGGGCEFGGGGGGGGGGGGGGGGGGGGGGGDGGGGGGCCGFGGGGGGGFFGGGGGDGDF?FGGFFFFGGFGFGGGGF*9DDB9GBGDF<F:?B>2;17209BB###
@DE18INS60510:318:000000000-B6LD3:1:1101:7494:6209 1:N:0:GTAGAGGATCGACTAG
TGGGGAATATTGCGCAATGGGGGCAACCCTGACGCAGCCATGCCGCGTGAATGAAGAAGGCCTTCGGGTTGTAAAGTTCTTTCGGTAGCGAGGAAGGCATTTAGTTTAATAAACTAGGTGATTGACGTTAACTACAGAAGAAGCACCGGCTAACTCCGTGCCAGCAGCCGCGGTAATACGGAGGGTGCGAGCGTTAATCGGAATAACTGGGCGTAAAGGGCACGCAGGCGGTGACTTAAGTGAGGTGTGAAAGCCCCGGGCTTAACCTTGGAATTGCATTTCA
+
FGGGGGGGGGGGGGGGG>FGGGGGGGGFGFGGGEGGGGGGFGGGGGGGGGGGGGGGGGGFGFGGGGGGB:CFFAEGGGGGGGGGGGGFFGGDEFFDGGGGGGFFGGGGGGFGCGFFGGGGAEGGGGGEDFFFGGGGGFFGGGDFFGFGGGGCGGGGGGGGGGGGGGGGC@EGGGCEGGGGDGDGGGGGGGGGGGGGF7@EG>CEFCGGGGGGGE7CC77<GGGGDCGGGGGGG5CB*6*:F4*9CCFG37F=D?@FGGF>C@GG###################
@DE18INS60510:318:000000000-B6LD3:1:1101:25463:6225 1:N:0:GTAGAGGATCGACTAG
TGGGGAATATTGCACAATGGGGGAAACCCTGATGCAGCGACGCCGCGTGGAGGAAGAAGGTCTTCGGATTGTAAACTCCTGTTGTTGAGGAAGATAATGACGGTACTCAACAAGGAAGTGACGGCTAACTACGTGCCAGCAGCCGCGGTAAAACGTAGGTCACAAGCGTTGTCCGGAATTACTGGGTGTAAAGGGAGCGCAGGCGGGAAGACAAGTTGGAAGTGAAATCTATGGGCTCAACCCATAAACTGCTTTCAAAACTGTTTTTCTTGAGTAGTGCAGA
+
GGGGGGGGGGGGGGGGGGGGGGGGGGGGGGGGGGGGGGFGGGGGGGGGGGGGDGGGGGGGGGGGGGEGGGGGCGGGGGGGGGGGGGFGGGGGGGGGGGGGGGGGGGGGGGGGGFGEDGFCAFEGGGGGGGGGGGAGGGGGGGGGGGGGGGGGGGGGGGGGGGGGGGGGGGGGGGGGG>FGGGGGGFGGGGGFGGGGEEGGGGGGGGGGDGFFGGG?FGGGGGGG?DFGGGGGDFFFFFFGF>>@G6?:FGGGGFFFGF>)9FCFFFFFFFF<ADAFFFFA<D=
@DE18INS60510:318:000000000-B6LD3:1:1101:4301:6228 1:N:0:GTAGAGGATCGACTAG
TGGGGAATATTGCACAATGGAGGAAACTCTGATGCAGCGACGCCGCGTGAGTGAAGAAGTAGTTCGCTATGTAAAGCTCTATCAGCAGGGAAGATAGTGACGTTACCTGACTAAGAAGCCCCGGCTAACTACGTGCCAGCAGCCGCGGTAATACGTAGGGGGCAAGCGTTATCCGGATTTACTGGGTGTAAAGTGAGCGTAGACGGAGCAGCAAGTCTGATGTGAAAACCCGGGGCTCAACCCCGGGGCTGCCTTTGAAACTGTTGATCTGGAGTGCCGGAGA
+
FFGGGGFGFGEFGGGGFGGGGFG7FFFGGGFGFFGFFFCEFGGFFGG:>CFGFFFFGGGGGGGGGGEGDGGG,EFGGGFG9FGFFFFFGGFEGGG<AFEGGG4D8FFGGGFGGFGACEF8FGDGGGGGFGAEEF<FG<BFCGGFGGGEGG*EBFFG<FE:FFG7::FEGG*=FCGG7CGF9EGFGGGGC+?,<+4<EG8**/;CGDGGGFFF*:F?FGG>FFGG+*::C799DDD@FF*08F)<CE)15DGD*=@*:05):=CCF7FBFFF<A78(<A#####
@DE18INS60510:318:000000000-B6LD3:1:1101:15688:6229 1:N:0:GTAGAGGATCGACTAG
TGGGGAATATTGCACAATGGAGGAAACTCTGATGCAGCGACGCCGCGTGAGTGAAGAAGTAGTTCGCTATGTAAAGCTCTATCAGCAGGGAAGATAGTGACGGTACCTGACTAAGAAGCTCCGGCTAAATACGTGCCAGCAGCCGCGGTAATACGTATGGTGCAAGTGTTATCCGGATTTACTGGGTGTAAAAGGAGCGTAGACGGAGTGGCAAGTCTGGAGTGAAAACCCAGGGCTCAACCCTGGGACTGCTTTGGAAACTGTCAATCTAGAGTGCTGGAGA
+
GGGGGGGGGGGGGGGGGGGGGGGGGGGGGGGGGGGGGGGGGGGGGGGGGGGGGGGGGGGGGGGGGGGGGGGGGGFFGGGGGGGGFGGGGGGGGGGGGGGGGGGGGGGGGGGGGGGFGGFGGGGGGGGGGGFGCF@FGGGGGGGGGGGGGGGGGGGFGGGGGGGGGGFGGGGGGGGGGGGGGGGGGGGGGGGGFGGGGGGEGGGGGGGGGGGGFFGGGGGFFG6CGFCGGGCGCF7>FFGGFFFFFCF:FGGGGFFFG6ABFFFC=46AA=9AFF<AAB27616
@DE18INS60510:318:000000000-B6LD3:1:1101:6850:6239 1:N:0:GTAGAGGATCGACTAG
TCGGGAATATTGCGCAATGGAGGAAACTCTGACGCAGTGACGCCGCGTGCAGGAAGAAGGTTTTCGGATTGTACACTGCTTTCGACCGGGAAGAACAAAGACAGTACCTGTAGAATAAGCTCCGGCTAACTACGTGCCAGCAGCCGCGGTAATACGTAGGGAGCGATCGTTATCCGGATTTACTGGGTGTACAGGGTGCGTAGCCGGGCAGTCAAGTTAGTTGTGAAATCCCTCGGCTTAACTGAGTACCTGCAACTCAAACTGCTTTTCTTGAGTCCTTGAG
+
CF7CFGGG9EFCAFC+7BFF,CCFCFGGGGFD9@FFGGFFDFGE+FFGEF<<,=,CA,C8E<EFG:C,8BEF<,<FEFFFAF,++8+4++4:+,4B,,,B,B<BC5EFFGD,5,,B,,:C3B>++@C37@C9F>F,DF9<@>:CGDF:<F**@,?>C,4**,1<**,==FC*=FGC*33BE9,?+:*<8C9,++;5;>5/A*/*</8****:C+++<>*::>C:1*+2<CC477C3:FD**9@6*302*:C*9.*9C:8(*/::*6?<<FAA###########
@DE18INS60510:318:000000000-B6LD3:1:1101:12985:6283 1:N:0:GTAGAGGATCGACTAG
TGAGGAATATTGGTCAATGGACGCGAGTCTGAACCAGCCATGCCGCGTGCAGGATGACGGCTCTATGAGTTGTAAACTGCTTTTGTACGAGGGTAAACGCAGATACGTGTATCTGTCTGAAAGTATCGTACGAATAAGGATCGGCTAACTCCGTGCCAGCAGCCGCGGTAATACGGAGGATTCAAGCGTTATCCGGATTTATTGGGTTTGAAGGGTGCGTAGGCGGTTTGATAAGTTAGAGGTGAAATTTCGGGGCTCAACCCTGAACGTGCCTCTAATACTG
+
GGGGGGGGGGGGGGGGGGGGGGGGGGGGGGGGGGGGGGGGGGGGGGGGGGGGGGGGGGDGG7CGGGGC9FGGGGGFFGGGGGGGCFGGGEFC>GGGGGGGGCCFGGGGFGFGGGGGDGFG:FFGGGGGGGGGGGGDFCCCGGGGDGEGGGGGCGGGGGGGD8AFGGGGGG8E7FFGGGGGGGGC++<CEGEEFG>C>EGGGGGG?=E>8C?++77FGCDDDD52*9:<E5CGFFCFFF7FFF?F=EFC6>*9)>3@DFB)9><FF263(81?:)542<F)6>F
@DE18INS60510:318:000000000-B6LD3:1:1101:6993:6318 1:N:0:GTAGAGGATCGACTAG
TGGGGAATATTGGGCAATGGGGGAAACCCTGACCCAGCAACGCCGCGTGAAGGAAGAAGGCTTTCGGGTTGTAAACTTCTTTTACCAGGGACGAAGGACGTGACGGTACCTGGAGAAAAAGCCACGGCTAACTACGTGCCAGCAGCCGCGGTAATACGTAGGTGGCAAGCGTTGTCCGGATTTACTGGGTGTAAAGGGCGTGTAGGCGGGAGAGCAAGTCAGAAGTGAAATCTATGGGCTTAACCCATAAATGGCTTTGGAACTGGTACTCCTTAAGTATGGG
+
FGGGGGGGFGGGGGGFE@FGGCFEGGG<FCFGGGGFFFGGGGGCFCE@FFGFGGGGGGGCDFFFGGGGGEGGGGGGGCGFGGGGGGC:F7FFGGFGG>FGGG2FGGFGGG9FGFGGFFFFEGGGGGGGGCGFGGGGGGGGCGGFGGGGGGGG5CFFGGGGGGEFFG@?FGGGGGGGG5?*AEGDGG?EGGGG9?F9CEEGGG5CCGGGGGDGDEG?FGGGGGG7FCFGFC:7CCFF@5CFFF*9FGFGF##################################
@DE18INS60510:318:000000000-B6LD3:1:1101:6043:6332 1:N:0:GTAGAGGATCGACTAG
TGGGGAATATTGCACAATGGGGGAAACCCTGATGCAGCAACGCCGCGTGAAGGATGACGGTTTTCGGATTGTAAACTTCTTTTCTTAGTGATGAAGACAGTGACGGCAGCTAAGGCATAAGCATCGGCTAACTACGTTCCAGCAGCCGCGGTACTACGTAGGATGCAAGCGTTATCCGGCTTTACTGGGTTTCAAGGGAGCGCAGGCGGGACTGCAAGTTGGATGTGAAATACCGTTGCTTAACCACGGAACTGCATCCACACCTGTAGTTCTTGAGTGAAGT
+
CFGFGGGGGG9FFGGC<<CFG7FDBCCC8,C@,C,6C<EFFFGE76@>::CCC<,6C<FF7,4,C:F+8?,EFCFGG<?FDDF9FF9FF9FFDFA?<EFFGG,EFCC@:FFDAE8,:BF<FF?F8F7FFDCFEFF7D<D7=9<,,@FGDG7FD1,7>:FG,<,>:E9C9*6C<=FFG:8***?<EGCF5<*=+<BC28C=B*8:*:8?8C5:**:7<7:*:46:+0+::CF7C##################################################
@DE18INS60510:318:000000000-B6LD3:1:1101:6351:6333 1:N:0:GTAGAGGATCGACTAG
TGGGGAATATTGCACAATGGGGGAAACCCTGATGCAGCAACGCCGCGTGAAGGATGACGGTTTTCGGATTGTAAACTTCTTTTCTTAGTGATGAAGACAGTGACGGTAGCTAAGGAATAAGCATCGGCTAACTACGTGCCAGCAGCCGCGGTAATACGTAGGATGCAAGCGTTATCCGGATTTACTGGGTGTACAGGTAGCGCAGGCGGGACTGCAAGTTGGATGTGAAATACCGTGGCTTAACCGCGGAACTGCATCCAAAACTGTAGTTCTTGAGTGAAGT
+
CEFGGGGGFFGGGGGGGCGGGGGGGGGGGGGGGGGGGGGGEFGGGEFFGGFGGGGGGGGG:CEECFGEGC8EFGGGGGGGGGGGGGGGGGFGFGFGGGFGGGGGGEGFEGGG,BFDFF9AFFFCGGGGFFFGFGG@FCEF;,D7:FGGGE7<FEFGGGFFGGCGGGGGGE*BF@7EFECE5BFFGGGGFFCCC+<CC0A6ECCGCGGDGGGGGGGGGC7CCF6CCGCFF7?7FGDF:@GG>FFF*:<9B<G5DFFBFF2)>B*CFBFAA@42<AABBAABF<F
@DE18INS60510:318:000000000-B6LD3:1:1101:25413:6336 1:N:0:GTAGAGGATCGACTAG
TGGGGAATATTGCGCAATGGGGGCAACCCTGACGCAGCCATGCCGCGTGAATGAAGAAGGCCTTCGGGTTGTAAAGTTCTTTCGGTAGCGAGGAAGGCACTTAGTTTAATAAACTAGGTGATTGACGTTAACTACAGAAGAAGCACCGGCTAACTCCGTGCCAGCAGCCGCGGTAATACGGAGGGTGCGAGCGTTAATCGGAATAACTGGGCGTAAAGGGCACGCAGGCGGTGACTTAAGTGAGGTGTGAAAGCCCCGGGCTTAACCTGGGAATTGCATTTGA
+
GGGGGGGGFGGGGGGFGEGGGGGGGGGFGGGGGGGGGGGGGGGGGGGGGGGFGGGGGGFEFGGGGGGGGGEGGGGGGGGGGGGGGGGDEBFFGCGGGGGGGGFFGGGGGFDFFGGG9FGGGGGCFFGEG@FGGGGGGEDEGFGGCGGGCFGGGGGGGGGFGGGGGGGGFFGGEFCEFGGFCEGGGGEGGGGGGGGDEFGG5*;E9CFGGFFEGGDEFGG3>FADGGECEGDG5*9FF4>:@=FFGGFD>:>FGFFFD517DFF4*<F<2>3:214<A######
@DE18INS60510:318:000000000-B6LD3:1:1101:22158:6339 1:N:0:GTAGAGGATCGACTTG
TCGGGAATATTGCGCAATGGAGGAAACTCTGACGCAGTGACGCCGCGTGCAGGAAGAAGGTTTTCGGATTGTAAACTGCTTTAGACAGGGAAGAACAAAGACAGTACCTGTAGAATAAGCTCCGGCTAACTACGTGCCAGCAGCCGCGGTAATACGTAGGGAGCGAGCGTTATCCGGATTTATTGGGTGTAAAGGGTGCGTAGACGGGAAGTCAAGTTAGTTGTGAAATCCCTCGGCTTAACTGAGGAACTGCAACTAAAACTGATTTTCTTGAGTACTGGAG
+
GGGGGEGG?EEFGEFCCGGGFFGGGGGGGGGGGGGGGGGGGGGGGGGGGCFFFGGGFGFGGGAFCFCCFGGGGGGGG,FFFGGGGGGGGCFGGGGGGFGGGGGGGGGGGGGGGCFGEB:FFFGFFDC@GGGGGGGCFFGGGFCGGGGGGGE>GGGGGGGGDFEEEDGGGGG58EGCE8;ECGGGFGFEGGGGGGGGG8CCGEEEFDGGECEGGGGGGGGGGGGGGFF*AG<FDGDEFFGC=FFFFFF6>F4CFFFFGG)5:?FF?A=9AFF9>)56<A9<07;
@DE18INS60510:318:000000000-B6LD3:1:1101:14290:6340 1:N:0:GTAGAGGATCGACTAG
TCGGGAATATTGCGCAATGGAGGAAACTCTGACGCAGTGACGCCGCGTGCAGGAAGAAGGTTTTCGGATTGTAAACTGCTTTAGACAGGGAAGAACAAAGACAGTACCTGTAGAATAAGCTCCGGCTAACTACGTGCCGGCAGCCGCGGTAATACGTAGGGAGCGAGCGTTATCCGGATTTATTGGGTGTAAAGGGTGCGTAGACGGGAAGTCAAGTTAGTTGTGAAATCCCTCGGCTTAACTGAGGAACTGCAACTAAAACTGATTTTCTTGAGTACTGGAG
+
GGGGGGGGFGGGGFFEDEGGFEFGGFGGGGGGGGGGGGCFGGGGGGGGEGGFGGGGGGGGFGGGGGGFGGGCG9DFGGGGGGGGGGGGGEGFFGGGGGGGGGGGGGGGGGGGGFGGGGFGGGGCGGGGGGGGGGGGGEFGG7CFGGGGDCG<FGGFGGGGGG@BEEGGGGGGGGFGGGGGGFFF@EC3C89FFGGDEGGGEG5>FGGGGCEGFFFGGGGGCFGGDGEDGF997CC@BFGC?F4677<4>FGFF?FFGGFFF=679:6>DFBA448><<AA?FF
@DE18INS60510:318:000000000-B6LD3:1:1101:15111:6340 1:N:0:GTAGAGGATCGACTAG
TGGGGAATTTTGGACAATGGGCGAAAGCCTGATCCAGCAATGCCGCGTGCAGGATGAAGGCCTTCGGGTTGTAAACTGCTTTTGTCCGGAACGAAAAGCTTCGGGTTAATACCCTGGAGTCATGACGGTACCGTAAGAATAAGCACCGGCTAACTACGTTCCAGCAGCCGCGGTAATACGTAGGGTGCAAGCGTTAATCGGAATTACTGGGCGTAAAGCGTGCGCAGGCGGTTTTGTAAGACAGAGGTGAAATCCCCGGGCTCAACCTGGGAACTGCCTTTGT
+
GGGGGGCFFGGGGGFFFFFCGGGCGGGGDGGGGGGGGF@FGGFGEGGGDCFFF@FGFGGGGGGGGGEGGG>C?FFFGGGCGGGGG,CCE7FCGEEGGFGGGGCCCFGGGGCCEGGGG8<DFGGFGGGGGGGGGG<FGFGGFAGFGGGGFGG7FFGCAFF,CF,CFCCGGGGGE<@CCFGGFGEEEFGGFGGGGGGGDGGFDGCFGDGGGF5>CEGGFGG3DDGGGGGGGG37>5FFFBGC4=?FC65D5CGGGFFFCD0-5)CD*.74(0(2:BF>FBFF>4@
@DE18INS60510:318:000000000-B6LD3:1:1101:16282:6350 1:N:0:GTAGAGGATCGACTAG
TGGGGAATATTGCACAATGGGGGAAACCCTGATGCAGCAACGCCGCGTGAGTGAAGAAGTATTTCGGTATGTAAAGCTCTATCAGCAGGAAAGAAAATGACGGTACCTGACTAAGAAGCTCCGGCTAAATACGTGCCAGCAGCCGCGGTAATACGTATGGAGCAAGCGTTATCCGGATTTACTGGGTGTAAAGGGAGTGTAGGTGGCCAGGCAAGTCAGAAGTGAAAGCCCGGGGCTCAACCCCGGGACTGCTTTTGAAACTGCAGGGCTAGAGTGCAGGAGG
+
GGGGGGGGGGGGGGGGGGGGGGGGGGGGGGGGGGGGGGGGGGGGGGGGGGGGGGGFGGGGGGGGGGGGGGGGGGGGGGGGGGGGGGGGGGGGGGGGGGGGGGDFGGGGGGGGGGGGGGGGGGGGGGGFGGFGGGFGGGGGGGGGGGGGGGGGGGGGGFGGGGGGFGGGGGGGGGGGGGGG?FGGGGGGEFGGGGGGGGGGGGGGGGGGGCFGGGFGFGGFCFGGGGC*C=FDGDGFFFGGFFFFG=BGBFDG>4BFGG2<GFGGFBFFFFFF<?FFFFB?:2>
@DE18INS60510:318:000000000-B6LD3:1:1101:23999:6362 1:N:0:GTAGAGGATCGACTAG
TGGGGAATATTGCACAATGGGGGAAACCCTGATGCAGCGACGCCGCGTGAAGGAAGAAGTATCTCGGTATGTAAACTTCTATCAGCAGGGGAGATAGTGACGGTACCTGACTAAGAAGCCCCGGCTAACTACGTGCCAGCAGCCGCGGTAATACGTAGGGGGCAAGCGTTATCCGGATTTACTGGGTGTAAAGGGAGCGTAGACGGTGTGGCAAGTCTGATGTGAAAGGCATGGGCTCAACCTGTGGACTGCATTGGAACCTGTCATACTTGAGTGCCGGAGG
+
GGGGGGGGGGGGGGFGGGGGGGGGCGGGGGGGGGGGGGCFGGGGGGGGGGGGGGGGGGGGECEEFGFGGFGGGGGGGGGGFGGGGG<FGGGG@EGGGGGGGGGGGGGGGGGGGGGCA@FGGGGGGGGGGGFGGGGGGFFG7,DFGGGGGGGGGGG?FGGCGGGG*88EGGGGGGGGGGGGGGEFGF8CCGGGGGGGDGGGEEEGGD=FGGGGFCGFFGGGGGGGGGGGGGGGFFCFFFFDF@FFGGFGFGGFGFFFG74(9FGFFBFB>FF<A7>A<>>B0;>
@DE18INS60510:318:000000000-B6LD3:1:1101:13167:6388 1:N:0:GTAGAGGATCGACTAG
TGGGGAATATTGCACAATGGGGGAAACCCTGATGCAGCAACGCCGCGTGAGTGAAGAAGTATTTCGGTATGTAAAGCTCTATCAGCAGGAAAGAAAATGACGGTACCTGACTAAGAAGCCCCGGCTAACTACGTGCCAGCAGCCGCGGTAATACGTAGGGGGCAAGCGTTATCCGGATTTACTGGGTGTAAAGGGAGCGTAGACGGTTTTGCAAGTCTGAAGTGAAAGCCCGGGGCTTAACCCCGGGACTGCTTTGGAAACTGTAGGACTAGAGTGCAGGAGA
+
GGGGGGGGGGGGGGGGGGGGGGGGGGGGGGGGGGGGGGGGGGGGGGGGGGGGGGGGGGGG9EGGGGGGGGGGGGGGGGGGGGGGGGAFGGGGGGGGGGGGGGGGGGGGGGGGGGFFEFGGGG7FGGEGGGGGGGFGGGGFFGGGGGG7FGGGGGGGGGGGGGGGG7EGGGCGGGGGGGGGGGGGGGGGGFFCCFGFEECGGGGGGGGGEGGGGFCFGGG=>FGGGCGFGFGGGGD>DF<FF7>DGGFG@<DF*8@?FG2<GFGGFAF<?F:BB)6<BAAB:2>
@DE18INS60510:318:000000000-B6LD3:1:1101:10037:6390 1:N:0:GTAGAGGATCGACTAG
TGGGGAATATTGCACAATGGGGGAAACCCTGATGCAGCAACGCCGCGTGAGTGAAGAAGTATTTCGGTATGTAAAGCTCTATCAGCAGGAAAGAAAATGACGGTACCTGACTAAGAAGCCCCGGCTAACTACGTGCCAGCAGCCGCGGTAATACGTAGGGGGCAAGCGTTATCCGGATTTACTGGGTGTACAGGGCTCGTAGACGGAGCATCAAGTCTGATGTGAAAACCCGGGGCTCAACCCCGGGACTGCATTGGAAACTGTTGATCTGGAGTGCCGGAGA
+
FFCECFGGDGG?FGGFFGFGGEDGCFG,=EG<ECAFGGCFFGGGGEGFGGGGGGDFGG<FFFEGG,BF7DFF;FF,FFGGGGGFFG;FG>FBFF@AFFEGFGDBFECG9FFFF9F,?FG:FG>FGGGG@GGGGGFGGG7EFFGGGGC*2*/<9FGEF:EEEC58@CEEGGC5CFGG8?EG?CAFF8AEG?+<+2?**;8CCF>FE*;CCF6E<:+<+:C7?:FFDF7CF*977<D<7>*97>D<C=BC>DGGGFFFC*.4F=**9./.<=4)9:B?AF64;9B
@DE18INS60510:318:000000000-B6LD3:1:1101:24585:6392 1:N:0:GTAGAGGATCGACTAG
TGGGGAATATTGCACAATGGGGGAAACCCTGATGCAGCAACGCCGCGTGAAGGATGACGGTTTTCGGATTGTAAACTTCTTTTCTTAGTGATGAAGACAGTGACGGTAGCTAAGGAATAAGCATCGGCTAACTACGTGCCAGCAGCCGCGGTAATACGTAGGATGCAAGCGTTATCCGGATTTACTGGGTGTAAAGGGAGCGCAGGCGGGACTGCAAGTTGGATGTGAAATACCGTGGCTTAACCACGGAACTGCATCCAAAACTGTAGTTCTTGAGTGAAGT
+
GGGGGGGGGGGGGGGGGGGGGGGGGGGGGGGGGGGGGGGGGGGGGGGGGGGGGGGGGGGGFGGGGGGGGGGGGGGGGGGGGGGGGGGGGGGGGGGGGGGGGGFGGGGGGGGGGGGFGGGGGGGGGGGGGGGGGGGGGGGGFDGGGGGGGGGGGGGGGGGGGGGFGGGG9DGGGGGGGGGGGGGGGGGGGGG8FGGGGGDCEEEGGGGGGGEGGFGGGGFGGGFGGGGGGGGGGGGF)>DGFFFFGGFGFG35FFFFGFB3C8FGFFFAAFFFFF<4:AA)6AF
@DE18INS60510:318:000000000-B6LD3:1:1101:27045:6405 1:N:0:GTAGAGGATCGACTAG
TGAGGAATATTGGTCAATGGACGCAAGTCTGAACCAGCCATGCCGCGTGCAGGATGACGGCTCTATGAGTTGTAAACTGCTTATGTACGAGGGTAAACGCAGATACGTGTATCTGTCTGAAAGTATCGTACGAATAAGGATCGGCTAACTCCGTGCCAGCAGCCGCGGTAATACGGAGGATTCAAGCGTTATCCGGATTTATTGGGTTTAAAGGGTGCGTAGGCGGTTTGATAAGTTAGAGGTGAAATTTCGGGGCTCAACCCTGAACGTGCCTCTAATACTG
+
GGGGGGGGGGGFGGGGGGGGGGGGGGGGGGGGGGGGGGGGGGGGGGGGGGGGGGGGGGGGGGGGGGGGGGGGGGGGGGGGGGGGGGGGGGGGGGGGGGGGDGGGGGGFFFGFGGAFGGGGGFGGGGGGGGGGDGGGGGGGGGGGGGGGGGGGGG7FGGGGGGFFCGGGGGEGGGGGG5CEFFGGFCFEGGGGGGGGGGGGG7CFGG=GEFGFGGDC=CDDG:EFGC:DEGGG:7>BFFGCFFF>FGF=6*22/7:>CGBFGFDGF0FBFF::?BF:ABAFB9F
@DE18INS60510:318:000000000-B6LD3:1:1101:14519:6406 1:N:0:GTAGAGGATCGACTTG
TAGGGGATTTTCGGCAATGGGGGAAACCCTGACCGAGCAACGCCGCGTGAAGGAAGAAGTAATTCGTTATGTAAACTTCTGTCATCGAGGAAGAACGGTGGATATAGGGAATGATATCCAAGTGACGGTACTCTATAAGAAAGCCACGGCTAACTACGTGCCAGCAGCCGCGGTAATACGTAGGTGGCGAGCGTTATCCGGAATTATTGGGCGTAAAGAGGGAGCAGGCGGCACTAAGGGTCTGTGGTGAAAGATCGAAGCTTAACTTCGGTAAGCCATGGAA
+
GGGGGGGGGGGGG+CFFFGGGGGGGGGGGGGGGGGGGGGGGGGGGGGFEGGGGGGFGGGGDEFFGGGGGGGGEFGGGGGGGGGGG<FFFFGGCGGGGGGGGFFGGGGGF8FGGGGGGGGG@FFCFGDGGGGGGGACFFDFGFGGGGGG7FGGGFGGGGGGGGGGGG@FFDGGGGDGGGGGGFFGGFGGEG>EGEDEGGGGG5:FGCGCCGGGCCEEGF7CFCGGGGFGG5CCGGG?F4CDF@FFDFFF:CC:CFFFGGFFGFGGFFF9<B:??B)<:7A07>4
@DE18INS60510:318:000000000-B6LD3:1:1101:9894:6411 1:N:0:GTAGAGGATCGACTAG
TCGGGAATATTGCGCAATGGAGGAAACTCTGACGCAGTGACGCCGCGTGCAGGAAGAAGGTTTTCGGATTGTAAACTGCTTTAGACAGGGAAGAACAAAGACAGTACCTGTAGAATAAGCTCCGGCTAACTACGTGCCAGCAGCCGCGGTAATACGTAGGGAGCGAGCGTTATCCGGATTTATTGGGTGTAAAGGGTGCGTAGACGGGAAGTCAAGTTAGTTGTGAAATCCCTCGGCTTAACTGAGGAACTGCAACTAAAACTGATTTTCTTGAGTACTGGAG
+
GGGGGGGGGGGGGGGEGGGGGGGGGGGGGGGGGGGGGGGGGGGGGGGGGGGGGGGGGGGGDFGGGGGGGGGGGGGGGGGFGGGGGGGGGGGFEGGGGGGGGGGGGGGGGFFFFDGGGGGGGGGGGGGGGGGGGGGAFGGFGFGGGDGGEGGGGGGGGGGGGGGGGGDEEEGGGGGGDGGEC?GGGGGGEGGGGGGGGGGGGGG5?EGGGGGGGGGGGGGGGGGG5F7FGFGDGGGFFFGCFFFFGGFCFGGGFBFFGGBF>FFFFFFFA?99<A?F>2>FFBF
@DE18INS60510:318:000000000-B6LD3:1:1101:6352:6436 1:N:0:GTAGAGGATCGACTAG
TGGGGAATATTGCACAATGGAGGAAACTCTGATGCAGCGACGCCGCGTGGGCGAAGAAGTAGTTCGCTATGTAAAGCTCTATCAGCAGGGAAGATAGTGACGGTACCTGACTCAGAAGCTCCGGCTAAATACGTGCCAGCAGCCGCGGTATACGTAGGGGGCAAGCGTTATCCGGATTTACTGGGTGTAAAGGGAGCGTAGACGGTTTTGCAAGTCTGAAGTGACAGCCCGGGGCTTAACCCCGGGACTGCTTTGGAAACTGCAGGGCTAGAGTGCATGAGGG
+
@CFGGGGGEGGGGGGCFFGGFGFFFFFGGGFCFGACEFEGGGGGGGGGFFGGDFFFFGC5EGFGGGDGF?EFAFGGGGGGGGGDFGFEFEGCFGFGGE?FF:FGGGGGGFGG,DBFD@FFDFEDGEGDGFAFFF<CFCGGFGGGDGEEGFFGGGG9:FFB:C:<BFEGGGGCDGGGCEGGGGFFFFGE;+B>C*CCEGEEG>CEGGGDFG9+3<?EFGF*2C9F+:CCE*7>C)))7)*:7)77CDFGFGFG7??)2:)3>BGCF?#################
@DE18INS60510:318:000000000-B6LD3:1:1101:17639:6438 1:N:0:GTAGAGGATCGACTAG
TGGGGAATATTGCACAATGGAGGAAACTCTGATGCAGCGACGCCGCGTGAGTGAAGAAGTATTTCGGTATGTAAAGCTCTATCAGCAGGGAAGAAAATGACGGTACCTGACTAAGAAGCACCGGCTAAATACGTGCCAGCAGCCGCGGTAATACGTATGGTGCAAGCGTTATCCGGATTTACTGGGTGTAAAGGGAGCGTAGGTGGCAAGGCAAGCCAGAAGTGAAAACCCGGGGCTCAACCGCGGGATTGCTTTTGGAACTGTCATGCTAGAGTGCAGGAGG
+
GGGGGGGGGGGGGGGGGGGGGGGGGGGGGGGGGGGGGGFGGGGGGGGGGGGGGGGGGGGGGGGGGGGGGGGGGGGGGGGGGGGFGGGGGGGGGGGGGGGGGGGFFGGGFGGGGFGGGGGGGGGEGGGGGGGGGGFGGGGGGGGGGGGGGGGGGGGGGGGGGCGGG@FGGGGGGGGDCGGGGGGGFGGGGGF<EGEG>EGGGGGGGGGGGGGGGGGGGGGGGGGGGGCFGGGGCDGBEFGGFFEFGGF3>CDFFFFFGGFFGFCFFAFFBFBFFFFFFA>??BF
@DE18INS60510:318:000000000-B6LD3:1:1101:11233:6440 1:N:0:GTAGAGGATCGACTAG
TGGGGAATATTGCACAATGGAGGAAACTCTGATGCAGCGACGCCGCGTGAGTGAAGAAGTAGTTCGCTATGTAAAGCTCTATCAGCAGGGAAGATAGTGACGGTACCTGACTAAGAAGCTCCGGCTAAATACGTGCCAGCAGCCGCGGTAATACGTATGGAGCAAGCGTTATCCGGATTTACTGGGTGTAAAGGGAGTGTAGGTGGCCAGGCAAGTCAGAAGTGAAAGCCCGGGCCTCAACCCCGGGACTGCTTTTGACACTGCAGGGCTAGAGTGCAGGAGG
+
GGGGGGGGDGGGGGGFFFGGGFGGGGGGGGGGFGGGGGGGEGGGEGGGGDGGGFGGGGGGCFDGGGCFGFGFGG9FGGGGGGGGGGGGGDFGGFGEGGFGGGD<FDFGGGGGGFGGGG8FEGGEEG7ACCFCFC:FCCFGCA@FDGE5ECCCFGFCEECECFGDCF>EGGGGG?E*;>ECGF7<AA;>:<<+<EE1:EC@F?FGGGGGGGF==F5CFFGG*90*<:CF6CDDCC)8>FG6<@FEGGFGF45C:47FF<):<6=F*3F(,72:>?A########
@DE18INS60510:318:000000000-B6LD3:1:1101:24635:6454 1:N:0:GTAGAGGATCGACTAG
TGGGGAATATTGCACAATGGAGGAAACTCTGATGCAGCGACGCCGCGTGAGTGAAGAAGTAGTTCGCTATGTAAAGCTCTATCAGCAGGGAAGATAGTGACGGTACCTGACTAAGAAGCTCCGGCTAAATACGTGCCAGCAGCCGCGGTAATACGTATGGAGCAAGCGTTATCCGGATTTACTGGGTGTAAAGGGAGTGTAGGTGGCCAGGCAAGTCAGAAGTGAAAGCCCGGGGCTCAACCCCGGGACTGCTTTTGAAACTGCAGGGCTAGAGTGCAGGAGG
+
GGGGGGGGGGGGGGGGGGGGGGGGGGGGGGGGGGGGGGFGGGGGEGGGGGGGGGGGGGGGCFFFGGGEGGGGGGGGGGGGGGGGGGGGGGGGFGGGGGGGGGGGGGGGGGGGGGGGGGGGGGGGGGGGGGGGGGGGGGGGGGGGGGGGGGGGGGGFFGGGGGGGGGGGGGGGGGGGCEGGGFF@FGGC*@FGGGGGGGGGGGGGGGGGGGGFGGGGFFGFGGGGGGGGG*9C<CDFFFGGFF>BGGFGE557:FFFGC<-:BFGFBF118,..)6<ADF??FF
@DE18INS60510:318:000000000-B6LD3:1:1101:14916:6459 1:N:0:GTAGAGGATCGACTAG
TGGGGAATATTGCACAATGGAGGAAACTCTGATGCAGCGACGCCGCGTGAGTGAAGAAGTAGTTCGCTATGTAAAGCTCTATCAGCAGGGAAGATAGTGACGGTACCTGACTAAGAAGCCCCGGCTAAATACGTGCCAGCAGCCGCGGTAATACGTATGGAGCAAGCGTTATCCGGATTTACTGGGTGTAAAGGGAGTGTAGGTGGCCAGGCAAGTCAGAAGTGAAAGCCCGGGGCTCAACCCCGGGACTGCTTTTGAAACTGCAGGGCTAGAGTGCAGGAGG
+
GGGGGGGGGGGGGGGGGGGGGGGGGGGGGGGGGGGGGGGGGGGGGGGGGGGDGGGGGGGGGGGGGGGGGGGGGGGGGGGGGGGGGGGGGGGGGGGGFGGGGGGGGGGGGGGGGGGGGFGGGGGGGGGGGGGGGGGGGGGGGGGGGGGGGGGGFGGGGGGGFFGGC8FGGGDGGFGCEEGGGGGGGGGGGGGGGGCFGGGGGGGGGGGGGGGGGGGFCFGCCFGCGC?CG=FGD<DDEFGGFFFFGGFGFGGGGFBFGDF<7@>F?:49B@FFFFDFF<BFFF>
@DE18INS60510:318:000000000-B6LD3:1:1101:16624:6468 1:N:0:GTAGAGGATCGACTAG
TGGGGAATTTTGGACAATGGGCGAAAGCCTGTTCCAGCAATGCCGCGTGCAGGATGAAGGCCTTCGGGTTGTAAACTACTTTTGTACGGAACGAAAAGCTTCGGGTTAATACCCTGGAGTCATGACGGTACCGTAAGAATAAGCACCGGCTAACTACGTGCCAGCAGCCGCGGTAATACGTAGGGTGCAAGCGTTAATCGGAATTACTGGGCGTAAAGCGTGCGCAGGCGGTTTTGTAAGACAGAGGTGAAATCCCCGGGCTCAACCTGGGACCTGCCTTTGT
+
GGGGGGGGGGGGGGFFFGGGGGGGGGGFFGGGGGGFEEFGGGGGGGGGGGGGGGGGGGFGGGGGGCGGGEGGGGGGGAFFGGGFGGGGD7?FDGGGGGGGGGGGGGGGCEFGGGGGG><FGGFFFGGGGGGGEFB:AFGF<>9FFFGEEFGGGGGGGGGGGGGGGFCCGCD@ECFCF9BFCCEEEC5CFF+<=CEGGGG7ECEGFGGGDGCGGGGEFC7<5*:CE3:<EGG)9>F@>FC76??FFGFG:CF7C?FFFG#########################
@DE18INS60510:318:000000000-B6LD3:1:1101:10613:6474 1:N:0:GTAGAGGATCGACTAG
TGGGGAATATTGCACAATGGGGGAAACCCTAATGCAGCGACGCCGCGTGAGCGAAGAAGTATTTCGGTATGTAAAGCTCTATCAGCAGGGAAGAAAATGACGGTACCTGACTAAGAAGCCCCGGCTAACTACGTGCCAGCAGCCGCGGTAATACGTAGGGGGCAAGCGTTATCCGGATTTACTGGGTGTAAAGGGAGCGTAGACGGAGCAGCACGTCTGATGTGAAAACCCGGGGCTCAACCCCGGGACTGCATTGGAAACTGTTGATCTGGAGTGCCGGAGA
+
GGGGGGGGGGGGGGGGGGGGGGGFGGGGGGGGGGGGGGGGGGGGGGGGGGGGGGGGGGGGGGGGGGGGGGGGGGGGGGGGGGGGGGGGGGGCFGGGGGGGGGGGGGGGFGGGGGGGGGGCGGGGGGGGGGGGGGFGGGGGGGGGGGGGGGGGGGGGGCEGD>EGGFFGGGGGGGGG>EGGGGGGGGGGGGCFGGGGGEEGGGGGGGGGGGGGG6>FGGGFGGGGG7CGGGGDGC:@FFGG@>BFGGFGFGGGFFFFGGADG?GFFFFBAFFF2:?:AF69>FB
@DE18INS60510:318:000000000-B6LD3:1:1101:27796:6481 1:N:0:GTAGAGGATCGACTAG
TGGGGAATATTGCACAATGGGGGAAACCCTGATGCAGCAACGCCGCGTGAGTGAAGAAGTATTTCGGTATGTAAAGCTCTATCAGCAGGAAAGAAAATGACGGTACCTGACTAAGAAGCCCCGGCTAACTACGTGCCAGCAGCCGCGGTAATACGTAGGGGGCAAGCGTTATCCGGATTTACTGGGTGTAAAGGGGGCGTAGACGGTTTTGCAAGTCTGAAGTGAAAGCCCGGGGCTTAACCCCGGGACTGCTTTGGAAACTGTAGGACTAGAGTGCAGGAGA
+
GGGGGGGGGGGGGGGGGGGGGGGGGGGGGGGGGGGGGGGGGGGGGGGGGGGGGGGGGGGGGGGGGGGGGGGGGGGGGGGFGGGGGGGGGGGGGGGGGGGGGGGGGGGGGGGGGGGGGGGGGGGGGGGGGGGGGGGGGGGGGGGGGGGGGGGGFGGFGGGGGGGGGGGGGGGGGGGGGGGGGGGGGGFGGGGGGECECGGGGGGGGGEG8EGGGGFFCDFCCDGGEGGGGGGGGGGFFF4CFFFEGGDGFGGGGFFFGFA<47DFFBFFFF??2<AD2AFFFF#
@DE18INS60510:318:000000000-B6LD3:1:1101:26634:6488 1:N:0:GTAGAGGATCGACTAG
TGGGGAATTTTGGACAATGGGGGCAACCCTGATCCAGCCATGCCGCGTGCGGGAAGAAGGCCTTCGGGTTGTAAACCGCTTTTGTCAGGGACGAAAAGGTGCGGGTTAAGAGCTAGCACTGATGACGGTACCTGAAGAATAAGCACCTGCTAACTACGTGCCAGCAGCCGCGGTAATACGTAGGGTGCGAGCGTTAATCGGAATTACTGGGCGTAAAGCGTGCGCAGGCGGTTGGGTAAGACAGATGTGAAATCCCCGGGCTTAACCTGGGAACTGCATTTGT
+
GGGGGGGGFGGGGGGGGGGGGGGGGGGGGGGGGGGGGGGGGGGGGGGGGGGGGDEGGGGGGGGGGGGGGG7FGGGGGGGFGGGGGGFDGGGGGGGGEGGGGGGGG7<FGGDFGGGFCGGG?EGGGGGGGGEGFGFFCFFGGFFFGGGGGCFGGGGGGGGFGGGFGGGGFGGGGGDGCFGGFGGGGFGGGC?EGEEE>7CFCEGGFFGGDEEGGECCC>C5>C57=7E3EGDD<<<3>=<79?@FDCFFFC>7:F:?F7;()8CC###################
@DE18INS60510:318:000000000-B6LD3:1:1101:6530:6506 1:N:0:GTAGAGGATCGACTAG
TGGGGAATATTGCACAATGGGGGAAACCCTGATGCAGCGACGCCGCGTGAGCGAAGAAGTATTTCGGTATGTAAAGCTCTATCAGCAGGGAAGAAAATGACGGTACCTGACTAAGAAGCCCCGGCTAACTACGTGCCAGCAGCCGCGGTAATACGTAGGGGGCAAGCGTTATCCGGATTTACTGGGTGTAAAGGGCGCGTAGACGGAGCAGCAAGTCTGATGTGAAAACCCGGGGCTCAACCCCGGGCCTGCATTGGAAACTGTTGATCTGGAGTGCCGGAGC
+
FEFGGGCGGGGGGGGGGGGGGGGG:FGAFGGGGGGGGG:FGGGGGGGGGGGGGGGG>FFGGGGGGGEGGGGGGGGGGGGGGGGGGGGGGGG<FD8FCFGGGGGGGGGGGFGGGGAACFFGFGGGGGG8DEGGGF8FGEFGG:FFEGGDGGFGGGGGCFGE7CE:BCFGGECFF7C??EG?CCFGCFFGEFF9C?E*:C5:EGGGGGGCCFFG8?FGCGG:CGFGFFCGGG3DD5CBEF=0?5;8D55)7C3<F4@?FD)4C*::@2=AFF<>)03:<<BF###
@DE18INS60510:318:000000000-B6LD3:1:1101:15286:6508 1:N:0:GTAGAGGATCGACTAG
TGGGGAATATTGCACAATGGAGGAAACTCTGATGCAGCGACGCCGCGTGAGTGAAGAAGTAGTTCGCTATGTAAAGCTCTATCAGCAGGGAAGATAGTGACGGTACCTGACTAAGAAGCTCCGGCTAAATACGTGCCAGCAGCCGCGGTAATACGTATGGAGCAAGCGTTATCCGGATTTACTGGGTGTAAAGGGAGTGTAGGTGGCCAGGCAAGTCAGAAGTGAAAGCCCGGGGCTCAACCCCGGGACTGCTTTTGAAACTGCAGGGCTAGAGTGCAGGAGG
+
GGDGEGGGGGGGGGGGGGGGGGGGGGGGGGGGGGGGGGCGGGGGGGECFFFBFGGGGGGGGGGGGGGGGGGGGGGGGGGGGGGGCGFGGEFGGGGGFGGGGGGGGGGGGGGFFGCGFFGGGGGGGGGGGGFFGGGGGD7EFCGGGGGDGGGGGGGCFGC@CFGG6EGGGGEGGGGCCCGGGGGGGGGDGF7CFGGGGGFFCCGGGGGGGGGGGGFGGGGG*7:F77:>F*9DG:DDBFGCFFDBCEB5@GCC7@6@F*.9DFFGF>426F#############
@DE18INS60510:318:000000000-B6LD3:1:1101:19564:6523 1:N:0:GTAGAGGATCGACTAG
TCGGGAATATTGCGCAATGGAGGAAACCCTGACGCAGTAACGCCGCGTGCAGGAAGAAGGCTTTCGGATTGTAAACTTCTTTAGACAGGGAAGAACAAAGACAGTACCTGTAGAATAATCTCCGGCTAACTACGTGCCAGCAGCCGCGGTAATACGTAGGGCGCGCGCGTTCTCCGGATTTTTTGGGTGTAAAGGGTGCGTAGACGGGAAGTCAAGTTAGTTGTGCAATCCCTCGGCTTAACTGAGGAACTGCAACTCAAACTGATCTTCTTGAGTACTGGAG
+
GFGGGGGG,FG,FFFFGGGG<<FFFF,,BFFGGGDGGCFGGGGGGGGGGC7<FF,AF=FG,,BFGGGEGGGGGGGCA,CF<F?B,C,EFGF,BFGEG@8,B>FGGFGGGDBCA,C<F=,:,833<::3@>3>FGECCFGGGF@@F<>*CF*<CFGCB<F7:,4*:**3*1:*20385*/*0+02:*8;>=E<0<+*A:?*;88EC5:>*2:CF++0<:C70>EFG*<DGG<4*7)5>)9D?F#########################################
@DE18INS60510:318:000000000-B6LD3:1:1101:26972:6525 1:N:0:GTAGAGGATCGACTAG
TGGGGAATATTGCACAATGGGGGAAACCCTGATGCAGCGACGCCGCGTGGAGGAAGAAGGTCTTCGGATTGTAAACTCCTGTTGTTGAGGAAGATAATGACGGTACTCAACAAGTAAGTGACGGCTAACTACGTGCCAGCAGCCGCGGTAAAACGTAGGTCACAAGCGTTGTCCGGAATTACTGGGTGTAAAGGGAGCGCAGGCGGGAAGACGAGTTGGAAGTGAAATCTATTGGCTCAACCCATAGACTGCTTTCAAAACTGTTTGTCTTGACTAGTGCAGA
+
GGGGGGGGGGGGGGGGFAFGGFFGGGCGGGGGGGFGGG@CFGGGGGGGD@F8CEFGGGGGGGFFGGGEGGGFGFCDFFGGGGGFF@8<EC8,BEFGGFE<E:CBB>FGGEGGGG?BFDEFGG+:C7B>>FFGGGC@CG7CF,<CBFFCC<>FCGBDDF7;FFFC@CFGCEGGFG*CEEGF9?@FG5CEEF+,2+7CC5CC*::8**:5>E6F**:*/?FD*2AF7>?C?ECG*294?66*<>D>7*)2?C7<FBFF7>2)9FFC###################
@DE18INS60510:318:000000000-B6LD3:1:1101:10308:6527 1:N:0:GTAGAGGATCGACTAG
TGGAGAATATTGCACAATGGAGGAAACTCTGATGCAGCGACGCCGCGTGAGTGAAGAAGTAGTTCGCTATGTAAAGCTCTATCAGCAGGGAAGATAGTGACGGTACCTGACTAAGAAGCTCCGGCTAAATACGTGCCAGCAGCCGCGGTAATACGTATGGAGCAAGCGTTATCCGGATTTACTGGGTGTAAGGGGAGTGTAGGTGGCCAGGCAAGTCAGAAGTGAAAGCCCGGGGCTCAACCCCGGGACTGCTTTTGAAACTGCAGGGCTAGAGTGCAGGAGG
+
GGGGGGGGGGGGGGGGGGGGFGGGGGGGGGGGGFGGGGCFGGGGGGGGDEFGGGGGGGGGGGGGGGCFGGGGGAFGGGGGGGGGGFGGGGF8FDFGGGFFGGGFCEFG9BEFGFGGC,BEGGE@CGD<FGFEFGDFGGGGGGGGGGGGG7CFAFGGCGFFFFFGG7CEGGCGGGGG>E>BFGGGDDGEGG?F7E8C8EFCGGFFG=GG6C=FF:EFF7F>*7E=EC7CF*1>)9/8BFCC@FEFG*57>CGGCBFFG3:4CFGGF>476F:B2?BDBFFF(8@
@DE18INS60510:318:000000000-B6LD3:1:1101:10070:6539 1:N:0:GTAGAGGATCGACTAG
TGGGGAATATTGCACAATGGGGGAAACCCTGGTGCAGCGACGCCGCGTGAGCGATGAAGTATTTCGGTATGTAAAGCTCTATCAGCAGGGAAGAAAATGACGGTACCTGACTAAGAAGCCCCGGCTAACTACGTGCCAGCAGCCGCGGTAATACGTAGGGGGCAAGCGTTATCCGGATTTATTGGGTGTAAAGGGTGCGTAGACGGGAAGTCAAGTTAGTTGTGAAATCCCTCGGCTTAACTGAGGAACTGCAACTAAAACTGATTTTCTTGAGTACTGGAGA
+
GGGGGGGGFGGGFGGGGGGFGGGGGGGGGGGGGGGGGGCGGGGGGGGGGGGGGGGGGGGGGGGGGGGGGGGGGFGFGGGGGGGG;FF@EGGGGGGGFGGGGGFFGGGGGGFGGFFCFGGGGGGGGGG?FGGGGGGCGGGGCFCFGGGGGGCFGGGGGGGGGGDGGGGCGGGGG:EGDGE9CG?GFCGGGG?C@CGGGGDGD88ECEGCEGGGG7EGGGFGGGGGFGGGG?FGG33>F>FFFFF4C545>C4>C=?@FCDFG?FGFFFFFF9<<D:AA9AB?:6
@DE18INS60510:318:000000000-B6LD3:1:1101:21073:6552 1:N:0:GTAGAGGATCGACTAG
TAGGGGATTTTCGGCAATGGGGGAAACCCTGACTGAGCAACGCCGCGTGAAGGAAGAAGTAATTCGTTATGTAAACTTCTGTCATAGAGGAAGAACGGTGGATATAGGGAATGATATCCAAGTGACGGTACTCTATAAGAAAGCCACGGCTAACTACGTGCCAGCAGCCGCGGTAATACGTAGGTGGCGAGCGTTATCCGGAATTATTGGGCGTAAAGAGGGAGCAGGCGGCACTAAGGGTCTGTGGTGAAAGATCGAAGCTTAACTTCGGTAAGCCACGGAA
+
GGGGGGGGGFGGG>FCFGGGGGGGGGGFGGGGGGGGGGFGGGGGGGGGGGGGGGGGGGGGGGGGGGGGGGGGGGGGGGGGDGGGGAFGGGFGGGGGGGGFGGGGGGGGFGGGGGGGGGGGGGGDGGGGGGGGGGFFGGGGGGGFCCGGDGGGFGGGGGGFGGGGGGCFGEGDGGDDFFGFB9ACFCCCB?EGGGGGGGG5C8EGGDGGDCFGGG5=57:FFCEGEGGGGGDG:55</<FGFFFFCFFGFGFCF5FFGG:0CFCF4>F################
@DE18INS60510:318:000000000-B6LD3:1:1101:18006:6553 1:N:0:GTAGAGGATCGACTAG
TGGGGAATATTGCACAATGGAGGAAACTCTGATGCAGCGATGCCGCGTGAGGGAAGAAGGTTTTAGGATTGTAAACCTCTGTCTTCAGGGACGAAAAAAGACGGTACCTGAGGAGGAAGCTCCGGCTAACTACGTGCCAGCAGCCGCGGTAATACGTAGGGAGCGAGCGTTGTCCGGAATTACTGGGTGTAAAGGGAGCGTAGGCGGGATCGCAAGTCAGATGTGAAAACTATGGGCTTAACCCATAAACTGCATTTGAAACTGTGGTTCTTGAGTGAAGTAG
+
GGGGCFGG@FEFFGGFEGGGGGGGGGGGGGGGGFGGGGEGGGGGGDGGGGGGGGGDFGGGGGGG,BEAFFGGGGGGGGGGFFGFGFGEE8FGGGGFGGGGGGGDGGEEFFGFGFGGGGGGGGGGEGGGGGGGGGFFEFDEGFDFGGGGGGEGCGGCF@EE7FGGGEGGGFGGGGGGGDGGGFGG?6CGGGG7EFCGFEE*CEEGGGGECEGCGECCFGFG=FGGGGGGGGGFC?FFFFGGFFFFGG5C4CG7F=BFCF2:26DG64??:F<<<A:>AF)66>F
@DE18INS60510:318:000000000-B6LD3:1:1101:24768:6564 1:N:0:GTAGAGGATCGACTAG
TGGGGAATATTGGGCAATGGACGCAAGTCTGACCCAGCAACGCCGCGTGAAGGAAGAAGGCTTTCGGGTTGTAAACTTCTTTTGTCAGGGAAGAGCAGAAGACGGTACCTGACGAATAAGCCACGGCTAACTACGTGCCAGCAGCCGCGGTAATACGTAGGTGGCAAGCGTTGTCCGGATTTACTGGGTGTAAAGGGCGTGCAGCCGGGCCGGCAAGTCAGATGTGAAATCCACGGGCTTAACCCGTGAACTGCATTTGAAACTGTTGGTCTTGAGTATCGGA
+
GGGGGGGGGGGGGGGGGGGGGGGGGGGGGGGGGGGGGGGGGGGGGGGGGGGGGGGGGGGGGGGGGGGGGGGGGGGGGGGGGGGGGGGGGFGFFGFGGGGGGGGGGGGGGGGFGG>GGGGGGGGGDGGGGGGGGGGGGGGGFGGGGGGGGGG>FGGGGGGGGGGGGGCFCEGGGEFGGGGGGFGGGGGGGGGG9EGGG5EECCFGGGGGGGGGGGGGGGGGGGGGGGG>CF>7FFGF3<DFF?FFGGDCFFGG=F=@>DF2CFGGFFFA<DBA44>FFFFFFB3
@DE18INS60510:318:000000000-B6LD3:1:1101:23128:6566 1:N:0:GTAGAGGATCGACTAG
TGGGGAATATTGGGCAATGGGCGCAAGCCTGACCCAGCAACGCCGCGTGAAGGAAGAAGGCTTTCGGGTTGTAAACTTCTTTTCTTAGGGACGAAGCAAGTGACGGTACCTAAGGAATAAGCCACGGCTAACTACGTGCCAGCAGCCGCGGTAATACGTCGGTGGCAAGCGTTATCCGGATTTACTGGGTGTAAAGGGCGTGTAGGCGGGATTGCAAGTCAGATGTGAAAACCACGGGCTCAACCTGTGGCCTGCATTTGAAACTGTAGTTCTTGAGTACTGG
+
FDFGGGGGGGGFGEGGGGGGGGGFGGCFGGGGFEDGGGFGGGGGEGGGGGGGGGGGFFGGGFFFFFGGGGGGGGGGGGGGEFGGGGFGGGGGGGGDEG8FE9<FE@F@FFGFGDGCFFDFCDDFGFGGGCFFF,@:F<F@F@B<EBFCG*>>FGGFGGA,=:4<CFCF><CGGGGFCEGEEGFGEFGGCEECFG9FFCCGEEGDGGGCEGDGFCGGEFGFFG?F+CCFG+:417FB>FCD>FF)9C@GF5CFGF57CDA4:7**06F24FA############
@DE18INS60510:318:000000000-B6LD3:1:1101:18039:6567 1:N:0:GTAGAGGATCGACTAG
TGGGGAATATTGCACAATGGGGGAAACCCTGATGCAGCAACGCCGCGTGAGTGAAGAAGTATTTCGGTATGTAAAGCTCTATCAGCAGGAAAGAAAATGACGGTACCGGAATAGAAAGCCACGGCTAACTACGTGCCAGCAGCCGCGGTAATACGTAGGTGGCAAGCGTTGTCCGGAATTATTGGGCGTAAAGCGCGCGCAGGCGGATCGGTCAGTCTGTCTTAAAAGTTCGGGGCTTAACCCCGTGATGGGATGGAAACTGCCAATCTAGAGTATCGGAGAG
+
GGGGGGGGGGGGGGGGGGGGGGGGGGGGGGGGGGGGGGGGGGGGGGGGGGGGGGGGGGGGGGGGGGGGGGGGGGGGGGGGGAFGGGGGGFGGGGGGGGGGGGGGGGGGGGGGGGGGGGGGGGGGGGGGGGGGGGGFGGGGGGGGGGGGGGGGGGGGGGGGGGGGGCDGGGDGGGGGDGFGGGGFGGGGGGGFGGGGGEDGGGGGGGGGGGGGGGFFGDGGGFGGGGGGGGGGCDDDFFGFF?FFG5BCFFGG<FEFGGDBGFGGFFFF2=:<?F<2<?F?B9B
@DE18INS60510:318:000000000-B6LD3:1:1101:26288:6571 1:N:0:GTAGAGGATCGACTAG
TGGGGAATATTGCACAATGGGGGAAACCCTGATGCAGCAACGCCGCGTGAGTGAAGAAGTATTTCGGTATGTAAAGCTCTATCAGCAGGAAAGAAAATGACGGTACCTGACTAAGAAGCCCCGGCTAACTACGTGCCAGCAGCCGCGGTAATACGTAGGGGGCAAGCGTTATCCGGAATTACTGGGTGTAAAGGGTGCGTAGGTGGTATGGCAAGTCAGAAGTGAAAACCCAGGGCTTAACTCTGGGACTGCTTTTGAAACTGTCAGACTGGAGTGCAGGAGA
+
FFFG>FFCFGGGGFFCGCFGGGGEGGGFG@FFGGGGGFDCFFGGCCFCFGGGGFGGGG<FE<FAEFGGGFFAFFGGGGFGGGGGGGFGFEEFGGGGDFFEFGGGGGGGGGGFDGGCCFFGGD@FCGGGDEFDCFFF<DGFGGGGGGGGGDGGGFGFGGGGGCFG:F7CEEEG:FF7@CF79CFGGDB8EFGFGGDGGGGGECE@F=;+AFFFCEGFCGGFFGGFGCGGGE5D*9:7>:CDF??FG6>*85DGDFF6C5A2CBCGF9?A:?:((4?BBB#####
@DE18INS60510:318:000000000-B6LD3:1:1101:27477:6585 1:N:0:GTAGAGGATCGACTAG
TGGGGAATATTGCACAATGGAGGAAACTCTGATGCAGCGACGCCGCGTGAGTGAAGAAGTAATTCGTTATGTAAAGCTCTATCAGCAGGGAAGATAGTGACGGTACCTGACTAAGAAGCTCCGGCTAAATACGTGCCAACAGCCGCGGTAATACGTATGGAGCAAGCGTTATCCGGATTTACTGGGTGTAAAGGGAGTGTAGGTGGCCATGCAAGTCAGAAGTGAAAATCCGGGGCTCAACCCCGGAACTGCTTTTGAAACTGTAAGGCTGGAGTGCAGGAGG
+
GGGGGGGGGGGGGGGGGFGGGGGGGGGGGGGGGGGGGGGGGGGGGGGGGGGGGGGGGGGGGGGGGGGGGGGGGGGGGGGGGFGGGGGGGGGGGGGGGGGGGGGGGGGGGGGGGGGGGGGGGGGGGGGGGGGGGGGGGG,FGGGGGGGGGGGGGGGGGGGGGGGGGGGGGGDGGGGGGGGGGGGGGGGEEGGGGGGGG8FCFE?CGGGDGFGGFFFFGGG7>FGGGGFGGGGGGDG:BFG6@FB>DEEGFGGG76@FFGFFG4>CFA???F(18<?BFBF?::D
@DE18INS60510:318:000000000-B6LD3:1:1101:21198:6595 1:N:0:GTAGAGGATCGACTAG
TGAGGAATATTGGTCAATGGACGCAAGTCTGAACCAGCCATGCCGCGTGCAGGATGACGGCTCTATGAGTTGTAAACTGCTTTTGTACGAGGGTAAACGCAGATACGTGTATCTTTCTGAAAGTATCGTACGAATAAGGATCGGCTAACTCCGTGCCAGCAGCCGCGGTAATACGGAGGATTCAAGCGTTATCCGGATTTATTGGGTTTAAAGGGTGCGTAGGCGGTTTGATAAGTTAGCGGTGAAATTTCGGGGCTCCACCCTTAACGTGCCTCTAATACTT
+
GGGGGGGGFGGGGGGDFGGDGGGGGGGGGGGGGGGGGGGGGGGGGGGGGDGGGGGGGFGGGGGGFGCFBFEGFFFGGG9BFFGF9FFEF*CFFGGGGGGGGD7C<FFG,?<FFF9CFG9;<<:F9FGGFFFGG7C<<<:>EGGCE@FGFGGDE@@ECFFCFGGG>DGDEECF+CFGG55:CEFC+<FEGG>@C:EC:ECFGGCEGGEGGGF+A9EG59CGG)7C*C:CE77>*C7@B*:*5)05508CFGG4D##############################
@DE18INS60510:318:000000000-B6LD3:1:1101:4674:6611 1:N:0:GTAGAGGATCGACTAG
TGGGGAATATTGCACAATGGGGGAAACCCTGATGCAGCGACGCCGCGTGAGCGAAGAAGTATTTCGGTATGTAAAGCTCTATCAGCAGGGAAGAAGAATGACGGTACCTGACTAAGAAGCACCGGCTAAATACGTGCCAGCAGCCGCGGTAATACGTATGGTGCAAGCGTTATCCGGATTTACTGGGTGTAAAGGGAGCGCAGGCGGTACGGCAAGTCTGATGCGAAATACCGGGGCTCAACCCTGGTACTGCATTGGAAACTGTCGGACTAGAGTGTCGGAG
+
-CFGGGDFFDFGGGGGGGGGGGGGGGGFG<FFGGFFGFGGGFGBCCFFCBFCGGFGGGGCGFFCGFE+@7:,@CFGGGGFF9FCCFB<C7<<FGGGGGFFGGGGGGGGGFEFG9EFG9<FGFEFGGGGGGGGGGFCF@CFGGGGGCCEE>5;<CFF?6CFGCEFFGGCEEEG59CEE:5CFGG+<FC*::CCFGFECG5EEEGCEGG>8*:58E=E9>CFCDCDEGCCC+:<>C7@5>394);>GG@*9:*7C66FGGF<>@*C=9@>>B047<8<AA4:B9D
@DE18INS60510:318:000000000-B6LD3:1:1101:27477:6620 1:N:0:GTAGAGGATCGACTAG
TGGGGAATATTGCACGATGGGCGCAAGCCTGATGCAGCCATGCCGCGTGTATGAAGAAGGCCTTCGGGTTGTAAAGTACTTTCAGCGGGGAGGAAGGGAGTAAAGTTAATACCTTTGCTCATTGACGTTACCCGCAGAAGAAGCACCGGCTAACTCCGTGCCAGCAGCCGCGGTAATACGGAGGGTGCAAGCGTTAATCGGAATTACTGGGCGTAAAGCGCACGCAGGCGGTTTGTTAAGTCAGATGTGAAATCCCCGGGCTCAACCTGGGAACTGCATCTGA
+
GGGGGGGGGGGGGGGGEFGGGGGGGGGFGGGGGGGGGGGGGGGGGGGGGGGGGGGGGGGGGGGGGGGGGGGGGGGGGGGGGGGGGGGGGGGGGGFGGGGGGGGGGGGGGGGGGGGGGGGGGGGGGGGGGGGGGGGGGGGGGGGGGGGGGGGGGGGGGGGGGGGGGGGGGGGGGGGGGGGGGGGGGGGGGGGGGGGGGFGGGGEGGGGGFGGG:EE>FDGGGGGGGGG3CED5DCGFFF:DFFFFFGFCFGDGFFFFGG>>G>7CF?F?BFB::?BDBFFFAB=
@DE18INS60510:318:000000000-B6LD3:1:1101:4692:6623 1:N:0:GTAGAGGATCGACTAG
TGGGGAATATTGCACAATGGGGGAAACCCTGATGCAGCGACGCCGCGTGAGCGAAGAAGTATTTCGGTATGTAAAGCTCTATCAGCAGGGAAGAAGAATGACGGTACCTGACTAAGAAGCACCGGCTAAATACGTGCCAGCAGCCGCGGTAATACGTATGGTGCAAGCGTTAGCCGGATTTACTGGGTGTAAAGGGAGCGCAGGCGGTACGGCAAGACTGATGCGAAATCCCGGGGCTCAACCCTGGTACTGCATTGGAAACTGTCGGACGAGAGGGACGGAG
+
CFGCGGGFC@EFFEFEG-EFGGGD>EFFGFGGCFFCFGEGFGGECFGGGG:CEGGGGG?<@3@DFGF7DCFFGGGGG9DD<<BFGGGGG7CGGGGGGGGGGGEGGGGGGCFFGFGGGGGGGF7<<*?EEGEGGCFFCCGGGG6EE5EECEGEGFEGCFFGC9<7:<<8C*2A*3<CGE8*:EGCFF58;*<A?FFGGCEG>*:8CE*:C*:C5E77*2*29CFGECEDFG*<5<C@35CC=5>B*:569F*:C6/6C*39F######################
@DE18INS60510:318:000000000-B6LD3:1:1101:18470:6628 1:N:0:GTAGAGGATCGACTAG
TGGGGAATATTGCACAATGGGGGAAACCCTGATGCAGCAACGCCGCGTGAGTGAAGAAGTATTTCGGTATGTAAAGTTCTATCAGCAGGAAAGAAAATGACGGTACCTGACTAAGAAGCCCCGGCTAACTACGTGCCAGCAGCCGCGGTAATACGTAGGGGGCAAGCGTTATCCGGATTTACTGGGTGTAAAGGGAGCGTAGACGGTTTTGCAAGTCTGAAGTGAAAGCCCGGGGCTTAACCCCGGGACTGCTTTGGAAACTGTAGGACTAGAGTGCAGGAGA
+
GGGGGGGGGGGGGGGGGGGGGGGGGGGGGGGGGGGGGFDFGGGGGGGGGGGGGGGGGGGGGGGGGGGGGGGGGGGGGGGGGGGGGGGGGGGGGGGGGGFGGGGGGGGGGGGGGGGGGGGGGGGGGGGGGGGGGGFGGGGGGGGGGGGGGGGGGGGGGGGGGGGGFGGGGGGGGGGGGGGGGGGGGGGGEGFFGGGGGGGGGGDGE=AECGGGGFGGGGGG76FFCGGGGFFDGGC@BFGGFFFFGEEDEFDFDB=FGFA<G?CGFFF27:??4?AF>AA71<F
@DE18INS60510:318:000000000-B6LD3:1:1101:21497:6635 1:N:0:GTAGAGGATCGACTAG
TGGGGAATATTGCACAATGGAGGAAACTCTGATGCAGCGACGCCGCGTGAGTGAAGAAGTAGTTCGCTATGTAAAGCTCTATCAGCAGGGAAGATAGTGACGGTACCTGACTAAGAAGCTCCGGCTAAATACGTGCCAGCAGCCGCGGTAATACGTATGGAGCAAGCGTTATCCGGATTTACTGGGTGTAAAGGGAGTGTAGGTGGCCAGGCAAGTCAGAAGTGAAAGCCCGGGGCTCAACCCCGTGACTGCTTTTGAAACTGCAGGGCTAGAGTGCAGGAGG
+
GGGGGGGG,FGFGGGGGGGGFGGGGGGGGGGGGGGFGGEGGGGGEGGGGFGGGGGGGFGGGCFGG+FGGGGGGGGGGGGGGGGGFGFFGGD>FCGFGGCGGGGGGGGGGGGGGGGGGGGGGGEDGGGCGGGGGG:FGFGG7FGGGGGGG8*<FGGGGGGG90C**CGC/A>FGGGD*CEFFGGG6FGGGG+3<FC5EGGGGGGGGGGFCGGGG5CFGGGG:CGGGGGGFFGD3))5@FGGF:@:D*7*<DGGFFFFGG>67@CCFFF0?>:?2246<A<?B:B
@DE18INS60510:318:000000000-B6LD3:1:1101:26803:6646 1:N:0:GTAGAGGATCGACTAG
TCGGGAATATTGCGCAATGGAGGAAACTCTGACGCAGTGACGCCGCGTGCAGGAAGAAGGTTTTCGGATTGTAAACTGCTTTAGACAGGGAAGAACAAAGACAGTACCTGTAGAATAAGCTCCGGCTAACTACGTGCCAGCAGCCGCGGTAATACGTAGGGAGCGAGCGTTATCCGGATTTATTGGGTGTAAAGGGTGCGTAGACGGGAAGTCAAGTTAGTTGTGAAATCCCTCGGCTTAACTGAGGACCTGCAACTAAAACTGATTTTCTTGAGTACTGGAG
+
GGGGGGGGGGGGGGGFGGGGGGGGGGGEFGGGFFGGGGDFGGGGEEGGGDGGGGGGGGGF=FFGGGGECFGGGGGGFGGFFGGGGGGGGGGGGFGGGGGG@DGGGEGGGFGGGGGDGGFGAFFGGGGEGGAFGGGGGGGGGGGGFE7FGFCCGGGGCAFFGFGGGDGGGGEEGGGGGG>CFGGGGGGCEGGGFGGCGGGGGC:C:EGEEGGGGGGGGGFGGGGGGGFFG?FGGGGFFFGG4B?FGFFF)**9>.=FF440CFC:F47)4=AF4<?A>BA>??4
@DE18INS60510:318:000000000-B6LD3:1:1101:14296:6653 1:N:0:GTAGAGGATCGACTAG
TGGGGAATATTGCACAATGGGGGAAACCCTGATGCAGCAACGCCGCGTGAGTGAAGAAGTATTTCGGTATGTAAAGCTCTATCAGCAGGAAAGAAAATGACGGTACCTGACTAAGAAGCCCCGGCTAACTACGTGCCAGCAGCCGCGGTAATACGTAGGGGGCAAGCGTTATCCGGATTTACTGGGTGTAAAGGGAGCGTAGACGGTTTTGCAAGTCTGAAGTGAAAGCCCGGGGCTTAACCCCGGGACTGCTTTGGAAACTGTAGGACTAGAGTGCAGGAGA
+
GGGGGGGGGGGGGGGGGGGGGGGFFGGGGGGGGGGGGGGGGGGGGGGFGGF<FGFGGGGGFGGGGGGGGGGGGGGGGGGGFGGGGGAFGEGGGGGGFGGGGGGGGGGGGGGGGGGGGGGGGGDECEFGGGGGGGGGGGGGGFGGGGGGGGGGGGGGGGGGDGGGGGGGGGGGCFGG7CGGCGGGGG;CEGCCFGGGEGGGGGEGGGCEGGGGGGGF7>FGGDGGGGCCGGGGGDDD>FGGFFFFGGF37DFGGFFFD*5377CCFA6<>F?F<?AAFFF####
@DE18INS60510:318:000000000-B6LD3:1:1101:15190:6668 1:N:0:GTAGAGGATCGACTAG
TGGGGAATATTGCACAATGGAGGAAACTCTGATGCAGCGACGCCGCGTGAGTGAAGAAGTAGTTCGCTATGTAAAGCTCTATCAGCAGGGAAGATAGTGACGGTACCTGACTAAGAAGCTCCGGCTAAATACGTGCCAGCAGCCGCGGTAATACGTATGGAGCAAGCGTTATCCGGATTTACTGGGTGTAAGGGGAGTGTAGGTGGCCAGGCAAGTCAGAAGTGAAAGCCCGGGGCTCAACCCCGGGACTGCTTTTGAAACTGCAGGGCTAGAGTGCAGGAGG
+
GGGGGGGGGGGGGGGFFFGGGGGGGGGGGGGGGGGGGGCGGGGGGGGGGGGFGGGGGGGGGGGGGGGGDGGGGGGGGGGGGGGGGGFGGGGGGGGGGGGGGGGGGGGGGGGGGGFGGGGGGGDFGGGGCFGGGGGGGGGGGGGGGGGGGGGGGGGFCGGGGGGGGGGGGGGGGGGGCCEGDGGGGGGGGGGCFGGGGGGCGFCGGGGGGGGFGGGGGGGF>FFGGGCFG:CDDDGEFFGGFFFF3EE7DGGGCF=FGDBFGFGD47>>FF?07BBADF<B:6B
@DE18INS60510:318:000000000-B6LD3:1:1101:21966:6671 1:N:0:GTAGAGGATCGACTAG
TGGGGAATATTGCACAATGGAGGAAACTCTGATGCAGCGACGCCGCGTGAGTGAAGAAGTAGTTCGCTATGTAAAGCTCTATCAGCAGGGAAGATAGTGACGGTACCTGACTAAGAAGCTCCGGCTAAATACGTGCCAGCAGCCGCGGTAATACGTATGGAGCAAGCGTTATCCGGATTTACTGGGTGTAAAGGGAGTGTAGGTGGCCAGGCAAGTCAGAAGTGAAAGCCCGGGGCTCAACCCCGGGACTGCTTTTGAAACTGCAGGGCTAGAGTGCAGGAGG
+
GGGGGGGGGGGGGGGGGGGGGGGGGGGGGGGGGGGGGGGGGGGGGGGGGGGGGGGGGGGGGFGGGGGGGGGGGGGGGGGGGGGGGGGGGGGGGGGGGGGGGGGGGGGGGGGGGGGGGGGGGGGGGGGGGGGGGGGGGGFGGGGGGGGGFEFGGGGGGGGGGGGGGCGGEGGGGGGGGGGGGGGGGGGGGG?BFGGGDGGGGGGGGGGCGGGGGGGGGGGFFGGGGGGFF*9D3CDFFFGFFFEBGGF9DCDCCF??FGAFGFGFF>>B?F?:7?F2<DF::BF
@DE18INS60510:318:000000000-B6LD3:1:1101:7726:6674 1:N:0:GTAGAGGATCGACTAG
TGGGGAATCTTCCGCAATGGACGAAAGTCTGACGGAGCAACGCCGCGTGAGTGATGAAGGATTTCGGTCTGTAAAGCTCTGTTGTTTATGACGAACGTGCAGTGTGTGAACAATGCATTGCAATGACGGTAGTAAACGAGGAAGCCACGGCTAACTACGTGCCAGCAGCCGCGGTACTACGTAGGTGGCGAGCGTCGTCCGTAATTATTGGGCGTAAAGAGCATGTAGGCGGCTTAATAAGTCGAGCGTGAAAATGCGGGGCTCAACCCCGTATGGCGCTGGA
+
:EFGGEGGF95CFGG::CGFFCFEFC>ECEEEFGEEFGGGGGGGGDGFG@FBFF@FFGG8>FCFGGD3CFFGGCCDFGGG9FGEDFFFGFFGG7FG@FG7CFEGGGGG9F<F,<<C<FFGGGGGGG,CE<*<?FFFFGGDC5CFFEFG8CE85EFF7ECEFEFGGGFGG>E>EEGG*<:CE;@FD@CCGCECEEG5:EFGE/8*:AEFG9C5C=7757CCFFGFGGGGC9DGC>DF=@>78F7:5=B3;DGCFBFFGG90/5/>*37:2>61;??<B(8>B>5
@DE18INS60510:318:000000000-B6LD3:1:1101:24321:6685 1:N:0:GTAGAGGATCGACTAG
TCGGGAATATTGCGCAATGGAGGAAACTCTGACGCAGTGACGCCGCGTGCAGGAAGAAGGATTTCGGATTGTAAACTGCTTTAGACAGGGAAGAACAAGGACAGTACCTGTAGAATAAGCTCCGGCTAACTACGTGCCAGCAGCCGCGGTAATACGTAGGGAGCGATCGTTATCCGGATTTATTGGGTGTAAAGGGTGCGTTGACGGGAAGTCAAGTTAGTTGTGAAATCCCTCGGCTTAACTGAGGAACTGCAACTAAAACTGATTTTCTTGAGTACTGGAG
+
FGGGCGGGGGGFE7BF@CGGGFCBFFD<F<FCCEEGEG=FFGGCCGGGCFGFGE<FEFDF,,99EFEE===FEFFGGGG<ECCFGGA<A:BFEGFGFFGGGGFGGCFGCDG9B,<BFGGF93>CCGD@FFFB:F@:>FGF><DCFE>>FGCD@CGC7@<FGGDEGD*BEF*CCFGEEDGG9E,?;FGCCGGFFGGGEC8EC;:E985>*8CG7CEF::*:>:9DCFF*++707*97@FDFF4**:637>7FG4==F*98)2*0:?-@A28).44?B)<A28:;
@DE18INS60510:318:000000000-B6LD3:1:1101:27781:6686 1:N:0:GTAGCGGATCGACTAG
TGGGGAATATTGCACAATGGAGGAAACTCTGATGCAGCGACGCCGCGTGAGCGAAGAAGTAGTTCGCTATGTAAAGCTCTATCAGCAGGGAAGATAGTGACGGTACCTGACTAAGAAGCTCCGGCTAAATACGTGCCAGCAGCCGCGGTAATACGTATGGAGCAAGCGTTATCCGGATTTACTGGGTGTAAAGGGAGTGTAGGTGGCCAGGCAAGTCAGAAGCGAAAGCCCGGGGCTCAACCCCGGGACTGCTTTTGAAACTGCCGGGCTAGAGTGCAGGAGG
+
FGGGGEGGFGGCFGGABAFFDEFGGFGGGGGFGGGDEF:>FDFGGEGGGGGGGGFGGGC@@CFGGGEGGGGGGGGGGGGFGFFFGGFFGGGGGGFFFGCGGEGEGFG9BFG9F@>CFFC:CFGE:FCFEDGGGGGGGGGGFEFFGGG8EGG?CGFE:EF>GGGGGGFG8C8FCG5:5/?FGG?EG8:>EGGGC7EF8:C<CGCFF5CFC@FC@CCFGFGGGG?DED:<CCCD3D<>>FG*<FFFGG><DC4C:9F*:D94:@FG###################
@DE18INS60510:318:000000000-B6LD3:1:1101:14838:6694 1:N:0:GTAGAGGATCGACTAG
TCGGGAATATTGCGCAATGGAGGAAACTCTGACGCAGTGACGCCGCGTGCAGGAAGAAGGTTTTCGGATTGTAAACTGCTTTAGACAGGGAAGAACAAAGACAGTACCTGTAGAATAAGCTCCGGCTAACTACGTGCCAGCAGCCGCGGTAATACGTAGGGAGCGAGCGTTATCCGGATTTATTGGGTGTAAAGGGTGCGTAGACGGGAAGTCAAGTTAGTTGTGAAATCCCTCGGCTTAACTGAGGAACTGCAACTAAAACTGATTTTCTTGAGTACTGGAG
+
GGGGGGGGGGGGG7FFCFGGGGFGGFFFGGGGGGGGGGGGGGGGGGGGGGGGGGGGGGGGFGGGGGGGGGGGGGGGGGGGGGGGGGGGGGGGGGGGGGGGGGGGGGGGGGGGGGGGGFGGGGGGGGGGGGGGGDFGGGGGGFGGGGGGGGGGGGGGGDGGDGGGGDGGGGGGGGGGGGGGGGGGGGGGGGGGGGGGGGGEGDEEGGGGDGGGGFGFGGGGGGGGGGGGGEGGGGG>>>GGFFFFGGFD>FFGG=FFCF?7C@DF4<?<49<A9>>AFFFBFFF
@DE18INS60510:318:000000000-B6LD3:1:1101:26444:6699 1:N:0:GTAGAGGATCGACTAG
TGGGGAATATTGCACAATGGGGGGAACCCTGATGCAGCGACGCCGCGTGAGTGAAGAAGTATCTCGGTATGTAAAGCTCTATCAGCAGGGAAGAAAATGACGGTACCTGACTAAGAAGCCCCGGCTAACTACGTGCCAGCAGCCGCGGTAATACGTAGGGGGCAAGCGTTATCCGGAATTACTGGGTGTAAAGGGTGCGGAGGTGGTATGGCAAGTCAGAAGTGAAAACCCAGGGCTTAACTCTGGGACTGCTTTTGAAACTGTCAGACTGGAGTGCAGGAGG
+
GGGGGGGGGGGGGGGGGGGGGGGGGGGFGGGGGGGGGGGGCFGEGGFGGGGGGGGGGGGGCFFDFGGGGGGGGGGGGGGDGGGGGGGGGGGGGGGGCGGGGGGGGGGGGGGGGGGGGGFGGGDGGDGFFGGGGGGGGGGGGGGGGGGGGGGGGFFGGGGGGGGGFGGGGEGGGGGGGGGGFFGGGGGGCGFGGFG@EGG*:?E8FF?F?FFFC9FGG>CCFGGGGCC**:7D5CGF5.9DFFF4CF@C>FC7CF4?FCA2:FFFFA=23?2::?0:24:?###
@DE18INS60510:318:000000000-B6LD3:1:1101:7521:6703 1:N:0:GTAGAGGATCGACTAG
TGGGGAATATTGCACAATGGAGGAAACTCTGATGCAGCGACGCCGCGTGAGCGAAGAAGTAGTTCGCTATGTAAAGCTCTATCAGCAGGGAAGATAGTGACGGTACCTGACTAAGGAGCTCCGGCTAAATACGTGCCAGCAGCCGCGGTAATACGTATGGAGCAAGCGTTATCCGGATTTACTGGGTGTAAAGGGAGTGTAGGTGGCCAGGCAAGTCAGAAGTGAAAGCCCGGGGCTCAACCCCGGGACTGCTTTTGAAACTGCAGGGCTAGAGTGCAGGAGG
+
CFGGGGGGGGGGGGGGGGGGFFGEGFGFGGFGGGFFGGGGGGGGGGEGFGGGGGGGGGG<EFFADEGFGCFFFGGGGDFEFFGGGGFGFGGGDFGFGGGGGGGGGGFGGFFGGGGFGGGGGGGGGGGGGGGGGGGGGACGGGFGGCCC<FGFGGGFG,D:CF7CEF7CE7EGGGGD:8CGFFCFEGFGECGDGFEF8CGFECCFGGGGGGGGFFGFCCF7CFF49C7C6FFCD)>B@;DC?F)7D:><BCFCFFF4CD<<G=FG?:)6?F03)3:)44A1<BB
@DE18INS60510:318:000000000-B6LD3:1:1101:12029:6706 1:N:0:GTAGAGGATCGACTAG
TGGGGGATATTGCACAATGGGGGGAACCCTGATGCAGCGACGCCGCGTGGAGGAAGAAGGTTTCGGATTGTAAACTCCTGTCGTTAGGGACGATAATGACGGTACCTAACAAGAAAGCACCGGCTAACTACGTTCCAGCAGCCGCGGTAAAACGTAGGGTGCAAGCGTTGTCCGGAATTACTGGGTGTAAAGGGAGCGCAGGCGGGAAGACAAGTTGGAGGTGAAAACCATGGGCTCAACCCATGAATTGCTTTCAACACTGTTTTTCTTGAGTAGTGCAGAG
+
GGGGGGGGGGGGGGGGGGGFGGGEGGGFGGGGGGGGGGGGGGGGGGGGGGGFGGGGFGCFGGGFEGGGGGGGGGGGGGGCGGGGG+:FFGFGCF:7FGFGGGFFGGGGGGGGF6CCFGGGGCGGGGGGGGGDG,CC7<FFGFGGGGGEEGFECGGGFECF8E+<FGGGG5EGECGEGGGGGGGGGGGGGGCFGGGED*?CCGGCED58CFGF?:<CGG:DDD5>GFGGGGG=**9>>=FFFEFFCC6DF=FDFBF*>*4<GFGGFF::<FA90A22>24426>
@DE18INS60510:318:000000000-B6LD3:1:1101:19510:6712 1:N:0:GTAGAGGATCGACTAG
TGAGGAATATTGGGCAATGGAGGCAACTCTGACCCAGCCATGCCGCGTGAGTGAGAAGGTTTTCGAATTGTAAAGCTCTTTCGGGTGTGAAGATGATGACGGTAACACCAGAAGAAGCCCCGGCAAACTTCGTGCCAGCAGCCGCGGTAATACGAAGGGGGCGAGCGTTGTTCGGAATTACTGGGCGTAAAGGGTGTGTAGGCGGTTAAGTAAGATAGTGGTGAAATGCCGGGGCTCAACCTCGGAATTGCCATTATGACTATTTAGCTAGAATGATGCAGAG
+
GGGGGGGGGGGGGCFGGGGGGGGGGGGGGGGGFGGGGGGGGGGGGGGGGGGGGGGFFFFGGGGGGGGGGGGGFGGGGGFGGGGGCGGGGDBDGDFFGGFGGGGGCFGGGGGFGGGFFFGGGGCGGGDGGGGGGGGGGGGDDGGGGGGG7FGGGGGGGGGGGGGGDGGGGGGGGGCBCFGCFGGGCGEGG=>CGDFCGGF:C:CEEEGDGFGGFCFGGGG7>FGGGCGCGFGDDGGFFFGGFFFEDCDGFDGGGFFFGCA<C8CFF264<F?><B<2A>A2<45
@DE18INS60510:318:000000000-B6LD3:1:1101:12436:6723 1:N:0:GTAGAGGATCGACTAG
TGGGGAATCTTCCGCAATGGACGAAAGTCTGACGGAGCAACGCCGCGTGGGTGATGAAGGATTTCGGTCTGTAAAGCTCTGTTGTTTATGACGAACGTGCAGTGTGTGAACAATGCATTGCAATGACGGTAGTAAACGAGGAAGCCACGGCTAACTACGTGCCAGCAGCCGCGGTAATACGTAGGTGGCGAGCGTTGTCCGGAATTATTGGGCGTAAAGAGCATGTAGGCGGCTTAATAAGTCGAGCGTGGAAATGCGGGGCTCAACCCCGTATGGCGCTGGA
+
GGGGGGGGGGGGGGGGGGGGGGGGGGGGGGGGGGGGGGGGGGGGGGGGGGGEGGGGGGGGCGGGGGGGEGGGGGGGGGGGGGGGGGGGGGGGGGGGGGEGGGGGGGGGGGGGGGGGGGGGGGGGGGGGGGGGGGGGGGGGDGGGGGGGGGGGEGGGGGGGFGGGGGGGGGGGGGGGGFGGGGGGGGGGGGEGGGGCEEGFEGCEGCFCFGGFGGG5C3DGGGGGGGGDFGGDDDGFFF>CFFFFGGFGFGGGG?@FGGBB<>CGF<4::DB6>B??FB:B###
@DE18INS60510:318:000000000-B6LD3:1:1101:24044:6740 1:N:0:GTAGAGGATCGACTAG
TGGGGAATATTGCACAATGGGGGAAACCCTGATGCAGCAACGCCGCGTGAGTGAAGAAGTATTTCGGTATGTAAAGCTCTATCAGCAGGAAAGAAAATGACGGTACCTGACTAAGAAGCCCCGGCTGACTACGTGCCAGCAGCCGCGGTAATACGTAGGGGGCAAGCGTTATCCGGATTTACTGGGTGTAAAGGGAGCGTAGACGGTTTTGCAAGTCTGAAGTGAAAGCCCGGGGCTTAACCCCGGGACTGCTTTGGAAACTGTAGGACTAGAGTGCAGGAGA
+
GGGGGGGGGGGGGGGGGGGGGGGGGGGGGGGGGGGGGGEFFFG@FGGGGGGGFGCGGGGGBDFGFGGFFFGAFGGGGFGDGGGGGGGGGGGFFGGGGGFFGGGGGGGGGGGGGGGGGFGGGGGGGGGGGGGGGGGGGGGCFFGGEGGD*:CFFGG:EFGGGGEGGGDEGDEGGGGGEGGCG7:CFD0ACC@CFGEFGEGGEEEFGGGDGFGCG0<<<*:CCFCF9CEGFCG:9CD5>4CGFFF)CEED@C77CF4?FFA<G*:?B5=<?FFBB<A>>B<B?F4
@DE18INS60510:318:000000000-B6LD3:1:1101:22375:6744 1:N:0:GTAGAGGATCGACTAG
TGGGGAATATTGCACAATGGGGGAAACCCTGATGCAGCAACGCCGCGTGAGTGAAGAAGTATTTCGGTATGTAAAGCTCTATCAGCAGGAAAGAAAATGACGGTACCTGACTAAGAAGCCCCGGCTAACTACGTGCCGGCAGCCGCGGTAATACGTAGGGGGCAAGCGTTATCCGGATTTACTGGGTGTAAAGGGAGCGTAGACGGTTTTGCAAGTCTGAAGTGAAAGCCCGGGGCTTAACCCCGGGACTGCTTTGGAAACTGTAGGACTAGAGTGCAGGAGA
+
GGGGGGGGGGGGGGGGGGGGGGGGGGGGGGGGGGGGGGGGGGGGGGGGGGGGGGGGGGGGFFGGGGGGGGGGGGGGGGGGGGGGGGEFGCFGGGGGGGGGGGGGGGGGGGGGGG8FCFGGGGGGGGGGGGGGGGGGGGGGCFGFGGGGFGGGGGGFGGGGGGGGGGGDGGGGGGGGGGGGGGGGGGGGCFGFGGGGGGGGGGEGGGEGGGGGGGGGGGGDGGGGF7FDGGGGGGGEFF4CFFFFGEFCBGGGG4B4>F<BGFGFF<?FFFFFFFAAFA<<<BF
@DE18INS60510:318:000000000-B6LD3:1:1101:12800:6745 1:N:0:GTAGAGGATCGACTAG
TGGGGAATATTGCACACTGGAGGAAACTCTGATGCAGCGATGCCGCGTGAGGGAAGAAGGTTTTAGGATTGTAAACCTCTGTCTTCAGGGACGAAAAAAGACGGTACCTGAGGAGGAAGCTCCGGCTAACTACGTGCCAGCAGCCGCGGTAATACGTAGGGAGCGAGCGTTGTCCGGAATTACTGGGTGTAAAGGGAGCGTAGGCGGGATCGCAAGTCAGATATGAAAACTATGCGCTTAACCCATAAACTGCATTTGAAACTGTGGTTCTTGAGTGAAGTAG
+
GGGGGGGGFGGDGGGGFFGGGGGGGGGGCFEGGGGGGGEGGGGGGGF@>:F?CCGGFGGGGCFGG@8FGFCFAFFGGGGGGFGGCF=FGE@FGGEGGGGGGFEGGGGGGGCGGGGDGGGCCFGEFGGGFGGGGGGGDF9<C8CFGGGG5ECGGFG>CEEGG6?EGGGDEGGCGF95:CEFGF7<FCFGEEGGGGGGCEGGGGCE6?EGECFG5:*:FGG7:C?7FC<CFGFGC:*7;5D59F*87F?40CCCD6FFGF4A79>C?B??FF#############
@DE18INS60510:318:000000000-B6LD3:1:1101:23222:6763 1:N:0:GTAGAGGATCGACTAG
TGGGGAATATTGCACAATGGGGGAAACCCTGATGCAGCAACGCCGCGTGAGTGAAGAAGTATTTCGGTATGTAAAGCTCTATCAGCAGGAAAGAAAATGACGGTACCTGACTAAGAAGCCCCGGCTAACTACGTGCCAGCAGCCGCGGTAATACGTAGGGGGCAAGCGTTATCCGGATTTACTGGGTGTAAAGGGAGCGTAGACGGTTTTGCAAGTCTGAAGTGAAAGCCCGGGGCTTAACCCCGGGACTGCTTTGGAAACTGTAGGACTAGAGTGCAGGAGA
+
GGGGGGGGGGGGGGGGGGGGGGGGGGGGGGGGGGGGGGGGGGGGGGGGGGGGGGGGGGGGGGGGGGGGGGGGGGGGGGGGGFGGGGGGGGGGGGGGGGGGGGGGFGGGGGGGGGGGGGGGGGGGGGGGGGGGGGGGGGGGGGGGGEEFCFGFCEGFFGGGGGGGGGGGGEGGGGGGGGGGGGGGGGGGEGGGGGGGGGGGCGEGGGGGGFGGFC9?CDFFGFGGGCFGFFFG3CD@EF:FFFFFGG:9@452:/9=FF22FFFGF<B<?F?############
@DE18INS60510:318:000000000-B6LD3:1:1101:25766:6773 1:N:0:GTAGAGCATCGACTAG
TGGGGAATATTGCACAATGGGCGCAAGCCTGATGCAGCCATGCCGCGTGTATGAAGAAGGACTTCGGGTTGTAAAGTACTTTCAGCGGGGAGGAAGGGAGTAAAGTTAATACCTTTGCTCATTGACGTTACCCGCCGAAGAAGCACCGGCTAACTCCGTGCCAGCAGCCGCGGCAATACGGAGGGTGCAAGCGTTAACCGGGACTACTTGGCGTACAGCGCATGCAGGCGGTTTGTTCAGTCCGGTGAGAAATCCCCGGGCTCAACCTGGGCACTGCATCTGA
+
GGGGEGEFGGGGGGGGGGGGG<C@FG7FGGGGGGGGGG8F<FGGGGGGG:,<FG<CDFE8,9CEFFGEEFGGFGGFF9FEEGGGGGCDGGGDFGG<++,BB,5<5C,,<A5,53C=,,3C,8@D=,B+3,8@@@<+3:C3CD<FCE:F*C:*CF93,<1*1<,CE78:*1B7:**=<F8*5*:EGEE5+<9;C8>EC+3*2*:*2+<<:E?F5A#####################################################################
@DE18INS60510:318:000000000-B6LD3:1:1101:21033:6775 1:N:0:ATAGAGGATCGACTAG
TGGGGGATATTGCACAATGGGGGGAACCCTGATGCAGCGACGCCGCGTGGAGGAAGAAGGTTTTCGGATTGTAAACTCCTGTCGTTAGGGACGATAATGACGGTACCTAACAAGAAAGCACCGGCTAACTACGTGCCAGCAGCCGCGGTAAAACGTAGGGTGCAAGCGTTGTCCGGAATTACTGGGTGTAAAGGGAGCGCAGGCGGGAAGACAAGTTGGAAGTGAAAACCATGGGCTCAACCCATGAATTGCTTTCAAACCTGTTTTTCTTGAGTAGTGCAGA
+
GGGGGGGGGGGGGGGGGGGGGGGGGGGGGGGGGGGGGGGGGGGGGGGGGGGGGGGGGGGGGGGGGGGGGGGGGGGGGGGGGGGGGGGGGGGGGGGEGGGGGGGGGGGGGGGGGCFGGGGGGGGDGGDGGGGGCG8FGGGGGGGGGGGGGCGGGGGGGGGGGGGCFDGGGGCGGGGGGGGGGGGGGGGGGGG7FFGGGGDG5CGGGGGGGDCFG6EFFFGFDFFFGGDGGG4DGFFFFFGF?@EFGF*:9D*7C?BF7DA)7?7DFFF8:FA)4,6-<D0<AB6
@DE18INS60510:318:000000000-B6LD3:1:1101:13222:6778 1:N:0:GTAGAGGATCGACTAG
TGGGGAATATTGCACAATGGAGGAAACTCTGATGCAGCGACGCCGCGTGAGTGAAGAAGTAATTCGTTATGTAAAGCTCTATCAGCAGGGAAGATAGTGACGGTACCTGACTAAGAAGCTCCGGCTAAATACGTGCCAGCAGCCGCGGTAATACGTATGGAGCAAGCGTTATCCGGATTTACTGGGTGTAAAGGGAGTGTAGGTGGCCATGCAAGTCAGAAGTGAGAATCCGGGGCTCAACCCCGGAACTGCTTTTGAAACTGTAAGGCTAGAGTGCAGGAGG
+
GGGGGGGGGGGGGGGFEFFGGGEGGGGGGGGGGGGGGGGGGGGGGGGCGFGGGGGGGGGGFGGGGGGGGGGGGGAAFFGGAFGGGGGGGGDC@CEGGGGGFFGEFEGGFGGG9FFEFGFGGG:CFGCFGGCFCF8FGGGGDGDGGGG>EG>FCCEFGGGG7@FFFEFGGGGC?FGCC>EGGGGG6FCGEC?<CFGGGGGGGCFC9FFCGGGFCFGGFGGGGGDCEGG*<AF3955;DFFC:>5>DEBDBGGDGFFFGCBFGFGD*4B????07?<)-64?<18
@DE18INS60510:318:000000000-B6LD3:1:1101:3506:6780 1:N:0:GTAGAGGATCGACTAG
TGGGGAATATTGCACAATGGGCGCAAGCCTGATGCAGCCATGCCGCGTGGATGAAGAAGGCCTTCGGGTTGTAAAGTACTTTCAGCGGGGAGGAAGGGAGTAAAGTTAATACCTTTGCTCATTGACGTTATCCGCAGAAGAAGCACCGGCTAACTCCGTGCCAGCAGCCGCGGTAATACGGAGGGTGCAAGCGTTAATCGGAATTACTGGGCGTAAAGCGAACGCAGGCGGTTTGTTCAGTCAGATGTGAAATCCCCGGGCTCAACCTGGGAACTGAATCTGA
+
-CFFGGE@@EFFFGFFCADFC;@7@FF,CE88CFFFF88EEF,,7:@8@+BEFGGF<EFGC6,<FFFGFFG,C5CFFGFFCEA<,5C:+C+:F?BDFGCBFDFBACFCAF,CEC<>D<=>FFFGGFFFGF,@@7@+:@33,@DGC<CEC*CCF:FDG7>F7=FGGF>FC<CECC7=CCF7*3<CC***23+/:C*;@CGGEG*;<<EGFGCF**1*2?:)*7:7*1:DE73597CFF**:/8@F*+026:7:F?)<5D;>C57C###################
@DE18INS60510:318:000000000-B6LD3:1:1101:15377:6787 1:N:0:GTAGAGGATCGACTAG
TGGGGAATATTGCACAATGGGGGAAACCCTGATGCAGCAACGCCGCGTGAAGGATGACGGTTTTCGGATTGTAAACTTCTTTTCTTAGTGATGAAGACAGTGACGGTAGCTAAGGAATAAGCATCGGCTAACTACGTGCCAGCAGCCGCGGTAATACGTAGGATGCAAGCGTTATCCGGATTTACTGGGTGTAAAGGGAGCGCAGGCGGGACTGCAAGTTGTATGTGAAATACCGTGGCTTACCCACGGAACTGCATCCAAACCTGTAGTTCTTGAGTGCAGT
+
GGGGGGGGGFGGGGGGGGGGGGGGGGGFCEEGGGFGFGFGGGGGGDFEGGGGGGGGGGGGGGGGGEGCFGGGGGGGGGGGGGGGDGGFFEFGGGGGDG<EFGGGFGGFGGGGGGFGFGCFGGFGGGGGG+FFGGE:FCCGGGGCEFFDGGGGGGDDCFG@AFGFFFG9;FDGGGGGGEGGGGGF<FGGGGEGF9@C?8@5CGGGGGGEEG*1CCCGFGC*?*0:<:9C9<DDFF<555CD5F)7FEBGBGGG<FFFDG(569**88=)6B<<>BF########
@DE18INS60510:318:000000000-B6LD3:1:1101:5958:6798 1:N:0:GTAGAGGATCGACTAG
TGGGGAGTATTGCACAATGGGGGAAACCCTGATGCAGCAACGCCGCGTGAGTGAAGAAGTATTTCGGTATGTAAAGCTCTATCAGCAGGAAAGAAAATGACGGTACCTGACTAAGAAGCCCCGGCTAACTACGTGCCAGCAGCCGCGGTAATACGTATGGAGCAAGCGTTATCCGGATTTACTGGGTGTAAAGGGAGCGTAGGTGGCCATGCAAGTCAGAAGTGAAAATCCGGGGCTCAACTCCGGATCTGCTTTTGAACCTGTAAGGCTAGAGTGCAGGAGG
+
FEGFCFCFECGGGGGC<FFADFGGF@E,BC@<FGCGGGGFDGGGGGGGGDEFFFGGGCCFGGDGFFGCCFFFFFGAFFEEBF<EG8FGCGFFF=FDFGGFGD:FF@FGF88FA=EFEFG8+B@BFFG=<FG,C,:@7=CC7,,>>>FG::FCC,>7<>DCFFCDBCFEE7EGG9<EGC>9F?FGFC*;*0+:<FG>8*3=1:8CCC60A8CC<??C<7?>*>CGGGFGC+*>7C<>:FG*7*1<>CB*82CFGFFFG*.,*8C>?4B78@#############
@DE18INS60510:318:000000000-B6LD3:1:1101:21933:6803 1:N:0:GTAGAGGATCGACTAG
TGGGGAATATTGCACAATGGGGGAAACCCTGATGCAGCAACGCCGCGTGAAGGATGACGGTTTTCGGATTGTAAACTTCTTTTCTTAGTGATGAAGACAGTGACGGTAGCTAAGGAATAAGCATCGGCTAACTACGTGCCAGCAGCCGCGGTAATACGTAGGATGCAAGCGTTATCCGGATTTACTGGGTGTAAAGGGAGCGCAGGCGGGACTGCAAGTTGGATGTGAAATACCGTGGCTTAACCACGGAACTGCATCCAAAACTGTAGTTCTTGAGTGAAGT
+
GGGGGGGGGGGGGGGGGGGGGGGGGGGGGGGGGGGGGGGGGGGGGGGGGGGGGGGGGGGGFGGGGGGGGGGGGGGGGGGGGGGGGGGGGGGGGGGGGGGGGGGGGGGGGGGGGGGGGGGGGGGGGGGGGGGGGGGGGGFFGGGGGGGEFEGGGGGGGGGGFGGGGGGGGGGGDEGF@ECEGGGGGGGGGGGGGGGGGGGEGGGEGGGGGGGGGFFCGD>FGGFFGGGDFGGGGCD@F>DGFFFFDGFGFGDDGFFFFF>7<8DGFDFBFF<>DFF<?BF>4<=
@DE18INS60510:318:000000000-B6LD3:1:1101:18833:6805 1:N:0:GTAGAGGATCGACTAG
TGGGGAATTTTGGACAATGGGCGCAAGCCTGATCCAGCTATTCCGCGTGTGGGATGAGGGCCCTCGGGTTGTAAACCACTTTTGTAGAGAACGAAAAGACACCTTTTAAAAAAGGGTGTTGCTGACGGTACTCTAAGAATAAGCACCGGCTAACTACGTGCCAGCAGCCGCGGTAATACGTAGGGTGCGAGCGTTAATCGGAATTACTGGGCGTAAAGGGTGCGCAGGCGGTTGAGTAAGACAGATGTGAAATCCCCGAGCTTAACTCGGGAATGGCATATGT
+
GGGGGGGGGGGGGGGGGGGGGGGGGGGGGGGGGGGGGGGGGGGGGGGGEG7FFGGGGGGGGGGGGGGGGGGGGGGGGGGGGGGGGFGGGFFGGGGGGGGGGGGGGGGGGGGGGGGGGGGGGGGFGGGGGGGGGGAFGFFGGGGGGGGGGGGGDGGFFGGFGGGFGFFGGGGDG:E?FCGFGGGDGGGDGGEGGGGGFGGECGCEGGGGG6EFGGDGFGF>CGDDGGGGC=DGGG<FF?>DFFFFFGFD=C7CDF9:FG(3CD4>?<FF?>B;9?B:08>D<BF
@DE18INS60510:318:000000000-B6LD3:1:1101:14375:6815 1:N:0:GTAGAGGATCGACTAG
TCGGGAATATTGCGCAATGGAGGAAACTCTGACGCAGTGACGCCGCGTGCAGGAAGAAGGTTTTCGGATTGTAAACTGCTTTAGACAGGGAAGAACAAAGACAGTACCTGTAGAATAAGCTCCGGCTAACTACGTGCCAGCAGCCGCGGTAATACATAGGGAGCGAGCGTTATCCGGATTTATTGGGTGTAAAGGGTGCGTAGACGGGAAGTCAAGTTAGTTGTGAAATCCCTCGGCTTAACTGAGGAACTGCAACTAAAACTGATTTTCTTGAGTACTGGAG
+
GGGFGGGGGGGGG7CEFEGGGGFGGGGGGGGGGGGGGGGGGGGGGGGGGGGGGGGGGGGGGGGGGDGDGGGGGGGGGGGGGGGGGGCFGGGGGGGGGGGGGGGGGGGGGGGGGFGFGFGGGGGEDGGDFGGGGGG7FGGGGFGGGEGGGGGGGGGGGGGFCGGGGE7CEGGGGGGGGECEFGGGGCGGGGGGGGGGGGGGCCGGGGGGGDEGGFGGGGGDGGGGGGCGGGFGGGGFFFGDFFFFFFFGFFG*C6BFGD?F7?FGFFFFFFFF<A>FBFFF?F#
@DE18INS60510:318:000000000-B6LD3:1:1101:4381:6816 1:N:0:GTAGAGGATCGACTAG
TGGGGAATATTGCACAATGGGGGAAACCCTGATGCAGCAACGCCGCGTGAGTGAAGAAGTATTTCGGTATGTAAAGCTCTATCAGCAGGAAAGAAAATGACGGTACCTGACTAAGAAGCCCCGGCTAACTACGTGCCAGCAGCCGCGGTAATACGTAGGGGGCAAGCGTTATCCGGATTTACTGGGTGTAAAGGGAGCGTAGACGGTTTTGCAAGTCTGAAGTGAAAGCCCGGGGCTTAACCCCGGGACTGCTTTGGAAACTGTAGGACTAGAGTGCAGGAGA
+
FCGGGGGGFGFEGFGFFGGGGDGG@GGCFGGFGGGGFGCFGDGGGGGFFFGFGGGGGGGFFAGFGGGEGGGGGGG?FFGGGGGGGGDGGGGGFCFAFGFEGDFGGGCFGFCDFGGGGGGFFGGEGEBDFFGFGGGGFEF?7DFGCEGGFG:FG;C<9:FFDDE7F7EECE*:FCC@CG>FGG9CFFCEGFGDG+:8;8EC;E;C7?8C>F6<3<99+77::FGGFC?CF*9CDCD>)7*;=4)5/>5DD599CF6=FFAAFFC*1:?27F7?A?ADABBB?F4
@DE18INS60510:318:000000000-B6LD3:1:1101:17234:6820 1:N:0:GTAGAGGATCGACTAG
TGGGGAATATTGCACAATGGAGGAAACTCTGATGCAGCGACGCCGCGTGAGTGAAGAAGTAATTCGTTATGTAAAGCTCTATCAGCAGGGAAGATAGTGACGGTACCTGACTAAGAAGCTCCGGCTAAATACGTGCCAGCAGCCGCGGTAATACGTATGGAGCAAGCGTTATCCGGATTTACTGGGTGTAAAGGGAGTGTAGGTGGCCATGCAAGTCAGAAGTGAAAATCCGGGGCTCAACCCCGGAACTGCTTTTGAAACTGTAAGGCTAGAGTGCAGGAGG
+
GGGGGGGGGGGGGGGGGGGGGGGGGGGGGGGGGGGGGGGGGGGGGGGGGGGGGGGGGGGGGGGGGFGGGGGGGGGGGGGGGGGGGGGGGGGGGGGGGGFFGG>FFGGGFGGGG?FGCFGFGGGGGDCGGGGGGGEGGGGGFGFGGGGGGGEFCFCFGFFFGGGGGCFEGGGGGGGEEGGGGGFGGGGGGFF9FGGGEGGGGFGGGGGGGGGGGGGGGGGG7CGGGCFFGGGGGGGBEFG7?F>ED>>)8FFGGFFFG3>FGFGGFFFFBF7()8<A<<2?:0>
@DE18INS60510:318:000000000-B6LD3:1:1101:8775:6820 1:N:0:GTAGAGGATCGACTAG
TGGGGAATATTGCACAATGGAGGAAACTCTGATGCAGCGACGCCGCGTGAGTGAAGAAGTAGTTCGCTATGTAAAGCTCTATCAGCAGGGAAGATAGTGACGGTACCTGACTAAGAAGCTCCGGCTAAATACGTGCCAGCAGCCGCGGTAATACGTATGGAGCAAGCGTTATCCGGATTTACTGGGTGTAAAGGGAGTGTAGGTGGCCAGGCAAGTCAGAAGTGAAAGCCCGGGGCTCAACCCCGGGACTGCTTTTGAAACTGCAGGGCTAGAGTGCAGGAGG
+
FGGGGGGGGGGGGGGGGGGGGGGGGGGGGGGGGGGGGGGGGGGGGGGFGGGFGGGGGGGGFGGGGGGGGGGGGGGGGGGGGGFGGGFGGGGGGGGGGGGGGGGGGGGGGGGGGGGGGGGGGGGGGGGGGGGGGGCFGGGGGGGGGGGGEGGGGGGFF7FDGGGGGGGGGGGGGGGGEGGGGGGGGGFGCGFGGGGEGCFGGGGGGGGGGGC>FFGGGGDCDGGGDFGGGF>DCDDFFFGGFFFFGGFDDGGGGFFFGDB>FBFFFBF9BF2<?FFFA<A?<FF
@DE18INS60510:318:000000000-B6LD3:1:1101:21069:6825 1:N:0:ATAGAGGATCGACTAG
TGGGGAATATTGCACAATGGGGGAAACCCTGATGCAGCGACGCCGCGTGAGTGAAGAAGTATCTCGGTATGTAAAGCTCTATCAGCAGGGAAGAAAATGACGGTACCTGACTAAGAAGCCCCGGCTAACTACGTGCCAGCAGCCGCGGTAATACGTAGGGGGCAAGCGTTATCCGGAATTACTGGGTGTAAAGGGTGCGTAGGTGGTATGGCAAGTCAGAAGTGAAAACCCAGGGCTTAACTCTGGGACTGCTTTTGAAACTGTCAGACTGGAGTGCAGGAGA
+
GGGGGGGGGGGFGGGGGGGGGGGGGGGGGGGGGGGGGGGGGGGGGGGGGGGGGGGGGGGGGGGGGGFGGGGGGGGGGGGGGGGFFGGGGGCFGGGGGGFGGGGFGGGGFGGGGGGFGFGGGGGGGGGEGGGGGG<FGGCFECGFEGFGGF:FDFF?FFFGGEGGGGGCGGEFGGGGGEFGGGFGGGGDEGGGGGGGDGGGGGGGGGGGGEGGGGGGGGGFFGGGGFGGGGGGGC5>FFGFF6BFCGFDFGGGGFFFGDB>FFCGFA=2:@B:00:(6.6:6?7
@DE18INS60510:318:000000000-B6LD3:1:1101:8441:6840 1:N:0:GTAGAGGATCGACTAG
TGGGGAATATTGCACAATGGGGGAAACCCTGATGCAGCAACGCCGCGTGAGTGAAGAAGTATTTCGGTATGTAAAGCTCTATCAGCAGGAAAGAAAATGACGGTACCTGACTAAGAAGCCCCGGCTAACTACGTGCCAGCAGCCGCGGTAATACGTAGGGGGCAAGCGTTATCCGGATTTACTGGGTGTAAAGGGAGCGTAGACGGTTTTGCAAGTCTGAAGTGAAAGCCCGGGGCTTAACCCCGGGACTGCTTTGGAAACTGTAGGACTCGAGTGCAGGAGA
+
GGGGGGGGGGGFGGGGGGGGGGGGGGGGGGGGGGGGGGGGFGGGGGGGGGGGGGGGGGGGGGGGGGGGGCGGGGGGGGGC9@FGGGGGGFGGGGGGGGGEFFEGGGGGCGGGGGFFGGGGGGGGGGDGGGGGGG:FGGGGCDGFDGGDGGCGGGF<CCEEDDGEGFFEECGGGGDGEGGGFGGGDGGGGCEFGGGGDDEEEECFEGC>EFGGGCFGGGGGGGGFGGCCF=<CDDGFFFGF?*75DGB)>GF*:4**C<<25=F795=<>?(366>:2>A?6?<
@DE18INS60510:318:000000000-B6LD3:1:1101:23645:6847 1:N:0:GTAGAGGATCGACTAG
TGGGGAATATTGCGCAATGGGGGCAACCCTGACGCAGCCATGCCGCGTGAATGAAGAAGGCCTTCGGGTTGTAAAGTTCTTTCGGTAGCGAGGAAGGCATTTAGTTTAATAAACTAGGTGATTGACGTTACCCGCAGAAGAAGCACCGGCTAACTCCGTGCCAGCAGCCGCGGTAATACGGAGGGTGCAAGCGTTAATCGGAATTACTGGGCGTAAAGCGCACGCAGGCGGTTTGTTTAGTCAGATGTGAAATCCCCGGGCTCAACCTGGGAACTGCATCTGA
+
GGGGGGGGGGGGGGGGGGGGGGGGGGGGGGGGGGGGGGGGGGGGGGGGGGGGGGGGGGGGGGGGGGGGGGGGGGGGGGFGGGGGGGGGGGGGGGGGGGGGGGGGGGGGGGGGGGGGGGGGGCGGGGGGGGGGGGGGGGGGGGGGGGGGGGGEFGGGGGGGGGGGGGGGFGGGGGGGGGGCEGEGGGGGGGGGGEGGGGGGGGGGGGGGFGGFCEG5CFFDGGGGEGGGGGGDDGGFFFGGFFFFGGFCFFGFGF?)>DFFGEFF=(7>B510:0>?2>D>BA?
@DE18INS60510:318:000000000-B6LD3:1:1101:12786:6848 1:N:0:GTAGAGGATCGACTAG
TGGGGAATATTGCACAATGGGCGCAAGCCTGATGCAGCCATGCCGCGTGTATGAAGAAGGCCTTCGGGTTGTAAAGTACTTTCAGCGGGGAGGAAGGGAGTAAAGTTAATACCTTTGCTCATTGACGTTACCCGCAGAAGAAGCACCGGCTAACTCCGTGCCAGCAGCCGCGGTAATACGGAGGGTGCAAGCGTTAATCGGAATTACTGGGCGTAAAGCGCACGCAGGCGGTTTGTTAAGTCAGATGTGAAATCCCCGGGCTCAACCTGGGAACTGCATCTGA
+
GGGGGGGGGGGGGGGGGGGGGGGGGGGGGGGGGGGGGGGGGGGGGGGFEGGGGGGGGGGGGGGGGFGGGGGGGGGGGGGGGGGGGGGGGGGGGGGGGGGGGGGGGGGGGGGGGGGGGGGGGGGGGGGGGGGGGGGGGGGGGGGGGGGDGGGGGGGGGGGGGGGGGGGGCGGGGGEEGGGGGCEGGGGGGGGFGGGGGGGGGDEFFGFFFFGGGGGGGGGGGGGGGGGCDGGGG37<?BDFBFFFGGFGFGFCGFFFGGF>G3CGFBFFFFF::BF<?A<BD<B
@DE18INS60510:318:000000000-B6LD3:1:1101:8448:6856 1:N:0:GTAGAGGATCGACTAG
TGGGGAATATTGCACAATGGGGGAAACCCTGATGCAGCAACGCCGCGTGAGTGAAGAAGTATTTCGGTATGTAAAGCTCTATCAGCAGGAAAGAAAATGACGGTACCTGACTAAGAAGCCCCGGCTAACTACGTGCCAGCAGCCGCGGTAATACGTAGGGGGCAAGCGTTATCCGGATTTACTGGGTGTAAAGGGAGCGTAGACGGTTTTGCAAGTCTGTAGTGAAAGCCCGGGGCTTAACCCCGGGACTGCTTTGGAAACTGTAGGACTAGAGTGCAGGAGA
+
FGGGGGGGGGGFFFFGGGGCGGGDGGFGGGGGGGGGGFFGCFGGGGGGEEGGGGFGGGDDFFFFGGGFFGGGGGGGGGGGGGGGFGGGG>FGGGGGGGGGGGEFFGFGGGGGGGGGGF?FGGGGGGGGGGGGGGFGGGGFGFGFEGCGCEEGGGGGGGDCC>EDFCFE>EEGGG>CGGDC??FFGFGGGGGGGGGFGGEGG5CFGGGGCFGCD?FFGGC*7:CGFDEFG7>3D<DB3:C>*9)8):@D@*1*28=FFCAA57DF=>*.7F?FFFF9A):??F#
@DE18INS60510:318:000000000-B6LD3:1:1101:23079:6864 1:N:0:GTAGAGGATCGACTAG
TCGGGAATATTGCGCAATGGAGGAAACTCTGACGCAGTGACGCCGCGTGCAGGAAGAAGGTTTTCGGATTGTAAACTGCTTTAGACAGGGAAGAACAAAGACAGTACCTGTAGAATAAGCTCCGGCTAACTACGTGCCAGCAGCCGCGGTAATACGTAGGGAGCGAGCGTTATCCGGATTTATTGGGTGTAAAGGGTGCGTAGACGGGAAGTCAAGTTAGTTGTGAAATCCCTCGGCTTAACTGAGGAACTGCAACTAAAACTGATTTTCTTGAGTACTGGAG
+
GGGGGGGGGGGFGGGGGGGGGGGGGGGGGGGGGGGGGGCGGGGGGGGGEGDFGGEFFGGGFGGGGGGGGGGGGGGGGEGGGGGGGGGFFGGGGGGGGFFGGGGGGFGGGGGGGFGGCGFGEGGGDGGGGGGGGGGGGGAFGD:FGDGCGGGCGDGGGFG*FCFF>B@CEGG*:CFGGGGGGGGGCGFEGGG79FGCFCCEGGDDEGGGEEGGGGGGGDFFGGFGCFG=FGGFFGGEFFGF=FF4*<>D:FGDG=FFGF00C?GG44B9AFFFF9?FFFFFF##
@DE18INS60510:318:000000000-B6LD3:1:1101:16523:6869 1:N:0:GTAGAGGATCGACTAG
TGGGGAATATTGCACAATGGGGGAAACCCTGATGCAGCGACGCCGCGTGGAGGAAGAAGGTCTTCGGATTGTAAACTCCTGTTGTTGAGGAAGATAATGACGGTACTCAACAAGGAAGTGACGGCTAACTACGTGCCAGCAGCCGCGGTAAAACGTAGGTCACAAGCGTTGTCCGGAATTACTGGGTGTAAAGGGAGCGCAGGCGGGAAGACAAGTTGGAAGTGAAATCTATGGGCTCAACCCATAAACTGCTTTCAAAACTGTTTTTCTTGAGTAGTGCAGA
+
GGGGGGGGCFGGGGGGFGGGGGGGGGG8FGGGGGGGGGCCGGGGGDGGEGGFGGGGGGFFGGGGGGG@FGGFGGGGGGGGGGGFBFFDFGGDFGGGGGGFGGGGGGGGGGGDGGGF8DFBFGGGGGGGGGFGGEFFGGGGCAGGGGGGE@F;BFGEGCGFGGGGGCGEGGGGGGGDG8CGGGGC8FFGGGFC0@CF8E=GG5EEEDCCECFFCF6CGGGFCCGGCGGGGGGGFD<>>FGDFFEFGG?CF>FGCFFFG74)7?GCF>F8:FFA9><<9A#####
@DE18INS60510:318:000000000-B6LD3:1:1101:12424:6886 1:N:0:GTAGAGGATCGACTAG
TGGGGGATATTGCACAATGGGGGGAACCCTGATGCAGCGACGCCGCGTGGAGGAAGAAGGTTTTCGGATTGTAAACTCCTGTCGTTAGGGACGATAATGACGGTACCTAACAAGAAAGCACCGGCTAACTACGTGCCAGCAGCCGCGGTAAAACGTAGGGTGCAAGCGTTGTCCGGAATTACTGGGTGTAAAGGGAGCGCAGGCGGGAAGACAAGTTGGAAGTGAAAACCATGGGCTCAACCCATGAATTGCTTTCAAAACTGTTTTTCTTGAGTAGTGCAGA
+
GGGGGGGGGGGGGGGGGGGGGGGGGGGGGGGGGGGGGGGGGGGEEGGGGGGGGGGGGGGGGGGGGGGGGGGGGGGGGGGGGGGGCGGGGGGGGGGGGGGGGGDFGGGGGGGGGGGFFGGGGGGGGGGGGGGGGGFGGGGGGGGGGGGGGGGGGGGGGGGGGGGGFFFEGGGGGGGGGGFGGGGGGDGGGGGGGGGGGGGGGGGGGGGGCECCFGGGGGGGFGGGGDFGFCGGFGGFFFGGFFFFGGB>FGGGG@FFGG<DF6CGFFF:?FFB<DFFBF?BF<=
@DE18INS60510:318:000000000-B6LD3:1:1101:26044:6903 1:N:0:GTAGAGGATCGACTAG
TGGGGAATATTGCACAATGGAGGAAACTCTGATGCAGCGACGCCGCGTGAGTGAAGAAGTAGTTCGCTATGTAAAGCTCTATCAGCAGGGAAGATAGTGACGGTACCTGACTAAGAAGCTCCGGCTAAATACGTGCCAGCAGCCGCGGTAATACGTATGGAGCAAGCGTTATCCGGATTTACTGGGTGTAAAGGGAGTGTAGGTGGCCAGGCAAGTCAGAAGTGAAAGCCCGGGGCTCAACCCCGGGACTGCTTTTGAAACTGCAGGGCTAGAGTGCAGGAGG
+
GGGGGGGGGGGGGFGGGGGGGGGGGGGGGGGGGGGGGGGGGGGGGGGGGGGGGGGGGGGFFFGGGGGGGGGGGGGGGGGGGGGGGGGGGGGGGGGGGGGGGGGGGGDGGGGGGGGGGGFEGGGGGGGGFGGGGGGGGGGGGGGGGDEDGGGF@BFFGGGFGGGGGFGGG7CFGGGGGGG9FGGGGGGEEFGGGGGGGCFGFGGGGGFCFGFG5:EEGDFFGGGGGGGGGFFCDDGFFFGCFFF>CE>C@5F4C4?FGGF2**:C??FBFF??32.<AAB<?BB
@DE18INS60510:318:000000000-B6LD3:1:1101:23645:6917 1:N:0:GTAGAGGATCGACTAG
TCGGGAATATTGCGCAATGGAGGAAACTCTGACGCAGTGACGCCGCGTGCAGGAAGAAGGTTTTCGGATTGTAAACTGCTTTAGACAGGGAAGAACAAAGACAGTACCTGTAGAATAAGCTCCGGCTAACTACGTGCCAGCAGCCGCGGTAATACGTAGGGAGCGAGCGTTATCCGGATTTATTGGGTGTAAAGGGTGCGTAGACGGGAAGTTAAGTTAGTTGTGAAATCCCTCGGCTTAACTGAGGAACTGCAACTAAAACTGATTTTCTTGAGTACTGGAG
+
GGGGGGFFEGGGGGGGGGGGGGGGGGGFGGGGGGGGGGGGGGGGGGGGGGGGFGGGGGGGGGGGGGEGGGGGGGGGGFGGGGGGGGGGGGGGFGGGGGGGGGGGGGGGGGGGGGGGGGGGFGGGGGGGFGGGGFGGGGGGGGDGGGGGGGGGGGGGGGGGGGGDEEEGGGGCFGGEGECGGGGGCECEGGGFGGGDGGGGGGGDGGGGGGGEGGGGGGGGGGGGGGGGGFFFGGGBFFGFFFFF>EF4>FGGGFFFGGB:FFGGFFFFFFFFFB?FFFF<??F
@DE18INS60510:318:000000000-B6LD3:1:1101:9560:6929 1:N:0:ATAGAGGATCGACTAG
TGGGGGATATTGCGCAATGGGGGCAACCCTGACGCAGCAACGCCGCGTGAAGGATGAAGGTTTTCGGATTGTAAACTTCTTTTATTAAGGACGAAAAATGACGGTACTTAATGAATAAGCTCCGGCTAACTACGTGCCAGCAGCCGCGGTAATACGTAGGGAGCAAGCGTTGTCCGGATTTACTGGGTGTAAAGGGTGCGTAGGCGGCTTTGCAAGTCAGATGTGAAATCTATGGGCTCAACCCATAAACTGCTTTCAAAACTGTTTTTCTTGCGTAGTGCAG
+
GGGGGGGGGGGGG7FFGGGGGGGGGGGGGGGG,CCGGG<FGGGGGGGGGGFGGGGGGGGFGFGGGGGGGGGGCGGGGGGGFGGFGF?EFDGGGGGGGGGGGGGGGGGGGGGGGGFGFGFFFFEG@FGGGGGFGDGDFGGGGGGFGGGGGGCFGGGGGGGG7<CFGGGGGFGGFFGGGGGGGGGGGGGGGGF?:CCEECC?EEGGGGGGGGGGGF7CFDGGCGGGFF7DGGGGGGFFFFGCFFFBDGFC?FFDGFFFGFA4*7<DF)1:?FFAB##########
@DE18INS60510:318:000000000-B6LD3:1:1101:23424:6934 1:N:0:GTAGAGGATCGACTAG
TGGGGAATATTGCACAATGGGGGAAACCCTGATGCAGCAACGCCGCGTGAGTGAAGAAGTATTTCGGTATGTAAAGCTCTATCAGCAGGAAAGAAAATGACGGTACCTGACTAAGAAGCCCCGGCTAACTACGTGCCAGCAGCCGCGGTAATACGTAGGGGGCAAGCGTTATCCGGATTTACTGGGTGTAAAGGGAGCGTAGACGGTTTTGCGAGTCTGAAGTGAAAGCCCGGGGCTTAACCCCGGGACTGCTTTGGAAACTGTAGGACTAGAGTGCAGGAGA
+
GGGGGGGGGGGGGGGGGGGGGGGGGGGGGGGGGGGGFGGFGGGGGGGGGGGGGGGGGGGGGGGGGGGGCGGGGFGGGGGGGGGGGGEDCFGDFGGGFGFFGGGFFGGGGGGGG<FFEGGGGG@FGGGGGGGGGGGGGGGGC8FGDEGGGGGGGGGEGGGGGEGG5CFGEGDGFFGGGGGGFGGGGGGGEGCFGGDFGGGGGGEC5=EGDFGGCEEGGGF*?FFGGCEGGGGGGDGFEFG7@FFFGGFGFGGGGFF?FD44C67:7<B?FFBB###########
@DE18INS60510:318:000000000-B6LD3:1:1101:24423:6946 1:N:0:GTAGAGGATCGACTAG
TCGGGAATGTTGCGCAATGGAGGAAACTCTGACGCAGTGACGCCGCGTGCAGGAAGAAGGTTTTCGGATTGTAAACTGCTTTAGACAGGGAAGAACAAAGACAGTACCTGTAGAATAAGCTCCGGCTAACTACGTGCCAGCAGCCGCGGTAATACGTAGGGAGCGAGCGTTATCCGGATTTATTGGGCGTAAAGGGTGCGTAGACGGGAAGTCAAGTTAGTTGTGAAATCCCTCGGCTTAACTGAGGAACTGCAACTAAAACTGATTTTCTTGAGTACTGGAG
+
GGGGGGGGGGGGGGGGGGGGGGGGGGGFGGGGGGGGGGGGGGGGGGGGGGGGGGGGFFEGFGGGGGEEGDGGFGGGGGGFGGGGGGGGGGGGFFGGGGGGGGGGGGGGGGGGGGGGGGGGFFGGEGGGGGGGGGGGGGGCFGFGGGGGGGGGGGGGGCFGGGGGGCCGDGEGGGGGDEE8CFGGGGGCEGGGGGGGGGGEEGGGGGGE8CEGGGGCE7>7CGGGCFG7:ED4>FG@EFGFFF=?FG>F)9D4>=6@CD)8:?GGFFF>26>AAA?BADFA>0>
@DE18INS60510:318:000000000-B6LD3:1:1101:14518:6954 1:N:0:GTAGAGGATCGACTAG
TGGGGAATTTTGGACAATGGGGGCAACCCTGATCCAGCCATGCCGCGTGCGGGAAGAAGGCCTTCGGGTTGTAAACCGCTTTTGTCAGGGACGAAAAGGTGCGGGTTAATAGCTAGCACTGATGACGGTACCTGAAGAATAAGCACCGGCTAACTACGTGCCAGCAGCCGCGGTAATACGTAGGGTGCGAGCGTTAATCGGAATTACTGGGCATAAAGCGTGCGCAGGCGGTTGGGTAAGACAGATGTGACATCCCCGGGCTTAACCTGGGAACTGCATTTGT
+
GGGGGGGGEGGFFGGGGGGGGCGGGGGGGGGGGGGGGGGGGGGGGGGGGDFGE7CFDGGGGGGGGGGGGGEGGGGGFGGGGGCFEGEGGGGGGGGDFGEF8FDGEGGGG,@@FGDFF,>>@=E=FGGGGGGGGG,@C;DCFCGGFGGG:FEEGGGAFEGCFGFEG+7EGGGGGG>EGGGCBCFGEFEGEE8ECGGGFGG8>E*@C+AFFFGF@FFGGDFC<<EGD3C)>5DGG<5>>?GD4=:F4C?C*>*:CFFFGGF0D5766<FBFFF:0<:??2<<AAF
@DE18INS60510:318:000000000-B6LD3:1:1101:6189:6956 1:N:0:GTAGAGGATCGACTAG
TCGGGTATATTGCGCAATGGAGGAAACTCTGACGCAGTGACGCCGCGTGCAGGAAGAAGGTTTTCGGATTGTAAACTGCTTTAGACAGGGAAGAACAAAGACAGTACCTGTAGAATAAGCTCCGGCTAACTACGTGCCAGCAGCCGCGGTAATACGTAGGGAGCGAGCGTTATCCGGATTTATTGGGTGTAAAGGGTGCGTAGACGGGAAGTCAAGTTAGTTGTGAAATCCCTCGGCTTAACTGAGGAACTGAAACTAAAACTGATTTTCTTGAGTACTGGCG
+
CFGGGEGGGCF9EFGGD7FGGEGECFFFGCFFCEEEGGFFGGGGGGEFGGFGFCFGGFFFAAFFFGG@<FGFFGFGGGGGGGFGGCFDFGGGDGGGGGGGGGGGGFGGFDGFGGGDGGFGGEF7FGG:?F@FFGGGGGGGGGGGFGDGDGGGCFCF@FCGGGGGGEGGGGGGFCCECEEC6ACCEFFE**:3+<FCC85::CGGGCCEECEFGGGGCCGGGCFGEDEFFEF:DD3>EFCCF=**:C3*0>70*/97CF3:74*:6<FA26264ADA#######
@DE18INS60510:318:000000000-B6LD3:1:1101:23590:6956 1:N:0:GTAGAGGATCGACTAG
TCGGGAATCTTGCGCAATGGAGGAAACTCTGACGCAGTGACGCCGCGTGCAGGAAGAAGGTTTTCGGATTGTAAACTTCTTTAGACAGGGAAGAACAAAGACAGTACCTGTAGAATAAGCCCCTGCTAACTACGAGCCAGCAGCCGCGGTAATACGTAGGGAGCGCGCGTTCTCCGGATTTATTGGGTGTAAAGGGTGCGTAGACGGGAAGTCGAGTTAGTTGTGAAATCCCCCGACTTAACTGAGGAACTGCAACTAGGACTGATTTTCTTGAGTCCTGGAG
+
G<FGGGGG,FG,EFGFFGGGGCFFGG8FGGGGGGDGGB,CFGGGGGGGG7+EFG8FFGGG4FFGGGG:CFFGGGG<A5FFEF,F=<,,4FF,BFGGDBC=FAAFG==<@,3C,,33F,,,,38+@,<3,@33><*3@<FF:F<,F::*<F*1,@F################################################################################################################################
@DE18INS60510:318:000000000-B6LD3:1:1101:21444:6960 1:N:0:GTAGAGGATCGACTAG
TGGGGAATATTGCACAATGGAGGAAACTCTGATGCAGCGACGCCGCGTGAGTGAAGAAGTAATTCGTTATGTAAAGCTCTATCAGCAGGGAAGATAGTGACGGTACCTGACTAAGAAGCTCCGGCTAAATACGTGCCAGCAGCCGCGGTAATACGTATGGAGCAAGCGTTATCCGGATTTACTGGGTGTAAAGGGAGTGTAGGTGGCCATGCAAGTCAGAAGTGAAAATCCGGGGCTCAACCCCGGAACTGCTTTTGAAACTGTAAGGCTGGAGTGCAGGAGG
+
FGGGGGGGGGGGFFFG@FGGFFFGFGGGGGGGGGGGGGEGGGGFEGGGFG@EFGGFFGFGGGGGGGGGGGGG?FEFC<F?FGGGGGDFDFGFEGGGGGGGFGCFGGGGGGFGGGGGEDCGGGGCGGGGCFGGGGGGGGGC:DFGGDD*FE*DCFGDFFECFGGGCFGGGG@FGGGCCCEDGGGG+8FCEC9CCFEDDEFCFFFGFFCCGGG+99:CEG>FGGGGFFCCGCGGGDD>>FGGFFF:D7@/76=CC7FFGG99C6*:@<=:?F?F<?BBFF<7??@
@DE18INS60510:318:000000000-B6LD3:1:1101:10600:6961 1:N:0:GTAGAGGATCGACTAG
TGAGGAATATTGGGCAATGGAGGCAACTCTGACCCAGCCATGCCGCGTGAGTGAGAAGGTTTTCGAATTGTAAAGCTCTTTCGGGTGTGAAGATGATGACGGTAACACCAGAAGAAGCCCCGGCAAACTTCGTGCCAGCAGCCGCGGTAATACGAAGGGGGCGAGCGTTGTTCGGAATTACTGGGCGTAAAGGGTGTGTAGGCGGTTAAGTAAGATAGTGGTGAAATGCCGGGGCTCAACCTCGGAATTGCCATTATGACTATTTAGCTAGAATGATGCAGAG
+
FGGGGGGGGGGGGFGGGGGGGGGGGGGGGGGGGGGGGGGGGGGGGGGGGGGGGGGGGGGGGGGGGGGGGGGGEGGGGGGGGGGGGGGGGGGGGGGGGGGGEGGGGGGGGGGGGF?FCFGGGGGGGGGGGGGGGGGGGGGGGGGGGGGGGEGGGGFFGGGGGGGGGGGGGGGGGGGGCEFFGGGGGGGGGGGGGGGDEGFFGGGCCEGGGGGGFCFFGGGFGGGCC:FGGGDG)CD:FFGGF?FEGGFGF=DGGFFFGG<<GFGG=A=24B27AF9AA><ABFF
@DE18INS60510:318:000000000-B6LD3:1:1101:11636:6975 1:N:0:ATAGAGGATCGACTAG
TGGGGAATATTGCACAATGGGGGAAACCCTGATGCAGCGACGCCGCGTGGAGGAAGAAGGTCTTCGGATTGTAAACTCCTGTTGTTGGGGAAGATAATGACGGTACCCAACAAGGAAGTGACGGCTAACTACGTGCCAGCAGCCGCGGTAAAACGTAGGTCACAAGCGTTGTCCGGAATTACTGGGTGTAAAGGGAGCGCAGGCGGGAAGACAAGTTGGAAGTGAAATCTATGGGCTCAACCCATAAACTGCTTTCAAAACTGTTTTTCTTGAGTAGTGCAGA
+
GFGGGGFGGGGGGGGGGGGGGGGGGGGGGGGGGGGGGGGGGGGGDEEGGGGGFG@FGG8FGGGGGGGGGGGGGGFFGGGGGGGGGGGGGGGCEGGGFGGGGEGG?GGGGGGD@FFEGGFFFCCGGGEGFGGGGG?FGGGGCGGGDG@EGGGGFGGFGGGGGGGGGGGGGGGGGGGGD>EGFFGGGGFGGGGFFFGGDGGGGDGGGGGC8CFFGGFGGGGGFGGGGC7:FGCGFC4>FFGGFF@DFG4>F>CFGFFFF:><GFFCF<F?FF<22).<9A?F<A=
@DE18INS60510:318:000000000-B6LD3:1:1101:10261:6985 1:N:0:GTAGAGGATCGACTAG
TGGGGAATATTGCACAATGGGCGCAAGCCTGATGCAGCCATGCCGCGTGTATGAAGAAGGCCTTCGGGTTGTAAAGTACTTTCAGCGGGGAGGAAGGGAGTAAAGTTAATACCTTTGCTCATTGACGTTACCCGCAGAAGAAGCACCGGCTAACTCCGTGCCAGCAGCCGCGGTAATACGGAGGGTGCAAGCGTTAATCGGAATTACTGGGCGTAAAGCGCACGCAGGCGGTTTGTTAAGTCAGATGTGAAATCCCCGGGCTCAACCTGGGAACTGCATCTGA
+
GGGGGGGGGGGGGGGGGGGGGGGGGGGGGGGGGGGGGGGGGGGGDGGGEGFGGGGGGGGGGGGGGGGGGGGEAFGGGGGGGGGGGGGGGCEGGEGFGDGGGGGGGGGGGGGGGGGGGGGGGGGGGGGGGGGGGGGGGGFGGGGGGGGGGGGGGGGGGGGGGGGGGGGGGGGD@FEEGGGGDEFGGGGGGGFGGGGGGGGCDG>FFFGGFFFGGGGGFGGDGGGGGGGGGGG5>CD>FFGGFFFFGGFGFGGGGFFFGGFFG3CG@0FFFFFF:?F<BAAFFFF
@DE18INS60510:318:000000000-B6LD3:1:1101:27962:6989 1:N:0:GTAGAGGATCGACTAG
TGGGGAATTTTGGACAATGGGCGCAAGCCTGATCCAGCTATTCCGCGTGTGGGATGAAGGCCCTCGGGTTGTAAACCACTTTTGTAGAGAACGAAAAGACACCTTCGAATAAAGGGTGTTGCTGACGGTACTCTAAGAATAAGCACCGGCTAACTACGTGCCAGCAGCCGCGGTAATACGTAGGGTGCGAGCGTTAATCGGAATTACTGGGCGTAAAGGGTGCGCAGGCGGTTGAGTAAGACAGATGTGAAATCCCCGAGCTTAACTCGGGAATGGCATATGT
+
GGGGGGCGGGGGGGGGGFGGGGGGGGGGGGGGGGGGGGGGGGGGGGGGGGGGGGGGGGGGGGGGGGGGGGGGGGGGGGGGGGGGGGGGGFFGGEGGGGGFFGGGGGGGGGGGGGGFFEFFDFGGGGGGGFGGGGGGGGGDGGGGGGGGC<CFG@FGGGGGGGGFGFGGE:EGDFFGGFC:CGFEGFGGD5>CEEGDFEGGGGGGGFCF?FFDE=CGGGGGGGGGEGDDEGD9CDDFFFGG6?FFFFF7@FG>F?F@GGFFGFGC6>=><363;0:B7:>0AAF
@DE18INS60510:318:000000000-B6LD3:1:1101:25724:6995 1:N:0:GTAGAGGATCGACTAG
TCGGGAATATTGCGCAATGGAGGAAACTCTGACGCAGTGACGCCGCGTGCAGGAAGAAGGTTTTCGGATTGTAAACTGCTTTAGACAGGGAAGAACAAAGACAGTACCTGTAGAATAAGCTCCGGCTAACTACGTGCCAGCAGCCGCGGTAATACGTAGGGAGCGAGCGTTATCCGGATTTATTGGGTGTAAAGGGTGCGTAGACGGGAAGTCAAGTTAGTTGTGAAATCCCTCGACTTAACTGAGGAACTGCAACTAAAACTGATTTTCTTGAGTACTGGAG
+
GGGGGGGGGGGGGGGGGGGGGGGGGGGFGGGGGGGGGG@FGGGGFGGGGGFGGGGGGGGGFFGGGGGGGGGGGGGGGGGGGGGGCGGGGGGDFGGGGGGGGGGGGGGGGGGGGGGFGGGGFFGGGGGGGGG<FGGGGGGGGGGGGGGGGGGGGGGGGFGGGGGGGGGGGGGGGGEEGGGDFGGGGGGCEEGGGGGGGGGGGGGGGGGGGGGGGGGGGGGGGGGGGGGGEC4CFGG3>DGGFFFFGGFGFGCFGF*<GG>?GFFGFFFFFFFFF22A<AFFBFF
@DE18INS60510:318:000000000-B6LD3:1:1101:23624:7039 1:N:0:GTAGAGGATCGACTAG
TGGGGAATATTGCACAATGGGGGAAACCCTGATGCAGCGACGCCGCGTGGAAGAAGAAGGTCTTCGGATTGTAAACTCCTGTTGTTGGGGAAGATAATGACGGTACCCAACAAGGAAGTGACGGCTAACTACGTGCCAGCAGCCGCGGTAAAACGTAGGTCACAAGCGTTGTCCGGAATTACTGGGTGTAAAGGGAGCGCAGGCGGGAAGACAAGTTGGAAGTGAAATACCGTGGCTTAACCACGGAACTGCATCCAAAACTGTAGTTCTTGAGTGAAGTAGA
+
GGGGGGGGGGGGGGGGGGGGGGGGGGGGGGGGGGGGGGGGGGGGFGGGGGGGGGGGGGGGGGGGGGGGGGGGGGGGGGGGGGGGGGGGGGGGGGGGGGGGGGGGGGGGGGGGGGGGGGGGGGGGGGGGGGGGGGGGGGGGGGGGGGGGGGGGFGGCFFGGGGGGGGGGGGGGGGGGGGGGGGGGGGGEEGFEGGGFGGGGGGGGGGEGGGGGGFGG7DGGGGGGGGGGGGFDGFGFFFGGFFFFGGFCEFFGFFFFGG21C4FFFFFFBF<ABDFBBFFFFAB
@DE18INS60510:318:000000000-B6LD3:1:1101:21099:7044 1:N:0:GTAGAGGATCGACTAG
TCGGGAATATTGCGCAATGGAGGAAACTCTGACGCAGTGACGCCGCGTGCAGGAAGAAGGTTTTCGGATTGTAAACTGCTTTAGACAGGGAAGAACAAAGACAGTACCTGTAGAATAAGCTCCGGCTAACTACGTGCCAGCAGCCGCGGTAATACGTAGGGAGCGAGCGTTATCCGGATTTATTGGGTGTAAAGGGTGCGTAGACGGGAAGTCAAGTTAGTTGTGAAATCCCTCGGCTTAACTGAGGAACTGCAACTAAAACTGATTTTCTTGAGTACTGGAG
+
GGGGGGGGFGGGGFGGGGGGGGGGGGGGGGGGGGGGGGGGGGGGGGGGGGGFGGGGGGGGGGGGGGCGGGGGGGGGGCGFGGGGGGGGGGGGGCFFGGGGGGGGGGGGGGGGCGGGFFEGGGGGGGGGGGGGGGGCGGGGGGFGGGGGGGGGGGGFGGGGDGGGGEGEGEGGGGGGGGGGGGGGGGGGDGF?EFGEG5CEGGGGFGEGCCEGGGGGGGGGGGDGEGCFGGGCGGGFFFGGFFFFGGFCFGFFD*9FFG0)CFGGFAFBFFAA###########
@DE18INS60510:318:000000000-B6LD3:1:1101:24836:7052 1:N:0:GTAGAGGATCGACTAG
TGGGGAATATTGCACAATGGGGGAAACCCTGATGCAGCGACGCCGCGTGGAGGAAGAAGGTCTTCGGATTGTAAGCTCCTGTTGTTGAGGAAGATAATGACGGTACTCAACAAGGAAGTGACGGCTAACTACGTGCCAGCAGCCGCGGTAAAACGTAGGTCACAAGCGTTGTCCGGAATTACTGGGTGTAAAGGGAGCGCAGGCGGGAAGACAAGTTGGAAGTGAAATCTATGGGCTCAACCCATAAACTGCTTTCAAAACTGTTTTTCTTGAGCAGTGCAGA
+
GFGFGGGGGGGEFGGGDEGGGGGGGGGGGGGGGGGGGGFGGGGGGGGGGGGFGGGGFGGGCFGGGGGGGGGGGGGGGGGFGGGGGGGGGGGCFGGGGGGGGGEG>EGGGGGGGEGGGGGFFGGGGGGGGGGGGGGGGGGGGFGGGGGGGGEGGGECGGGGGGFGGGGGGG5CFGGGEGGGCFDFGGGGC+AFGGEECGCEGGGEGGGC?EFGGE=<CCGFGGGGGGGGGGGGFFGF>FGGFFFFGFFGFGGGGFFFGFFA<?FGF<4<BFFB23>B?F#####
@DE18INS60510:318:000000000-B6LD3:1:1101:26404:7058 1:N:0:GTAGAGGATCGACTAG
TGGGGAGTTTTGGACAATGGGCGCAAGCCTGATCCAGCTATTCCGCGTGTGGGATGAAGGCCCTCGGGTTGTAAACCACTTTTGTAGAGAACGAAAAGACACCTTCGAATAAAGGGTGTTGCTGACGGTACTCTAAGAATAAGCACCGGCTAACTACGTGCCAGCAGCCGCGGTAATACGTAGGGTGCGAGCGTTAATCGGAATTACTGGGCGTAAAGGGTGCGCAGGCGGTTGAGTAAGACAGATGTGAAATCCCCGAGCTTAACTCGGGAATGGCATATGT
+
GGGGGG+B<FGGGGGGGGGGGGGGGGGGGGGGGGGGGGGGGGGGGGGGGGGGGGGGGGGGGGGGGGGGGGGGGGGGGGGFFGGGGGGGGCFGGEFGGGGGGGGGGGGGGGGGGFGGGGGGGGGGGGGGGGGGGGGFGGGGGFGGFGGGGGGGGGGGGGGGGGGGGGGGGGGGGEEGGGGGGGGGEGGEGGGGGGGG5EFGGGGGGCFGFGCGEEGGGGGGGDEGGGGGGGGGGGGFFFCG?FFFC9FFFGG7DFFFGGF>CBCG?AFFFB9>B?FFFBF:FFF
@DE18INS60510:318:000000000-B6LD3:1:1101:7673:7059 1:N:0:GTAGAGGATCGACTAG
TGGGGGATATTGCACAATGGGCGAAAGCCTGATGCAGCGACGCCGCGTGAGGGAAGACGGCCTTCGGGTTGTAAACCTCTGTCATTCGGGACGAATTGATGACGGTACCGAAGAAGGAAGCTCCGGCTAACTACGTGCCAGCAGCCGCGGTAATACGTAGGGAGCGAGCGTTGTCCGGAATTACTGGGTGTAAAGGGAGCGTAGGCGGGAAAGCAAGTTGGAAGTGAAATGCATGGGCTTAACACATGAGCTGCTTTCAAAACTGTTTTTCTTGAGTGAAGTA
+
CFGFGGGGGGGGGGGGGGGGFFGEDGGGGGGGGGGGGFGGGGGGGGGGGGGFEGGGGGGGGGGGGGGGGGGGGGGGGGGFFGGGGGGGGGGGECGGGGGGGGGGFCFGGGEGGGGGGGGFGGGGGGGGECGCEGGGGGGGGGGGGGGDGGCEECGGGEFFE>FGG8?EGGGGDEGGGD>EF6CC@CG5*;E@F?F7888EGGGGDFGGGGDFGGGGCFGGGGFGGGGGFFCFFGGFFFGFFF?*2/6CBF7D4?)9F>4<FFGCB>6<(04<9)6>FB#####
@DE18INS60510:318:000000000-B6LD3:1:1101:20969:7059 1:N:0:GTAGAGGATCGACTAG
TGGGGAATATTGGGCAATGGGCGCAAGCCTGACCCAGCAACGCCGCGTGAAGGGAGAAGGCTTTCGGGTTGTAAACTTCTTTTGTCGGGGACGAAACAAATGACGGTACCCGACGAATAAGCCACGGCTAACTACGTGCCAGCAGCCGCGGTAATACGTAGGTGGCAAGCGTTATCCGGATTTACTGGGTGTAAAGGGCGTGTAGGCGGGATTGCAAGTCAGATGTGAAAACTGGGGGCTCAACCTCCAGCCTGCATTTGAAACTGTAGTTCTTGAGTGCTGG
+
GGGGGGGGGGGGG?FGGGGGGGGGGGGGGGGGGGGGGGGGGGGGGGGGGGGGGGGGGGGGGGGGGGGGGGGGGGGGGGGGGGGFGGGEGDGGGGGGGGGGGGGGGGGGGGGEGGCEDFDFGGGGGGGGGGGGGGGGGGGGGGGGGGGGGGGGGGGGGGGGGGGCFGG?8FCGGGGGGGGGGGGFGGGD588EDGFGC5;:E5EGGFFEE=CGEFGGGGGGGG?FCCCFFCCFF>FF:>DCF4?FC6FG@CFGG>>5??>)0*0>@9F<AFBBDFF>BA7<>A?
@DE18INS60510:318:000000000-B6LD3:1:1101:5903:7061 1:N:0:TTAGAGGATCGACTAG
TCGGGAATATTGCGCAATGGAGGAAACTCTGACGCAGTGACGCCGCGTGCAGGAAGAAGGTTTTCGGATTGTAAACTGCTTTAGACAGGGAAGAACAAAGACAGTACCTGTAGAATAAGCTCCGGCTAACTACGTGCCAGCAGCCGCGGTAATACGTAGGGAGCGAGCGTTATCCGGATTTATTGGGTGTAAAGGGTGCGTAGACGGGAAGTCAAGTTAGTTGTGAAATCCCTCGGCTTAACTGAGGAACTGCAACTAAAACTGATTTTCTTGAGTACTGGAG
+
FFGGGGGGGGGGG@FGFGGGGGGGFFFCFFGGGGGGGGGDGGGGGGGGGGGGGGGGGGGGACFGGGGGDGFGGGGGGGG,DFGGGGGGGGGGGFGGGGGGGCFFGCGGFGGGFGGGGFCC<FGGGGGCFGGGGGF:FFFCCFFGGGGEGGGGGGGC<FGGGGDDEEGGGE5C8C7CGG88+<F?FGG;;::CFGGD*;CE>E*:CEGEDGD+0<<?:>DF>:EFGGGCC?D6<7DB587F8F4@FGF45909=F?@CC??*=CGFA*-<?A<)6>A<9>22<F
@DE18INS60510:318:000000000-B6LD3:1:1101:17674:7061 1:N:0:GTAGAGGATCGACTAG
TGGGGAATTTTGGACAATGGGCGAAAGCCTGATCCAGCAATGCCGCGTGCAGGATGAAGGCCTTCGGGTTGTAAACTGCTTTTGTACGGAACGAAAAGCTTCGGGTTAATACCCTGGAGTCATGACGGTACCGTAAGAATAAGCACCGGCTAACTACGTGCCAGCAGCCGCGGTAATACGTAGGGTGCAAGCGTTAATCGGAATTACTGGGCGTAAAGCGTGCGCAGGCGGTTTTGTAAGACAGAGGTGAAATCCCCGGGCTCAACCTGGGAACTGCCTTTGT
+
GGGGGGGGGGGGGGGGGGGGGGGGGGGGGGGGGGGGGGGGGGGGGGGGGGFGGGGGGGGGGGGGGGGGGGGGGEGGGGGFGGGGGGGGGGGGGGGGDFGGGGGEGGGGGGGGGGGGGGGGGGGBFGGGGGGGGG@FC;FFGGEGFGG<FGGFGGGGGGGFGGGFC8:CGGGEGG>E?EGFGCFGGCGGEG7FGGGGCGGGEC;EEFGG7F*CCE57CFGGGGDG=CC)CC3DDDFFFFGG=@F:F+)7>**>F=?FC3(9DFGFFFF??##############
@DE18INS60510:318:000000000-B6LD3:1:1101:22063:7067 1:N:0:GTAGAGGATCGACTAG
TAGGGAATCTTCGGCAATGGGGGCAACCCTGACCGAGCAACGCCGCGTGAGTGAAGAAGGTTTTCGGATCGTAAAGCTCTGTTGTAAGTCAAGAACGGGTGTGAGAGTGGAAAGTTCACACTGTGACGGTAGCTTACCAGAAAGGGACGGCTAACTACGTGCCAGCAGCCGCGGTAATACGTAGGTCCCGAGCGTTGTCCGGATTTATTGGGCGTAAAGCGAGCGCAGGCGGTTTGATAAGTCTGAAGTTAAAGGCTGTGGCTCAACCATAGTTCGCTTTGGA
+
GGGGGGGGGGGGGGGGGGGGGGGGGGGGGGGGGGGGGGGGGGGFGGGGGGGGGGGGGGGGCGGGGGGGGGGGGGGGGGGGGGGGGGGGGGGGGGGGGGGGGGGGGGGGGGGGGGGGGGGGGGGGFGGGGGGGGGGGGGGGFGGFFGGGE?EGGGGGGGGGCGGGFFGFGGGGGGGGGGGGGGGGGGGGGGGGGGGGEGGGDGEGCGGGGGGGGGGGGFFFGGG3=CCGGGGGDGGFFFFCFFFFFFFGBGCFFFFFCC??GFGGF?F??FFF2<A?2<6?AF:
@DE18INS60510:318:000000000-B6LD3:1:1101:7659:7069 1:N:0:GTAGAGGATCGACTAG
TGGGGGATATTGCACAATGGGCGAAAGCCTGATGCAGCGACGCCGCGTGAGGGAAGACGGCCTTCGGGTTGTAAACCTCTGTCATTCGGGACGAATTGATGACGGTACCGAAGAAGGAAGCTCCGGCTAACTACGTGCCAGCAGCCGCGGTAATACGTAGGGAGCGAGCGTTGTCCGGAATTACTGGGTGTAAAGGGAGCGTAGGCGGGAAAGCAAGTTGGAAGTGAAATGCATGGGCTTAACCCATGAGCTGCTTTCAAAACTGTTTTTCTTGATTGAAGTA
+
E9FFGGGGGGGGGGGGGGGGGGGGGGGCFGG8FEEGFGEGGGGGGGGGGGGGGGGGFG:@CGGGGGGDGGGGGGGGGGGGAG@ACFGGGGGGGGDGGGFFC<EFEF<<FG8EGGGFCFFDGGGGDGGGCDFF7EGGGFFGGGFCFGGGE8?CEG?EGGGGGGCDDEG88>ECEEGFGGGEGGFGGFFGC*/A<0<F5EEGEG85C9?C5?*:8C?FFFGD4*<C<9CFFGGGGGC>7>FG:?47CC@***:C7:FFGC4.775*@<@A?F0:>A#########
@DE18INS60510:318:000000000-B6LD3:1:1101:26888:7074 1:N:0:GTAGAGGATCGACTAG
TGGGGAATATTGCACAATGGGGGAAACCCTGATGCAGCAACGCCGCGTGAGTGAAGAAGTATTTCGGTATGTAAAGCTCTATCAGCAGGAAAGAAAATGACGGTACCTGACTAAGAAGCCCCGGCTAACTACGTGCCAGCAGCCGCGGTAATACGTAGGGGGCAAGCGTTATCCGGATTTACTGGGTGTAAAGGGAGCGTAGACGGTTTTGCAAGTCTGAAGTGAAAGCCCGGGGCTTAACCCCGGGACTGCTTTGGAAACTGTAGGACTAGAGTGCAGGAGA
+
GGGGGGGGGGGGGGGGGGGGGGGGGGGGGGGGGGGGGGGGGGGGGGGGGGGGGGGGGGGGGFGGGGGGGGGGGGGGGGGGGGGGGGGGGGGGGGGGGGGGGGGGGGGGGGGGGGGGGGGGGGDGGGGGGGGGGGFGGGGGGGGGGGGGGDEGGGFGGGGGGGGGGGGGGGEGGGGGDGGGFGGGGGGGGGGGGGGGGGGGGGGGGGGGGGFGGGGGGGGGGGGGGGFGGFDDGGGEEFGC?7>EGE@D>DGGGFFBGDAAGBGDFFFF>FF><BFBF<AFFF>
@DE18INS60510:318:000000000-B6LD3:1:1101:18838:7080 1:N:0:GTAGAGGATCGACTAG
TGGGGAATATTGCACAATGGGGGAAACCCTGATGCAGCGACGCCGCGTGAGCGAAGAAGTATTTCGGTATGTAAAGCTCTATCAGCAGGGAAGAAAATGACGGTACCTGACTAAGAAGCCCCGGCTAACTACGTGCCAGCAGCCGCGGTAATACGTAGGGGGCAAGCGTTATCCGGATTTACTGGGTGTAAAGGGAGCGTAGACGGAGCAGCAAGTCTGATGTGAAAACCCGGGGCTCCACCCCAGGACTGCATTGGAAACTGTTGATCTGGAGTGCCGGAGA
+
EGFGGGGGGEEFFGFF?FFC@,@EDGGFGFEDGCFFGECFCEGGGGGEEGD<CEC:@=FF<,CFFFGGG<FFGGFF9,EGGGGGAG9,94+AFFGGGGGFFGDCB@BDAFFFDG8,8BDFFEGGGGGGGGGGGG?F:FGF7DECFC7CF<CFEGFFGFD@F7FE7*4;CF8@E:*8*8*C+<:CF*;CECFCFF>>CGDGG8*A5A::>=6E6*:<?DGDGFF>CCF7FG3C))/.))*977>D*:>GFC70**7=CC<)*/:>@A6:<?#############
@DE18INS60510:318:000000000-B6LD3:1:1101:23178:7082 1:N:0:GTAGAGGATCGACTAG
TCGGGAATATTGCGCAATGGAGGAAACTCTGACGCAGTGACGCCGCGTGCAGGAAGAAGGTTTTCGGATTGTAAACTGCTTTAGACAGGGAAGAACAAAGACAGTACCTGTAGAATAAGCTCCGGCTAACTACGTGCCAGCAGCCGCGGTAATACGTAGGGAGCGAGCGTTATCCGGATTTATTGGGTGTAAAGGGTGCGTAGACGGGAAGTCAAGTTAGTTGTGAAATCCCTCGGCTTAACTGAGGAACTGCAACTAAAACTGATTTTCTTGAGTACTGGAG
+
GGGGGGGGGGGFGEGFGGGGGGGGGGGGGGGGGGGGGGGGGGGGGGGGGGGGGGGGGGGGCGGGGGGGGGGGGGGGG9FFFFGGGGGGGGGGGGGGGFGGCFGGGGFFGGGGGFGGGGGGGGGGGGGEGGGGGGGGGGGGGGGFGGGD>C:A9CFFCFGGGGGGGDGDGGE5CFFGGG>CG7CCFFGGGEFFFGGEGEDEGGGGGGGGEGGGGGFF+::FGGGGGGGGGG6<C5C55>5<FFFFGGF47FC=FF?FGGF0:=<>?<FFFF<><>>DBFF<?1@
@DE18INS60510:318:000000000-B6LD3:1:1101:13731:7095 1:N:0:GTAGAGGATCGACTAG
TGGGGAATATTGCACAATGGGCGCAAGCCTGATGCAGCCATGCCGCGTGTATGAAGAAGGCCTTCGGGTTGTAAAGTACTTTCAGCGGGGAGGAAGGGAGTAAAGTTAATACCTTTGCTCATTGACGTTACCCGCAGAAGAAGCACCGGCTAACTCCGTGCCAGCAGCCGCGGTAATACGGAGGGTGCAAGCGTTACTCGGAATTACTGGGCGTAAAGCGCACGCAGGCGGTTTGTTAAGTCAGATGTGAAATCCCCGGGCTCAACCTGGGAACTGCATCTGA
+
GGGGGGGGFFGFGGGFDFGFGGGGGGGGGGGGGGGGGGGGGGGGGGGGGGGGGGGGGGGGGGGGGGGDGGDGGGGGGCGGFGGGFGEGGGCEGEEFEGFGFAFGCFGGGG,FFGGGGFG9<FG9GGCFFGGGGGGEGGCAC,BFGGFEDCGE?FGFFFG<FGGFGGGFCEGGF@CGFGGGGCGGEEGGGGFCCCEG*CGG85CFFCCFGCECG7E*:CC5C<EGDD5CE5DDGGGFFFGCBFFF7CFGFCG*C@;@FD;(77CF*4>?FF?77<BFFF9ADF=
@DE18INS60510:318:000000000-B6LD3:1:1101:20636:7098 1:N:0:GTAGAGGATCGACTAG
TGGGGAATATTGCACAATGGGGGACGCCCTGATGCAGCAACGCCGCGTGAGTGAAGAAGTATTTCGGTATGTAAAGCTCTATCAGCAGGAAAGAAAATGACGGTACCTGACTAAGAAGCCCCGGCTAACTACGTGCCAGCAGCCGCGGTAATACGTAGGGGGCAAGCGTTATCCGGATTTACTGGGTGTAAAGGGAGCGTAGACGGTTTTGCAGGTCTGAAGTGAAAGCCCGGGGCTTAACCCCGGGACTGCTTTGGAAACTGTAGGACTAGAGTGCAGGAGA
+
GGGGGGGGGGGGGGGGGGGGGGGGGGGGGGGGGGGGGGAFFGGGGGGGGGGGGGGGGGGGGGGGGGGGGGGGGGGGGGGGGGGGGGGGGFFFGGGGGGGGGGGGGGGGGGGGGGGGGGGGGGDGGGEGGGGGGGCFGGGG?CGGGGGGGGGGGGGFGGDDGGGGGGGGGGDFGGGGGGGGGGGGGGGGGGG?FGGFGGGGGGEGEGGGDGGGFGGGGGGFGGGGG7FFGEFGDGC:DFDGFFFFGED)5DFGGFFFGGBBGFFGFFFFFF(2<BAFFAFFBF>
@DE18INS60510:318:000000000-B6LD3:1:1101:6595:7109 1:N:0:GTAGAGGATCGACTAG
TGGGGAATATTGCACAATGGGGGAAACCCTGATGCAGCAACGCCGCGTGAAGGATGACGGTTTTCGGATTGTAAACTTCTTTTCTTAGTGATGAAGACAGTGACGGTAGCTAAGGAATAAGCATCGGCTAACTACGTGCCAGCAGCCGCGGTAATACGTAGGATGCAAGCGTTATCCGGATTTACTGGGTGTAAAGGGAGCGCAGGCGGGACTGCAAGTTGGATGTGAAATACCGTGGCTTAACCACGGAACTGCATCCAAAACGGTAGTTCTTGAGGGAAGT
+
FGGGGGGGGGGDFGGFGGGGG@FFGGFGFGGFGGGGGGGGFGGFGGGGGGGGGGGGGGGGF7=<EEEFGDGEGGGGGGGGFGGGGFGGGGGFFEGGGGGGGGGGGGGGGGGGGGGFGGGGGGFFGGGGGGGGFGGGGGGGGEF?<CFGGEE>FFGGGFCFFGGFFGGGGGGGCGFGCEGGEEGGFFGFFFGGCCFGG5EEB8CEDED>CC5C;CGGGGC7CFFFGGFFF+:>FDDFF@DFFFFFGGFD>CD<FFFF*::?CF4F)184?F<AABA########
@DE18INS60510:318:000000000-B6LD3:1:1101:15593:7113 1:N:0:GTAGAGGATCGACTAG
TGGGGAATATTGCGCAATGGGGGCAACCCTGACGCAGCCATGCCGCGTGAATGAAGAAGGCCTTCGGGTTGTAAAGTTCTTTCGGTAGCGAGGAAGGCACTTAGTTTAATAAACTAGGTGATTGACGTTAACTACAGAAGAAGCACCGGCTAACTCCGTGCCAGCAGCCGCGGTAATACGGAGGGTGCGAGCGTTAATCGGAATAACTGGGCGTAAAGGGCACGCAGGCGGTGACTTAAGTGAGGTGTGAAAGCCCCGGGCTTAACCTGGGAATTGCATTTCA
+
GGGGGGDGGGGCG;CFGGGGGGGGGGGFGGGGGGGGGGGGGGGGGGGGEGD9FFGGGGEGGGGGGGG7EFGGGGGGCFGGGGGDGGGGGGGGGGGGGGFGGGGGGGGGGG9FFGG<BAFFDFGEFFGFGAFGGGGGGFGGG<FGGGGD7:F:@ABBFGGCEF>DECFGGDGGGGGGGGGGC8CGGGGGGGGGGGGGFGGFEGEG9@CGGCFFGGG=57:CDFEDGC5<EGD75CD4@*:F@FF=FC@D>FD*:@>FDG>>D3CF4<?BFF?B:85<DAADA2F
@DE18INS60510:318:000000000-B6LD3:1:1101:23937:7119 1:N:0:GTAGAGGATCGACTAG
TGGGGAATATTGCACAATGGAGGAAACTCTGATGCAGCGACGCCGCGTGAGTGAAGAAGTAATTCGTTATGTAAAGCTCTATCAGCAGGGAAGATAGTGACGGTACCTGACTAAGAAGCTCCGGCTAAATACGTGCCAGCAGCCGCGGTAATACGTATGGAGCAAGCGTTATCCGGATTTACTGGGTGTAAAGGGAGTGTAGGTGGCCATGCAAGTCAGAAGTGAAAATCCGGGGCTCAACCCCGGAACTGCTTTTGAAACTGTAAGGCTAGAGTGCAGGAGG
+
GGGGGGGGFGGGGGGGGGGGGGGGGGGGGGGGGGGGGGGGGGGGGGGGGGGGGGGGGGGGGGGGGGEFGGGGGGGGGGGGGGGGGGGGGGGGGGGGGGGGGGGGGGGGGGGGGGGGGGGGGGGGGGDGGGGGGGGGGGGGGGGGGGGGGGGGGGGGGGGGGGGGGGGGGGGGGGGGGGGFGGGGGGGGGGGGFGGEEEGCGGGEGGG>CGGGFCGFGFGGGGGGGGGC?FGGGGGEEFGGFFFDGEBDBCDGGBBFGDBFFFGFFFFF:F?FFFFF><A?BBF
@DE18INS60510:318:000000000-B6LD3:1:1101:17631:7131 1:N:0:GTAGAGGATCGACTAG
TGGGGAATATTGCACAATGGGGGAAACCCTGATGCAGCAACGCCGCGTGAGTGAAGAAGTATTTCGGTATGTAAAGCTCTATCAGCAGGAAAGAAAATGACGGTACCTGACTAAGAAGCCCCGGCTAACTACGTGCCAGCAGCCGCGGTAATACGTAGGGGGCAAGCGTTATCCGGATTTACTGGGTGTAAAGGGAGCGTAGACGGTTTTGCAAGTCTGAAGTGAAAGCCCGGGGCTTAACCCCGGGACTGCTTTGGAAACTGTAGGACTAGAGTGCAGGAGA
+
GGGGGGGGGGGGGGGGGGGGGGGGGGGGGGGGGGGGGGGGGGGGGGGGGGGGGGGGGGGGGGGGGGGGGGGGGGGGGGGGGGGGGGGFGGGGGGGGGGGGGGGGGGGGGGGGGGFFGGGGGGGGGGGGGGGGGGGGFGGGGGGGGGGGGGGGGGGGGGGGGGGGGGGGGGGGGGGGEGGGGGGGGGGGGGGGGGGGGGGGGGGGGEGGGGGGGF:FGGGG>CFGFG?CF*CD5D<>@F:>FF@EGGFDBGGGFFF?G9>AF=CFFA7?:F2(43<B9<>::B>
@DE18INS60510:318:000000000-B6LD3:1:1101:24344:7134 1:N:0:GTAGAGGATCGACTAG
TGAGGAATATTGGTCAATGGACGCAAGTCTGAACCAGCCATGCCGCGTGCAGGATGACGGCTCTATGAGTTGTAAACTGCTTTTGTACGAGGGTAAACGCAGATACGTGTATCTGTCTGAAAGTATCGTACGAATAAGGATCGGCTAACTCCGTGCCAGCAGCCGCGGTAATACGGAGGATTCAAGCGTTATCCGGATTTATTGGGTTTAAAGGGTGCGTAGGCGGTTTGATAAGTTAGAGGTGAAATTTCGGGGCTCAACCCTGAACGTGCCTCTAATACTG
+
GGGGGGGGGGGGGGGGGGGGGGGGGGGGGGGGGGGGGGGGGGGGGGGGGGGGGGGGGGGGGGGGGGFGGGGGGGGGGGGGGGGGGGGGGFGGGGGGGGGGGGGGGGGGGGFGGGFFGGGGCGGGGGGGGGGGGGGGGGGGGGGGGGGGGGGGGGGGGGGGGGGGGGGGGGGGGGGGGGGGGGGGGGGGGGGGGGGGGDGFFGGDFGEGGGGCGGGGDGGGGGGGGGEG=CFGGGGFFFGDFFFFGGFGFGGGGFEFGG<8CFDGFF7?FF(44A>?FFAADFF
@DE18INS60510:318:000000000-B6LD3:1:1101:17024:7138 1:N:0:GTAGAGGATCGACTAG
TGGGGAATATTGCACAATGGGGGAAACCCTGATGCAGCGACGCCGCGTGAAGGATGAAGTATTTCGGTATGTAAACTTCTATCAGCAGGGAAGAAAATGACGGTACCTGACTAAGAAGCCCCGGCTAACTACGTGCCAGCAGCCGCAGTAATACGTAGGGGGCAAGCGTTATCCGGATTTACTGGGTGTAAAGGGAGCGTAGACGGCATTGCAAGTCTGGAGTGAAAACCCGGGGCTCAACCCCGGGATTGCTTTGGAAACTGTTGAGCTAGAGTACCGGAGA
+
GGGGGGGGGGGGGGGGFGGDGGGGGGGGGGGGGGGGGGFGGGGGEGGGGGGGGGGGGGGGGDFGECGGGGGGGGGGGGGGGGGGFGFGGGGGGGGGGGGGGGDFGGGGFCGGGGGGGGGGGGDEGGGDCFCFGGFGGGGGGGGGGGGCGD;FGGGFCGGCGGGGG7CGGGGGGGGGGGGGGGFGFFGGGFDDGFGE8ECEE5CCCEGEGF?EECFFGG:>7CFGFF7>GGGGGG:@EFFC:>BEGGF3555DFFF6CF)2D/00*5924B2)5?<246:B905
@DE18INS60510:318:000000000-B6LD3:1:1101:14619:7144 1:N:0:GTAGAGGATCGACTAG
TGGGGAATATTGCACAATGGGGGAAACCCTGATGCAGCGACGCCGCGTGGAGGAAGAAGGTCTTCGGATTGTAAACTCCTGTTGTTGAGGAAGATAATGACGGTACTCAACAAGGAAGTGATGGCTAACTACGTGCCAGCAGCCGCGGTAAAACGTAGGTCACAAGCGTTGTCCGGAATTACTGGGTGTAAAGGGAGCGCAGGCGGGAAGACAAGTTGGAAGTGAAAACCATGGGCTCAACCCATGAATTGCTTTCAAAACTGTTTTTCTTGAGTAGTGCAGA
+
GGGGGGGGGGGGGGGGGGGGGGGGGGGFGGGGGGGGGGFGGGGGGGGGGGGGGGGGGGGGGGGGGGGGGGGGGGGGGGGGGGGGGGGGGGGGGGGGGGGGG>CFFGGGGGGGGFGGCGGGGGGCGGGGGGGGGGGGGGGGGGGGGGGGGGGGGGGGGGGGGGGFFGGGGGDGGGGGGGGGGGGGCGGGGGGGGGGFGGEGGGEGGGG5CCGFGGGGGGGFGGGGGD9DGGGGCCC>FFGGFFF>GG?7=>FGGFFFGGABGFGDFFFFFF94A>AFFF?<BB@
@DE18INS60510:318:000000000-B6LD3:1:1101:26155:7147 1:N:0:GTAGAGGATCGACTAG
TCGGGAATATTGCGCAATGGAGGAAACTCTGACGCAGTGACGCCGCGTGCAGGAAGAAGGTTTTCGGATTGTAAACTGCTTTAGACAGGGAAGAACAAAGACAGTACCTGTAGAATAAGCTCCGGCTAAATACGTGCCAGCAGCCGCGGTAATACGTATGGTGCAAGCGTTATCCGGATTTACTGGGTGTAAAGGGAGCGCAGGCGGTACGGCAAGTCTGATGTGAAATCCCGGGGCTCAACCCCGGTACTGCATTGGACACTGTCGGACTAGAGTGTCGGAG
+
GGGGGGGGGGGGGGGGF>FGFGGGGGGFGGGGGGGGGGGGGGGGGGGGGGGGGGGGGGGGFGGGGGGGGGGGGGGGGGGGGGGGGGGGGDGFFGGGGGGGGGGGGGFGGGGGGGGGGGGGFGGGGGGGGGGGGGGGGGGGGGGGGGG5EGGGFGGGE?FFGGGGGGGGGCEGGGGGGGGDGGGDGGGGGEGGFFGGGGGGGGGGGGGGGEGEEEGGCG>FCFGGGGGGGGGGDGDFFE<FFFFDGGFDFGGGGFFFFG2)9><=@>FF(09>><<AFBFFFFE
@DE18INS60510:318:000000000-B6LD3:1:1101:8926:7165 1:N:0:GTAGAGGATCGACTAG
TGGGGAATATTGCACAATGGAGGAAACTCTGATGCAGCGACGCCGCGTGAGTGAAGAAGTAATTCGTTATGTAAAGCTCTATCAGCTGGGAAGATAGTGACGGTACCTGACTAAGAAGCTCCGGCTAAATACGTGCCAGCAGCCGCGGTAATACGTATGGAGCAAGCGTTATCCGGATTTACTGGGTGTAAAGGGAGTGTAGGTGGCCATGCAAGTCAGAAGTGAAAATCCGGGGCTCAACCCCGGAACTGCTTTTGAAACTGTAAGGCTAGAGTGCAGGAGG
+
GGGGGGGGGGGGGGGGGGGGGGGGGGGGGGGGGGGGGGGGEGGGGGGGGGEGGFFGGGGDFFGGGGGGGGGGGG9FFGGGGGGG;FFCFCEFEDGGGGGGGGGFGGFGGGGG;FCFCEGFGGGGGGGFGGFGGGFGGFGGFCFGGG>EGG5CCCFFGGGGGGGGFGFGEEEFGFGG>CGGGGF@G5CGGGGGFFE*/C6EFGGGFFGGGG6C6<CGFGG77DGGFFGFGGGGD35>B@CFFFEFGG)9776CFFFFG959FFFG4292:?:B27<ABADF0<E
@DE18INS60510:318:000000000-B6LD3:1:1101:20486:7165 1:N:0:GTAGAGGATCGACTAG
TGGGGAATATTGCACAATGGAGGAAACTCTGATGCAGCGACGCCGCGTGAGTGAAGAAGTAGTTCGCTATGTAAAGCTCTATCAGCAGGGAAGATAGTGACGGTACCTGACTAAGAGGCTCCGGCTAAATACGTGCCAGCAGCCGCGGTAATACGTATGGAGCAAGCGTTATCCGGATTTACTGGGTGTAAAGGGAGTGTAGGTGGCCAGGCAAGTCAGAAGTGAAAGCCCGGGGCTCAACCCCGGGACTGCTTTTGAAACTGCAGGGCTAGAGTGCAGGAGG
+
GGGGGGGGGGGGGGGGGGGGGGGGGGGGGGGGGGGGGGGGGGGGGGGGGGGFGGGGGGGGGGGGGGGGGGGGGGGGGGGGGGGGGGGGGGGGGGGGGGGGGGGGGGGGGGGGGGGGGGGGGGGGGGGGGGGGGGFGGGGGGGGGGGGGGGGGGGGGGGGGGGGGGGGGGGGGGGGGFGGGGGGGGGGGGGGGGGGCEGGGGGGGGGGFGGGGGGFGGGGGGGGGGGGGGCFGGGGFFFGGF>DFGGFGFCFGGFFFGGFAGFGGFFFFBFFBFFFFADFFFFB
@DE18INS60510:318:000000000-B6LD3:1:1101:22745:7166 1:N:0:GTAGAGGATCGACTAG
TGGGGAATATTGCACAATGGAGGAAACTCTGATGCAGCGACGCCGCGTGAGTGAAGAAGTAATTCGTTATGTAAAGCTCTATCAGCAGGGAAGATAGTGACGGTACCTGACTAAGAAGCTCCGGCTAAATACGTGCCAGCAGCCGCGGTAATACGTATGGAGCAAGCGTTATCCGGATTTACTGGGTGTAAAGGGAGTGTAGGTGGCCATGCAAGTCAGAAGTGAAAATCCGGGGCTCAACCCCGGAACTGCTTTTGAAACTGTAAGGCTAGAGCGCAGGAGG
+
GGGGGGGGGGGGGGGGGGGGGGGGGGGGGGGGGGGGGGCFGGGGGGGGG?FGGGGGGGGGGGGGGGEGDGGGGGGGGGGGGGGGGGGGGGGGGGGGGGFGGGGGGGGGGGGGGG8EFGFFCGEGGGGGGFGGGGGGGGEGGGGGGGGCFGGGGGFCAFG7FGGF7FGDGGCFFGGGGGGGGGFG7ECEGGFGGGGCEGGGGGGGGGGGFGGGG?FGGGGGGCFGG7CFFGGG:3<BBFFGF5B:D*7CB:=CG*8?>3><F=DG4)9:?F#############
@DE18INS60510:318:000000000-B6LD3:1:1101:15073:7189 1:N:0:GTAGAGGATCGACTAG
TGGGGAGTATTGCACAATGGGGGAAACCCTGATGCAGCGACGCCGCGTGAGTGAAGAAGTATCTCGGTATGTAAAGCTCTATCAGCAGGGAAGAAAATGACGGTACCTGACTAAGAAGCCCCGGCTAACTACGTGCCAGCAGCCGCGGTAATACGTAGGGGGCAAGCGTTATCCGAAATTACTGGGTGTAAAGGGTGCGTAGGTGGTATGGCAAGTCAGAAGTGAAAACCCAGGGCTTAACTCTGGGACTGCTTTTGAAACTGTCAGACTGGAGTGCAGGCGA
+
GGGGGGGGGGGDFGGGGFGGGGGGGGGGGGGGGGGGGGGGGGGGGGGGGGGGGGGGGGGGGGGGGGGGGGGGGGGGGGGGGGGGGGGGGGGGGGGGGGGGGGDGFGGGGGGGGFGGGGGGGGGGGGGGGGGGGGGGGGGGGGGGGGGGGGEGGGGGGGGGGGGGGFGGGGGGGGGG8EFFFGGGGGGGGGGGGGGGGGGGCEEGGFGGGEFFGGFGGGG7CFGGGDEGGGGGFCD@FFDGFFFFGGFGFGGGGFFFGGB9FF774472?FF??FF:A######
@DE18INS60510:318:000000000-B6LD3:1:1101:26182:7204 1:N:0:GTAGAGGATCGACTAG
TCGGGAATATTGCGCAATGGAGGAAACTCTGACGCAGTGACGCCGCGTGCAGGAAGAAGGTTTTCGGATTGTAAACTGCTTTAGACAGGGAAGAACAAAGACAGTACCTGTAGAATAAGCTCCGGCTAACTACGTGCCAGCAGCCGCGGTAATACGTAGGGAGCGAGCGTTATCCGGATTTATTGGGTGTAAAGGGTGCGTAGACGGGAAGTCAAGTTAGTTGTGAAATCCCTCGGCTTAACTGAGGAACTGCAACTAAAACTGATTTTCTTGAGTACTGGAG
+
GGGGGGGGFGGGGGGGGGGGFGGGGGGGGGGGGGGGGGFGGGGGGGGGGGGGGGGGFGGGDFGGGGGGGGGGGGGGGGGFGGGGGGGGGGGGGGGGGGGGGGGGGGGGGGGGGGGGGGGGFGGGGGGGGGGGGGFGGGGGGGGGGGGGGGGGGGGGFCGGGGGGGGGGGGGGGGGGGGGCEGGGGGGEGGGGGGGGGGDGGGGGGGGGE5EGGGGG7CFGGGGGCDGCGGGGGGGFE3DCFFFFFGFCFG*CFFFFGFB5FFFGF<FAD?D><<><AFF<BFF
@DE18INS60510:318:000000000-B6LD3:1:1101:26943:7208 1:N:0:GTAGAGGATCGACTAG
TGGGGAATATTGCACAATGGGGGAAACCCTGATGCAGCAACGCCGCGTGAGTGAAGAAGTATTTCGGTATGTAAAGCTCTATCAGCAGGAAAGAAAATGACGGTACCTGACTAAGAAGCCCCGGCTAACTACGTGCCAGCAGCCGCGGTAATACGTAGGGGGCAAGCGTTATCCGGATTTACTGGGTGTAAAGGGAGCGTAGACGGTTTTGCAAGTCTGAAGTGAAAGCCCGGGGCTTAACCCCGGGACTGCTTTGGAAACTGTAGGACTAGAGTGCAGGAGA
+
GGGGGGGGGGGGGGGFFGGGGGGGGGGGGGGGGGGGGGGGGGGGGGGGGGGGGGGFGGGGGGGGGGGGFGGGGGGFGFGGGGGGGGGGGGEGGGGGFGGGGGGGGGGGGGGGGGGGGGGCFFGGGGGGGGGGGGGGGGGGGGFGGGGGGGCFFGGFGFGGGGGGGFGGGGGGGFGGEGGGFGFGGFCEGGGGGGGFGGGGGGGGGG/AEDGGEFGGFFFGGFGGG*<CG=CCCGGEFFGCFFFEG5>DEFGGG?FFGGFDG?::7:=<BFFFA>DFFFF?1?>
@DE18INS60510:318:000000000-B6LD3:1:1101:5109:7212 1:N:0:GTAGAGGATCGACTAG
TCGGGAATATTGCGCAATGGAGGAAACTCCGACGCAGTGACGCCGCGTGCAGGAAGAAGGGTTTCGGATTGTAAACTGCTTTAGACAGGGAAGAACAAAGACAGTACCTGTAGTATAAGCTCAGGCTAACTACGTGCCAGCAGCCGCGGTAATACGTAGGGAGCGAGCGTTATCCGGATTTATTGGGTGTAAAGGGTGCGTAGACGGGAAGTCATGTTAGGTGTGAAATCCCTCGGCTTAACGGAGGAACTGCAACCAAAACTGAAGTTGGTGAGGGAGGTAG
+
-EFDEFGG@9EACCGGD@EE@CCF?6C@@CBCCBCEC,CFDEGGEDG@4?C,48==F@FF+:BFEED7+4EFFFGFGGCEFFGGEABBDCD@BAFFCFCF8FGGGGFGGGGFF,:<FFFFD<,>DD8,CE>DFF,>DFFFGGGGFD@F7@<C<FF*>DCGDGGGGEG*:*14=,C@78=BF+2?<C518:9FFC@BBE=E*1?C<EG5C5ECF9+02:FD4*0*1?9:?<CF###################################################
@DE18INS60510:318:000000000-B6LD3:1:1101:16599:7217 1:N:0:GTAGAGGATCGACTAG
TGGGGAATATTGCACAATGGGCGCAAGCCTGATGCAGCCATGCCGCGTGTATGAAGAAGGCCTTCGGGTTGTAAAGTACTTTCAGCGGGGAGGAAGGGAGTAAAGTTAATACCTTTGCTCATTGACGTTACCCGCAGAAGAAGCACCGGCTAACTCCGTGCCAGCAGCCGCGGTAATACGGAGGGTGCAAGCGTTAATCGGAATTACTGGGCGTAAAGCGCACGCAGGCGGTTTGTTAAGTCAGATGTGAAATCCCCGGGCTCAACCTGGGAACTGCATCTGA
+
GGGGGGGGGGGGGGGGGGGGGGGGGGGGGGGGGGGGGGGGGGGGGGGGGGGGGGGGGGGGGGGGGGGGGGGGFGGGGGGGGGGGGGD@FGGGGGDGG@FGGGGFGGGGGGGGGGGGFGGGGGFDEGGGGGGGGGGCCFGCEFGGGGGGGGEGGGGGGGGGGGGGGGFFECGDEGDGFGGFGEGG7ECEGG7FEGGGCFFG5CGGG+@F7CFGGGGGGGGGGGGGGGGGGGG9</*7?=**9FFF?F?:=FF>DFFFG3(9D)1297FBFFB?:?B>BBAFAA4
@DE18INS60510:318:000000000-B6LD3:1:1101:25774:7222 1:N:0:GTAGAGGATCGACTAG
TGAGGAATATTGGTCAATGGACGCAAGTCTGAACCAGCCATGCCGCGTGCAGGTTGACGGCTCTATGAGTTGTAAACTGCTTTTGTACGAGGGTAAACGCAGATACGTGTATCTGTCTGAAAGTATCGTACGAATAAGGATCGGCTAACTCCGTGCCAGCAGCCGCGGTAATACGGAGGATTCAAGCGTTATCCGGATTTATTGGGTTTAAAGGGTGCGTAGGCGGTTTGATAAGTTAGAGGTGAAATTTCGGGGCTCAACCCTGAACGTGCCTCTAATACTG
+
GGGGGGGGGGGGGGGGGGGGGGGGGGGGGGGGGGGGGGGGGGGGGGGGGGGGGGGGGGGGGGGGGGGGGGGGFFGGGGGGGGGGGGGGGEGGGGGGGGGGGGGGGGGGGGGGGGGGGGGGGGFGGGGGGGGGGGGGGGGGGFEGGFGGGGGGGGGGGGFGGGGGGGGGGGGGGGGGGGGGGFGGCFGGGGGFGGEEGEE6CG:FGGEEEFFGFFGGGCCCDDGGDGCGCE7:>FFFF?FGFF:<C?B*6CCDDFFEGC><F@C5:?FBFF8034::AA<44<B
@DE18INS60510:318:000000000-B6LD3:1:1101:12624:7229 1:N:0:GTAGAGGATCGACTAG
TGGGGAATATTGCACAATGGAGGAAACTCTGATGCAGCGACGCCGCGTGAGTGAAGAAGTCATTCGTTATGTAAAGCTCTATCAGCAGGGAAGATAGTGACGGTACCTGACTAAGAAGCTCCGGCTAAATACGTGCCAGCAGCCGCGGTAATACGTGTGGAGCAAGCGTTATCCGGATTTACTGGGTGTAAAGGGAGTGTAGGTGGCCAGGCAAGTCAGAAGTGAAAGCCCGGGGCTCAACCCCGGGACTGCTTTTGAAACTGCAGGGCTAGAGTGCAGGAGG
+
GGGGGGGGGGGGGGGGGGGGGFGGGGGGGGGGGGGGGGGGGGGGGGGGGGGGGGGGGGGG,AFGGFGGGGGGGGGGGGGGGGGGFGEGGCGGGGGGGGGGGGGGGGGGGGGGDDFGGGGGGGDEGGCCGGGGGGFGGGFGFGGGGGGCFFEGGGGGGGGGGGGGGCGEEGGGGGG7<EGGFGGGGGFGGGC@EGGGCGGGGGCGGGGGFGGGGGGGGGGG?>FGFGEGGG:DDGD>EFFFFFF3>CECB49FF?FFGG26CFGFF>86?FB??BAAFBBFF:5
@DE18INS60510:318:000000000-B6LD3:1:1101:22820:7242 1:N:0:GTAGAGGATCGACTAG
TGGGGAATATTGCACAATGGGGGAAACCCTGATGCAGCAACGCCGCGTGAGTGAAGAAGTATTTCGGTATGTAAAGCTCTATCAGCAGGAAAGAAAATGACGGTACCTGACTAAGAAGCCCCGGCTAACTACGTGCCAGCAGCCGCGGTAATACGTAGGGGGCAAGCGTTATCCGGATTTACTGGGTGTAAAGGGAGCGTAGACGGTTTTGCAAGTCTGAAGTGAAAGCCCGGGGCTTAACCCCGGGACTGCTTTGGAAACTGTAGGACTAGAGTGCAGGAGA
+
GGGGGGGGGGGGGGGGGGGGGGGGGGGGGGGGGGGGGGGGGGGGGGGGGGGGGGGGGGGGGGGGGGCGGGGGGGGFGGGFGGGGGGGGGGGGGGGGGGGGGGGGGGGGGGGGGGFDFGGGGGDFGGGGGGGGGGGGGGGGGGGGGGG>FCEFFGGGGGGDCEGEFGGGGGGGGGGGCEGGGG@FFGGGGGFCFGG5>EGGEGCFGEGGGGGGGGGGGGF7:6FF7DCGGGGG39CDFF4FF?FDG=>CEGFGGFF=GG<)96FGBB63:F22-3AFFA<?1?>
@DE18INS60510:318:000000000-B6LD3:1:1101:14063:7247 1:N:0:GTAGAGGATCGACTAG
TGGGGAATATTGCACAATGGGGGAAACCCTGATGCAGCAACGCCGCGTGAGTGAAGAAGTATTTCGGTATGTAAAGCTCTATCAGCAGGAAAGAAAATGACGGTACCTGACTAAGAAGCCCCGGCTAACTACGTGCCAGCAGCCGCGGTAATACGTAGGGGGCAAGCGTTATCCGGATTTACTGGGTGTAAAGGGAGCGTAGACGGTTTTGCAAGTCTGAAGTGAAAGCCCGGGGCTTAACCCCGGGACTGCTTTGGAAACTGTAGGACTAGAGTGCAGGAGA
+
GGGGGGGGGGGGGGGGGGGGGGGGGGGFGGGGGGGGGGGGGGGGGGGGGGGGGGGGGGGGGGGGGGGGGGGGGGGGGGGGGGGGGGGGGGGGGGGGGGGGGGGGGGGGGGGGGGCGGGGGGGGEGGGFGGEGGGGGGGFGGGGGGGGGGGGGGGGGGGGGGGGGG5CEGGCGGGG>>CGGFGGGGGGGGGFGGGGGGGGGGGCGEGGGGGGGGFCGGFGFCFGGGF?FGGGGCGGEDFGGFFFFGGFGFG<DCFFFGFB<C=>FF<?<?FB?F?FFFFB:01>
@DE18INS60510:318:000000000-B6LD3:1:1101:18630:7254 1:N:0:GTAGAGGATCGACTAG
TGGGGAATATTGCACAATGGAGGAAACTCTGATGCAGCGACGCCGCGTGAGTGAAGAAGTAATTCGTTATGTAAAGCTCTATCAGCAGGGAAGATAGTGACGGTACCTGACTAAGAAGCTCCGGCTAAATACGTGCCAGCAGACGCGGTAATACGTAGGGGGCAAGCGTTATCCGGATTTACTGGGTGTAAAGGGAGCGTAGACGGCGCAGCAAGTCTGATGTGAAAGGCAGGGGCTTAATCCCTGGACTGCATTGGAAACTGCTGTTCCTGAGTGCCGGAGG
+
GGGGGGGGGGGGGGGGGGGFGGGGGGGGGGGGGGGGGGGGGGGGGGGGGGGGGGGGGGGGGGGGGGGGGGGGGGGGGGGGGGGGGGGGGGGGGGGGGGGGGGGFDGGGDFGGGGFGGGGGGGGGGGGGGGGGGGFGGGFGGGGFEGGDGGGGGGGGGGGGGCGCFFGGGGGGGGGGGGGGGGGGGGGGGGEGFCCC5CCGGGGGGGGGGGGGGGFCFGGGGGGGGGFGF54<D3CBFFGGFFFFGGF:FGGFC@BFGG<7C=:49:=).@<AABF2<B#####
@DE18INS60510:318:000000000-B6LD3:1:1101:25005:7255 1:N:0:GTAGAGGATCGACTAG
TGGGGAATATTGCCCAATGGGCGAAAGCCTGATGCAGCAACGCCGCGTGAGCGATGAAGGCCTTCGGGTCGTAAAGCTCTGTCCTCAAGGAAGATAATGACGGTACTTGAGGAGGAAGCCCCGGCTAACTACGTGCCAGCAGCCGCGGTAATACGTAGGGGGCTAGCGTTATCCGGAATTACTGGGCGTAAAGGGTGCGTAGGTGGTTTCTTAAGTCAGAGGTGAAAGGCTACGGCTCAACCGTAGTAAGCCTTTGAAACTGGGAACCTTGAGTGCAGGAGAG
+
GGGGGGGGGGGFGGFEFFGGGGGEGGGGGGGGGGGGGGFGGGGGFGGGGGDFGGGGGGGGGGGGGGGGFGEGGFGGGDGGGGGGGGGGGGGGGGGGGGFGGGDGGGGGGFGGGGGGFFGGGGGGGGGGGGGGDGFGGGGGGGGGGGEGGGGGGGGFGFGEGGGECFGGGGGGFGGGDGFGGGFGGG>EEGGGG78CCCE88CEFFG8CGFGGGCCF7CFC*7EFGGGG=C<DCCCDEFCFFFF:5CBG?FGGFF?F7>><FFFGF>),4?ABFFFFFFF:B?E
@DE18INS60510:318:000000000-B6LD3:1:1101:15283:7257 1:N:0:GTAGAGGATCGACTAG
TGGGGAATATTGCACAATGGGCGCAAGCCTGATGCAGCCATGCCGCGTGTATGAAGAAGGCCTTTGGGTTGTAAAGTACTTTCAGCGGGGAGGAAGGGAGTAAAGTTAATACCTTTGCTCATTGACGTTACCCGCAGAAGAAGCACCGTCTAACTCCGTGCCAGCAGCCGCGGTAATACGGAGGGTGCAAGCGTTAATCGGAATTACTGGGCGGAAAGCGCACGCAGGCGGTTTTTTAAGTCAGATGTTAAATCCCCGGGCTCAACCTGGGAACTGCCTCTTC
+
GGGGGGGGGGG9FGGGFGGGGGGGGGGGGGGGGGGGGGGGGGGGGGGFGGGGGGGFGGDCFDFFGFG7FF7CDFCCF;FGGGGGGGC@EG<FEG:C*<CEGEFFEFFGGG9BEFFGGGFGDGG<FFEG7@FFGEG*8*<+<6EG+;FE*;CEFGFGGGFCCGCFG6C8FC8:8EGCFGG*C8EDEEGGF+3CGEGG*<C*5*88C79C3+21**::*775C<EC:<5<5*)77<*8B44CFF?67+*2*:7CFF@FGG>(5)109?FF?##############
@DE18INS60510:318:000000000-B6LD3:1:1101:23066:7272 1:N:0:GTAGAGGATCGACTAG
TGGGGAATATTGCACAATGGGGGAAACCCTGATGCAGCGACGCCGCGTGAAGGAAGAAGTATCTCGGTATGTAAACTTCTATCAGCAGGGAAGATGGTGACGGTACCTGACTAAGAAGCCCCGGCTAACTACGTGCCAGCAGCCGCGGTAATACGTAGGGGGCAAGCGTTATCCGGATTTACTGGGTGTAAAGGGAGCGTAGACGGTGTGGCAAGTCTGATGTGAAAGGCATGGGCTCAACCTGTGGACTGCATTGGAAACTGTCATACTTGAGTGCCGGAGG
+
GGGGGGGGFGGGGGGGGGGGGGGGGGGGGGGGGGGGGGGGGGGGGGGGGGGGGGGGFGGGGGGFGGGGGGGGGGGGGGGGGGGGGGGGGGGGGGGGGGGGGG>FGGGGGGGGGGGGGGGGGGGCFGEGGGGGGGGGGCCGFFFGGGGEGGGGGGDGGGGD>EGGCGGGGGCGGGGGGGGGCFGGC8FDEGFGFG>FEEDGGGEGGEGGGGGGGDCFGFGGGGGGF7?FCFGGGGGFFFGFFFFFGGFGFGFGGFFFGGAAGFDFFFFFFF46)8<>FFBFFFF
@DE18INS60510:318:000000000-B6LD3:1:1101:16099:7273 1:N:0:GTAGAGGATCGACTAG
TGGGGAATATTGCGCAATGGGGGCAACCCTGACGCAGCAACGCCGCGTGCAGGAAGAAGGTCTTCGGATTGTAAACTGTTGTCGCAAGGGAAGAAGACAGTGACGGTACCTTGTGAGAAAGTCACGGCTAACTACATGCCAGCAGCCGCGGTAATACGTAGGTGACAAGCGTTGTCCGGATTTACTGGGTGTAAAGGGCGCGTAGGCGGACTGTCAAGTCAGTCGTGAAATACCGGGGCTTAACCCCGGGGCTGCGATTGACACTGACAGCCTTGATTATCGG
+
GGGGGGGGGGGFGBFEEGGGGGGGGGG@FGGGGGGEGGGGGGGGGEGGGGGEFGGGGGGGGGGGGGGDGGGGGGGGGGGGGGGDG+CFGGGGGGGGGGGGGGGGEEGGGGGGGGFGGGGGFFGGGGDGGEGGGGGGGCFGGFF7FGGGGGGC<FGGGGGCCFFCFGGCFG>GEGGGGC>5C?GFCFGF8@CGGFGC9EEEGCGGD8?5CGGGGCEFFGGGGDFGCDGGGCGGFGCD3355>FFFG5BDE37C);B>3C66C*0CFBFBF4?BFF:D#######
@DE18INS60510:318:000000000-B6LD3:1:1101:10527:7276 1:N:0:GTAGAGGATCGACTAG
TGGGGAATATTGCACAATGGGGGAAACCCTGATGCAGCAACGCCGCGTGAGTGAAGAAGTATTTCGGTATGTAAAGCTCTATCAGCAGGAAAGAAAATGACGGTACCTGACTAAGAAGCCCCGGCTAACTACGTGCCAGCAGCCGCGGTAATACGTAGGGGGCAAGCGTTATCCGGATTTACTGGGTGTAAAGGGAGCGTAGACGGTTTTGCAAGTCTGAAGTGAAAGCCCGGGGCTTAACCCCGGGACTGCTTTGGAAACTGTAGGACTAGAGTGCAGGAGA
+
GGGGGGGGGGGGGGGGGGGGGGGGGGGGGGGGGFGGGGGGGGGGGGGGGGGGGGGGGGGGGGGGGGGGGFGGGGGGGGGGGGGGGGGGGGGGGGGGGGGGGGGGFGGGGGGGFGGGGGGGGGGGGGGGGGGGGG@FGGGGGFGGGGGGEGGGFFGFGGGGGGGGGGGDGGGGGGGGDEEGGGGGGGGGGGGGFGGFGEGGG58FGGGGDGGGFDFGGGGGGFFGGGC>FFGGGDDDFFGGFFFBCGFGEGG4DFFF4FAFGFGF?BF<:::043<>AAA??##
@DE18INS60510:318:000000000-B6LD3:1:1101:20709:7280 1:N:0:GTAGAGGATCGACTAG
TGGGGAATATTGCACAATGGAGGAAACTCTGATGCAGCGATGCCGCGTGAGGGAAGAAGGTTTTAGGATTGTAAACCTCTGTCTTCAGGGACGAAAAAAGACGGTACCTGAGGAGGAAGCTCCGGCTAACTACGTGCCAGCAGCCGCGGTAATACGTAGGGAGCGAGCGTTGTCCGGAATTACTGGGTGTAAAGGGAGCGTAGGCGGGATCGCAAGTCAGATGTGAAAACTATGGGCTTAACCCATAAACTGCATTTGAAACTGTGGTTCTTGCGTGAAGTAG
+
GGGGGGGGGGGGGGGFGGGGGGGGGGGGGGGGGGGGGGGGGGGGGGGGGGGGGGGGGGGGGGGGGGGGGGGGCGGGGGGGGGGGGGFGGCFGGGGDGGGGGGGGGGGGGGFFGG:FDCFFFFGGGGGFGGGGGGG7CFGGGFCFGGGGGGCGGGGFGGGGGGEGDBGGGGGEGGGGGGCGGFGGEGGGDEG+:CGEA*:8E8:EFGEEDGCCGEECFGGGDCFC?FGFGGFDGGGFFFGGF=?FDG:FFGGFG?FFF>2.0?GC@9?<<?>BF##########
@DE18INS60510:318:000000000-B6LD3:1:1101:6440:7281 1:N:0:GTAGAGGATCGACTAG
TGGGGAATATTTCACAATGGGGGAAACCCTGATGCAGCAACGCCGCGCGAGTGAAGAAGTATTTCGGTATGTAAAGCTCTATCAGCAGGAAAGAAAATGACGGTACCTGACTAAGAAGCCCCGGCTAACTACGTGCCAGCAGCCGCGGTAATACGTAGGGGGCAAGCGTTATCCGGATTTACTGGGTGTAAAGGGAGCGTAGACGGTTTTGCAAGTCTGAAGTGAAAGCCCGGGGCTTAACCCCGGGACTGCTTTGGAAACTGTAGTACTAGCGTGCAGTGGA
+
<@DFCEGGCGG,CFF<-CF@AEGGD<F<@FCC@FEFGGGG@CFEGCB+7CC>455,,:<9CEFEEGGGCF<EFFC<<5=F9FFC?F,?F=B,BDEF<F<AFGGCF7AEDFGGG9,,:,B<F+83=@+DFDFG>DD<3@FF<5D,>:**511@CF777:7C71*:1**3=C822?CC7:C9CFFF@FF*1+?,<9>FC*:?**;C*?ED*;:+<+<+A:>:0*<C9:+*2:F3C)55@F#############################################
@DE18INS60510:318:000000000-B6LD3:1:1101:6422:7286 1:N:0:GTAGAGGACCGACTAG
TGGGGAATATTGCACAATGGGGGAAACCCTGATGCAGCAACGCCGCGTGAGTGAAGAAGTATTTCGGTATGTAAAGCTCTATCAGCAGGAAAGAAAATGACGGTACCTGACTAAGAAGCCCCGGCTAACTACGTGCCCGCAGCCGCGGTTATACGTTGGGGGCCAGCGTTATCCGGATTTACTGGGTGTAAAGGGAGCGTAGAAGGTCTTGCAAGTCTGAAGTTAAAGCCCGGGGCTTCACCCCGGGACTGCTTTGGACACTTTAGTACCAGAGTTCCGGAGA
+
@FGGGGGFGGGEGGGFFGGGGGGGGGGFGGGCGGGGGGCEFGGGGGGEGGGGDCGGGFGFGGGGGGGGDD=FEGGGGGGGFFGGGGFGG+=,FBC=EF<?F+=?+BE<,8:5<E,,?8BFFG+FF+BF,,8BFC,+@,33+>CCE7*55*>>,2,3,3@CGF:*CB@88=1*,?4:18C9+<,+?BE83<9:C7E;?C*?***+3CF799+<+AF####################################################################
@DE18INS60510:318:000000000-B6LD3:1:1101:23265:7291 1:N:0:GTAGAGGATCGACTAG
TGGGGAATATTGCACAATGGGGGAAACCCTGATGCAGCAACGCCGCGTGAGTGAAGAAGTATTTCGGTATGTAAAGCTCTATCAGCAGGAAAGAAAATGACGGTACCTGACTAAGAAGCCCCGGCTAACTACGTGCCAGCAGCCGCGGTAATACGTAGGGGGCAAGCGTTATCCGGATTTACTGGGTGTAAAGGGAGCGTAGACGGTTTTGCAAGTCTGAAGTGAAAGCCCGGGGCTTAACCCCGGGACTGCTTTGGAAACTGTAGGACTAGAGTGCAGGAGA
+
GGGGCF@F@EFGGGGFFGGGGGGGGGGCFGGAFGGGGGFFGGGGGGGGGGGCFFGGGFAFGGGGGGGFGGGGGGGEGGGGGCGGGGGGGGGGFGGFDGGGGDGGGGFGGDDFG<DGFGG<DFGGGEECFGGF:<FFCDG@FGGGGGGG*<FFGFG<9<@EEEEGDGGG8CBFGGGGGEEG7F70A8;;89+<0AE5;?GGGGGGGEG8;8=FC::9CFGGGFGGEG?CGF555CDDEF<>B?FE5>>955CCG=@FC4))2*:C?AF7>647-5<))6>??:5
@DE18INS60510:318:000000000-B6LD3:1:1101:5343:7293 1:N:0:GTAGAGGATCGACTAG
TGGGGAATATTGCACAATGGGGGAAACCCTGATGCAGCGACGCCGCGTGAGCGAAGAAGTATTTCGGTATGTAAAGCTCTATCAGCAGGGAAGAAGAATGACGGTACCCGACTAAGAAGCACCGGCTAAATACGTGCCAGCAGCCGCGGTAATACGTATGGTGCAAGCGTTATCCGGATTTACTGGGTGTAAAGGGAGCGCAGGCGGTACGGCAAGTCTGATGTGAAATCCCGGGGCTCAACCCCGGTACTGCATTGGAAACTGTCGGACTAGAGTGTCGGAG
+
CFFGGGGFFGFGGGGGGFFGGGGDGGEGGGGGGGFFGCFGEGGFEGGCEECGFGFGGGFCGDFF;FE+FFGGGGGGGGGCGGGFGGFFFGGGG8FFGGGGGGGGGGGFGGGGGGGFFGGGFDFEGDEEFGGFGGGGCC:CGFGGFEGGGGCCGGGG@FFFG?+9<FGGGC>E8FCEEEEGGFGGFFG8?:FGFFGGGGGGGGDCEEEG>87EDEGGGGGGCDGDFFGGGGCCGGDEBEGC?).85EFD3<CGFB?FGGFB75CGFBF>>E#############
@DE18INS60510:318:000000000-B6LD3:1:1101:13695:7298 1:N:0:GTAGAGGATCGACTAG
TGGGGAATATTGGGCAATGGACGCAAGTCTGACCCAGCAACGCCGCGTGAAGGAAGAAGGCTTTCGGGTTGTAAACTTCTTTTGTCAGGGAAGAGCAGAAGACGGTACCTGACGAATAAGCCACGGCTAACTACGTGCCAGCAGCCGCGGTAATACGTAGGTGGCAAGCGTTGTCCGGATTTACTGGGTGTAAAGGGCGTGCAGCCGGGCCGGCAAGTCAGATGTGAAATCCACGGGCTTAACCCGTGAACTGCATTTGAAACTGTTGGTCTTGAGTATCGGA
+
GGGGGGGGGGGGG,EFFGGGGGGGGGGGGGGGGGGGGGGGGGGGGGGFGGGGGGGGGGGGGGGGGEGGGGGGGGGGGGGGGGGGGGGGGGGGFGGGGGFGGGGGGGFGGGGGGGEGGGGGGGGGGGGGGGGGGGGGCFGGCDFFGGGGGGGGGGGGGGGGDGGFFFFFGGGGGGGGGGEGGGGGGGGFGCGGGF7FEGGGGGGGGGG>GGGGGGGGG7>FGGGGGF?FFGGCCGCDFFGG?FFFGG@DF<FGGF6?7FAAFFFD*6FBFFFFFA9?249AB>3
@DE18INS60510:318:000000000-B6LD3:1:1101:14623:7302 1:N:0:ATAGAGGATCGACTAG
TGGGGAATATTGCACAATGGGGGGAACCCTGATGCAGCCATGCCGCGTGAATGAAGAAGGCCTTCGGGTTGTAAAGTTCTTTCGGTGACGAGGAAGGTTGATAGGTTAATAGCCTATCAAATTGACGTTAATCACAGAAGAAGCACCGGCTAACTCCGTGCCAGCAGCCGCGGTAATACGGGGGGTGCGAGCGTTAATCGGAATAACTGGGCGTAAAGGGCACGCAGGCGGTGACTTAAGTGAGATGTGAAAGCCCCGGGCTTAACCTGGGAATTGCATTTCA
+
GGGGGGGGGGGGGGGGGGGGGGGGGGGGGGGGGGGGGGGGGGGGEGGGGGGGGGGGGGGGGGGGGGGDGGGGGGGGGGGGGGGGGGCGFGGGEGGFGGGGGGFGGGGGGGGEGGGCGGGGGGGBGGGGGGGGGGGGGGGGGGGGGGGGGGGGGGGGGEG5CGGGGGGGGGGGGGGGGGGGG5EGGGGGGGEGGGGCCFDFEEEGGFGGFGCCEGGGFGGDGGGGGDGGGGGGGFGFF=DFFFFFGGFGFGDFGF>FCD99DFG:@46>?4<?0?FFAAFFF>@
@DE18INS60510:318:000000000-B6LD3:1:1101:15737:7304 1:N:0:GTAGAGGATCGACTAG
TAGGGAATCTTCGGCAATGGGGGCAACCCTGACCGAGCAACGCCGCGTGAGTGAAGAAGGTTTTCGGATCGTAAAGCTCTGTTGTAAGTCAAGAACGGGTGTGAGAGTGGAAAGTTCACACTGTGACGGTAGCTTACCAGAAAGGGACGGCTAACTACGTGCCAGCAGCCGCGGTAATACGTAGGTCCCGAGCGTTGTCCGGATTTATTGGGCGTAAAGCGAGCGCAGGCGGTTTGATAAGTCTGAAGTTAAAGGCTGTGGCTCAACCATAGTTCGCTTTGGA
+
GGGGGGFGGGGGGCFGGGGGCGGGGGGGGGGGGGGGGGGGGGGGDGGGGGGGGGGGGGGGGGGFGGGEGCGGFGGGGGGGGGGGGEGGGGGFGGGGGGGGGGGGGGGGGGGGGGGGGGGGGGGGAGGGGGFGGGGGGGGGGFGGFDGGGGGGEGGGFGGG:EFGDGGGGCCEEGGEGF9CGGFF@C?FGGGDCGEGEGGGEG>EEGGGGGDFGEGCGGGGDGD3CDCC55>DDGGF=BCDFFFF77@C?GF7>=FF4C:?>FCC@<F??=<><AB<114?A:F
@DE18INS60510:318:000000000-B6LD3:1:1101:12091:7322 1:N:0:GTAGAGGATCGACTAG
TGGGGAATATTGCACAATGGAGGAAACTCTGATGCAGCGACGCCGCGTGAGTGAAGAAGTAATTCGTTATGTAAAGCTCTATCAGCAGGGAAGATAGTGACGGTACCTGACTAAGAAGCTCCGGCTAAATACGTGCCAGCAGCCGCGGTAATACGTATGGAGCAAGCGTTATCCGGATTTACTGGGTGTAAAGGGAGTGTAGGTGGCCAGGCAAGTCAGAAGTGAAAGCCCGGGGCTCAACCCCGGGACTGCTTTTGAAACTGCAGGGCTAGAGTGCAGGAGG
+
GGGGGGGGGGGGGGGGGGGGFGFEGGFEGGCGGGGGGGCFGGGGGGGGGGGGGGGGGGGG,FFGGGGGGGGGGGGGGFGGFAFGGGD@FGFGGGGGGGGFFGGGGGGGGGGGGDFDFGGGGGGGGGEF9CFGGG,FFFFGGGGGGGG>E*;FGGGGGGGGGGGGFGGGGGGGGGGC8CEGGGGGCDGGGGF9EGG8CGGGG7EGGGFFGGGGGFGGGGG7C<C4C>CCEECD53<;DFGGFFFFGEE3<FGGFFFFFDF>FF7D77>965?6>7>9<<AB###
@DE18INS60510:318:000000000-B6LD3:1:1101:12570:7322 1:N:0:GTAGAGGATCGACTCG
TGGGGAATATTGCACAATGGGGGAAACTCTGATGCAGCAACGCCGCGTGAGTGAAGAAGTCTTTCGGTATGTAAAGCTCTATCAGTAGGAAAGAAAATGAAGGTACCTGACTATGAAGCCCCGGCTCACTACGTTCCAGCCGCCGCGGTACTACGTGGGCGCCAGCGTTATCCGGATTTACTGGGGGTAAAGCGTGCGTAGACGGTTTTGCAAGTCTGGAGTGAAAATCCGGTGCTTAACCCCGAGACTGCGTTGCAAACCCTTGACCTGGCGTCCCGTAGAG
+
GGGGGGGGGGGGG9EFFGGGC@FEGFE9FFAD9<EFGG,CAFGGGGGGG,?<EFCGGGFC,ECFF:>B4C455E<,CFD?FD<,C,C?EE9,F<<F8BA,,:BB<F<EF8FG5,C9@,:,:BF@EF+EE9,B+8,3:,C,++6@++***337=,>6,5<*5111:CGCCE7,<*<=**9E9EFFC##################################################################################################
@DE18INS60510:318:000000000-B6LD3:1:1101:27757:7327 1:N:0:GTAGAGGATCGACTAG
TCGGGAATATTGCGCAATGGAGGAAACTCTGACGCAGTGACGCCGCGTGCAGGAAGAAGGTTTTCGGATTGTAAACTGCTTTAGACAGGGAAGAACAAAGACAGTACCTGTAGAATAAGCTCCGGCTAACTACGTGCCAGCAGCCGCGGTAATACGTAGGGAGCGAGCGTTATCCGGATTTATTGGGTGTAAAGGGTGCGTAGACGGGAAGTCAAGTTAGTTGTGAAATCCCTCGGCTTAACTGAGGAACTGCAACTAAAACTGATTTTCTTGAGTACTGGAG
+
GGGGGGGGGGGGGGGGGGGGGGGGGGGGGGGGGGGGCGBFGGGGGGGGGGGGGGGFFGGGGGGGGGGGGGGGGGGGGGGGGGGGGGGGGGGGGCFGGGGGGGGFGGFFFCGGGGGGGGFGFGGGGGGGGGGGGGGFGGGGGGGGGGGEEGCEGGGGGGGGGGGGDECGGGGGGFGDGGGD:9CGGGGCEEGGGGGGGGGGDGGGGGGGCEGCGGGGFGGGGGGGEGGGG?CFFGGBFFGG?FFFGGFGFFGDGF=FDFF?GFGGFBFFABABBA?<<AFFFFF
@DE18INS60510:318:000000000-B6LD3:1:1101:19145:7346 1:N:0:GTAGAGGATCGACTAG
TCGGGAATATTGCGCAATGGAGGAAACTCTGACGCAGTGACGCCGCGTGCAGGAAGAAGGTTTTCGGATTGTAAACTGCTTTAGACAGGGAAGAACAAAGACAGTACCTGTAGAATAAGCTCCGGCTAACTACGTGCCAGCAGCCGCGGTAATACGTAGGGAGCGAGCGTTATCCGGATTTATTGGGTGTAAAGGGTGCGTAGACGGGAAGTCAAGTTAGTTGTGAAATCCCTCGGCTTAACTGAGGAACTGCAACTAACACTGATTTTCTTGAGTACTGGAG
+
GGGGGGFGCGGGGDGGGGGGGGGGGGGGGGGGGGGGGGGGGGGGGGGGGGGGGGGGGGGGFFGGGGGGGGGGGGGGG9FGGGGGGGGGGGGFFGGGGGGGGGGGGGGGGGGGGGGGGGAFFGGDGGGGDGGFGCGCGGGGGGGGGGGGGGEGGGFGGGGFDFGG88EGGGGCCGGGDCEGFGGGGGFGGGGGGGGGGCE5EEEDGGDEDGGGGGGGGCC:>CFG8:FFGFGGGGGBFFGCFFFFFFF:)>G4F=FFGGF(7?FG*<?BFFFF>4,:<DF90:@
@DE18INS60510:318:000000000-B6LD3:1:1101:25844:7347 1:N:0:GTAGAGGATCGACTAG
TCGGGAATATTGCGCAATGGAGGAAACTCTGACGCAGTGACGCCGCGTGCAGGAAGAAGGTTTTCGGATTGTAAACTGCTTTAGACAGGGAAGAACAAAGACAGTACCTGTAGAATAAGCTCCGGCTAACTACGTGCCAGCAGCCGCGGTAATACGTAGGGAGCGAGCGTTATCCGGATTTATTGGGTGTAAAGGGTGCGTAGACGGGAAGTCAAGTTAGTTGTGAAATCCCTCGGCTTAACTGAGGAACTGCAACTAAAACTGATTTTCTTGAGTACTGGAG
+
GGGGGGGGGGGGGGGGGGGGGGGGGGGGGGGGGGGGGGCGGGGEGGGGGGGGGGGGGGGGCFGGGGGGGGGGGGGGGGGFGGGGGGGGGGGGFFGGGGGGGGGGGGGGGGGGGGGGGGGGFFGGGGGGGGGGGGGGGGGGGGGGGGGGGGGGGGGGGGGGGGGGGGGGGEGGGGGGGGG>CGGGGGGCEGFGGGGGGGGGGGGGGGGGDCE7FFFGFFGGGGGGGGGDFFF465DFFFGFBFBFGGFGFGFGGFFF:C?)2?CGF>?A476):A?AD<A>0<F
@DE18INS60510:318:000000000-B6LD3:1:1101:11548:7353 1:N:0:GTAGAGGATCGACTAG
TGGGGAATTTTGGACAATGGGGGCAACCCTGATCCAGCCATGCCGCGTGCGGGAAGAAGGCCTTCGGGTTGTAAACCGCTTTTGTCAGGGACGAAAAGGTGCGGGTTAAGAGCTAGCACTGATGACGGTACCTGAAGAATAAGCACCGGCTAACTACGTGCCAGCAGCCGCGGTAATACGTAGGGTGCGAGCGTTAATCGGAATTACTGGGCGTAAAGCGTGCGCAGGCGGTTGGGTAAGACAGATGTGAAATCCCCGGGCTTAACCTGGGAACTGCATTTGT
+
GGGGGGGGGGGGGGGGGGGGGGGGGGGFGGGGGGGGGGGGGGGGGGGGDGECGGGGGGGGGGGGGGEFGGGGFGCFGGGGGGGGGGGFGDEGGDGCGGGFGGGGGGGGFGGGGGFGGGGGGFGFGGGGGGGGGGGGGGGF9CFGGGGEGGGGGGGGGGGGGGGGC6:FGGGEGG5CFFGGGGGGGEEGECEGGDGGFGGEGDCGGCCG7?EFGGC5CFFDDCGGGDGGGEGGGG)<>*09@FFFCFFF6*:7CFFFGG>9DEG6=<FAB4?<24727<2<>BF
@DE18INS60510:318:000000000-B6LD3:1:1101:18236:7356 1:N:0:GTAGAGGATCGACTAG
TGGGGAATATTGCACAATGGAGGAAACTCTGATGCAGCGACGCCGCGTGAGTGAAGAAGTAGTTCGCTATGTAAAGCTCTATCAGCAGGGAAGATAGTGACGGTACCTGACTAAGAAGCTCCGGCTAAATACGTGCCAGCAGCCGCGGTAATACGTATGGAGCAAGCGTTATCCGGATTTACTGGGTGTAAAGGGAGTGTAGGTGGCCAGGCAAGTCAGAAGTGAAAGCCCGGGGCTCAACCCCGGGACTGCTTTTGAAACTGCAGGGCTAGAGTGCAGGAGG
+
GGGGGGGGGGGGGGGGGGGGGGGGGGGGGGGGGGFGGGGGGGGGGGGGGGGGGGGGGGGGGGGGGGGGGGGGGGGGGGGGGGGGGGFEGGGGGGGGGGGGGGGFFEGGGGGGGDFGGGGGGGGDEGGFGGGGGGGGGGGGGGGGGGGEGGGGGGFBFGGGGGGGGFFGGGGGGGGDFGGGFGGGGDGGGGGGGGGGDGGGGGGGGGGGGGGGGGGGGFGGFGGGGGGGGGFGGGCBFFGFFFFFGGF3@GGGGFFFGGD<FFCC?>:96>B627<FAAA:027
@DE18INS60510:318:000000000-B6LD3:1:1101:3925:7360 1:N:0:GTAGAGGATCGACTAG
TGGGGAATATTGCACAATGGGGGAAACCCTGATGCAGCAACGCCGCGTGAGTGAAGAAGTATTTCGGTATGTAAAGCTCTATCAGCAGGAAAGAAAATGACGGTACCTGACTAAGAAGCCCCGGCTACCTACGTGCCAGCAGCCGCGGTAATACGTAGGGGGCAAGCGTTATCCGGATTTACTGGGTGTAAAGGGAGCGTAGACGGTTTTGCAAGTATGACGTGCAAGCCCGGGGCTTACCCCCGGGACTGCTTTGGCAACTGTAGGACTAGAGTGCAGGAAA
+
@<F@GGGGCFEFFGGGEFFGGGG7:FGGFGF<FGCFGG@ECGGGGGGGGECGGAEEF,,C9FGGGFE,CCFFFCFGGCEGFCFDGG9FFFGG@FFFCF<DA:7C?=BD9A=B9<ECEFFG7+>7B7F,=<,F@GG7+=F7@FF<FCFC*5@@,;F,?:B*>**4*1=B;C*=<9CE<8BC9+?F7CFG*A<C+9*=5CE888>:ACE>8EG93+<:7:C>7CGG*9+>C*CDCCC35>D*)9)0):3/00*9:FFFC424*96:*)144@:(65<A29A####
@DE18INS60510:318:000000000-B6LD3:1:1101:7741:7361 1:N:0:GTAAAGGATCGACTAG
TCGGGAATATTGCGCAATGGAGGATACTCTGACGCAGTGACGCCGCGTGCAGGAAGAAGGTTTTCGGATTGTAAACTGCTTTAGACAGGGAAGAACAAAGACAGTACCTGTAGAATAAGCTCCGGCTAACTACGTGCCAGCAGCCGCGGTAATACGTAGGGAGCGAGCGTTATCCGGATTTATTGGGTGTAAAGGGTGCGTAGACGGGAAGTCAAGTTAGTTGTGAAATCCCTCGGCTTAACTGAGGAACTGCAACTAAAACTGATTTTCTTGAGTACTGGAG
+
FGGGGGGGGGGGGGGGEGGGGGGDGGGEGGDGFGGGGGGGGGGGGGGGGGGGGDGGFFFFFCFGGGGGGGGGGGGGGGGGGGGGGG9>FEGGGGGGGGGGGGGGGGGGGGGGGCFBFFGGGGGGGGGGGGGGGGGFGGGGGGGGGGGGGDGGGGGGGGGGGFGGGCEGGGGGFGGGGGDGGGGGGFGAEGGFC?GGGGEEGG55AEGGGGGGGGGGFFFGGGGGGFGFGGDFGGGF@><4@FB?FGFDFGGGFF4@<G7:**97?<FA<FFF<>0:9AF2:B@
@DE18INS60510:318:000000000-B6LD3:1:1101:3944:7361 1:N:0:GTAGAGGATCGACTAG
TGGGGAATATTGCACAATGGGGGAAACCCTGATGCAGCAACGCCGCGTGAGTGAAGAAGTATTTCGGTATGTAAAGCTCTATCAGCAGGAAAGAAAATGACGGTACCTGACTAAGTAGCCCCGGCTAACTACGTGCCAGCAGCCGAGGCAATACGTAGGGGGCAAGCGTTATCCGGATTTACTGGGTGTAAAGGGAGCGTAGACGGTTTTGCAAGTCTGAAGTGAAAGCCCGGGGCTTAACCCCGGGACTGCTCTGGAAACTGTAGGACTAGAGTGCAGGAGA
+
CFGGGGDF6FFEAFGFFFGDE;FGDGDFF,6EFGGGGGFF,CGFCCC+::=CFGFCEFGFGFGGGGDCFFG9?FFGA?FFECF9FGDFDC<A?FFC4?AAFG7:B7BE?,,C,C<,BE,CD@ECGD@DFGFGGCCDFFFG<CC><+3<*@,7@FC<CCEGGG**BF*16<*;F<<8**=B9+,<7CFG15<,B9EB8C8E:CC+AEE:?;EFC+<<9:C>7497:C?7C2CDDGDD3.>7*9)59>@)75C4F*497*3<577CB9?2:600))64<BA1:17
@DE18INS60510:318:000000000-B6LD3:1:1101:3850:7365 1:N:0:GTAGAGGATCGACTAG
TGGGGAATATTGCACAATGGAGGAAACTCTGATGCAGCGACGCCGCGTGAGTGAAGATGTAATTCGTTATGTAAAGCTCTATCAGCAGGGAAGATAGTGACGGTACCTGACTAAGAAGCTCCGGCTAACTACGTGCCAGCAGCCGCGGTAATACGTATGGAGCACGCGTTATCCGGATTTACTGGGTGTAAAGGGAGTGTAGGTGGCCATGTAAGTCAGAAGTGAAAATCCGGGGCTCAACCCCGGAACTGCTTTTGAAACTGTAAGGCTAGAGTGCAGGAGG
+
FEFGGGGFFGGGCEBFEGFG,?FE,FEEFGACFF9FDGGGGGGGGGGGGGGBFA,@FEFFGGGGGGF?DFFFGGGGGGGGFGGAFGGDF*1@FFGCFGCFFEFFFGA;FGFGGF,:BCF:CF7FGG@C,<:<FGGGGGGG?FGGGGEC?589CG;:CFECFGGG*:C5EE8EE7ECEGEFFGGGGEFG*+:0<@GEE8@C7C?E?AFGGGGG<+<<30?*;6CC?CC*<+7DDDCF>>GGFF:>DE357CGDGF?4C*6<F6F7=)8>?F0??<A########
@DE18INS60510:318:000000000-B6LD3:1:1101:21748:7372 1:N:0:GTAGAGGATCGACTAG
TGGGGAATATTGCACAATGGAGGAAACTCTGATGCAGCGACGCCGCGTGAGTGAAGAAGTAATTCGTTATGTAAAGCTCTATCAGCAGGGAAGATAGTGACGGTACCTGACTAAGAAGCTCCGGCTAAATACGTGCCAGCAGCCGCGGTAATACGTATGGAGCAAGCGTTATCCGGATTTACTGGGTGTAAAGGGAGTGTAGGTGGCCATGCAAGTCAGAAGTGAAAATCCGGGGCTCAACCCCGGAACTGCTTTTGAAACTGTAAGGCTAGAGTGCAGGAGG
+
GGGGGGGGFGGGGGGGGGGGGGGGGGGGGGGGGGGGGGDGGGGGEGGGGGGGGGGGGGGGGFGGGGGGGGGGGGGFGGGGGGGGGGGGGGGGGGGGGGFGGGGGGGGGGGGGGFCGGGGGGGGGGGEGGFGGGGGGGGGG7FFGGGGCG@FGGGGGGGGFCCGG8CCGEG*CGGGDEEGGGGG@7EGGGGCCFGG*C?FGFGGGGGGGGGFG?CGGGFGGDGGGG*:CFCCDDGGEFFGGFFFFGG@C<CFFC6@?FD>2DF=FFF=0:F7?2><AAFD::?>
@DE18INS60510:318:000000000-B6LD3:1:1101:6492:7373 1:N:0:GTAGAGGATCGACTAG
TGGGGAATATTGCACAATGGGGGAAACCCTGATGCAGCAACGCCGCGTGAGTGAAGAAGTATTTCGGTATGTAAAGCTCTATCAGCAGGAAAGAAAATGACGGTACCTGACTAAGAAGCCCCGGCTAACTACGTGCCAGCAGCCGCGGTAATACGTAGGGGGCAAGCGTTATCCGGATTTACTGGGTGTAAAGGGAGCGTAGACGGTTTTGCAAGTCTGAAGTGAAAGCCCGGGGCTTAACCCCGGGACTGCTTTGGAAACTGTAGGACTAGAGTGCAGGAGA
+
EGFGEGCEEGGGFGGGGGGGFGFEGGGGGFGGGGGFGGFFFGGGFCCCFCEFGGFGGGGGG<FFFGGBEEFFGGGGGGGEFFFGGGFFFEFGGGGFGGGGGGGGGGGGCEFGGGFGFGGGGGGGGGGGGGFFFFG?FEGG7F<CFGGGEEFGGGG:AFGG@FGGGGGECEEGGGGGGDGGGGGGGGGG8C?CCEE>8C=ECCEEGGECECFGGGGGC*:FGG?7EGGGG65)53>BE>DF*6<5>77)09D<:@**96<7>=:F4AF2)?>?)5<A9>A####
@DE18INS60510:318:000000000-B6LD3:1:1101:8735:7382 1:N:0:GTAGAGGATCGACTAG
TCGGGAATATTGCGCAATGGAGGAAACTCTGACGCAGTGACGCCGCGTGCAGGAAGAAGGTTTTCGGATTGTAAACTGCTTTAGACAGGGAAGAACAAAGACAGTACCTGTAGAATAAGCTCCGGCTAACTACGTGCCAGCAGCCGCGGTAATACGTAGGGAGCGAGCGTTATCCGGATTTATTGGGTGTAAAGGGTGCGTAGACGGGAAGTCAAGTTAGTTGTGAAATCCCTCGGCTTAACTGAGGAACTGCAACTAAAACTGATTTTCTTGAGTACTGGAG
+
GGGGGGGGEFGGG@FGGGFGFGGGGFGGGGGGGGGGGGGGGGGGGGGGGGFFFGFFGGGGEGGGGDEGGGFGGGGGGGGGFGGGGGGGGGFGGFGGGGGGFGGGGGGGGFGGGF?FFFGGGGGGDGGCGGGGGGGCGGGGGGGGGGGGGGGGGGGGGFGEGGGGGCGGGEGGGGDEGEGDGGFGGGGGGEFGGFGGGDEEGDDGFEDGEGGGGGGG?DGFGGFFGGGGGGGGGGGFF@GG4=6BGGF957CGG4FFFGFBFFGG6A?<AFFFF<7<FA24>BF
@DE18INS60510:318:000000000-B6LD3:1:1101:7387:7384 1:N:0:GTAGAGGATCGACTAG
TGAGGAATATTGGTCAATGGACGAGAGTCTGAACCAGCCAAGTCGCGTGAGGGAAGACTGCCCTATGGGTTGTAAACCTCTTTTATAAGGGAAGAATAAGTTCTACGTGTAGAATGATGCCTGTACCTTATGAATAAGCATCGGCTAACTCCGTGCCAGCAGCCGCGGTAATACGGAGGATGCGAGCGTTATCCGGATTTATTGGGTTTAAAGGGTGCGTAGGCGGTTTATTAAGTTCGTGGTTAAATTTTTGAGCTAAACTCAATTGTTCCATTAATACTGG
+
FGCF@FGGGGG<EGGFEFAFGGDGGEFGGGG<FFEGGGGGGGGGGGGGGCGGGDCECDGGGG@EFGGGGGGGGGFGGGGGGGGGFGG9F9CE,7EGGG9<FCGGCAFGFGGG,EFFGG9EFGFFEFGGG,FEAEE@DEFFEFBBFDFGFGFGGGGGGGGG?,>ACCGGGGEFFGCE*8B8BCE8B8*CCE5FFGGGCG89?9EEFCECG692;CCC*/95>D56:D:CCFGF:FGFF**9)7;FGGFG*7CFCB7?FF<96FG>F##################
@DE18INS60510:318:000000000-B6LD3:1:1101:25430:7390 1:N:0:GTAGAGGATCGACTAG
TGGGGAATTTTGGACAATGGGCGCAAGCCTGATCCAGCTATTCCGCGTGTGGGATGAAGGCCCTCGGGTTGTAAACCACTTTTGTAGAGAACGAAAAGACACCTTCGAATAAAGGGTGTTGCTGACGGTACTCTAAGAATAAGCACCGGCTAACTACGTGCCAGCAGCCGCGGTAATACGTAGGGTGCGAGCGTTAATCGGAATTACTGGGCGTAAAGGGTGCGCAGGCGGTTGAGTAAGACAGATGTGAAATCCCCGAGCTTAACTCGGGAATGGCATATGT
+
GGGGGGGGGGGGGGGGGGGGFGGGGGGGGGGGGGGGGGGGGGGGGGGGGGGGGGGGGGGGGGGGGGGCFGGGGGGGGGGGGGGGGGGGGGGGGGGGGGGGGGGGGGGDGGFFGGGGGGGGGGGGGGGGGGGGGGGGGGGGGGGGFGGGGGGGGGGGGGGGGFGGGGGGGGGGGGGGGFGGGGGGGGGGGGGGGGDGGGGGGGGGGGGGGGFFGGGGGCCCFGGGGGGGGGGGGGGFFFGGFFFFFGF7=7>FGFFFFGFFDEGGFFF9?D99>F?BF?>:29@
@DE18INS60510:318:000000000-B6LD3:1:1101:7405:7392 1:N:0:GTAGAGGATCGACTAG
TGAGGAATATTGGTCAATGGACGAGAGTCTGAACCAGCCAAGTCGCGTGAGGGAAGACTGCCCTATGGGTTGTAAACCTCTTTTATAAGGGAAGAATAAGTTCTACGTGTAGAATGATGCCTGTACCTTATGAATAAGCATCGGCTAACTCCGTGCCAGCAGCCGCGGTAATACGGAGGATGCGAGCGTTATCCGGATTTATTGGGTTTAAAGGGTGCGTAGGCGGTTTATTAAGTTAGTGGTTAAATATTTGAGCTAAACTCAATTGTGCCATTAATACTGG
+
FGGGGGGGGGGGFDFFGGGGGGGGGGGFGGGGGGFGGGGGGGGGGGGGGGGGGGGGGGGGGGGF=FGGEDGFGGGGGGGGGGGGGGEFGGG8F@FGGGGGGGGGGGGGGGGFEGGGGGAFGGGGGGGGGGGGGGGGGGGGFGEGGGGGGFFGGGGGGGGGGGGGGGGGGGGGGGGGGC5*?ECGCEEEEE>CFGGGGEGFFGGGGGGGGGGGGGGGCDGGGGEGCDEGGFGGC*:6=FFC@FBF>FFGFGGGGFFFGGBB64>F6<?7>996>A>A>2)5<9?
@DE18INS60510:318:000000000-B6LD3:1:1101:21008:7393 1:N:0:GTAGAGGATCGACTAG
TGGGGAATTTTGGACAATGGGGGCAACCCTGATCCAGCCATGCCGCGTGCGGGAAGAAGGCCTTCGGGTTGTAAACCGCTTTTGTCAGGGACGAAAAGGTGCGGGTTAAGAGCTAGCACTGATGACGGTACCTGAAGAATAAGCACCGGCTAACTACGTGCCAGCAGCCGCGGTAATACGTAGGGTGCGAGCGTTAATCGGAATTACTGGGCGTAAAGCGTGCGCAGGCGGTTGGGTAAGACAGATGTGAAATCCCCGGGCTTAACCTGGGAACTGCATTTGT
+
GGGGGGGGGGGGGGGGGGGGGGGGGGGGGGGGGGGGGGGGGGGGEGGG7FFGGEGGGGGGGGGGGGGGGGGGGGGGGEGGGGGGGGGGGGGGGFGGGGGGEGDGEGGFDFGGGGCGGGGGGFFCAGGGGCFGGCFDFC7FFFFGGGGGGGGGGGGFGGGFGGFFGGGGGGGDEGDEGGGGGGGD>FGGECEGGGGG>FGC*5:CF<FG<C*CGGE=ECCDGCEGGGCDG=DDGG:@E4*97F459EFGB*:CF?)9DC>1DBFC=>FFF@B0(3:,)5:<AFF
@DE18INS60510:318:000000000-B6LD3:1:1101:19108:7398 1:N:0:GTAGAGGATCGACTAG
TGGGGAATATTGCACAATGGGGGAAACCCTGATGCAGCAACGCCGCGTGAGTGAAGAAGTATTTCGGTATGTAAAGCTCTATCAGCAGGAAAGAAAATGACGGTACCTGACTAAGAAGCCCCGGCTAACTACGTGCCAGCAGCCGCGGTAATACGTAGGGGGCAAGCGTTATCCGGATTTACTGGGTGTAAAGGGAGCGTAGACGGTTTTGCAAGTCTGAAGTGAAAGCCCGGGGCTTAACCCCGGGACTGCTTTGGAAACTGTAGGACTAGAGTGCAGGAGG
+
GGGGGGGGFGGGGGGGGGGGGGGGGGGFGGFGGGGGGG8FGGGGGGGGEFGGGGGGGGGGGGGGGGGGGGGGGGFFGGGGGGGEFGGGGCFCFGFGGGGGGGGGGGGGAEGGEFFGFCFGGGGGGGCGGGFGDGFGG9<FFFGGGGDGCFGGGGGGEFGGGGG:CCGGGGGFGGGG:EGGFGGGFGGGGGECGGGDEGEG>EGGEGGGGGGGGGGGGGGC09FF9:FFGFGCDGDFFF4*=?>EGC@C>FGGGFFFGC28<FDFF443:@>?<7<2<B2:1:E
@DE18INS60510:318:000000000-B6LD3:1:1101:4266:7398 1:N:0:GTAGAGGATCGACTAG
TGGGGAATATTGCACAATGGAGGAAACTCTGATGCAGCGACGCCGCGTGAGTGAAGAAGTAGTTCGCTATGTAAAGCTCTATCAGCCGGGAAGATAGTGACGGTACCTGACTAAGAAGCTCCGGCTAAATACGTGCCAGCAGCCGCGGTAATACGTCTGGAGCAAGCGTTATCCGGATTTACTGGGTGTAAAGGGAGCGTAGGTTGCCAGGCAAGTCAGAAGTGAAAGCCCGGGGCTCAACCCCGGGACTGCTTTTGAAACTGCAGGGCTAGAGTGCAGGAGG
+
CFFGCCFGFGGEGGGGGGGGEGGGDGFEFG9FFFGGGGCECDGGEEGFF7BCFGFCFC=?,CFGGGGG,B<F,E<<9,=F?FGCF@,@BC@BFGG9FEFGGGGGCEFGC<>FBGF,CBFGGFCFCEE=DFFCFDDGGGGECGGF7F**>*1@@FCD7FGG::7FGFCE:F7BEFFDCCC@+3FGFEGE899CCF*=8*:1*=CC+ACGGGGG;5*3+*22:DCC+:FDF6>93)/<>)>*)0>>D57)5C<CFF@4:3<)>@FDFF412766)3:>FFA####
@DE18INS60510:318:000000000-B6LD3:1:1101:26506:7418 1:N:0:GTAGAGGATCGACTAG
TGGGGAATCTTCCGCAATGGACGAAAGTCTGACGGAGCAACGCCGCGTGAGTGATGAAGGATTTCGGTCTGTAAAGCTCTGTTGTTTATGACGAACGTGCAGTGTGTGAACAATGCATTGCAATGACGGTAGTAAACGAGGAAGCCACGGCTAACTACGTGCCAGCAGCCGCGGTAATACGTAGGTGGCGAGCGTTGTCCGGAATTATTGGGCGTAAAGAGCATGTAGGCGGCTTAATAAGTCGAGCGTGAAAATGCGGGGCTCAACCCCGTATGGCGCTGGA
+
GFGGGGGGGGGGGGGEEFGF9FFEFEFFFGGGGGGGGGGGGGEGGGGGGDEGGD9FFGFGGGGGGGGDGGGGGGGGGGGGGGGGGGGGGGGGGGEEEGGGGGGGGFGGGGGGGGDGGGGFGGGGGGGGGGGGGGGGFGGGGGGGGGGGGGGDGGFCGGGGGGGD@FGGGFECFGFG>CFGGGGGGGGGGC:::CEGCG7@EEECFGG7CFF=FEG5=3C7CCG*<>CCFFGGD3C?FFFFBF@BDGFGFGDFFFFFDGBFGB<<@?#################
@DE18INS60510:318:000000000-B6LD3:1:1101:12205:7433 1:N:0:GTAGAGGATCGACTAG
TGGGGAATATTGCACAATGGAGGAAACTCTGATGCAGCGACGCCGCGTGAGTGAAGAAGTAATTCGTTATGTAAAGCTCTATCAGCAGGGAAGATAGTGACGGTACCTGACTAAGAAGCTCCGGCTAAATACGTGCCAGCAGCCGCGGTAATACGTATGGAGCGAGCGTTATCCGGATTTACTGGGTGTAAAGGGAGTGTAGGTGGCCATGCAAGTCAGAAGTGAAAATCCGGGGCTCAACCCCGGAACTGCTTTTGAAACTGTAAGGCTAGAGTGCAGGAGG
+
GGGGGGGGGGGGGGGGGGGGGGGGGGGGGGGGGGGGGGGGGGGGGGGGGGGFGGGGGGGGAFCGGGGGGGGGGGGGGGGGGGGGGGGGGGGGGGGGGGGGGDGGGGGGFGGGFGGGGGGGGGGGGGGGGGGGGGFGGFGGGGGGGGGGGGGGGGGGGGGGGGGGGGGGGGGGGGGDCGGGGGGGGFCEGGGGFGGFDCFGGGGGGGFGGGGGGGGFGGGDGGGGGGCDGGGGGGCDDFGGFFFFGGFGFGGGGFFFGG<AGFGGFFFBFFFFFFAFFFFF<?D
@DE18INS60510:318:000000000-B6LD3:1:1101:11275:7438 1:N:0:GTAGAGGATCGACTAG
TGGGGAATATTGCACAATGGGGGAAACCCTGATGCAGCAACGCCGCGTGAGTGAAGAAGTATTTCGGTATGTAAAGCTCTATCAGCAGGAAAGAAAATGACGGTACCTGACTAAGAAGCCCCGGCTAACTACGTGCCAGCAGCCGCGGTAATACGTAGGGGGCAAGCGTTATCCGGATTTACTGGGTGTAAAGGGAGCGTAGACGGTTTTGCAAGTCTGAAGTGAAAGCCCGGGGCTTAACCCCGGGACTGCTTTGGAAACTGTAGGACTAGAGTTCAGGAGA
+
FGGGGEGGFGGGGGGCE<<FG7CG:CF<@EC<EFFFFG<FGFGGGDGFEEFC?FGFFF8<,CEFFG>FFFCEFD,,CFFGGEGADF?E?+?EEGGGGGFFCF+B<CGFDGGGGGGCGGGGGG+CF@7DEDAFCF,@FBDE>@EFCFC@:>EGCF@CCFEGGGEC@CEEGG;CEFEC<BBFCFF9FCFC8>9BFFGB*=:E58/<*CEGGGGGEEFF7CGF7D?=C7FFF6CG:D)7BFF78?F59EF<774>CFFF*64AG?70*6648@#############
@DE18INS60510:318:000000000-B6LD3:1:1101:3459:7439 1:N:0:GTAGAGGATCGACTAG
TCGGGAATATTGCGCAATGGAGGAAACTCTGACGCAGTGACGCCGCGTGCAGGAAGAAGGGTTTCGGGTTGTAAACTGCTTTAGACAGGGCAGAACAAAGACAGTACCTGTAGAATAAGCTCCGGCTAACTACATGCCAGCAGCCGCGGTAATAAGTATGGAGCAAGCGTTATCCGGATTTACTGGGTGTAAAGGGAGTGTAGGTGGCCATGCAAGTCAGAAGTGAAAATCCGGTGCTCAACCCCGGAACTGCTTTGGAAACTGTACGGATGGCGTGCAGGAG
+
FEGDCGFGGGGGAEEB:FGGGGGEDGGFFGGG,F7CGGGD,BFFFGG7FCCFGEGGC8EF,49BCFGGAFGGA9FEFFGGGGGFF9?FGG+BFEDB?<,AB,BEEDCFCFFFF,:FFCFCG8F+=CE+:3>FF=DFCFG7+DEGGGG7FFC7F,,7<AEFGGGG*?DF>7CEG9F@F8:CF9>E96CCEEFF+<CE:C8BF+?9C9CCCGGGC?9CC7CF>7<FE*+:9C<D)9).5/2*9FFFGGB3)CCF###############################
@DE18INS60510:318:000000000-B6LD3:1:1101:3477:7447 1:N:0:GTAGAGCATCGACTTG
TCGGGAATATTGCGCAATGGAGGAAACCCTGATGCAGTGACGCCGCGTGCAGGAAGAAGGCTTTCGGGTTGTAAACTGCTTTAGACAGGGAGGAACAAAGAAAGGATCTGTAGTTTAAGCTCTGGCTTACCACACGCCAGAAGCCGCGGCTATACGCATGCAGCAAGCGTCATTCGTACTGACTGTGCGTAAAGGGATCGTAGGTGGTCATCGTAGTCAGAAGTCAAAATCCTGGGTTCATCCCCGGTACTGTCCCTGAACTCGGACGGCTGGAGTCCTAGAG
+
CCFFEGGGGGGGG7FGEGGGC,B,FF,,BFGG,CF<E,6C,B@@BCG@F7C,CFFFGGGG4::CEFGGGGDGGEG,<?EDEF,,,:,BAEG+@BF,4,BF,,:?,,8,,,5,5,,C,8,C,,,C,D,,,:,<F88++@+>,@FG7+@FEC:F###################################################################################################################################
@DE18INS60510:318:000000000-B6LD3:1:1101:14403:7447 1:N:0:GTAGAGGATCGACTAG
TGGGGAATATTGCACAATGGAGGAAACTCTGATGCAGCGACGCCGCGTGAGTGAAGAAGTAGTTCGCTATGTAAAGCTCTATCAGCAGGGAAGATAGTGACGGTACCTGACTAAGAAGCTCCGGCTAAATACGTGCCAGCAGCCGCGGTAATACGTATGGAGCAAGCGTTATCCGGATTTACTGGGTGTAAAGGGAGTGTAGGTGGCCAGGCAAGTCAGAAGTGAAAGCCCGGGGCTCAACCCCGGGACTGCTTTTGGAACTGCAGGGCTAGAGTGCAGGAGG
+
GGGGGGGGGGGGGGGGGGGGGGGGGGGGGGGGGGGGGGGGGGGGGGGGGGGAFGGGGGGGFGGGGGGGGGGGGGGGGGGGGGGGGGGGGGGGGGGGGGGGGGGGGGGGGGGGGGGGGGGGGGCGGGGGGGGGGGFGGGGGGGGGGGGGGGGGGGGGGGGGGGGGGGGGGGGGGGGEEEGGGGGGFGGGEGDDFGGGGGGGGGGGGGCCCFFGGE=CGGC7DFFFCF9*:FGGCDCEEFDDF>EEGGFDFC4FFFFFGG>AGFGF42FB?@:?)8>AAA>F?BB
@DE18INS60510:318:000000000-B6LD3:1:1101:20773:7452 1:N:0:GTAGAGGATCGACTAG
TGGGGAATATTGCACAATGGAGGAAACTCTGATGCAGCGACGCCGCGTGAGCGAAGAAGTAGTTCGCTATGTAAAGCTCTATCAGCAGGGAAGATAGTGACGGTACCTGACTAAGGAGCTCCGGCTAAATACGTGCCAGCAACCGCGGTAATACGTATGGAGCAAGCGTTATCCGGATTTACTGGGTGTAAATGGAGTGTAGGTGGCCAGGCAAGTCAGCAGTGAAAGCCCGGGGCTCAACCCCGTGACTGCTTTTGACACTGCAGGGCTAGAGTGCAGGAGG
+
GFFGGGDF<EFCGGGFFGGEFEGGGFFGGGC9FDEF?FEFGDFGGDGG@7:FFDG7FFGFCFEGFC:FCFEFFGGGGGFG@GG93D>FC:F7FCFBEFFGG**=*83@?,CFF<?C,<FFFG7*=CF8,<CC:FC<EFCDC*0::ECCC*:99:*:9C6CE6EF**AE/;8C###############################################################################################################
@DE18INS60510:318:000000000-B6LD3:1:1101:18554:7475 1:N:0:GTAGAGGATCGACTAG
TGGGGAATATTGCACAATGGGGGAAACCCTGATGCAGCAACGCCGCGTGAAGGATGACGGTTTTCGGATTGTAAACTTCTTTTCTTAGTGATGAAGACAGTGACGGTAGCTAAGGAATAAGCATCGGCTAACTACGTGCCAGCAGCCGCGGTAATACGTAGGATGCAAGCGTTATCCGGATTTACTGGGTGTAAAGGGAGCGCAGGCGGGACTGCAAGTTGGATGTGAAATACCGTGGCTTAACCACGGACCTGCATCCAAACCTGTAGTTCTTGAGTGAAGT
+
GGGGGGGGGGGGGGGGGGGFGGGGGGGGGGGGGGGGGGFFGGGGGGGGGGGGGGGGGGGGCCGGGGGEDFDGGGGGGGGGGGGGGGGGGCGGGGGFGGGFGCFFGGGGGGGGDGGGGGEFGGGGGFEGGGGGGGGDG:FGGFFFGGGCFGCF@GGFGGGEACGFGFGGGGDGGGGFF58CEGGGGGGFFFGGGFGGFGG58CEGCEGGGGDC=FG?FGGG><<>FGGG7ECFCCCFFBDGFFBFGFFG3>)99F>;CFF?FF*9@B=9:FFF###########
@DE18INS60510:318:000000000-B6LD3:1:1101:13211:7479 1:N:0:GTAGAGGATCGACTAG
TGGGGAATATTGCACAATGGGGGAAACCCTGATGCAGCAACGCCGCGTGAGTGAAGAAGTATTTCGGTATGTAAAGCTCTATCAGCAGGAAAGAAAATGACGGTACCTGACTAAGAAGCCCCGGCTAACTACGTGCCAGCAGCCGCGGTAATACGTAGGGGGCAAGCGTTATCCGGATTTACTGGGTGTAAAGGGAGCGTAGACGGTTTTGCAAGTCTGAAGTGAAAGCCCGGGGCTTAACCCCGGGACTGCTTTGGAAACTGTAGGACTAGAGTGCAGGAGA
+
GGGGGGGGGGGFGGGGGGGGGGGGGGGGGGGGGGGGGGGGGGGGGGGGGGFGGGGGGGGGFGGGGGCGGFFGGGEFGGGGGGGGGGGGGFGGGGGGGGGGGGGGGGGGGGGGGGFAEDFGGGGGGGCGGGGGGGCGGGGGGGGGGGGGGGGGGGGGGGGGGGGGGGGGGGDGGGGGBEGGGGGGGGGGGGDCFGGGGGGGEEGGGGGGGGGGGGFGGGC>>DGF@FC0CEFGDGCBFF6:BFFFDGFDEGFG>7@=GC)2CF7C@>F?BF?748>44<A:<?F
@DE18INS60510:318:000000000-B6LD3:1:1101:14601:7486 1:N:0:GTAGAAGATCGACTAG
TGGGGAATATGCACAATGGAGGAAACTCTGATGCAGCGACGCCGCGTGAGTGAAGAAGTAGTTCGCTATGTAAAGCTCTATCAGCAGGGAAGATAGTGACGGTACCTGACTAAGAAGCTCCGGCTAAATACGTGCCAGCAGCCGCGGTAATACGTATGGAGCAAGCGTTATCCGGATTTACTGGGTGTAAAGGGAGTGTAGGTGGCCAGGCAAGTCAGAAGTGAAAGCCCGGGGCTCAACCCCGGGACTGCTTTTGAAACTGCAGGGCTAGAGTGCAGGAGGG
+
GGGGGGGGGGGGGGGGGGGGGGGGGGGFGGGGGGGGGGGGGGGGGGGGGGGGGGGGGGGGGGFFGGGDGGGGGGGGGGGGGGGGG9FGGDGGGGGGGGGGGGFBFGGGGGGGGGGGFGGGGG>FGGGFGGGGGGGGGGGGGGGGGGGGGGGGGGGGGGGGGGGGGGGGG@EGGGGGGEGFGGGGDFGGGGGGGGFGGGGFGGGGGFGGFGGGGGGGGC::9>9>CFGGFGGGGGG:>6DGFDFFD55CFCFGGFFFGCBFGFD7F?FF?F:>BA#########
@DE18INS60510:318:000000000-B6LD3:1:1101:26712:7493 1:N:0:GTAGAGGATCGACTAG
TGGGGAATCTTCCGCAATGGACGAAAGTCTGACGGAGCAACGCCGCGTGAGTGATGAAGGATTTCGGTCTGTAAAGCTCTGTTGTTTATGACGAACGTGCCGTGTGTGAACAATGCATTGCAATGACGGTAGTAAACGAGGAAGCCACGGCTAACTACGTGCCAGCAGCCGCGGTAATACGTAGGTGGCGAGCGTTGTCCGGAATTATTGGGCGTAAAGAGCATGTAGGCGGCTTAATAAGTCGAGCGTGAAAATGCGGGGCTCAACCCCGTATGGCGCTGGA
+
GGGGGGGGGGGGGGGGGGGGGGGGGGGGGGGGGGEGGGDFGGGGGGGGGGGFGGGGGGFGGGGGGGGGGGGGGGGGGGGGGGGGGGGGGGGGGGGGGGG?+@FGGGGGGGGGFGGGGGGGGCFGGFGGGGGGGGGGGGGGEE7FGGGF:FGGGFGGFEEFGGGGGGDGGGGGGGGGCBCGC<FFGGGGGGGGGGGGEEGFGDCCFFGGGDEFGGGGCDFGGGGGGGCGGGGDDGGFF@FGFFFFGG:D>DCGFFFFGD69<>5<?BFFF5980:?0?>?BFF4
@DE18INS60510:318:000000000-B6LD3:1:1101:14476:7508 1:N:0:GTAGAGGATCGACTAG
TGGGGAATATTGCACAATGGAGGAAACTCTGATGCAGCGACGCCGCGTGAGTGAAGAAGTAGTTCGCTATGTAAAGCTCTATCAGCAGGGAAGATAGTGACGGTACCTGACTAAGAAGCTCCGGCTAAATACGTGCCAGCAGCCGCGGTAATACGTATGGAGCAAGCGTTATCCGGATTTACTGGGTGTAAAGGGAGTGTAGGTGGCCAGGCAAGTCAGAAGTGAAAGCCCGGGGCTCAACCCCGGGACTGCTTTTGAAACTGCAGGGCTAGAGTGCAGGAGG
+
GGGGGGGGGGGGGGGGGGGGGGGGGGGGGGGGGGGGGGGGGGGGGGGGGGGFGGGGGGGGGGGGGGGGGGGGGGGGGGGGGGGGGGGGGGGGGGGGGGGGGGGGGGGGGGGGGGFGGGGGGGDDGGGGGGGGGGCGGGDFFGGGGGGGGGGGGGGGGGGGC@FGGGGGGGGGGGGGGGGGGGGGGGGGGG9CFGDGGGGGGGCGGGGGGFGGGGGGGGGGGGGGGC7:FFDGCDGEE>CG@5>DGGFDEGGGFFF@GG)6CFGGFFFF?FBB2<<BAAFF###
@DE18INS60510:318:000000000-B6LD3:1:1101:26636:7508 1:N:0:GTAGCGGATCGACTAG
TGGGGGATATTGCACAATGGAGGAAACTCTGATGCAGCGACGCCGCGTGAGTGAAGAAGTATTTCGGTATGTAAAGCTCTATCAGCAGGGAAGAAAATGACGGTACCTGACTAAGAAGCCCCGGCTAACTACGTGCCAGCAGCCGCGGTAATACGTAGGGGGCAAGCGTTATCCGGATTTACTGGGTGTAAAGGGAGCGTAGACGGCGACACAAGTCTGAAGTGAAATACCCGGGCTCAACCTGGGAACTGCTTTGGAAACTGTGTTGCTAGAGTGCTGGAGA
+
GGGGGGGGGGGGGGGFGGGGGGGGGGGGGGGGGGGGGGGGGGGGGGGGGGGGGGGGGGGGGGGGFGGGGGGFGGGGGGGGGGGGGGGGGGGGGGGGGGGGGGGGGGGGGGGGGGGGGGGGGGGGGGGGGGGGGGGGGGFGGGGGEG>C:*AFCGGGGGGGGGG>CCEGGG5CGGGDCEGGGGGGGGGGGGGGGGGG*8EECCCFGGDGGGGGCFFFGGGGGFGG?CFGGGGGGDGFFFGGFFFFGG4F@GGGCFFFFCAAGFGFF<FBFFA922:AF######
@DE18INS60510:318:000000000-B6LD3:1:1101:17479:7544 1:N:0:GTAGAGGATCGACTAG
TGGGGAATATTGCACAATGGAGGAAACTCTGATGCAGCGACGCCGCGTGAGTGAAGAAGTAGTTCGCTATGTAAAGCTCTATCAGCAGGGAAGATAGTGACGGTACCTGACTAAGAAGCTCCGGCTAAATACGTGCCAGCAGCCGCGGTAATACGTATGGAGCAAGCGTTATCCGGATTTACTGGGTGTAAAGGGAGTGTAGGTGGCCAGGCAAGTCAGAAGTGAAAGCCCGGGGCTCAACCCCGGTCCTGCTTTTGAAACTGCAGGGCTAGAGTGCAGGAGG
+
GGGGGGGGGGGGGGFEFGGGDGDFGGGGGGGGFEGGGGGFGGGGGGGGGGGGGFEEFGDFGGGGGEGGEGGGGGCFGGGGDGGGGGAEGGGEGGFGFGGGGG7FDGFGFFGGGG8F,FFGGFE7FGGDBFFGGG<FDGGGGFGGGGEFE>@FEGCFCFGGA:FGDFGGGGGGFGGC*BEGCGGCFC8CGGGCG9C*;C*<FGCG6EFC885F*:=FGC7*27A9<D+:FGG5D3C7:>4F@>EBDG5)5:>D9F??7*6):@7FFB>0?F66)5<A<2<?0:B
@DE18INS60510:318:000000000-B6LD3:1:1101:15079:7546 1:N:0:GTAGAGGATCGACTAG
TGGGGAATATTGCACAATGGGGGAAACCCTGATGCAGCAACGCCGCGTGAGTGAAGAAGTATTTCGGTATGTAAAGCTCTATCAGCAGGAAAGAAAATGACGGTACCTGACTAAGAAGCCCCGGCTAACTACGTGCCAGCAGCCGCGGTAATACGTAGGGGGCAAGCGTTATCCGGATTTACTGGGTGTAAGGGGAGCGTAGACGGTTTTGCAAGTCTGAAGTGAAAGCCCGGGGCTTAACCCCGGGACTGCTTTGGAAACTGTAGGACTAGAGTGCAGGAGA
+
GGGGGGGGGGGGGGGGGGGGGGGGGGGGGGGGGGGGGGGGGGGGGGGGGGGGGGGGGGFGFGGGGGGGFFGFGGGGGGGGGGGGFGEGGGGGFGFGGGGGGDGGGGGGGGGGCFGCFFFGGGGDFGGGGGEGGGFGGGFGGGGGGGGDE@FFGGGGFGGGGGGDGGGCEGDGGGGCFGGGFGGGGGGGGG@?FGG5CEGGD>EGGGGGGGGGGGGGGGGDG=FGFFGFGGGGD3<>BFDGFF>@GGECBGGFC?=?FGABGFGGFAFF>F:BA?FB492?:?>
@DE18INS60510:318:000000000-B6LD3:1:1101:20780:7554 1:N:0:GTAGAGGATCGACTAG
TGGGGGATATTGCACAATGGGGGAAACCCTGATGCAGCGACGCCGCGTGGAGGAAGAAGGTTTTCGGATTGTAAACTCCTGTCGTTAGGGACGATAATGACGGTACCTAACAAGAAAGCACCGGCTAACTACGTGCCAGCAGCCGCGTTAAAACGTAGGGTGCAAGCGTCGTCCGGAATTACTGGGTGTAAAGGGAGCGCAGGCGGGAAGACAAGTTGGAAGTGAAAACCATGGGCTCAACCCATGAATTGCTTTCAAAACTGTTTTTCTTGAGTAGTGCAGA
+
GGGGGGGGGGGGGGGGGGGGGGGGGGGGGGGGGGGGGGGGGGGGGGGGGGFGGGGGGGGGGGGGGGGGGGGGGGGGGGGGGGGGGGGGGGGGGGGGGGGGGGGGGGGGGGGGGFGGFGGGGGDEGGGGGGGGGGGGGGGGGGGGGGGGGGGGGG>CFGGDFGGGGGGGGGGGGGGGG>FGGGGGGGGGG7F?@CEGGGGGGDGGGGG5EE6?FEDGGGFGFGGGCFGGGGGGGGGFFFFCFFFFGGF7FFGGGBFFF><<5;*:FDFFFFFAA:A9ABFFBB?
@DE18INS60510:318:000000000-B6LD3:1:1101:5018:7559 1:N:0:GTAGAGGATCGACTAG
TGGGGAATATTGCACAATGGGGGAAACCCTGATGCAGCAACGCCGCGTGAGTGAAGAAGTATTTCGGTATGTAAAGCTCTATCAGCAGGAAAGAAAATGACGGTACCTGACTAAGAAGCCCCGGCTAACTACGTGCCAGCAGCCGCGGTAATACGTAGGGGGCAAGCGTTATCCGGATTTACTGGGTGTAAAGGGAGCGTAGACGGTTTTGCAAGTCTGAAGTGAAAGCCCGGGGCTTAACCCCGGGACTGCTTTGGAAACTGTAGGACTAGAGTGCAGGAGA
+
<FEGGGEGFGGFGGGGFGGGGGGGGGGGGGGGGGGFGFFFEGGDEGGFCCFGGFFGGGGGGGGGGGG>FFFGGGFGGGGGF9FFGGGGGEFFFFFEGGGGGGGGFGFFFFGGGGGGGGFFBFGGGGGGGGGGGGGGGGGGGGGGGGGGCGEFGGGGDGGGGGGGGGG>CEGGGGGGCEDCFFGFFFFGGGGGGGGGGGGGDGEFGGC5CFGGGFGGFGGGGGGGGGGFG6CDDGCB@FF79?F5<CB5@CFF7@=FGG2<C4D78>FFFFBBD?FFFFF?F05
@DE18INS60510:318:000000000-B6LD3:1:1101:12389:7564 1:N:0:GTAGAGGATCGACTAG
TGGGGAATCTTCCGCAATGGACGAAAGTCTGACGGAGCAACGCCGCGTGAGTGATGAAGGATTTCGGTCTGTAAAGCTCTGTTGTTTATGACGAACGTGCAGTGTGTGAACAATGCATTGCAATGACGGTAGTAAACGAGGAAGCCACGGCTAACTACGTGCCAGCAGCCGCGGTAATACGTAGGTGGCGAGCGTTGTCCGGAATTATTGGGCGTAAAGAGCATGTAGGCGGCTTAATAAGTCGAGCGTGAACATGCGGGGCTCAACCCCGTATGGCGCTGGA
+
GGGGGGGGGGGGGEFEGGGGGGGGGGGGGGGGGGGGGGGGGGGGGGGF@FFGGGGGGGGGCGGGGGEGGGFGFGGGGGGGGGGGGGGGGFGGGGGGGGGGGFGGGDGGGGGGFGGGEFG9FGFGFAGEEGGGGGFGGGDEFGGGGGGGGDGGGGGGGGGGGGGGGGGCGGGGGDGC:BCGCCFFDGF5CGGCEGGG>EGGCECGG6EGGGGFGGGDEFCCGGGG:FFGFGGGDC5)97FFFBF:D5@DDGGG77BFGG(()8CGF751:E>FFFF7:667>0:
@DE18INS60510:318:000000000-B6LD3:1:1101:5034:7569 1:N:0:GTAGAGGATCGACTAG
TGGGGAATATTGCACAATGGGGGAAACCCTGATGCAGCAACGCCGCGTGAGTGAAGAAGTATTTCGGTATGTAAAGCTCTATCAGCAGGAAAGAAAATGACGGTACCTGACTAAGAAGCCCCGGCTAACTACGTGCCAGCAGCCGCGGTAATACGTAGGGGGCAAGCGTTATCCGGATTTACTGGGTGTAAAGGGAGCGTAGACGGTTTTGCAAGTCTGAAGTGAAAGCACGGGGCTTAACCCCGGGACTGCTTTGGAAACTGTAGGACTAGAGTGCAGGAGA
+
?EFGGGCFEFG,EEGFGGDGG7>FFFGCFFFFGGGGGGGGEGGGGGF>CFGGGGCGGGG@<AFEFGGGGFC@FFFGFFFEFFGGGGGGG>FFCFGGGF>FGGGGFGFGGG@CGFCC@:FGFGGGGCCFFGGGGGGGC,,A@FGG5CECEE*<FGF<CEE5CEEE5@CE8?CFFDCCEEEFDCFFGC;?E<7<CFGG5ECEEEEGEEEC*ACC@CFEF>FFFGG=7C7*0+9C5))7>597@475DC;CB*5*7==?D4:)**2?BAF22)5:<?)64ABB?07
@DE18INS60510:318:000000000-B6LD3:1:1101:6595:7576 1:N:0:GTAGAGGATCGACTAG
TGGGGAATATTGCACAATGGAGGAAACTCTGATGCAGCGACGCCGCGTGAGTGAAGAAGTAATTCGTTATGTAAAGCTCTATCAGCAGGGAAGATAGTGACGGTACCTGACTAAGAAGCTCCGGCTAAATACGTGCCAGCAGCCGCGGTAATACGTATGGAGCAAGCGTTATCCGGATTTACTGGGTGTAAAGGGAGTGTAGGTGGCCATGCAAGTCAGAAGTGAAAATCCGGGGCTCAACCCCGGAACTGCTGTTGAAACTGTAAGGCTAGAGTGCAGGAGG
+
@FGGGGGGGGGGGGGGFGGGGGGGCGGGGGGAFGDGGGGGGGGGGGGGGDGFFGFGGGGGEEEFGGGFGGGGGGGGGFGFGGGGGGDFGDGGGGGGGGGGGGGGGGGGGGGGGGGGGGGGGGGGGGDF<FGGGGCFGGGGGGGGGGGGGDGGGGGCFCFFFGFGFFGGGGGGGGGGFGG@BFGGGGGGEFFFGGGCEEFF9CGGGGGGGFGGGG?<<7FFF<<>EGF7EEFDDDGBEFGDFF)5DGFGEGGGF)9?FF24:=CFFFF)4@BF2254A26103>
@DE18INS60510:318:000000000-B6LD3:1:1101:28345:7587 1:N:0:GTAGAGGATCGACTAG
TGGGGAATATTGCACAATGGGGGAAACCCTGATGCAGCGACGCCGCGTGAGCGAAGAAGTATTTCGGTATGTAAAGCTCTATCAGCAGGGAAGAAGAATGACGGTACCTGACTAAGAAGCACCGGCTAAATACGTGCCAGCAGCCGCGGTAATACGTATGGTGCAAGCGTTATCCGGATTTACTGGGTGTAAAGGGAGCGCAGGCGGTACGGCAAGTCTGATGTGAAATCCCGGGGCTCAACCCCGGTACTGCATTGGAAACTGTCGGACTAGAGTGTCGGAG
+
GGGGEGEFFGGGGGGGGGGGGGGGGGGGGGGGGGGGGG:FEGGGGGGGGGGGGGGGGGGGGGFGGGGGGGEGGGGGGGGGGGGGGGGGGGGGFFGGGGGGFGGGGGGGGGGGGGGGGGGGFGGGGGGGGGGGGGGFGGGGDCCGGGGGDGGDFEFF<C@FFGGGG?FGGGGGGGGGGGGEGGGGGGGGGGGGGGGGFGGGCGCEGGGGGCEGGG5=FGGGFCFGGGFGGGGCCDD>DEGGFFF>DEBGFGGGG496>DBAGFGFF<3995>:?2<A9AA?FBB
@DE18INS60510:318:000000000-B6LD3:1:1101:15250:7596 1:N:0:GTAGAGGATCGACTAG
TGGGGAATATTGCACAATGGGGGAAACCCTGATGCAGCAACGCCGCGTGAGTGAAGAAGTATTTCGGTATGTAAAGCTCTATCAGCAGGAAAGAAAACGACGGTACCTGACTAAGAAGCCCCGGCTAACTACGTGCCAGCAGCCGCGGTAATACGTAGGGGGCAAGCGTTATCCGGATTTACTGGGTGTAAAGGGAGCGTAGACGGTTTTGCAAGTCTGAAGTGAAAGCCCGGGGCTTAACCCCGGGACTGCTTTGGAAACTGTAGGACTAGAGTGCAGGAGA
+
GGGGGGGGGGGGGGGGGGGGGGGGGGGGGGGGGGFGGGC<FGGGGGGGGGGGGGFGGGGGFGGGGGGGGGGGGGGEGGGGGGGGGGGGGGGFFGGGGGGGGGGGFGGGGGGGGFGEGFCGGGE7CFFGGGGGGGDGGGGGG,DGFEGGGCFFCFFGGGGG7FGEFCFDGGGGGGG5CCEGCEGGGFGGGGFCGFGGGGGED88FGDGEGG6EFG7CFGGFCDGG:C<>FDG<3D)75>4:?FFE):B58FFGGF?FGF4AGFFG44?)3@(2)8<2ABD####
@DE18INS60510:318:000000000-B6LD3:1:1101:3945:7598 1:N:0:GTAGAGGATCGACTAG
TGGGGAATATTGCACAATGGGGGAAACCCTGATGCAGCAACGCCGCGTGAGTGAAGAAGTATTTCGGTATGTAAAGCTCTATCAGCAGGAAAGAAAATGACGGTACCTGACTAAGAAGCCCCGGCTAACTACGTGCCAGCAGCCGCGGTAATACGTAGGGGGCAAGCGTTATCCGGATTTACTGGGTGTAAAGGGAGCGTAGACGGTTTTGCAAGTCTGAAGTGAAAGCCCGGGGCTTAACCCCGGGACTGATTTGGAAACTGTAGGACTAGAGTGAAGGAGG
+
CFEFDEFAFFGFFGFGGF<FCGGGGFFGFGFGGGGGDFFGGGGFCEFGDGGGCDFFAFFFFFGFG8F<FGEGGCFFGGGGGCGG9F,<F*,8>FF,8>CCFGGGECCEGGG?9FGGGGGFFB7CEGE8CFGGGGGGGGFFGEGGGD5C:C>?7@FGFGGGGGGGC8C*;E5@EGD>28C+<<FGCFEE89C+<FGF8EGCCE*+:CC5;86?F7FFCCGD:=FG+?FGF6CDCD3@35*:FFF3CE@GBGG0:=F*2*43*9DF4AF################
@DE18INS60510:318:000000000-B6LD3:1:1101:23933:7598 1:N:0:GTAGAGGATCGACTAG
TGGGGAATATTGCACAATGGGGGAAACCCTGATGCAGCAACGCCGCGTGAAGGATGACGGTTTTCGGATTGTAAACTTCTTTTCTTAGTGATGAGGACAGTGACGGTAGCTAAGGAATAAGCATCGGCTAACTACGTGCCAGCAGCCGCGGTAATACGTAGGATGCAAGCGTTATCCGGATTTACTGGGTGTAAAGGGAGCGCAGGCGGGACTGCAAGTTGGATGTGAAATACCGTGGCTTAACCACGGAACTGCATCCAAAACTGTAGTTCTTGAGTGGAGT
+
GGGGGGGGGGGGGGFFFGGGGGDCEGGGGGGGGGGGGGGGGGGGFGGGGGGGGGGGGGGGGGGGGGGGGGGFFGGFGGGGGFGGGGGGFFFGFGCFFGGGGGGGEGGCGGGGFGGCGGFFGGGGGGGFFGGGGGGGGFGFGGGFFGGGGDGGGGFGGGGGGGGGGGGFGGGGGEGGGGGGGEFFFGGC5CBFGGFGDGGGEEGGGGGEGGEGFEFGGGGGGGGGEGG7FCDGFCDF:EGGFFFFGGFG:)9DDFFFFGBDGFCDFFFFFF<BFFF42:2<B:9
@DE18INS60510:318:000000000-B6LD3:1:1101:9550:7599 1:N:0:GTAGAGGATCGACTAG
TGGGGAATATTGCACAATGGGGGAAACCCTGATGCAGCAACGCCGCGTGAGTGAAGAAGTATTTCGGTATGTAAAGCTCTATCAGCAGGAAAGAAAATGACGGTACCTGACTAAGAAGCCCCGGCTAACTACGTGCCAGCAGCCGCGGTAATACGTAGGGGGCAAGCGTTATCCGGATTTACTGGGTGTAAAGGGAGCGTAGACGGTTTTGCAAGTCTGAAGTGAAAGCCCGGGGCTTAACCCCGGGACTGCTTTGGAAACTGTAGGACTAGAGTGCAGGAGA
+
GGGGGGGGGGGGGGGGGGGCGGGGGGGGGGDEGGGGGGFGGGGGGGGGCEGGGGGGGGGGGGGGGGEGFFGGGGGGGGGGFFGGFFFGGBEF=FGFGGFGGGGGDGGG?FGGGGGGGGGGGGDEGGGFGGGGGGCFGCFGGGGGDG7EGGEGGGGGGFGGGGGG@CGDGGEGGGGGGGGFFGGGGCGGGGFF@FEFE>EEEGDGGGCEEGGG7<CFGGG=:CFGE*0:EGCG3/3>EF4*=FF@GGED>GGGCFFFGCA>FFGGFF7>:F>(44<<B<<:?:;
@DE18INS60510:318:000000000-B6LD3:1:1101:15003:7601 1:N:0:ATAGAGGATCGACTAG
TGGGGAATATTGCACAATGGAGGAAACTCTGATGCAGCGACGCCGCGTGAGTGAAGAAGTAGTTCGCTATGTAAAGCTCTATCAGCAGGGAAGATAGTGACGGTACCTGACTAAGAAGCTCCGGCTAAATACGTGCCAGCAGCCGCGGTAATACGTATGGAGCAAGCGTTATCCGGATTTACTGGGTGTAAAGAGCATGTAGGCGGCTTAATAAGTCGAGCGTGAAAATGCGGGGCTCAACCCCGTATGGCGCTGGAAACTGTTAGGCTTGAGTGCAGGAGAG
+
GGGGGGGGGGGGGGGGGGGGGGGGGGGGGGGGGGGGGGGGGGGGGGGGGGGGGGGGGGGGFGGGGGGGDGGGGGG9EFGGGGGGGGGGGGFGCGGGGGGGGGGGGGGGGGGGGGDA?EFGGGEGGGGGGFFGFG=FGGGGGGGGGGGGGGGGGGGGGGGGGCGGGFGGGGGGGGGEGGGGDGGGGGGGGG9FFGGGGGGGGCGGGGGGGGGGGG+AGGGCDDGGGF7:FFGGGCDEFFGGFFFFGGFGF4C9DFE@467?F=FG4-)38?B02A<A<A118?:
@DE18INS60510:318:000000000-B6LD3:1:1101:18574:7602 1:N:0:GTAGAGGATCGACTAG
TCGGGAATATTGCACAATGGAGGAAACTCTGATGCAGCGACGCCGCGTGAGTGAAGAAGTAATTCGTTATGTAAAGCTCTATCAGCAGGGAAGATAGTGACGGTACCTGACTAAGAAGCTCCGGCTAAATACGTGCCAGCAGCCGCGGTAATACGTATGGAGCAAGCGTTATCCGGATTTACTGGGTGTAAAGGGAGTGTAGGTGGCCATGCAAGTCAGAAGTGAAAATCCGGGGCTCAACCCCGGAACTGCTTTTGAAACTGTAAGGCTAGAGTGCAGGAGG
+
GGGGGGGGGGGGGGGG@FGGGGGGGGGGGGGGGGGGGGGGGGGGGGGGGGGGGFGGGGGGGFGGGGGGGGGGGGGGGGGGGGGGGGGGGGGGGGGGGGGGGGCFGGGGGGGGGGGGGGGGGGGGGGGGGGGGGGCGGGGGGGGGGGGGGDEGGGGFGGGGFGGGGDGGGGGGGGGGGGGGGGGGGFCEGGG,BCGDEGDGGGGFFGGGGF6F6EFGGCDFG:CFFGGGGGGGGG:>DFFFFFFFGG:5@DCCCFFFGC>4FF7F@##################
@DE18INS60510:318:000000000-B6LD3:1:1101:3963:7606 1:N:0:GTAGAGGATCGACTAG
TGGGGAATATTGCACAATGGGGGAAACCCGGATGCAGCAACGCCGCGTGAGTGAAGAAGTATTTCGGTATGTAAAGCTCTATCAGCAGGAAAGAAAATGACGGTACCTGACTAAGAAGCCCCGGCTAACTACGTGCCAGCAGCCGCGGTAATACGTAGGGGGCAAGCGTTATCCGGATTTACTGGGTGTAAAGGGAGCGTAGACGGTTTTGCAAGTCTGAAGTGAAAGCCCGGGGCTTAACCCCGGGACTGCTTTGGAAACTGTAGGACTAGAGTGCAGGAGA
+
CFGGGGGFGGGGGGGCFEFFFGGEEGGGG+@:7BFFGGGGGGGGGGGCEEGCFGFFFGG@;,=FGGGCGGGA;EGCGFG?FGGGGFGC7:FD,<FGGFC<:FEGFCGCFGGFF9:FG?FFDEGEF@FCFGGGGGGFFGFG?CGGGGE8:*;+9<;<C*;EDGDEGG>CCEECFFGEG5EFGF:CCGCE*<@<AEEDGGEEDEEGEGGE:*:CECC7?C7*:7?=FGF7C=<<D5D@:>*:77)8DED)8470*/9?D:>)5=GD?AF################
@DE18INS60510:318:000000000-B6LD3:1:1101:4480:7622 1:N:0:GTAGAGGATCGACTAG
TGGGGAATATTGCACAATGGGCGCAAGCCTGATGCAGCCATGCCGCGTGTATGAAGAAGGCCTTCGGGTTGTAAAGTACTTTCAGCGGGGAGGAAGGGAGTAAAGTTAATACCTTTGCTCATTGACGTTACCCGCAGAAGAAGCACCGGCTAACTCCGTGCCAGCAGCCGCGGTAATACGGAGGGTGCAAGCGTTAATCGGAATTACTGGGCGTAAAGCGCACGCAGGCGGTTTGTTAAGTCAGATGTGAAATCCCCGGGCTCAACCTGGGAACTGCTACTGA
+
EFGFFC7DEAFF9FGEFGFBGCFEEEE<F8=FCFDGFDEG,<FFE+F+@FFFFGFFFFE?<,><FFEG<FEFFGGGF9F;G9C9=FEGDF=CGDCFEGGGEFFCFGDFFFGGGDFCA:BFFFA<,8C<<FEC0:?EGCCFEGGFFFCC?CEGG@E7<CFCCFGGGCCGGEGGE:EEFFEFEDGGGCEG6<<;*;8?@:9C8E*A+<<CF?558C5AF:7CDGGG59>5=C37)*177*2*11/*:E4C?7>F###############################
@DE18INS60510:318:000000000-B6LD3:1:1101:20206:7624 1:N:0:GTAGAGGATCGACTAG
TAGGGAATCTTCGGCAATGGGGGCAACCCTGACCGAGCAACGCCGCGTGAGTGAAGAAGGTTTTCGGATCGTAGAGCTCTGTTGTAAGTCAAGAACGGGTGTGAGAGTGGAAAGTCCACACTGTGACGGTAGCTTACCAGAAAGGGACGGCTAACTACGTGCCAGCAGCCGCGGTAATACGTAGGTCCCGAGCGTTGTCCGGATTTATTGGGCGTAAAGCGAGCGCAGGCGGTTTGATCAGTCTGAAGTTAAAGGCTGTGGCTCAACCATAGTTCTCTTTGGA
+
GGGGGGGGGGGGGCFGEGGGGGGGGGGGGGGGGGGGGGGGGGGGGGGGGGGGGGGGGGGGGGGGGGGGGGGGGGGGGGGGGGGGG9FGFGGGGGGGGGGGGGGFEGGGFGGGG8FGGGGGGGFGGGGGDGGCFGGFGGFFFFGGFGGGGDGGGGGGFGGG@GGGGGGFGGGGGGGDEFGGGGGGGGGFFG5CEGCCEEGGGG/CEFFDF7FEGCECGDFGGDGGECCDEGCCDGD>4@*:?FFFGG?FBFCFD?FF7<3(28109<FB(7,8<6:)64<AF??
@DE18INS60510:318:000000000-B6LD3:1:1101:14211:7634 1:N:0:GTAGAGGATCGACTAG
TGGGGAATATTGCACAATGGAGGAAACTCTGATGCAGCGACGCCGCGTGAGTGAAGAAGTAGTTCGCTATGTAAAGCTCTATCAGCAGGGAAGATAGTGACGGTACCTGACTAAGAAGCTCCGGCTAAATACGTGCCAGCAGCCGCGGTAATACGTATGGAGCAAGCGTTATCCGGATTTACTGGGTGTAAAGGGAGTGTAGGTGGCCAGGCAAGTCAGAAGTGAAAGCCCGGGGCTCAACCCCGGGACTGCTTTTGAAACTGCCGGGCTAGAGTGCAGGAGG
+
GGGGGGGGGGGGGGGGGGGGGGGGGGGGGGGGGGGGGGGGGGGGGGGGGGGGGGGGGGGGGGGGGGGGGGGGGGGGGGGGGGGGGGFGGGGGGGGGGGGGGGGFFGGGGGGGF@@FGFGGGGCCGDG,>FEFBFCFGGFFG8FFGGGCFGFGGGEGGGGCEGGEFDG>EGDGFFGD7EDFFGGGFFCCCF?AFCEGDG=C9E9FGFGGFGFFG55CC>F77CFGGF+?FGGGDGC>FFFCFFDEGEF/7FGFCFFFGG>>F@77)->69@<FF<AB<2<?FB:
@DE18INS60510:318:000000000-B6LD3:1:1101:8525:7637 1:N:0:GTAGAGGATCGACTAG
TGGGGAATATTGCACAATGGGGGAAACCCTGATGCAGCAACGCCGCGTGAGTGAAGAAGTATTTCGGTATGTAAAGCTCTATCAGCAGGAAAGAAAATGACGGTACCTGACTAAGAAGCCCCGGCTAACTACGTGCCAGCAGCCGCGGTAATACGTAGGGGGCAAGCGTTATCCGGATTTACTGGGTGTAAAGGGAGCGTAGACGGTTTTGCAAGTCTGAAGTGAAAGCCCGGGGCTTAACCCCGGGACTGCTTTGGAAACTGTAGGACTAGCGTGCAGGAGA
+
GGGGGGGGGGGFGGGGFCGGGGGGFGGGGGGGGGGGGGGGGGGGGGGGGGGGGGGGGGFGGGGGGGGGGGGFGGGGGGGGGGGFGGGGGGGGGGFFGFGGGGGGGGGGGGGGGGGGCGGGGGDGGGGGGGGGGG@FGGGFFGGGGGGGGGGGGGGCFFGGGGCECGGGGGGEGGGGGGGGGGGGGGGGGGGGGGGGGGGGGGEGGGGGGGGC?EGFGGGC7DGGCFGGFG*))7C3>FGFFFFDDEF3>F4<7@F?GDAAGFCGFFFBFF0((4:1:?BB<?5
@DE18INS60510:318:000000000-B6LD3:1:1101:23126:7666 1:N:0:GTAGAGGATCGACTAG
TGAGGAATATTGGTCAATGGACGCAAGTCTGAACCAGCCATGCCGCGTGCAGGATGACGGCTCTCTGAGTTGTAAACTGCTTTTGTACGAGGGTAAACGCAGATACGTGTATCTGTCTGAAAGTATCGTACGAATAAGGATCGGCTAACTCCGTGCCAGCAGCCGCGGTAATACGGAGGATTCAAGCGTTATCCGGATTTATTGGGTTTAAAGGGTGCGTAGGCGGTTTTATAAGTTAGAGGTGAAATTTCGGGGCTCAACCCTGAACGTGCCTCTAATACTG
+
GGGGGGGFFGGGGGGGGGGGGGGGGGGGGGGGGGGGGGGGGGGGEGGGGGGGGGGGGGEGGGGGGFFFFGGFGGGGGGGGGGGGGGGGGFGGGGGGGGGGDEGGGDGGGGGGGGGFGGGGGGGGGFGGGGGGGGGGGGGGGGGDGEEFGCFGDG7FGAFGCFGGGGDEGGDGGGGGGGGGGGGG,BFGGE5FFCEGEGGGGGGFFFCEGGGGCEGGDGGGDDGG=DEGG**:0:D4@FGC=46F7CFGFGFGGF@><F24FFGD###################
@DE18INS60510:318:000000000-B6LD3:1:1101:21925:7668 1:N:0:GTAGAGGATCGACTAG
TGGGGAATATTGCGCAATGGGGGAAACCCTGACGCAGCAACGCCGCGTGATTGAAGAAGGCCTTCGGGTTGTAAAGATCTTTAATCAGGGACGAAACAAATGACGGTACCTGAAGAATAAGCTCCGGCTAACTACGTGCCAGCAGCCGCGGTAATACGTAGGGAGCAAGCGTTATCCGGATTTACTGGGTGTAAAGGGCGCGCAGGCGGGCCGGCAAGTTGGAAGTGAAATCTATGGGCTTAACCCATAAACTGCTTTCAAAACTGCTGGTCTTGAGTGATGG
+
GGGFGGEFFGGFGGGGGGGGEEGEEGGGDGGGGEGGGGGGGGGG@FGGC7FFFGGGGGFGGGGGFFG=FGGGFGFGGGGGGGGGGGFC<F<FGGGGGG@EGGEDFGGC@FGFGF9FFFFA9CFGGGGGG>FGGCGCGGGF,7F:=FGCEF@GG>C<FFGC*=::CEFG7F@EGGGGGGDEGGGCGGFCCG5EF+AFCGE*CEC>EGGC5*:EGGD*:CCFD:+7:FC*:9>GGFGFF>CGFFFFF55C?G*CGF@FGDF<76CFFF4<7),)66A9><AA<4?
@DE18INS60510:318:000000000-B6LD3:1:1101:23396:7670 1:N:0:GTAGAGGATCGACTAG
TGGGGAATCTTGCGCAATGGGGGAAAGCCTGATGCAGCGACGCCGCGTGGAGGAAGAAGGTCTTCGGATCGTAAACTCCTGTTGTTGAGGAAGATAATGACGGTACTCAACAAGTAAGTGCCTGCTAACTACTTGCCAGCAGCCGCGGTATAACGTAGGTCACACGCGTTGTCCGGAATTACTGTGGGTAGAGGGAGCGCAGGCGGGAAGACAAGATGGAAGTGCAATCTATGGGCTCAACCCATAGTCTGCTTTCCAGACTGTTTTTCTGGGGTAGTGCGGA
+
G<FGGGGG9FG,5+@FGGGG<+@CFG,4BFGGD,5FGG+@FGGGGGGGG7+@FGGGGGDGFFFGGGDGG*CFGGGGD<FFGGGGGG=BCFGGGG9,?:F::*=F@C:2?FG97<,,?,?C,8,>*2,3:00A,<0CFGG>C0;CE>8C#######################################################################################################################################
@DE18INS60510:318:000000000-B6LD3:1:1101:27962:7679 1:N:0:GTAGAGGATCGACTAG
TCGGGAATATTGCGCAATGGAGGAAACTCTGACGCAGTGACGCCGCGTGCAGGAAGAAGGTTTTCGGATTGTAAACTGCTTTAGACAGGGAAGAACAAAGACAGTACCTGTAGAATAAGCTCCGGCTAACTACGTGCCAGCAGCCGCGGTAATACGTAGGGAGCGAGCGTTATCCGGATTTATTGGGTGTAAAGGGTGCGTAGACGGGAAGTCAAGTTAGTTGTGAAATCCCTCGGCTTAACTGAGGAACTGCAACTAAAACTGATTTTCTTGAGTACTGGAG
+
GGGGGGGGGGGGGGGGGEFGFGGDGGGFGGGGGGGGGG@FGGGEEGGGGG<FGGGGGGGGBFFGGDFFEGGGGGGFGGGDEFGGGGFFGGCEGGFGFFGGFGFGGGAFGGGGGGFGGGFFGGGGDGGGFCGGGGGFGGGGGGGFCFGGGECEFGG>:FFCFCCGGGGGEGGGGFGGDEEEEFEGGGGGGGGECEFGEEDGEGD8CC*:CEGGG99FF7CDC>FDEFGGGEGCC4C5>FDGFF@?7<>F;<9FGFF@CFB?F?F:7<@)<4)6>AF2A<AF>:F
@DE18INS60510:318:000000000-B6LD3:1:1101:23379:7680 1:N:0:GTAGAGGATCGACTAG
TGGGGAATATTGCACAATGGGGGAAACCCTGATGCAGCGACGCCGCGTGGAGGAAGAAGGTCTTCGGATTGTAAACTCCTGTTGTTGAGGAAGATAATGACGGTACTCAACAAGGAAGTGACGGCTAACTACGTGCCAGCAGCCGCGGTAAAACGTAGGTCACAAGCGTTGTCCGGAATTACTGGGTGTAAAGGGAGCGCAGGCGGGAAGACAAGTTGGAAGTGAAATCTATGGGCTCAACCCATAAACTGCTTTCAACACTGTTTTTCTTGAGTAGTGCAGC
+
GDGGGGEGFGGGGGGGGGGGGGGGGGGCEFGGGGGGGGFGGGGEDGGGGGGGGGGGGG?FGDGGGGGDFFGGGGGGGGGFFFGGGGGGGGGFF8FGGGGDGEGGGGGGGGGGGGGGGGGGGGC7FG@<7CFD*CGGGF?FF8CFCGGGGDE@FGEEGGGGGGGGGCFCEGGGGEG>ECGGGGGGGGGGGFCGGGDGGGGGGGCGGCEEGGG?C6CGGGGC>FGDCFDGGGGF7DGFFFG=?5:>FG=F=7>=7@?FFG)3C?4:7<FBFF24)26>9AB>A##
@DE18INS60510:318:000000000-B6LD3:1:1101:10740:7683 1:N:0:GTAGAGGATCGACTAG
TGGGGAATATTGCACAATGGGGGAAACCCTGATGCAGCGACGCCGCGTGAGCGAAGAAGTATTTCGGTATGTAAAGCTCTATCAGCAGGGAAGAAGAATGACGGTACCTGACTAAGAAGCACCGGCTAAATACGTGCCAGCAGCCGCGGTATTACGTATGGTGCAAGCGTTATCCGGATTTACTGGGTGTAAAGGGAGCGCAGGCGGTACGGCAAGTCTGATGTTAAATCCCGGGGCTCAACCCCGGTACTGCATTGGAAACTGTCGGACTAGAGTGTCGGAG
+
GGGGGGGGGGGGGGGGGGGGGGGGGGGGGGGGGFGGGGGGGGGGGGGGGGGGEGCGGGGGGGGGG::FGGFGGGGGGGGGFEGGFGCGFEGFDGGGGGGGGGGGGGGGGFFGGFGFGGDFFGGDGGGGGGGGGGG6EGGGGGGGFEGGGGEGGGGEFGGGFF+CCFGGGGGGGFGGC8>EGGGGG+:@EGGGGFC8E8CEG>>>EG=EEEG5E5CC97C77FGG9C9FFC7C3C3>>BGGFF@>GGEGEDGGG*8BD4<>G@G79<7>FFF07),:AA#####
@DE18INS60510:318:000000000-B6LD3:1:1101:9664:7693 1:N:0:GTAGAGGATCGACTAG
TGGGGAATATTGCACAATGGAGGAAACTCTGATGCAGCGACGCCGCGTGAGTGAAGAAGTAGTTCGCTATGTAAAGCTCTATCAGCAGGGAAGATAGTGACGGTACCTGACTAAGAAGCTCCGGCTAAATACGTGCCAGCAGCCGCGGTAATACGTATGGAGCAAGCGTTATCCGGATTTACTGGGTGTAAAGGGAGTGTAGGTGGCCAGGCAAGTCAGAAGTGAAAGCCCGGGGCTCAACCCCGGGACTGCTTGTGAAACTGCAGGGCTAGAGTGCAGGAGG
+
GGGGGGGGFCFGGGGCFGGGGGGGFGGGGGFGGGGGGGDEGGGGGGGGECGGGGGGGGGGGGGGGEGGGGGGGGGEGGGGGGGGGGF8FEGGGGGGEGGGGD>BEGFG<FGGG?FG<EF<FGGDGGDGFGGGGGFFGDFG8FFGEGGDGGCFGGGGGFGFBFGG78F>EG@CFGCE*CGGGGGG7EFGGGG,CFECCGFGGFCFG59BB85FCFGC:CF=D<CDFGD7C295C5D>>FGGFFEDCCDD>C4F>@*<F:)<>F7D=?)36@:6<><<D<D?6?D
@DE18INS60510:318:000000000-B6LD3:1:1101:23202:7695 1:N:0:GTAGAGGATCGACTAG
TCGGGAATATTGCGCAATGGAGGAAACTCTGACGCAGTGACGCCGCGTGCAGGAAGAAGGTTTTCGGATTGTAAACTGCTTTAGACAGGGAAGAACAAAGACAGTACCTGTAGAATAAGCTCCGGCTAACTACGTGCCAGCAGCCGCGGTAATACGTAGGGAGCGAGCGTTATCCGGATTTATTGGGTGTAAAGGGTGCGTAGACGGGAAGTCAAGTTAGTTGTGAAATCCCTCGGCTTAACTGAGGAACTGCAACTAACACTGATTTTCTTGAGTACTGGAG
+
GGGGGGGGGGGGGGGGGGGGGGGGGGGGGGGGGGGGGGFGGGGGGGGGGGFFGGFGGGGGFFGGGGGGGGGGFGGGG?FEGGFC?FFGGGGGGCFGGGGGGGGGGFGGGGGGGDFGGGCFFGGGGGGGGGGGGGGEGGGEGGFGGGGGGGGGGGGEGGGGGGGGGCEEGGGGGGGGGGDEGGGGGGGGGGFGGGGGGGGGGGGEDGGGGGGGGGGGGGFGGGGG*:?FGC<FF<DED3>C?FFF7A:7>CFCC7?FG7?(>FFDB<FA2@AAFA:D9)-<?FF
@DE18INS60510:318:000000000-B6LD3:1:1101:10748:7701 1:N:0:GTAGAGGATCGACTAG
TGGGGAATCTTCCGCAATGGACGAAAGTCTGACGGAGCAACGCCGCGTGAGTGATGAAGGATTTCGGTCTGTAAAGCTCTGTTGTTTATGGCGAACGTGCAGTGTGTGAACAATGCATTGCAATGACGGTAGTAAACGAGGAAGCCACGGCTAACTACGTGCCAGCAGCCGCGGTAATACGTAGGTGCCGAGCGTTGTCCGGAATTATTGGGCGTAAAGAGCATGTAGGCGGCTTAATAAGTCGAGCGTGAAAATGCGGGGCTCAACCCCGTATGGCGCTGGG
+
GGGGGGGGGGGGGCGGGGGGGGGGGGEFFGGGGGGGGGGGGGGGGGGGGGGGGGGGGGGGGGGGGGGGGGGGGGFDGGGGGGGGGGGGGGGGGGGGGGGGFFGGGGGGGGGGGGGGGGFGGGGGFGGGGGGGFGGGGGCC*?CCFGGGG>EGCGGGGGGGGGGGGGGGGGEGGGGGEGGGGGGGGGGGGGGGGG:EEGGGGGCCC6FFFGGF5CEEGFGGGGGCCFGFGGGDGC<;F?FDFFFFGE:DFGGG=FFF=C3;D>7C?35?BFFB6:37?######
@DE18INS60510:318:000000000-B6LD3:1:1101:16903:7703 1:N:0:GTAGAGGATCGACTAG
TGAGGAATATTGGTCAATGGACGCAAGTCTGAACCAGCCATGCCGCGTGCAGGAAGACGGCTCTATGAGTTGTAAACTGCTTTTGTACGAGGGTAAACTCACCTACGTGTAGGTGACTGAAAGTATCGTACGAATGAGGATCGGCTAACTCCGTGCCAGCAGCCGCGGTAATACGGAGGATTCAAGCGTTATCCGGATTTATTGGGTTTAAAGGGTGCGTAGGCGGTTTGATAAGTTAGAGGTGAAATCCCGGGGCTTAACTCCGGAACTGCCTCTACTACTG
+
GGGGFGGGGGGGGGGGGGGGGGGGGGGGGGGGGGGGGGGGGGGGGGGGCGDGGGGGGGGGGGGG,CF<?FFGGGGGGGGGGGGGFFCEG:FEGFFGFGGGGGGGGGGGCFGGGG?FGGGCGGGGEGDGGGGGGDFF9FG8FGECGGCGGGGGGGGGGGGGGFEGEEGEGEGGGGGGGEGDCFFG@9EEEGGGGGGGCB?ECGG;6CEGGG++<CEGCDGG3759:CCDG:DC>F=@BFGFF)9>F9FFBGGGDDFFGFFFGFG4B>F69F<?<<??B9>><A6
@DE18INS60510:318:000000000-B6LD3:1:1101:18749:7718 1:N:0:GTAGAGGATCGACTAG
TGGGGAATATTGGGCAATGGGCGCAAGCCTGACCCAGCAACGCCGCGTGAAGGAAGAAGGCTTTCGGGTTGTAAACTTCTTTTCTTAGGGACGAAGCAAGTGACGGTACCTAAGGAATAAGCCACGGCTAACTACGTGCCAGCAGCCGCGGTAATACGTAGGTGGCAAGCGTTATCCGGATTTACTGGGTGTAAAGGGCGTGTAGGCGGGATTGCAAGTCAGATGTGAAAACCAGGGGCTCAACCTCTGGCCTGCATTTGAAACTGTAGTTCTTGAGTACTGG
+
GGGGGGGGGGGGGGGGGGGGGGGGGGGGGGGGGGGGGGGGGGGGDGGGGGFGGFGGGGFGGGGGGGGGGGGGGGGGGGGGGGGGGGGGGGFGGGGGGGGGGGFGGGGGGGGGGGGGGGGGFGGGGGDGGCGGGGGCDCFGGGGGGGGGGGGEGEGGGGG9FGGFGD8<*FCEGGGGGGGGCEFGGGGGGGGGGGFF?EECC5CFFGGGDEGGGGGCFCCC7C?>CGEG9ECCDGFF@BGCF49?CCF=6CCFGFF5*:A2C70>@<F<<FFFFBF4?>AFF<F
@DE18INS60510:318:000000000-B6LD3:1:1101:14695:7723 1:N:0:GTAGAGGATCGACTAG
TGGGGAATATTGCACAATGGAGGAAACTCTGATGCAGCGACGCCGCGTGAGTGAAGAAGTAATTCGTTATGTAAAGCTCTATCAGCAGGGAAGATAGTGACGGTACCTGACTAAGAAGCTCCGGCTAAATACGTGCCAGCAGCCGCGGTAATACGTATGGAGCAAGCGTTATCCGGATTTACTGGGTGTAAAGGGAGTGTAGGTGGCCATGCAAGTCAGAAGTGAAAATCCGTGGCTCAACCCCGGAACTGCTTTTGAAACTGTAAGGCTAGAGTGCAGGAGG
+
GGGGGGGGGGGGGGGGGGGGGGGGGGGGGGGGGGGGGGGGGGGGGGGGGGGGGGGGGGGGGGGGGGGGFFGGGGGGGGGGGGGGGGGGG>FDEGFGGGGGGGGGGGGGFFGGGGCGGGGGGGGGGGGGGGGGGGGGGGFGGGGGGGGGGCFGGGGGGGG7FFFFGFGGGGDGGGG7CEEGDGGGGGCCGGGFFGGGCEFGG?@FFFFFFGGGGGGGGGGGC<CFC><CFGGCGGGEFFGFFFFFG=3)<FFGCFFFGGF2DF>7?BF?FF:027:2ABABFFD
@DE18INS60510:318:000000000-B6LD3:1:1101:10730:7733 1:N:0:GTAGAGGATCGACTAG
TGGGGAATATTGCACAATGGGCGAAAGCCTGATGCAGCGACGCCGCGTGAAGGATGAAGTATTTCGGTATGTAAACTTCTATCAGCAGGGAAGAAAATGACGGTACCTGACTAAGAAGCCCCGGCTAACTACGTGCCAGCAGCCGCGGTAATACGTAGGGGGCAAGCGTTATCCGGATTTACTGGGTGTAAAGGGAGCGTAGACGGCTGTGCAAGTCTGAAGTGAAAGGCATTGGCTCAACCTGTGGCCTGCTTTTGAAACTGTGCCGCTAGAGTGTCGGAGA
+
GGGGGGGGGGGGFGGGGGGFCGECFGGGGGGGGGGGGGEGGGGGGGGGCFGGGGGFFGCGGGGGGGGGGGGGGGGGGGGGGGGGGGFGGGGGGGEF<FGGGGGGGGGGFGGGGC8FGGGGGGG>FGDGGGGGCGFGGGFG7,DFGDGGG>FFFFFG:C7FC7F7C7FGGG*:FFEC7C8EEGGGGFFDGGGG7CE**:8CGGGGGGGGGG?FFGEFFFFF*6CCF=9*:5FG>GGFFFGD:5F5CE?*8F#################################
@DE18INS60510:318:000000000-B6LD3:1:1101:14516:7740 1:N:0:GTAGAGGATCGACTAG
TGGGGAATATTGCACAATGGGGGAAACCCTGATGCAGCGACGCCGCGTGGAGGAAGAAGGTCTTCGGATTGTAAACTCCTGTTGTTGGGGAAGATAATGACGGTACCCAACAAGGAAGTGACGGCTAACTACGTGCCAGCAGCCGCGGTAAAACGTAGGTCACAAGCGTTGTCCGGAATTACTGGGTGTAAAGGGAGCGCAGGCGGGAAGACAAGTTGGAAGTGAAATCTATGGGCTCAACCCATAAACTGCTTTCAAAACTGTTTTTCTTGAGTAGTGCAGA
+
GGGGGGGGGGGGGGGGGFGGGGGGGGGGGGGGGGGGGGGEGGGGGGGGGGDFGGGGGGGGGGGGGGGGGGFGGGGGGGGGGGGGGGGGGGGGGGGGDFGGGGGGGGGGGGGGGG7FGGGGGGGCEGGGGGGGGGGGGGFGGFGGGGGGGGGGGGGGGGGGGDGGGGGGGGGGGGGGGGGGCGEGGGGGGGGGGGGGDGGGGDGGGGGGDEFEGE=CGGGGGGGGGF?FGGGC7C<@F@=CFFFFGF4>FGGGG?FFFGB<FFGGFFF:BFD############
@DE18INS60510:318:000000000-B6LD3:1:1101:12782:7745 1:N:0:GTAGAGGATCGACTAG
TGGGGGATATTGCACAATGGGCGAAAGCCTGATGCAGCGACGCCGCGTGAGGGAAGACGGCCTTCGGGTTGTAAACCTCTGTCATTCTGGACGAAAAGATGACGGTACCGAAGAAGGAAGCTCCGGCTAACTACGTGCCAGCAGCCGCGGTAATACGTAGGGAGCGAGCGTTGTCCGGAATTACTGGGTGTAAAGGGAGCGTAGGCGGGAAAGCAAGTTGGAAGTGAAATGCATGGGCTTACCCCATGAGCTGCTTTCAAAACTGTTTTTCTTGAGTGAAGTA
+
GGGGGGGGDGGFGGGGGGAFFFGGEGEGFFGFGCGGGG7@FGDCCGGGCGGGGCFG8F7+@FFFGDFFGG>FGGCGGGGG@@EEGGE,?FFFEGGGDFGF9FGGDGGGF+<+>B<FDFGFGGGGGGGGGCCFCF7FAEGF:FFFGGDEEEG:*?BFFEF<**5CC*8CECEGEGGGD>>EGGD9CCF50;EG7E7<**;CEEE57FG5C8E55*077F7>*99CFGC>FDCF*2:4)8DC?)64D55**>**29?1:?:9F*0976?################
@DE18INS60510:318:000000000-B6LD3:1:1101:13113:7761 1:N:0:GTAGAGGATCGACTAG
TGGGGAATATTGCACAATGGGGGAAACCCTGATGCAGCGACGCCGCGTGGAGGAAGAAGGTCTTCGGATTGTAAACTCCTGTTGTTGAGGAAGATAATGACGGTACTCAACAAGGAAGTGACGGCTAACTACGTGCCAGCAGCCGCGGTAAAACGTAGGTCACAAGCGTTGTCCGGAATTACTGGGTGTAAAGGGAGCGCAGGCGGGAAGACAAGTTGGAAGTGAAATCTATGGGCTCAACCCATAAACTGCTTTCAAAACTGTTTTTCTTGAGTAGTGCAGA
+
GGGGGGGGGGGGGGGGGGGGGGGGGGGGGGGGGGGGGGFGGGGGGGGGGGGGGGGGGGGGGGGGGGGGGGGGGGGGGGGFFGGGGGCFGGGFFGGGGGGGGGGGGGGGGGGGGGFGFGGGGG@FGGGGGGGGGG<FGGGGGGGGGGG7FEGGFGGGGGGGGGGG?CGCCC:EGGGGGGGGGGGGGGGGGGFEGFGGEEDGGGGGCED>8EGG??FFGGGCFGGGGFFFGGGGFG:FFFFFFFFFGG?FFFFGGFFF*:9AG@D7?<FBFFF)55:<9A7AFFF
@DE18INS60510:318:000000000-B6LD3:1:1101:13693:7766 1:N:0:GTAGAGGATCGACTAG
TGGGGAATATTGCACAATGGAGGAAACCCTGATGCAGCGACGCCGCGTGGAGGAAGAAGGTTTTCGGATTGTAAACTCCTGTCGTTAGGGACGATAATGACGGTACCTAACAAGAAAGCACCGGCTAACTACGTGCCAGCAGCCGCGGTAAAACGTAGGGTGCAAGCGTTGTCCGGAATTACTGGGTGTAAAGGGAGCGCAGGCGGGAAGACAAGTTGGAAGTGAAAACCATGGGCTCAACCCATGAATTGCTTTCAAAACTGTTTTTCTTGAGTAGTTCAGA
+
GGGGGGGGGGGGGGGGFGGGGGGGGGGFGGGGGGGGGGGGGGGGGGGGGGGGGGGGGGGGGGGGGGGEGGGGGGGGGGGGGGGGFFGEFGFGDGGGGGGGGG*CFGGGGGGGGGFGFFGCDGC*<EGFFGGGGGGGGGCFG8FGGGEGGEGEFFEGGGGGFGGGF7FGGGEGGGGCEGEGCGGGGGGGGGFFGGGGGGGG8>?GGGG5?8FFGG63<FFC79E60?7CGDGGG<*7>FFGFFB>GFB>=:*:FFFFCCA)9?GGFBFBFFF2:?A<BF4A###
@DE18INS60510:318:000000000-B6LD3:1:1101:17273:7767 1:N:0:GTAGAGGATCGACTAG
TGAGGAATATTGGTCAATGGACGCAAGTCTGAACCAGCCATGCCGCGTGCAGGAAGACGGCTCTATGAGTTGTAAACTGCTTTTGTACTAGGGTAAACGCTTCTACGTGTAGGAGCCTGAAAGTATAGCACGAATAAGGATCGGCTAACTCCGTGCCAGCAGCCGCGGTAATACGGAGGATCCAAGCGTTATCCGGATTTATTGGGTTTAAAGGGTGCGTAGGCGGTTTGATAAGTTAGAGGTGAAATACCGGGGCTCAACTCCGGAACTGCCTCTAATACTG
+
GGGFGGGGGGGGGGGGGGGGGGGGGGGGGGGGGGGGGGGGGGGGGGGGGGGGGGGGGGGGGGGG,CE<EFFGGGGGGGGGFGGGGGGGGDADFFGGFGGGGGGGGGGGFGGGGGFGGGFCEFFGGGGGGGGGGGGGGFCDGGGGGGGGGGGGGGGGGCGGFCFFBE7CGGGGGGGCGCCBGGGF7BFEGGCFGGGGCEGG?EGEGFGGGFCGGG5F=DDGGCEGCDGGGD7CFDCFF=7:9>FFGG=FFGGGC3BFGGF7DFGGF>339F?FF??F26<<AF=
@DE18INS60510:318:000000000-B6LD3:1:1101:16801:7771 1:N:0:GTAGAGGATCGACTAG
TGGGGAATATTGCACAATGGGGGAAACCCTGATGCAGCAACGCCGCGTGAGTGAAGAAGTATTTCGGTATGTAAAGCTCTATCAGCAGGAAAGAAAATGACGGTACCTGACTAAGAAGCCCCGGCTAACTACGTGCCAGCAGCCGCGGTAATACGTAGGGGGCAAGCGTTATCCGGATTTACTGGGTGTAAAGGGAGCGTAGACGGTTTTGCAAGTCTGAAGTGAAAGCCCGGGGCTTAACCCCGGGACTGCTTTGGCAACTGTAGGACTAGAGTGCAGGAGA
+
GFFGGGGGGGGFGGGGGGGGGGGGGGGGGGGGGGGGGGGGGGGGGGGGGGGGGGGGGGCFGGGGGFFFGFGGGGGGGGGGGFGGGGFFF7>FGGGGGGGGGGEFCGGGGGGGGGEFGGGGGGEGGGGFGGGGEGFFGGGGGFGGGGGGGGGGGGGGGGDGDEGDFGGGECEGGGG5*CEGGGGGGGGGGGGGFFEGCECGGEEG5EGGGGGGGG9CFGFG*>CCC7CDF6CDGG<;EFG:=FFFGG5D@<CFFFFF4*52C@6F?A???F7:-,6<D<><::4
@DE18INS60510:318:000000000-B6LD3:1:1101:9491:7775 1:N:0:GTAGAGGATCGACTAG
TCGGGAATATTGCGCAATGGAGGAAACTCTGACGCAGTGACGCCGCGTGCAGGAAGAAGGTTTTCGGATTGTAAACTGCTTTAGACATGGAAGAACAAAGACAGTACCTGTAGAATAAGCTCCGGCTAACTACGTGCCAGCAGCCGCGGTAATACGTAGGGAGCGAGCGTTATCCGGATTTATTGGGTGTAAAGGGTTCGTAGACGGGAAGTCAAGTTAGTTGTGAAATCCCTCGGCTTAACTGAGGAACTGCAACTAAAGCTGATTTTCTTGAGTACTGGAG
+
GGGGGGGGGGGGF@FEEGGGGGGGFGGGGGGGGGGGGGGGGGGGGGGGGG@F,B6CFFGFGGGGGGG>FG=FGDDGGGGFFFCGGGG,E,9EFFGGCFFGGGFFGFGFGFGGGFFBFFFFGGG@7CGCCFFGGGGCGGG8D3,@@FEC:F:FFGGFGGGGGC:FGECECGEGGGGGG>EEG9FFC:FGGGGDCCF5C*=*=6*AC5ECEE5F?<C6+:>:CF?D*09CFFFFFGGDFFG*6=FFG?72)9F=DF=?4*)3:?C6629-6@A>A##########
@DE18INS60510:318:000000000-B6LD3:1:1101:13990:7786 1:N:0:GTAGAGGATCGACTAG
TGGGGAATATTGCACAATGGGGGGAACCCTGATGCAGCGACGCCGCGTGAGTGAAGAAGTATCTCGGTATGTAAAGCTCTATCAGCAGGGAAGAAAATGACGGTACCTGACTAAGAAGCCCCGGCTAACTACGTGCCAGCAGCCGCGGTAATACGTAGGGGGCAAGCGTTATCCGGAATTACTGGGTGTAAAGGGTGCGTAGATGGTATGGCAAGTCAGAAGTGAACACCCAGGGCTTAACTCTGGGACTGCTTTTGAAACTGTCAGACTAGAGTGCAGGAGA
+
GGGGGGGGGGGGGGGGGGGGGGGGGGGGGGGGGGGGGGGGGGGGGGGGGGGGGGGGFGFGFGGFGGGGGGGGGGGGGGGGGGGGGGFGGGGGGGGGFGGGGGDG8EGGDGGGGFGFFGGGGGDGGGGCGGGGGG>FGGFGGGGGGGGGGGGGGGGGFFEGEGGG>FGGGGGGGGGGDCGG?FGGCFGGGECFFGGGGGGGGGEGGGGGGGCFFGDGGGFFFFFFFF+?GEC3*9<<FFF7@FFFFFFDFGGGGFBFGG>AGFGGFFF9?FDFAFA:ADD?0:@
@DE18INS60510:318:000000000-B6LD3:1:1101:16975:7792 1:N:0:GTAGAGGATCGACTAG
TGGGGAATATTGCACAATGGGGGAAACCCTGATGCAGCAACGCCGCGTGAGTGAAGAAGTATTTCGGTATGTAAAGCTCTATCAGCAGGAAAGAAAATGACGGTACCTGACTAAGAAGCCCCGGCTAACTACGTGCCAGCAGCCGCGGTAATACGTAGGGGGCAAGCGTTATCCGGATTTACTGGGTGTAAAGGGAGCGTAGACGGTTTTGCAAGTCTGAAGTGAAAGCCCGGGGCTTAACCCCGGGACTGCTTTGGCAACTGTAGGACTAGAGTGCAGGAGA
+
GGGGDGGGGGGGGGGGEFGGGGGGGGGFGGFFGGGGGG<FGGGGGGGGGEGFGFFFGG?GGGGGGGGGFGFFGFFCFGGGGGGGFGFCC*CFFGGGGFFGGGDFGGGGFCGGFCDCFFFFGGGGGGGGGGGG:F,FFGGGC;FGGEEEEEGGDGGGGCGDCEGC8CCEGEGGGGGDEGDGGGGC68CE?C0AE+8CCEGECCEFGGE>CFGFC?7CFGGDF4ECGG7*::5C)>)7@FGCFF>@CG@)>GGGGF6?60)4CF<:62?2:F00)4:6))6<B?>
@DE18INS60510:318:000000000-B6LD3:1:1101:8439:7846 1:N:0:GTAGAGGATAGACTAG
TGGGGAATATTGCACAATGGAGGAAACTCTGATGCAGCGACGCCGCGTGAGTGAAGAAGTATTTCGGTATGTAAAGCTCTATCAGCAGGGAAGAAAATGACGGTACCTGACTAAGAAGCACCGGCTAAATACGTGCCAGCAGCCGCGGTAATACGTATGGTGCAAGCGTTATCCGGATTTACTGGGTGTAAAGGGAGCGTAGGTGGCAAGGCAAGCCAGAAGTGAAAACCCGGGGCTCAACCGCGGGATTGCTTTTGGAACTGTCATGCTAGAGTGCAGGAGG
+
GGGGGGGGFGGGGGGCDFGGGGGGGGGGGG9EFEGGGGDEGGGGGGGGGGGFFGGGGGGBEGFGGGGGGFGFGGGGGGGGGGGFFGFGGGGGGFEFGGGGGGGGFGGGGGGGGGGGGGGGGGGGGGGGGGGGGG>FGFGCDCFGEGGGGEGGGGF<<CF@F@FG;CGGGGCFGGGD@ECGGGGGG>FCEGCFGGC*;88EEGGGFGGGEFGGFF5FGGCCFFFF7:+?CEDGGDDEB>F=FFDEGGFDFGGGGFBFFGBBFFGG9<F>>FAA7?>5>4>?0:E
@DE18INS60510:318:000000000-B6LD3:1:1101:11916:7853 1:N:0:GTAGAGGATCGACTAG
TGGGGAATATTGCACAATGGGGGAAACCCTGATGCAGCAACGCCGCGTGAGTGAAGAAGTATTTCGGTATGTAAAGCTCTATCAGCAGGGAAGAAAATGACGGTACCTGACTAAGAAGCCCCGGCTAACTACGTGCCAGCAGCCGCGGTAATACGTAGGGGGCAAGCGTTATCCGGATTTACTGGGTGTAAAGGGAGCGTAGACGGCAGCGCAAGTCTGAAGTGAAAGCCCGGGTCTCAACCCCGGAATGGCTTTGGAAACTGTGCAGCTAGAGTACCGGAGG
+
GGGGGGGGGGGGGGGGGGGGGGGGGGGGGGGGGGGGGGEFGGGGGGGGGGFGGGGGCFGGCFFGGGEGGFGGGGGFGFGGFGGGGGGGGGGGGGGGGGGGGGGGGGGGDGGGDFDCFFGGGGGGGGDGGFGGGGCFGGGGGGGFGGG>FE7FCGGFFFDGDDDGGGGGGGGFGGGG7CEGFGGGF>CCGGF9CCC>*:CGGG5FEGG>ECEGCCGCGGFDGGFFCF777CFGD3)87=CFF>FFGGF3;C49CFF4D9)49B0?*)9<?F9?73::5<?>>6E
@DE18INS60510:318:000000000-B6LD3:1:1101:28167:7859 1:N:0:GTAGAGGATCGACTAG
TGGGGAATTTTGGACAATGGGCGAAAGCCTGATCCAGCAATGCCGCGTGCAGGATGAAGGCCTTCGGGTTGTAAACTGCTTTTGTACGGAACGAAAAGCTTCGGGTTAATACCCTGGAGTCATGACGGTACCGTAAGAATAAGCACCGGCTAACTACGTGCCAGCAGCCGCGGTAATACGTAGGGTGCAAGCGTTAATCGGAATTACTGGGCGTAAAGCGTGCGCAGGCGGTTTTGTAAGACAGAGGTGAAATCCCCGGGCTCAACCTGGGAACTGCCTTTGT
+
FGGGDGGGGGGGGGGFCGGGGG@CGGGFGGGGG,EFEGFGGFFFCDFGGCEFFEGEFGGGGGGGGFFDGGG@FGEF<FGBEGGGGGGGGBEGF4FEECGGGBEGDBFGGGGFGGGGDABCFCF<<FGGEGCGGGGGGCFG9FGGFFGEDGGEGGGGGGGGFCFGF?FGGDEDG<*8CFEGE?FEGGCG?F<>CCEGD9?EEGDFCFFG78*:CCEEGGDDDGGGCDEC5=D5<*9:FF:>*96@F<@9FDCFG??0>D>6>574??@F<:?0??BF)4<ABA#
@DE18INS60510:318:000000000-B6LD3:1:1101:18837:7860 1:N:0:GTAGAGGATCGACTAG
TGGGGAATATTGCACAATGGAGGAAACTCTGATGCAGCGACGCCGCGTGAGTGAAGAAGTAGTTCGCTATGTAAAGCTCTATCAGCAGGGAAGATAGTGACGGTACCTGACTAAGAAGCTCCGGCTAAATACGTGCCAGCAGCCGCGGTAATACGTATGGAGCAAGCGTTATCCGGATTTACTGGGTGTAAAGGGAGTGTAGGTGGCCAGGCAAGTCAGAAGTGAAAGCCCGGGGCTCAACCCCGGGACTGCTTTTGAAACTGCAGGGCTAGAGTGCAGGAGG
+
GGGGGGGGGGGGGGGGGGGGGGGGGGGGGGGGGGGGGGDGGGGGGGGGGGGGGGGGGGGGGGGGGGGGGGGGFGGCFGGGGGGGGGGGGGGGGGG9FGEGGEGFGGGGFFGGGGFAFGGFGGGGGG7DEFGGGG8FFFGGGFGGGGGGGGGGGGGGGGGGGGGFCCFGGGCFGGGGGGGGGGGCFGGGGGGGGGGGDGGGGCFGGGGGGGGGGGFGGFFFCGGGFGCCFGGGGGCEFFCCFFFBD5B)7CD*:=@@GC<):=FGFFFFFF(3<BA>AFFBB0@
@DE18INS60510:318:000000000-B6LD3:1:1101:15789:7861 1:N:0:GTAGAGGATCGACTAG
TGGGGAATATTGCACAATGGGCGCAAGCCTGATGCAGCCATGCCGCGTGTATGAAGAAGGCCTTCGGGTTGTAAAGTACTTTCAGCGGGGAGGAAGGGAGTAAAGTTAATACCTTTGCTCATTGACGTTACCCGCAGAAGAAGCACCGGCTAACTCCGTGCCAGCAGCCGCGGTAATACGGAGGGTGCAAGCGTTAATCGGAATTACTGGGCGTAAAGCGCACGCAGGCGGTTTGTTAAGTCAGATGTGAACTCCCCGGGCTCAACCTGGGAACTGCATCTGA
+
GGGGGGGGGGGCFGGGGGGGGGGGGGGGGGGGGGGGGGGGGGGGGGGGGGGGCGGGGGGGGGGGGGGGGGGGGGGGFGGGGGGGGGGCDGGGGGG?GGGGGGFGGGGGGGGGGGGGFGGGGGGFGGGGGGGGGGGGGDGGFGCFGGGGDEGGGGGGGGGGGGGFFCFFGCEEGGGGGGG5E88ECEEDFFGGGGGGGGGGGGDFDEFGFGFFGGGGG>FDDGGGGDGGGGGGGGGFF@GGFFFFFGFGFFG*:9?>CC>FD3C==:FF?:?74:?FFAA><F?
@DE18INS60510:318:000000000-B6LD3:1:1101:9809:7870 1:N:0:GTAGAGGATCGACTAG
TGGGGAATATTGCACAATGGAGGAAACTCTGATGCAGCGACGCCGCGTGAGTGAAGAAGTAATTCGTTATGTAAAGCTCTATCAGCAGGGAAGATAGTGACGGTACCTGACTAAGAAGCTCCGGCTAAATACGTGCCAGCAGCCGCGGTAATACGTATGGAGCAAGCGTTATCCGGATTTACTGGGTGTAAAGGGAGTGTAGGTGGCCATTCAAGTCAGGAGTGAAAATCCGTGGCTCAACCCCGGAACTGCTTTTGAAACTGTCAGGCTAGATTGCAGGAGG
+
FGGGGGGGGGGGGGGGFGGGGGGGGGGGGGEEFFGGGGGGGGGGGGGGDGGGGGGFGCFGGDGGGGGGGGGG9EF<FFGGGGGGAFEGFE7FFFFFCFGGGGGGFGGGGFFGG=D9FDFGGGGGGGGGGGFGCG<FGGCGG,BFEGDEGG*F@FFFGG7:;CG*B7FGGGGGGGGG*BEGGFFGC>FEGEC<@FGF5;8FGFFGFCFG6C+ACEFGGFG<CCFC@:?7FGGG/955.9C*<>EFDG:)<C=FGFFF=<4)>FFC496175,()).<A97::?E
@DE18INS60510:318:000000000-B6LD3:1:1101:20195:7871 1:N:0:GTAGAGGATCGACTAG
TGGGGAATATTGCACAATGGGGGAAACCCTGATGCAGCAACGCCGCGTGAGTGAAGAAGTATTTCGGTATGTAAAGCTCTATCAGCAGGAAAGAAAATGACGGTACCTGACTAAGAAGCCCCGGCTAACTACGTGCCAGCAGCCGCGGTAATACGTAGGGGGCAAGCGTTATCCGGATTTACTGGGTGTAAAGGGAGCGTAGACGGTTTTGCAAGTCTGAAGTGAAAGCCCGGGGCTTAACCCCGGGACTGCTTTGGAAACTGTAGGACTAGAGTGCAGGAGA
+
GGGGGGGGGGGGGGGGGGGGGGGGGGGGGGGGGFGGGGGGGGGGFEGGGEGGGGGGGGGGGGGGGGGGGGGGGGGFGGGGGGGGCFGGGGEGFGGGGGGGGDGGGGGGGGGGGGGGGGGGGGCCGGDFGGGGGGFGFGGGGGGGGGEGFGGGCFGCGGCGGGGGGFGGEGGGGGG7BEGGGGCGGFGGGGFDFFG>EGGEGGGGEGEGCGFGGFGGGGGGDCFGFGFCGFGG3CDFFF:>FFFEGGFDEGGFF?FFGF27FBGGFAB>?F044?D<9>AF<:5
@DE18INS60510:318:000000000-B6LD3:1:1101:24013:7876 1:N:0:GTAGAGGATCGACTAG
TGGGGAATATTGCACAATGGGGGAAACCCTGATGCAGCGACGCCGCGTGGAGGAAGAAGGTCTTCGGATTGTAAACTCCTGTTGTTGAGGAAGATAATGACGGTACTCAACAAGGAAGTGACGGCTAACTACGTGCCAGCAGCCGCGGTAAAACGTAGGTCACAAGCGTTGTCCGGAATTACTGGGTGTAAAGGGAGCGCAGGCGGGAAGACAAGTTGGAAGTGAAATCTATGGGCTCAACCCATAAACTGCTTTCAAACCTGTTTTTCTTGAGTAGTGCAGA
+
GFGGGGGGGGGFGGGCFFGGDFDGGGGGGGFFGGGGGGGGGGDEDEEFEGGGGEFGCFFGGGGFGGGFGGFFFGEGFGFCFG@FGFGGG@AECFGFFFGGGGEEFC:FAFGGGFF<FGGGCGGGGGGGFFFGGGGGGGGGGC>CGG>EEEGCFGGECFDEFF8C@FGGG>8CFGG8CEGGFGGG6;;EEFCCEGGFEEGGGE:EGGE*:EEGFFFECGGGGGGD?:E>CFCCC<CFFF467@@EG?67=;FFC@F67C#########################
@DE18INS60510:318:000000000-B6LD3:1:1101:26552:7885 1:N:0:GTAGAGGATCGACTAG
TGGGGAATATTGCACAATGGAGGAAACTCTGATGCAGCGACGCCGCGTGAGCGAAGAAGTAGTTCGCTATGTAAAGCTCTATCAGCAGGGAAGATAGTGACGGTACCTGACTGAGAAGCTCCGGCTAAATACGTGCCAGCAGCCGCGGTAATACGTATGGAGCAAGCGTTATCCGGATTTACTGGGTGTAAAGGGAGTGTAGGTGGCCAGGCAAGTCAGAAGTGAAAGCCCGGGGCTCAACCCCGGGACTGCTTTTGAAACTGCAGGGCTAGAGTGCAGGAGG
+
GGGGGGGGGGGFGGGGGGGGGGGGGGGGGGGGGGGGGGGGGGGGGGGGGGGGGGGGGGGGGGGGGGGGGGGGGGGGGGGGGGGGGGGGGGGGGGGGGGGGGGGGGGGGGGGGGGGGGGGGGGGGGGGGGGGGGGGGGGGGGGGGGGGGGGGGGGGGGGGGGGGGGGGGGGCGGGGGGDGFGGGGGGFGGGGGGGG>EEGGGGGGGGGGGGGGGGGGGGGFGGGGGGGGGGGGGGGBF@GD:>BEGE:DEFGGCFFFFC<AFFGG6>@;BFFB?7A<F<A?<?F
@DE18INS60510:318:000000000-B6LD3:1:1101:23701:7899 1:N:0:GTAGAGGATCGACTAG
TGGGGAATATTGCACAATGGAGGAAACTCTGATGCAACGACGCCGCGTGAGTGAAGAAGTAGTTCGCTATGTAAAGCTCTATCAGCAGGGAAGATAGTGACGGTACCTGACTAAGAAGCTCCGGCTAAATACGTGCCAGCAGCCGCGGTAATACGTATGGAGCAAGCGTTATCCGGATTTACTGGGTGTAAAGGGAGTGTAGGTGGCCAGGCAAGTCAGAAGTGAAAGCCCGGGGCTCAACCCCGGGCCTGCTTTTGAAACTGCAGGGCTAGAGTGCAGGAGG
+
GGGGGGGGGGGFGGGFEFGFGGGGGGGGGGGGGGGGGGEGGGGGGGGGGGGEFGFGGGGGGGGGGGFGGGGGGGGFGGGGGGGGGGGGGGGFFCFGGFGGGGGGGGGGGGGGGGGGGGGFGGGGGGGGFGGGGGGGGGGG8FGGGGCFEEFGDFGC<FGDFGG7>EGGGGEGGGG*::EFGGGGFECCBFDCGGGCEGGGGGFGGGGGGGGFGFEFGGG77DGGGCGFG6DGG3)7BFGGFFEFGGD5<CFF4=B?GD22CFGG###################
@DE18INS60510:318:000000000-B6LD3:1:1101:9449:7899 1:N:0:GTAGAGGATCGACTAG
TGAGGAATATTGGTCAATGGACGCAAGTCTGAACTAGCCATGCCGCGTGCAGGATGACGGCTCTATGAGTTGTAAACTGCTTTTGTACGAGGGCAAACGCAGATACGTGTATCTGTCTGAAAGTATCGTACGAATAAGGATCGGCTAACTCCGTGCCAGCAGCCGCGGTAATACGGAGGATTCAAGCGTTATCCGGATTTATTGGGTTTAAAGGGTGCGTAGGCGGTTTGATAAGTTAGAGGTGAAATTTCGGGGCTCAACCCTGAACGTGCCTCTAATACTG
+
GGGGGGGGGGGGGGGGGGGGGGGGGGGAGGGGGGGGGGGGGGGGGGGGGGGGGGFGGGGGGGGGGGGGGFGGFGGGGGFCGGGGGGGGGGEGGGGGGGGGGGFGGGGGFGGCFFFGGGCGGGGGGGGGGGGGGGGGGFFFFGGGGGGGGGGGGGGGGGGGG>GGGCECGEEEEFGGGCEGGGFGCCGGGGEGGGG58>EF@EFFGGGGGGGGFCEGCDGGGG568CEDGG7F*CFFFFCFFF@3>+9C?G=FDE@BGC2>FFDF:?::(5(2:<DF<<A2ADF
@DE18INS60510:318:000000000-B6LD3:1:1101:22352:7904 1:N:0:GTAGAGGATCGACTAG
TGGGGGATATTGCACAATGGGGGAAACCCTGATGCAGCGACGCCGCGTGGAGGAAGAAGGTTTTCGGATTGTAAACTCCTGTCGTTAGGGACGATAATGACGGTACCTAACAAGAAAGCACCGGCTAACTACGTGCCAGCAGCCGCGGTAAAACGTAGGGTGCAAGCGTTGTCCGGAATTACTGGGTGGAAAGGGAGCGCAGGCGGGAAGACAAGTTGGAAGTGAAAACCATGGGCTCAACCCATGAATTGCTTTCAAAACTGTTTTTCTTTAGTAGTGCAGA
+
GGGGG@FGFGGGGGGFCEFDGEGGGFG<FGFGGFGGGGCFGGGGGGGFGGC=F?FGFE@FGFGFDGC:FFGFGGG<FDDGFFGGAFEEF8FGGEEEGFGDCFEGGGCGGGGFG:FFFGGGGG@@FCCFB<FGGGGGEG?FFFGGGGGG<<FGGGC<<EGGFFE8FFFGG>CECF>C/?FFFGD90CF>**00;FEF5*?5*:58E58/*;66+0:<:74477FGCFCFFGGGG4CF@F6CFF>>D*/*/:*::*=FDF-<GFGFBAFBFF2))6><AA72.6?
@DE18INS60510:318:000000000-B6LD3:1:1101:20838:7910 1:N:0:GTAGAGGATCGACTAG
TGGGGAATATTGCACAATGGAGGAAACTCTGATGCAGCGACGCCGCGTGAGTGAAGAAGTAATTCGTTATGTAAAGCTCTATCAGCAGGGAAGATAGTGACGGTACCTGACTAAGAAGCTCCGGCTAAATACGTGCCAGCAGCCGCGGTAATACGTATGGAGCAAGCGTTATCCGGATTTACTGGGTGTAAAGGGAGTGTAGGTGGCCATGCAAGTCAGAAGTGAGAATCCGGGGCTCAACCCCGGAACTGCTTTTGAAACTGTAAGGCTAGAGTGCAGGAGG
+
GGGGEGGGGGGGGGGGFGGGGGFGGGGGGGGGGGGGGGGGGGGGGGGGGGGGGFGGGGGGGGGGFGGGGGGGFGGGGGGGGGGGGGDGGEGGGGGGGGGGGGGFGGGGFFGGGGGGGGGGGGGGGGGGGGGGGGCFGGGGFGGGGGGGGGCGGGGGGGGGGGGGCCFGGGCFGGGGCGGGGGGGGCFEGFF:FGGGGGGGGGFGGGGGGGGGGGGGGGF=CFFFGGFFGFGGDCD>>>=FFFFFGG>C>GFGFFBFGC9AGFFGFA?F7@4:7<AAFFF<:6D
@DE18INS60510:318:000000000-B6LD3:1:1101:6206:7913 1:N:0:GTAGAGGATCGACTAG
TGGGGAATTTTGGACAATGGGCGCAAGCCTGATCCAGCTATTCCGCGTGTGGGATGAAGGCCCTCGGGTTGTAAACCACTTTTGTAGAGAACGAAAAGACACCTTCGAATAAAGGGTGTTGCTGACGGTACTCTAAGAATAAGCACCGGCTAACTACGTGCCAGCAGCCGCGGTAATACGTAGGGTGCGAGCGTTAATCGGAATTACTGGGCGTAAAGGGTGCGCAGGCGGTTGAGTAAGACAGATGTGAAATCCCCGAGCTTAACTCGGGAATGGCATATGT
+
EFGGGGEFGGGGG@FFEFFC8AF7@GGGFGFGGGGGFCGGGGGCCEE>CFCFDFGGGGGG,FFDGCFDGGGGCEGGFGG@GGF<FE@DE?F<FF7:>CEGFGEDBFFGGFFCF<FGFGGGGFGFGGEGE<CFGGCFGGEF,ECGFGGBFCCGGGGG7CF7FF<FCC:C8FDGGGGDGGGFF?F8EB*BEDCE>:::C@EF5CEDE7CFG6CGGG5557>>*>E<CDCDGDDC)7C:@FFC*9677:B*9FC:*807CDFFG>DF###################
@DE18INS60510:318:000000000-B6LD3:1:1101:19036:7916 1:N:0:GTAGAGGATCGACTAG
TGGGGAATATTGCGCAATGGGGGCAACCCTGACGCAGCCATGCCGCGTGAATGAAGAAGGCCTTCGGGTTGTAAAGTTCTTTCGGTAGCGAGGAAGGCATTTAGTTTGATAAACTAGGTGATTGACGTTAACTACAGAAGAAGCACCGGCTAACTCCGTGCCAGCAGCCGCGGTAATACGGAGGGTGCGAGCGTTAATCGGAATAACTGGGCGTAAAGGGCACGCAGGCGGTGACTTAAGTGAGGTGTGAAAGCCCCGGGCTTAACCTGGGAATTGCATTTCA
+
GGGGGGGGGGGGGGGGGGGGGGGGGGGGGGGGGGGGGGGGGGGGGGGGGGGGGGGGGGGGGGGGGGGGGGEGGGGGGGGGGGGG@FGGG:>CFGGFGFGGGGFGGGGGGGGGGGGACGGGGGGGFGGGGGGGGGGGGGGGFGGGGGGGGGGGGGGGGGGGGGF7DF@FGEECCF@EGGGGGGGGGGGGGGGGGGGGGGGGGGEFGFGGFGFGGGGG*7CDGGGGGGGGGGGGGGGFFFFFFFFFGGFG>CFGGFFFGG09D>DGFAFAF4:7:?B?FF<BFFF
@DE18INS60510:318:000000000-B6LD3:1:1101:25271:7932 1:N:0:GTAGAGGATCGACTAG
TGGGGAATATTGCACAATGGGGGAAACCCTGATGCAGCGACGCCGCGTGGAGGAAGAAGGTCTTCGGATTGTAAACTCCTGTTGTTGGGGAAGATAATGACGGTACCCAACAAGGAAGTGACGGCTAACTACGTGCCAGCAGCCGCGGTAAAACGTAGGTCACAAGCGTTGTCCGGAATTACTGGGTGTAAAGGGAGCGCAGGCGGGAAGACAAGTTGGAAGTGAAATCTATGGGCTCAACCCATAAACTGCTTTCAAAACTGTTTTTCTTGAGTAGTGCAGA
+
GGGGEGGGFGGGGGGFFGGGGGGGGGGEGGGGGGGGGGCGGGGGGGGGGGGGGGGGGG@FGGFGGGGEGGGGGGGGGFGGGGGGFGGGGFEEFGGGFFGGGGGGGGGGGGGGG8D@FFGFGGGGGGGGGDFFGFGGFGGFFGGGGGGGGECCFGGGGGGGGGGF9CFEGGGGGGGGGGGGCGGGGGGEEGF?FCE>EGGGGGEEGGG*:AFFCFG7?DFGGGGGC7F>EFCC>F47@FGFFFFEGF47?*:6CFF4*:9A4?GGFAF:B?FFFFFF24()6>@
@DE18INS60510:318:000000000-B6LD3:1:1101:5444:7945 1:N:0:GTAGAGGATCGACTAG
TGGGGAATTTTGGACAATGGGCGCAAGCCTGATCCAGCTATTCCGCGTGTGGGATGAAGGCCCTCGGGTTGTAAACCACTCTTGTAGAGAACGAAAAGACACCTTCGAATAAAGGGTGTTGCTGACGGTACTCTAAGAATAAGCACCGGCTAACTACGTGCCAGCAGCCGCGGTAATACGTAGGGTGCGAGCGTTAATCGGAATTACTGGGCGTAAAGGGTGCGCAGGCGGTTGAGTAAGACAGATGTGAAATCCCCGAGCTTAACTCGGGAATGGCATATGT
+
@FGGGGGGF@6F7FFEFGFGGGGGGGGGGGGGGGGDFFGGGGGGGGGFGGGGEGFGGGGGGGGFGGGGGGGGGFFGGGGG,?EFGGEFFEEGGGGGGGGFGGGCFCFGGGGEFGCEGGGGGGGGGGGGGG:EFGGGGGGGGGGGGGGGGGGG:FGGGGGGGGFGGGGGGGGGGGGGGDFEFFFGGFGDE=EEEEC>FGGD5>EGGGGFCCGEGEGGGGD<GDCDGGGD5E/1CDF?FF:F6@FF<+97=FG*CF@4>D>B359C=AFFBE0>>0??0?)4AA?
@DE18INS60510:318:000000000-B6LD3:1:1101:12944:7951 1:N:0:GTAGAGGATCGACTAG
TCGGGAATATTGCGCAATGGAGGAAACTCTGACGCAGTGACGCCGCGTGCAGGAAGAAGGTTTTCGGATTGTAAACTGCTTTAGACAGGGAAGAACTAAGACAGTACCTGTAGAATAAGCTCCGGCTAACTACGTTCCAGCAGCTGCGGTAATACGTAGGGAGCGAGCGTTATCCGGATTTATTGGGTGTAGAGGGTGCGTAGACGGGAAGTCAAGTTAGTTGTGAAATCCCTCGGCTTAACTGAGGAACTGCAACTAAAACTGATTTTCTTGAGTACTGGAG
+
FCFEEDGGGGGGGFE:@FGFFGCGGGFGGGAAFFGGGEEFEG7@=FCFC?FFGGFGGEGGF?FFGGGCEGFGGGFGGGGGGGFG8FFGGDGGGFC@FFGGGGGGGDDGF,FFGFCGGGGG<DFG7FGG7CFFGGG,@FFGG7>FGGGGFGDFGGFGC:F@*6*:B:ECEGGCGGGEGEGGFDGG9EGEGGGGGGGGC*8EGGGGCEEEEDEGG77E9?F=:7<C*C97A?7FGG3@>FG<?FFF7<>7>9CFGFB;6F7B=FFG###################
@DE18INS60510:318:000000000-B6LD3:1:1101:12543:7952 1:N:0:GTAGAGGATCGACTAG
TCGGGAATATTGCGCAATGGAGGAAACTCTGACGCAGTGACGCCGCGTGCAGGAAGAAGGTTTTCGGATTGTAAACTGCTTTAGACAGGGAAGAACAAAGACAGTACCTGTAGAATAAGCTCCGGCTAACTACGTGCCAGCAGCCGCGGTAATACGTAGGGAGCGAGCGTTATCCGGATTTATTGGGTGTAAAGGGTGCGTAGACGGGAAGTCAAGTTAGTTGTGAAATCCCTCGGCTTAACTGAGGAACTGCAACTAAAACTGATTTTCTTGAGTACTGGAG
+
GGGGGGGGGGGFGCFEFGGGGGGGGGGGGGGGGGGGGGGGGGGGDGGECGFGGGGGGGGGGGGGGEGGGGFCEGGGGGGGGG;FFGFGGGGGGFFGGGFFFGEGGGGGGGGGGCFFEFGGGGGGGGGGGGGCFGG7FFGGGGGFGGGDCGGGGGGGGGGGGGGGGCEEGGGGGGG55*8CFGFFCFGGGGG:CFFEGDG5EGEEGGGG5ECGGGGGGGGFGGGGDDFFGGGGGGG:DFDGFFFF*<F4>FCFGF4FG7:2:?FF?B?:AFFFF2299A9A:?F
@DE18INS60510:318:000000000-B6LD3:1:1101:13533:7952 1:N:0:GTAGAGGATCGACTAG
TGGGGGATATTGCACAGTGGAGGAAACTCTGATGCAGCGACGCCGCGTGAGTGAAGAAGTATTTCGGTATGTAAAGCTCTATCAGCAGGGAAGAAAATGACGGTACCTGACTAAGAAGCCCCGGCTAACTACGTGCCAGCAGCCGCGGTAATACGTAGGGGGCAAGCGTTATCCGGATTTACTGGGTGTAAAGGGAGCGTAGACGGCGACGCAAGTCTGAAGTGAAATACCCGGGCTCAACCTGGGAACTGCTTTGGAGACTGTGTTGCTAGAGTGCTGGAGA
+
GGGGGGGGGGGGGGGGGGGGGGGGGGGGGGGGGGGGGGGGGGGGGGGGEGFGFGGGGGGG9FFGGGGGFFBFEG?9FFGGGGGGGGGGGGGGGGGFGGGGGGGGGGGG9FGGFDBCFFGGGGCFGGDFGGGGDGAFG@7FGGGGGG@<C<FGGGGGGGGDGGGGGGGGGGDGGGG58CEFFGGGGGGCCGF9:C>C5?EGEG5C5EGGGGDGGGGGCGGCD4CFF7+C?GGGGGD>@F=FF>45FGFGFFDFGFF=F6(.7B7C?AF1)64:?<<>A######
@DE18INS60510:318:000000000-B6LD3:1:1101:14402:7961 1:N:0:GTAGAGGATCGACTAG
TGGGGAATATTGCACAATGGGGGAAACCCTGATGCAGCAACGCCGCGTGAGTGAAGAAGTATTTCGGTATGTAAAGCTCTATCAGCAGGAAAGAAAATGACGGTACCTGACTAAGAAGCCCCGGCTAACTACGTGCCAGCAGCCGCGGTAATACGTAGGGGGCAAGCGTTATCCGGATTTACTGGGTGTAAAGGGAGCGTAGACGGTTTTGCAAGTCTGAAGTGAAAGCCCGGGGCTTAACCCCGGGCCTGCTTTGGAAACTGTAGGACTATAGTGCAGGAGA
+
GGGGGGGGGGGGGGGGGDGGGGGGGGGGGGGEEGGGGFE?FGGGGGGGGGGGFGGGGGGGF<EFGFGEGFGGFGGFGGGGGGGGGGGGGDGGDGGGGGFCFGGGFGGG?GGGGFCGGGGGGGGGGGGGGGGGGGAFCFCGFEGG5E>EEE>CGCFGGGGGGGGG>F>5EGGGGGG5/AEC997CGGGGGG79FGDGGGGGGECCEC;CEGGFGC??EF>CFFG4+*+0:C5DD35>>@D*8655>EE)735<06@BFD)4>B>>45F################
@DE18INS60510:318:000000000-B6LD3:1:1101:11243:7964 1:N:0:GTAGAGGATCGACTAG
TGGGGAATATTGCACAATGGGGGAAACCCTGATGCAGCGACGCCGCGTGGAGGAAGAAGGTCTTCGGATTGTAAACTCCTGTTGTTGAGGAAGATAATGACGGTACTCAACAAGGAAGTGACGGCTAACTACGTGCCAGCAGCCGCGGTAAAACGTAGGTCACAAGCGTTGTCCGGAATTACTGGGTGTACAGGGAGCGCAGGCGGGAAGACAAGTTGGAAGTGAAATCTATGGGCTCAACCCATAAACTGCTTTCAAAACTGTTTTTCTTGAGTAGTGCAGA
+
GGGGGGGGGGGGGGGGGGGGGGGGGGGFGGGGGGGGCGEGGGGGGGGGGGGFGGGGGGFGGGGGGGE7FFFGGGGGGGGGFGGFGGGGGGGGGGGGDGGGGGDGGGGGGGGF8BFCEFF><F7FGGE?FFGGDF8FGGGGGGGGGGG>EGGGGGGGGGGGGGFE9BFGEGEGGGG7<EGGGGGEDDGGEG+7BCDF8EGG>EGGGGEC5C668AECC>*>>FFGDFCFGGDGGF45>5CGFFBBG?*2777*:FFFGGF2FF7CFDFFFFF29:<AAA#####
@DE18INS60510:318:000000000-B6LD3:1:1101:15224:7976 1:N:0:GTAGAGGATCGACTAG
TCGGGAATATTGCGCAATGGAGGAAACTCTGACGCAGTGACGCCGCGTGCAGGAAGAAGGTTTTCGGATTGTAAACTGCTTTAGACAGGGAAGAACAAGGACAGTACCTGTAGAATAAGCTCCGGCTAACTACGTGCCAGCAGCCGCGGTAATACGTAGGGAGCGAGCGTTATCCGGATTTATTGGGTGTAAAGGGTGCGTAGACGGGAAGTCAAGTTAGTTGTTAAATTCCTCGTCTTAACTTAGGAACTGCAACTAAAACTGATTTTCTTGATTACTGGAG
+
GGGGGGGGGGGGG+@FCFGGCFFGGGGFGGGGGGGGEG<FGGGGGGGGGGGGFFGGGGGGFGGGFFE7<FAFFGFGGGGCGGCFGF;EGGGGDGGGGFGFCGGGGGGGGGGGGGGGFCGGEFF*1CFGGGFFGGGGGGCAFGCGG5CCEGGEFFFFGGFG*8*:CE8C8EECFGGC>EGGGFFG+<8E>870AFGCFCECGG*ACEE888*<CFFF:CF7:??F**2CF+::FGG)<@F7=B4/:??FFGG4C*9?6D:)2=F####################
@DE18INS60510:318:000000000-B6LD3:1:1101:23741:7976 1:N:0:GTAGAGGATCGACTAG
TGGGGAATATTGCACAATGGAGGAAACTCTGATGCAGCGACGCCGCGTGAGCGAAGAAGTAGTTCGCTATGTAAAGCTCTATCAGCAGGGAAGATAGTGACGGTACCTGACTAAGAAGCTCCGGCTAAATACGTGCCAGCAGCCGCGGTAACACGTATGGAGCAAGCGTTATCCGGATTTACTGGGTGTAAAGGGAGTGTAGGTGGCCAGGCAAGTCAGAAGTGAAAGCCCGGGGCTCAACCCCGGGACTGCTTTTGAAACCGCAGGGCTACAGTGCAGGAGG
+
GGGFGGFGGGGDGGGGEGGGGGGFGGGGGFFGGGGGGGGGGGGGGGGGGGGGGGGGGGFGGGGFGGGGGGGGGGGGGDGEGGGGGGEGFGGGEGGDGF9FGGGGGGGGGGGGGGGGGFGEGCCEFGGGGGGG@<<DGGGGFGGGGGEGFGCFFG7@CFFGCCE7EFGEEGGFGGGGGCE@EFFCGGGG:<+0@FG>EEFCFFGGGGCGGGDF5=F:FGGFGDGGGDEGGFFGG3/>B5*9.5>DGC>5<9>CC*16:7))0)1>D9@(,71(44564A:?###
@DE18INS60510:318:000000000-B6LD3:1:1101:14646:7992 1:N:0:GTAGAGGATCGACTAG
TGGGGAATATTGCACAATGGGGGAAACCCTGATGCAGCGACGCCGCGTGAGCGAAGAAGTATTTCGGTATGTAAAGCTCTATCAGCAGGGAAGAAAATGACGGTACCTGACTAAGAAGCCCCGGCTAACTACGTGCCAGCAGCCGCGGTAATACGTAGGGGGCAAGCGTTATCCGGATTTACTGGGTGTAAAGGGAGCGTAGACGGAGCAGCAAGTCTGATGTGAAAACCCGGGGCTCAACCCCGGGACTGCATTGGAAACTGTTGATCTGGAGTGCCGGAGA
+
GGGGGGGGGGGGGGGGGGGGGGGGGGGGGGGGGGGGGGCFGGGGGGGGGGGGCGGGGGGGGGGGGGGGCFFGGGGGGGGGGGGGGGGGGDGGGFGGGGGGGGDFGGFGGGGGGGFGGCFGGG7FGGGGGGGGGGFGGGGGGGGGGGGEGGGGGGF<FGG8EGGG8FFEGG8FGGG55;EGGG9EFDGGGGGFFGCFDDCGGDGF=EEEGG7FFFFGGGGDFGGGGG+?FGGGCCC7>:=7?FFFGDECBGFC*8FFC4<BGFD:=7=>DB>)67>?FDF>09E
@DE18INS60510:318:000000000-B6LD3:1:1101:18655:8007 1:N:0:GTAGAGGATCGACTAG
TGGGGAATATTGCACAATGGGGGAAACCCTGATGCAGCAACGCCGCGTGAGTGAAGAAGTATTTCGGTATGTAAAGCTCTATCAGCAGGAAAGAAAATGACGGTACCTGACTAAGAAGCCCCGGCTAACTACGTGCCAGCAGCCGCGGTAATACGTAGGGGGCAAGCGTTATCCGGATTTACTGGGTGTAAAGGGAGCGTAGACGGTTTTGCAAGTCTGAAGTGAAAGCCCGGGGCTTAACCCCGGGACTGCTTTGGAAACTGTAGGACTAGAGTGCAGGAGA
+
GGGGGGGGGGGFGGGGGGGGGGGGGGGGGGGGGGGGGGGGGGGGGGGGGGGGGGGGGFGGGGGGGCGGGGFGGGGGGGGGGGGGGGCFGCFEGGGGGGGGGGGGGGGGDGGG<FAFB<FGGGCGGGGGGGGGGGFGGGGGGGGGGGGGGGGGGGGGFGGGDGGGGGGGGGGGGGGDCEGGGGGGFGGGGGGGGGGGGGGGGGGGDGGGGGGGFEEGGGFFF6CFFGGDGCFG3D3>EFFCFFFEGGEDEGGGGFFFGGB>FFFGFFF??F3?F?>)6><?BB5
@DE18INS60510:318:000000000-B6LD3:1:1101:23995:8010 1:N:0:GTAGAGGATCGACTAG
TGGGGAATATTGCACAATGGGGGAAACCCTGATGCAGCAACGCCGCGTGAGTGAAGAAGTATTTCGGTATGTAAAGCTCTATCAGCAGGAAAGAAAATGACGGTACCTGACTAAGAAGCCCCGGCTAACTACGTGCCAGCAGCCGCGGTAATACGTAGGGGGCAAGCGTTACCCGAAATTACTGGGTGTAAAGGGTGCGTAGGTGGTATGGCAAGTCAGAAGTGAAAACCCAGGGCTTAACTCTGGGACTGCTTTTGAAACTGTCAGACTGGAGTGCAGGAGC
+
GGGGGGGGGGGEGGGGGGGGGGGGGGGGGGGGGGGGGGGCGGGGGGGEGGGGGGGGGDFFEFGGGGEFGGFFGGGGGGGGGGGGGGGGGGGGFGGGGGGGGGGGGGGGGGGGGGGGGGGFGGGGGGGGGGGGGGGGGGGGGGGGGGGGGGGGGGG:FGGGEGEGDGGGGGGGGGGGGGGGGGGGGG:E8CGGGGGGGGGCEEGFCC8CFGGGF6FGGGGC7CGGGGFFFGGGGFGFF@CFB@4@FGFG:4CFGF@?GGFAGFGG46@9:F?BF<?FFDB####
@DE18INS60510:318:000000000-B6LD3:1:1101:13835:8018 1:N:0:GTAGAGGATCGACTAG
TGGGGGATATTGCGCAATGGGGGCAACCCTGACGCAGCAACGCCGCGTGAAGGATGAAGGTTTTCGGATTGTAAACTTCTTTTATTAAGGACGAAAAATGACGGTACTTAATGAATAAGCTCCGGCTAACTACGTGCCAGCAGCCGCGGTAATACGTAGGGAGCAAGCGTTGTCCGGATTTACTGGGTGTAAAGGGTTCGTAGGCGGCTTTGCAAGTCAGATGTGAAATCTATGGGCTCAACCCATAAACTTCATTTGAAACTGTAGAGCTTGAGTGAAGTAG
+
GGGGGGGGGGGGG,CECEGGGGGGGGGGGGGGGGGGGGGGGGGGGGGGGGGFEFGGFGGGFGGGGGE>FGGGGGGGGGGGFGGGGE@FAEGGDGGGEGGGGGDGGGGGGFGGFGCGCF>F><CECGGGGGGGGGF,@FGACFGGGGGGGGGGGGGFGDFG7<*=FGGGGGGCCGGE7EEGF?FCFGGFGGCCEFD*;*;*CFCGCEDGGGGGGGCGGGD>7CFGGGEGFGGGFF<7;>CGF@@DGG4*9CF*:6=?GG24CFGGF<B<<FFFF0:AF9AFFFF
@DE18INS60510:318:000000000-B6LD3:1:1101:2852:8020 1:N:0:GTAGAGGATCGACTAG
TGGGGAATATTGCACAATGGAGGAAACTCTGATGCAGCGACGCCGCGTGAGTGAAAAAGTAGTTCGTTATGTAAAGCTCTATCAGCAGGGAAGATAGTGACGGTACATGACTAAGAAGCTTCGGCTAAATACGTGCCAGCAGCCGCGGTAATACGTATGGAGCAAGCGTGATCAGGATTTACTGGGTGTAAAGGGAGTGTAGGTGGCCATGCAAGTCAGAAGTGAAAATCCGGGTCACAACCCCGGAAACGCTTTTGAAACTGTAAGGCTAGAGTGCAGGAGG
+
6EFGEEDFCFFAEFGGFFFGFFBCAGGFGGGF9EFFGGGGGGDGEGGCE@FEFFFEFGECFFGGGGEFFGGGGGGGG9EFEECBF<,BBFDFGGGDGCFGGGGGGG,<@<,EE,5A,AA,,:>B@F7A,CFFGGGG@FGGED8FF@F<FEGGFGF7D,@:CGGGF81BC*::F;B8FC,4CCGGGG8BECF,@BE58=CBCCG;E/@*?CF++0=<<:CCCGGCFCCFGG<7DG)))0:7<>D7>EDC)*/115)*0/6-:=70=9@B(/8()5>4:ABFB05
@DE18INS60510:318:000000000-B6LD3:1:1101:23140:8022 1:N:0:GTAGAGGATCGACTAG
TCGGGAATATTGCGCAATGGAGGAAACTCTGACGCAGTGACGCCGCGTGCAGGAAGAAGGTTTTCGGATTGTAAACTGCTTTAGACAGGGAAGAACAAAGACAGTACCTGTAGAATAAGCTCCGGCTAACTACGTGCCAGCAGCCGCGGTAATACGTAGGGAGCGAGCGTTATCCGGATTTATTGGGTGTAAAGGGTGCGTAGACGGGAAGTCAAGTTAGTTGTGAAATCCCTCGGCTTAACTGAGGAACTGCAACTAAAACTGATTTCCTTGAGTACTGGAG
+
GGGGGGGGGGGGGGGGGGGGGGGGGGGGGGGGGGGGGGDFGGGGGGGGGGGGGGFGGGGGGGGFGGDGGGGGGGGGG9AFFGGGGGGFGGGGGGGGFGGGGGDGGGGGGGGFFGGGGFFGGGGGDGGGGGGGGGGGGGGGGGGGGGGGGGGCGGGGGGGGGGGGG@EDEGG7FGGGGGGGGCGGGGGGGGGFFG?EG>DGGCEDGDEEGCGGFGGGGGGCFGGFGF7CGGGGGGGDBFGGF@FFGF>4<GGCFF6?FGF)>FGGFFFFAFFFFABF>BBFFBF
@DE18INS60510:318:000000000-B6LD3:1:1101:16396:8026 1:N:0:GTAGAGGATCGACTAG
TGGGGAATTTTGGACAATGGGGGCAACCCTGATCCAGCCATGCCGCGTGCGGGAAGAAGGCCTTCGGGTTGTAAACCGCTTTTGTCAGGGACGAAAAGGTGCGGGTTAAGAGCTAGCACTGATGACGGTACCTGAAGAATAAGCTCCGGCTAACTACGTGCCAGCAGCCGCGGTAATACGTAGGGAGCGAGCGTTGTCCGGAATTACTGGGTGTAAAGGGAGCGTAGGCGGGATCGCAAGTCAGATGTGAAAACTATGGGCTTAACCCATAAACTGCATTTGA
+
GGGGGGGGGGGGGGGGGGGGGGGGGGGGGGGGGGGGGGGGGGGGGGGGGGGGGGGGGGGGGGGGGGGGGGGGGGGGGGGGGFGGGGGGGGGGGGGGGGGGFGDGFFGGGFCCGGGGGGGG,EF>FGGGGGGGGFGGGGGGFEGGGGGDGFGGGGGGGGGGGGGGGGGGGGGGGGGGGGGGGFGGGGGG>EEGEGGDEGGDEGGGGCGCFC=CEGGFCFCDC<ECGDEDGGGDGG55@BC5@FFFFEF?4FCG*7;6?FF:DFGGFBF?B@78>8<6<>AF<DF
@DE18INS60510:318:000000000-B6LD3:1:1101:2834:8028 1:N:0:GTAGAGGATCGACTAG
TGGGGAATATTGCACAATGGAGGCAACTCTGATGCAGCGCCGCCGCGTGAGTGAAAAAGTAGTTCGTTATGTAAAGCTCTATCAGCAGGGAAGATAGTGACGGTACCTGACTAAGAAGCTCCGGCTACATACGTGCCAGCAGCCGCGGTAATACGTATGGAGCAAGCGTTATCCGGATTTACTGGGTGTAAAGGGAGTGTAGGTGGCCATGCACGTCAGAAGTGAAAATCCGGGGCTCAACCCCGGCACTGCTTTTGAAACTGTAAGGCTCGAGTGCCGGAGG
+
;CF8C7;@EFFEC<FFEFGGCGG,CFFDFDFGFGGGFFC+8@@+@FF+7CC<FEAC?FGFGGGAFBC=F@EFCFEEFEFCF9FGFGBFFEFFEGFCGFFGGG>FGFFFFGFECFGGG?AFGGGGDFCB=FGFGGFFEGG7>DGGGG7:FFBFFFCG9FFF,,6*2>C>EE78C9FEF5CEGFFGG,6*=99FFG**=;<>C+?<+/*3BFFGG75;:DDG7*09+7<CCGGDD35).7C*7>3>3C)))099*94?:CA2C######################
@DE18INS60510:318:000000000-B6LD3:1:1101:3003:8037 1:N:0:GTAGAGGATCGACTAG
TGGGGAATATTGCGCAATGGGGGCAACCCTGACGCAGCCATGCCGCGTGGATGAAGAAGGCCTTCGGGTTGTAAAGTTCTCTCGGTAGCGAGGAAGGCATGTAGTTTAATAAACTAGGTGATTGACGTTAACTACAGAAGAAGCACCGGCTAACTCCGTGCCAGCAGCCGCGGTAAAACGGAGGGTGAGAGCGTTAACCGGAATAACCGGGCGTAAAGGGCACGCAGGCGGTGACTTAAGTGAGGTGTGAAAGCCCCGGGCTTAACCTGGTAATTGCATTTCA
+
FGG@FGGFGGGGGGGGGGGGGGGEFGGGGGGG,BFC:C,<@EFFGGGEGDFEGGGGGGCFCFGGGCF>FCCFGFFEEFGA,9A=AFGG8F4@FFDD7<DB,CF,<,@DGGGDD,FFCEFDF,=FG<=B3<>BC<FF<37,@@CFCGC*<FC<DFEBGGGGDBGGF:,,2*=E@***,52:8C::EGD*;C8B@88E@+9CC*8AFGG+:::*?>2:5CGDG</>5759CCCDG##################################################
@DE18INS60510:318:000000000-B6LD3:1:1101:16407:8043 1:N:0:GTAGAGGATCGACTAG
TGGGGAATTTTGGACAACGGGGGCAACCCTGATCCAGCCATGCCGCGTACGGGAAGAAGGCCTTCGGGTTGTAAACCGCTTTTGTCAGGGACGAAAAGGTGCGGGTTAAGAGCTAGCACTGATGACGGTACCTGAAGAATAAGCTCCGGCTAACTACGTGCCAGCAGCCGCGGTAATACGTAGGGAGCGAGCGTTGTCCGGAATTACTGGGTGTAAAGGGAGCGTAGGCGGGATCGCAAGTCAGATGTGAAAACTATGGGCTTAACCCATAAACTGCATTTGA
+
GGGGGGGGGGGGGGGGFEGGGGGGGGGGGGGGGGGGGGGGGGGGGGGG7FGGGGGGGGFGGGGGGGGDGGGGGGGGGGGFGGGGGGGGGFGGGGGGGGGGGGGGGGGGGGGGGGGGGGGGFGGFGGGGGGGGGGGGGG>FGGGGGGGGGDGGFGGGGGGGCFGGGGGGGGGGGG>EGGGGGFGGGGGGCGGGGGGGGGGGGCECFCFFGFFFGGG:FFGCGGDGGGG3FGG3)/>B@BGGFF*@DFF7?CCGG?6*:::(C>FGF<F??F744AAA28<BB<7
@DE18INS60510:318:000000000-B6LD3:1:1101:17445:8052 1:N:0:GTAGAGGATCGACTAG
TCGGGAATATTGCGCAATGGAGGAAACTCTGACGCAGTGACGCCGCGTGCAGGAAGAAGGTTTTCGGATTGTAAACTGCTTTAGACAGGGAAGAACAAAGACAGTACCTGTAGAATAAGCTCCGGCTAACTACGTGCCAGCAGCCGCGGTAATACGTAGGGAGCGAGCGTTATCCGGATCTATTGGGTGTAAAGGGTGCGTAGACGGGAAGTCAAGTTAGTTGTGAAATCCCTCGGCTTAACTGAGGAACTGCAACTAAAACTGATTTTCTTGAGTACTGGAG
+
GGGGGGGGGGGFGGGFFGGGGGGGGGGFGGGGGGGGGE<FGGGGFGGGFGFFGGGGGGGG<EGGGGGFGGGGGGGGGGGG?F9EFFGBDGEGGGGGFGGGGGGFFDEGGFGGGGFGG9<FDGGG7CFECFGFGEFFGFDCG@BEGEGEEGG7F<F7CCF7CCCCGCEGGGGGFGGGECEDGFGGFF>;1:EFE?9CG58*ACCE?EEGE**3++<6?CFCDGCDED7CFCCFGGC@BFG*8@?F*<>F)>DC=17FD*,574627<B6<F2<A2):AFF####
@DE18INS60510:318:000000000-B6LD3:1:1101:6114:8062 1:N:0:GTAGAGGATCGACTAG
TGGGGAAGCTTCCGCAATGGACGAAAGTCTGACGGAGCAACGCCGCGTGAGTGATGACGGCCTTCGGGTTGTAAAGCTCCGTTAATCGGGACGAAAGGCCTTCTTGCGAATAGTTAGAAGGATTGACGGTACCGGAATAGAAAGCCACGGCTAACTACGTGCCAGCAGCCGCGGTAATACGTAGGTGGCAAGCGTTGTCCGGAATTATTGGGCGTAAAGCGCGCGCAGGCGGATTGGTCAGTCTGTCTTAAAAGTTCGGGGCTTAACCCCGTGATGGGATGGA
+
CFFGGGG,C<FGGGGCFGGGGCFCFGGFFGGGGGGGCFC<EFGGGGGGGDGGGGGGGGGGGGGGGGGGFGGGFGGGGGGGGEGCGGGGGGDGGE@FGGGGGGGGGFGGC7<FGGG9FFGFG:<FFGGFGGFGGGGGGGGGCFFGGD7FG7FDGCFGBCGFBF*>CFFCFFGGGGE5CEFFGFGGGGGFGGFGFGC>8:C@GGG:CFFGG?FCFCG*CFGGGGGGGGEDCEDCG5C>7F7*)*96*09D@2:C7==FCC>FGEGG:9B<?:48<(,<BB#####
@DE18INS60510:318:000000000-B6LD3:1:1101:7755:8068 1:N:0:GTAGAGGATCGACTAG
TGGGGAATATTGCACAATGGGGGAAACCCTGATGCAGCAACGCCGCGTGAAGGATGACGGTTTTCGGATTGTAAACTTCTTTTCTTAGTGATGAAGACAGTGACGGTAGCTAAGGAATAAGCATCGGCTAACTACGTGCCAGCAGCCGCGGTAATACGTAGGATGCAAGCGTTATCCGGATTTACTGGGTGTAAAGGGAGCGCAGGCGGGACTGCAAGTTGGATGTGAAATACCGTGGCTTAACCACGGAACTGCAACCAAAACTGTAGTTATTGAGTGAAGT
+
FGGGGGGFGGG<<FFGFFGGCFEFCEFGEFFFCGGFGGFGGGGFFGGGGEGF?GGGGGGD7CEDEEGEGGFEFGFGGGGGGFFGGGGGGGGGGGG9CFGGFGGFFGGGGGGGGGF@EFGFGFFGGGGGGGGGGFG7:<7<ACGGGFGGGGGGGGFFF>EGGG9C?6CFFFGGGGFGG5:>*;CGGGGEGDGCGCGGFC=8CCED5:EGEGGGGGGCCGGGDFFCCFGGGGFF>F*.057C4:FFF65*)99CC*=B*7::C4C5).=2)92-).69<ABA9>?
@DE18INS60510:318:000000000-B6LD3:1:1101:6142:8068 1:N:0:GTAGAGGATCGACTAG
TGGGGAATCTTCCGCAATGGACGAAAGTCTGACGGAGCAACGCCGCGTGAGTGATGACGGCCTTCGGGTTGTAAAGCTCCGTTAATCGGGACGAAAGGCCTTCTTGCGAATAGTTAGAAGGATTGACGGTACCGGAATAGAAAGCCACGGCTAACTACGTGCCAGCAGCCGCGGTAATACGTAGGTGGCAAGCGTTGTCCGGAATTATTGGGCGTAAAGCGCGCGCAGGCGGACTGGTCAGTCTGTCTTACAAGTTCGGGGATTAACACCGTGATGGGATGGA
+
EDEFFFE,EFGGGGGGGEE8FFF8FGGFGGGGDFGCGGGGGGGGGGGGGGDGGGGFGGGGGGGGGDGGGC>FACFFGFGGGGGEGGGGG7FGGGGDGGGGGFFAFBF7:FGFGGFAFGGGGGFG,3DGGGCGFGGG7C9?FGGGGFFGEEGGGGGG97<:4=EFGGGGGFEEEEG5EFE7CA?C>+<**AFGGGGGEGFGG*;5:8EC?79*8:E5CF*>)5=D=<5C7CCDG))05@7*7/99><=F*:*2*?FFF##########################
@DE18INS60510:318:000000000-B6LD3:1:1101:10845:8077 1:N:0:GTAGAGGATCGACTAG
TGGGGAATATTGCGCAATGGGGGCAACCCTGACGCAGCCATGCCGCGTGAATGAAGAAGGCCTTCGGGTTGTAAAGTTCTTTCGGTAGCGAGGAAGGCATTTAGTTTAATAAACTAGGTGATTGACGTTAACTACAGAAGAAGCACCGGCTAACTCCGTGCCAGCAGCCGCGGTAATACGGAGTGTGCGAGCGTTAATCGGAATAACTGGGCGTAAAGGGCACGCAGGCGGTGACTTAAGTGAGGTGTGAAAGCCCCGGGCTTAACCTGGGAATTGCATTTCC
+
GGGGGGGGGGGGGGGGCFGFEFFDGGGFGGFFGGGEGGGGGGGGGGGGGGGGGGGGGGGGGGGGGGGGGGEGGGGGGGGGGGGGGGG<F:<FGGFGGGGGGGEGGGGGGGGGGGGGGGGGFFGDFGGGGGGGGGGCCGDCFFGFGGGGGGGGGGGGGGGGGGGGGGGGGGGGGGGGGGGGEEC>8C+<?E>E58CEFGFF8CCCFEFGGGGGEGGGGCG3CFC357CCC>C99*9=FFCCFFF65C@D)::DGFFFGG69D3CC49FA75:77<:.)492AD4
@DE18INS60510:318:000000000-B6LD3:1:1101:13297:8078 1:N:0:GTAGAGGATCGACTAG
TCGGGAATATTGCGCAATGGAGGAAACTCTGACGCAGTGACGCCGCGTGCAGGAAGAAGGTTTTCGGATTGTAAACTGCTTTAGACAGGGAAGAACAAAGACAGTACCTGTAGAATAAGCTCCGGTTAACTACGTGCCAGCAGCCGCGGTAATACGTAGGGAGCGAGCGTTATCCGGATTTATTGGGTGTAAAGGGTGCGTAGACGGGAAGTCAAGTTAGTTGTGAAATCCCTCGGCTTAACTGAGGAACTGCAACTAAAACTGATTTTCTTGAGTACTTGAG
+
GGGGGGGGGGGGGDFCFGGGGGGGGGGGGGGGGGGGGGGGGGGGGGGGGGGGGGGGGGGGGGGGGGGEFGEGGGGGGGGGGGGGGGCEGDFGGFGGGGCFGGGGGGGGGGGGFGFGGGFGGGGGGGGCFGGGGEGFGGGGGG8FGGGCGGEGGGG>@GFGGGDG5?*?EGGEGGGGCEGGG7EGF6FGGGGDFGFGFGE:EEGGGGGDGGGGFGGGGGGGGGFG8FF7EFFFGDC)8>G<B=?=FFFG4<CCFF4?GG?:*=FF?B*66@BFF2:B#######
@DE18INS60510:318:000000000-B6LD3:1:1101:27048:8079 1:N:0:GTAGAGGATCGACTAG
TGGGGAATTTTGGACAATGGGCGCAAGCCTGATCCAGCTATTCCGCGTGTGGGATGAAGGCCCTCGGGTTGTAAACCACTTTTGTAGAGAACGAAAAGACACCTTCGAATAAAGGGTGTTGCTGACGGTACTCTAAGAATAAGCACCGGCTAACTACGTGCCAGCAGCCGCGGTAATACGTAGGGTGCGAGCGTTAATCGGAATTACTGGGCGTAAAGGGTGCGCAGGCGGTTGAGTAAGACAGATGTGAAATCCCCGAGCTTAACTCGGGAATGGCATATGT
+
GGGGGGGGGGGGGGGGGGGGGGGGGGGGGGGGGGGGGGGGGGGGGGGGGGGGGGGGGGGGGGGGGGGGGGGGGGGGGGGFGGGGGGGGFGGGGGGGEGGGCDFGGGGGGGGGGGGGGGGGGGGGGGGGGGGGGGGGGGGGGGGGGGGDDFGEGGGGGGGGGGGGGGGGGGGGGGGGGGGGGGGGGGGGGGGGGGGGGGGGGGCGGGGGGGGGDCGDFDGGGGGGGGGCCEDDDGG@FF*>8=FFGFFFFGGGFF4@CD69G>FGFFFD:>639044:8<?AB6
@DE18INS60510:318:000000000-B6LD3:1:1101:12931:8080 1:N:0:GTAGAGGATCGACTAG
TGGGGAATATTGCACAATGGGGGAAACCCTGATGCGGCAACGCCGCGTGAGTGAAGAAGTATTTCGGTATGTAAAGCTCTATCAGCAGGAAAGAAAATGACGGTACCTGACTAAGAAGCCCCGGCTAACTACGTGCCAGCAGCCGCGGTAATACGTAGGGGGCAAGCGTTATCCGGATTTACTGGGTGTAAAGGGAGCGTAGACGGTTTTGCAAGTCTGAAGTGAAAGCCCGGGGCTTAACCCCGGGACTGCTTTGGAAACTGTAGGACTAGAGTGCAGGAGA
+
GGGGGGGGGGGGGGGGGGGGGGGGGGGGGGGGGGGGGGGGGGGGGGGGGGGGGGGGGGGGFFGGGGGGGGGGGGGGGGGGGGGGGGGGGGGGGGGGGGGGGGGGGGGGFGGGGGGGGGGGGGGGGGGGGGGGGGFGGGGGCGGGGGGGGGGGGGGGGGGGGGGGGGGGGGDGGGGEGGGGGGGGGGGGGGGGGGGGGGDGGGGGGGGGGGGGGE7CFGFGGGGGGGGGGGGGGGDBFF4CFFFFGGBCBCFGGFFFG:<BGFGGFF6??F?BABAAA<A####
@DE18INS60510:318:000000000-B6LD3:1:1101:18655:8084 1:N:0:GTAGAGGACCGACTAG
TGGGGAATATTGCACAATGGGGGAAACCCTGATGCAGCAACGCCGCGTGAGTGAAGAAGTATTTCGGTATGTAAAGCTCTATCAGCAGGAAAGAAAATGACGGTACCTGACTAAGAAGCCCCGGCTAACTACGTGCCAGCAGCCGCGGTAATACGTAGGGGGCAAGCGTTATCCGGATTTACTGGGTGTAAAGGGAGCGTAGACGGTTTTGCAAGTCTGAAGTGAAAGCCCGGGGCTTAACCCCGGGACTGCTTTGGAAACTGTAGGACTAGAGTGCAGGAGA
+
GFGFGGGGGGGGGGFGFFGGF;FFGG<FGGGGGAFGGG<EGGGGFGGGGGGGGGGGGGGGGGGGGGGGGGGGGGGGGGGGGGGGGGFFGBFEFGGEFGGGGGCFGGGGGGGGGGGGGGGGGGGGGGGGGGGGGGGGGGGGGGGDGGGGGGEFGGGGGGEGGGGGGGGGGGGGGGGGEGGGGGGGGGGEEGGAFFGGDGGG5CGGGGGGECFFFGGGGGGC>CGG+:C7FFGGG3CDF4DGFFFFGGDDBFGGFFFFFFA2FFFG=<?7?F02<BFA9:<B:18
@DE18INS60510:318:000000000-B6LD3:1:1101:14261:8090 1:N:0:GTAGAGGATCGACTAG
TGGGGAATATTGCACAATGGGGGAAACCCTGATGCAGCAACGCCGCGTGAAGGATGACGGTTTTCGGATTGTAAACTTCTTTTCTTAGTGATGAAGACAGTGACGGTAGCTAAGGAATAAGCATCGGCTAACTACGTGCCAGCAGCCGCGGTAATACGTAGGATGCAAGCGTTATCCGGATTTACTGGGTGTAAAGTGAGCGCAGGCGGGACTGCAAGTTGGATGTGAAATACCGTGGCTTAACCACGGAACTGCATCCAAAACTGTAGTTCTTGAGTGAAGT
+
GGGGGGGGGGGFGGGGGGGGGGGGGGGGGGGGGGGGGGGGGGGGGGGGGGGGGCGGGGGGGGGGGGGGGGGGGGGGGGGGGGGGGGGGGGGGGGGGFGFGGDFGGFGGDFGGGGFGGGGFCFFGGGGGGGGGGGG7F@FGGFG8CGGGGGDGG>CFGGGFFEFFGGGGGG5EGGGGGE5EEGGGGGGCGGGG7EGF0<90<CCE5CGEGG5CFGGGGGCGCFGGC6FFC+**:7C>@3DGF?6FGFFG3)/76?F?CGF)C*/9<27<<F<<2<9<?BF####
@DE18INS60510:318:000000000-B6LD3:1:1101:18248:8101 1:N:0:ATAGAGGATCGACTAG
TGGGGAATTTTGGACAATGGGGGCAACCCTGATCCAGCCATGCCGCGTGCGGGAAGAAGGCCTTCGGGTTGTAAACCGCTTTTGTCAGGGACGAAAAGGTGCGGGTTAAGAGCTAGCACTGATGACGGTACCTGAAGAATAAGCACCGGCTAACTACGTGCCAGCAGCCGCGGTAATACGTAGGGTGCGAGCGTTAATCGGAATTACTGGGCGTAAAGCGTGCGCAGGCGGTTGGGTAAGACAGAGGTGAAATCCCCGGGCTCAACCTGGGAACTGCCTTTGT
+
GGGGGGGGGGGGGGGGGGGGGGGGGGGGGGGGGGGGGGGGGGGGGGGGGGGGGGGGGGFGGGGGGGGGGGGGGGGGGGGGEGGGGGGGGFFGGGGGGGGGFGGEGGGGGGGGGGGGGGGGGGGBGGGGGGGGGGFGGGGGFGFGGGGGGGGGGGGGGGGGGGGCGGGGGFEGGGGGGGGGGFGC8FGGGGCGGGGDFGGFCGGGG+<E?CFFEGCEGGGCD3EGGGGGGG:)9DGFFFCCFFFFGGF<7CFFFF@FDGB9D><FFBF:::<:(8?FDFBFFF=
@DE18INS60510:318:000000000-B6LD3:1:1101:14350:8110 1:N:0:GTAGAGGATCGACTAG
TCGGGAATATTGCGCAATGGAGGAAACTCTGACGCAGTGACGCCGCGTGCAGGAAGAAGGTTTTCGGATTGTAAACTGCTTTAGACAGGGAAGAACAAAGACAGTACCTGTAGAATAAGCTCCGGCTAACTACGTGCCAGCAGCCGCGGTAATACGTAGGGAGCGAGCGTTATCCGGATTTATTGGGTGTAAAGGGTGCGTAGACGGGAAGTCAAGTTAGTTGTGAAATCCCTCGGCTTAACTGAGGAACTGCAACTAAAACTGATTTTCTTGAGTACTGGAG
+
GGGGGGFGFGGGGCFFGGGFGGGGGFGGGGGGGGGGGGFGGGGGEGGG>FFGGG<@FGGGFFFFFEEGGGGGCFGGGGGGGGGGGFFFGDGG@FGGGGGGDGFGFFGGGEGGGGGGFC<FFGGFCFG7CGGGGGGFGGCFGGG8EEGEGGGGDGGGFFG>EGGGCC*:8EGEGGGGGCGEF7CG9CGE8E?FGGGEF>EEGGGGGGGGGGGGGGGGGGGGFF?FCF+:CFGGGGGFFFG*=FFFG?@45CGGGFFFG483*9CF=AFAFFFBB9>B<A<::1F
@DE18INS60510:318:000000000-B6LD3:1:1101:22877:8123 1:N:0:GTAGAGGATCGACTAG
TCGGGAATATTGCGCAATGGAGGAAACTCTGACGCAGTGACGCCGCGTGCAGGAAGAAGGTTTTCGGATTGTAAACTGCTTTAGACAGGGAAGAACAAAGACAGTACCTGTAGAATAAGCTCCGGCTAAATACGTGCCAGCAGCCGCGGTAATACGTATGGAGCAAGCGTTATCCGGATTTACTGGGTGTAAAGGGAGTGTAGGTGGCCATGCCAGTCAGAAGTGAAAATCCGGGGCTCAACCCCGGAACTGCTTTTGAAACTGTAAGGCTAGAGTGCAGGAG
+
GGGGGGGGGGG9FGGGGGGGGGGGGGGGGGGGGGGGGGCGGGGG7FGGEGGGGGGGGGGGFGGGFDECFFGFGGGGG,EFFGDDFFFFGGGGGGGGGGGGGGGGGFDFCFGGGGGGGGGFFGGG@FFGCGGGGGGGGGGGGFFEGGG>FGECGEGGGGGCGGGGG7CECFGCEGGG7EEGGDGG9C5?EGC9<E+?8/A*A9?CGGGGGGG?C+AFFCGG=>FF6CG7<?7FC:CEFFGGFFFFGGFD@D<CC?FB9F():?CFFA6:2<570?B>A<<A:4:
@DE18INS60510:318:000000000-B6LD3:1:1101:16937:8132 1:N:0:GTAGAGGATCGACTAG
TCGGGAATATTGCGCAATGGAGGAAACTCTGACGCAGTGACGCCGCGTGCAGGAAGAAGGTTTTCGGATTGTAAACTGCTTTAGACAGGGAAGAACAAAGACAGTACCTGTAGAATAAGCTCCGGCTAACTACGTGCCAGCAGCCGCGGTAATACGTAGGGAGCGAGCGTTATCCGGATTTATTGGGTGTAAAGGGTGCGTAGACGGGAAGTCAAGTTAGTTGTGAAATCCCTCGGCTTAACTGAGGAACTGCAACTAAAACTGATTTTCTTGATTACTGGAG
+
GFGGGGGGGGGGGGGGGGGGGGGGGGGGGGGGGGGGEGFGGGGGGGGGGGGGFGFGGGGGFGGFGGGGGGGGGGGGGGGGFGGGGGGDFFFGGBFGGGGGGGGGGFGGGGGGGGGGGGGGGGGGEGGGGGGFFCFDGGF?FGCGGGGGGGGGGGGFGGGGGGEFGGGGDGGCGGGG78C>FGGGGGFGC=FEE7@GGGGEGGE*AEG5CGEFGGFFGGGGGG9FCDGGGGGGGGG355DF*=6=>FFF4CGCGFFFFF?:CFGFFD?BAFB############
@DE18INS60510:318:000000000-B6LD3:1:1101:28520:8141 1:N:0:GTAGCGGATCGACTAG
TGGGGAATATTGCACAATGGAGGAAACTCTGATGCAGCGACGCCGCGTGAGCGAAGAAGTAGTTCGCTATGTAAAGCTCTATCAGCAGGGAAGATAGTGACGGTACCTGACTAAGAAGCTCCGGCTAAATACGTGCCAGCAGCCGCGGTAATACGTATGGAGCAAGCGTTATCCGGATTTACTGGGTGTAAAGGGAGTGTAGGTGGCCAGGCAAGTCAGAAGTGAAAGCCCGGGGCTCAACCCCGGGACTGCTTTTGACACTGCAGGGCTAGAGTGCAGGAGG
+
GGGGGGGGGGGGGGGGGGGGGGGGFGGGGGGGGGGGGG7FGGGGGGGGGGGGGGGGGG@CEGFFGGGGEGGBGGFFGGGGGCFCEFGGGG7>FGGCCA;FGGDGGG9CFFFGGGFGFC:<EGGCEGD@BFFGGGFGGGGCFCFFGGGGGG>C9EFCFCFFGGGGGFFEEEEFGGGEEGGGGCFGG5:88CFEFGGG*;:AFF9FGGGGGGFGG55FGFF7:6FGGGGGGDGGGCC;>FDF?7B)9>>7;>FGG=/?CD)<C?=*0(0,24:?2><AB<):6:E
@DE18INS60510:318:000000000-B6LD3:1:1101:8471:8144 1:N:0:GTAGAGGATCGACTAG
TGGGGAATATTGCACAATGGGGGGAACCCTGATGCAGCGACGCCGCGTGAGTGAAGAAGTATCTCGGTATGTAAAGCTCTATCAGCAGGGAAGAAAATGACGGTACCTGACTAAGAAGCCCCGGCTAACTACGTGCCAGCAGCCGCGGTAATACGTAGGGGGCAAGCGTTATCCGGAATTACTGGGTGTAAAGGGTGCGTAGGTGGTATGGCAAGTCAGAAGTGAAAACCCAGGGCTTAACTCTGGGACTGCTTTTGAAACTGTCAGACTGGAGTCCAGGAGA
+
GGGGGGGGGGGCGGGGGGGGGGGGGGGFGGGGGGCFGGCFCGGGGGGGGGEGGGGFFGGGGGGCFFGGGGGGGFGGGFFGGGGGGGFGGGGGGFFEGGGGGGCFGGGGGGGGFGGFCCFECFFGGGGGGGGGGG6CGGGGGGGGGG5C8CEFFFGFGGD>>DEGGGGGGGGGGGGGDGGGGGGGGDFGGGGGGGGCGGGCGGGGGGGGGGFGGFGGFGGGGFGGGGGGG=DG4*9<F>CGFFFFGFFF:FFFGFFFFGAAGF7C69*9>FFB:??,62::1?#
@DE18INS60510:318:000000000-B6LD3:1:1101:24238:8146 1:N:0:GTAGAGGATCGACTAG
TGGGGAATATTGCACAATGGAGGAAACTCTGATGCAGCGACGCCGCGTGAGTGAAGAAGTAATTCGTTATGTAAAGCTCTATCAGCAGGGAAGATAGTGACGGTACCTGACTAAGAAGCTCCGGCTAAATACGTGCCAGCAGCCGCGGTAATACGTATGGAGCAAGCGTTATCCGGATTTACTGGGTGTAAAGGGAGTGTAGGTGGCCATGCAAGTCAGAAGTGAAAATCCGGGGCTCAACCCCGGAACTGCTTTTGAAACTGTAAGGCTAGAGTGCAGGAGG
+
GGGGGGGGGGGGGGGGGGGGGGGGGGGGGGGGGGGGGGGGGGGFGGGGGGGGGGGGGGGGFFGGGGGGGGGGGGGGGGGGGGGGGGGGGGGGGGGGGGGGGGGGGGGGGGGGGGGGGGGGGGGGGGGGGGGGGGGFGGGGGGGGGGGGGGGGGGGFGGGGGGGGGGGGGGGGGGGGGGGGGGGGGGGGGGGFGGGGG>FGGGGGGGGGGFFGGGGGGGGFGGFGGGGCGGGGGDGFFFGFF:D<DGDG@DGCDFF=FGFFG6DDB9B?FF:6489<):<B###
@DE18INS60510:318:000000000-B6LD3:1:1101:26695:8147 1:N:0:GTAGAGGATCGACTAG
TGGGGAATATTGCACAATGGAGGAAACTCTGATGCAGCGACGCCGCGTGAGTGAAGAAGTAGTTCGCTATGTAAAGCTCTATCAGCAGGGAAGATAGTGACGGTACCTGACTAAGAAGCTCCGGCTAAATACGTGCCAGCAGCCGCGGTAATACGTATGGAGCAAGCGTTATCCGGATTTACTGGGTGTAAAGGGAGTGTAGGTGGCCAGGCAAGTCAGAAGTGAAAGCCCGGGGCTCAACCCCGGGACTGCTTTTGAAACTGCAGGGCTAGAGTGCAGGAGG
+
GGGGGGGGGGGGGGGGGGGGGGGGGGGGGGGGGGGGGGGGGGGGFGGGGGGGGGGGGGGGGGGGGGGGDGGGGGGGGGGGGGGGGGGGGGGGGGGGGGGGGGGGGGGGGGGFGGGGGGGGGGGEEGGGGGGGGGDGGGGGGGGGGGGGGGGGGGGFGGGFGGGGGGGGGGGGGGGGGGGGGGGGGGFGCFGFGGGGGGGGGGGGGGGGGFGGGGGGGGGGGGGFGGFGC>F3<)CEFFGGFFEEDEFDDFFGF=?4:CA<>?>C??@BBFFF7>DBBFA2:?F
@DE18INS60510:318:000000000-B6LD3:1:1101:19971:8155 1:N:0:GTAGAGGATCGACTAG
TGGGGAATATTGCACAATGGGGGAAACCCTGATGCAGCAACGCCGCGTGAGTGAAGAAGTATTTCGGTATGTAAAGCTCTATCAGCAGGAAAGAAAATGACGGTACCTGACTAAGAAGCCCCGGCTAACTACGTGCCAGCAGCCGCGGTAATACGTAGGGGGCAAGCGTTATCCGGATTTACTGGGTGTAAAGGGAGCGTAGACGGTTTTGCAAGTCTGAAGTGAAAGCCCGGGGCTTAACCCCGGGACTGCTTTGGAAACTGTAGGACTAGAGTGCAGGAGA
+
GGGGGGGGGGGGGGGGGGGGGGGGGGGGGGGGGGGGGGGGGGGGGGGGGGGGGGGGGGGGGGGGGGGGGGGGGGGGGGGGGGGGGGGGGGGGGGGGGGGGGGGGGGGGGGGGCGGGGGGGGGGGGGGGGGGGGGEGGGGGGGGGGGGGGGGGGGGFGGGEGGGGGGGGGGDEFGGGEGGGGGGGGGGGGGGFCGDFDGCEE8>FEGGGGGGGGGGGGGGD79FFFFFFGGGGDDGFFFDDFFFFGGFGEC4CF?=FGGA2C67C@AF)4?33)8A9<AABB65
@DE18INS60510:318:000000000-B6LD3:1:1101:11259:8165 1:N:0:GTAGAGGATCGACTAG
TCGGGAATATTGCGCAATGGAGGAAACTCTGACGCAGTGACGCCGCGTGCAGGAAGAAGGTTTTCGGATTGTAAACTGCTTTAGACAGGGAAGAACAAAGACAGTACCTGTAGAATAAGCTCCGGCTAACTACGTGCCAGCAGCCGCGGTAATACGTAGGGAGCGAGCGTTATCCGGATTTATTGGGTGTAAAGGGTGCGTAGACGGGAAGTCAAGTTAGTTGTGAAATCCCTCGGCTTAACTGAGGAACTGCAACTAAAACTGATTTTCTTGAGTACTGGAG
+
GGGGGGGGGGGGGGGGGGGGDGGFFFFEFGGGGGGGGGGGGGGGGGEGGGGGGGGGGGGGGGGGGEGCF>CFFGGGGGGGGGGGGGGGFGG7<FGGGGGGGGGGGGGFGGGGGGGGFF?CGGGCGGGGGGGGGGGFGGCFGDGGGGGEGGGGGGGG?FFGGGGGGGGGGGGCGGF8>EGGGGGFCCGGGGGGGGG5FGGGGGGGGGD:;8CG?F7CFFFCFGGG=CEFFFFGGCCFF:CFFFFFGGFG:59C4??FGGFF7=F>?A?A<@BFAA0:AAA2307
@DE18INS60510:318:000000000-B6LD3:1:1101:28691:8165 1:N:0:GTAGAGGATCGACTAG
TGGGGAATTTTGGACAATGGGCGAAAGCCTGATCCAGCAATGCCGCGTGCAGGATGAAGGCCTTCGGGTTGTAAACTGCTTTTGTACGGAACGAAAAGCTTCGGGTTAATACCCTGGAGTCATGACGGTACCGTAAGAATAAGCACCGGCTAACTACGTGCCAGCAGCCGCGGTAATACGTAGGGTGCAAGCGTTAATCGGAATTACTGGGCGTAAAGCGTGCGCAGGCGGTTTTGTAAGACAGAGGTGAAATCCCCGGGCTCAACCTGGGAACTGCCTTTGT
+
GGGGGGGGGGGGGFGGGGGGGGGGGGGFGGGGGGGGGGGGGGGGFGGGGGGGGGGGGFGGGGGGGGGGGGGGGGGGGGGCEFFGGGGGGGGGGGGGGGGGG?FGGGGGGGGGGGFGGGGGGGGEGGGGGGGGGGGDGGGGGGGGGGGGGGGGFGGGGFGGGGGGGFGGGGGGGEGGGGGGFGGGGGGGGGGGGGGGGGGGGG8ECFGGFGGGGGGG=GFGGGEGGGGGGGG>DGFFFFGCF@FFGGFCFGGGGFFFFD9FGFGGFFFFB)8:427?F:DFFF9
@DE18INS60510:318:000000000-B6LD3:1:1101:17573:8180 1:N:0:GTAGAGGATCGACTAG
TGGGGAATATTGCACAATGGGCGCAAGCCTGATGCAGCCATGCCGCGTGTATGAAGAAGGCCTTCGGGTTGTAAAGTACTTTCAGCGGGGAGGAAGGGAGTAAAGTTAATACCTTTGCTCATTGACGTTACCCGCAGAAGAAGCACCGGCTAACTCCGTGCCAGCAGCCGCGGTAATACGGAGGGTGCAAGCGTTAATCGGAATTACTGGGCGTAAAGCGCGCGCAGGCGGTTCGTTAAGTCAGATGTGAAATCCCCGGGCTCAACCTGGGAACTGCATCTGA
+
GFGGGGEGGGGGGGGGGGGGGGGGGGGGGGGGGFGGFGGGGGGGGGGGCGGGCGGGGGGGGGGGGGGGGGGGGF<FGFGGGGGGGGDEGGGGGEGC7:FDF<CDFGGGGGGGGGGGGGGGDFG;CGGGGGGGGGGGGGG7CFGGGGGDGGGGDFGGGGGGGGGFFFGGGGGE5EGGGGGGGDEGGGGEGGFGGGGGGGGFEGGGF?FF78:CEGG*:>FDGGGDGGG3CGDGGGGFF@5>FFFFGFFGFC7>CFFFCC(4C)97F?@B<@??7?BF>>AAAF=
@DE18INS60510:318:000000000-B6LD3:1:1101:9822:8210 1:N:0:GTAGAGGATCGACTAG
TGGGGAATATTGCACAATGGAGGAAACTCTGATGCAGCGACGCCGCGTGAGCGAAGAAGTAGTTCGCTATGTAAAGCTCTATCAGCAGGGAAGATAGTGACGGTACCTGACTAAGAAGCTCCGGCTAAATACGTGCCAGCAGCCGCGGTAATACGTATGGAGCAAGCGTTATCCGGATTTACTGGGTGTAAAGGGAGTGTAGGTGGCCAGGCAAGTCAGAAGTGAAAGCCCGGGGCTCAACCCCGGGACTGCTTTTGAAACTGCAGGGCTAGAGTGCAGGAGG
+
GGGGGGGGGGGGGGGGGGGGGGGGGGGGGGGGGGGGGGGGGGGGGGGGGGGGGGGGGGGGGGGGGCGGGGEFGGGGGGGGGGGGGGGGGGGGGGGGGGGGGGGGGGGGCGGGGGGFGGGGGGGGGGGGGGGGGGCFFFGGFGGGGGDGGGGGGGGGGGGGFGGGGGGGGGGGGGGG>EGGGGGGGGFCEGGF@CGAEE6E?FGGGGGGC5=CEFF:EGGD79CFCGFGGDGGGCG@EFGF@FBEDD357*>FGFFF75>AGF>C4:@F:).825644AF<:?F
@DE18INS60510:318:000000000-B6LD3:1:1101:22407:8226 1:N:0:GTAAAGGATCGACTAG
TGGGGAATATTGCACAATGGAGGAAACTCTGATGCAGCGACGCCGCGTGAGTGAAGAAGTAATTCGTTATGTAAAGCTCTATCAGCAGGGAAGATAGTGACGGTACCTGACTAAGAAGCTCCGGCTAAATACGTGCCAGCAGCCGCGGTAATACGTATGGAGCAAGCGTTATCCGGATTTACTGGGTGTAAAGGGAGTGTAGGTGGCCAGGCAAGTCAGAAGTGAAAGCCCGGGGCTTAACCCCGGGACTGCTTTTGAAACTGCAGGGCTAGAGTGCAGGAGG
+
GGGGGGGGGGGGGGGGGGGGGGGGGGGGGGGGGGGGGGGGGGGGGGGGGGGGGGGGGGGGGEGGGGFGGGGGGGGGGGGGGGGGGGGGGGGGFEGGGGGGGGGGGGGGGGGGGGGGGGGGGGGGCGGGGGGGGGGGGGGGFGGGGGG7FGGGGGGGGGGFCGGGFCFGGGGGGGGGGGGGGFFGGGGGGGBFFFEFGGGGGGGGGGGGGGGGGGGGGGGFFFFGG=FFGGGGG:DFFFGGFFFFGD;175FGGFFF=DA2>=*46749?@FFFFF))54<02@
@DE18INS60510:318:000000000-B6LD3:1:1101:12744:8227 1:N:0:GTAGAGGATCGACTAG
TGGGGAATATTGCACAATGGAGGAAACTCTGATGCAGCGACGCCGCGTGAGTGAAGAAGTAGTTCGCTATGTAAAGCTCTATCAGCAGGGAAGATAGTGACGGTACCTGACTAAGAAGCTCCGGCTAAATACGTGCCAGCAGCCGCGGTAATACGTATGGAGCAAGCGTTATCCGGATTTACTGGGTGTAAAGGGAGTGTAGGTGGCCAGGCAAGTCAGAAGTGAAAGCCCGGGTCTCAACCCCGGGACTGCTTTTGAAACTGCAGGGCTAGAGTGCAGGAGG
+
GGGGGGGGGGGGGGGGGGGGGGGGGGGGGGGGGGGGGGGGGGGGGGGFEGGFGGGGGGGG9FGGGGGGGGFGGGGGGGGGGGGGGGGGGGGGGGGGGGGGGGEGGGGGDGGGGGGFGFGGGGGGGGGGGGGGGGCGGDGGGGGGGGGDGDGGGGGGGGGGGGGGGGGGGGGGGGGGEGGGGGGGGGGDEGGGGGGCEGGGGGGGGGGGGGFGG5>CFGGGGGGG?7EDGFFGGG)7FFCDFFFEGGDG:7FF>FFFGGB>CBCF*5F0?F0:?DAFBFF<:05
@DE18INS60510:318:000000000-B6LD3:1:1101:25385:8234 1:N:0:GTAGAGGATCGACTAG
TGGGGAATATTGCACAATGGGCGCAAGCCTGATGCAGCCATGCCGCGTGTATGAAGAAGGCCTTCGGGTTGTAAAGTACTTTCAGCGGGGAGGAAGGGAGTAAAGTTAATACCTTTGCTCATTGACGTTACCCGCAGAAGAGGCACCGGCTAACTCCGTGCCAGCAGCCGCGGTAATACGGAGGGTGCAAGCGTTAATCGGAATTACTGGGCGTAAAGCGCACGCAGGCGGTTTGTTAAGTCAGATGTGAAATCCCCGGGCCCAACCTGGGAACTGCATCTGA
+
GGGGGGGGGGGGGGGGGGGGGGCEGGGGGGGGGGGGGGGGGGGGEGGGGGGGGGGGGGGGGGGGGGGGGGGGGGGGGGGEEGGGGGGGGDGGGFGGE@FGGCFGGGGGGGGGGGGGGGGGGGGGGCFCFGGGGGGGGGGGGGGGGGGEGGEGGGFFGGGFGGFGG@CGFGDEGGGEFFGGGDGGGDGGGGGGGGGGCFCFECEGFFFG+3:5EEGGD>GGGGGGGGGCEEG9DDGF:B7DFFFF:?FGFGGGGFFFGG9>DFDGFFF>07?058:??AB>9A?
@DE18INS60510:318:000000000-B6LD3:1:1101:12705:8265 1:N:0:GTAGAGGATCGACTAG
TGGGGAATATTGCGCAATGGAGGAAACTCTGATGCAGCGACGCCGCGTGAGTGAAGAAGTAATTCGTTATGTAAAGCTCTATCAGCAGGGAAGATAGTGACGGTACCTGACTAAGAAGCTCCGGCTAAATACGTGCCAGCAGCCGCGGTAATACGTATGGAGCAAGCGTTATCCGGATTTACTGGGTGTAAAGGGAGTGTAGGTGGCCATGCAAGTCAGAAGTGAAAATCCGGGGCTCAACCCCGGAACTGCTTTTGAACCTGTAGGCCTGGAGTCAAGATGG
+
F<FGGE@FEFGGG7FCCFGGGGGG<?FGGFCCEFGGGG7FFCDGGGGFGCFFEFGFGGDGCFGGGGGGGG;FCGFFGGCGCFGGGG9FFEG7FGGGGGFCGGGGFGGG,FFGCG,<9>FFGGEEGGCCBFGGFG,FFF<FFFFGGGGDGEGFGGGGF?86EGGGDCGGGGEGGGG>CGGGGFGFFGGDGGCCFGD>>:EGGG?CCDGF?@+2<CFEG7C>D4EFGG9?FEFG39)<>>D4@FF>GD:D5>CG>?F############################
@DE18INS60510:318:000000000-B6LD3:1:1101:6513:8276 1:N:0:GTAGAGGATCGACTAG
TGGGGAATATTGCACAATGGAGGAAACTCTGATGCAGCGACGCCGCGTGAGCGAAGAAGTAGTTCGCTATGTAAAGCTCTATCAGCAGGGAAGATAGTGACGGTACCTGACTAAGAAGCTCCGGCTAAATACGTGCCAGCAGCCGCGGTAATACGTATGGAGCAAGCGTTATCCGGATTTACTGGGTGTAAAGGGAGTGTAGGTGGCCAGGCAAGTCAGAAGTGAAAGCCCGGGGCTCAACCCCGGGACTGCTTTTGAAACTGCAGGGCTAGAGTGCAGGAGG
+
CFFGDFGG9;FEGGG96CAFFGGDFEFGGGGGGGGGGGDEGGGGGGCFF:CFGD=B7=AFEGGGFGDCEEFGGGFFGFDC<FEGGFGGGEGGEGGGCD<DFEGCF:FGGE8DB<DFCFFFFF7FGDG,EFFGGG8FCFFGG,FFGG@ECE*;F9<3:F@@9F@FFGGGG*:FCF@CGEGFGGGFCG3::99@F+:*C;FFGGFECFFGGFF58A5<+7CFCCFD?C+:FFFD353)05=4?>.7>CE)5074>6@47CA97@FG###################
@DE18INS60510:318:000000000-B6LD3:1:1101:12524:8278 1:N:0:GTAGAGGATCGACTAG
TGGGGAATGTTGCACAATGGAGGAAACTCTGATGCAGCGACGCCGCGTGAGTGAAGAAGTAGTTCGCTATGTAAAGCTCTATCAGCAGGGAAGATAGTGACGGTATCTGACTAAGAAGCTCCGGCCAAATACGTGCCAGCAGCCGCGGTGATACGTATGGAGCAAGCGTTATCCGGATTTACTGGGTGTAAAGGGAGTGTAGGTGGCCAGGCAAGTCAGAAGTGAAAGCCCGGGGCTCAACCCCGGGACTGCTTTTGAAACTGCAGGGCTAGAGTACAGGAGG
+
GGGGGGEGGGGGGGGGGGGGGGGGGGGGGGGGGGGGGGGGGGGGGGGFGGGGGGGGGGGGGGGGGGGGGGGGGGGGGGGGGGGGGGGGGGGGGGGGGGGGGGGGGGGGFGGGGGGFGGGGGGGGGGGGGGGGFGGGGGGGGGGGGGGGGGGGGGGGGGGGGFEFGCFGGGGCGGGGCECFFGGGGGGGGGGGGGGFDGGGGFGGFGGGFGFGFFF:FFGG7FGFDGF>?C5DGGGFD56=@F3;D=DGFFFD>FF6FGBFG?>CFFFFFFFB)549AFFF??F
@DE18INS60510:318:000000000-B6LD3:1:1101:22556:8289 1:N:0:GTAGAGGATCGACTAG
TGGGGAATATTGCACAATGGGGGAAACCCTGATGCAGCGACGCCGCGTGAAGGAAGAAGTATCTCGGTATGTAAACTTCTATCAGCAGGGAAGATAATGACGGTACCTGACTAAGAAGCCCCGGCTAACTACGTGCCGGCAGCCGCGGTAATACGTAGGGGGCAAGCGTTATCCGGATTTACTGGGTGTAAAGGGAGCGTAGACGGCGCAGCAAGTCTGATGTGAAAGGCGGGGGCTTAACCCCTGGACTGCATTGGAAACTGCTGTGCTTGAGTGCCGGAGG
+
GGGGGGGGGGGGGGGGGGGGGGGGGGGGGGGGGGGGGGGGGGGGGGGGGGGGGGGGGGGGGFGGGGGGGGGGGGGGGGGGGGGGGGGFFGGGGGGGGGGGGGGGGGGGGGGGGGGGGGGGGGGGGGGGGGGGGGGGGGGGGGGGGGGGGGGFGFGFGFGGGGGGGGGGGGGGGGGG?CEGGGGGGGGGGGGGGGGGEEGGGGGFGGGGGGGGFGGFFFGFGGGFCCFFFFGGGDGFFFGF==>EGGFFFFFGDFF?FF9<GF>6@?F?FF28(5A7A9>B;>F
@DE18INS60510:318:000000000-B6LD3:1:1101:23370:8289 1:N:0:GTAGAGGATCGACTAG
TGGGGAATATTGCACAATGGGCGCAAGCCTGATGCAGCCATGCCGCGTGTATGAAGAAGGCCTTCGGGTTGTAAAGTACTTTCAGCGGGGAGGAAGGGAGTAAAGTTAATACCTTTGCTCATTGACGTTACCCGCAGAAGAAGCACCGGCTAACTCCGTGCCAGCAGCCGCGGTAATACGGAGGGTGCAAGCGTTAATCGGAATTACTGGGCGTAAAGCGCACGCAGGCGGTTTGTTAAGTCAGATGTGAAATCCCCGGGCTCAACCTGGGAACTGCATCTGA
+
GGGGGGGGGGGGGGGGGGGGGGGGGGGGGGGGGGGGGGGGGGGGGGGGGGGGGGGGGGGGGGGGGGGFGGGGGGGGGGGFFGGGGGGGGGGGGGGGGGGGGGGGGGGGGGGGGGGGGGGGGGGGGGGGGGGGGGGGGGGGGGGGGGGGGGGGGGGGGGGGGGGGGGGGGGGCGEDEGGFGGGDEGGGGGGGGGEEGCFGFGGGGEGFF+<EFGEGDFFFDGGGGGGEGGGGD57C@FFF>@BFFGGFGFGG7CFFFGGFFGFGFFFFFFFFFFFFFFFFFAA#
@DE18INS60510:318:000000000-B6LD3:1:1101:20233:8298 1:N:0:GTAGAGGATCGACTAG
TGGGGAATATTGCACAATGGGGGAAACCCTGATGCAGCAACGCCGCGTGAGTGAAGAAGTATTTCGGTATGTAAAGCTCTATCAGCAGGAAAGAAAATGACGGTACCTGACTAAGAAGCCCCGGCTAACTACGTGTCAGCAGCCGCGGTAATACGTAGGGGGCAAGCGTTATCCGGATTTACTGGGTGTAAAGGGAGCGTAGACGGTTTTGCAAGTCTGAAGTGAAAGCCCGGGGCTTAACCCCGGGACTGCTTTGGAAACTGTAGGACTAGAGTGCAGGAGA
+
GGGGGGGGGGGGGGGGGGGGGGGGGGGGGGGGFGGGGGGGGGGGGGGGGEGFGGGGGGGGGGGGGGGGGGGGGGGGGGGGGGGGGGGGGEFFGGGGGGGFGGGGGGGGFFGGGGGGGGGGGGGDGGGGGGGGGGFGGGGGFFGGGGCEEEGGGGGFGFGGGGGGGFGGGGGGGGGGGGGGGGGGGGGGGGGFGGGGGGDCC:>FGGEGEGGGGF?FGGFFFFFG?GGGF=CCCCGEFFGCFFFFGGF)<FDGGFF6D648F40CF>?D?F43),5<AAAB###
@DE18INS60510:318:000000000-B6LD3:1:1101:11835:8308 1:N:0:GTAGAGGATCGACTAG
TGGGGAATATTGCACAGTGGGGGAAACCCTGATGCAGCGACGCCGCGTGAGCGAAGAAGTATTTCGGTATGTAAAGCTCTATCAGCAGGGAAGAAAATGACGGTACCTGACTAAGAAGCTCCGGCTAAATACGTGCCAGCAGCCGCGGTAATACGTATGGAGCAAGCGTTATCCGGATTTACTGGGTGTAAAGGGAGTGTAGGTGGCCAGGCAAGTCAGAAGTGAAAGCCCGGGGCTCAACCCCGGGACTGCTTTTGAAACTGCAGGGCTAGAGTGCAGGAGG
+
GGGGGGGGGGGGGGGGGGGGGGGGGGGGGGGGGGGGGGGGGGGGGGGGGGGGGGGGGGGG9FGGGGGGGGGGGGGGGGGGGGGGGGGGGGGGGGGGGGGGGGDGGGGGGGGGDGCFGGGGGGGGGGGGFGGGGGFGGGGGGGGGGGGGGGGGGGGGGGGGGGGGGGGGGGCFGGGGGGGGGGGFGGGGGCGFGGGGDGGGGGGGGGGFCFGGCC7CFFGG7<FFCCFGGGGGGGGBFFGFFFFDCEBD>5FGCFFFGG29CFF=9:@9:FBFFFFFF<ABFFF
@DE18INS60510:318:000000000-B6LD3:1:1101:4424:8320 1:N:0:GTAGAGGATCGACTAG
TGGGGAATATTGCACAATGGGGGAAACCCTGATGCAGCAACGCCGCGTGAGTGACGAAGTATTTCGGTATGTAAAGCTCTATCAGCAGGAAAGAAAATGACGGTACCTGACTAAGAAGCCCCGGCTAACTACGTGCCAGCAGCCGCGGTAATACGTAGGGGGCAAGCGTTATCCGGCTTTACTGGGTGTAAAGGGAGCGTAGACGGTTTTGCAAGTCTGAAGTGAAAGCCCGGGGCTTAACCCCGGGACTGCTTTGGAAACTGTCTGCCTCGAGTGCAGGAGT
+
-;<FEEEGDGGGGFGEFGFFGGGGDGG@FGC,EFGGGG8FGGDF@CCGECFGGF,?8FEFGFGDGFGGGFGGGGGGGGGGGFFGDFDDEC<,BFG,FBGFFECFGGGGGG<E,CA,DFFCFGDGGG:DGDAF7F8CGGDG,FFGDGEDECFFGG7FCECE7:C11*8CGCGGGGGG7BEF<FGFGFCEEGG@FGGCEGDGE55CGGGG5CCGG79?FGFGGFC6C7?CGG#####################################################
@DE18INS60510:318:000000000-B6LD3:1:1101:14193:8327 1:N:0:GTAGAGGATCGACTAG
TCGGGAATATTGCGCAATGGAGGAAACTCTGACGCAGTGACGCCGCGTGCAGGAAGAAGGTTTTCGGATTGTAAACTGCTTTAGACAGGGAAGAACAAAGACAGTACCTGTAGAATAAGCTCCGGCTAACTACGTGCCAGCAGCCGCGGTAATACGTAGGGAGCGAGCGTTATCCGGATTTATTGGGTGTAAAGGGTGCGTAGACGGGAAGTCAAGTTAGTTGTGAAATCCCTCGGCTTAACTGAGGAACTGCAACTAAAACTGATTTTCTTGAGTACTGGAG
+
GGGGGGGGGGGGGCFEEGGGGGGGGFGGGGGGGGGGGGEFGGGGCGGGGGGFGGGGGGGGGGGGGGGGGGFGFCFGGGGGGGGGGCFGGGGGGGGGGGGGGGGGGG?FGGGGGCFFFGGGGGGGGGGDGGGGGGGGGGGGGGGGGGGGGGGDGGGGGGGGDGGGGDDGGGGGGFGGGGGGGGG??F>;AC?FGCGEGEGCGGGCGGGGE5CGFGFGGGGFGGGF5C9CGGGFFF3BD@DGFFFFGGFCFFGFGFFFCD?0*9CG*6FAF?<AB>>AFFF>BB>
@DE18INS60510:318:000000000-B6LD3:1:1101:4434:8336 1:N:0:GTAGAGGATCGACTAG
TGGGGAATATTGCACAATGGGGGAAACCCTGATGCAGCAACGCCGCGTGAGTGAAGAAGTATTTCGGTATGTAAAGCTCTATCAGCAGGAAAGAAAATGACGGTACCTGACTAAGAAGCCCCGGCTAACTACGTGCCAGCAGCCGCGGTAATACGTAGGGGGCAAGCGTTATCCGGATTTACTGGGTGTAAAGGGAGCGTAGACGGTTTTGCAAGTCTGAAGTGAAAGCCCGGGGCTTAACCCCGGGACTGCTTTGGAAACTGTAGGACTAGAGTGCAGGAGA
+
EGGGGGGGFGFFGGGGFGGGGGGGGGGFGGFFGGGFGGFGGGGCFEGGGGGEFG,?CFGGFFGGGGGBFGGGGGGGGGGGGGGGGGGGF:FGEGGGGGGGGGGGGGGGGGGGGEGGGGGGCGGGGGGFGGGGGGGGFGFGGGGGG7FEGGGGGGGGGFGEGGDCEEFEEEEGGGGG@EGGFGFFFGGCEFGFFCEGG*:8E8CCEGGGGGGGGFCCCFFGGF7D?CFFG*>CD:3>>FGGFFFEDG:55CFGC==BD6:AFFGGFAF27F?09>46AABB###
@DE18INS60510:318:000000000-B6LD3:1:1101:13011:8337 1:N:0:GTAGAGGATCGACTAG
TCGGGAATATTGCGCAACGGAGGAAACTCTGACGCAGTGACGCCGCGTGCAGGAAGAAGGTTTTCGGATTGTAAACTGCTTTAGACAGGGAAGAACAAAGACAGTACCTGTAGAATAAGCTCCGGCTAACTACGTGCCAGCAGCCGCGGTAATACGTAGGGAGCGAGCGTTATCCGGATTTATTGGGTGTAAAGGGTGCGTAGACGGGAAGTCAAGTTAGTTGTGAAATCCCTCGGCTTAACTGAGGAACTGCAACTAAAACTGATTTTCTTGAGTACTGGAG
+
GGGGGGGGGGGCG@FGGGGGDFGGGGGGGGGGGGGGGGGGGGGGGGGGGGGGGGGGGGGGGFGGGGGGGGGGGGGGGGGGGGGGGGGDGGGGGGGGGGGGGGGGGDGGGGGGGGGGGGDGGGGGGGGGGGGGGGG>FGGGGGGGGGGDGGGGGGGGCCGDGGGEGGGGGGGGGGGGGGGEGCFGGGGGGEGCFGGGGGGDEGGGGGGGGGGFGGGGGGGGGDFGGG7CFGFFFGDFFFGFFFFFGGFGFDGGG466C455:?GCFFFBDFF>4A:AFF#####
@DE18INS60510:318:000000000-B6LD3:1:1101:24513:8379 1:N:0:GTAGAGGATCGACTAG
TGGGGAATATTGCACAATGGGGGAAACCCTGATGCAGCAACGCCGCGTGAGTGAAGAAGTATTTCGGTATGTAAAGCTCTATCAGCAGGAAAGAAAATGACGGTACCTGACTAAGAAGCCCCGGCTAACTACGTGCCAGCAGCCGCGGTAATACGTAGGGGGCAAGCGTTATCCGGATTTACTGGGTGTAACGGGAGCGTAGACGGTTTTGCAAGTCTGAAGTGAAAGCCCGGGGCTTAACCCCGGGACTGCTTTGGAAACTGTAGGACTAGAGTGCAGGAGA
+
GGGGGGGGGGGGGGFGGFGGGGGGGGGFGGGGGGGGGGGGGGGGGGGGGGGGGGGGGGGFCFGGGGGGGGGGGGGGG9FFGGGGGGGGFCGDCCFGFFGGGEGGGGGFGGGGGGGGGGGGGGEEGEGFGGGGGGGGGGFGGGGGGG>EGGGGGGG9EFGGGGGGGGGEGGGGGGGGCEEGGGEEGFF5:FGFDGGCCCEEECGGCE=EGGGGGGGGGGF>FGGGGGCGGFCDGGGDF>FFBFFED=<C>4CGG??4CC)4F6DFFFFBFFF?<4-6AFD:435
@DE18INS60510:318:000000000-B6LD3:1:1101:22000:8392 1:N:0:GTAGAGAATCGACTAG
TGGGGAATATTGCACAATGGGGGAAACCCTGATGCAGCAACGCCGCGTGAAGGATGACGGTTTTCGGATTGTAAACTTCTTTTCTTAGTGATGAAGACAGTGACGGTAGCTAAGGAATAAGCATCGGCTAACTACGTGCCAGCAGCCGCGGTAATACGTAGGATGCAAGCGTTATCCGGATTTACTGGGTGTAAAGGGAGCGCAGGCGGGACTGCAAGTTGGATGTGAAATACCGTTGCTTAACCACGGAACTGCATCCAAAACTGTAGTTCGTGAGTGAAGT
+
GGGGGGCFGGGGGGGFFFGFGGGGGGGEGGGGGGGGGGGGGGGGGGGGGGGFGGGGGGDGFGCFFGGGGGGGGGGGGGGGGGGGGGGGGGGGGGGFGGGGGCFGGCGGGGGGGGGGCFEDFGGGGGGEGGCFGGG7F8DGDGGFGGGEG7FFDEG9FFGCFGGCCF@DFGGGGGC;FCC8CEGEFFCGGGDFFFF++*ACEEDG=::8CG=CEFGGGFCF>*<08<+:9EFFGC37)8DF=?46DF>CD<CGGFF?CF>)9*9F?AFA>FA)(4:0:AF2<A@
@DE18INS60510:318:000000000-B6LD3:1:1101:14944:8397 1:N:0:GTAGAGGATCGACTAG
TCGGGAATATTGCGCAATGGAGGAAACTCTGACGCAGTGACGCCGCGTGCAGGAAGAAGGTTTTCGGATTGTAAACTGCTTTAGACAGGGAAGAACAAAGACAGTACCTGTAGAATAAGCTCCGGCTAACTACGTGCCAGCAGCCGCGGTAATACGTAGGGAGCGAGCGTTATCCGGATTTATTGGGTGTAAAGGGTGCGTAGACGGGAAGTCAAGTTAGTTGTGAAATCCCTCGGCTTAACTGAGGAACTGCAACTAAAACTGATTTTCTTGAGTACTGGAG
+
GGGGGGGGGGGGGCFGGGGGGGGGGFGGGGGGGGGGGGGGGGGGGGGGGGGGGGGGGGGGFGGGGGGCFGGGGGGGGGGGGGGGGGGGGGFGGGGGGGGGGGGGGGGGGGGGGGGGGFFGGGGGGGGGGGGGGGGGGGGGGGGGGGGGGGGGGGGGGGGGGGGGGGGGGGGGGGGGGGGGGCGGGGGGGGGGGGGGEGGEGGGGGGGEGGEGGGGGGGGGGGGG=FFGGGC4CGGFFFGGFFFFGGFG>FGDCFFFGGFFGFGGFF@AAF>ADA79ABFAFFF
@DE18INS60510:318:000000000-B6LD3:1:1101:18662:8401 1:N:0:GTAGAGGATCGACTAG
TCGGGAATATTGCGCAATGGAGGAAACTCTGACGCAGTGACGCCGCGTGCAGGAAGAAGGTTTTCGGATTGTAAACTGCTTTAGACTGGGAAGAACAAAGACAGTACCTGTAGAATAAGCTCCGGCTAACTACGTGCCAGCAGCCGCGGTAATACGTAGGGAGCGAGCGTTATCCGGATTTATTGGGTGTAAAGGGTGCGTAGACGGGAAGTCAAGTTAGTTGTGAAATCCCTCGGCTTAACTGAGGAACTGCAACTAAAACTGATTTTCTTGAGTACTGGAG
+
GGGGGGGGGGGGGGGGGGGGGGGGGGFEGGGGGGGGGGGGGGGEGGGGGGGFGGGGGGGGEFGGGGGGGGGGGGGGGGGGEEGFGGGGGGGGGGGGGGGGGGGGGGGGGGGGGGGGGGDGFGGGGGGGGGGGGGGFGGGGGGGGGGGGGGGGGGGGGGGGGGGGGGDGGGGGGFFGCEEGGGGGGGGGGGGGFFGGGGDEGGGGGGGCEEGGGFGGGGGFFFGGDGGGGGC*><5@EFGFFF?FGG@G@46F49?FGG4)2=FFFFFF<@<A4>?FA2<ABFF
@DE18INS60510:318:000000000-B6LD3:1:1101:8533:8402 1:N:0:GTAGAGGATCGACTAG
TGGGGGATATTGCACAATGGGGGAAACCCTGATGCAGCGACGCCGCGTGGAGGAAGAAGGTTTTCGGATTGTAAACTCCTGTCGTTAGGGACGATAATGACGGTACCTAACAAGAAAGCACCGGCTAACTACGTGCCAGCAGCCGCGGTAAAGCGTAGGGTGCAAGCGTTGTCCGGAATTACTGGGTGTAAAGGGAGCGCAGGCGGGAAGACAAGTTGGAAGTGAAAACCATGGGCTCAACCCATGAATTGCTTTCAAAACTGTTTTTCTTGAGTAGTGCAGA
+
GGGGGGGDGGGGGGGGGGGGGGGGGGGGGGGGGGGGGGGGGGGGGGGGGGFGGEFGGGGGGGGGGGGGGEGGGGGGGGGFGGGGGGGGGFGGGGGGGGGGFGGGGGGGGGGGGGGGGGGGGGGGGGGGGGGGGGGGGGGGGGGGGGGGGGGGGGGGGGGGGGGGCFGGGGGGGGGGGGGGGGGGGGFGEFGGGGGGGGGGEEGGGGGGGGFGGCFFFGGG7CFGGGEGGGGGGFGFFFGGFFB>5:7CFFFCFFFFGGFFGFFFF<F127><)4<BB<:>ABF
@DE18INS60510:318:000000000-B6LD3:1:1101:3633:8405 1:N:0:GTAGAGGATCGACTAG
[truncated: 64,296,307 more chars]
