# Supplementary material for: Effect of radiotherapy on the gut microbiome in pediatric cancer patients: a pilot study
Source: PeerJ. 2019 Sep 23;7:e7683. doi: 10.7717/peerj.7683 (PMC6761921; doi:10.7717/peerj.7683)
Supplement: Supplemental Information 12 — Male at age of 4.5, taking a sample from healthy kid 2 as control 2 (C2). [file peerj-07-7683-s012.gz]

Archive with 1 entries (1 files):
- GEN171113_S_16s_sample10_2_V3V5_FWD.fastq
