# Supplementary material for: Effect of radiotherapy on the gut microbiome in pediatric cancer patients: a pilot study
Source: PeerJ. 2019 Sep 23;7:e7683. doi: 10.7717/peerj.7683 (PMC6761921; doi:10.7717/peerj.7683)
Supplement: Supplemental Information 12 — Male at age of 4.5, taking a sample from healthy kid 2 as control 2 (C2). [file peerj-07-7683-s012.gz › GEN171113_S_16s_sample10_2_V3V5_FWD.fastq]

@DE18INS60510:318:000000000-B6LD3:1:1101:18954:2108 1:N:0:GTAGCGGATTCTAGCT
TGAGGAATATTGGTCAATGGACGCAAGTCTGAACCAGCCATGCCGCGTGCAGGAAGACGGCTCTATGAGTTGTAAACTGCTTTTGTACGAGGGTAAACTCACCTACGTGTAGGTGACTGAAAGTATCGTACGAATAAGGATCGGCTAACTCCGTGCCAGCAGCCGCGGTAATACGGAGGATTCAAGCGTTATCCGGATTTATTGGGTTTAAAGGGTGCGTAGGCGGTTTGATATGTTAGAGGTGAAATCCCGGGGCTTAACTCCGGAACTGCCTCTAATACTG
+
GGGGGGGGGGGGGGGGGGGGGGGGGGGGGGGGGGGGGGGGGGGGGGGGGGGGGGGGGGGGGGGGGGA,8@FFFAAGGGGGGGGGFF9BC**31FFGGGGGFGEGGEEGFGGG9CA,8C,,,,8F@FGEGCCCE:F*<,7,?>FCECCFFGGGGGFGG7@FDCEC*:5>?88CC?G5CCDCCGGGCCF8EGGGGFGD*;8C+<<A?CEGGCF+9:5FEGGGCDG48<EGGDC7:C*9BF7*9FFFCF6DB<DC)7)7DF06*8?DE9)33:)5:?B(.6A<A<6
@DE18INS60510:318:000000000-B6LD3:1:1101:15839:2158 1:N:0:GTAGAGGATTCTAGCT
TGGGGAATATTCCGCAATGGGCGCAAGCCTGACGGAGCAGTGCCGCCTGAATGAAGAAGGTCTTCGGATTGTAAAGTTCTGTCATTAGGGACGAAGGACCTATGCAAACAGTGTAGGGAATGACGGTACCTAAGGAGGAAGCTCCGGCTAACTACGTGCCAGCAGCCGCGGTACTACGGAGGATGCGAGCGTTATCCGGATTTATTGGGTTTAAAGGGTGCGTAGGCGGTTTATTAAGTTAGTGGTTAAATATTTGAGCTAAACTCAATTGTGCCATTAATAC
+
GGGGGGGGGGGGGGGGGGGGGGGGGGGGGGGGCFDGGGGGFGGGGGGGGGGFGGGGGGGGGGGGGGGDGGCFGGGGGFGGGGGGFFFEF7:DFG@CECCGGGEGGG@FGGGFDFG9::,4CFGGG>FGGFC,?<F9FGF+<<:CCCCCEGGGG9FC>CFFCFC*2@:C5*8?>*<@FE>5?G5EGG>>CEEGGGGGG*8**2@99@CFECGEGF+9FDGGGGGGEGG3=:DDGDG***2?4@@FGFFGFFD7CFF?CG0<7*06@D*4<B)6A44<<AF<BA6
@DE18INS60510:318:000000000-B6LD3:1:1101:14724:2177 1:N:0:GTAGAGGATTCTAGCT
TGGGGAATCTTCCGCAATGGGCGAAAGCCTGACGGAGCAACGCCGCGTGAGTGATGACGGCCTTCGGGTTGTAAAACTCTGTGATCCGGGACGAAAAGGCAGAGTGCGAAGAACAAACTGCATTGACGGTACCGGAAAAGCAAGCCACGGCTAACTACGTGCCAGCAGCCGCGGTAATACGTAGGTGGCAAGCGTTGTCCGGAATTATTGGGCGTAAAGCGCGCGCAGGCGGCTTCCCAAGTCCCTCTTAAAAGTGCGGGGCTTAACCCCGTGATGGGAAGGT
+
GGGGGGGGGGFFFEGCCFDFGGGGGGGFGGGGGEGEGGGFAFGFCEGCFGCEGGGGGGGGGGGGGGGGGEEECFEGGGGGGGGGGGGG:++CCEC:FFDFGGFGGFFDD7CC:CCF:FGGDC@CCFFGG@FE@EGEECFCF,>FGEGGGDGGEGGGGGGGCF:9+@E;EFGGEECE8@EGGFCFCCCFGGGFEG*ACE:C5C5*78+<FEFFGEE5CGFF59:>CD77EGGGGCD?FF7*8987FEF7@DF*:@*1CD;>3>GFFAFA?##############
@DE18INS60510:318:000000000-B6LD3:1:1101:23649:2192 1:N:0:GTAGAGGATTCTAGCT
TCGAGAATCATTCACAATGGGGGAAACCCTGATGGTGCGACGCCGCGTGGGGGAATGAAGGTCTTCGGATTGTAAACCCCTGTCATGTGGGAGCAAATTAAAAAGATAGTACCACAAGAGGAAGAGACGGCTAACTCTGTGCCGGCAGCCGCGGTAATACAGAGGTCTCAAGCGTTGTTCGGAATCACTGGGCGTAAAGCGTGCGTAGGCTGTTTCGTAAGTCGTGTGTGAAAGGCGCGGGCTCAACCCGCGGACGGCACATGATACTGCTAGACGAGAGTAA
+
GGGGGGGGGGGGGGGGGGGGGGGGGGGGGGGGGGGGGGGGGGGGGGGGGGGGGGGGGGGGGFGGFGGGGGGGGGGGGFGGGGGGGGCFGFDGFGGGGGFGGGGGGGGGGGGGGGDFGG8FEFGGGGGGGDGGGGGGGGGF9FAGGGGGGGGGGGGGEGGGGF?ACCFFGGGGGGEEFGGGGGGGGGGGGGGCFGGGGFF@>CCEDEGGGGCFC99FGFCFGGFG:*:92CDC*:400<>GD>537EFGDDDCDDBDG:(498F779BABF#############
@DE18INS60510:318:000000000-B6LD3:1:1101:23204:2240 1:N:0:GTAGAGGATTCTAGCT
TGAGGAATATTGGTCAATGGACGCAAGTCTGAACCAGCCATGCCGCGTGCAGGAAGACGGCTCTATGAGTTGTAAACTGCTTTTGTACGAGGGTAAACTCACCTACGTGTAGGTGACTGAAAGTATCGTACGAATAAGGATCGGCTAACTCCGTGCCAGCAGCCGCGGTAATACGGAGGATTCAAGCGTTATCCGGATTTATTGGGTTTAAAGGGTGCGTAGGCGGGTTGATAAGTTAGAGGTGAAATCCCGGGGCTTAACTCCGGAACTGCCTCTAATACTG
+
GGGGGGGGGGGGGGGGGGGGGGGGGGGGGGGGGGGGGGGGGGGGGGGGGGGGGGGGGGGGGDGG,EFGGGGGFGGGGFGGGFGGGGGGGEGGFFGGGGGGGFCFGFGFGGGGGGGGGGGGGGGGGCGGEGGGGGGGGGGGFGGGGFGGGGGGGFGGGGGGGGGFEGGGEEEGGGFEGGCCBFFGGGFG85CDCFEGCECFFEGFFGAE86<FCCCCGDC9DGDFEG*9CGGFCC>F?FF79FFF:A=7*99CDFFEGC?AF@FGFBDBFF?2:2:?A<><ADF
@DE18INS60510:318:000000000-B6LD3:1:1101:15056:2247 1:N:0:GTAGAGGATTCTAGCT
TGGGGAATATTGCACGATGGAGGAAACTCTGATGCAGCGATGCCGCGTGAGGGAAGAAGGTTTTAGGATTGTAAACCTCTGTCTTCGGGGACGAAAAAAGACGAAACCTGAGGAGGAAGCTCCGGCTAACTACGTGCCAGCAGCCGCGGTAATACGTAGGGAGCGAGCGTTGTCCGGAATTACTGGGTGTAAAGGGAGCGTAGGCGGGATCGCAAGTCAGATGTGAAAACTATGGGCTTAACCCATAAACTGCATTTGAAACTGTGGTTCTTGAGTGAAGTAG
+
GGGGGGGGGGGGGGGGECFGFGGGGGGGGGGGGGGGGCFF8FGFEGECFEGGGGGGGGGGGGGGGGFGDEG9FFGGGGGGGGGGGGGGGGGEGGEGGGGGGGGGGGGGFGGGGGGGGGGFFGGGGGGGGGGGGGGGGGGGGFGGGGEGG:FGGFGGC:FGF@CFDEGGD<8EFFCGGGGGGGC+CCF0CECFCFFE5CEEEGGEFEGGG5:58EEEG7CFF*<CEGGGF6CFCCFFF554=4?:D*)9*:*2*9@B7C<9C=*;9A@7(9<2:5?47)69-:F
@DE18INS60510:318:000000000-B6LD3:1:1101:8526:2255 1:N:0:GTAGAGGATTCTAGCT
TGAGGAATATTGGTCAATGGACGCAAGTCTGAACCAGCCATGCCGCGTGCAGGAAGACGTCTCTCTGAGTTGTAAACTGCTTTTGTACGAGGGTAAACTCACTTACGTGTAGGTGACTGAAAGTATCGTACGAATAAGGATCGGCGAATTACGGGCCAGCAGCCGCGGTAATACGGAGGATTCAAGCGTTATCCGGCTGAATTGGGTTGAAAGGGTGCGCAGGCGGTTGGATAAGTTAGAGGTGAACTCCCGGGGCTGAACTACGGAACTGCCTCTAATACGG
+
EF6CCFCFCC-6,FFF?FGCFGGGG:@CEFGGGFFCE8CFFGGE@CFGD@<C=?CC8E@,,:9,,:B<<EA<BEFFGGFFGD,C<4C?<?B:C8,4BC5E54,BE,4BB,,,?CB955C<F<FB,588@F+@B=FG9<,,>F@F>@>F*>,,D*5551@E<F<<C785*=8+,<F@FB::5+<2<B#################################################################################################
@DE18INS60510:318:000000000-B6LD3:1:1101:17659:2278 1:N:0:GTAGAGGATTCTAGCT
TGGGGGATATTGCGCAATGGGGGCAACCCTGACGCAGCAACGCCGCGTGAAGGATGAAGGTTTTCGGATTGTAAACTTCTTTTATTAAGGACGAAAAATGACGGTACTTAATGAATAAGCTCCGGCTAACTACGTGCCAGCAGCCGCGGTAATACGTAGGGAGCAAGCGTTGTCCGGATTTACTGGGTGTAAAGGGTGCGTAGGCGGCTTTGCAAGTCAGATGTGAAATCTATGGGCTCAACCCATAAACTGCATTTGAAACTGTAGAGCTTGAGTGAAGTAG
+
GGGGGGGGGGGGGGGGGGGGGGGGGGGGGGGGGGGGGGGGGGGGGGGGGDGGGGGGGGGGGGGGGGGGDGGGGGGGGGGGGGGGGGGGGGGGGGGGGGGGGGGGGGGGGGGGGDGGGGGGGGGGGGGGGGGGGGGGGGGGGGGGGGGGGGGGGGGGGGGFGGFGG7CGGGGGGGGGDGDGGGGGGGGGGEG<EGGD@>GGGGGGG5EGCE?FGGGG?DGGFG9>CFCCGFFGGG:FF>CGFFFDGG4FF7DFG??FCGF9D?CG?<?<AFF33<?AFA#####
@DE18INS60510:318:000000000-B6LD3:1:1101:22440:2283 1:N:0:GTAGAGGATTCTAGCT
TGGGGAATCTTCCGCAATGGACGAAAGTCTGACGGAGCAACGCCGCGTGAGTGATGACGGCCTTCGGGTTGTAAAGCTCTGTTAATCGGGACGAAAGGCCTTCTTGCGAATAGTTAGAAGGATTGACGGTACCGGAATAGAAAGCCACGGCTAACTACGTGCCAGCAGCCGCGGTAATACGTAGGTGGCAAGCGTTGTCCGGAATTATTGGGCGTAAAGCGCGCGCAGGCGGATAGGTCAGTCTGTCTTAAAAGTTCGGGGCTTAACCCCGGGCTGGGATGGA
+
GGGGGGGGGGGGGGGGGGGGGGGEGGGGGGGGGGGGGGGGGGGGGGGEGD@FGDFGGGGGGGGGGGGGGDFGDGGGG9FFGGFGGGGFGEGGGGGGCFGGGGGGGGGGEEG@FFGGGGGGGFF;@FGEGGFEGGGDGF@FGCGGGGGFGGGGGGGGGGGFCF@FFGGGCGGGGG>EGGGGGCEFEF?FGGGGGG8EGEGGDG*:><ECFGDFFEGGGGFGDGGGGGGDGGGD<DC@4@CF:FF*7CFF=CFFG4=FGG9953CG?>42?30(3(7414:42?F
@DE18INS60510:318:000000000-B6LD3:1:1101:18396:2287 1:N:0:GTAGAGGATTCTAGCT
TGGGGAATCTTCCGCAATGGGCGAAAGCCTGACGGAGCAACGCCGCGTGAGTGATGACGGCCTTCGGGTTGTAAAACTCTGTGATCCGGGACGAAAAGGCAGAGTGCGAAGAACAAACTGCATTGACGGTACCGGAAAAGCAAGCCACGGCTAACTACGTGCCAGCAGCCGCGGTAATACGTAGGTGGCAAGCGTTGTCCGGAATTACTGGGCGTAGAGCGCACGTAGGCTGTAGTGTAAGTCAGGGGTGAAATCCCACGGCTAAACCGTGGAACTGCCTTTG
+
GGGGGGGGGGGGGGGGGGGGGGGGGGGGGGGGGGGGGGGGGGGGGGGGGGGGGGGGGGGGGGGGGGGGFGGGGGGGGGGFGGGGGGGGGGGGGGGGGGGGGGGGGGGGGGGGGGGFGGGGGGGGGGGGGGGGGGGGFGGGGGGGGGGGGGGGGGGGGGGGCFGGGG6FGGEDGGGGGCGGGEFFGGGGGGGGGG>CGEGGGGGGGGGGFFFFCE**:CCFGGGGDGCFDFGGFFCFFFGGF7BFGGFGBGGGG6FFGGF;GF3*0)<BFEF############
@DE18INS60510:318:000000000-B6LD3:1:1101:19464:2316 1:N:0:GTAGAGGATTCTAGCT
TGGGGAATTTTGGACAATGGGCGCAAGCCTGATCCAGCTATTCCGCGTGTGGGATGAAGGCCCTCGGGTTGTAAACCACTTTTGTAGAGAACGAAAAGACATCTTTGAATAAAGGATGTTGCTGACGGTACTCTAAGAATAAGCACCGGCTAACTACGTGCCAGCAGCCGCGGTAATACGTAGGGTGCGGGCGTTAATCGGAATTACTGGGCGTAAAGGGTGCGCAGGCGGTTGAGTAAGACAGATGTGAAATCCCCGAGCTTAACTCGGGAATGGCATATGT
+
GGGGGGGGGGGGGGGGGGGGGGGGGGGGGGGGGGGGGGGGGGGGGGGGGGGGDGGGGGGGGGGGGGGGGGDGGGGGGGGGGGGGGGGGGGFGGGGGGGGGGGGGGGGGFGGCGGGGGGGGGGGGGGGGGGGGGGGGGGGGGGGGGGGGCGGGGGGGGGGGGGGGGGGGGGGGGCGGGGGFGGGGGFGGGGGGGGGGGGGGG55CC7EFGFGGGGGGGFGGGGGGEDGGGGGGGGGFFFGF?@FFGGBFFFCGGFF?FGF>G)0:@AFA?EBFFFFBFFF?<AB
@DE18INS60510:318:000000000-B6LD3:1:1101:15152:2322 1:N:0:GTAGAGGATTCTAGCT
TGGGGAATATTGCACAATGGAGGAAACTCTGATGCAGCGATGCCGCGTGAGGGAAGAAGGTTTTAGGATTGTAAACCTCTGTCTTCAGGGACGAAAAAAGACGGTACCTGAGGAGGAAGCTCCGGCTAACTACGTGCCAGCAGCCGCGGTAATACGTAGGGAGCGAGCGTTGTCCGGAATTATTGGGCGTAAAGCGCGCGCAGGCGGCTTCCCAAGTCCCTCTTAAAAGTGCGGGGCTTAACCCCGTGATGGGAAGGAAACTGGGAAGCTGGAGTATCGGAGA
+
GGGGGGGGGGGGGGGGGGGGGGGGGGGGGGGGGGGGGGGGGGGGGGEFGGGGGGGGGGGGGGGGGGGGGGGGGGGGGGGGGGGGGGGGGGGGGGGGGGGGGGGGGGGGGGGGGFGGGGGGGGGGGGGGGGGGGGGGGGGGGGGGGGGGGGGGGGGGFGGGGGGGGGGGGGGGGGGDG8EGGGGGGGGGGEGGGGGEGGGGDGGGGGGGGDGGFGGG<FFFGGDC7CE7CFGGDCGEF@FGFFFFGG>D7CFGGF)8<C<0D*CDF<FB:F>BBF>B9<1;?FD
@DE18INS60510:318:000000000-B6LD3:1:1101:23225:2330 1:N:0:GTAGAGGATTCTAGCT
TGAGGAATATTGGTCAATGGACGCAAGTCTGAACCAGCCATGCCGCGTGCAGGAAGACGGCTCTATGAGTTGTAAACTGCTTTTGTACGAGGGTAAACTCACCTACGTGTAGGTGACTGAAAGTATCGTACGAATAAGGATCGGCTAACTCCGTGCCAGCAGCCGCGGTAATACGGAGGATTCAAGCGTTATCCGGATTTATTGGGTTTAAAGGGTGCGTAGGCGGTTTGATAAGTTAGAGGTGAAATCCCGGGGCTTAACTCCGGAACTGCCTCTAATACTG
+
GGGGGGGGGGGGGGGGGGGGGGGGGGGFGGGGGGGGGGGGGGGGGGGGGGGGGGGFGGGGGGGG,DFGGGGGFGGGGFFGFGGGGGGGFCCFGFGGGGGGGGGGGGGGGGGGGGGGFGFGGGGGGGGGGGGGGGCGGGGCGGGGGEFGGFGGGGGGGGGGGGFFG>EGGGGGGGGGGGGGGFGGGGGGGGGGGGGGDCEGGGGGGG5EEGFGGGGGGGDCCGDFGD7D:EG7>CDF?F:>FFFFGGFGFFGGGEFEGF?FGF:*5(.41??)4,.(<<2<BAF
@DE18INS60510:318:000000000-B6LD3:1:1101:12733:2352 1:N:0:GTAGAGGATTCTAGCT
TGGGGAATATTGCGCAATGGGGGCAACCCTGACGCAGCAACGCCGCGTGAAGGATGAAGGTTTTCGGATTGTAAACTTCTTTTATTAAGGACGAAAAATGACGGTACTTAATGAATAAGCTCCGGCTAACTACGTGCCAGCAGCCGCGGTAATACGTAGGGAGCAAGCGTTGTCCGGATTTACTGGGTGTAAAGGGTGCGTAGGCGGCTTTGCAAGTCAGATGTGAAATCTATGGGCTCAACCCATAAACTGCATTTGAAACTGTAGAGCGTGAGTGAAGGAG
+
GGGGGGFGDGFGGEGGDGGGFGGGGFGFE8FEGEDGEGGGFEGGGGGFGGEGCGFGGGGGCFGGGGG>FGGFGGFGGGGGGGGGGG;FGCGGGG*CEFGGFFEGFGDGGGGGGFGGGGGGGFCGGGEGGCF9CEFCGGFGGCG>FEGGG8>C@FGF9:FGDGEGCGGGG>AE8<FGEGG5FFGGGGG@EEG?FEGDG>EGGGGGFGGGD50A7CCFGFFGGGG:EGEDGFFGGGGFFF<C??F>GE:>BG7*2*1=7C9)??DG4<FF###############
@DE18INS60510:318:000000000-B6LD3:1:1101:9566:2365 1:N:0:GTAGAGGATTCTAGCT
TGAGGAATATTGGTCAATGGACGCAAGTCTGAACCAGCCATGCCGCGTGCAGGAAGACGGCTCTATGAGTTGTAAACTGCTTTTGTACGAGGGTAAACTCACCTACGTGTAGGTGACTGAAAGTATCGTACGAATAAGGATCGGCTAACTCCGTGCCAGCAGCCGCGGTAATACGGAGGATTCAAGCGTTATCCGGATTGATTGGGTTTAAAGGGTGCGTAGGCGGTTTGATAAGTTAGAGGTGAAATCCCGGGGCTGAACTCCGGAACTGCCTATAATACTG
+
FGFCEFFGGGGGGGGGGFGGGFGGGGGEFGEFGGGGGFFGGGGFGGGGGDGEGGGGGC=FEFG8FFGGFFFFAFGGGGFGCFCFGGGGG:CCG>FFGGGGGGGGGGGEFCGGG;FFG?:CFGGBB;@C<CGCFFCEGGCCCEFGG7FGGCF7C;5CCFGGGGG:E:?EC>CFCFGGGEG?8CFF?FGGGGEGGGED//;*0+0::;;88CCEEDEFE391>CCGGG*95AD*2?>*/9FFFF6>CC*?*9CDGFFF###########################
@DE18INS60510:318:000000000-B6LD3:1:1101:23268:2368 1:N:0:GTAGAGGATTCTAGCT
TGGGGAATATTGCACAATGGGGGAAACCCTGATGCAGCGACGCCGCGTGAGCGAAGAAGTATTTCGGTATGTAAAGCTCTATCAGCAGGGAAGAAAATGACGGTACCTGACTAAGAAGCCCCGGCTAACTACGTGCCAGCAGCCGCGGTAATACGTAGGGGGCAAGCGTTATCCGGATTTACTGGGTGTAAAGGGAGCGTAGACGGAGCAGCAAGTCTGATGTGAAAACCCGGGGCTCAACCCCGGGACTGCATTGGAAACTGTGGAGCTGGAGTGCCGGAGA
+
FFFGGGFGGGGGGGGGGGGGGGGDGGGGDGGFGGGGGAFGGFGFCGGGGGGGEFCFEGGFEAFFGGGGGGGFEGGGGEGGFGGGGGGCCEFCFGGFAFFCDGEEFGEFFGDFGFGFGCDFDECGDGGGGGGGGGGFGCGFFGFGEFGGFGGGGGG:<CEGCGGGCF*C4<EFCGFEGEDCCGFEDGGC:<FCEEEGEC8*8ECCEEDGEGGC@6CE+:CFDD<DFD9CC59DC>9@53CDFFF>D5BDF*7*:*9?GC>>G4CF*3F,3>:?:?:?<ABB>>B
@DE18INS60510:318:000000000-B6LD3:1:1101:11372:2368 1:N:0:GTAGAGGATTCTAGCT
TGGGGAATCTTCCGCAATGGGCGAAAGCCTGACGGAGCAACGCCGCGTGAGTGATGACGGCCTTCGGGTTGTAAAACTCTGTGATCCGGGACGAAAAGGCAGAGTGCGAAGAACAAACTGCATTGACAGTACCGGAAAAGCAAGCCACGGCTAACTACGTGCCAGCAGCCGCGGTAATACGTAGGTGGCAAGCGTTGTCCGGAATTATTGGGCGTAAAGCGCGCGCAGGCGGCTTCCCAAGTCCCTCTTAAAAGTGCGGGGCTTAACCCCGTGATGGGAAGGA
+
GGGGGGGGGGGGGGGGGGGGGGGGGGGGGGGGGGGGGGGGGGGGGGGGGGGGGGGGGGGGGGGGGGGG<CFFFGGFGGGGGGGGGGGGGGGGGGGDGGGGFGGGGGGGGGDCFGGGGGGGGGGGDGGGGGGGGGGDGG,<FFGGGGFFGFGGE,FFFGGGGGGGGFFFGGGGG>*:CFGGGGGGGGFGGGGGGGGGG>9@EE58CEFGGGGGGECGCCGFGGDDGGGGGDGD7CD?FFC4)9@FD+>F4:C>CF?FGGFFDEDGFFFA6>B8??:AD######
@DE18INS60510:318:000000000-B6LD3:1:1101:15236:2397 1:N:0:GTAGAGGATTCTAGCT
TGGGGAATATTGCACAATGGGGGAAACCCTGATGCAGCGACGCCGCGTGAGCGAAGAAGTATTTCGGTATGTAAAGCTCTATCAGCAGGGAAGAAGAATGACGGTACCTGACTAAGAAGCACCGGCTAAATACGTGCCAGCAGCCGCGGTAATACGTATGGTGCAAGCGTTATCCGGATTTACTGGGTGTAAAGGGAGCGCAGGCGGTGCGGCAAGTCTGATGTGAAAGCCCGGGGCTCAACCCCGGTACTGCATTGGAAACTGTCGTACTAGAGTGTCGGAG
+
GGGGGGGGGGGGGGGGGGGGGGGGGGGFGGGGGGGGGGGGGGGGGGGGGGDFGGFGGGGG<EEFFGGGGGGGGGFFCGGGGGGGGGGGGGGGGGGGFGGGGGGGGFGGFGDADFFGGGGGGGGGEE@FDFGGGGGGGGGC@FCFGGGGGGGCEGFGFFGFGGFGGEFG@F@E7FFEGGGGGF9B@C>CE:CGCGGGGCCECCC:=EEC/:C=CEEF+0*::>CGGGFGGGG*9<<BB)*CFF7>DGD7577>F===FFFDFFGGFBF?:314>D?9<:A:;;D
@DE18INS60510:318:000000000-B6LD3:1:1101:20530:2398 1:N:0:GTAGAGGATTCTAGCT
TGGGGAATATTGCACAATGGGCGCAAGCCTGATGCAGCCATGCCGCGTGTATGAAGAAGGCCTTCGGGTTGTAAAGTACTTTCAGCGGGGAGGAAGGCGTTGAGGCTAATAACCTCAGTGATTGACGTTACCCGCAGAAGAAGCACCGGCTAACTCCGTGCCAGCAGCCGCGGCAATACGGAGGGTGCAAGCGTTAATCGGAATTACTGGGCGTAAAGCGCACGCAGGCGGTCTGTCAAGTCCGACGTGAAATCCCCGCGCTCAACCTGGGAACTGCATTCGA
+
GGGGGGGGGGGGGGGGCGGGFCFGGGEFGGGGGGGGGGFG<FGGGGGGG@FFGGFGGGGG@FGGGGGFGGGGGGG<FFGG?FDDE<FFCFEFGG<=:,>+3@@@CFFFGGF<F,8@AB,7E3@FE=C8>>FGDGEG:FG,CCFFCGFG7CCFEFFCFGCFGGFFFE7B*<B>**/:+<<8;*2CG58C@FCDE:1C8+CGCG*8+<00<<*:/:>=5CCC3CEDCDE:C5CD3*9**9CC09*83*.15>DFGB#############################
@DE18INS60510:318:000000000-B6LD3:1:1101:23531:2407 1:N:0:GTAGAGGATTCTAGCT
TCGAGAATCATTCACAATGGGGGAAACTCTGATGGTGCGACGCCGCGTGGGGGAATGAAGGTCTTCGGATTGTAAACCCCTGTCATGTGGGAGCAAATTAAAAAGATAGTACCACAAGAGGAAGAGACGGCTAACTCTGTGCCAGCAGCCGCGGTAATACAGAGGTCTCAAGCGTTGTTCGGAATCACTGGGCGTAAAGCGTGCGTAGGCTGTTTCGTAAGTCGTGTGTGAAAGGCGCGGGCTCAACCCGCGGACGGCACATGATACTGCGAGACTAGCGTAA
+
GGGGGGGGGGGGGGGGGGGGGGGGGGGGGGGGGGGGGGGGGGGGGGGGGGGGGGGGGGGGGGGGGGGGGGGFGGGGGGEGGGGGGGGGFGGGGGGGGGGFGGGGGGGGGGGGGGGGGGGGGGGGGGGGGGGGGGGGGGGFDE7CGGGGFFGGGGGGGCGGGGGGGFGFFGFGCGEEEEGGCEGCGGGGGGFGGGGGGGGGGGGDECGGGG6CEFCFEGDGGGGGCDGGGGGGGGGFFFGGFFEFFGFGFG:7<>EBGGB>GFGG4<?A2BBB;;B774,418@
@DE18INS60510:318:000000000-B6LD3:1:1101:23593:2417 1:N:0:GTAGAGGATTCTAGCT
TGGGGAATATTGGGCAATGGGCGAAAGCCTGACCCAGCAACGCCGCGTGAAGGAAGAAGGCCCTCGGGTTGTAAACTTCTTTTGTCAGGGACGAAGCAAGTGACGGTACCTGACGAGTAAGCCACGGCTAACTACGTGCCAGCAGCCGCGGTAATACGTAGGTGGCAAGCGTTATCCGGATTTACTGGGTGTAAAGGGCGTGTAGGCGGGAGTGCAAGTCAGATGGGAAAACTATGGGCTCAACCCATAGCCTGCATTTGAAACTGTACTTCTTGAGTGAGGG
+
GGGGGGGGGGGFGGGGGGGGGGFGGGGGFGGGGGGGGGGGGGGGGGGGGGGGGGGGGGGGGGGCEFFEBFFGGGGGFGGGGGGGFFGGGGGGGGEGGGGGGGGGGGGGGFFGFCGEDFGGFGFGGGGGGGGGGGGGDGGCGGGGGGGGGGGFGGGGGFFGFGFGGFGGGGGGGG7FGGGGC><FFGFFGGE<FF:CFGCEEECFGFCEGCCG*:?FCGCGGGF*C*:<+:759F7@FF<F;??@D=35@G4D7@;F7*6<F6F78<BB2=):2<442<A####
@DE18INS60510:318:000000000-B6LD3:1:1101:22435:2422 1:N:0:GTAGAGGATTCTAGCT
TGAGGAATATTGGTCAATGGACGCAAGTCTGAACCAGCCATGCCGCGTGCAGGAAGACGGCTCTATGAGTTGTAAACTGCTTTTGTACGAGGGTAAACTCACCTACGTGTAGGTGACTGAAAGTATCGTACGAATAAGGATCGGCTAACTCCGTGCCAGCAGCCGCGGTAATACGGAGGATTCAAGCGTTATCCGGATTTATTGGGTTTAAAGGGTGCGTAGGCGGTTTGATAAGTTAGAGGTGAAATCCCGGGGCTTAACTCCGGAACTGCCTCTAATACTG
+
GGGFGGGGCGGGGGGGGGGGGGGGGGGGGGGGGGGGGFGGGGGGGGGGGGGGGGGGGGGGGEGGAFFGGGGGGGGGGGGGGGGGGGGGGFGGFGGGFGGGGGGGGGGFGGGGGGGGGGFGGGGGGFGGGGGGGGGGGGGFGGGGGGGGGFGGGGGFGGGGGGGGGCGGGGGGGGGGGGEEGGGGGFGGGGGGGGGGEGEFGGGCCFEGGFGGGGGGGGGCGGGGGG:DGEGGGGFFFFG:?FFFGGFGFGGGG:>E<5:9F4:F31B>F:??FF7:7):9AA=
@DE18INS60510:318:000000000-B6LD3:1:1101:14992:2422 1:N:0:GTAGAGGATTCTAGCT
TCGAGAATCATTCACAATGGGGGAAACCCTGATGGTGCGACGCCGCGTGGGGGAATGAAGGTCTTCGGATTGTAAACCCCTGTCATGTGGGAGCAAATTAAAAAGATAGTACCACAAGAGGAAGAGACGGCTAACTCTGTGCCAGCAGCCGCGGTAATACAGAGGTCTCAAGCGTTGTTCGGAATCACTGGGCGTAAAGCGTGCGTAGGCTGTTTCGTAAGTCGTGTGTGAAAGGCGCGGGCTCAACCCGCGGACGGCACCTGATACTGCGAGACTAGAGTAA
+
GGGGGGGGGFGGGGGFEFGGGGGGGGGDEGDFGFFEGGGG@FGGGGC@FCEEGE@EGGGGGGGGGFFFF@FFEFGGGGGGGGGGGGF?FFDDFFEFFGGGGGGFFEGGGGGGG9FFGGGGCC8FGGFGGGGGGGGGGGGGGGGGGGGGGFGGGGGGGGGGGGGGGGGGGGGGGGGGGGGFGGG>>CCGGGGGD8CECGGFGGCEEEGGGGFGFGGGGGF*/2?DFGGGGFG>CC>FE3DDFFEFGGFGFGGGG)7DGC9>*794@AFF>FFF0,4<<?4?BF8
@DE18INS60510:318:000000000-B6LD3:1:1101:21797:2423 1:N:0:GTAGAGGATTCTAGCT
TCGAGAATCATTCACAATGGGGGAAACCCTGATGGTGCGACGCCGCGTGGGGGAATGAAGGTCTTCGGATTGTAAACCCCTGTCATGTGGGAGCAAATTAAAAAGATAGTACCACAAGAGGAAGAGACGGCTAACTCTGTGCCAGCAGCCGCGGTAATACAGAGGTCTCAAGCGTTGTTCGGAATCACTGGGCGTAAAGCGCGCGTAGGCTGTTTCGTAAGTCGTGTGTGAAAGGCGCGGGCTCAACCCGCGGACGGCACATGATACTGCGAGACTAGAGTAA
+
GGGGGGGGGGGGGGGGGGGGGGGFGGGGGGGGGGGGGGGGGGGGGGGGGGGGGGGGGGGGGEGGGGGGGGGGGGGGGGGGGGGGGGGGGGGGGGGGGGGGGGGGGGGGGGGGGGGGGGGGGGGGGGGGGGGGGGGGGFGGGGGGGGGGGGGGGGGGGGGGGGGGGGGGGGGGGGEEGCFGGGGGGFFGGGGGGGGGGGGGGGGGGEGGGGGGFFCEEGGGGGGGCDGGGGGGGGG:@BGGFF>FGGFGFGGGG3<DGGBFGFGG?4=AFFFFFFFFABFFADF
@DE18INS60510:318:000000000-B6LD3:1:1101:20934:2425 1:N:0:GTAGAGGATTCTAGCT
TGGGGAATATTGCACAATGGAGGAAACTCTGATGCAGCGATGCCGCGTGAGGGAAGAAGGTTTTAGGATTGTAAACCTCTGTCTTCAGGGACGAAAAAAGACGGTACCTGAGGAGGAAGCTCCGGCTAACTACGTGCCAGCAGCCGCGGTAATACGTAGGGAGCGAGCGTTGTCCGGAATTACTGGGTGTAAAGGGAGCGTAGGCGGGATCGCAAGTCAGATGTGAAAACTATGGGCTTAACCCATAAACTGCATTTGAAACTGTGGTTCTTGAGGGAAGTAG
+
GGGGGGGGGGGGGGGGGGGGFGGEGGGGGGGGGGGGGGGGGGGGGGGGGGGGGGGGGGGGFGGGEGGFGGGGGGGGGGGGGGGGGGGGGGGGGGGGGGGGGGGGGGGGGGGGGFGGGGGGGGGGGGGGGGGGGGGGGGGFGGGGGGGGGGEGGGGGGGFGGGGGGGGGGGGGGGGGGGGGFGFGGGGBEEGGCFGGFGE58EGGGGGGGDFGGGGGGGFGG=EGGGGGGGFGGGFF:>FFFFFFDF?7FGGGGFFFFC5):=**14?(8F79:5:(33??:A6
@DE18INS60510:318:000000000-B6LD3:1:1101:14933:2491 1:N:0:GTAGAGGATTCTAGCT
TGGGGAATATTGCACAATGGAGGAAACTCTGATGCAGCGATGCCGCGTGAGGGAAGAAGGTTTTAAGATTGTAAACCTCTGTCTTCGGGGACGAAAAAAGACGGTACCTGAGGAGGAAGCTCCGGCTAACTACGTGCCAGCAGCCGCGGTAATACGTAGGGAGCGAGCGTTGTCCGGAATTACTGGGTGTAAAGGGAGCGTAGGCGGGATCGCAAGTCAGATGTGAAAACTATGGGCTTAACCCATAAACTGCATTTGAAACTGTGGTTCTGGAGTGAAGTAG
+
GGGGGGGGGFFGDGGGFAEFFGGGGGGFF9EFGDGGGCBCFGGGGGGCBECFGGGGGCE8C9FCFFFGGGGEGGGFFGGGG?FFGGGGEGDEGG=CCGGGGFGGFGEGFF<FGGGGGGGGCCEGGGGGGFGGFG@FGCCGGGGGGE7<E<FCFFGG<CFEGGGGGGGGECEGEFCEEGG>EGG?GGD*A8<3<@CGCGEG>CEGGGGGGE7ECCC=AFGGC>CDEGG::CFG*7<FF>C46FFFGGFCFF>CDFFF>FDBGF7:14???##############
@DE18INS60510:318:000000000-B6LD3:1:1101:10706:2518 1:N:0:GTAGAGGATTCTAGCT
TGGGGAATCTTCCGCAATGGGCGAAAGCCTGACGGAGCAACGCCGCGTGAGTGATGACGGCCTTCGGGGCGTAAAACTCTGTGATCCGGGACGAAAAGGCAGAGTGCGAAGAACAAACTGCATTGACGGTACCGGAAAAGCAAGCCACGGCTAACTACGTGCCAGCAGCCGCGGTAATACGTAGGTGGCAAGCGTTGCCCGGAATTATTGGGCGTAAAGCGCGCGCAGGCGGCCTCCCAAGTCCCTCGTAAAAGTGCGGGGCTTAACCCGGGGATGGGAAGGA
+
GGGEC7FGE<FDFGDEE7EDGFGGGGF,FFGGFDGGGGEGGGGGGGGFGCFFFGCFGFDECFGG@FGE+>C8FFB<CFFGG<FGCCCF7BEDC:@F@FGGGGGG@FCFGGEEF<FC@C:EGFE;FFGFGEFCGCCCFEFE7FAF7FFFGE5CEGFFFFE888C@:8*;EGCGGGCEGFFGG60AE0<C>@+8:C:EE*2ACGE8*8@@CF?CC>7>CGGGGGGGC3CCC*<D3)/7.<<5>B6@C9))07C5*9?FCD#########################
@DE18INS60510:318:000000000-B6LD3:1:1101:23641:2522 1:N:0:GTAGAGGATTCTAGCT
TGAGGAATATTGGTCAATGGACGCAAGTCTGAACCAGCCATGCCGCGTGCAGGAAGACGGCTCTCTGAGTTGTAAACTGCTTTTGTACGAGGGTAAACTCACCTACGTGTAGGTGACTGAAAGTATCGTACGAATAAGGATCGGCTAACTCCGTGCCAGCAGCCGCGGTAATACGGAGGATTCAAGCGTTATCCGGATTTATTGGGTTTAAAGGGTGCGTAGGCGGTTTGATAAGTTAGAGGTGAAATCCCGGGGCTTAACTCCGGAACTGCCTCTAATACTG
+
GGGGGGGGGGGGGGGGGGGGFGGGGGGFGGGGGGGGGGGGGGGGFGGGGGGGGGFGGGGGGEGG,CFFFFGFCFGGGGGGGFGGGGGGGGGGGFGGEGFGGGGGGGGDGDFGGGGGGGGGGGGGGCFFFFGGGG8FFGGFGFGGGFGGGFGGGFGGGGGGGGDGGGGG7FECFGGGGEEEFFGGGGDEGGGGGGGGE>=+C+<FGGEEGGGGGGEEEGD7DGGGGG:<CECCGGFFFFGGFFFF>GFGFGGGGFFBD5:AF?FCE9)439?2723(.6>BF>F
@DE18INS60510:318:000000000-B6LD3:1:1101:11737:2523 1:N:0:GTAGAGGATTCTAGCT
TCGAGAATCATTCACAATGGGGGAAACCCTGATGGTGCGACGCCGCGTGGGGGAATGAAGGTCTTCGGATTGTAAACCCCTGTCATGTGGGAGCAAATTAAAAAGATAGTACCACAAGAGGAAGAGACGGCTAACTCTGTGCCAGCAGCCGCGGTAATACAGAGGTCTCAAGCGTTGTTCGGAATCACTGGGCGTAAAGCGTGCGTAGGCTGTTTCGTAAGTCGTGTGTGAAAGGCGCGGGCTCAACCCGCGGACGGCACATGATACTGCGAGACTAGAGTAA
+
GGGGGGFGGGGGGGGFFFGGGGGGGGGDGGGGGGGGGGGGGGGGGGGGDEFGGGGGGGGGGGGGGGGGGGFDEFCFGFGGGGGGGGGFCFECFGFG8FADFCDGGGDFGGGGGGGG@FGGGGGGGGGGGGGEGGGCGGFGGGGGDGGGGGGGGGGGGGGGGGGGGCGFGGGGGGC@FGFDGGGEFGGGGGGGFCEGEGGFCEGGGEGGC9FFFFGDGFCFFCFC;<FFFGGFC:*73;DGFFDFFC@DBGG<5.7)5919CFF>*4/:9??############
@DE18INS60510:318:000000000-B6LD3:1:1101:21730:2543 1:N:0:GTAGAGGATTCTAGCT
TGGGGAATATTGCACAATGGGGGAAACCCTGATGCAGCGACGCCGCGTGAGCGAAGAAGTATTTCGGTATGTAAAGCTCTATCAGCAGGGAAGAAGAATGACGGTACCTGACTAAGAAGCACCGGCTAAATACGTGCCAGCAGCCGCGGTAATACGTATGGTGCAAGCGTTATCCGGATTTACTGGGTGTAAAGGGAGCGCAGGCGGTACGGCAAGTCTGATGTGAAATCCCGGGACTCAACCCCGGTACTGCATTGGAAACTGTCGGACTAGAGTGTCGGAG
+
GFGGGGGGGGGGGGGGGGGGGGGGGGGGGGGGGGGGGGGGGGGGGGGGGGGGGGGGGGGGFGGGGGGCGGGGGGGGGGGGGGGGGGGGFGGGGGGGGGGGGGFGGGGGFGGGGGFGGGGGGGGGGGGGGGGFGGGFGGGGGGGGGGDGGGGGGGGGGFGEGFFGGFGGGFEGGFGGGCECFGGFGGGEGCGGGCFGFDGGGGGGGGGGEGGGGGEF?FGGFGGGGGGGGGGGGGGFFFGGFF>:CEDC57FFGFFFFDDFGFCFB>F>FB6BFA<)5><?F9D
@DE18INS60510:318:000000000-B6LD3:1:1101:8543:2564 1:N:0:GTAGAGGATTCTAGCT
TGGGGAATTTTGGACAATGGGCGCAAGCCTGATCCAGCTATTCCGCGTGTGGGATGAAGGCCCTCGGGTTGTAAACCACTTTTGTAGAGAACGAAAAGACACCTTCGAATAAAGGGTATTGCTGACGGTACTCTAAGAATAAGCACCGGCTAACTACGTGCCAGCAGCCGCGGTAATACGTAGGGGGCGAGCGTTAATCGGAATTACTGGGCGTAAAGGGTGCGCAGGCGGTTGAGTAAGACAGATGTGAAATCCCCGAGCTTAACTCGGGAACGGCATATGT
+
GGGEFF6EFEFGGGGFFFFGGGGGGCGGGGGGGGFFFFGGGDGGGGGGG@FEGFFEGGGGEF=DFFGDBCFBFGGGFEBBCEDFF9@FDCFFCFGEGGGDAA==EFFGE,>DFGC@=FGGGGGGGGFGF<F33=DFGGFFGFGGGFGFEG:BFGGEFGGF7:<FGGCFFEEEECGDFGGG?FGGG*:EGGGGGE8CGFFGGGCFGGGGFGGGC:CEFC7D*9=DGGGGEGDD/CF?BFGG46)<FGF:7CGCFFF?<C>>D:9F@BFA<F>>;?FFFB#####
@DE18INS60510:318:000000000-B6LD3:1:1101:11747:2590 1:N:0:GTAGAGGATTCTAGCT
TGGGGAATATTGCGCAATGGGGGCAACCCTGACGCAGCCATGCCGCGTGAATGAAGAAGGCCTTCGGGTTGTAAAGTTCTTTCGGTAGCGAGGAAGGCATTTAGTTTAATAGACTAGGTGATTGACGTTAACTACAGAAGAAGCACCGGCTAACTCCGTGCCAGCAGCCGCGGTAATACGGAGGGTGCGAGCGTTAATCGGAATAACTGGGCGTAAAGGGCACGCAGGCGGTGACTTAAGTGAGGTGTGAAAGCCCCGGGCTTAACCTGGGAATTGCATTTCA
+
GGGGGGGGGGGGGGGGGGGGGGGGGGFGGGGGGEGGGGGGGGGCGGGGGGGGGGFGGGGGGGGGGGGEFEFBFFGGGGGGGGGGGGFFGGGGGBAFGGGGGGFGGGGGGGGGGGGGGGCFGGGGGGGGGGGGGGFFFGBFAFCFGGGGGGGGGGGGCFGGG@ECGGGGGFDGGCGEGFGG5CGGDGDGGGGGGCCEFGFGGGG>FGGGGGDGGEEGGC:3CFCDEGEDGGGDDFFF*=*C467FCFF>BFF*:@473C>>GB4<FFFFFFF<???B<<4>AA#
@DE18INS60510:318:000000000-B6LD3:1:1101:19053:2612 1:N:0:GTAGAGGATTCTAGCT
TGGGGAATATTGCACAATGGGGGAAACCCTGATGCAGCGACACCGCGTGAGCGAAGAAGTATTTCGGTATGTAAAGCTCTATCAGCAGGGAAGAAGAATGACGGTACCTGACTAAGAAGCACCGGCTAAATACGTGCCAGCAGCCGCGGTAATACGTATGGTGCAAGCGTTATCCGGATTTACTGGGTGTAAAGGGAGCGCAGGCGGTACGGCAAGTCTGATGTGAAATCCCGGGGCTCAACCCCGGTACTGCATTGGAAACTGTCGGACTAGAGTGTCGGAG
+
GGGGGGGGGGGGGGFFFGGGGGFGGGGFGGGGGGGGGGGGGGGGGGGGGEGGGDEGGGGGFGGGFGGCFFGFGGGGGGGFGGGGGGGGFGDGFGGGGGGGCGGGGGCGGGGGGGGGGGGGGGGGGGGGGGGGGGGGGGGGGGGGGGDEDEGEDFGGGGFGGGGGGGC5>CEGGGGGGGGG?FGFGGGCEGGCCCCEGGGGEGGGGGGGGGGG5EEFFGFF7CC>CGFCGG*9CD3B@>DGFFFFDC>DEGGGG4=BGFD4FF:FFA>;;D63:)<6><DFFBF
@DE18INS60510:318:000000000-B6LD3:1:1101:16049:2612 1:N:0:GTAGAGGATTCTAGCT
TGGGGGATATTGCGCAATGGGGGCAACCCTGACGCAGCAACGCCGCGTGAAGGATGAAGGTTTTCGGATTGTAAACTTCTTTTATTAAGGACGAAACTTGACGGTACTTAATGAATAAGCTCCGGCTAACTACGTGCCAGCAGCCGCGGTAATACGTAGGGAGCAAGCGTTGTCCGGATTTACTGGGTGTAAAGGGTGCGTAGGCGGCTTTGCAAGTCAGATGTGAAATCTATGGGCTCAACCCATAAACTGCATTTGAAACTGTAGAGCTTGAGTGAAGTAG
+
GGGGGGGGGGGGGGGGCFGGGGGGGGG8FCFGGGGGGGGG,CEG@FG@FDDFFFFEFEGFGGGGAFFEGGGDGGGGGGFGDGGCGGGGFGGGGGECGGGGGGGGGGGGCGFGGGFGGFGGGGGDGCFGGGGGGEFGG*?<CFFGGGGEE1<CFGGGGCGFGCCGCFFFECE8?CCEEEGCDG7:FE5AEG?FDF?EE>EG*1/;CCE5CEFFFGG7EC7CCCCDFCGGGGGG7:F>FFFFFF5@GGFG*>C>DB?FCGA):6*:9<FBAF9:7(842)5<4:?
@DE18INS60510:318:000000000-B6LD3:1:1101:22155:2641 1:N:0:GTAGAGGATTCTAGCT
TGGGGAATATTGGGCAATGGACGCAAGTCTGACCCAGCAACGCCGCGTGAAGGAAGAAGGCTTTCGGGTTGTAAACTTCTTTTGTCAGGGAAGAGTAGAAGACGGTACCTGACGAATAAGCCACGGCTAACTACGTGCCAGCAGCCGCGGTAATACGTAGGTGGCAAGCGTTGTCCGGATTTACTGGGTGTAAAGGGCGTGCAGCCGGGCCGGCAAGTCAGATGTGAAATCTGGAGGCTTAACCTCCAAACTGCATTTGAAACTGTAGGTCTTGAGTACCGGA
+
GGGFGEGDGEFFFFFGGGGGGFFCFGGCAEFGG8FEFAEFEFFGGGGEFDGDFAGC=FGGE,C4CFFGGGEEFEEDFCFE,,EFEGDFFFFCFF<FFGGGGGGGDGGEGGGGGEEEGGGGCFAFEGDGGDDFFGGGGEG=FCFCFCCFGD>EGE;FF,FFGGGGGGFGFGCEDF<;FCEGCCCCBEFGCE8CGGGF>5?7?EG7FCEG5E5EEEDCF7CGFC+:CFC?::FF7CFF:DGC?8/7>6>FFCFGG*99*7.4;4CFF>BD<6:<9AFF><5<:6D
@DE18INS60510:318:000000000-B6LD3:1:1101:24659:2665 1:N:0:GTAGAGGATTCTAGCT
TGGGGAATATTGCACAATGGGGGAAACCCTGATGGTGCGACGCCGCGTGGGGGAATGAAGGTCTTCGGATTGTAAACCCCTGTCATGTGGGAGCAAATTAAAAAGATAGTACCACAAGAGGAAGAGACGGCTAACTCTGTGCCAGCAGCCGCGGTAATACAGAGGTCTCAAGCGTTGTTCGGAATCACTGGGCGTAAAGCGTGCGTAGGCTGTTTCGTAAGTCGTGTGTGAAAGGCGCGGGCTCAACCCGCGGACGGCACATGATACTGCGAGACTAGAGTAA
+
GGGGGCGGGGGGGGGGGGGGGGGGGGGCGGGGGGGGGAFGGGGGGGGEBEGGGGGGGGGGGGGGGFGGDGCFGGGGFFCFFGGGGGGGGGDFFGFGGGCGF@FGGGGGGGGGGGGGGFGFGGGGGGGGGGCF:CFGGFGGFGGGGGFGGGEGGGGGGGGGGGGGGGGGGGGGFGEGGECCGEGEGFFGGGGGGGEGEGGGGEGGGEGCEGGGGFGGGFGGFGGDFG5>EGFFCFFFFBGGEDEFGG?DEGGGG>DEGGFFFFGGFFFFFFFF9>><<:)46<?
@DE18INS60510:318:000000000-B6LD3:1:1101:22103:2668 1:N:0:GTAGAGGATTCTAGCT
TGAGGAATATTGGTCAATGGACGCAAGTCTGAACCAGCCATGCCGCGTGCAGGAAGACGGCTCTATGAGTTGTAAACTGCTTTTGCACGAGGGTAAACTCACCTACGTGTAGGTGACTGAAAGTATCGTACGAATAAGGATCGGCTAACTCCGTGCCAGCAGCCGCGGTAATACGGAGGATTCACGCGTTATCCGGAATTATTGGGCGTAAAGCGCGCGCAGGCGGCTTCCCAAGTCCCTCTTAAAAGTGCGGGGCTTAACCCCGTGATGGGAAGGAAACGGG
+
GGGGGGGGGGGCFGGCCFGGGGGGGGGGGGGGGGGGGDCFGGGGGGGGGGGGGGGGGGGGGGGGFFFFGGGGCEGGGGGGGGGGGGGGGEGGGGGGGGFGFGGGGGGGGGGGGGGGGGGGGGGGGGGGGGGGGGGGDAGGGGGGGGGGGDGGGGGGGGFGGGGGGGGGGGGGGGGGGGGGFGGG;BFCCGDCGFEGGGGFGGGGG=FG8ECFGFGGGGGGGGGGGC*CEGGCCFGB@BG>FF?@GGFF6:DGGB@D7<:9FFG*7:>B?B<B802:4::?###
@DE18INS60510:318:000000000-B6LD3:1:1101:15486:2674 1:N:0:GTAGAGGATTCTAGCT
TGGGGAATTTTGGACAATGGGCGCAAGCCTGATCCAGCTATTCCGCGTGTGGGATGAAGGCCCTCGGGTTGTAAACCACTTTTGTAGAGAACGAAAAGACACCTTCGAATAAAGGGTGTTGCTGACGGTACTCTAAGAATAAGCACCGGCTAACTACGTGCCAGCAGCCGCGGTAATACGTAGGGTGCGAGCGTTAATCGGAATTACTGGGCGTAAAGGGTGCGCAGGCGGTTGAGTAAGACGGATGTGAAATCCCCGAGCTTAACTCGGGATGGCAATTGTT
+
FFGGGGGGGGGGGGGGFDDFGGGGGGGGGG,FGGGGGGGFGGGEEGFCFGFEEG?FDFCFGGGFFGGD8CEFFGGGGGGG9FAFG9@AE5B?FGGGGEGGGGGG8FGFGFGGAFGEGGEFDFGGEEGDGGDGGFGGAFGDFFGGFGGEGGEGDFGGGGGGGGGDGG7EFGGGGEGG,2;EBE:CDFEGGG87E=8;*<C@E55AF9EGGCFFGGEE5:75CDDGGGGDEGGGGDGFF4C78?B>CE>FFGF=:B@@FDF0<D4C=4@24B#############
@DE18INS60510:318:000000000-B6LD3:1:1101:15887:2677 1:N:0:GTAGAGGATTCTAGCT
TGGGGGATATTGCGCAATGGGGGCAACCCTGACGCAGCAACGCCGCGTGAAGGATGAAGGTTTTCGGATTGTAAACTTCTTTTATTAAGGACGAAAAATGACGGTACTTAATGAATAAGCTCCGGCTAACTACGTGCCAGCAGCCGCGGTAATACGTAGGGAGCAAGCGTTGTCCGGATTTACTGGGTGTAAAGGGTGCGTAGGCGGCTTTGCAAGTCAGATGTGAAATCTATGGGCTCAACACATAAACTGCATTTGAAACTGTAGAGCTTGAGTGAAGTAG
+
FGGGFCGCFECGGDDC@FAFCED@FFGGCFFGGFGGGEDGDFGGGGG>C:FGEGGGFFGGGFGFBFEGGGEFFFEFGFFGGGGGGGGGGCFGGGGGGGGGGFGEFFEFDGGGFADGGGGGFDGGGGGEGFEE8FF@FFCFFFGDFGCFGEGGGGGGFG>EEFEEFFFFECGGGGG7@5*;EFGGGGG8?EDGGGGEFGDG?EEEG*/:>E6FF7C7<77>FFGGGC?>F7F>CF<>4)7F@F*7CG=??G*:*6@*?>A<:?DD@AF>AF>24<?########
@DE18INS60510:318:000000000-B6LD3:1:1101:8258:2704 1:N:0:GTAGAGGATTCTAGCT
TGAGGAATATTGGTCAATGGACGCAAGTCTGAACCAGCCATGCCGCGTGCAGGAAGACGGCTCTATGAGTTGTAAACTGCTTTTGTACGAGGGTAAACTCACCTACGTGTAGGTGACTGAAAGTATCGTACGAATAAGGATCGGCTAACTCCGTGCCAGCAGCCGCGGTAATACGGAGGATTCAAGCGTTATCCGGATTGATTGGGTTTAAAGGGTGCGTAGGCGGTTTGATAAGTTAGAGGTGAAATCCCGGGGCTTAACTCCGGAACTGCCTCTAATACTG
+
<E9CEFEG?<EE=?FGFGGGG<FEGDCA?FFFGCFFFCBEFGGFEEGGG>ADFCFFFDEFCCGFCFGFFGFCFAFGGGGG,DFGGGFGGCGEE<>FGFGGGCFGGGE<FCCFC;:3<ACF>FFGF9FC+<<C@<FC<9F:FFGGG*<B,FGGGCGDGGFCE:C>CEEGECEGEC8*/?*;:<@9<F?ECC887CEC*;**<E?<6CC5*0<9<</*1757DGC*:3:D*::FG**869DGF7::>C?GF*CC5@55CC?B77:*)3729/,),4>:DA2::<F
@DE18INS60510:318:000000000-B6LD3:1:1101:13632:2713 1:N:0:GTAGAGGATTCTAGCT
TGAGGAATATTGGTCAATGGACGGAAGTCTGAACCAGCCATGCCGCGTTCAGGAAGACGGCTCTATGAGTTGTAAACTGCTTTTGTACGAGGGGAAACGCAGATACGTGTATCTGCCTGAAAGTATCGTACGAATAAGGATCGGCTAACTCCGTGCCAGCAGCCGCGGTAATACGGAGGATCCAAGCGTTATCCGGAATTATTGGGTCTAAAGGGTGCGTAGGCGGTTTAGGAAGGCAGCGGTGAAATTTTGGTGCTTAACACCAAACGGGCCGTTGATACGG
+
EFDGGGGFGCAEFFEFFGGGGGEGGGGFGFEGGFFGGGGFEFGEFGGG+>DGGGGFFFGGG7CE<FGFGGBB@<<FGGGGFG9F<<=FFFECE*>FF8FFGCFFCFCGGCCEDFGG93FF:<:<FAFCGCCFGAEFFGF@,4<7<*4<++<FD2:8C?CFFD88:8C8?>CC?<FGEGCE<8@F+<D>;?E>CC;EE*1+3<?CE*:**3<?:<E677DC*9ECEGE)*<D*:2*))09C5007C66:6*::C##############################
@DE18INS60510:318:000000000-B6LD3:1:1101:9920:2721 1:N:0:GTAGAGGATTCTAGCT
TGGTGAATTTTGGACAATGGGCGCAAGCCTGATCCAGCTATTCCGCGTGTGGGATGAAGGCCCTCGGGTTGTAAACCACTTTTGTAGAGAACGAAAAGACACCTTCGAATAAAGGGTGTTGCTGACGGTACTCTAAGAATAAGCACCGGCTAACTACGTGCCAGCAGCCGCGGTAATACGTAGGGTGCGAGCGTTAATCGGAATTACTGGGCGTAAAGGGTGCGCAGGCGGTTGAGTAAGACAGATGTGAAATCCCCGAGCTTAACTCGGGAATGGCATATGT
+
GGGGGGGGGGGGGGGGGGGGGGGGGGGGGGGGGGGGGGGGGGGGGGGGGGGGGGGGGGGGGGGGGGGGFEGEGG=FDGGFFGGGGGGGGGGFGFGGGGGGGGFGCGGGGGGGGGGG@FCFGGGGGGGGEGGGGGGGGGGGGGGGGGGGG5CGGGGGGGGGGDGGGGGGEGGGC>EGGGGG@FFEECGGDGGGG:CGFGCGGGGGGCFDFDGGGECC*CFDGDEGGGGGGGG7<D47FF=F?FFFFC=:6>F:D=6?5C>FC54CFBB93@BBF??7?B#####
@DE18INS60510:318:000000000-B6LD3:1:1101:24274:2731 1:N:0:GTAGCGGATTCTAGCT
TGGGGAATCTTCCGCAATGGGCGAAAGCCTGACGGAGCAACGCCGCGTGAGTGATGACGGCCTTCGGGTTGTAAAACTCTGTGATCCGGGACGAAAAGGCAGAGTGCGAAGAACAAACTGCATTGACGGTACCGGAAAAGCAAGCCACGGCTAACTACGTGCCAGCAGCCGCGGTAATACGTAGGTGGCAAGCGTTGTCCGGAATTATTGTGCGTAAAGTGCGCGCAGGCGGCTTCCCAAGTCCCTCTTAAAAGTGCGGGGCTTAACCCCGTGATGGGAAGGA
+
GGGGGGGGGGGGGGGGGGGGGGGGGGGGGGGGFGGDDGGGGGGGGGGGGDFGGGGCFGGGGGGFGGGGGGGGEGGGGGGFGGGGGGGFGGGCEGGGGDEGGGGGGGGDCF55EGGFGGGGGGGGGGGGGG>?FGGGGGGGGGCFGGGGGGGGEGGGGGGGGGGGFG*;>FEGGGGGGGFGGEFGGGGGGG+*:?C>8CCGGCCEGGGGGG+<FEEEG*0?>FGGDGDD=EGGCGCF??CF@FBFGF@F?7:F7=FF*7;99@GGF>FAF@>?8:<>?B:B6?5
@DE18INS60510:318:000000000-B6LD3:1:1101:12138:2731 1:N:0:GTAGAGGATTCTAGCT
TGGGGAATATTGCACAATGGGCGCAAGCCTGATGCAGCCATGCCGCGTGTATGAAGAAGGCCTTCGGGTTGTAAAGTACTTTCAGCGGGGAGGAAGGGAGTAAAGTTAATACCTTTGCTCATTGACGTTACCCGCAGAAGAAGCACCGGCTAACTCCGTGCCAGCAGCCGCGGTAATACGGAGGGTGCAAGCGTTAATCGGAATTACTGGGCGTAAAGCGCACGCAGGCGGTTTGTTAAGTCAGATGTGAAATCCCCGGGCTCAACCTGGGAACTGCATCGGA
+
EEFDGGGGGGGFGDFFFGGGGGDGGGGGGGGCFADEGGGGGGGDFGGFGGGGGF=>FGFGGGGGGGGGGGGGCCGGGGGGGFGGGGGGDGGDFGFG@EFGF8FCGGGGGGFGGGFG@FFFGGGGGGGDGGGFFGG58>:FFCGGGGGCCGG>FGGGGGGGGFGGF6:ECCE8EEEGGCFFGEGGDEGDGDCFCCGE5CC5C?EGGFGF9F5EEEGG7CDGGG53?CEGE5C9DDDFF?D>@BFF7+7?F>>7>BF9FDB>35<C@?F??F#############
@DE18INS60510:318:000000000-B6LD3:1:1101:16979:2744 1:N:0:GTAGAGGATTCTAGCT
TGGGGAATCTTCCGCAATGGGGGGAACCCTGACGCAGCAACGCCGCGTGATTGAAGAAGGCCTTCGGGTTGTAAAGATCTTTAATCAGGGACGAAAAATGACGGTACCTGAAGAATAAGCCCCGGCTAACTTCGTGCCAGCAGCCGCGGTAATACGAAGGGGGCGAGCGTTGTTCGGAATTACTGGGCGTAAAGGGTGTGTAGGCGGTTATGTAAGATAGCGGTGAAATCCCGGGGCTTAACCTCGGAATAGCCGTTATAACTATGTAGCTAGAGTTATGGAG
+
GGGGGGGGGGGGGFGEFGGGGGGGGGGGGGGGGGGGGGGGGGGGGGGGGGFGGGGGGGGGGGGGGGGGGDFGGGGGGFGFGGGGGGGGGGGGGGGGGGGGGGGGGGGGGGGGGGGFGGGGGGGGGGGGGGFGGGGGGGGGGGGGGGGGGGGGGGGGEGGGGGGGGDGGGCGGGCGEGGGGGGGGGGGGGGGGFGGGFGGGGGGGGGGGGEEFFG?FGGGGGGGGGGGGGFGGGGGFFFFGFFFFGGFG>FFGGFBFG<?BGFGFFFFFF?4AD?><D9ABBF4
@DE18INS60510:318:000000000-B6LD3:1:1101:12151:2745 1:N:0:GTAGAGGATTCTAGCT
TGGGGAATATTGCACAATGGGCGCAAGCCTGATGCAGCCATGCCGCGTGTATGAAGAAGGCCTTCGGGTTGTAAAGTACTTTCAGCGGGGAGGAAGGGAGTAAAGTTAATACCTTTGCTCATTGACGTTACCCGCAGAAGAAGCACCGGCTAACTCCGTGCCAGCAGCCGCGGTAATACGGAGGGTGCAAGCGTTAATCGGAATTACTGGGCGTAAAGCGCACGCAGGCGGTTTGTTAAGTCAGATGTGAAATCCCCGGGCTCAACCTGGGAACTGCATCTGA
+
GGGGGGGGGGGGGGGGGGGGGGGGGGGFGFGGGGGFGFGGGGGGEGEFGGFFGGGGGGGGGGFFGGGGGGGGGGGGGGGGFGGGGGGGGGGGGGGGGGGGGGGGGGGGGGGGFFF9FGCCGGFGGFFFGGGGGGGGGGGGGGGGGDF5CE5ECGDCGGGGGGGGGCFGGGDGGGGGEGGFGGGGGGGGGGGGGGGGDCFGGGEGGGGGFG5CEEGGGGGGGGGDGDGGGGD573CFF4C>7*9=7+9:6>G:7F4?F3903<FC??@:1>?FFFD??AAB)6B
@DE18INS60510:318:000000000-B6LD3:1:1101:14872:2751 1:N:0:GTAGAGGATTCTAGCT
TGGGGAATATTGCACAATGGAGGAAACTCTGATGCAGCGATGCCGCGTGAGGGAAGAAGGTTTTAGGATTGTAAACCTCTGTCTTCGGGGACGAAAAAAGACGGTACCTGAGGAGGAAGCTCCGGCTAACTACGTGCCAGCAGCCGCGGTAATACGTAGGGAGCGAGCGTTGTCCGGAATTACTGGGTGTAAAGGGAGCGTAGGCGGGATCGCAAGTCAGATGTGAAAACTATGGGCTTAACCCATAAACTGCAGTTGAAACTGTGGTTCTTGAGTGAAGTAG
+
GGGGGGGGGGGGGGGGGGGGGGGGGGGGGGGGGGGGGGGGGGGGGGGFGEGGGGGGGGGGGGGGGGGGGGGGGGGGGGGGGGGGGGGGGGGGGGGGGGGGGGGGGGGGGGGGGGGGGGGGGGGGGGGGGGGGGGGGGGGGGGGGGGCFGFGGGGGGGGGGGGGGGGGGEFGGEGGGECEGFGGGGGGEG*A:CCEE5EDEGCGGGGGEEEFEGGDCEFF>>FFFGGGGGGGG=DD;FFG47@?4<CFF?CFFC?)9>CBAG?7?9:F?FFA4:<B43))6:>F
@DE18INS60510:318:000000000-B6LD3:1:1101:24267:2751 1:N:0:GTAGAGGATTCTAGCT
TGGGGAATCTTCCGCAATGGGCGAAAGCCTGACGGAGCAACGCCGCGTGAGTGATGACGGCCTTCGGGTTGTAAAACTCTGTGATCCGGGACGAAAAGGCAGAGTGCGAAGAACAAACTGCATTGACGGTACCGGAAAAGCAAGCCACGGCTAACTACGTGCCAGCAGCCGCGGTAATACGTAGGTGGCAAGCGTTGTCCGGAATTATTGGGCGTAAAGTGCGCGCAGGCGGCTTCCCAAGTCCCGCTTAAAAGTGCGGGGCTTAACCCCGTGATGGGAAGGA
+
GGGGGGGGGGGGGGGGGGGGGGGGGGGGGGGGGGGGGGGGGGGGGGGGGGGGGGGGGGGGGGGGGGGGGGGGGGGGGDGFGGGGGGGGGGGGGGGGGGGGGGGGGGGGGGGGGGGGGGGGGGGGGGGGGGGGGGGGGGGGGGGGGCGGGGGGGGFGGGGGGGGGGGGGGGGGGGGGGGGGGFFGGGGGGGGGGGEDEGGGGGGGGGGGGGGGGG5CEFGGGGGGCCEGGDDCD>CFF?C<FFFBF*535>FGCB?FGGFBDFGDFAFAFFF03(49<?:4::0
@DE18INS60510:318:000000000-B6LD3:1:1101:17703:2762 1:N:0:GTAGAGGATTCTAGCT
TGGGGAATTTTGGACAATGGGCGCAAGCCTGATCCAGCTATTCCGCGTGTGGGATGAAGGCCCTCGGGTTGTAAACCACTTTTGTGGAGAACGAAAAGACATCTTCGAATAAAGGATGTTGCTGACGGTACTCTAAGAATAAGCACCGGCTAACTACGTGCCAGCAGCCGCGGTAATACGTAGGGTGCGAGCGTTAATCGGAATTACTGGGCGTAAAGGGTGCGCAGGCGGTTGAGTAAGACAGATGTGAAATCCCCGAGCTTAACTCGGGAATGGCATATGT
+
GGGGGGGGFGGGGGGGGGGGGGGGGGGGGGGGGGGGGGGGGGGGGGGGGGGGGGGGGGGGEGGGGGGGGGGGGGGGG=B=??EFGGGGGFGGGGGGGGGGFGGGGGGGGGGGGGGGFGGGGGGGGGGGGGGGGGGGGGGGGGGFGFGGGGCFGGGGGGGGGGGGGGGFGGGGGGGGGGGGGGGC@?EDBEEGGBE8CGFFCEEFGGGGGFFGGG7CEFGDGGGGGGGGGGGCDDFFFF7*/9FF7CFCFGFFF99FGD>6D@*CF<FFFD962:?>0:),6<F
@DE18INS60510:318:000000000-B6LD3:1:1101:18977:2763 1:N:0:GTAGAGGATTCTAGCC
TGGGGAATATTGCACAATGGGCGCAAGCCTGATGCAGCCATGCCGCGTGTATGAAGAAGGCCTTCGGGTTGTAAAACTCTGTGATCCGGGACGAAAAGGCAGAGTGCGAAGAACAAACTGCATTGACGGTACAGGAAAAGCAAGCCACGGCTAACTACGTGCCAGCAGCCGCGGTAATACGTAGGTGGCAAGCGTTGTCCGGAATTATTGGGCGTAAAGCGCGCGCAGGCGGCTTCCCAAGTCCCTCTTAAAAGTGCGGGGCTTAACCCCGTGATGGGAAGGA
+
GGGGGGGGGGGGGGGGGFCFFFGGGGGGGGGGGGGGGGGGGGGGGGGCFCGGGGFGGGGGGGGGGGGGG:F:EGGGGGGFGGGGGGGFEFGGEGDGGGGGGGGGFGGGGGGGGGGGGGGDFC9FAFGGGE@C9CFFGG7ACGFEGCF7FCEGFFG@F7CDD:FCF>7>CCEGGG:BCCFGG<BCEGGG>F9BCE*8C;C9EEEE=FCGFG+5CEEEGGFCGGGGCDCDCCCD:)5<?@7C:6@6<FF*7*C:7=?@DD23<:7*94@################
@DE18INS60510:318:000000000-B6LD3:1:1101:24635:2775 1:N:0:GTAGCGGATTCTAGCT
TGGGGAATATTGCACAATGGGCGCGAGCCTGATGCAGCCATGCCGCGTGTATGAAGAAGGCCTTCGGGTTGTAAAGTACTTTCAGCGGGGAGGAAGGGAGTAAAGTTAATACCTTTGCTCATTGACGTTACCCGCAGAAGAAGCACCGGCTAACTCCGTGCCAGCAGCCGCGGTAATACGGAGGGTGCAAGCGTTAATCGGAATTACTGGGCGTAAAGCGCACGCAGGCGGTTTGTTAAGTCAGATGTGAAATCCCCGGGCTCAACCTGGGAACTGCATCTGA
+
GGGGGGGGGGGGGGGGGCGGGGGGDGGGGGGGGGGGGGGGGGGGGGGGGGGGGGGGGGGGGGGGGGGGGGGGGGGGGGGEFGGGGGGGGGGGGGGGGGGGGGGGGGGGGGGGGGGGGGGGGGGFGGGGGGGGGGGGGGGGGGGGGGGGEGGGGGGGGGGGGGGGGGGGCFEGGGGGGGGGCEGDEEEGFGFCECCEGCFGCEGGGGFGFGCF5EEGGGGGGGGGGGE3=ED5<D97@FFFFFB?FGFGFGG:DFFF<C>;D>FF=<F:?>145::?<B2<A<F
@DE18INS60510:318:000000000-B6LD3:1:1101:23993:2775 1:N:0:GTAGAGGATTCTAGCT
TCGAGAATCATTCACAATGGGGGAAACCCTGATGGTGCGACGCCGCGTGGGGGAATGAAGGTCTTCGGATTGTAAACCCCTGTCATGTGGGAGCAAATTAAAAAGATAGTACCACAAGAGGAAGAGACGGCTAACTCTGTGCCAGCAGCCGCGGTAATACAGAGGTCTCAAGCGTTGTTCGGAATCACTGGGCGTAAAGCGTGCGTAGGCTGTTTCGTAAGTCGTGTGTGAAAGGCGCGGGCTCAACCCGCGGACGGCACATGATACTGCGAGACTAGAGTAA
+
GGGGGGGGGGGGGGGGFGGGGGGGGGGGGGGGGGGGGGGGGGGGGGGFGGGGGGGGGGGGGGGGGGGGGGGGGGGGGGGGGGGGGGGGGGGFFGGGGGGGGCFGGGGGGGGGGGGGGGGGGGGGGGGGGGGGGGGGGGGGGGGGGGGGGGGGGGGGGGGGGGGGGGGGGGGGGG@8FGGGGGGGGGGGGGGGGGGGGGGGGGGGG;EGGGFGGGFFGGGFDFFGGGGGGGGCFFGFFFGGFF>FGFF<BGDGGFFFGGFFGFGGFFFBFF:>BFB<A?B<)6@
@DE18INS60510:318:000000000-B6LD3:1:1101:16506:2782 1:N:0:GTAGAGGATTCTAGCT
TGGGGAATCTTCCGCAATGGGCGAAAGCCTGACGGAGCAACGCCGCGTGAGTGATGACGGCCTTCGGGTTGTAAAACTCTGTGATCCGGGACGAAAAGGCAGAGTGCGAAGAACAAACTGCATTGACGGTACCGGAAAAGCAAGCCACGGCTAACTACGTGCCAGCAGCCGCGGTAATACGTAGGTGGCAAGCGTTGTCCGGAATTATTGGGCGTAAAGCGCGCGCAGGCGGCTTCCCAAGTCCCTCTTAAAAGTGCGGGGCTTAACCCCGTGATGGGAAGGA
+
GGGGGGGGGGGGGGGGGGGGGGFGGGGGGGGGGGGGGGGGFFGGGGGGGEFFGGGGGGGGDGGGGGGGGGFFGFFGCGGGGGGGGGGGGGGGGGGFGGGGGGGGFGGGGGGGGGGGGGGGGGGGGGGGGEGGGGGGGGGGFGFGFGGGGGGGGGGGGFGGGGGGGGGGFGECGGGGG?EFFCFFGGGG>FGGGGCCEGGGGGDGGCCGFGG5CC7EGGGGGGGGGGGGGGGGDDG:6?:C>F4=FCFCFGG779=@GDFFC>DF?AFA134-:??FFB?:040
@DE18INS60510:318:000000000-B6LD3:1:1101:16651:2793 1:N:0:GTAGAGGATTCTAGCT
TGAGGAGTATTGGTCAATGGACGCAAGTCTGAACCAGCCATGCCGCGTGCAGGAAGACGGCTCTATGAGTTGTAAACTGCTTTTGTACGAGGGTAAACTCACCTACGTGTAGGTGACTGAAAGTATCGTACGAATAAGGATCGGCTAACTCCGTGCCAGTAGCCGCGGTAATACGGAGGATTCAAGCGTTATCCGGATTTATTGGGTTTAAAGGGTGCGTAGGCGGTTTGATAAGTTAGAGGTGAAATCCCGGGGCTTAACTCCGGAACTGCCTCTAATACTG
+
GGGGGGGGGGGGGGGGGGGGGGGGGGGGGGGGGGFGGGGGGGGGGGGGGGGGGGGGGGGGGGGG9EFGGGGGEGGGGCGGGGGGGGGFFGGGGGGGGGGGGGGGGGGGGGGGGGGFGGGGGGGGGFGGGGGGGGGGGGGGGFFGGBEGGGGGGGGEGGGGGGGGGGGGGGGGGGGGGGGGG?FCFGGGEGEGGGGGGG=FGGGFFGCEEG?FGGGGE:D>DGDGGGC5EGGGF>FFFFGGFFFFGDFGF*CGGFFFD429CB>FDFF;1F?71<:?FAA<>FF
@DE18INS60510:318:000000000-B6LD3:1:1101:9989:2799 1:N:0:GTAGAGGATTCTAGCT
TGGGGAATCTTCCGCAATGGACGAAAGTCTGACGGAGCAACGCCGCGTGAGTGATGACGGCTTTCGGGTTGTAAAGCTCTGTTAATCGGGACGAATGGTTCTTGTGCAAATAGTGCGAGGATTTGACGGTACCGGAATAGAAAGCCACGGCTAACTACGTGCCAGCAGCCGCGGTAATACGTAGGTGGCAAGCGTTGTCCGGATTTACTGGGTGTAAAGGGCGTGCAGCCGGGCCGGCAAGTCAGATGTGAAATCTGGAGGCTTAACCTCCAGACTGCATTTG
+
GGGEFGFGGGGGGGGGGGGGGGGFGGGFGGGGGGGGGGGGGGGGEGGGGGGGGGFGGGGGGGGGGGGG=FFFGGEFFGGGGFFGGFGGDGGGFCGGGGGGGGGGGGGGGGGFGGGGGGGGGFGFFGGGGGGGGGGGGGGGGGGGFFFGGCGEGCFGGGG:CFGGGGFGGGGGGGFGEGGCFBFGGF9FEGGGGGGGEGGCCGG>CFGGFFFG8A:EC>FGGGGGGGGGGFDGGD9@EBDGF6BFF7BG7:7FGFF**:60>>FCF:FA)7?<?7?########
@DE18INS60510:318:000000000-B6LD3:1:1101:22773:2804 1:N:0:GTAGAGGATTCTAGCT
TGGGGAATATTGCACAATGGGGGAAACCCTGATGCAGCGACGCCGCGTGAGCGAAGAAGTATTTCGGTATGTAAAGCTCTATCAGCAGGGAAGAAGAATGACGGTACCTGACTAAGAAGCACCGGCTAAATACGTGCCAGCAGCCGCGGTAATACGTATGGTGCAAGCGTTATCCGGATTTACTGGGTGTAAAGGGAGCGCAGGCGGTGCGGCAAGTCTGATGTGAAAGCCCGGGGCTCAACCCCGGTACTGCATTGGAAACTGTCGTACTAGAGTGTCGGAG
+
GGGGGGGGGGGGGGGGGGGGGGGGGGGGGGGGGGGGGGGGGGGGGGGGGGGGGGGGGGGGGGGGGGGGGGGGGGGGGGGGGGGGGGGGGGFGGGGGGGGGGGGGGGGGGGGGGGGGGGGGGGGGGGGGGGGGGGGGGGGGGGGGGGGGGGGGGGGGGGGGGGCGGGGGGGGGGGGGE5BEGGGGGGGFGCGGGGGGEEGGGGGGGGGGGGDEGGGGGGGGCGGGGGGFGGGGGGGFF@CF?FFFGGFGFDGGGFFBGGF27FFGFAF?FF?<A9?4>>D<BB>
@DE18INS60510:318:000000000-B6LD3:1:1101:23516:2806 1:N:0:GTAGAGGATTCTAGCT
TGGGGAATCTTCCGCAATGGGCGAAAGCCTGACGGAGCAACGCCGCGTGAGTGATGACGGCCTTCGGGTTGTAAAACTCTGTGATCCGGGACGAAAAGGCAGAGTGCGAAGAACAAACTGCATTGACGGTACCGGAAAAGCAAGCCACGGCTAACTACGTGCCAGCAGCCGCGGTAATACGTAGGTGGCAAGCGTTGTCCGGAATTATTGGGCGTAAAGCGCGCGCAGGCGGCTTCCCAAGTCCCTCTTAAAAGTGCGGGGCTTAACCCCGGGATGGGAAGGA
+
GGGGGGGGGGGGGGGGGGGGGGGGGGGGGGGGGGGGGGGGGGGGGGGGGGGGGGGGGGGGGGGGGGGGGGGFGGGGGFGFGGGGGGGGGGGGGGGGGGGGGGGGDGGGGGGGGGGGGGGGFGGGGGGGGGGGGGGGGGGGFGGFFFFGGGGGGGGGGDGCGDBFCFFC>EGGGG:EEFGGG<CFEEFFGGGGGG5EC8FCEGCEFGGGCFGGGG5CCCFFDDGGD<5CCEDD:))<4.*>5@==G9>G=:7F>@=FFDFFGF3>?<=2(8609;(,3:B04?#
@DE18INS60510:318:000000000-B6LD3:1:1101:7506:2808 1:N:0:GTAGAGGATTCTAGCT
TGAGGAATATTGGGCAATGGAGGCAACTCTGACCCAGCCATGCCGCGTGAGTGAAGAAGGTTTTCGGATTGTAAAGCTCTTTCGGATGTGACGATGATGACGGTAGCATCTAAAGAAGCCCCGGCTAACTTCGTGCCAGCAGCCGCGGTAATACGAAGGGGGCGAGCGTGGTTCGGAATTACTGGGCGTAAAGGGTGTGTAGGCGGTTATGTAAGATAGCGGTGAAATCCCGGGGCTTAACCTCGGAATAGCCGTTATAACTATGTAGCTAGAGTTATGGAGA
+
CF,CEFD@FFGGGGGGGGGGGGGFGGGFF9FGGFGAF8CFGFGEFGFEEFDGG,EDFGGFFFFGGGGDCCEFGGGGFCC<,EFGGF,>CBFFGGEDAAFGGGGGGEFGGGGGGGGFFG@AFGGGGGGGGF9FGGGEFGFFFFFFEGGGE7C,DFGGFEGGGGCEEEEEC18:FGGGGGEBF9FGGFFGCCGFGGG6?8C8FFFCCECC8EE<:?CCGFGGGDCDCFCC:<>*9<DBD:7C6?F4CE>7)9>CG5)3C5>2C*;DF46>AF)3??AD#######
@DE18INS60510:318:000000000-B6LD3:1:1101:10000:2815 1:N:0:GTAAAGGATACTAGCT
TGGGGAATCTTCCGCAATGGACGCAAGTCTGACGGAGCAACGCCGCGTGTGTGATGACGGCTTTCGGGTTGTAAAGTTCTTTTAGTGGGGAGGAATGGTTTATGTTCAAATCGTTCGAGCATTGGACGTTACCGGAATAGAAAGCCACGCCTAATTAGTTGCCAGCAGCGGCGTAAAAACGTAGGTGACAAGCGTAATCCGGATTTATGGGCTGTAAGAGGCGTGCAGCCGGGTCTGCAAGCCAGTGTTAAAACCCGGAGCCCTAACGGCCAAACTGATGTTG
+
GGGFEGGGGGGAF7FGEGGG@FE+CCG6EFGG9F+CCFFG,CFEFGGGG,9CFG<FG9FGG+CFGGGGGGGG9FFG5,CF,E,C,,,B=FG+@FG8BE8,3,8,<5,BD,558B,,B88+>FG,,>,+@+@FFG@B<*@BFGC7:F#########################################################################################################################################
@DE18INS60510:318:000000000-B6LD3:1:1101:13209:2817 1:N:0:GTAGAGGATTCTAGCT
TGGGGGATATTGCGCAATGGGGGCAACCCTGACGCAGCAACGCCGCGTGAAGGATGAAGGTTTTCGGATTGTAAACTTCTTTTATTAAGGACGAAACTTGACGGTACTTAATGAATAAGCTCCGGCTAACTACGTGCCAGCAGCCGCGGTAATACGTAGGGAGCAAGCGTTGTCCGGATTTACTGGGTGTAAAGGGTGCGTAGGCGGCTTTGCAAGTCAGATGTGAAATCTATGGGCTCAACCCATAAACTGCATTTGAAACTGTAGAGCTGGAGTGAAGTAG
+
GGGGGGFFGGGGGGGGGGGGGGGGGGGGGGGGGGGGGGGGGGGGGGGGGGFFGGGGGGGG@FGGGGGF7FGGGGGGGGGGFFGGGGGGGGGGGGGGDFFGFGGGGGGGGGGGGGGGGGGF,CCGCGGGGFGGGGGGGGF?CCFGGGGGDGGDDFGGGGGGGGGGGGFGGEGG?EGEGDGGG?FGGGGGGGGFFEGGFEGDACGGDGGG*8+<FGGGFGFGCGGFGGFF7CFFGG*>F>F=?FFDD7@GFGFGGFFFG>:AF=:*14=AF@>(1::??AFF>AF
@DE18INS60510:318:000000000-B6LD3:1:1101:17707:2819 1:N:0:GTAGAGGATTCTAGCT
AAGACGAAAACGTCGCGGATGCGGGCCAACCGGCGGTCGAGCTCCTTGCGGGTCAGCAGTTCCAGTTCATGCGCCGTAAGGTGCTCTTTGGCCTGCACCTCGTCCTCTTTGAGTTTGTAGTAGCGGAACGGATTTTTCGTAATCCACTCGTTGCGCAGGCAGTAGAGGACAAAGTTGCGCAGGCAGTCCATCACGGCGACCGCCCCGTTGTGGCGGCAGCGGTGGGCGGTTTGCAGGAAGAGGTTGAAGCCGTCCAGAAACTTGTAGTTCATCCGTTCGTCGG
+
GGGGGGGGGGGGFGGGGGGGGGGGGGGGGGGGGGGGGGGGGGEGGGGGGGGGGGGGGGGGGGGGFFGFFGGGGGGGG=BBFFGGGGGGCGGGGGGGGGGGGGGGGGGGGGGGGGGGGGGGGFGGGGGGGGGGGGGGGGGGGGFGGGGGGGGFGGGGGGEGGGGGGGGGGGGGGGGGGGGGGGGGGEFGCCFGDFGGGCEEGGGGGGGEECEGG:CGEGGGGGGGGG*7E575<:C?F5FG)<@?DG6FFFGG3;D)9*8>FFGGFBFB>FA9228-8:?342@
@DE18INS60510:318:000000000-B6LD3:1:1101:22408:2866 1:N:0:GTAGAGGATTCTAGCT
TGGGGAATATTGCACAATGGGCGCAAGCCTGATGCAGCCATGCCGCGTGTATGAAGAAGGCCTTCGGGTTGTAAAGTACTTTCAGCGGGGAGGAAGGGAGTAAAGTTAATACCTTTACTCATTGACGTTACCCGCAGAAGAAGCACCGGCTAACTCCGTGCCAGCAGCCGCGGTAATACGGAGGGTGCAAGCGTTAATCGGAATTACTGGGCGTAAAGCGCAAGCAGGCGGTCTGTTAAGTCAGATGTGAAATCCCCGGGCTACACCTGGGAACTGCAGCTGA
+
FGGGGGGGGGGFGGGGGGGGGFCGGGDCFGGGGGGGFGGGGGGCCEGEGGFGGGFCFFEGFGDFGGDGFEFGFFFFGGGFFCFFGGGGGGGGGGGFGGGEGGFGGGFFGGFG@CGGGFFFFGGGGGGGGCGFFGEGGGGGFGGGGGGGGGGCFFFAFGGGDGGFFGFGGG8EEECGG?GF5ECCEEDCCC@FE;>E89CGGG5FGGGF?6CFCECECFC)9)11;7?CD599)*21*/?7*9@F=CF777CFD*0)/C>BG######################
@DE18INS60510:318:000000000-B6LD3:1:1101:14911:2916 1:N:0:GTAGAGGATTCTAGCT
TGGGGAATCTTCCGCAATGGGCGAAAGCCTGACGGAGCAACGCCGCGTGAGTGATGACGGCCTTCGGGTTGTAAAACTCTGTGATCCGGGACGAAAAGGCAGAGTGCGAAGAACAAACTGCATTGACGGTACCGGAAAAGCAAGCCACGGCTAACTACGTGCCAGCAGCCGCGGTAATACGTAGGTGGCAAGCGTTGTCCGGAATTATTGGGCGTAAAGCGCGCGCAGGCGGCTTCCCAAGTCCCTCTTAAACGTGCGGGGCTTAACCCCGTGATGGGAAGGA
+
GGGGGGGGGFGGGGGGEGGFFGGGGGGFGGGGGCFGGGGGGGGGGGGGGEGGGGGGGGGGGGGGGGGGGGGFEFGFFGGGGGGGFCEEGDGGGGGGGFGGGGGGGGGGEGGGGGGFGFGGGGGGFGGFGGGGGGDECFGGGFGGGFGGGEGCFGGG@@FF:EGGGGGFFCGCFE?EEGGGGC@CEGG@6C9CGEE>EGGGGGCE56?CEFEEF=:CEGGFGGED8DCDGDCDC<C;?FCC>FFBG97**2?7*885FG;(7>)*0:68BB#############
@DE18INS60510:318:000000000-B6LD3:1:1101:22815:2916 1:N:0:GTAGAGGATTCTAGCT
TGAGGAATATTGGTCAATGGACGCAAGTCTGAACCAGCCATGCCGCGTGCAGGAAGACGGCTCTATGAGTTGTAAACTGCTTTTGTACGAGGGTAAACTCACCTACGTGTAGGTGACTGAAAGTATCGTACGAATAAGGATCGGCTAACTCCGTGCCAGCAGCCGCGGTAATACGGAGGATTCAAGCGTTATCCGGATTTATTGGGTTTAAAGGGTGCGTAGGCGGTTTGATAAGTTAGCGGTGAAATCCCGGGGCTTAACTTCGGCACTGCCTCTAATACTG
+
FFCFGGGGGFGEGGGGFGGGGGGGGGGGGGGGGGGGGGGGGGGGGGGGGGGGGGGGGGGGG7FG,CFFCFGFFFFGGGGGGGFGFFGGG=BFGGGGGGFGGGGGGGGGGGGGFGFFFFGGGGGGGGGGGGGGGGGGGGGFFGGGDFFGGGGGGGFGGGGGFFGGGDGDGGGGGGCGF>CGGGG;;;EGGGGGGGGDCE5CBEFCCDGGDGGCFGGGDGGGGGGGGGGGGG7F7CCFFFC*87B:DGFGFGF*9>BB<<?FGFC:5<)4>FF?FF04)4<>AFF
@DE18INS60510:318:000000000-B6LD3:1:1101:19626:2926 1:N:0:GTAGAGGATTCTAGCT
TGGGGAATATTGGGCAATGGGCGCAAGCCTGACCCAGCAACGCCGCGTGAAGGAAGAAGGCTTTCGGGTTGTAAACTTCTTTTGTCAGGGAGGATGAACAGACTGTACCTGACGAATAAGCCACGGCTAACTACGTGCCAGCAGCCGCGGTAATACGTAGGTGGCAAGCGTTGTCCGGATTTACTGGGTGTAAAGGGTGCGTAGGCGGCTTTGCAAGTCAGATGTGAAATCTATGGGCTCAACCCATAAACTGCATTTGAAACTGTAGAGCATGAGTGAAGTA
+
GGGGGFGGGGGGGGFGGGGGGGGGGGGGGGGGGGGGGGCFGGGGGGEGGGGGGGGGFGGGGFGGFGGGGEGGGGGGGGGFGGGGGGGGGFGGGGGGGGGGGGGGGGGGDFFGFGGGCFGGGGGGGGGGGGGGGGGGGGGGGGEGGGGGGGGEGGGFGFGGGGGGGGFFCECGG8CGGEEGGGGGFGGFECECFGGGGGG8CEC>EGGGGGCCFFF?CGGGGFC><CFDGGCFGGGF>>GGFFFFDG@G4DG7>?FF7*64C?D79<BF###############
@DE18INS60510:318:000000000-B6LD3:1:1101:17060:2932 1:N:0:GTAGAGGATTCTAGCT
AAGACGAAACCGTCGCGGATGCGGGCCAACCGGCGGTCGAGCTCCTGCGGGTCAGCAGTTCCAGTTCATGCGCCGTAAGGTGCTCTTTGGCCTGCACCTCGTCCTCTTTGAGTTTGTAGTAGCGGAACGGATTTTTCGTAATCCACTCGTTGCGCAGGCAGTAGAGGACAAAGTTGCGCAGGCAGTCCATCACGGCGGCCGCCCCGTTGTGGCGGCAGCGGTGGGCGGGTTGCAGGAAGAGGTTGAAGCCGTCCAGAAACTTGTAGTTCATCCGTTCGACGGG
+
GGGGGGGGGEGGGGGGGGEGCGGGGGGGGGGGGGGGGGGGGGCBFFGGGGGGGGGGGGGGGGGGFGGGGGFCEGGGG>@DFGGFGGGGGGGGGGGGGGFGGGGGGGGGGGFGGGGGGGGGGGGGGGGGGGGGGGDGFGCGGGGGGGGGGGFGGEC8CGGGGFFCFGGCFFEEGFCFG8>EEGGGGGGFGGC9FCEE:EECEGGGGGEFGCEGDE=EE7DGG>CGGCGD*:3CGF9@55CF>F@@DF6D@CGCD:B6F*57*9CG=A6><?<<A?8>?B?B9BF
@DE18INS60510:318:000000000-B6LD3:1:1101:13819:2940 1:N:0:GTAGAGGATTCTAGCT
TGGGGGATATTGCGCAATGGGGGCAACCCTGACGCAGCAACGCCGCGTGAAGGATGAAGGTTTTCGGATTGTAAACTTCTTTTATTAAGGACGAAAAATGACGGTACTTAATGAATAAGCTCCGGCTAACTACGTGCCAGCAGCCGCGGTAATACGTAGGGAGCAAGCGTTGTCCGGATTTACTGGGTGTAAAGGGTGCGTAGGCGGCTTTGCAAGTCAGATGTGAAATCTATGGGCTCAACCCATAAACTGCATTTGAAACTGTAGAGCTTGAGTGAAGTAG
+
GGGGGGGGGGGGGGGGGGGGGGGGGGGGGGGGGGGGGGGGGGGGGGGGGGGGGGGGGGGGGGGGGGGGGGGGGGGGGGGGGFGGGGGGFFGGGGGGGGGGGGGGGGGGGGGGGGGGGGGGGGGGGGGGGGGGGGGGGGGGGGGGGDGGGGGGFGGGGGGGGGGGGGGGEEGDGGGGGGGGGCFGGGGGGGGGGGGGGGGGGGGGGGGGGG?EGFGGGGGGGFFFGGGGGGFGGGGFFFFFFF@DGGF=FG7:4??F7DBFGF>C@AFAAF<2?<F)3<AAAFF
@DE18INS60510:318:000000000-B6LD3:1:1101:17135:3023 1:N:0:GTAGAGGATTCTAGCT
TGAGGAATATTGGTCAATGGACGCAAGTCTGAACCAGCCATGCCGCGTGTGGGATGAAGGCCCTCGGGTTGTAAACCACTTTTGTAGAGAACGAAAAGACATCTTCGAATAAAGGATGTTGCTGACGGTACTCTAAGAATAAGCACCGGCTAACTACGTGCCAGCAGCCGCGGTAATACGTAGGGTGCGAGCGTTAATCGGAATTACTGGGCGTAAAGGGTGCGCAGGCGGTTGAGTAAGACAGATGTGAAATCCCCGAGCTTAACTCGGGAATTGCATATGT
+
GGGGGGGGGGGFFFGGGGGGGGGGGGGFFGGGGGGGGGGGGGGGFGGGGGG7EGGGGGGGGGGGGGGGGGGGGGGG<CFCCFAFGGGGGEFFFGGGEFFFDFGGGGGGFGFFFCC@9AEEFGGFGGGGGGGFGGGGGGGGGGGGGGGGGGGGGGGGGGGGGGGFGFGGGGDEGGGCGGGGEGFCCFGGCDGGGGGGGGGGDDDGGGGGFF5>ECECFGD529EGGGGGGGDDDGG?FF=C4=@F4EFFFDFDDF4?FGFFGBCFFFFB?E#############
@DE18INS60510:318:000000000-B6LD3:1:1101:24007:3037 1:N:0:GTAGCGGATTCTAGCT
TGGGGAATATTGCACAATGGGCGCAAGCCTGATGCAGCCATGCCGCGTGTATGAAGAAGGCCTTCGGGTTGTAAAGTACTTTCAGCGAGGAGGAAGGCGTTGTGGTTAATAACCGCAACGATTGACGTTACTCGCAGAAGAAGCACCGGCTAACTCCGTGCCAGCAGCCGCGGTAATACGGAGGGTGCAAGCGTTAATCGGAATTACTGGGCGTAAAGCGCACGCAGGCGGTCTGTCAAGTCGGATGTGAAATCCCCGGGCTCAACCTGGGAACTGCATCCGA
+
GGGGGGGGFGGGGGGGGGGGGGGGGGGGGGGGGGGGGGGGGGGGGGGGGGGGGGGGGGGGGGGGGGGGGGGGFGGGGGGFFFGGGGGGGGGGGGGGGGGGDGGGGGGGGGGGGGGGGGGGGEFGGGGFGGGGGGGGGGGGGGGGGGGGDDGGGGGGGGGGGGGGGGGGGGGGGGGGGGGGGGGGGEE>CFCGGEG5CGGGGGDFGFGGGCGGGGGGGFGGGGGDGGGGGGDGG3596=GFBFDFGGE6BCFCFFFFGG>9GBGF@BFBFFFFFF??FFBF78@
@DE18INS60510:318:000000000-B6LD3:1:1101:14205:3057 1:N:0:GTAGAGGATTCTAGCT
TGGGGAATATTGCACAATGGGCGCAAGCCTGATGCAGCCATGCCGCGTGTATGAAGAAGGCCTTCGGGTTGTAAAGTACTTTCAGCGGGGAGGAAGGCGTTGAGGTTAATAACCTCAGCGATTGACGTTACCCGCAGAAGAAGCACCGGCTAACTCCGTGCCAGCAGCCGCGGTAATACGGAGGGTGCAAGCGTTAATCGGAATTACTGGGCGTAAAGCGCACGCAGGCGGTCTGTCAAGTCGGATGTGAAATCCCCGGGCTCAACCTGGGAACTGCATTCGA
+
GGGGGGGGGGGEFGGGGGGGGGGGGGGGGGGGGGGGGGGGGGGGGGGCFFGGGGGGGGGGGGGGGGGGCFGGGGGGGGGGFCFGGGGGGGGGGGGGGGGGGGGGGGGGGGGGGGGGGGGGGGGGGGGFGGEGGGGGGGGGGGGGGGGGGGGGGGFGGGGGGGGFGGGGGGGGGGGG7@GGGDDGGGGGGGGGG?C*A9CFGGGFGGGGGGGGGGGGGGGDGGGGGGGGGGGC<5D/@FGGFF7@DGBCFCFC>FFFGGFFG>FGFFF?:FFF??:<D<AFAAF
@DE18INS60510:318:000000000-B6LD3:1:1101:13139:3057 1:N:0:GTAGAGGATTCTAGCT
TGGGGGATATTGCGCAATGGGGGCAACCCTGACGCAGCAACGCCGCGTGAAGGATGAAGGTTTTCGGATTGTAAACTTCTTGTATTAAGGACGAAAAATGACGGTACTTAATGAATAAGCTCCGGCTAACTACGTGCCAGCAGCCGCGGTAATACGTAGGGAGCAAGCGTTGTCCGGATTTACTGGGTGTAAAGGGTGCGTAGGCGGCTTTGCAAGTCAGATGTGAAATCGATGGGCTCAACCCATAAACTGCATTTGAAACTGTAGAGCTGGAGTGAAGTAG
+
GGGGGGGGFCF<F@F@@@FEGCEGGGG@FCEFGECGG@FEFFGGGGECFDCD?B9EE,CEFGFCEC==+CF,CEFFGGFGC,BE9@FFGFGFGEF7@FGFCFGGGGEGGGC<FGGGGCGFCFGGGGDGGFFFGG<AFGGGGFF7FGGGGGDCGGGG:FFGGGGGFG@CC=**<7FCFEC*+?,9CFF8C?:AEGGGGG5E>CGGGGEG**<<9:EGGGFGGFFFGGGG?C*9CFGFF@7C=455D*5*=*0>FFFF*CBB7?***6@>BFB############
@DE18INS60510:318:000000000-B6LD3:1:1101:22861:3060 1:N:0:GTAGAGGATTCTAGCT
TGAGGAATACTGGTCAATGGACGCAAGTCTGAACCAGCCATGCCGCGTGCAGGAAGACGGCTCTCTGAGTTGTAAACTGCTTTTGTACGAGGGTAAACTCACCTACGTGTAGGTGACTGAAAGTATCGTACGAATAAGGATCGGCTAACTCCGTGCCAGCAGCCGCGGTAATACGGAGGATTCAAGCGTTATCCGGATTTATTGGGTTTAAAGGGTGCGTAGGCGGTTTGATAAGTTAGAGGTGAAATCCCGGGGCTTAACTCCGGAACTGCCTCTACTACTG
+
GFGGGGGGG-CFFGGGGGGGGGGGGGGFGGGGGGGGGGGGGGGGGGGGGGGGGGGGGGGGGFGG,@=@EGGGGGGGGGGGGGGGGGGGGGGGGGGGGGGGGGGGGGGGGGGGGGGGGGGGGGCFFFGEGGGGGGGGFFGGGGGG>:FFGGGGGGGGGGFGFFGGGGGGGGGG?FGGGGGGGG67<@FGCEGFG?C?EGD6C7E?CFGGDGGGGGGF53C<3<EGEC:C=CCDFGFBFFGGFFFFGFFGFCFDGFEB3F05:9:DB2>BFFF>?B?:>)46A)?
@DE18INS60510:318:000000000-B6LD3:1:1101:18564:3112 1:N:0:GTAGAGGATTCTAGCT
TGGGGAATATTGCACAATGGGGGAAACCCTGATGCAGCGATGCCGCGTGGAGGAAGAAGGTTTTCGGATTGTAAACTCCTGTTGAAGAGGACGATAATGACGGTACTCTTTTAGAAAGCTCCGGCTAACTACGTGCCAGCAGCCGCGGTAATACGTAGGGAGCGAGCGTTGTCCGGAATTACTGGGTGTAAAGGGAGCGTAGGCGGGACGGCAAGTCAGATGTGAAAACTATGGGCTCAACTCATAGACTGCATTTGAAACTGTTGTTCTTGAGTGAGGTAGA
+
GGGGGGGGGGGGGGGGGGGGGGGGGGGGGGGGGGGGGGGGGGGGDGGGGGGGGGGGGGGGGGGGGGGGGGGGGGGGGGGCFGGGGGGGGGGGGGGGGGGGGGGGGGGGGGGGGFGGGGGGGGDGGGGGGGGGGGGFGGGGGGGGGGGGGGGGGGGFFGGGGGGGGGGGGGGGGGGGGGGGGGGGGGGGGGGGGCDGD>EGGGGGDEC5:EEGE5F+ADGFFGFGGGGGGFGGGGGFFFGGFF??>FFGFDFDG464CGFFGFGGF<F(672<<?<4)4::BFB
@DE18INS60510:318:000000000-B6LD3:1:1101:7264:3115 1:N:0:GTAGAGGATTCTAGCT
TGGGGAATATTGCACAATGGGCGGAAGCCTGATGCAGCGACGCCGCGTGAGTGAAGAAGTATCTCGGTATGTAAAGCTCTATCAGCAGGGAAGAAAATGACGGTACCTGACTAAGAAGCCCCGGCTAACTACGTGCCAGCAGCCGCGGTAATACGTAGGGGGCAAGCGTTATCCGGATTTACTGGGTGTAAAGGGAGCGTAGACGGCGACGCAAGTCTGGAGTGAAAGCCCGGGGCACAACCCCGGGACTGCTTTGGAAACTGTGCTGCTGGAGTGCAGGAGA
+
CFFFFGGGGGGGGGGFGGGGDGGGGGGFFGGGGGGGGGGDGGGGGEEF@CEGFG,EDFGGEA@EGGGGGGGG,<FFGFGGGGGFAFGDGGGGF=F<FFGGGGGEFEGGGGGGGCGFGGGGGGGEEDGGGGGGDGFGGGGGGGGGGGGGCFGGGGGGCFGGGGGG5CGEGGEFGGEEEGG?9?FGGFCG>FFGGGDFEGGGGGEEE?EGGCEGC5>A+:CCFFGGE=FFFCFDDGGF)7*0>7>DGGB<><FFFB6?C7<AD?GGFA#################
@DE18INS60510:318:000000000-B6LD3:1:1101:7284:3121 1:N:0:GTAGAGGATTCTAGCT
GGGGGAATATTGCACAATGGGCGGAAGCCTGATGCAGCGACGCCGCGTGAGTGAAGAAGTATCTCGGTATGTAAAGCTCTATCAGCAGGGAAGAAAATGACGGTACCTGACTAAGAAGCCCCGGCTAACTACGTGCCAGCAGCCGCGGTAATACGTAGGGGGCAAGCGTTATCCGGCTTTACTGGGTGTAAAGGGAGCGTAGACGGCGACGCAAGTCTGGAGTGAAAGCCCGGGGCCCAACCCCGGGACTGCTTTGGAAACTGTGCTGCGGGAGTGCAGGAGA
+
-@FF:FGGGGGGGGGDCFFFGGGDGGGDGGGFGGGGGGGGGGGFCFCCFEEFGGGGGGFBFGGGGGG@CFFFFGGGGFFFF@FGGDFFCEFFFFFFGG?FDGGGF@FGGGGGGGG,?:F>FGEGGGEFGGGGDCECFGGGFCEFGCCG*CE:FGF+@CCEGE8*:C>G8:;/0AEG*/CE?@9<AF8CECC?@?E8;5C?8:ECEE8?EGGGD=E7C77<CFF5C7AFGF<D5/9)0<DGEB>><C5)795***9FGF<)98C7@##################
@DE18INS60510:318:000000000-B6LD3:1:1101:19062:3129 1:N:0:GTAGAGGATTCTAGCT
TGGGGAATCTTCCGCAATGGACGAAAGTCTGACGGAGCAACGCCGCGTGAGTGATGACGGCCTTCGGGTTGGAAAGCTCTGTTAATCGGGACGAAAGGCCTTCTTGCGAATAGTTAGAAGGATTGACGGTACCGGAATAGAAAGCCACGGCTAACTACGTGCCAGCAGCCGCGGTAATACGTAGGTGGCAAGCGTTGTCCGGAATCATTGGGCGTAAAGCGCGCGCAGGCGGATAGGTCAGTCTGGCTTAGAAGTTCGGGGCTTGACCCCGCGATGCGATGGA
+
GGGGGGGFGGGGGDEEEGEFGFGGCEGCE<FFFF@CFEEFECEGGGGGDE=FFGAFGGGGFFC8<AFG<CF+:EEBE,B,,C<@AFGFDEEGGGGE<F@FGFFC9==@@:C@CFC;FCECFBC<FAFFGGGGGGGCF*<BEGGF@CF>*<=FCCC<:>FG>CBEG7B:C*:8EE8CE?:<CA?CE+<8CCF>:CE?>*:C/:5:5+<+3+<AC:*:C<F7C9E):DC555D59)1<F*7DF/1*:*)2)2*::@@?FG#########################
@DE18INS60510:318:000000000-B6LD3:1:1101:21175:3133 1:N:0:GTAGAGGATTCTAGCT
TGAGGAATATTGGTCAATGGACGCAAGTCTGAACCAGCCATGCCGCGTGCAGGAATACGGCTCTATGAGTTGTAAACTCCTTCTGTACGGAGGTAGACTCACCTACTAGTAGGTGTCCGCAAGGATCGTACCAATGAGGATCGGCCAACCCCGTGCCAGCAGCGGCGGTAATACGGAGGATTCAGTCCTAACCCGGATCTATTGGGTTGAACGGGTGGGGAGCCGGGTCGATAAGTTAGAGGAGAAATCACAGGGCTTAACTCCGGCACTGCCCTTCATCTTA
+
GGAFGGGGGGGG9?FGGFGGDGGGGGG?FGGGF,DFGGGGGGGGGGGGGDG,DFG<F<FGG@>DC9F3,@,=<@F<,,,,@F,3@,,@F**@F>F############################################################################################################################################################################################
@DE18INS60510:318:000000000-B6LD3:1:1101:21019:3135 1:N:0:GTAGAGGATTCTAGCT
TGGGGAATCTTCCGCAATGGGCGAAAGCCTGACGGAGCAACGCCGCGTGAGTGATGACGGCCTTCGGGTTGTAAAACTCTGTGATCCGGGACGAAAAGGCAGAGTGCGAAGAACAAACTGCATTGACGGTACCGGAAAAGCAAGCCACGGCTAACTCCGTGCCAGCAGCCGCGGTAATACGTAGGTGGCAAGCGTTGTCCGGAATTATTGGGCGTAAAGCGCGCGCAGGCGGCTTCCCAAGTCCCTCTTAAAAGTGCGGGGCTTAACCCCGTGATGGGAAGGA
+
GGGGGGGGGGGGGGGGGGGGGGGGGGGGGGGGGGGGGGGGGGGGGGEGGGGGGGGGGGGGGGGGGGGGGEGGGGGGGGGGGGGGGGGGGGGGGGGGGGGGGGGGGGGGGGGGGGGGGGFGG<BFGGGFEGGGGGGGGGGGGGGGGGGGEGGGGGGF,><FGGGGGGFFFGGGEG8?>CFGG@FEEGGGGGGDFGGGGGGGGGCGGFEEFD?EFEEGGFGF3DGGGGGGEECDG)95@@GFFFFFG9>DFG7CCFFBFGFBGFD4;:F<BFF(4:1:7<?:6<F
@DE18INS60510:318:000000000-B6LD3:1:1101:18321:3153 1:N:0:GTAGAGGATTCTAGCT
TCGAGAATCATTCACAATGGGGGAAACCCTGATGGTGCGACGCCGCGTGGGGGAATGAAGGTCTTCGGATTGTAAACCCCTGTCATGCGGGAGCAAATTAAAAAGATAGTACCACAAGAGGAAGAGACGGCTAACTCTGTGCCAGCAGCCGCGGTAATACAGAGGTCTCAAGCGTTGTTCGGAATCACTGGGCGTAAAGCGTGCGTAGGCTGTTTCGTAAGTCGTGTGTGAAAGGCGCGGGCTCAACCCGCGGACGGCACATGATACTGCGAGACTAGAGTAC
+
GGGGGGGGFFFGGGGFEGGGGGGGGGG@FGGFGGGGGGGDGGGGGCGFGEGD7BGGGGA9:FGGGGDDEGEA?CDFG,<<FGGGGGF<CCDGGEGGGGGGGGCCDFFFFGGGFFGGFC8CFDFGGFEGECGGGGDCFFFGCG<<@FCF>58CEE:?8CCGFEG88:6++<099/28E;:<;CC8;FGF:96CC>EG5CFGGEGGGGE:8+3:ECEF=19<F:<7;C5C56:*::F45>DG>@::4CFCB79D5)8)9D>BG?FFB##################
@DE18INS60510:318:000000000-B6LD3:1:1101:7682:3155 1:N:0:GTAGAGGATTCTAGCT
TGGGGAATCTTCCGCAATGGGCGAAAGCCTGACGGAGCAACGCCGCGTGAGTGATGACGGCCTTCGGGTTGTAAAACTCTGTGATCCGGGACGAAAAGGCAGAGTGCGAAGAACAAACTGCATTGACGGTACCGGAAAAGCAAGCCACGGCTAACTACGTGCCAGCAGCCGCGGTAATACGTAGGTGGCAAGCGTTGTCCGGAATTATTGGGCGTAAAGCGCGCGCAGGCGGCTTCCCAAGTCCCTCTTAAAAGTGCGGGGCTTAACCCTGTGATGGGAAGGA
+
AEFFFGFGCGGGGGGGGGGGGGGEGCFGGGGGFGCEGGE<FFGFEEGG@F7<EFGFFCEF7FC@FGG74=FGGFG,BFF??B?FFFFFEGEEGFGGDGGGFGGGGEGGGG**D>CFFFC:F,?FC9FECCFCFEEFCCC:CFFGGGGGGGGGGGGGGGCFCCFGG5C@FF858C/*1A?+8++;;<9FGGGDFE*;C;++1:C?*<FFC7F58=EE5<7:C<=<ED*>==C3<C9)77:C49?F<9FC@*:*:=FFFD0(1<CF###################
@DE18INS60510:318:000000000-B6LD3:1:1101:16009:3163 1:N:0:GTAGAGGATTCTAGCT
TGGGGAATCTTCCGCAATGGGCGAAAGCCTGACGGAGCAACGCCGCGTGAGTGATGACGGCCTTCGGGTTGTAAAACTCTGTGATCCGGGACGAAAAGGCAGAGTGCGAAGAACAAACTGCATTGACGGTACCGGAAAAGCAAGCCACGGCTAACTACGTGCCAGCAGCCGCGGTAATACGTAGGTGGCAAGCGTTGTCCGGAATTACTGGGTGTAAAGGGAGCGTAGGCGGGATCGCAAGTCAGATGTGAAAACTATGGGCTTAACCCATAAACTGCATTTG
+
GGGGGGGGGGGGGGGGGGGGGGGGGGGGGGGGGGGGGGGGFGGGCGGGGGGGGGGGGGGGGDGGGGGGF@FFGGGGGGGGGGGGGGGGGGGGGGGGGGGGGGGGGGGGGGGGGGGGGGGGGGFGGFGGGGGGGGGGGGGGGGFGGGGGGGGGGGGGGGGECCFGGGEEDCEGGGEGEGGFG?FEC++@E*<;*;CED*<FGE*:CGGGFFGC*:1<FCFGGGEDEGE7ECDDGD37>D<D@=F*:<@F9>>7DFF?GD<>DF<C?>F<(51:)64<98AAB<?
@DE18INS60510:318:000000000-B6LD3:1:1101:19205:3196 1:N:0:GTAGAGGATTCTAGCT
TGGGGAATATTGCACAATGGGCGCAAGCCTGATGCAGCCATGCCGCGTGTATGAAGAAGGCCTTCGGGTTGTAAAGTACTTTCAGCGGGGAGGAAGGGAGTAAAGTTAATACCTTTGCTCATTGACGTTACCCGCAGAAGAAGCACCGGCTAACTCCGTGCCAGCAGCCGCGGTAATACGGAGGGTGCAAGCGTTAATCGGAATTACTGGGCGTAAAGCGCACGCAGGCGGTTTGTTAAGTCAGATGTGAAATCCCCGGGCTCAACCTGGGAACTGCATCTGA
+
GGGGGGGGGGGGGGGGFGGGGGGGGGGGGGGGGGGGGGGGGGGGGGGGGGGGGGGGGGGGGGGGGGGGGGGGGGGGGGGGFGGGGGGGGGGGGGGGGGGGGGGGGGGFGGGGGGCEGGGGGGGFGGGCDDGGGGGEGGFFGGGGGGGGGGGGGGGGGGGGGGGGGGGGFGGGGDG89CFGGDGGGGEEGGFFGGGGGGGGDEEGGGGG?CGGGGEGFGGGCDGG?5EGGEGDGGDF@=FG4@FFCFFF977C7@?:779BGFFDF?F0<FB7:3???DB<4:F
@DE18INS60510:318:000000000-B6LD3:1:1101:7660:3197 1:N:0:GTAGAGGATTCTAGCT
TGGGGAATATTGCACAATGGGGGAAACCCTGATGCAGCGACGCCGCGTGGAGGAAGAAGGTCTTCGGATTGTGAACTCCTGTTGTTGAGGAAGATAATGACGGTACTCAACAAGGAAGTGACGGCTAACTACGTGCCAGCAGCCGCGGTAAAACGTAGGTCACAAGCGTTGTCCGGAATTACTGGGTGTAAAGGGAGCGCAGGCGGGAGAACAAGTTGGACGTGAAATCCATGGGCTTAACCCATGAACTGCTTTCAAAACTGTGTTTCTTGAGTAGTGCAGA
+
CFGFFG?FFFFGGGGGGEEFGGD7FFGEGGGGFF9FGGGC7FD=FEGEGGCFEGCFFFFGGGGGGGGGEGGF9CFGGGGFFFGFFGGGFGGGGF?FFGGGGGCGGGGGGGGGFFCF:CGGGGC7F@FFFGGCEECFGFFGFGGGEGEGGGGF+<EGGGGGG6E7+*/C18CEGFGGG>FGGGGFGFGDEG9FGGC58:E>EE5:CEGCCEGC*2CC:C<F6CCD5<FFFGGDC<<>))*:@FF>C?F:9CC=DFF=:*5<F?77*.0(6B9)<BAA):?D:<=
@DE18INS60510:318:000000000-B6LD3:1:1101:14773:3200 1:N:0:GTAGAGGATTCTAGCT
TGGGGAATATTGCACAATGGAGGAAACTCTGATGCAGCGATGCCGCGTGAGGGAAGAAGGTTTTAGGATTGTAAACCTCTGTCTTCGGGGACGATAAAAGACGGTACCTGAGGAGGAAGCTCCGGCTAACTACGTGCCAGCAGCCGCGGTAATACGTAGGGAGCGAGCGTTGTCCGGAATTACTGGGTGTAAAGGGAGCGTAGGCGGGATCGCAAGTCAGAGGTGAAAACTATGGGCTTAACCCATAAACTGCATTTGAAACTGTGGTTCTTGAGTGAAGTAG
+
GGGGGGGGGGGGGGGGGGGGGGGGGGGGGGGGGGGGGGGGGGGGGGGFEEECFGGGGGGGFEFFGGGGFGGFFGGFGGGGGGGGGGGGGGGGGGDGGGGGGGGGGGGGGGGGGGGGGGFGGGGGGGGGDGFFGGGGGFGGGGGGGGGGGGCFGGGGFGFEGGGGGGGEGDGEGGGEGGD>6<CEGGG?ECFGGFF>EG5E:EGGGGEGGEGEGC:C+::FG*:<FDFFGGGGGFFF7FGGF?B5DD@FFFCGGFB=GGFDGFCCB>F2?45)6)56364><AF
@DE18INS60510:318:000000000-B6LD3:1:1101:10181:3201 1:N:0:GTAGAGGATTCTAGCT
TGAGGAATATTGGTCAATGGACGCAAGTCTGAACCAGCCATGCCGCGTGCAGGAAGACGGCTCTATGAGTTGTAAACTGCTTTTGTACGAGGGTAAACTCACCTACGTGTAGGTGACTGAAAGTATCGTACGAATAAGGATCGGCTAACTCCGTGCCAGCAGCCGCGGTAATACGGAGGATTCAAGCGTTATCCGGATTTATTGGGTTTAAAGGGTGCGTAGGCGGTTTGATAAGTTAGAGGTGAAATCCCGGGGCTTAACTCCGGAACTGCCTCTAATACTG
+
GGFCFFFFFGGGGGGGGGGGGGGEGGGGGGGGGGGFGGFGGGGGGGGGDGGGGGGGGGGGGGGGGGFGGGGGFFAFFGGGFFFGGGGGFBFFFFGGGGGGGGGGGGGFFGGGGGGCFGGGGFF<FGGGFGGGGGGGGGGGGGGGGGGGGGGGGGGGGGGGGGC:CEGGCFG9CGGGGGGGFGFFGGFGGDGDFFGGGGD9EGGGGGGC5FGGGGGFGGC<DDGGED:DCGGGFCGFFFG7BFFFGC?7FCFGGFF><C).:=>*)3>036<?07?BFF>DB<F
@DE18INS60510:318:000000000-B6LD3:1:1101:17040:3237 1:N:0:GTAGAGGATTCTAGCT
TGGGGAATCTTCCGCAATGGACGAAAGTCTGACGGAGCAACGCCGCGTGAGTGATGACGGCCTTCGGGTTGTAAAGCTCTGTTAATCGGGACGAAAGGCCTTCTTGCGAATAGTGAGAAGGATTGACGGTACCGGAATAGAAAGCCACGGCTAACTACGTGCCAGCAGCCGCGGTAATACGTAGGTGGCAAGCGTTGTCCGGAATTATTGGGCGTAAAGCGCGCGCAGGCGGATCAGGCAGTCTGTCTTAAAAGTTCGGGGCTTAACCCCGTGATGGGCTGGA
+
GGGGGGGGGGGGGGGGGGGGGGGFGGGFGGGGGGGGGGGGGGGGGGGGGGGGGGGGGGGGGGGGGGGGFGGCEGGGGGGGGGGGEFGGEGGGGGG>@FGGGGGGGGGGGGGGGGFFGGGGGGGGGGGFEGGGGGGGGGGGGFGGGGGGGGGGGGGGGGGGGGGGGGGGGGGDGGGGGGFGGFGFEGGGFGGGFGGE58@GEGEEGGGGGGGGGG5=GGGGGGGDEG7DEGGGD)>FF)9DD)9?CCF7@>>FGFF?DG>B38CC###################
@DE18INS60510:318:000000000-B6LD3:1:1101:21936:3260 1:N:0:GTAGAGGATTCTAGCT
TGAGGAATATTGGTCAATGGACGCAAGTCTGAACCAGCCATGCCGCGTGCAGGAAGACGGCTCTATGAGTTGTAAACTGCTTTTGTACGAGGGTAAACTCACCTACGTGTAGGTGACTGAAAGTATCGTACGAATAAGGATCGGCTAACTCCGTGCCAGCAGCCGCGGTAATACGGAGGATTCAAGCGTTATCCGGATTTATTGGGTTTAAAGGGTGCGTAGGCGGTTTGATAAGTTAGAGGTGAAATCCCGGGGCTTAACTCCGGAACTGCCTCTAATACTG
+
GGGGGGGGGGGGGGGGGGGGGGGGGGGFGGGGGGGGGGGGGGGFGGGGEGGGGGGGGGDGGGGG,@CGGGGGGGGGGFGGGGGGGGDFGGGGEFGGGGFGGGGGGGGGGEFGGGGGGGFGFGGGGGGGGGGGGGGGDFCCCGGGGGGGGGGGEGGGGGGGGGGFGG>E/*;CFGFE?::EGFC9@FFGGGGGGGGGCC8CGGFGGGECEFGGFGGGGDCCCDGFGD>C=5>CFCG*==DFFFFFGGFGFDGGGEF>/77AG47C>B34>?<2:<D?F<2<B<F
@DE18INS60510:318:000000000-B6LD3:1:1101:17720:3309 1:N:0:GTAGAGGATTCTAGCT
TGAGGAATATTGGTCAATGGGCGCAAGTCTGAACCAGCCATGCCGCGTGCAGGAAGACGGCTCTCTGAGTTGCAAACTGCTTTTGTACGAGGGTAAACTCACCTACGTGTAGGTGACTGAAAGTATCGTACGAATAAGGATCGGCTAACTCCGTGCCAGCAGCCGCGGTAATACGGAGGATTCAAGCGTTATCCGGATTTATTGGGTTTAAAGGGTGCGTAGGCGGTTTGATAAGTTAGAGGTGAAATCCCGGGGCTTAACTCCGGAACTGCCTCTAATACTG
+
GGGGGGGGFFGGGGGGGGGGGGGGGGGGGGGGGGGGGGGGGGGGDGGGGGGGGGGGGGGGGGGG,FGGGGGGGGGGGGGGFGGGGGGGEFFGGEGGGGGGGGGGGGGGGDGGFGGGGGGGGGGFGGFGGGGGGGGGGGGGFGGGGDGFGGGGDGFDGGFGGGGGGDGGEEECF@FGGGGGGGGGFGGGGEGGGGGGGEEFEFGFFC=E8FGFFGC:5CD3>DGGGG=GGGFC*:DF**:>BFF:FFFGFGGGD@DFDGFFG=>9B;3,29<?:))72AFFF<B
@DE18INS60510:318:000000000-B6LD3:1:1101:14420:3346 1:N:0:GTAGAGGATTCTAGCT
TGAGGAATATTAGTCAATGGACGCAAGTCTGAACCAGCCATGCCGCGTGCAGGAAGACGGCTCTATGAGTTGTAAACTGCTTTTGTACGAGGGTAAACTCACCTACGTGTAGGTGACTGAAAGTATCGTACGAATAAGGATCGGCTAACTCCGTGCCAGCAGCCGCGGTAATACGGAGGATTCAAGCGTTATCCGGATTTATTGGGTTTAAAGGGTGCGTAGGCGGTTTGATAAGTTAGAGGTGAAATCCCGGGGCTTAACTCCGTGATGGGAAGGAAACTGG
+
GGGGGGGGFGGGGGGGGGGGGGGGGGGFGGGGGGGGGGGGGGGGGGGGGGGGGGGGGGGGGGGGGGGGGGGGFFGGGGGGGGGGGGGGGGGGGGGGGGGGGGGGGGGGGFGGGGGGGGCFGGGGGGGGGGGGGGFGGGGGGGGGGDGGGGGGGGGGGGGGCFGGGGGG@CEGGGGGGGGGGGGGGGGGEGGGGGGE8;CFG9BFGGG859EFFCEGGGGDDCEGGG*):=FC>FGF*9DCFF@FFCF796<CDDFF<5)67=CCE?F??FDF:BFFF?BF<>F
@DE18INS60510:318:000000000-B6LD3:1:1101:22446:3351 1:N:0:GTAGAGGATTCTAGCT
TGGGGAATCTTCCGCAATGGACGAAAGTCTGACGGAGCAACGCCGCGTGAGTGATGACGGCCTTCGGGTTGTAAAGCTCTGTTAATCGGGACGAAAGGTCTTCTTGCGAATAGTTAGAAGAATTGACGGTACCGGAATAGAAAGCCACGGCTAACTACGTGCCAGCAGCCGCGGTAATACGTAGGTGGCAAGCGTTGTCCGGAATTATTGGGAGTAAAGCGCGCGCAGGCGGATTGGCCAGTCTGTCTTAAAAGTTCGGGGCTTCACCCCGGGATGGGATGGA
+
GEGGG@FGEFFFF;@@:FGC<EFGFGFGGGEGGGGCGGFGGGGGGDGCCEE<AFGFGFGFCB?FFGG:BFEFGGGGGGGGGEFFGGGGDDEGGEFFGFFGGFFD?,<CC:=FEGGGGGGDCFF=FG9CCC@CFEFGDFGCDEGGGGGGFEG:CEGFFFFCFGGDGFBGGGG7CCBEEDGFGGFFGCFFFFFCCGGGCEFCEE>E5FGGGGGG*2:<C>CFD5CDEGGGGCGD))1<:)0089?FGGFG=CF7>=74>D#########################
@DE18INS60510:318:000000000-B6LD3:1:1101:13065:3359 1:N:0:GTAGAGGATTCTAGCT
TGGGGAATCTTCCGCAATGGACGAAAGTCTGACGGAGCAACGCCGCGTGAGTGATGACGGCCTACGGGTTGTAAAGCTCCGTTAATCGGGACGAAAGGCCTTCTTGCGAATAGTTAGAAGGATTGACGGTACCGGAATAGAAAGCCACGGCTAACTACGTGCCAGCAGCCGCGGTAATACGTAGGTGGCAAGCGTTGTCCGGAATTATTGGGCGTAAAGCGCGCGCAGGCGGATTGGTCAGTCTGGCTTAAAAGTTCGGGGCTTAACCCCGTGCTGGGATGGA
+
GFGGGGGGGGGGGFG:@FFGGGGFFGGGGGGGGGGGGDGGGGGGGGGGGGGGGFG9EGGGGGGGGGGEFGGGGGGGGGGGFFGGGFGFE+CFGGG+CFGGGGGGGGFCFGDFGGGGGDGGGGGGGGGGEF7FFDG*<BFG@BDFGGGGGCGGDGGGGGEGGGGGGGGFGGGGGGGDEG?GGGGGGC6;FF?FGGGGGEGGGGDGGEEGF7ECFGEGGGGDCD53*):C*CDDGCGFFFGCFBF4C*)9>6C*:7BFGG9(9>55?5941>96:13<(3,5:BF
@DE18INS60510:318:000000000-B6LD3:1:1101:13646:3365 1:N:0:GTAGAGGATTCTAGCT
TGGGGAATATTGCACAATGGGGGAAACCCTGATGCAGCGACGCCGCGTGAGCGAAGAAGTATTTCGGTATGTAAAGCTCTATCAGCAGGGAAGATAATGACGGTACCTGACTAAGAAGCCCCGGCTAACTACGTGCCAGCAGCCGCGGTAATACGTAGGGGGCAAGCGTTATCCGGATTTACTGGGTGTAAAGGGAGCGTAGACGGCAAGGCAAGTCTGATGTGAAAACCCAGGGCTTAACCCTGGGACTGCATTGGAAACTGGCTGGCTCGAGTGCCGGAGA
+
FGGGDGGGGGGGGGGGGGGGGGGGGGGFGGGGGEGGGGGGGGGGGGGGGGGGGGGGCGGGGGGGFGGEFGGFGGGGGGGGG9FFFCFFDEFGGGGGFAEEFGGGGGCFGGGGGGGGGEGCFCFECFGFGGFGGDFGGGGCDCFGCFECFGEBFGGGGGGEGGDFGGDGEGCFFCGEB5BEFC<FGG0??CFFCFEG>8C:E8/<:5?>:FGGC5C7<7>:7>EFFG<F6C3<GGGEFFGG=4)7<CFFF4FFF4*9CFF<D7>27(><6)24,3?:<A;>B>>
@DE18INS60510:318:000000000-B6LD3:1:1101:11145:3393 1:N:0:GTAGAGGATTCTAGCT
TGGGGAATTTTGGACAATGGGCGCAAGCCTGATCCAGCTATTCCGCGTGTGGGATGAAGGCCCTCGGGTTGTAAACCACTTTTGTAGAGAACGAAAAGACACCTTCGAATAAAGGGTGTTGCTGACGGTACTCTAAGAATAAGCACCGGCTAACTACGTGCCAGCAGCCGCGGTAATACGTAGGGTGCGAGCGTTAATCGGAATTACTGGGCGTAAAGGGTGCGCAGGCGGTTGAGTAAGACAGATGTGAAATCCCCGAGCTTAACTCGGGAATGGCATATGT
+
GGGFFGGGGGGGGGGGGGGGGGGGGGGGGGFGFFGFGGGGFGGGGGGFGGFGGGDFGGGGGFGGFGGGFGGGGF?CEEE8CECFFCFFGGGGGGGGGGGGGCFGGGGGGGGGGFGGGGGGGGGGGGGGGGGGGGGGGGGGGGGGGGGGGGGGGGGGGGGGGGGGGGGGGGGGGGGGGGGGGGGGGGGGGGEGG8EGGGGGGGCCFGGGGGGGGEGGGGGDGGGGGGDGGGGDGGFFFFGG?F?FGE=777DFCB:F<CBFG@CGFFFBBFFFF?FB:()4<9B
@DE18INS60510:318:000000000-B6LD3:1:1101:13601:3395 1:N:0:ATAGAGGATTCTAGCT
TGGGGAATCTTCCGCAATGGGCGAAAGCCTGACGGAGCAACGCCGCGTGAGTGATGACGGCCTTCGGGTTGTAAAACTCTGTGATCCGGGACGAAAAGGCAGAGTGCGAAGAACAAACTGCATTGACGGTACCGGAAAAGCAAGCCACGGCTAACTACGTGCCAGCAGCCGCGGTAATACGTAGGTGGCAAGCGTTGTCCGGAATTATTGGGCGTAAAGCGCGCGCAGGCGGCTTCCCAAGTCCCTCTTAAAAGTGGGGGGCTTAAACCCGGGATGGGAAGGA
+
GFGGGGGGGGGGGGGGGGGGGGGGGGGGGGGGGGGGGGGGFEGGGGGGFCEFFGFGFDGGGGG@FGGDEFG+FFDFGGGGGGGGGGAFCGGGGGEEGGEGFEFCGEFGGGFE<@BACGCD9=CDFFACF<<FFGGGGEGC7FFCCBFGGCC7<CGDGF:=CFGFGFGGGGGC:EGCGDCFGA:*;<<C8:9@@>/;E*<C8E5?F897CCFF=C*2CCCCC<5):C7DGEGGG)C?6?C*0*19C75*1C:>>F=F*966D######################
@DE18INS60510:318:000000000-B6LD3:1:1101:17401:3401 1:N:0:ATAGAGGATTCTAGCT
TGAGGAATATTGGTCAATGGACGCAAGTCTGAACCAGCCATGCCGCGTGCAGGAAGACGGCTCTCTGAGTTGTAAACTGCTTTTGTACGAGGGTAAACTCACCTACGTGTAGGTGACTGAAAGTATCGTACGAATAAGGATCGGCTAACTCCGTGCCAGCAGCCGCGGTAATACGGAGGATTCAAGCGTTATCCGGATTTATTGGGTTTAAAGGGTGCGTAGGCGGTTTGATAAGTTAGAGGTGAAATCCCGGGGCTTAACTCCGGAACTGCCTCTAATACTG
+
GGGGGGGGEFGFGGGFEGGGGGGGGGGGGGGGGGGGFFGGGGGGGGGGGGGGGGGGGGGGGGGG,@FDFGGGAEFCFGGGGFFGGGGGG>FDGGFFGGGGGGGGGGGG@GGFFFGCFFFGGGGGGGGEGGGGGFGGGGFCCAFEG<CFCFFGGGGGFGGGFFGGEEGEGG*09C>CGGG>G9CDCFGGGGDFGGGEDEE?+A+ACFEEC6C:C7CFGGGGD/:6ED25CEGGCFFF??FGFFF@CFFGF46CD@DBG*):FF=C39B>>FBBBF0?A>29:<F
@DE18INS60510:318:000000000-B6LD3:1:1101:23242:3466 1:N:0:GTAGAGGATTCTAGCT
TGGGGAATATTGCACAATGGGGGAAACCCTGATGCAGCGACGCCGCGTGAGCGAAGAAGTATTTCGGTATGTAAAGCTCTATCAGCAGGGAAGAAGAATGACGGTACCTGACTAAGAAGCACCGGCTAAATACGCGCCAGCAGCCGCGGTAATACGTATGGTGCAAGCGTTATCCGGATTTACTGGGTGTAAAGGGAGCGCAGGCGGTGCGGCAAGTCTGATGTGAAAGCCCGGGGCTCAACCCCGGTACTGCATTGGAAACTGTCGTACTAGAGTGTCGGAG
+
GGGGGGGGGGGFGGGGGGGGGGGGGGGGGGGGGGGGGGGGGGGGGGGGGGGGGGGGGGGGCFGGGGGEFGFGGGGGGFG;FCFGGGGGGGGGGGGGGGGFGGGGGGGGGGGGGGGGGGGGGGGGGGGGGGGGGGGGGGGGGGGGGGCGGGGGGGGGGFGGGGGGGGGGGEGGGGGGGGGCCGGGGGGEEGGGGGGGFEDEGGGGEEGEEGGGGG5CFDCGCGGGGGGGGGGGDDDDFDGGFFFFGG>/>7CGG?FFGGFBGFCF?4>??FFFF<>>A5A?F0;
@DE18INS60510:318:000000000-B6LD3:1:1101:12141:3469 1:N:0:GTAGAGGATTCTAGCT
TGGGGAATCTTCCGCAATGGGCGAAAGCCTGACGGAGCAACGCCGCGTGAGTGATGACGGCCTTCGGGTTGTAAAACTCTGTGATCCGGGACGAAAAGGCAGAGTGCGAAGAACAAACTGCATTGACGGTACCGGAAAAGCAAGCCACGGCTAACTACGTGCCAGCAGCCGCGGTAATACGTAGGTGGCAAGCGTTGTCCGGAATTATTGGGCGTAAAGCGCGCGCAGGCGGCTTCCCAAGTCCCTCTTAAAAGTGCGGGGCTTAACCCCGGGATGGGAAGGA
+
GGGGGGGGGGGGGGGGGGGGGGGGGGGGGGGGGGGGGGGGGGGGGGGGGGGGGGGDGGGGGGGGGGGGFGGGGGGGGGGGGGGGGGGGEGEGGGGGGGGGGGGGGGGGGGGGGGGGGGGGGGGFGGGGGGGGGGGGGGGGGGGGGGGGGGGGGGGFGDGGGGF??C?CGGGGEGCEGGF7@:CEGFCGGGFGFGGGGGGFG:2?CFGCFFGFFE7CED*:CGGGCDCDDGGGGD)86FGG@**9<+7C=FCCGF*6*99;C57<?27<<5>01(48?B742?5
@DE18INS60510:318:000000000-B6LD3:1:1101:17615:3472 1:N:0:GTAGAGGATTCTAGCT
TGAGGAATATTGGTCAATGGACGCAAGTCTGAACCAGCCATGCCGCGTGCAGGAAGACGGCTCTCTGAGTTGTAAACTGCTTTTGTACGAGGGTAAACTCACCTACGTGTAGGTGACTGAAAGTATCGTACGAATAAGGATCGGCTAACTCCGTGCCAGCAGCCGCGGTAATACGGAGGATTCAAGCGTTATCCGGATTTATTGAGTTTAAAGGGTGCGTAGGCGGTTTGATAAGTTAGAGGTGAAATCCCGGGGCTTAACTCCGGAACTGCCTCTAATACTG
+
GFGGCFGGFGGFGGGDFGG8EGGGGGGFGGGGGGGGGGGGGGGGGGGGGGGGGGGGGGGGGGGG9FDFGGGGGGGGGGGGGGGGGGGCEFGGG>FGGGGGGGGGGGGFFGGGGGGGGGGGGGGFFGGGGGGDFGG7FGGG9FGGGFDFGGGGGGCEGGGGGGGGGGGGGGGFGGGGGGGDGGGGGFGEGDG*<CGGG?EFCFFG7FFGC7FFGGEGGGGGGDCGCDE<EGFFC*;=/7:CB76)7?77@*27C@DFG4:4>@CCD9:(,0<?8?BF):4<<FF
@DE18INS60510:318:000000000-B6LD3:1:1101:16226:3475 1:N:0:GTAGAGGATTCTAGCT
TAGGGAATCTTCGGCAATGGGCGAAAGCCTGACCGAGCAACGCCGCGTGAATGATGAAGGCCTTCGGGTTGTAAAATTCTGTTATAAGGGAAGAACGACTTTAGTAGGAAATGGCTAGAGTGTGACGGTACCTTATGAGAAAGCCACGGCTAACTACGTGCCAGCAGCCGCGGTAATACGTAGGTGGCGAGCGTTATCCGGAATTATTGGGCGTAAAGAGCGCGCAGGTGGTTGATTAAGTCTGATGTGAAAGCCCACGGCTTAACCGGGGAGGGTCATTGGA
+
GGGGGGGGGGGGGGGEGGGFGGGGGGGFGGGGGGGGGGGGGGGGGGGEGGGFFFFGGGFCGGGG@FGG=FFCGGGFGGGGGA<EGFFGGFGGGGGGG>FGGGGF<FFFGGGFGGGFGGGFFFFGGGGGGGEGFFGAFF9FCFFG@FCGDGGEGCFGGGGGGFGGEFGGEEGGDBBCFFCGCBCEFGGGGGEEG8EEFCE>E*?569+0:@:EGGG5CDF5CGGGDG5D2<919*7=F*:F7B8FFCF:*::*:545CD>>C)>F?A?################
@DE18INS60510:318:000000000-B6LD3:1:1101:11333:3517 1:N:0:GTAGAGGATTCTAGCT
TGGGGAATCTTCCGCAATGGACGAAAGTCTGACGGAGCAACGCCGCGTGAGTGATGACGGCCTTCGGGTTGTAAAGCTCTGTTAATCGGGACGAAAGGCCTTCTTGCGAATAGTTAGAAGGCTTGACGGTACCGGAATAGAAAGCCACGGATAACTACGTGCCAGCAGCCGCGGTAATTCGTAGGTTGCAAGCGTTGTCCGGAATTATTGGGCGTAAAGCGCTCGAAAGCGGATAGGCCAGTCTGTCTTAACAGTTAGGGGCTTAACCCTGGAGTGGTGTGGA
+
GGGGGGGGGGGFGGGGGGGG9<FFDGE6EFGG<F@FEGFEGGGGGGGGGD@CFFFDGGGGEEGGFFF=FFGGGGGGFEFGFGGGEFFGGGGGGGD@C8BD,BDF<DFBGGEGF=DGDC,=3,3@@,,83FGG9*F<3DBCBC,>:FF>CE*<<27CCFGGDFFCCCCG7*BB:<*1=+++=:<EE7+;@EFC@E:?C;9CCE8/*<C+<0?########################################################################
@DE18INS60510:318:000000000-B6LD3:1:1101:21579:3517 1:N:0:GTAGAGGATTCTAGCT
TGGGGAATATTGCACAATGGGCGCAAGCCTGATGCAGCCATGCCGCGTGTATGAAGAAGGCCTTCGGGTTGTAAAGTACTTTCAGCGGGGAGGAAGGGAGTAAAGTTAATACCTTTGCTCATTGACGTTACCCGCAGAAGAAGCACCGGCTAACTCCGCGCCAGCAGCCGCGGTAATACGGAGGGTGCAAGCGTTGTCCGGAATTACTGGGCGTAAAGCGCACGCAGGCGGTTTGTTAAGTCAGATGTGAAATCCCCGGGCCCAACCTGGGAACTGCATCTGA
+
GGGGGGGGGGGDGGGGGGGGGGGGGGGGGGGGGGGGGGGGGGGGGGGGGGGGGGGGGGGGGGGGGGGGGGGGGGGGGGGBFGGGGGGGGGGGGGGGGGGGGGGGGGGGGGGGGGGGGGGGGGGGGGGGGGGGGGGGGGGGGGGGGGGGGGGGGGGGGGGGGGGGGGGGGGGGGGGDFGCCGGGGGGGGGGGGGGGGGGGGGGGGGFGGFGGGGGGGGGGGGGGGGGGGGGGCDDDFF@>GFFFFGEFF?C*?7@FFFDFFGFGGFFEFF>:?F607?<<B<<=
@DE18INS60510:318:000000000-B6LD3:1:1101:23001:3519 1:N:0:GTAGAGGATTCTAGCT
TGGGGAATTTTGGACAATGGGCGCAAGCCTGATCCAGCTATTCCGCGTGTGGGATGAAGGCCCTCGGGTTGTAAACCACTTTTGTAGAGAACGAAAAGACATCTTCGAATAAAGGATGTTGCTGACGGTACTCTAAGAATAAGCACCGGCTAACTACGTGCCAGCAGCCGCGGTAATACGTAGGGTGCGAGCGTTAATCGGAATTACTGGGCGTAAAGGGTGCGCAGGCGGTTGAGTAAGACAGATATGAAATCCCCGAGCTTAACTCGGGAATGGCATATGT
+
GGGGGGGGGGGGGGGGGGGGGGGGGGGFGGGGGGGGGGGGGGGGGGGGGGGGGGGGGGGGGGGGGGGGGGGGGGGGGGGC?FGGGGGGGGGGGGGCGGGGGCGGGGGGGGGGGGGGGGGGFGFGGGGD:+CEFFGGGGGGGGFGGGGGGGGGGGGGGGGFFGGGGGGFFFGGG:<CEGFGFGF8EFEGGDGGGGGGFFFGGG7;?CCFGGGGGGGCFFDDFGGGCGGDGE37CDCFFFGGFF?47EFF?*C>7?4FF327D36F44*-3:;BFB:BF<AFAA9
@DE18INS60510:318:000000000-B6LD3:1:1101:18674:3519 1:N:0:GTAGAGGATTCTAGCT
TGGGGAATCTTCCGCAATGGGCGAAAGCCTGACGGAGCAACGCCGCGTGAGTGATGACGGCCTTCGGGTTGTAAAACTCTGTGATCCGGGACGAAAAGGCAGAGTGCGAAGAACAAACTGCATTGACGGTACCGGAAAAGCAAGCCACGGCTAACTACGTGCCAGCAGCCGCGGTAATACGTAGGTGGCAAGCGTTGTCCGGAATTATTGGGCGTAAAGCGCGCGCAGGCGGCTTCCCAAGTCCCTCTTAAAAGTGCGGGGCTTAACCCCGGGATGGGAAGGA
+
GGGGGGGGGGGGGGGGGGGGGGGGGGGFGGGGGGGGGGGGGGGGGGGGGGGGGGGGGGGGGGGGGGGGGGGGGGGGGGGGGGGGGGGGGGGGGGGGGGGGGEGGGGGGGGGGGGGGGGGGGGGGGGGFGGGGGGGGGGGGGGFFGGGGGGGGGGGGGGGGGGGGGGGGGGGGGGEGGGGGGEFCEGGGGGGGGGEEGGG@EGEGGGGFCGGGGGGGGGGGGDGGGGGGGGGGC9C8@FFGFFFFFFFG=FG*7@??FGFFGE5C4<4<<>B(42;???FFFB>
@DE18INS60510:318:000000000-B6LD3:1:1101:6638:3523 1:N:0:GTAGAGGATTCTAGCT
TGGGGAATCTTCCGCAATGGGCGAAAGCCTGACGGAGCAACGCCGCGTGAGTGATGACGGCCTTCGGGTTGTAAAACTCTGTGATCCGGGACGACAAGGCAGAGTGCGAAGAACAAACTGCATTGACGGTACCGGAAAAGCAAGCCACGGCTAACTACGTGCCAGCAGCCGCGGTAATACGTAGGTGGCAAGCGTTGTCCGGAATTATGGGGCGTAAAGCGCGCGCAGGCGGCTTCCCAAGTCCCTCTCAAAAGTGCGGGGCTTAACCCCGTGATGGGCAGGA
+
EFGF:FFGGGFGFGGGFGGGGGGGCEGGGGGGGEGGGDGFGGGFCEGFGGGGGGGGGGGGGDFFFGGG,>BCCFCCGGGFGGGGGGGGGGDGEG*FFCFFFGGGGGGGFGGDGGGG5FGGGGGFC9CECGFGGGGDE8C?5C+;FCCEEGGGGGFCFGGGGG8CCFFGGF8?EG*C*A9CCCFGGGGDFG9:CE>8EC9FGGG8=+C9+8:=CEGG5>FFGGC38DGGE5DGD17<?FG*7FFFGCFG)0?7:5??###########################
@DE18INS60510:318:000000000-B6LD3:1:1101:14202:3531 1:N:0:GTAGAGGATTCTAGCT
TGGGGAATCTTCCGCAATGGACAAAAGTCTGACGGAGCAACGCCGCGTGAGTGATGACGGCCTTCGGGTTGTAAAGCTCTGTTAATCGGGACGAAAGGCCTTCTTGCGAATAGTTAGAAGGATTGACGGTACCGGAATAGAAAGCCACGGCTAACTACGTGCCAGCAGCCGCGGTAATACGTAGGTGGCAAGCGTTGTCCGGAATTATTGGGCGTAAAGCGCGCGCAGGCGGAGTGGTCAGTCTGTCTTAAAAGTTCGGGGCTTAACCCCGCGATGGGATGGA
+
GGGGGGGGGGGGGGGCCFGGGGGGGGGGGGGGGGGGGGGGGGGGGGGGGGGGGGGGGGGGGGGGGGDEFGGGGGGGGGGGGGGFGGGGGGGGGGGGGGGGGGGGGGGGGGGGGCGGGGGGGFFGGGGGEGFFFGGGGGGGGGGGGGGGGGGGGGGGGGGGGGFGGGGDGGGGGGGGGGGGGFGGGGGGFGGGGG88CEGGGGECFGGGGGFF5CCEGGFCDGGGGGGGGGGGG)18>=FCFFF4FCFF8:DGC?FFGDB>GFG466@>6>>BF21:?BB####
@DE18INS60510:318:000000000-B6LD3:1:1101:23130:3531 1:N:0:GTAGAGGATTCTAGCT
TGGGGAATATTGCACAATGGGCGCAAGCCTGATGCAGCCATGCCGCGTGTATGAAGAAGGCCTTCGGGTTGTAAAGTACTTTCAGCGGGGAGGAAGGGAGTAAAGTTAATACCTTTGCTCATTGACGTTACCCGCAGAAGAAGCACCGGCTAACTCCGTGCCAGCAGCCGCGGTAATACGGAGGGTGCAAGCGTTAATCGGAATTACTGGGCGTAAAGCGCACGCAGGCGGTTTGTTAAGTCAGATGTGAAATCCCCGGGCTCAACCTGGGAACTGCATCTGA
+
GFGGEGEGGGGGGGGGGFGGGGFGEDCDFFFGGGGGGGGGGGGGGEGGGGGDGGGFGGFFGDCGGGGCFFFCFCCEFFFGGGGGCECFDDGGGEFDGGFGGGGFG<B:FGFGGGAFGFGGCGGGGGGCFGGGGGE*8C6AFCFG?CFG**:EFGGGGGFGGGG:FG*8CG>8C8CG+<9CGGGGGGCE69FGG8EG5A<FGGCFFGG7FF7=EEED5>*1C5CD5):)>CD5C*9>.977=?7@:09*9CGCFFF@*7;05)16*,73?FFF###########
@DE18INS60510:318:000000000-B6LD3:1:1101:14519:3536 1:N:0:GTAGAGGATTCTAGCT
TGGGGAATATTGCACAATGGAGGAAACTCTGATGCAGCGATGCCGCGTGAGGGAAGAAGGTTTTAGGATTGTAAACCTCTGTCTTCGGGGACGAAAAAAGACGGTACCTGAGGAGGAAGCTCCGGCTAACTACGTGCCAGCAGCCGCGGTAATACGTAGGGAGCGAGCGCTGTCCGGAATTACTGGATGTAAAGGGAGCGTAGGCGGGATCGCAAGTCAGATGTGAAAACTATGGGCTTAACCCATAAACTGCATTTGAAACTGTGGTTCTTGAGTGAAGTAG
+
FFFGGGGGGGGGGGGGGGGGGGGGGGGGGGFGGGFGGGEEGGGGGGGFEGGGGGGGGGGG,FGGGGFGGGGGGGGGGGGGGFFGGGGGGDEEFGGGGGGGGGGGGGGGDGGGGGGGGGDFGGGGGGCCGGGGGGGGGGGGGGGGGGGFGGGGGFCFFFGGGGGGGGGGGGGGGGGGGGGGGFGCGGG9EFGFCCGGGGGGCEEGGGGGGGCCC=CE<FGGG7E:ECCFGG:7?FGFFFDFFFFFGGFFFGGGGB687DAFGF*C9<?3(0-.54>:A:)::AF
@DE18INS60510:318:000000000-B6LD3:1:1101:6649:3538 1:N:0:GTAGAGGATTCTAGCT
TGGGGAATCTTCCGCAATGGGCGAAAGCCTGACGGAGCAACGCCGCGTGAGTGATGACGGCCTTCGGGTTGTAAAACTCTGTGATCCGGGACGAAAAGGCAGAGTGCGAAGAACAAACTGCATTGACGGTACCGGAAACGCAAGCCACGGCTAACTACGTGCCAGCAGCCGCGGTAATACGTAGGTGGCAAGCGTTGTCCGGAATTATTGTGCGTAAAGCGCGCGCAGGCGGCTCCCCAAGTCCTCCTTAACAGTGCGGGGCCTAACCCCGTGATGGGCAGGA
+
CFGGGGGGFG9FEFG@@FGF8FGGGGC<FC,AFCFGGGGGGGGGGGG@EFEGFEB<@F7>FCFGFFC*FGEFFFGFGDGCCGG;F9,<<FFFECCCGF*=CF7CFEEFDGGGGFF6CGGCGCG<,<?C5;FG?C*:8C*;CECCF588EC58CFFFFGDE6CCG?FE8*;:C>*:C5C<EFC6;80+;CGG*:C:CCE+C:E*:5+<FF7++2:EGEGD################################################################
@DE18INS60510:318:000000000-B6LD3:1:1101:18465:3552 1:N:0:GTAGAGGATTCTAGCT
TGGGGAATATTGCGCAATGGGGGAAACCCTGACGCAGCAACGCCGCGTGATTGAAGAAGGCCTTCGGGTTGTAAAGATCTTTAATCAGGGACGAAACAAATGACGGTACCTGAAGAATAAGCTCCGGCTAACTACGTGCCAGCAGCCGCGGTAATACGTAGGGAGCAAGCGTTATCCGGATTTACTGGGTGTAAAGGGCGCGCAGGCGGGCCGGCAAGTTGGAAGTGAAATCTATGGGCTTAACCCATAAACTGCTTTCAAAACTGCTGGTCTTGCGTGAGGG
+
GGGGDGGGGGGGGCFEGGGGGGGGGGGFGGGGGGGGGGGGFGGGGGGGGGGGGGGGGGGGFGGGGGGG<FFCEGGGGFGGGGGGGGAEFFFGFEFGGGGGGDGFGGGGFGGGGGGGGGGGGGGGGGGGGGGGGGGGGGGGGGGGGGGGGGG7FEDGFFAEGDEGGCEGGGGGGGGGGGGGCCCE9C9EDGGGG7FGGEGGGGGG*:E8E8EG=EC:CF7:>FCFF6FGGGCCFF>*74*9FFFFDG>4@FGGGFFF7?AAF6CD4)9<3?#############
@DE18INS60510:318:000000000-B6LD3:1:1101:14698:3556 1:N:0:GTAGAGGATTCTAGCT
TGGGGAATATTGCGCAATGGGGGCAACCCTGACGCAGCCATGCCGCGTGAATGAAGAAGGCCTTCGGGTTGTAAAGTTCTTTCGGTAGCGAGGAAGGCATTTAGTTTAATAGACTAGGTGATTGACGTTAACTACAGAAGAAGCACCGGCTAACTCCGTGCCAGCAGCCGCGGTAATACGGAGGGTGCGAGCGTTAATCGGAATAACTGGGCGTAAAGGGCACGCAGGCGGTGACTTAAGTGAGGTGTGAAAGCCCCGGGCTTAACCTGGGAATTGCATTTCA
+
GGGGGGGGGGGGGGGGG7FGGGGGGGGGGGGGGDEGEGGGGGGGGGG@FEGGGGGCFGFFFGGGGGGGCFGGGGGGGGGGGFFGGGGEGGGGGGGGDGGGGGGGCFGGGGGGFFCFGGGGFFGGFGGGGGFFGGGGGGGGGFGGGGGGC888EFGGGGGGGGGGGGC>CEEGE8CC+<EGGGGGGGGGGC>EGGGGFGGFGGGGGGGGGGDFGEEEGF7CGGEDEDGDCED19<6664:78*9F<CF>BFGGFFFFD19>CBCF?2?################
@DE18INS60510:318:000000000-B6LD3:1:1101:12849:3576 1:N:0:GTAGAGGATTCTAGCT
TGGAGAATCTTCCGCAATGGGCGAAAGCCTGACGGAGCAACGCCGCGTGGGTGATGACGGCCTTCGGGTTGTAAAACTCTGTGATCCGGGACGAAAAGGCAGAGTGCGAAGAACAAACTGCATTGACGGTACCGGAAAAGCAAGCCACGGCTAACTACGTGCCAGCAGCCGCGGTAATACGTAGGTGGCAAGCGTTGTCCGGGATTATTGGGCGTAAAGCGCGCGCAGGCGGCTTCCCAAGTCCCTCTTAAAAGTGCGGACCTTAACCCCGTGATGGGAAGGA
+
GGGGGGGGGGGGGGGGGGGGGGGGGGGGGGGG@@FGGGGGFEGGGGGGGGGEGGGGGGGGGGGGGGG7FGDFGGGGGGGGFGGFFFEFFGGGGGGGD8FGCGGGEGGGGGECF@CFGGGGGGGGACGGGFFEDGGGGGGGGGDCFGGGEDGDGEGGFGGGFGFEFCGGG7CEEGGGGGFDFCGGGG?FGGGGDCE:?CFGEEG*:C?FCCG=*:ECED7CDD*>CDGG5EGGGGDF?FFFF=6@CE>D?FF0:*9B:)4())2:F9F2:B#############
@DE18INS60510:318:000000000-B6LD3:1:1101:15904:3599 1:N:0:GTAGAGGATTCTAGCT
TGAGGAATATTGGTCAATGGACGCAAGTCTGAACCAGCCATGCCGCATGCAGGAAGACGGCTCTATGAGTTGTAAACTGCTTTTGTACGAGGGTAAACTCACCTACGTGTAGGTGACTGAAAGTATCGTACGAATAAGGATCGGCTAACTCCGTGCCAGCAGCCGCGGTAATACGGAGGATTCAAGCGTTATCCGGATTTATTGGGTTTAAAGGGTGCGTAGGCGGTTTGATAAGTTAGAGGTGAAATCCCGGGGCTGAACTCCGGAACTGCCTCTAATACTG
+
GGGGGGGGGGGGGGGGGGGGGGGGGGGGGGGGGGGGGGGGGGGGGGGGGGGGGGGGGGGGGGGGGGGGGFGGGGGGGGGFGGGGGGGGGGGGGGGGGGGGGGGGGGGGGGGGGGGGGGGGGGGGGGGGGGGGGGGGGGGGGGGGGGGGGGFGGGGGGGGGGGGGGGGGGGGGGGGGGGGGGGGGGGGGGGGGGGGGGGCFEGGGGGGGGGFFGGGGGDGDCDGGGG7D5CDG7FGBFFGGFFFFGGF799FDD>EDG*:?66DFFFFB9FFFB<0>BFFAF<F
@DE18INS60510:318:000000000-B6LD3:1:1101:14664:3606 1:N:0:GTAGAGGATTCTAGCT
TGGGGAATCTTCCGCAATGGGCGAAAGCCTGACGGAGCAACGCCGCGTGAGTGATGACGGCCTTCGGGTTGTAAAACTCTGTGATCCGGGACGAAAAGGCAGAGTGCGAAGAACAAACTGCATTGACGGTACCGGAAAAGCAAGCCACGGCTAACTACGTGCCAGCAGCCGCGGTAATACGTAGGTGGCAAGCGTTGTCCGGAATTATTGGGCGTAAAGCGCGCGCAGGCGGCTTCCCAAGTCCCTCTTAAAAGTGCGGGGCTTAACCCCGTGATGGGAAGGA
+
GGGGGGGGGGGFGGGEGGGGGGGGGGGEGGGGGGGGGGFGFGGGCFGGGGGGAFGAFGGEGGGFGGGDEEGFGGGGGGGGGGGFGFFGDDEGEGGGGGGGGDEGGGGGGGGG@GGGGGFGGGGGGGGGGGGGGGGGGGFGGGGGGGGGCFGGGGGGGCEC7BFGGGGGGGGGGGGDGGGFG<CF8@FGGGGGGGEEGGGFEE5CF8EG79E58CGCGG7D3CCDGDECEGGGD3).9:F*7@?FG0754*:FFB??GGFBGEDDFAF################
@DE18INS60510:318:000000000-B6LD3:1:1101:19212:3624 1:N:0:GTAGAGGATTCTAGCT
TCGAGAATCATTCACAATGGGGGAAACCCTGATGGTGCGACGCCGCGTGGGGGAATGAAGGTCTTCGGATTGTAAACCCCTGTCATGTGGGAGCAAATTAAAAAGATAGTACCACAAGAGGAAGAGACGGCTAACTCTGTGCCAGCAGCCGCGGTAATACAGAGGTCTCAAGCGTTGTTCGGAATCACTGGGCGTAAAGCGTGCGTAGGCTGTTTCGTAAGTCGTGTGTGAAAGGCGCGGGCTCAACCCGCGGACGGCACATGATACTGCGAGACTAGAGTAA
+
GGGGGGGGGGGGGGGGGGGGGGGGGGGGGGGGGGGGGGGGGGGGGGGGGGGGGGGGGGGGGGGGGGGGGDGGGGGGGGGGGGGGGGGGGGGGGGGGGGGGGGGGGGGGGGGGGGGGGGGGGFGGGGGGGDGGGGGGGGGGGGGGGGGGGGGGGGGGGGGGGGGGGGGGGGGGGGGGGGGGGGGGGGGGGGGGGGGGGDFGGGGGGGGGGGDGGGGGGGGGFGGGC<=FGGGGGGGFFFGGFEF>6CFGBGGCD>>3C316F6C*=AFBAFB(42;AF?BFA>?
@DE18INS60510:318:000000000-B6LD3:1:1101:14822:3655 1:N:0:GTAGAGGATTCTAGCT
TGAGGAATATTGGTCAATGGACGCAAGTCTGAACCAGCCATGCCGCGTGCAGGAAGACGGCTCTATGAGTTGTAAACTGCTTTTGTACGAGGGTAAACTCACCTACGTGTAGGTGACTGAAAGTATCGTACGAATAAGGATCGGCTAACTCCGTGCCAGAAGCCGCGGTAATACGGAGGATTCAAGCGTTATCCGGATTTATTGGGTTTAAAGGGTGCGTAGGCGGTTTGATAAGTTAGAGGTGAAATCCCGGGGCTTAACTCCGGAACTGCCTCTAATACTG
+
FGCFGFGGCAF,6;C6<FEFDEGGG:C6CEFEFG@FGG,FGFGGDGG@EFFFGEFGG@:FFG@E9E,995CECF<FC55<FGGG9CEFDF=@EFFFFECFGFGFFGGGGG?D,,?EEB<FF9EBFAFFFG<CGDEECD<F<AFCF7>FF9F=CGGGCFCF7FFAECBD*C8BCFGCCGGGC,7@;;?EGC*<C;BE85?+3<BCG5A**<C@EEGFGG:C3C**?D2/*A7*??F4*9:7=:7@GGFF?6*9CB#############################
@DE18INS60510:318:000000000-B6LD3:1:1101:14894:3670 1:N:0:GTAGAGGATTCTAGCT
TGGGGAATTTTGGACAATGGGCGCAAGCCTGATCCAGCTATTCCGCGTGTGGGATGAAGGCCCTCGGGTTGTAAACCACTTTTGTAGAGAACGAAAAGACACCTTCGAATAAAGGGTGTTGCTGACGTTACTCTAAGAATAAGCACCGGCTAGCTACGTGCCAGCAGCCGCGGTAATACGTAGGGTGCGAGCGTTAATCGGAATTACTGGGCGTAAAGGGTGCGCAGGCGGTTGAGTAAGCCAGATGTGAAATCCCCGAGCTTAACTCGGGAATGGCATATGT
+
GFGGGGGGAFGGGGGGGGGGGGGGGGGGGGGGGFGGGGDFGCFFGGGGGGGGGGFGGGGGGGGGFGGGGGGGGGGFEFGGGG9FFCGDF8B?BFGGCFG<AD7FFG@FFFFGGFEC<:FGFFFFGGG+<<FCF9FGGGG9FGGGGGGGGGDECFGGGGGGGGGGGGGGGGGGDEGGGGGGCFCE7C>EEDDCEGGGGGGGGGGGGGGGFGGGGEGEGG7<9<EGEDGGGGGGGGCFFFGG*)855+/*1:FCFFFFGD>6C>6>FF623B;>0:?########
@DE18INS60510:318:000000000-B6LD3:1:1101:14840:3678 1:N:0:GTAGAGGATTCTAGCT
TGGGGAATATTGGGCAATGGGCGCAAGCCTGACCCAGCAACGCCGCGTGAAGGAAGAAGGCTTTCGGGTTGTAAACTTCTTTTGTCGGGGACGAAACAAATGACGGTACCCGACGAATAAGCCACGGCTAACTACGTGCCAGCAGCCGCGGTAATACGTAGGTGGCAAGCGTTATCCGGATTTACTGGGTGTAAAGGGCGTGTAGGCGGGATTGCAAGTCAGATGTGAAAACTGGGGGCTCAACCTCCAGCCTGCATTTGAAACTGTAGTTCTTGAGTGCTGG
+
FGGGGGGGGGGGGFGFFGGGGGGGGGGCFGGGGGGGGGGGGEGGGGGGGGGGGGGGGGGGGGGFGGGGGGGGGGGGGGGGGCGGGGGGGGFGGGGEDGGGGGGGGGGGGGGGGGGGGGGGGGGGGGGGGDGGGGGGGGFFGGGGGGGGGGG@FEGGGGGGGGGGGGGGGGGGGDGGGGGGD;CFGGFEGFGGGGGGCEGGGGGGFCFGCGEG6CGGGGGGGFDDG>EGFFDF4CD>DBCD>4??GGFGFGGCFFFF>*-4?@FG*4@>A65<24:<?>B<A4<
@DE18INS60510:318:000000000-B6LD3:1:1101:24527:3690 1:N:0:GTAGCGGATTCTAGCT
TGGGGAATATTGCACAATGGAGGAAACTCTGATGCAGCGATGCCGCGTGAGGGAAGAAGGTTTTAGGATTGTAAACCTCTGTCTTCAGGGACGAAAAAAGACGGTACCTGAGGAGGAAGCTCCGGCTAACTACGTGCCAGCGGCCGCGGTAATACGTAGGGAGCGAGCGTTGTCCGGAATTACTGGGTGTAAAGGGAGCGTAGGCGGGATCGCAAGTCAGATGTGAAAACTATGGGCTTAACCCATAAACTGCATTTGAAACTGTGGTTCTTGAGTGAAGTAG
+
GGGGGGGGGGGGGGGGGGGGGGGGGGGGGGGGGGGGGGGGGGGGGGGGEGGGGGGGGGGGFGGGGGGGGGGGGGGGGGGGGGGGGGGGGGGGGGGGGGGGGGGGGGGGGGGGGGGGGGGGFGGGGGGGGGGGGGGGGGGGGGGGGGGGGGGGGGGGCGGGGGGGGGGGGGGGGGGGGGGGGGGGGGGFGGGGGGGGGGGGGGEGGGGGGGGEGGGGGGGGGGGGGG9DFGG>7CFFFFGCFFFFGGFC7FGFGFFFGFB<>FGGFFFFFFD254:6AF><49?
@DE18INS60510:318:000000000-B6LD3:1:1101:18981:3696 1:N:0:GTAGAGGATTCTAGCT
TGGGGAACATTGCGCAATGGGGGCAACCCTGACGCAGCAACGCCGCGTGCAGGAAGAAGGTCTTCGGATTGTAAACTGTTGTCGCAAGGGAAGAAGACAGTGACGGTACCTTGTGAGAAAGTCACGGCTAACTACGTGCCAGCAGCCGCGGTAATACGTAGGTGACAAGCGTTGTCCGGATTTACTGGGTGTAAAGGGCGCGTAGGCGGACTGTCAAGTCAGTCGTGAAATACCGGGGCTTAACCCCGGGGCTGCGATTGAAACTGACAGCCTTGAGTATCGG
+
GGGGGGGGGGGGGGGGGGGGGGGGGGGGGGGGGGGGGGGGGGGGGGGGGGGGGGGGGGGGGGGGGGGGG:FFGGGGGGFA?FGGGGGGGGFFGGGGGGGGGGGGGGGGGGGGGGGGGGGGGGGGGGGGGGGGGGGGFGGGGGGGGGGGGGGGGGGGGGFGGGGGGGGGGGGGGGDGGGGGGGGGGGGGGGGGFGGGCEGGGG>EEEGGGGEGGGFGGGGGGGGGGDGGGGGC7CDEDEGGFFFF=7BGFGDDD>@BGF1<F*:>FBFBBF6?BA22:4492:B
@DE18INS60510:318:000000000-B6LD3:1:1101:11914:3707 1:N:0:GTAGAGGATTCTAGCT
TCGAGAATCATTCACAATGGGGGAAACCCTGATGGTGCGACGCCGCGTGGGGGAATGAAGGTCTTCGGATTGTAAACCCCTGTCATGTGGGAGCAAATTAAAAAGATAGTACCACAAGAGGAGGAGACGGCTAACTCTGTGCCAGCAGCCGCGGTAATACAGAGGTCTCAAGCGTTGTTCGGAATCACTGGGCGTAAAGCGTGCGTAGGCTGTTTCGTAAGTCGTGTGTGAAAGGCGCGGGCTCAACCCGCGGACGGCACATGATACTGCGAGACTAGAGTAA
+
GGGGGGGGGGGGGGGGGGGGGGGGGGGGGGGGGGGGGGGGEGGEEGGGGGGGGGGGGGGGGGGGGGGGGGGGGGGGGGGGFGG@;CFFFGGGGGGGGGGGFGGGGFGGFFGGGGGGGGGGGGGGGGFGECGEGGGGGFGFGGGFGGFGGGGGGGGGGGGGGCGGGGFGFGFGGGECCGEGEEGCCCFGGGGCF>CEDGCCEGDGGAEGEGCCEFG?EGGFGCCD:CFGGFFGFGGFFEGGFFFFGG:FBGGGGDDEGGFBF?FGFFFFFFF9629<<2446A?
@DE18INS60510:318:000000000-B6LD3:1:1101:23290:3717 1:N:0:GTAGAGGATTCTAGCT
TCGAGAATCATTCACAATGGGGGAAACCCTGATGGTGCGACGCCGCGTGGGGGAATGAAGGTCTTCGGATTGTAAACCCCTGTCATGTGGGAGCAAATTAAAAAGATAGTACCACAAGAGGAAGAGACGGCTAACTCTGTGCCAGCAGCCGCGGTAATACAGAGGTCTCAAGCGTTGTTCGGAATCACTGGGCGTAAAGCGTGCGTAGGCTGTTTCGTAAGTCGTGTGTGAAAGGCGCGGGCTCAACCCGCGGACGGCACATGATACTGCGAGACTAGAGTAA
+
GGGGGGGGGGGGGGGGFGGGGGGGGGGGGGGGGGGGGGGGGGGGGGGGGGGGGGGGGGGGGGGGGGGG>FGGGGGGGGGGGGGGGGGGGGGGGGGGGGGGGGGGGGGGGGGGGGGGGGGGGGGGGGGGGGGGGGGGGGGFFGGGGGGGGGGGGGGGGGGGGGGGGFGGGGGGGGECFCGGGGGGGGGGGGGGGGGGGFGGDGCEEEGGGGGDFGGGGGGGGDGD;DGFGGGGFFGFF:DGD@BFFFFCEDGDG>B@<D69GBFGF2B>>=:9B>;<>?2>6<@
@DE18INS60510:318:000000000-B6LD3:1:1101:25461:3749 1:N:0:GTAGAGGATTCTAGCT
TGGGGAATCTTCCGCAATGGGCGAAAGCCTGACGGAGCAACGCCGCGTGAGTGATGACGGCCTTCGGGTTGTAAAACTCTGTGATCCGGGACGAAAAGGCAGAGTGCGAAGAACAAACTGCATTGACGGTACCGGAAAAGCAAGCCACGGCTAACTACGTGCCAGCAGCCGCGGTAATACGTAGGTGGCAAGCGTTGTCCGGAATTATTGGGCGTAAAGCGCGCGCAGGCGGCTTCCCAAGTCCCTCTTAAAAGTGCGGGGCTTAACCCCGTGATGGGAAGGA
+
GGGGGGGGGGGGGGGGGGGGGGGGGGGGGGGGGGGGGGGGGGGGDGGGCFEGGGGGGGGGGGGGGFGGGGGEDFGCFFGEGGGGGGGGGGGGGGGGGGGGGGGGGGGGGGGGGGGGGGGGGGGGGGGGGE7CGEEFGGGGGGGGGGGGGGDDGGGGGGFGGBFGF>B*8FGGGGGGGCFGGFF8CCCFCECCGGGGGGGFGG8C=EFGG7EGFEGEE*7:C:EGGGGGGGGDGCCFFFG45*9@FF>C=DGG7@/8C<9FDFD4@A?2:03,:<?AFFF?FF4
@DE18INS60510:318:000000000-B6LD3:1:1101:16702:3756 1:N:0:GTAGAGGATTCTAGCT
TGGGGAATATTGCACAATGGGGGAAACCCTGATGCAGCGACGCCGCGTGGAGGAAGAAGGTCTTCGGATTGTAAACTCCTGTTGTTGAGGAAGATAATGACGGTACTCAACAAGGAAGTGACGGCTAACTACGTGCCAGCAGCCGCGGTAAAACGTAGGTCACAAGCGTTGTCCGGAATTACTGGGTGTAAAGGGAGCGCAGGCGGGAGAACAAGTTGGAAGTGAAATCCATGGGCTCAACCCATGAACTGCTTTCAAAACTGTTTTTCTTGAGTAGTGCAGA
+
GGGGGGGGGGGGGGGGGGGGGGGGGGGGGGGGGGGGGGGGGGGGGGGGGGGGGGGGGGGGGGGGGGGGGGGGGGGGGGGFGGGGGGGGGGGGGGGGGGGGGGGGGGGGGGGGGGGGGGFGGGGGGGGGGGGGGGGGGGGGGGGGGGGGGGGGFGGGGGGGGGGGGGGGGGGGGGGGGEGGGGGGGGFG>CCEGGGGGGGGGGGGGDECGGFGGFGACGGFGGGGGGGGGDGGGGGF5<FF)<>B<??DF7C4:@F?F7624?FF?AFFFFA<ABA>AFFFBAF
@DE18INS60510:318:000000000-B6LD3:1:1101:18171:3757 1:N:0:GTAGAGGATTCTAGCT
TGGGGAATATTGCACAATGGGGGAAACCCTGATGCAGCGACGCCGCGTGAGCGAAGAAGTATTTCGGTATGTAAAGCTCTATCAGCAGGGAAGAAGAATGACGGTACCTGACTAAGAAGCACCGGCTAAATACGTGCCAGCAGCCGCGGTAATACGTATGGTGCAAGCGTTATCCGGATTTACTGGGTGTAAAGGGAGCGCAGGCGGTGCGGCAGGTCTGATGTGAAAGCCCGGGGCTCAACACCGGTACTGCATTGGAACCTGTCGTACTAGAGTGTCGGAG
+
GGFGGGGGFGGFGGGGGGGAEGGGGGGFEGGGGGGGGGCFFGGFGGGGGDGGGGGGGGGFFGGCFGGFGGGD<FGGGGGGGGGGGGGGGGGGGGGGGGGGCGGGGGGGFGGGGGGGGGGGGG7CGGEEGGGGGGGGGGGGFGGGGEGGGGDGGGFGEFGGGGGGGGGGGGEEFGGGGG55CCEC9CC;C1<CEFGGGGGGEEE>EGGEGGGGGGGGC<GFF*<CEGGDF?47CC7>>BCGF@17DEDD@G7CF4@FGGBF67C5837:1>(-6>BADFA?>2@
@DE18INS60510:318:000000000-B6LD3:1:1101:17440:3766 1:N:0:GTAGAGGATTCTAGCT
TGGGGGATATTGCGCAATGGGGGCAACCCTGACGCAGCAACGCCGCGTGAAGGATGAAGGTTTTCGGATTGTAAACTTCTTTTATTAAGGACGAAACTTGACGGTACTTAATGAATAAGCTCCGGCTAACTACGTGCCAGCAGCCGCGGTAATACGTAGGGAGCAAGCGTTGTCCGGATTTACTGGGTGTAAAGGGTGCGTAGGCGGCTTTGCAAGTCAGATGTGAAATCTATGGGCTCAACCCATAAACTGCATTTGAAACTGTAGAGCTTGAGTGAAGTAG
+
GGGGGGGGFGGGGGGGEGGGGGGGGGGFGGGFGGGGGGGGGGGFGGGEFGGFFGGGGGGGFGGGGGGGGGFGGGFFFGGGFGGGGGGFGGAGDCGGGGGGFFGGGGGGGGGGGGGGGGGC<<FDGEEGGGGGGGG:FFGGG7FGGGGGGGGCBCEDFEGDGGGDFGF5CF@EGGGEC8CC9BFFGFCFEGCF9FE5@>CG88EECC5EGGGG?9?FG=DFGGGGFGGFGGCCC7<FFFF*=F>EGG5FF7*:7FF?FF<B>6CD=<=))09:01:D<24:4>F
@DE18INS60510:318:000000000-B6LD3:1:1101:16417:3774 1:N:0:GTAGAGGATTCTAGCT
TGGGGAATATTGCACAATGGGCGCAAGCCTGATGCAGCCATGCCGCGTGTATGAAGAAGGCCTTCGGGTTGTAAAGTACTTTCAGCGGGGAGGAAGGGAGTAAAGTTAATACCTTTGCTCATTGACGTTACCCGCAGAAGAAGCACCGGCTAACTCCGTGCCAGCAGCCGCGGTAATACGGAGGGTGCAAGCGTTAATCGGAATTACTGGGCGTAAAGCGCACGCAGGCGGTTTGTTAAGTCAGATGTGAAATCCCCGGGCTCAACCTGGGAACTGCATCTGA
+
GGGFGGFGGGGGGGGGGGGGGGGGGGGGGGGGGGGGGGGGGGGGGDGGGGGGGGGGGGGGGGGGGGGGGGGGGGGGGCC<<CFGGGGGGGGGGGGGGGGGGGGGGGGGGGGGGGGGGGGGGGGGGGGGGGGGGGGGGGFGGGGGGGGGGGGGGGFFGGGGGGGGGGGGGGGGGGGDFGGCGEEEGGGGGGGFEECEG?FGGGGGGGCFGG5CCGGEGGGGGGGGGGGGGGG33CCF:FFGFFFFGFFCBCFFCFFFFG9B57CFF:FF?FBFB:?FFAAFA24
@DE18INS60510:318:000000000-B6LD3:1:1101:8470:3776 1:N:0:GTAGAGGATTCTAGCT
TGGGGAATATTGCGCAATGGGGGCAACCCTGACGCAGCAACGCCGCGTGCAGGAAGAAGGTCTTCGGATTGTAAACTGTTGTCGCAAGGGAAGAAGACAGTGACGGTACCTTGTGAGAAAGTCACGGCTAACTACGTGACAGCAGCCGCGGTAATACGTAGGTGACAAGCGTTGTCCGGATTTACTGGGTGTAAAGGGCGCGTAGGCGGACTGTCAAGTCAGTCGTGAAATACCGGGGCTTAACACCGGGGCTGCGAGGGAAACGGACAGCCTTGAGTATCGG
+
GGGFFGCFEFGGGGGGGGFGGGGGGGGGGGGGGGGCFCFGFGGGGGGGGGGGGGGGGGGGGGGCFFGB7FFGGGGGGGG??FGGGGGFFDBDFGGGFGGGGGGGGGEGEFGEGBB@BCEDFGDGGGGGGGEGGDCFG,,67E7@FFFG5FF:<=FFGG@:F7,?9,2;<7C*4FFF,=C@83<;52?>E3C<9CGCD558CC??EEF?EC::;+0+A22::C<:C7EC#######################################################
@DE18INS60510:318:000000000-B6LD3:1:1101:15012:3784 1:N:0:GTAGAGGATTCTAGCT
TGAGGAATATTGGTCAATGGACGCAAGTCTGAACCAGCCATGCCGCGTGCAGGAAGACGGCTCTATGAGTTGTAAACTGCTTTTGTACGAGGGTAAACTCACCTACGTGTAGGTGACTGAAAGTATCGTACGAATAAGGATCGGCTAACTCCGTGCCAGCAGCCGCGGTAATACGGAGGATTCAAGCGTTATCCGGATTTATTGGGTTTAAAGGGTGCGTAGGCGGTTTGATAAGTTAGAGGTGAAATCCCGGGGCTTAACTCCGGAACTGCCTCTAATACTG
+
GGGGGGGGGGGGGGGGGGGGGGGGGGGGGGGGGFGGGGGGGGGGGGGGGGGGGGGGGGGGGGGGGGCGGGGGFGFGGGGGGGGGGGGGGGGGGGGGFGGGGGGGGGGGGGGGGGGGGGGGGGGGGGGGGGGGGGFGGGGGGGGGGGGGGGGGGGGGGGGGDFGGGGGGGGGGGGGEGGGCGGCGGGGGGGGGGGGGCEEFGFGFC5CEGGFGGFGGGDGCDGGGGG555=F7CDF6@FGGFF?FGGFGFFFGGEFBD4:22@D<:6@>0)3<<?7BFBB)6AF
@DE18INS60510:318:000000000-B6LD3:1:1101:23521:3785 1:N:0:GTAGAGGATTCTAGCT
TGGGGAATATTGCACAATGGGCGCAAGCCTGATGCAGCCATGCCGCGTGTATGAAGAAGGCCTTCGGGTTGTAAAGTACTTTCAGCGAGGAGGAAGGCGTTGTGGTTAATAACCGCAACGATTGACGTTACTCGCAGAAGAAGCACCGGCTAACTCCGTGCCAGCAGCCGCGGTAATACGGAGGGTGCAAGCGTTAATCGGAATTACTGGGCGTAAAGCGCACGCAGGCGGTCTGTCAAGTCGGATGTGAAATCCCCGGGCTCATCCTGGGAACTGCATCCGA
+
GGGGGGGGGGGGGGGGGGGGGGGGGGGGGGGGGGGGFGFGGGGGGGGGGGGFGGFGGGGGGGGGGGGGGGGGGGGGGGGGGGGGGGGEGGGGGGGGGGG@FGGGGFGGGGGGGGGGGGGGCCFGGGGGGGGGGGGGDGFFFGGGBFGCEDCGGGGGGGFGGFGGGGGGGGGGGGGGFFGGGGGGGGGEGGFGGGGCE+CFGGGCFF?FGCGGGGGEGGGGGGGDCDE7:5DGGGG4@@FG8@73>7BFFGGGGFFFFG;7D7CG7497<FF(54>BD<2:?::
@DE18INS60510:318:000000000-B6LD3:1:1101:14065:3787 1:N:0:GTAGAGGATTCTAGCT
TGGGGAATCTTCCGCAATGGGCGGAAGCCTGACGGAGCAACGCCGCGTGAGTGATGACGGCCTTCGGGTTGTAAAACTCTGTGATCCGGGACGAAAAGGCAGAGTGCGAAGAACAAACTGCATTGACGGTACCGGAAAAGCAAGCCACGGCTAACTACGTGCCAGCAGCCGCGGTAATACGTAGGTGGCAAGCGTTGTCCGGAATTATTGGGCGTAAAGCGCGCGCAGGCGGCTTCCCAAGTCCCTCTTAAAAGTGCGGGGCTTAACCCCGTGATGGGAAGGA
+
GGGGGGGGGGGEGGGFGGGGGGGGGGGGGGGGGFGEFGFFGGGGDGGGDGGGGGGGGGCCGGGGGGGGFFGDFG9FFGGGGGGGGGGGDFEGGGGGGGEFGGGGGGGGGGGGGGGGGGGGGGGGGGGGG7FGCGGGDGDEFGGFGGGGGGGGDGGCC:FGGGGGFGFGGGGGGGGGGGGGGEGFDG6CFGGGFGECGGGCGGEGGGGGGFGDFEGEDGGGDGGGEDCDEGGGG95?4<CFFF?FGF>46C::7=9=C3673;5*7<FB05>:BB7ABB:0::<
@DE18INS60510:318:000000000-B6LD3:1:1101:10404:3787 1:N:0:GTAGAGGATTCTAGCT
TGAGGAATATTGGTCAATGGACGCAAGTCTGAACCAGCCATGCCGCGTGCAGGAAGACGGCTCTATGAGTTGTAAACTGCTTTTGTACGAGGGTAAACTCACCTACGTGTAGGTGACTGAAAGTATCGTACGAATAAGGATCGGCTAACTCCGTGCCAGCAGCCGCGGTAATACGGAGGGTTCAAGCGTTATCCGGATTTATTGGGTTTAAAGGGTGCGTAGGCGGTTTGATAAGTTAGAGGTGAAATCCCGGGGCTTAACTCCGGAACTGCCTCTAATACTG
+
GG,CFGFGGGGCFEGGGFGDGGGEGGGFFGGGGGGGGGFGGDGGGGGGGGGGGGGGGGGGGGGGGGGGDGGGFGFGGGGGFGDGGGGGGFFFGCGGGGGGGGGGGGGCGGGGGGGGGFFGGGGCGGGGGGGGGGGGG9FF<FGGG@FFGGGFEGDGGGGGGGGGGC@:E@BCEGGGGGGDGCFGGGGGECEGGGGGEG5:CG9E6AE5*9<EGGCGC3DDGGGGCGEDDG77?FGFF?GFFFF@FGFFBF*CDEEFDF>AGF7<<6:>6??<0)50)429>2B
@DE18INS60510:318:000000000-B6LD3:1:1101:15831:3795 1:N:0:GTAGAGGATTCTAGCT
TGGGGAATATTGCACAATGGGCGCAAGCCTGATGCAGCAACGCCGCGTGAAGGAAGACGGTTTTCGGATTGTAAACTTCTGTTCTTAGTGAAGAATAATGACGGTAGCTAAGGAGCAAGCCACGGCTAACTACGTGCCAGCAGCCGCGGTAATACGTAGGTGGCAAGCGTTGTCCGGAATTACTGGGTGTAAAGGGAGCGCAGGCGGGTGATCAAGTCAGCTGTGAAAACTACGGGCTTAACCCGTAGACTGCAGTTGAAACTGTTCATCTTGAGTGAAGTAG
+
GGGGGGGGGGGFGGGGGGGGGGGGGGGGGGGGGGGGGGGGEGGG>FGGGGGGGGGGGGGGGGGGGGGGGGGGGGGGGGGGGGGGGGGGFDGGGGGGGGGFGGGGGGGGGGGGCCFGGGGGGGGGGGGGGGGGGGGGGGGGGGGGGGGGGGGGGFGGGGGGGGGGGGGGGEGGGGGGDGEGGGGGGGGGGEFFFFGEGGDGGGGDECGGGGGGGGF+<7FGGFGCCFGGGGGCFGD55>C<BFFFDG>C5DFGFFFF:DABGFFGFFFF4=24A<:>A24<457
@DE18INS60510:318:000000000-B6LD3:1:1101:9829:3803 1:N:0:GTAGAGGATTCTAGCT
TGGGGAATATTGCACAATGGGCGCAAGCCTGATGCAGCCATGCCGCGTGTATGAAGAAGGCCTTCGGGTTGTAAAGTACTTTCAGCGAGGAGGAAGGCGTTGTGGTTAATAACCGCAACGATTGACGTTACTCGCAGAAGAAGCACCGGCTAACTCCGTGCCAGCAGCCGCGGTAATACGGAGGGTGCAAGCGTTAATCGGAATTACTGGTCGTAAAGCGCACGCAGGCGGTCTGTCAAGTCGGATGTGAAATCCCCTGGCTCAACCTGGGAACTGCATCCGA
+
FGGFGDGGGGGCC,E<EFGGGGGGGGGCFFC<FEFGGGF<FGGGEGGGGGGGGGFGGGGGGGGGGFCCGGCFFGFGGGGFGEFGFG:CCC:FGFEFEGFFF7FFGGG9FFDGGGG@+6+@<>BDGAFCD7@@DF777+@<FEGGGG7:F7*1@FF@FEGGCBFFFG>CGECECBF*FFG73;**C8CCCF7CCEGGGGG>CC*AE9EGE?+<5/:CCCFGGDECGGG3CECDDDF*6=7CBFFBC=5C4D*0CF?@9*-3*)94FB>3?FF1???########
@DE18INS60510:318:000000000-B6LD3:1:1101:21026:3804 1:N:0:GTAGAGGATTCTAGCT
TGGGGAATATTGCACAATGGGCGCAAGCCTGATGCAGCGACGCCGCGTGCGGGATGACGGCCTTCGGGTTGTAAACCGCTTTTGATCGGGAGCAAGCCTTCGGGTGAGTGTACCTTTCGAATAAGCACCGGCTAACTACGTGCCAGCAGCCGCGGTAATACGTAGGGTGCAAGCGTTATCCGGAATTATTGGGCGTAAAGGGCTCGTAGGCGGTTCGTCGCGTCCGGTGTGAGAGTCCATCGCTTAACGGTGGATCTGCGCCGGGTACGGGCGGGCTGGAGTG
+
GGGGGGGGGGGGGGGGGGGGGGGGGGGGGGGGGGGGGGGGGGGGGGGGGGGGGGGGGGGGGGGGGGGGGGGGGGGGGGGEGGGGEGGGGGGGGGGGGGGGGGGGGGGGGGGGGGGG,E>EGGGGGGGGGGGGFGGGGGFGGGGGGGGGGGGGGGGFG7FFGGGGGGGGGGDGGGGGGGGGGGGGEGFGCFGGGGGGGGGGGCE6CEGGFGGEGCGGGGGDGG=DEGGG=EG*?CGF4=FF?>349C6>@D#################################
@DE18INS60510:318:000000000-B6LD3:1:1101:10410:3811 1:N:0:GTAGAGGATTCTAGCT
TGAGGAATATTGGTCAATGGACGCAAGTCTGAACCAGCCATGCCGCGTGCAGGAAGACGGCTCTATGAGTTGTAAACTGCTTTTGTACGAGGGTAAACTCACCTACGTGTAGGTGACTGAAAGTATCGTACGAATAAGGATCGGCTAACTCCGTGCCAGCAGCCGCGGTAATACGGAGGGTTCAAGCGTTATCCGGATTTATTGGGTTTAAAGGGTGCGTAGGCGGTTTGATAAGTTAGAGGTGAAATCCCGGGGCTTAACTCCGGAACTGCCTCTAATACTG
+
GGFCFGGGGGGGCGGGGFGGGGDGGGE;EFGGGGGEFFFGGGGGGGGGDGGGGGGGGGGCECCGFGGGGGGGFG?CEFCFFFGGGGFFFFGFG=ECEB9FFGFDGCF=FGAFAFCGGGGGGFGEF<<CGGGGGC@GFGB@ECGGG7FFEDFEGGGGGGGGGGFGGGC81FE@<>FCGGD**6<<@ECBCCCCCCE55*/5<?FGGFE>CFGGFEGGE*C>DDC6ED=C5CFFDFGFFFG==FFFGGFG*97DDEDF118)2=D*74<>9622:4:?2<2A###
@DE18INS60510:318:000000000-B6LD3:1:1101:21887:3811 1:N:0:GTAGAGGATTCTAGCT
TGGGGAATTTTGGACAATGGGCGCAAGCCTGATCCAGCTATTCCGCGTGTGGGATGAAGGCCCTCGGGTTGTAAACCACTTTTGTCGAGAACGAAAAGACACCTTCGAATAAAGGGTGTTGCTGACGGTACTCTAAGAATAAGCACCGGCTAACTACGTGCCAGCAGCCGCGGTAATACGTAGGGTGCGAGCGTTAATCGGAATTACTGGGCGTAAAGGGTGCGCAGGCGGTTGAGTAAGACAGATGTGAAATCCCCGAGCTTAACTCGGGAATGGCATATGT
+
GEEEGGEF=FGFG8FGGGG?GGEGGGGGGGGFFGGGGGGGGGFGGGGGCFDCGGGEFGG=FGGGFGDEFGFGFDGGGGGBFGGGG9+*5:FCFG:FFFGGGGGFFGGG>,*<F:?:FEGGFFGFFFGGGGGFGGGFGGFGFGGGGG>CEGGGFGCFGGGGGDGGGFGGFEGGD**;+<ECCFGGEGGG5;EGGGGCF:<8*5?FGGGC7CFEE>C*CFG37CGGGGGGGGGGGGCFFF:C4FFFGFF*1:C>C4095C99<3DC8A?<1)49(2:?BF)392@
@DE18INS60510:318:000000000-B6LD3:1:1101:12207:3815 1:N:0:GTAGAGGATTCTAGCT
TGGGGAATATTGCACAATGGAGGAAACTCTGATGCAGCGATGCCGCGTGAGGGAAGAAGGTTTTAGGATTGTAAACCTCTGTCTTCGGGGACGAAAAAAGACGGTACCTGAGGAGGAAGCTCCGGCTAACTACGTGCCAGCAGCCGCGGTAATACGTAGGGAGCGAGCGTTGTCCGGAATTACTGGGTGTAAAGGGAGCGTAGGCGGGATCGCAAGTCAGATGTGAAAACTATGGGCTTAACCCATAAACTGCATTTGAAACTGTGGTTCTTGAGTGAAGTAG
+
GGGGGGFGGGGGGFGGCGGGG<FFGGGFFFFGGGGGGGGGGGGGGGGGFGEGGEF:FFGGGGGG<FGGGGGGGGGGGGGGGGGGGGGGGEGGGGGGGGGGGFGGGGGGG9FFGFGGGGGGGGGGGGGGGGGFGGGGGGGGGGGGGGGGGGGGGFGGCFFEEGGEECEGGEEDEGEGG8EGGGGCFGG*;*<0AFGGFGCE>EEGGGGCEGC:CEGGFGGDGGGGCGGGGFGGGG744<FFFFFFDGFGFGGGGF6@FGB97?CF@9@1?F2)-:?A2<9A###
@DE18INS60510:318:000000000-B6LD3:1:1101:12945:3816 1:N:0:GTAGAGGATTCTAGCT
TGAGGAATATTGGTCAATGGACGCAAGTCTGAACCAGCCATGCCGCGTGCAGGAAGACGGCTCTATGAGTTGTAAACTGCTTTTGTACGAGGGTAAACTCACCTACGTGTAGGTGACTGAAAGTATCGTACGAATAAGGATCGGCTAACTCCGTGCCAGCAGCCGCGGTAATACGGAGGATTCAAGCGTTATCCGGATTTATTGGGTTTAAAGGGTGCGTAGGCGGTTTGATAAGTTAGAGGTGAAATCCCGGGGCTTAACTCCGGAACTGCCTCTAATACTG
+
GGGGGGFGGGGGGEFGGGGGGGGGGGGGGGGGGGGGGGGGGGGGGGGGGGGGGGGGGGGGGGGGAFFFGGGFFGGGGGFFGFFGFGGGGFGGGGGFGGGGGFGGGGGGGGGGGGGGGGGGGGFGGCFGGGGGGFGGGGGGGGFGDDGGGFGFEGGGGGGFGGGGGGGGGECF;FGEGGGG69FFGGGGEEDGGFGGGEGGGGGFGFEGEGGGGGGGGDGDGDGFED:D5=GGGCGF?FG7FFFFG+97F<FGGFFE:F76CFGFF>)79FB>:<0?7AAD<<F
@DE18INS60510:318:000000000-B6LD3:1:1101:22005:3825 1:N:0:GTAGAGGATTCTAGCT
TGGGGAATTTTGGACAATGGGCGCAAGCCTGATCCAGCTATTCCGCGTGTGGGATGAAGGCCCTCGGGTTGTAAACCACTTTTGTAGAGAACGAAAAGACATCTTCGAATAAAGGATGTTGCTGACGGTACTCTAAGAATAAGCACCGGCTAACTACGTGCCAGCAGCCGCGGTAATACGTAGGGTGCGGGCGTTAATCGGAATTACTGGGCGTAAAGGGTGCGCAGGCGGTTGAGTAAGACAGATGTGAAATCCCCGAGCTTAACTCGGGAATGGCATATGT
+
GGGGGEGGEFD<C8FGCGGGGGFFGGGG7FGGGGGGGFGGGGGFGGGGGGDEDDFGGGG@FFGDGGCEFGGGEGFGDFGCEGCFF,@FCGGGGGG<FBFGFEFFGCEGCFGCFFGFGGGGFFGCCCFGGGCGGFGFBAFGFGGFGGFGGCC5CGGGFGGFFDGDCGGFC>EG*:CEGGGGCF8CEFGEEC5EC:*;*<EGEC>CEFGGGGG=E:=C5FFCFDCCCDE<E53<DDFFFF77@F4)0CBF?D7:C?6?CCB>)86794@A?>>70,5:?BA####
@DE18INS60510:318:000000000-B6LD3:1:1101:25739:3831 1:N:0:GTAGCGGATTCTAGCT
TGGGGAATTTTGGACAATGGGCGCAAGCCTGGTCCAGCTATTCCGCGTGTGGGATGAAGGCCCTCGGGTTGTAAACCACTTTTGTAGAGAACGAAAAGACACCTTCGAATAAAGGGTGTTGCTGACGGTACTCTAAGAATAAGCACCGGCTAACTACGTGCCAGCAGCCGCGGTAATACGTAGGGTGCGAGCGTTAATCGGAATTACTGGGCGTAAAGGGTGCGCAGGCGGTTGAGTAAGACAGATGTGAAATCCCCGAGCTTAACTCGGGAATGGCATATGT
+
E6,C@FGGFDE6C,CF@FGGFGFGFEGGGGGFFFGFFGGFGFG<EF7@BBDFC@GG<FEEGDCFFCCCFGEGDGGG@FG,<BEFFE<<F9F?:FCFGGGGGFCF<FFGGGG<DFGGFGGGCFGCAFGGG?EGGF9>=FGGEGGFGGFGGGGEGGGCFGGGG<;BCDCFFFEC:<FGGFGG92=*4?EC*=B<@BBE8<ECEC5EGFDGFC=FEE7:F>F<>CCGGGGGGGGDGGGFFF=767?:>09D=D7FG??:3<;6C>FFFBFBF:>36?B(23>>A96
@DE18INS60510:318:000000000-B6LD3:1:1101:19921:3874 1:N:0:GTAGAGGATTCTAGCT
TCGAGAATCATTCACAATGGGGGAAACCCTGATGGTGCGACGCCGCGTGGGGGAATGAAGGTCTTCGGATTGTAAACCCCTGTCATGTGGGAGCAAATTAAAAAGATAGTACCACAAGAGGAAGAGACGGCTAACTCTGTGCCAGCAGCCGCGGTAATACAGAGGTCTCAAGCGTTGTTCGGAATCACTGGGCGTAAAGCGTGCGTAGGCTGTTTCGTAAGTCGTGTGTGAAAGGCGCGGGCTCAACCCGCGGACGGCACATGATACTGCGAGACTAGAGTAA
+
GGGGGGGCFGGGCEGFEFGGGGGGGGFGGGGGGGFFFFCFGGG7@FGFGECBEDEGGGGGGGGGGGGGG7FGFFGGGGGGGGGGFGGGFGCGGGG?FGGC<C?DGGGGGGGGGGFEGGGGGF?FGGGGGGGGGFGGGGCGGGGFFGGFFGGD<CCEGCGGCFGDGCFFEGGGGC<8<CFFGGGGGGGGF?DGGGDGCFFGGGGGGEGGGF?C;CFFGGGGGGGCCDCFFFG:CGGF>)15:>@FFF@C3C1)9>>@GGF0D?F>=<FAA##############
@DE18INS60510:318:000000000-B6LD3:1:1101:10532:3878 1:N:0:GTAGAGGATTCTAGCT
TGGGGAATATTGCACAATGGGCGCAAGCCTGATGCAGCCATGCCGCGTGTATGAAGAAGGCCTTCGGGTTGTAAAGTACTTTCAGCGGGGAGGAAGGGAGTAAAGTTAATACCTTTGCTCATTGACGTTACCCGCAGAAGAAGCACCGGCTAACTCCGTGCCAGCAGCCGCGGTAATACGGAGGGTGCAAGCGTTAATCGGAATTACTTGGCGTAAAGCGCACGCAGGCGGTTTGTTAAGTCAGATGTGACATCCCCGGGCTCAACCTGGGCACTGCATCTGA
+
GGGFFEFGGGGGGGGGGGCGGGGGGGGGGGGGGGGGGGGGGFGGCEGGGGGGGGGGGGGGGGGGGGGGGGGGGGFGGGGFFGGGCFFDCFEGG7F8CFGGGCFGGGGFGGGGGGFFFGGGGGGGGGGGGGGGGGGGGG?C8F?FGFGGGGGGCFGGGGGGDF?FGGGFFGEG*:C*9CFGGGDG5CE5EGFGGEGDGFGGGGEGG7CC0CEC5C5*=*>C5DCDG557C5C)95D>FF7DFB**2<F>6>**097>CD(3C3CDF<>(4:?(43?BFF#####
@DE18INS60510:318:000000000-B6LD3:1:1101:16274:3884 1:N:0:GTAGAGGATTCTAGCT
TGGGGAATCTTCCGCAATGGGCGAAAGCCTGACGGAGCAAAGCCGCGTGAGTGATGACGGCCTTCGGGTTGTAAAACTCTGTGATCCGGGACGAAAAGGCAGAGTGCGAAGAACAAACTGCATTGACGGTACCGGAAAAGCAAGCCACGGCTAACTACGTGCCAGCAGCCGCGGTAATACGTAGGTGGCAAGCGTTGTCCGGAATTATTGGGCGTAAAGCGCGCGCAGGCGGCTTCCCAAGTCCCTCTTAAAAGTGCGGGGCTTAACCCCGTGATGGGAAGGA
+
FGGGGGGGGGGGGGGGGGGGGGGGGGGGGDGGGGGGGGGG,CFFGEFFGEEFGGGGGGEGGGGGGGGGEFGGFGGGGGGGGGGGGGGGGGGGGGGGGGGGGGGGFGGGGGGGGGGGGGGGGGGGGGGGGGGGGGGGGGGGGGGGFGGGGCGGGGGGGGGGGG7<FGGFFGGDGGFEGGFCF:EFEFGGGGECFGGEEGGFEGEGGGCFEF95EGCEEGGGGC5DGGCGGGGGGCGFFF*>FFB47?>F4DFDG@F?FGFFC:DC6297<)6-:1:A<B??:?4
@DE18INS60510:318:000000000-B6LD3:1:1101:10547:3891 1:N:0:GTAGAGGATTCTAGCT
TGGGGAATATTGCACAATGGGCGCAAGCCTGATGCAGCCATGCCGCGTGTATGAAGAAGGCCTTCGGGTTGTAAAGTACTTTCAGCGGGGAGGAAGGGAGTAAAGTTAATACCTTTGCTCATTGACGTTACCCGCAGAAGAAGCACCGGCTAACTCCGTGCCAGCAGCCGCGGTAATACGGAGGGTGCAAGCGTTAATCGGAATTACTGGGCGTAAAGCGCACGCAGGCGGTTTGTTAAGTCAGATGTGAAATCCCCGGGCTCAACCTGGGAACTGCATCTGA
+
GGGFFGGGGGGGGGGGGGGGGGFEGGGDGGGGGFFGGFGGGGGFGGGGGGGGGGFGGGGGGGGGGGGGGGFFFG@@FFFFFGGGFGGGDGGGGFFFGGGGGGGGCGGGGGGGGGGGGGCFEGGGGGGGGFGGGGGGGGGGGGGGGCFG5EEGGGFGGGGGGGGGFGGGEC8?CEEG<EGGGGGGGEEGGGGGCE5EG7+@CGGGGGGGFGGFGEGGGGFGGGEGGGGDEGGDC31.)9DGFBFFF:=C47DFF@4<FD22)0>F*()8:F?:4:>7><442:4
@DE18INS60510:318:000000000-B6LD3:1:1101:20730:3902 1:N:0:GTAGAGGATTCTAGCT
TAGGGAATCTTCGGCAATGGGGGCAACCCTGACCGAGCAACGCCGCGTGAGTGAAGAAGGTTTTCGGATCGTAAAGCTCTGTTGTAAGAGAAGAACGAGTGTGAGAGTGGAAAGTTCACACTGTGACGGTAACTTACCAGAAAGGGACGGCTAACTACGTGCCAGCAGCCGCGGTAATACGTAGGTCCCGAGCGTTATCCGGATTTATTGGGCGTAAAGCGAGCGCAGGCGGTTAGATAAGTCTGAAGTTAAAGGCTGTGGCTTAACTATAGTACGCTTTGGA
+
GGGGGGGGGGGGGGGGGFGGGGGGGGGFGGGGGGGGGGGGGGGGGGGGGGGGGGGGGGGGEGGGGGGGGGGGGGGGGGGGGGGGGGGGGGGGGGGGGGGGGGGGGGGGGGGGGGGGGGGGGGGGGGGGGGGGGGGGGGGGGGGGGGGGGGGGGGGGGGGGGGGGGGCFGGGGGGEGGGGGGGGGGFGGGGGDGGGGGCFGGGEC5EFFGGGCFEGGGGGGGGGGGDGGGGGG7CGFF?:CFFFFGCFGFGF*:@FFFG7:FF4CF<FA<*:95<A:>6:?F?7
@DE18INS60510:318:000000000-B6LD3:1:1101:10059:3906 1:N:0:GTAGAGGATTCTAGCT
TGGGGAATATTGCACAATGGGGGAAACCCTGATGCAGCGACGCCGCGTGGAGGAAGAAGGTCTTCGGATTGTAAACTCCTGTTGTTGGGGAAGATAATGACGGTACCCAACAAGGAAGTGACGGCTAACTACGTGCCAGCAGCCGCGGTAAAACGTAGGTCACAAGCGTTGTCCGGAATTACTGGGTGTAAAGGGAGCGCAGGCGGGAAGACAAGTTGGAAGTGAAATCTATGGGCTCAACCCATAAACTGCTTTCAAAACTGTTTTTCTTGAGTAGTGCAGA
+
GGGFFGGGFGGGGGGGGGGGGGGGGGGGGGGGFDFGGGGGGGGFFGGFGGGGFEFGGFGGCGEGGGGGGGGGGGFGGCGFGGGGGGGGDGGGFCGGGFFGFGEGGEGGGGGGGGGGGGGGGGGGGGGGGGGGGGGGGGGGGGGGE8EGGGGGFCEFFGEEGGGGGGGGEEEE?FGGG5FGGGGGGGCE1<@@FFGGGCCEGGD87:*:5EF68:*3+:<CFGCC7FCCGFCDGFGF>@FF?4>DDDFF?DFGGFBFGFA)26:C4)?0:6:>ADAAA:?)4:?
@DE18INS60510:318:000000000-B6LD3:1:1101:21761:3921 1:N:0:GTAGAGGATTCTAGCT
TGGGGAATATTGCACAATGGAGGAAACTCTGATGCAGCGATGCCGCGTGAGGGAAGAAGGTTTTAGGATTGTAAACCTCTGTCTTCAGGGACGAAAAAAGACGGTACCTGAGGAGGAAGCTCCGGCTAACTACGTGCCAGCAGCCGCGGTAATACGTAGGGAGCGAGCGTTGTCCGGAATTACTGGGTGTAAAGGGAGCGTAGGCGGGATCGCAAGTCAGATGTGAAAACTATGGGCTTAACCCATAAACTGCATTTGAAACTGTGGTTCTTGAGTGAAGTAG
+
GGGGGGGGGGGGGGGDDFGGGGGGGGGGGGGGGGGGGGGGGGGGGGGGGGGGGGGEGGGGFGGG?FGGGGGGGGGGGGGGDFFGGGGGGGGGEFCCGGGGGFDGGGGGGGGGG8FEGGGFDFGGGGGGGGGGGGG?DGGGGGGGGGGGGGD:;@C7DFGGGGEGGGGGG<EGGGGGGGGGGGG+<FG:EGGCCFFGGGGGGGEG68CEEG*:EEE*+0:F77C>+:CF?FGCDFFFFFFGFFFFGGFGFF7:=7=BGGFA*7:D9:FB?F#############
@DE18INS60510:318:000000000-B6LD3:1:1101:15207:3921 1:N:0:GTAGAGGATTCTAGCT
TGAGGAATATTGGTCAATGGACGCAAGTCTGAACCAGCCATGCCGCGTGCAGGAAGACGGCTCTATGAGTTGTAAACTGCTTTTGTACGAGGGTAAACTCACCTACGTGTAGGTGACTGAAAGTATCGTACGAATAAGGATCGGCTAACTCCGTGCCAGCAGCCGCGGTAATACGGAGGATTCAAGCGTTATCCGGATTTATTGGGTTTAAAGGGTGCGTAGGCGGTTTGATAAGTTAGAGGTGAAATCCCGGGGCTTAACTCCGGAACTGCCTCTAATACTG
+
GGGGGGGGGGGGGGGGGGGGGGGGGGGGGGGGGGGGGGGGGGGGGGGGGGGGGGGGGGGGGGGGGGGGGGGGGGGGGGGGGGGGFGGGFGGGGGGGGGGGGGGGGGGGGGGGGFFGGGGGGGGGGGGGGGGGGGFGFFGGGGGGGFGGGGGGGGGGGGGCFGGGGGGGGGGGGGGGGGGGGGGGGGGGGGGGGGGGGGGFD9FGGGGGDFGGGGGGGDDGGGGGGGC<EEF7>>D@47CCBFFFGGFF?GGG:EFFD4>>GFFDEFEBF)32:,.,<AFFFA?
@DE18INS60510:318:000000000-B6LD3:1:1101:19286:3928 1:N:0:CTAGAGGATTCTAGCT
TGGGGAATCTTCCGCAATGGGCGAAAGCCTGACGGAGCAACGCCGCGTGAGTGATGACGGCCTTCGGGTTGTAAAACTCTGTGATCCGGGACGAAAAGGCAGAGTGCGAAGAACAAACTGCATTGACGGTACCGGAAAAGCAAGCCACGGCTAACTACGTGCCAGCAGCCGCGGTAATACGTAGGTGGCAAGCGTTGTCCGGAATTATTGGGCGTAAAGCGCGCGCAGGCGGCTTCCCAAGTCCCTCTTAAAAGTGCGGGGCTTAACCCCGTGATGGGAAGGA
+
GGGGGGGGGGGGGGGGGGGGGGGGGGGGGGGGGGGGGGGGGGGGGGGGGGGGGGGGGGGGGGGGGGGGGGGGGGGGGGGDGGGGGGGGGGGGGGGGGGGGGGGGGGGGGGGGGGGGGGGGGGGGGGGGGGGGGGGGGGGGGGGGGGGGGGGGGGGGGGGGGGGGGGGGGGGGGDEEGGGGGGGGGGCGGGFDFGEGGGGGGGE>CEFGGGGGGGGGGGGGGGGGGGGGGGGGG5D?FFGG>BFFFFFFFDGG*906CD90CBCGFAF8?794::242:?:<?5
@DE18INS60510:318:000000000-B6LD3:1:1101:7713:3938 1:N:0:GTAGAGGATTCTAGCT
TGGGGGATATTGCGCAATGGGGGCAACCCTGACGCAGCAACGCCGCGTGAAGGATGAAGGTTTTCGGATTGTAAACTTCTTTTATTAAGGACGAAAAATGACGGTACTTAATGAATAAGCTCCGGCTAACTACGTGCCAGCAGCCGCGGTAATACGTAGGGAGCAAGCGTTGTCCGGATTTACTGGGTGTAAAGGGTGCGTAGGCGGCTTTGCAAGTCAGATGTGAAATCTATGGGCTCAACCCATAAACTGCATTTGAAACTGTAGAGCTAGAGTGAAGTAG
+
EGGFGGDFGGGGGEGGGEFGGGGGGGGFGGGGGGFCFFGGGFGFGGG:FGFGGGGGGGGGADFFGGGGCFFFGGGGGGGFGGGGFGG<EFGGGGGGGGGGFEEGGGGGGGGFGGFDGGFGGFFGDGGGGGGGGDCFG<CGGFGGGGGGGFGF9FGGFGGCFGGDGGFGG*BEGG9CFG57+CGGGGGFGGFGGGFGG8?8858C6CEGGCFGGFGGGGGGGFGCCFF7E7DG>FGF77/9F?F35*8CBCCCGFF6DF>AFF*:/4@)5*9)58?2<<4:-:F
@DE18INS60510:318:000000000-B6LD3:1:1101:7729:3946 1:N:0:GTAGAGGATTCTAGCT
TGGGGGATATTGCGCAATGGGGGCAACCCTGACGCAGCAACGCCGCGTGAAGGATGAAGGTTTTCGGATTGTAAACTTCTTTTATTAAGGACGAAAAATGACGGTACTTAATGAATAAGCGCCGGCTAACTACGTTCCAGCAGCCGCGGTAATACGTAGGGAGCAAGCGTTGTCCGGATTTACTGGGTGTAAAGGGTGCGTAGGCGGCTTTGCAAGTCAGATGTGAAATCTATGGGCTCAACCCATAAACTGCAGCTGAAACATTAGAGATTGAGTGAAGGAG
+
-CEFGCFCCFF9CFEGDBFEGGGGFGGGGFFFEFG:@8FFFFDCFEG@EEFD<FFEFGGGGAFDFGECC:FGGCCGGGCGG9,FECEF<@FFGGGGGGGFF<F7:B:B3C=DA=DFGGAC+>C::@FFGFGFDEF,@?CDEEFGG7:7<**<,<<4,?4:7:::B9CF7114<CC78EC8FFG7<688C8<CF7C*0*1:?>E5?8*28:+3+<99<CDCF>7C9CC>7?>DC##################################################
@DE18INS60510:318:000000000-B6LD3:1:1101:7895:3966 1:N:0:GTAGAGGATTCTAGCT
TGAGGAATATTGGTCAATGGACGCAAGTCTGAACCAGCCATGCCGCGTGCAGGAAGACGTCTCTATGAGTTGTAAACTGCTTTTGTACGAGGGTAAACTCACCTACGTGTAGGTGACTGAAAGTATCGTACGAATAAGGATCGGCTAACTCCGTGCCAGCAGCCGCGGTAATACGGAGGATTCAAGCGTTATCCGGATTTATTGGGTTTAAAGGGTGCGTAGGCGGTTTGATAAGTTAGAGGTGAAATCCCGGGTCTTAACTCCGGAACTGCCTCTAATACTG
+
FFGFFGGGGGGC,,C@EFGFGFGGFC4CF9<EAECC==FG,FFGDFGF+73B,BDGGGC3CDEF=A<FAF<A,E<CFGFCCGF@>>FFFCEGGB,DD9DFGFFFC@FGGGC,<FDCGGFBCFCFFCG*<<C*<<FF@C<FFFGGF*C7<BC,:FFGG9FFGGGCE*/*:??E:FF*8/**30<C:CF8;88C:9>5>;EGFGGFGC=E5<<E?+*2*7>9C)*9*/29:7DGFFG/7@7>646)>677=4**77))904A>4DC>05,4)5233),.:AB>A@
@DE18INS60510:318:000000000-B6LD3:1:1101:22859:3968 1:N:0:GTAGAGGATTCTAGCT
TGGGGAATCTTCCGCAATGGGCGAAAGCCTGACGGAGCAACGCCGCGTGAGTGATGACGGCCTTCGGGTTGTAAAACTCTGTGATCCGGGACGAAAAGGCAGAGTGCGAAGAACAAACTGCATTGACGGTACCGGAAAAGCAAGCCACGGCTAACTACGTGCCAGCAGCCGCGGTAATACGTAGGTGGCAAGCGTTGTCCGGAATTATTGGGCGTAAAGCGCGCGCAGGCGGCTTCCCAAGTCCCTCTTAAAAGTGCGGGGCTTAACCCCGTGATGGGAAGGA
+
GGGGGGGGGGGGGGFGFGGGGGGGGGGGGGGGGGGGGGGFFGGGGGGGGGGGGGGGGGGGGGGGGGGGGGGGGGGGGGGFFGGGGGGGGGGGGGGGGGGGGGFGGGGGGGGDFGGGGGGGGGGGGGGGGGGGGGGGGGGGGGGFGGGGGGGGEGGGFGGGGGGGGGGGGGGGGGGECC?EGGGGGGGGGGGGGGGGGGGGGGGGGGGGGGGGGGGGGFGGGGGGGGGGGGGGDDGFFFGGFFFFGFFGFFG**8=FGGFF337DF9=<?>B?FFF>B######
@DE18INS60510:318:000000000-B6LD3:1:1101:15312:3969 1:N:0:GTAGAGGATTCTAGCT
TGGGGAACTTTGGACAATGGGCGCAAGCCTGATCCAGCTATTCCGCGTGTGGGATGAAGGCCCTCGGGTTGTAAACCACTTTTGTAGAGAACGAAAAGACATCTTCGAATAAAGGATGTTGCTGACGGTACTCTAAGAAGAAGCCCCGGCTAACTACGTGCCAGCAGCCGCGGTAATACGTAGGGGGCAAGCGTTATCCGGATTTACTGGGTGTAAAGGGAGCGTAGACGGCGACGCAAGTCTGAAGTGAAATACCCGGGCTCAACCTGGGAACTGCTTTGGA
+
GGGGGGGGGGGGGGGGGGGGGGGGGGGGGGGGGGGGGGGGGGGGGGEGGGGGGGGGGFFFGFGGGGGEGGGGFGGGGGGGGGGGGGGGGCFCFFGGGFGGGGGGGGGGGGGGGFFDGGGGDGGGGGG7CFCDFFGDGFFGGDGGFGEGGG7FEGFGFGGGGGGGGGGGG>CEGCEG9EGGFFFGGGGGGGGGG@8EGFGGGG5:C?CEGGGCC5E7?FFDFGGGGGGGGG:GGGGFF>DGFFF=F9?F@7CFFFF@DDB1D)>C###################
@DE18INS60510:318:000000000-B6LD3:1:1101:15093:3970 1:N:0:GTAGAGGATTCTAGCT
TGGGGAATCTTCCGCAATGGACGAAAGTCTGACGGAGCAACGCCGCGTGAGTGATGACGGCCTTCGGGTTGTAAAGCTCTGTTAATCGGGACGAAAGGCCTTCTTGCGAATAGTGAGAAGGATTGACGGTACCGGAATAGAAAGCCACGGCTAACTACGTGCCAGCAGCCGCGGTAATACGTAGGTGGCAAGCGTTGTCCGGAATTATTGGGCGGAAAGCGCGCGCAGGCGGATAGGTCAGTCTGTCTTAAAAGTTCGGGGCTTAACCCCGTGATGGGATGGA
+
GGGGGGGGGGGGGGGGGGGGGGGGGGGGGGGGGGGGGGGG@FGGGGGGGGGGGGGGGGGGGGGGGGGGGGGDGGGGGGGGGGGGGGGGGGGGGGGGGGGGGGGGGGGGGGDGGCFFGGGGGGGGGGGGGGGGGGGGGGFGGGGGGGGGGGGGGCGFFFGCFGG?EGGGGGEEGG?EEGGGGGGGGFFGFGFGGECEGGGGGE>E=EDFGGGGCG*:E<FGGGGGGG=DGGGGG<59?@:4@/@7:<F7**7::@?FFC09D57C6<@2279-4224?F??<?@
@DE18INS60510:318:000000000-B6LD3:1:1101:14194:3981 1:N:0:GTAGAGGATTCTAGCT
TGAGGAATATTGGTCAATGGACGCAAGTCTGAACCAGCCATGCCGCGTGCAGGAAGACGGCTCTATGAGTTGTAAACTGCTTTTGTACGAGGGTAAACTCACCTACGTGTAGGTGACTGAAAGTATCGTACGAATAAGGATCGGCTAACTCCGTGCCAGCAGCCGCGGTAATACGGAGGATTCAAGCGTTATCCGGATTTATTGGGTTTAAAGGGTGCGTAGGCGGTTTGATAAGTTAGAGGTGAAATCCCGGGGCTTAACTCCGGAACTGCCTCTAATACTG
+
GGGGGGGGGGGGGGGGGGGGGGGGGGGGGGGGGGGGGGGGGGGGGGGGGGGGGGGGGGGGGGGGGGFGGGGGFGGGGGGGGGGGGGGGGGGGGGGGGGGGGGGGGGGGGGGGGFGGGGGGGGGGGGGGGGGGGGGGGGFGGGGGGGGGGGGGGGGGFGGGGFGGGGGGGGGGGFGGGGGGGGGGGGGGGGGGGGGGGGGGGGGGGGGGDGGGGGGGGGGDDGGGGGGD5CCC7CFFF@GGFFFFGGFGFF<DGDFFDG?AC4CCB0<;B??FFF7?B<BABBF
@DE18INS60510:318:000000000-B6LD3:1:1101:24495:4018 1:N:0:GTAGCGGATTCTAGCT
TGAGGAATATTGGTCAATGGACGCAAGTCTGAACCAGCCATGCCGCGTGCAGGAAGACGGCTCTATGAGTTGTAAACTGCTCTTGTACGAGGGTAAACTCACCTACGTGTAGGTGACTGAAAGTATCGTACGAATGAGGATCGGCTAACTCCGTGCCAGCAGCCGCGGTAATACGGAGGATTCAAGCGTTATCCGGATTTATTGGGTTTAAAGGGTGCGTAGGCGGTTTGATAAGTTAGAGGTGAAATCCCGGGGCTTAACTCCGGAACTGCCTCTAATACTG
+
GGGGGGGGGGGGGGGGGGGGGGGGGGGGGGGGGGGGGGGGGGGGGGGGGGGGGGGGGGGGGGGGGGGGGGGGGGGGGGGGGGGGGGGGGGDGGGGGGGGGGGGGGGGCGGGFGGGGGGGGGGGGGGGGGGGGGFGGGGGGGGGGGGGGGGGGGGGGGGGGGGGGDGGGGGGGGGGGGGGGGGGGGGGGGGEGGGGGGGGGGGGGGGGGGGGGFGGFGGGDDGGGGG=DEGGGGFFB?=FCFFFFGGFGFGGGGFFFG<?>FFGF>6D;>FDBFF7:A<)44<?
@DE18INS60510:318:000000000-B6LD3:1:1101:15933:4054 1:N:0:GTAGAGGATTCTAGCT
TGGGGAATCTTCCGCAATGGGCGAAAGCCTGACGGAGCAACGCCGCGTGAGTGATGACGGCCTTCGGGTTGTAAAACTCTGTGATCCGGGACGAAAAGGCAGAGTGCGAAGAACAAACTGCATTGACGGTACCGGAAAAGCAAGCCACGGCTAACTACGTGCCAGCAGCCGCGGTAATACGTAGGTGGCAAGCGTTGTCCGGAATTATTGGGCGTAAAGCGCGCGCAGGCGGCTTCCCAAGTCCCTCTTAAAAGTGCGGGGCTTAACCCCGTGATGGGAAGGA
+
GGGGGGGGGGGGGGGGGGGGGGGGGGGGGGGGGGGGGGGGGGGFGGGGGGGGGGGGGGGGGGGGGGGGGGGGGGGGGGGGGGGGGGGGGGGGGGGGGGGGGGGGGGGGGGGGGGGGGGGGGGGGGGGGGGGGGGGGGGGGGGGGGFGGGGGGGGGGGGGGGGGGGGGGGGDGGGGGDFGGGGGGGGGGGGGGGGGDEGGGGGEGFFFFGGDFGGGGGGGGGGEDGGGD>EGGGDC5@?GFFFFFGFFG*:DCD7?FGGFFGFGCFFFBFFF<?F<9>:?B?FF
@DE18INS60510:318:000000000-B6LD3:1:1101:17824:4059 1:N:0:GTAGAGGATTCTAGCT
TGAGGAATATTGGTCAATGGACGCAAGTCTGAACCAGCCATGCCGCGTGCAGGAAGACGGCTCTATGAGTTGTAAACTGCTTTTGTACGAGGGTAAACTCACCTACGTGTAGGTGACTGAAAGTATCGTACGAATAAGGATCGGCTAACTCCGTGCCAGCAGCCGCGGTAATACGGAGGATTCAAGCGTTATCCGGATTTATTGGGTTTAAAGGGTGCGTAGGCGGTTTGATAAGTTAGAGGTGAAATCCCGGGGCTTAACTCCGGAACTGCCTCTAATACTG
+
GGGGGGGGGGGGGGGGGGGGGGGGGGGFFGGGGGGFGGFGGGGGGGGGGGGGGGGGGGGGGGGG,?FGGGGFFGGFGGGGGGGGGGGGGGGGGGGGGFFGGGGGGGGGGGGGGGGGGFGFFFFDGGGGGGGGGGGGGGGGGGGGGGDFFGGGGGGGGGGGGGGGGGGG8FECGG7EGCG>??CGGGCGGGGGGGGGGGGGGGC9CF8C*A<EGFGF5DDDDGGFG3*9:EDGGFF6@BD*9@FFGGFFFG<DGFBB5C>4:@:DE9;>0???FFF0<><9<BF
@DE18INS60510:318:000000000-B6LD3:1:1101:15206:4059 1:N:0:GTAGAGGATTCTAGCT
TGGGGAATCTTCCGCAATGGGCGAAAGCCTGACGGAGCAACGCCGCGTGAGTGATGACGGCCTTCGGGTTGTAAAACTCTGTGATCCGGGACGAAAAGGCAGAGTGCGAAGAACAAACTGCATTGACGGTACCGGAAAAGTAAGCCACGGCTAACTACGTGCCAGCAGCCGCGGTAATACGTAGGTGGCAAGCGTTGTCCGGAATTATTGGGCGTAAAGCGCGCGCAGGCGGCTTCCCAAGTCCCTCTTAAGAGTGCGGGGCTTAACCCCGTGATGGGAAGGA
+
GGGGGGGGFGGGGGGEDCFGGGGGGGGCFGGEGEGGGGGGFFGGGGGFEGGGFGGGGGGGGGGCGGDGEFGCGAFFGGGGGGFGGGGGDGGGGGGGGGGGGGGFGGCEFGGGGDGGGGGGGGGGFGGGGFGGGGGGGGGGG?BFFFGFFEEGGCGGG7@CFG7?EEEBC:EG<F/CCGF7CFC;CCFG@CC5;CE8:10<CGC55CFGGFGFGECC5F7CD3CD=DDDCECDG7CFFFG47F?FC08>F>FF===B>C09GBCF@>=<?##############
@DE18INS60510:318:000000000-B6LD3:1:1101:21340:4061 1:N:0:GTAGAGGATTCTAGCT
TGGGGGATATTGCACAATGGGCGAAAGCCTGATGCAGCGACGCCGCGTGAGGGAAGACGGCCTTCGGGTTGTAAACCTCTGTCATTCGGGACGAATTAGATGACGGTACCGAAGAAGGAAGCTCCGGCTAACTACGTGCCAGCAGCCGCGGTAATACGTAGGGAGCGAGCGTTGTCCGGAATTACTGGGTGTAAAGGGAGCGTAGGCGGGAAAGCAAGTTGGAAGTGAAATGCATGGGCTTAACCCATGCGCTGCTTTCAAAACTGTTTTTCTTGCGTGAAGT
+
GGGGGGGGGGGGGGGGGGGGGGGGGGGGGGGGGGGGGGFGGGGGGGGGGGGGGGGGGGDGGGGGGFGGGGGGGGGGGGGGGGGGGGGGGGGGGGGGGGGGGGGG7FGCGGGGGGG?EGGFGGGGGGGGGEFGGGG5FGGGGGGGGGGDGGGGGGGGGGGGFCEGGEGGEEGGG5EFFEGGDFF9@9CF508CGGFFG588EC587EFEGGD5EE6CCFGGGGGGGGGGGGGGC>>BF5FGF?BFCGDG4*9CD>5?FCAAGFC4949AA:??ABA)(3:08<?
@DE18INS60510:318:000000000-B6LD3:1:1101:13074:4081 1:N:0:GTAGAGGATTCTAGCT
TGGGGAATCTTCCGCAATGGGCGAAAGCCTGACGGAGCAACGCCGCGTGAGTGATGACGGCCTTCGGGTTGTAAAACTCTGTGATCCGGGACGAAAAGGCAGAGTGCGAAGAACAAACTGCATTGACGGTACCGGAAAAGCAAGCCACGGCTAACTACGTGCCAGCAGCCACGGTAATACGTAGGTGGCAAGCGTTGTCCGGAATTATTGGGCGTAAAGCGCGCGCAGGCGGCTTCCCAAGTCCCTCTTAAAAGTGCGGGGCTTAACCCTGTGATGGGGAGGA
+
FGGGGGGGGGFGGGGGGGGGGGGGDGGGGGGGGGGGGGGGGGGEGGGGGGEGGGGFGGGGGGGGGGGEGFCFGDFFDFGFFGGGGGGGGGDGEGGDEGDGGGGGGDGDGDCCCGFGGCFFGFFG@CFGGGGEFGD7:FGFFGFGGCFFFCGGGFGFGGGG7FFGGGG>F@8FGE4BFF9FEF@FEFGGGGGCFGGDGG@CE>;:5+CGC0?CFEE5EFGG<DED5DE3CEGGD)7@F?CCF4*99+8947*:DFF?FG>BDFDG###################
@DE18INS60510:318:000000000-B6LD3:1:1101:6270:4082 1:N:0:GTAGAGGATTCTAGCT
TAGGGAATCTTCGGCAATGGGGGCAACCCTGACCGAGCAACGCCGCGTGAGTGACGAAGGTTTTCGGATCGTAAAGCTCTGTTGTAAGAGAAGAACGAGTGTGAGAGTGGAAAGTTCACGCTGTGACGGTATCTTACCAGAAAGGGACGGCTAACTACGTGCCAGAAGCCGCGGTAATACGTAGGGTGCGAGCGTTAATCGGAATTACTGGGCGTAAAGGGTGCGCAGGCGGTTGAGTAAGTCAGATGTGAAATCCCCGAGCTTAACTCGGGAATGGCATATG
+
F9EC;FFGGGGGGCFG@FEFF7:EFDCDCFC8FFGGG>G,:@C+>CE+@CCGGG,,,@FGGGDDGGG@C:BE<EFCE,<,?FFDEFF95<FDCF@FE7E+>ADBBDFDFCFGFFEFGGGGGFGGFAFECCFCGGGG=7<:,@:CF@,@CCEEGDG;>DEFFGCCB,,67:78<@<E:B9C>F9ED59E58*:5?CEG*2A;*;1*<@@CFG=FE7=*9FC3CC:GG57CED)99C:6@C76*/9>+*:@FG>*97<4<927>9D?##################
@DE18INS60510:318:000000000-B6LD3:1:1101:14177:4091 1:N:0:GTAGAGGATTCTAGCT
TGAGGAATATTGGTCAATGGACGCAAGTCTGAACCAGCCATGCCGCGTGCAGGAAGACGGCTCTATGAGTTGTAAACTGCTTTTGTACGAGGGTAAACTCACCTACGTGTAGGTGACTGAAAGTATCGTACGAATAAGGATCGGCTAACTCCGTGCCAGCAGCCGCGGTAATACGGAGGATTCAAGCGTTATCCGGATTTATTGGGTTTAAAGGGTGCGTAGGCGGTTTGATAAGTTAGAGGTGAAATCCCGGGGCTGAACTCCGGAACTGCCTCTAATACTG
+
GGGGGGGGGGG9FFGGGGGGGGGGGGGGGGGGGGFGGGGGGGGGGGGGGGGGGGGGGGGGGGGGGGFGFGGGFGGGGGGGGGGGGGGGGCGDGCGGCGGGGGGGGGGGGGGGGGGGGGGFGGGGGCGGGGGGGCGGGGGGFGGGGCFGGFGGGGFGGGFFGGGGGGGGGGGGGGGGGGGGGCGGGGGGGGGGGGGG***2<;ECCGAEEGGGGGGGGGG3DDEGGG=C*>7:FCF**@GGF>@@DGFDBFGCGFFFG5?FG4>6D>>>96?F?232A)629AF
@DE18INS60510:318:000000000-B6LD3:1:1101:24320:4093 1:N:0:GTAGAGGATTCTAGCT
TGAGGAATATTGGTCAATGGACGCAAGTCTGAACCAGCCATGCCGCGTGCAGGAAGACGGCTCTATGAGTTGTAAACTGCTTTTGTACGAGGGTAAACTCACCTATGTGTAGGTGACTGAAAGTATCGTACGAATAAGGATCGGCTAACTCCGTGCCAGCAGCCGCGGTAATACGGAGGATTCAAGCGTTATCCGGATTTATTGGGTTTAAAGGGTGCGTAGGCGGTTTGATAAGTTAGAGGTGAAATCCCGGGGCTTAACTCCGGAACTGCCTCTAATACTG
+
GGGGGGGGGGGGGGGGGGGGGGGGGGGGGGGGGGGGGGGGGGGGGGGGGGGGGGGGGGGGGGGGGGGGGGGGGGGGGGGGGGGGGGGGGGGGGGGGGGGGGGGGGGGGGGGGGGGGGGGGGGGGGGGGGGGGGGGGGGGGFGGGGGGGGGGGGGGGGGGGGGGGGGGGGGGGGGGGGGGGGGGGGGGGGGGGGGGGCCCFFGGGGGGG8EGGFFEGGGGGGGGGGGGGGGGGGCGFFFGGFFFFFFFGFFFGGFFFGGF2FFDFF>D>BFFFFF7?A22.)<F
@DE18INS60510:318:000000000-B6LD3:1:1101:18307:4096 1:N:0:GTAGAGGATTCTAGCT
TCGAGAATCATTCACAATGGGGGAAACCCTGATGGTGCGACGCCGCGTGGGGGAATGAAGGTCTTCGGATTGTAAACACCTGTCATGTGGGAGCAAATTAAAAAGATAGTACCACAAGAGGAAGAGACGGCTAACTCTGTGCCAGCAGCCGCGGTAATACAGAGGTCTCAAGCGTTGTTCGGAATCACTGGGCGTAAAGCGTGCGTAGGCTGTTTCGTAAGTCGTGTGTGAAAGGCGCGGGCTCAACCCGCGGACGGCACATGATACTGCGAGACTAGAGTAA
+
GGGGGGGGGGGGGFFCEFGFFGEGGGG<FFGGGGFGGGGCFEGGGGGGGGEFGGGGGGGDFGGGGGGGGGCBEFEGG9FGGGGGGGGFFGGFEEGGGGFFFDCGGGGGF?FGGGEGGCFGGGGGFEGGGGGGGGGGGG=@FFGGGFCFCGGGGGFGEGGGGGGGGGFGGGGGGEGD:CGGGGGGGGDGGGGGGGGGGGFGGGDDGGGGGGG5FFGGGGDCCCGGEDFFCFGFGF<FBFG<3BB@FG?FEGGGGBFEGG>>GFGFFF?ADFF>F>BA2:<B4>F
@DE18INS60510:318:000000000-B6LD3:1:1101:21983:4116 1:N:0:GTAGAGGATTCTAGCT
TGGGGAATATTGCACAATGGGCGCAAGCCTGATGCAGCCATGCCGCGTGTATGAAGAAGGCCTTCGGGTTGTAAAGTACTTTCAGCGGGGAGGAAGGGAGTAAAGTTAATACCTTTGCTCATTGACGTTACCCGCAGAAGAAGCACCGGCTAACTCCGTGCCAGCAGCCGCGGTAATACGGAGGGTGCAAGCGTTAATCGGAATTACTGGGCGTAAAGCGCACGCAGGCGGTTTGTTAAGTCAGATGTGAAATCCCCGGGCTCAACCTGGGAACTGCATCTGA
+
GGGGGGGGGGGFGGGGGGGGGGGGGGGGGGGGGGGGGGGGGGGGGGGGGGGGGGGGGGGGGGGGGGGGGGGGGGGGGGGGGGGGGGGGGGGGGGGGGGGGGGGGGGGGGGGGGGGGGGGGGGGGGGGGCGGGGGGGE:FGGGGGGGFGGGGGGGGGGGGGGGGGGGGGFGGGGGGGGGGGGCFEGGGGGGGFGGGCFGGGGDGGGCFGGGGGGGGGGGGGDGGDCDEGGGGDDGDFFFFGFFFFGCFCB7DCGFF?FGF;D35CFFF??FBBB<DF<FFF2<F
@DE18INS60510:318:000000000-B6LD3:1:1101:15391:4148 1:N:0:GTAGAGGATTCTAGCT
TGGGGAATCTTCCGCAATGGGCGAAAGCCTGACGGAGCAACGCCGCGTGAGTGATGACGGCCTTCGGGTTGTAAAACTCTGTGATCCGGGACGAAAAGGCAGAGTGCGAAGAACAAACTGCATTGACGGTACCGGAAAGGCAAGCCACGGCTAACTACGTGCCAGCAGCCGCGGTAATACGTGGGTGGCAAGCGTTGTCCGAAATTATTGGGCGTAAAGCGCGCGCAGGCGGCTTCCCAAGTCCCTCTTAAAAGTGCGGGGCGTAACCCCGTGGTGGGAAGGA
+
GGGGGGGGGGGGGGGGGGGGGGGGGGGGGGGGGGGGGGGGGGGGGGGFGGGGGGGGGGGGGGGGGGGGGGGGGGGGGGGGGGGGGGGGGGGGGGGGGGGGGGGGGGGGGGGGGGGGGGGGGGGGCFGGGGGGGGGGGGGGGGGCGGGGGGGGGGGGGGGGGGGFGGGGGGGGGGEEGGGGGCDCEEGGGGGGGG8EGGGGCE5EFDGGGGGGGGEGGGGGGGGGGGGGGGGGG)C@:FCFFFBFG+;56DGC7FFFGGFFGF3>DFFA?E>?F(-3<B(8??#
@DE18INS60510:318:000000000-B6LD3:1:1101:26075:4161 1:N:0:GTAGAGGATTCTAGCT
TAGGGAATCTTCGGCAATGGGCGAAAGCCTGACCGAGCAACGCCGCGTGAAGGAAGAAGTCATTCGTGATGTAAACTTCTGTTATGAAGGAAGAACGGCAGATGGAGGGAATGCCATGTGCGTGACGGTACTTCATGAGGAAGCCACGGCTAACTACGTGCCAGCAGCCGCGGTAATACGTAGGTGGCGAGCGTTATCCGGAATCATTGGGCGTAAAGAGGGAGCAGGCGGCAGTGCAGGTCTGCGGTGAAAGACCGGAGCTAAACTTCGGTAAGCCGTGGAA
+
GGGGGGGGGGGGGGGGGGGGGGGGGGGGGGGGGGGGGGGGGGGGGGGGGGGGGGGGGGGGGGGGGGGGGGGGGGGGGGGGGGGGGGGGGGGGGGGGGGGGGGGGGGGGGGGGGGGGGGGGGGGGGGGGGGGGFGGGGGGGGGGGGGFDFGGGGGGGGGGGGGGGGGGGFEGGGEGGGGGGCFGGGGGGGGGGGGGGGGGGGGGGGGGFGF=EE5==EFGGG*7CEGGGDGGG5DGFFFGG4;FFGGE*<>F>FF:>DD2>DFFC?:@9A:::?:<8?>63>B=
@DE18INS60510:318:000000000-B6LD3:1:1101:24868:4162 1:N:0:GTAGCGGATTCTAGCT
TGAGGAATATTGGTCAATGGACGCAAGTCTGAACCAGCCATGCCGCGTGCAGGAAGACGGCTCTATGAGTTGTAAACTGCTTTTGTACGAGGGTAAACTCACCTACGTGTAGGTGACTGAAAGTATCGTACGAATAAGGATCGGCTAACTCCGTGCCAGCAGCCGCGGTAATACGGAGGATTCAAGCGTTATCCGGATTTATTGGGTTTAAAGGGTGCGTAGGCGGTCTGATAAGTTAGAGGTGAAATCCCGGGGCTTAACTCCGGAACTGCCTCTAATACTG
+
GGGGGGGGGGGGGGGGGGGGGGGGGGGGGGGGGGGGGGFGGGGGGGGGCEGGGGGGGGGGGEGGGGGGGGGGGGGGFGGGGGGGGGGGGGGGGGGGGGDFGGGGGGEGGGGGGGGGGGGGGGGGG9EGGGGGGGGGGGGGFGGGGGGGGGGGGGGGGCGGGGGGGGGGCEGFGGGGGGGGGGGGFGFCEEEFGGGGGGGCGG79FGCCGGGGCFEGGGC9DDDFGGCDGFFFGFGFFFCFFFFFC6?GF*6/<B5:CF?>FFGFF>B>BF<B?7?>A<B4A29
@DE18INS60510:318:000000000-B6LD3:1:1101:20260:4184 1:N:0:GTAGAGGATTCTAGCT
TGGGGAATATTGGACAATGGACCAAGCGTCTGATCCAGCAATTCTGTGTGCACGATGAAGTTTTTCGGAATGTAAAGTGCTTTCAGTTGGGAAGAAAAAAATGACGGTACCAACAGAAGAAGTGACGGCTAAATACGTGCCAGCAGCCGCGGTAATACGTATGTCACAAGCGTTATCCGGATTTATTGGGCGTAAAGCGCGTCTAGGTGGTTATATAAGTCTGATGTGAAAATGCAGGGCTCAACTCTGTATTGCGTTGGAAACTGTGTAACTAGAGTACTGG
+
GGGGGGGGFGGGGGGGFGGGGGGGGG@FFGGGGGGGGGGFGGGGGGGGGGGFGGGGGGGGGGGGGGGGG6:CCFGFFGGGGGGGGGFGEEGGGGGGGGGGGGGGGEEFGGGGGGGGGGFGGGGGGGGGGGGGGGGGGGGGGGGGGGGGGCCEGGCGGGGFGGGGGGGGGGGGGDB>FGGGGEGGCGGGGGGGGGGGGGGDGEGECFG3?C==FGG9CFGGGFFGGFCDFGGGGGCF=)75.>79CC?FBCFGDFFEGG9?C67DFAFFBFFF2976?FDA<AF
@DE18INS60510:318:000000000-B6LD3:1:1101:5936:4193 1:N:0:GTAGAGGATTCTAGCT
TGCGGAATATTGGTCAATGGACGCAAGTCTGAACCAGCCATGCCGCGTGCGTGAAGACGGCTCTATGAATTGTAAACTGCTTTTGTACGAGGGTAAACTCCCCTACGTGTAGGTGAATGAAAGTCTCGTACGAATCAGGATCGGCTAACTCCGTGCCAGCAGCAGCGGTAATACGGAGGAATCAAGTGTTATCCGGTTTTATTGGGTTTAACGGGTGCGTAGGCGGTTTGATAAGTTAGAGGTGAAATCTCGGGGCTTAACTCCTGCACTGGCTCTAATACTG
+
GG9@BFFGGGF9FFFGGGGGFGG7FGGEGGFFCFGFFGCFEGGGGGGGCEG>FEC9F8F7FE:D,EFF,@,@FFFCFG=B,@CBACF@F*15:FGGG;CF,8=FFGEGGFE,,?FF,:92F,<C,8,<=*1<B*=F,<?C,>FC88;@F00:*28*;@C88CG**2*:*8CFFGGGGCGA*++03<+<@+99<<C8***;7<2+<CGG5C<+*2:EC*71CD#############################################################
@DE18INS60510:318:000000000-B6LD3:1:1101:5947:4207 1:N:0:GTAGAGGATTCTAGCT
TGAGGAATATTGGTCAATGGACGCAAGTCTGAACCAGCCATGCCGCGTGCGTGAAGACGGCTCTATGAGTTGTAAACTGCTTTTGTACGAGGGTAAACTCACCTACGTGTAGGTGACTGAAAGTATCGTACGAAGAAGGATAGGCTAACTCCGTGCCAGCAGCCGCGGTAAAACGGAGGATTCAAGCGTTATCCGGATTTATTGGGTGTAAAGGGTGCGTAGGCGGTTTGATAAGCTAGAGGTGAAATCGCGGGGCTTAACTCCGGAACTGCCTCCAAGACGG
+
CF,CEF<EF-C<CE,B<FBFGGGGGGE5EFFGGFG<FGCF<EF5@FCFGGDB@FDFGGG7>++@,@F9>3,>E,8@>C>F;>B<CEFCFB7<C:::3FCFGF:EFF7FFGCCG;F@8,?F:,C?<F9FF:<BCF*1,<C2<,2<<,<<,,72*/2/ACE5CFC***2888E+39?CC88>+3+00A98**8*39C5**2<C+0+3*2*2A0<90A*:599<C5DC7*1*100**0*9?*C=46;FCFD4*9CG##############################
@DE18INS60510:318:000000000-B6LD3:1:1101:5862:4211 1:N:0:GTAGTGGATTCTAGCT
TGGGGAATCTTCCGCAATGGACGAAAGTCTGACGGAGCAACGCCGCGTGAGTGATGACGGCCTTCGGGTTGTAAAGCTCTGTTAATCGGGACGAATGGTTCTTGTGCAAATAGTGCGAGGATTTGACGGTACCGGAATAGAAAGCCACGGCTAACTACGTGCCAGCAGCCGCGGTAATACGTAGGTGGCAAGCGTTGTCCGGAATTATTGGGCGTAAAGCGCGCGCAGGCGGAGTGGTCAGTCTGTCTTCAACAGTTCGGGGCGTAACCCCGTGATGGGAGGG
+
EFGDGGFGGEGGGCFFGGGGCFE7CGGCFDFGGGGCCF7<CFGCCEGCGGDGGGGFAFEGGGGGGGGG?CCFFF?FFGGDGGGGFFB>C+@:F@+DDCCAF9FGGGGG9D9>FCCFE:BECCFGGGGGDGFFCEE7<*77;;,C73,=C7:*=<FG,CCFBFF,24+<8CED58:88A+<*02**<CFGG688EGE81:2;C85:C?F7<+787:5=<:>DGGD5DEGC######################################################
@DE18INS60510:318:000000000-B6LD3:1:1101:12194:4216 1:N:0:GTAGAGGATTCTAGCT
TGAGGAATATTGGTCAATGGACGCAAGTCTGAACCAGCCATGCCGCGTGCAGGAAGACGGCTCTATGAGTTGTAAACTGCTTTTGTACGAGGGTAAACTCACCTACGTGTAGGTGACTGAAAGTATCGTACGAATAAGGATCGGCTAACTCCGTGCCAGCAGCCGCGGTAATACGGAGGATTCAAGCGTTATCCGGATTTATTGGGTTTAAAGGGTGCGTAGGCGGTTTGATAAGTTAGAGGTGAAATCCCGGGGCTTAACTCCGGAACTGCCTCTAATACTG
+
GGGGGGGGGGGGGGGGGGGGGGGGGGGGGGGGGGGGGGGGGGGGGGGGGGGGGGGGGGGGGGGG,EFGGGGGGGGGGGGGGGGGGGGGGGGGGGGGGGGGGGGGGGGGGGGGGGGGGGGGGGGGGGGGGGGGGGGGGGGGGGGGGGGGGGGGGGGGGGGGGGCGGGGGGGCFFGGGGGGGGGGGGGGGEGCGGGG>=EC9CFE?FFEE>CGGGGGGD3CCDDC4ED=CEGGGG*:=F=*2947FFGFGFF473>D:DGF2CFFDEFF09F?27<?FF######
@DE18INS60510:318:000000000-B6LD3:1:1101:9091:4235 1:N:0:GTAGAGGATTCTAGCT
TCGAGAATCATTCACAATGGGGGAAACCCTGATGGTGCGACGCCGCGTGGGGGAATGAAGGTCTTCGGATTGTAAACCCCTGTCATGTGGGAGCAAATTAAAAAGATAGTACCACAAGAGGAAGAGACGGCTAACTCTGTGCCAGCAGCCGCGGTAATACAGAGGTCTCAAGCGTTGTTCGGAATCACTGGGCGTAAAGCGTGCGTAGGCTGTTTCGTACGTCGTGTGTGAAAGGCGCGGGCTCAACCCGCGGACGGCACCTGATACTGCGCGACTAGAGTAC
+
GGGGGG@FGGGGGGGGGGGGGGGGGGGGGGGGGFEEFGGGEFGGGGGGGGGGGGGGGGGGGGGGGGGGGG7FFGGGGFGGGGFGGGG@CFEGC<CFGGGGGGDFGCGGGGGGG?FGGGC7CGCFGFGGGGGGGGF7CGGGGFFFFGGGGGGEGCEGGGGGGGGGG8FGGGGGGGGGGEGGGGGEGGGGGFFGGGGGG89EGGGECEGGDGGFCFGGGGG3D7=C?<CF:CC>D7CFB>7<>@>39?FFFCG59@DBDGFF*76<*6@4<FB############
@DE18INS60510:318:000000000-B6LD3:1:1101:17208:4241 1:N:0:GTAGAGGATTCTAGCT
TGGGGGATATTGCGCAATGGGGGCAACCCTGACGCAGCAACGCCGCGTGAAGGATGAAGGTTTTCGGATTGTAAACTTCTTTTATTAAGGACGAAACTTGACGGTACTTAATGAATAAGCTCCGGCTAACTACGTGCCAGCAGCCGCGGTAATACGTAGGGAGCAAGCGTTGTCCGGATTTACTGGGTGTAAAGGGTGCGTAGGCGGCTTTGCAAGTCAGATGTGAAATCTATGGGCTCAACCCATAAACTGCATTTGAAACTGTAGAGCTTGAGTGAAGCAG
+
GGGGFGGGGGGGGCEFFGGGGGCFGGGGGGGGFGGGGGGGGGGGGGGGGGGGGFGGGGAFGGGGGGGGGGFGGGGGGGGD<DGGGGGBBFFGDG:CCFGGFCEGGGGGGBFGGGGGGGGGFGGGGGGEGGGGGGFFGDDFGGGGGGGG>F:EGGGGGGGGGGGGGGGGGEGGGGGGGGGDGGGGGGGGGGG7CEGEGGCGGD8C?CEECCFEGGGGGGGFFGDGGFFGGGGGF775>FGCFF@EGGFG*0::C=69:CA9DFGGFAFFF=<:7:DA)<)6:?@
@DE18INS60510:318:000000000-B6LD3:1:1101:15735:4250 1:N:0:GTAGAGGATTCTAGCT
TGGGGAATTTTGGACAATGGGCGCAAGCCTGATCCAGCTATTCCGCGTGTGGGATGAAGGCCCTCGGGTTGTAAACCACTTTTGTAGAGAACGAAAAGACACCTTCGAATAAAGGGTGTTGCTGACGGTACTCTAAGAATAAGCACCGGCTAACTACGTGCCAGCAGCCGCGGTAATACGTAGGGTGCGAGCGTTAATCGGAATTACTGGGCGTAAAGGGTGCGCAGGCGGTTGAGTAAGACAGATGTGAAATCCCCGAGCTTAACTCGGGAATGGCATATGT
+
GGGGGGGGGGGGGGGGGGGGGGGGGGGGGGGGGGGGGGGGGGGGCEFFGGGGGGGGGGGGGGGGGGGGGGGEGGGGGGGGGGGGGFFGGGFGGGGGGGGGGGGGGGGGGCGGGGGGCGGGGGGCFGDGGGGGGGGGGGGGGGFGGGGGGGGGFGFGGGGGGGGGGGECFEGGGC7EFFGGFFGGGEGGGGGGGEE>8CFFEGGGGGGGGGFGGCEGGGG:*9EG8DGDGGGG)9CFFF>F=*)5>C?DBF>F=9FFGGFFGFGGFFFA?E9>1775373?4AF
@DE18INS60510:318:000000000-B6LD3:1:1101:7524:4267 1:N:0:GTAGAGGATTCTAGCT
TGGGGAATCTTCCGCAATGGACGAAAGTCTGACGGAGCAACGCCGCGTGAGTGATGACGGCCTTCGGGTTGTAAAGCTCTGTTAATCGGGACGAAAGGCCTTCTTGCGAATAGTTAGAAGGATTGACGGTACCGGAATAGAAAGCCACGGCTAACTACGTGCCAGCAGCCGCGGTAATACGTAGGTGGCAAGCGTTGTCCGGAATTATTGGGCGTAAAGCGCGCGCAGGCTGATTGGTCAGTCTGTCTTAAAAGTTCGGGGCTTAACCCCGTTATGGGATGGA
+
CFGFDGGGGGFGGGGECFGGE@F>GGGFGG9@EFFGGGGGGGGEGEDGGGDFGGGGGGGGGGGFGGGGGGEGA<EFD9AFDFGAEEGGGGDGGCG>FGGGGCGGDF9F+8@7=CA,DFGAG@CF>,@7>FFGGGC>CCFGCGC@DF>F:7FC72F?CEEFGFCG71<*=C8C7:FBFF?F*>,=@C?EF8CFGGGEGGFFEE88CC9<C+05CEGG*/CF3DGG?D57:C***0:*.177)*9@GF4C=>:*:@7B###########################
@DE18INS60510:318:000000000-B6LD3:1:1101:7542:4274 1:N:0:GTAGAGGATTCTAGCT
TGGGGAATCTTCCGCAATGGACGAAAGTCTGACGGAGCAACGCCGCGTGAGTGATGACGGCCTTCGGGTTGTAAAGCTCTGTTAATCGGGACGAAAGGCCTTCTTGCGAATAGTTAGAAGGATTGACGGTACCGGAATAGAAAGCCACGGCTAACTACGTGCCAGCAGCCGCGGTAATACGTAGGTGGCAAGCGTTGTCCGGAATTATTGGGCGTAAAGCGCGCGCAGGCGGATTGGTCAGTCTGTCTTAAACGTTCGGTGCTTAACCCCGTGATGGGATGGA
+
FGGGGGGGGGGGFGGGGGGGGGGGGGGCEEFFFGGGGGGGEFGGGGGGEDEGCGGAFDFGGGG8FFGGGGG:FAFGCEFFGGFGFGFFCGGGG7FEEFFGGGECFFEEGGECF=FGFGG<DDFFFCFCEFGGGGGGDGGGGGGGGGGGE:BFECB<FCCGGGGGGGGGG78BGGGG:+5CF::CGGGGEDE>EGGE>EGGGGE*:8+++0C=5ECEGG*?C7E3=D5CCDGGGDC>@9>>@9@*::4D@FDF*775556-5)0:=AFB1;0(-4:>?0?>BBF
@DE18INS60510:318:000000000-B6LD3:1:1101:10760:4281 1:N:0:GTAGAGGATTCTAGCT
TGGGGAATATTGCACAATGGGGGAAACCCTGATGCAGCGACGCCGCGTGGAGGAAGAAGGCCTTCGGATTGTAAACTCCTGTTGTTGGGGAAGATAATGACGGTACCCAACAAGGAAGTGACGGCTAACTACGTGCCAGCAGCCGCGGTAAAACGTAGGTCACAAGCGTTGTCCGGAATTACTGGGTGTAAAGGGAGCGCAGGCGGGAAGACAAGTTGGAAGTGAAATCTATGGGCTCAACCCATAAACTGCTTTCAAAACTGTTTTTCTTGAGTAGTGCAGA
+
F=FE@FFGGGGG9EFGFAFGFGGGGGGGGGGGGDGGGFEGGFGB>FGGGCFGGGGGGFGGGG8>CGGE7>FFFGCGGGGFFBAFB:AFDGGGGGGGGGFGGGGGGG9CFFEGGGGFGGGGGGGGGGGGGGGGGFGGGGFGGFGGGCEGGGGGGGG8AFGGGGGFC5CC8:C;C98C:CCEE9+CGG;81AFGGGGGG>EGDGGGGGECEGFGGGG?EFFGGFGGFFFGGGF*:C<))76C.7>>CE?D??>CC??*:CAAG;708550:*5<ADDA<5:AADF
@DE18INS60510:318:000000000-B6LD3:1:1101:8374:4284 1:N:0:GTAGAGGATTCTAGCT
TGGGGAATATTGCACAATGGGGGAAACTCTGATGCAGCGATGCCGCGTGAGGGAAGAAGGTGTTCGGATTGTAAACCTCTGTCTTCGGGGACGAAAAAAGACGTTATCTGAGGAGGAAGCTCCGGCTAACTACGTGCCAGCAGCCGCGGTAATACGAAGGGAGCGAGCGTTGTCCGGAATTACTGTGTGTAAAGGGAGCGTAGGCGGGATCGCATGTCAGATGTGAAAACTATTGGCTTAACCCATAAACTGCATTTGAAACTGTGGTTCTGGAGGGAAGTAG
+
FGDFEGGGGGGAE<FFGGGGF7CGFEA,EFFGFFFFFGDGCCGG7@FFFG@8,B,BEGCF,,:C58:FFGCFGGGGFGGFCEFEFG=:7FFGGGGGGGG@FCE3BFGCDDEBEF:>EC,@BF<<<EGFF<EGG7D>*FFDGFF>F@:*4<C*@FG**,<**6<C8BCEEGECFFFEECGGGGGEF+0<ECECCFF5C5:?ECE*?8C8/:EGG=*230?7>FGF7:?DGGGF7*2*0)9FFFFFGCF4?D::CF?F:2)6:?DCFF#################
@DE18INS60510:318:000000000-B6LD3:1:1101:24158:4284 1:N:0:GTAGAGGATTCTATCT
TGGGGGATATTGCACAATGGGGGAAACCCTGATGCAGCGACGCCGCGTGAACGAAGAAGTATTTCGGGATGTAAAGCTCTATCAGCAGGGAAGAAGAATGACGGTACCTTTCTAATAATCACCGGCTAAATACGTGCCAGCAGCCGCGGTAATACGTATGGTGCAAGCGTCATCCGTATTTACTGGGTGAAAGTGGAGCGCAATCGCTACGGCTAAACCGCTGGCAAACGCCGTGGTACAACCGCGGTACTGCATTCGAAACTGACCTACGAACTGCACCGGC
+
GGGGG@FGGGGGGGGGGGGGG>@CGGDFGGGGGGGGGG@F6FGGGGGGD:,,CFGGGGG?,<CFFGG++@BFFGGG9,BF<FGGGGAFFGG8FGGGB<AF9C=+8338,,,C,33,<,,CF><F+C+8,@,,EFA,>*EF7DFG75<FG:1F,,7*,3?F,7,22BFG###################################################################################################################
@DE18INS60510:318:000000000-B6LD3:1:1101:23378:4286 1:N:0:GTAGAGGATTCTAGCT
TGGGGGATCTTCCGCAATGGGCGAAAGCCTGACGGAGCAACGCCGCGTGAGTGATGACGGCCTTCGGGTTGTAAAACTCTGTGATCCGGGACGAAAAGGCAGAGTGCGAAGAACAAACTGCATTGACGGTACCGGAAAAGCAAGCCACGGCTAACTACGTGCCAGCAGCCGCGGTAATACGTAGGTGGCAAGCGTTGTCCGGAATTATTGGGCGTAAAGCGCGCGCAGGCGGCTTCCCAAGTCCCTCTTAAAAGTGCGGGGCTTAACCCCGTGATGGGAAGGA
+
GGGGGGGGGGGGGGGGGGGGGGGGGGGGGGGGGGGGGGGGGGGGGGGGGGGGGGGGGGGGGGGGGGGGFGGGGGGGGGGFFGGGGGGGGGGGGGGGGGEFFGGGGGGGGGGGGGGGGGGGGGGGGGGGG@FGGGGGGCCFGGFFGGGGGGGGGGGFGFGGGGGGFFGGGGGGGGEGGGGGGGGGGGFFGGGGGGEGGEGGGDEGGGGFFGGGGG5EGGGGGGGGDGGCEGDGG<<@?FGGFFFFG:5C47FGFFFFFC;>C@CF?9=2359-4::<<?7>BB>
@DE18INS60510:318:000000000-B6LD3:1:1101:14696:4289 1:N:0:GTAGAGGATTCTAGCT
TGGGGAATATTGCGCAATGGGGGCAACCCTGACGCAGCCATGCCGCGTGAATGAAGAAGGCCTTCGGGTTGTAAAGTTCTTTCGGTAGCGAGGAAGGCACTTAGTTTAATAAACTAGGTGATTGACGTTAACTACAGAAGAAGCACCGGCTAACTCCGTGCCAGCAGCCGCGGTAATACGGAGGGTGCGAGCGTTAATCGGAATAACTGGGCGTAAAGGGCACGCAGGCGGTGACTTAAGTGAGGTGTGAAAGCCCCGGGCTTAACCTGGGAATGGCATTTCA
+
GGGGGGGGGGGGGGGGGGGGGGGGGGGGGGGGGGGGGGGGGGGGFGGFGGGFGGFGGGGGGGGGGGEGCCFFGGFGAFGFGGGGGGGGFGGGGGGGGGGGGGGGGGGGGGGGGGGGGGFGGGGGGGGFGGGGGGGGGGGGGGGGGGGGGGGGGGGGGGGGGGGGGGGGFGGGGGGGCFGGGGGGGGGDGGGGGEGE8EGGGGGFFGGGGGGGGGGGGGGGGGGGGGGGGGG<DGG4*=>DFFFFGFFDEGGGGF>@CG2955<FFAF2<><??7)572754>?
@DE18INS60510:318:000000000-B6LD3:1:1101:21790:4295 1:N:0:ATAGAGGATTCTAGCT
TGGGGAATATTGCACAATGGGCGCAAGCCTGATGCAGCCATGCCGCGTGTATGAAGAAGGCCTTCGGGTTGTAAAGTACTTTCAGCGAGGAGGAAGGCGTTGTGGTTAATAACCGCAACGATTGACGTTACTCGCAGAAGAAGCACCGGCTAACTCCGTGCCAGCAGCCGCGGTAATACGGAGGGTGCAAGCGTTAATCGGAATTACTGGGCGTAAAGCGCACGCAGGCGGTCTGTCAAGTCGGATGTGAAATCCCCGGGCTCAACCTGGGAACTGCATCCGA
+
GGGGGGGGGGGGGGGGFGGGGGGGGGEGGGGGGGGGGGFGGGGFEGGGGGGGGGGGGGGDGFGGGGG7DFGGGGGGGGGGFGGCGGFFGEEGGGGGGGGGGGGGGGGGGGGGGGGGGGGGGGGFGGGGGGGGGGGGGGGGGGGGGGGDGGGGGGFGGGGGGGFGGGGGGGGGD?EGGGGGGGGGGGGGG77CGGGCGGG>CEEGFFFGGGGGGGGGGGGGGGGGGG=3CGGGGGGFFFGG=@@EDGDC67>FGFF@GGF>D)<FFBFB7@BBFFB?FDBAFFF
@DE18INS60510:318:000000000-B6LD3:1:1101:10714:4299 1:N:0:GTAGAGGATTCTAGCT
TGGGGAATATTGCACAATGGGGGAAACCCTGATGCAGCGACGCCGCGTGAGCGAAGAAGTATTTCGGTATGTAAAGCTCTATCAGCAGGGAAGAAGAATGACGGTACCTGACTAAGAAGCACCGGCTAAATACGTGCCAGCAGCCGCGGTAATACGTATGGTGCAAGCGTTATCCGGATTTACTGGGTGTAAAGGGAGAGCAGGCGGTACGGCAAGTCTGATGTGAAATCCCGGGGCTCAACCCCGGTACTGCATTGGAAACTGTCGGACTAGAGTGTCGGAG
+
GCGCGDGF,<E,CFGGGGGGGGGGGGGGGGGGGGGCFFGGGGGGGGGGGGGCFGDFCFFFEFBF?EEBFGEB5E?<?5BEFFGGGGFGFEFEF=FEG=BFGGDEFGGACGGGGGDFGGCFF,8CCCC3<F98FFGEG7;B:AFGCEFEG@BFFGB:773?7F,?B,<:B1=BFC,4C8EG+9FCF6*2=*<B9CFEEC*/A+;*:E5?CEEGG*1:97:CFFC:7>CCGGF<775)7)9**8)57=57)7:C>B/747>):57C?<@9;F#############
@DE18INS60510:318:000000000-B6LD3:1:1101:11056:4304 1:N:0:GTAGAGGATTCTAGCT
TGGGGAATATTGCACAATGGAGGAAACTCTGATGCAGCGATGCTGCGTGAGGGAAGAAGGTTTTAGGATTGTAAACCTCTGTCTTCAGGGACGAAAAAAGACGGTACCTGAGGAGGAAGCTCCGGCTAACTACGTGCCAGCAGCCGCGGTAATACGTAGGGAGCGAGCGTTGTCCGGAATTACTGGGTGTAAAGGGAGCGTAGGCGGGAGCGCAAGTCAGATGTGAAAACTATGGGCTTAACCCATAAACCGCATTTGAAAAGGTGGTTCTTGAGTGAAGTAG
+
GGGFGGGGGGGGGGGGGGGGGGGGGGGCFFGFGFDFGFGGGGGGGGGFFEDGGGGGGGGGGAEGGGGGGGFEFG<EEFGFGGGGGCGGGGFGFFFFGGGGGGGGGGGGGGGGGGGGGGGG<F,BFFGGGGGGGEBD7CFFFFGGCF@FDFEGCCFGFFGGGGGGGGGGGFCEGGFEGGGFFCCCBF50A:CGGGG5@EGGGGGGGEGEG*5>ECEGFGGFFGGCGGGGGFFF77>5>FDGFBF@7CFGFFFD3>3>>F<9>**/*4::<=<9)-3<>AFAB24
@DE18INS60510:318:000000000-B6LD3:1:1101:16993:4304 1:N:0:GTAGAGGATTCTAGCT
TGGGGAATATTGGGCAATGGACGCAAGTCTGACCCAGCAACGCCGCGTGAAGGAAGAAGGCTTTCGGGTTGTAAACTTCTTTTGTCAGGGAAGAGTAGAAGACGGTACCTGACGAATAAGCCACGGCTAACTACGTGCCAGCAGCCGCGGTAATACGTAGGTGGCAAGCGTTGTCCGGATTTACTGGGTGTAAAGGGCGTGCAGCCGGGCCGGCAAGTCAGATGTGAAATCTGGAGGCTTAACCTCCAAACTGCATTTGAAACTGTAGGTCTTGAGTCCGGAG
+
GGGGGGGGGGGGEEGGFGCGGGGGGGGGGGGGACGGGGEG@EGGGGGGGGF<EGGGGGGGGEGGGGGGGGGGGGGGGFGGFGEGGGGGGGGFGGGGGGGGGGGGGGFCGGGGGF@CC@FFFCFGGCFGGGGGCFGCCFGGGGFFFGCFG>FGGFGG>FFFDFGGFGGGG7BEGGGC<E5EEGFGCECEF5CCFEFDCCEEDEC??E5*:ECGGGCEF>:FCC?F+CCFGDGG=>>@FBFGF4@?0:FD@7FGFFFBF*:A7@CFF5*<DF<A###########
@DE18INS60510:318:000000000-B6LD3:1:1101:23919:4318 1:N:0:GTAGAGGATTCTAGCT
TGAGGAATATTGGTCAATGGACGCAAGTCTGAACCAGCCATGCCGCGTGCAGGAAGACGGCTCTCTGAGTTGTAAACTGCTTTTGTACGAGGGTAAACTCACATACGTGTAGGTGACTGAAAGTATCGTACGAATAAGGATCGGCTAACTCCGTGCCAGCAGCCGCGGTAATACGGAGGATTCAAGCGTTATCCGGATTTATTGGGTTTAAAGGGTGCGTAGGCGGTTTGATAAGTTAGAGGTGAAATCCCGGGGCTTAACTCCGGAACTGCCTCTAATACTG
+
GGGGGGGGGGGGGGGGGGGGGGGGGGGGGGGGGGGGGGGGGGGGGGGGGGGGGGGGGGGGGGGG,FEG<FGGGGGGGGGGGGGGGGGGGGGGGGGGGGGGGGGGGGGGGGGGGGGGGGFFGGGGGGGGGGGGGGGGGGGGGGGGGGGGGGGGGGGGGGGGGGGGGGGGEGGGGGGCECGC8CGGGGGGGGGGGGGGGCECFFGFGGGGDGGGGG=FDGGDDDEGE<:DGG77:7FBFFF>?FFFGGFGFFFGGFEFCF?DF?CD@F>>BFF)8??0<<DA9BF
@DE18INS60510:318:000000000-B6LD3:1:1101:22549:4343 1:N:0:GTAGAGGATTCTAGCT
TGGGGAATCTTCCGCAATGGGCGAAAGCCTGACGGAGCAACGCCGCGTGAGTGATGACGGCCTTCGGGTTGTAAAACTCTGTGATCCGGGACGAAAAGGCAGAGTGCGAAGAACAAACTGCATTGACGGTACCGGAAAAGCAAGCCACGGCTAACTACGTGCCAGCAGCCGCGGTAATACGTAGGTGGCAAGCGTTGTCCGGAATTATTGGGCGTAAAGCGCGCGCAGGCGGCTTCCCAAGTCCCTCTTAAAAGTGCGGGGCTTAACCCCGTGATGGGAAGGG
+
GGGGGGGGGGGGG>FGGGFGGGGGEGGCGGGGFFGEEEFGFEEFGGGCFFCFGGGGGGGGGGGFGFEGGGGEGGGGGGG9FEFGGGGGEGGGGGGCGFDFGDFGGFFGGGGGGEGGGGGGGGFGGFFGGFGGGGGGGGGGGGGGGFGGGGGGGG?FFFGGFGCFGGFFFF7CFGCE8FGGGFE5CFFGFFCFFGGGGCF@GE*:*0AGFG+1@C>CGGGGGGGGGGED5*9DDD<<@FGFF?@@G9.0=G*7CF?FGC>>GFGG?AFA?5>3641)43(8??#
@DE18INS60510:318:000000000-B6LD3:1:1101:10586:4354 1:N:0:GTAGAGGATTCTAGCT
TGGGGGATATTGCGCAATGGGGGCAACCCTGACGCAGCAACGCCGCGTGAAGGATGAAGGTTTTCGGATTGTAAACTTCTTTTATTAAGGACGAAAAATGACGGTACTTAATGAATATGCTCCGGCTAACTACGTGCCAGCAGCCGCGGTAATACGTAGGGAGCAAGCGTTGTCCGGATTTACTGGGTGTAATGGGTGTGTAGGCGGCTTTGCAAGTCAGATGTGAAATCTATGGGCTCAACCTATAAACTGCATTTGAAACTGCAGAGCTTGAGTGAAGTAG
+
FGGCF+@FE--CFEDE7:FFGGGGGGGA76E@DB:FGDCFGGGGGGGCC,BEDEDFFGGFGFDFGFGEGGD<F,BEFFDGGFGA<FGGA@AFC:3>33B9DEEECGGGGC9C@DEF9,3@<@FCFCFF7FGGGGCF>CFC@FBCFEGDG@FGGAFGGGGCF@:*:BB5C<C7<?CEECE*+5CFCCF*;CFF+<7*28*/*3<C?EED*:+9EFFG<:FC**<:+?<:9<C>FGF:@@3*0)))0<FGF**0>**0*;<AG6CF###################
@DE18INS60510:318:000000000-B6LD3:1:1101:9021:4359 1:N:0:GTAGAGGATTCTAGCT
TGAGGAATATTGGTCAATGGACGCAAGTCTGAACCAGCCATGCCGCGTGCAGGAAGACGGCTCTATGAGTTGTAAACTGCTTTTGTACGAGGGTAAACTCACCTACGTGTAGGTGACTGAAAGTATCGTACGAGTAAGGATCGGCTAACTCCGTGCCAGCAGCCGCGGTAATACGGAGGATTCAAGCGTTATCCGGATTTATTGGGTTTAAAGGGTGCGTAGGCGGTTTGATAAGTTAGAGGTGAAATCCCGGGGCTTAACTCAGGAACTGCCTCTAATACTG
+
GGFCFFFGGGGGGGGGGGGGGGGGGGGFFGGGGFGFGFFGFGGGGGGGGGGGGGGGGGGGDCFGGGGGFGDF@FCFCCBFFCGGGGGGCCFFGFFFGGFGGGGGGGGCFGGGGGGCFGFFCFF9FFFGGG7FGGGGGGGG,CFGGFCFFFGGGFCEGGGGGGGGG*:ECEGFEFGGGGCEFFGGFFGGGGGGGGGGDE*A9?FGGG8>5CCFGGEGGDCCGGGGGGCG*AGFF0>FFFF7?FFFFG4:FCFGGFFFG449CFF*9:FFFFFFFFF?BF<>DFF
@DE18INS60510:318:000000000-B6LD3:1:1101:17292:4361 1:N:0:GTAGAGGATTCTAGCT
TGGGGAATATTGCACAATGGAGGAAACTCTGATGCAGCGATGCCGCGTGAGGGAAGAAGGTTTTAGGATTGTAAACCTCTGTCTTCGGGGACGAAAAAAGACGGTACCTGAGGAGGAAGCTCCGGCTAACTACGTGCCAGCAGCCGCGGTAATACGTAGGGAGCGAGCGTTGTCCGGAATTACTGGGTGTAAAGGGAGCGTAGGCGGGATCGCAAGTCAGATGTGAAAACTATGGGCTTAACCCATAAACTGCATTTGAAACTGTGGTTCTTGAGTGAAGTAG
+
GGGGGGGGGGGGGGGGGGGGGGGGGGGFGGGGGGGGGGGGGGGGGGGGGGGGGGGGGGGGFGGG,EFGGGGGGGGGGGGGGGGGGGGGGGGGGGGGGGGGGGGGGGGGGGGGGGGGGGGGFGGGGGGGGGGGGGGGGGGGGGGGGGGGGGGGGGGGGGGGGGGGGGGGGGGGGGGGGGGGGCFGGGGBEGGGFGGGGGGGGGGGGGGGGEFGGGGEGGDFFDGDGFFGGGGGGGGFFFGGFFFFGGFGFGGGGF?FGGA<CFFFFFF::?4<<BFAAA9<4AF
@DE18INS60510:318:000000000-B6LD3:1:1101:21604:4362 1:N:0:GTAGAGGATTCTAGCT
TGGGGAATCTTCCGCAATGGGCGAAAGCCTGACGGAGCAACGCCGCGTGAGTGATGACGGCCTTCGGGTTGTAAAACTCTGTGATCCGGGACGAAAAGGCAGAGTGCGAAGAACAAACTGCATTGACGGTACCGGAAAAGCAAGCCACGGCTAACTACGTGCCAGCAGCCGCGGTAATACGTAGGTGGCAAGCGTTGTCCGGAATTATTGGGCGTAAAGCGCGCGCAGGCGGCTTCCCACGTCCCTCTTAAAAGTGCGGGGCTTAACCCCGGGATGGGAAGGA
+
GGGGGGGGGGGGGDFEFEGGGGGGGGGGFFGGGGGGGEGGGGGGGGGGGGGGGGGGGGGCEGGGGGGGGGGGGGGGGGGGGGGGGGGGDCFGFFFEEFGFDFGGGFDGGGECFGGGDFFCEGFEF9C<B@F:D7F:FGGGGGGGGGGGGGGGCCGFGGGGGGGGFGGGGGGGGCCCEFGGFCEFEF@FDFGGG5CEC:AEE8;EGGCFGGFGGE5EEDGGGGGGDD=3EDGC:7>.0<D*8@757<759FF*7@6B7C74)<95:)9<?B#############
@DE18INS60510:318:000000000-B6LD3:1:1101:21493:4370 1:N:0:GTAGAGGATTCTAGCT
TGGGGAATATTGCGCAATGGGGGCAACCCTGACGCAGCCATGCCGCGTGAATGAAGAAGGCCTTCGGGTTGTAAAGTTCTTTCGGTAGCGAGGAAGGCATTTAGTTTAATAGACTAGGTGATTGACGTTAACTACAGAAGAAGCACCGGCTACTCCGTGCCAGCAGCCGCGGTAATACGGTGGGTGCGAGCGTTAATCGGAATAACTGGGCGTAAAGGGCACGCAGGCGGTGACTTAAGTGAGGTGTGAAAGCCCCGGGCTTAACCTGGGAATTGCATTTCAT
+
GGGGGGGGGGGGGGGGGGGGGGGGGGGGGGGGGGGGGGGGGGGGGGGGGGGGGGGGGGGGGGGGGGGGGGGGGGGGGGGGGGGGGGGGGGGGGGGGGGGGGGGGGGGGFGGGGGGGGGFDFGGGGGGGGGGGGFGFGGGGCGGGGGGGGGGGGGGGGGGGGGGGGGGGGGGGGDEGGGFEEGEEG>EGEEGGEGGGGCEE5EGGGGGGFGGGECCCGGDGGGGGGGGGECDDCFFBFFGDFBFFGGFGFGGGGFF><7,3C>4>FAF?:51:?B?FBD#####
@DE18INS60510:318:000000000-B6LD3:1:1101:10578:4373 1:N:0:GTAGAGGATTCTAGCT
TGGGGGATATTGCGCAATGGGGGCAACCCTGACGCAGCAACGCCGCGTGAAGGATGAAGGTTTTCGGATTGTAAACTTCTTTTATTAAGGACGAAAAATGACGGTACTTAATGAATAAGCTCCGGCTAACTACGTGCCAGCAGCCGCGGTAATACGTAGGGAGCAAGCGTTGTCCGGATTTACTGGGTGTAAAGGGTGCGTAGGCGGCTTTGCAAGTCAGATGTGAAATCTATGGGCTCAACCCATAAACTGCATTTGAAACTGTAGAGCTTGAGTGAAGTAG
+
GFFE:@@FFGGFGGG:CCFGFCFGEGGEFGGFGCBEGGGGGGGGGGGGGE@FGGGGGGGGEGGFGGGGFGGEFGEFEFGGGGFFFFDECCFGFFFFGGFFGGGGGGGGGGGGGGG<FECF<,FGGGGDGGGGGE:>FGG<FFFGGGG<CC*C;FGEFCFEGGEECFGGEC7CGGGC<EGB+?CCGGG8;:FCFC<EEGGGCE5:68E>CCC?FCGG9*:FGDE>GGGG9F=FGFD5>@GGFFF3DF?F?F:>=FF*:CA6FFCF64@<98)5(:?BF4:<4>=
@DE18INS60510:318:000000000-B6LD3:1:1101:26215:4376 1:N:0:GTAGAGGATTCTAGCT
TGGGGAATCTTCCGCAATGGGCGAAAGCCTGACGCAGCAACGCCGCGTGAGTGATGACGGCCTTCGGGTTGTAAAACTCTGTGATCCAGGACGAAAAGTCAGGGTGCGTAATAAAAACTCCATTGCCGGTACCGGACAAGCAAGCCACGTCTAACTAAGTGCCCAAGCCCTGTGCGAAACGACTGGGGCAAGCGGGTTCGTAGACGGTTGTGCGTAAAGGGTGCGCAAGCTGTTGGCCAAGTCCCTCATCAAAGTTCGGAGCTTTAACGCGTGAGGGGAATGG
+
GGGGGEGG@FG<FGGGEGGGGDFCFGEGGGGGGG7FGGGGGGGGGGGGGGGAFGGGG9FG73CFGGG>FFGGGGGG:CGG;F,CF<;,@CGGFGGG@,,2?,,=F7CC###############################################################################################################################################################################
@DE18INS60510:318:000000000-B6LD3:1:1101:26279:4386 1:N:0:GTAGCGGATTCTAGCT
TGGGGGATATTGCGCAATGGGGGCAACCCTGACGCAGCAACGCCGCGTGAAGGATGAAGGTTTTCGGATTGTAAACTTCTTTTATTAAGGACGAAAAATGACGGTACTTAATGAATAAGCTCCGGCTAACTACGTGCCAGCAGCCGCGGTAATACGTAGGGAGCAAGCGTTGTCCGGATTTACTGGGTGTAAAGGGTGCGTAGGCGGCTTTGCAAGTCAGATGTGAAATCTATGGGCTCAACCCATAAACTGCATTTGAAACTGTAGAGCTTGAGTGAAGTAG
+
GGGGGGGGGGGGGGGGGGGGGGGGGGGGGGGGGGGGGGGGGGGGGGGGGGGGGGGGGGGGGGGGGGGFGGGGGGGGGGGFGGGGGGGFFFGGDGDGGGGGGGGGGGGGGGGGGGGGGGGGCFGGGGGGGGGGGGGGGFGGGGGGGGGFEF<FGGGGGGFGGGGGGGGGGEGGGGGGGEGGGGGGGGGFGGGGGGGGFGGGCEGGGGGGGGGGGGGGCGGGDCGGGGGGGGGCFFC>F)9*9?>5<74C=FGGD4FF7*-:DFCFFFFBFFFFFFF42:<>DAF
@DE18INS60510:318:000000000-B6LD3:1:1101:21732:4395 1:N:0:GTAGAGGATTCTAGCT
TGGGGAATATTGCACAATGGGGGAAACCCTGATGCAGCGACGCCGCGTGAGCGAAGAAGTATTTCGGTATGTAAAGCTCTATCAGCAGGGAAGAAGAATGACGGTACCTGACTAAGAAGCACCGGCTAAATACGTGCCAGCAGCCGCGGTAATACGTATGGTGCAAGCGTTATCCGGATTTACTGGGTGTAAAGGGAGCGCAGGCGGTACGGCAAGTCTGATGTGAAATCCCTGGGCTCAACCCCGGTACTGCATTTGAAACTGTGGTTCTTGAGTGAAGTAG
+
GGGGGGGGGGGGGGGGFGGGGGGGGGGGGGGGGGGGGGGGGGGGEGGGGGEGGGEGGGGGGFGFFGGGGGGGGGGGGGGFGGGGGGGGFGGGGGGGGGFGGGGGGGGGGGGGGGGGGGFGGGGGGGGGGGGGGGGGGGGGGGGGGGGGGGGGGGGGEFEGGGFFGGGGGCE8CGGGGGGGGGGGGGGFGGGGGGGCEEDEGGGGGGEEECGEGCEFFGFFCFGG7FFGGGGFGGGFFFGGFF<BGGEDFGC>>64=7CAFC**:6<F?:F7><A?AD4<<FAF
@DE18INS60510:318:000000000-B6LD3:1:1101:16319:4405 1:N:0:GTAGAGGATTCTAGCT
TGGGGAATATTGCACAATGGGGGAAACCCTGATGCAGCGACGCCGCGTGAGCGAAGAAGTATTTCGGTATGTAAAGCTCTATCAGCAGGGAAGATAATGACGGTACCTGACTAAGAAGCCCCGGCTAACTACGTGCCAGCAGCCGCGGTAATACGTAGGGGGCAAGCGTTATCCGGATTTACTGGGTGTAAAGGGAGCGTAGACGGCAAGGCAAGTCTGATGTGAAAACCCAGGGCTTAACCCTGGGACTGCATTGGAAACTGTCTGGCTGGAGTGCCGGAGA
+
GGGGGGGGGGGGGFGGGGGGGGGGGGGGGGGGGGGGGGGG7FGF:FGGGGGGGGGGGGGFFFGFGGGGGGGGGGGGGGGGGGGGGGGGGGGGGGGGGGGGGGG1FFFGGGGGGGGGGGGGGGGGGGGGGGGGGGGGGGGGGGGGGGDGGGGGGGGFGGGGGGGGGGGGGEGGGGGGGGGGGGFFGGEGGGGGGGGGGGECEECGGGGGDFFC8=E<FGDDFFGCFGGGGG3CCGGFFFGGFFFFGGFFFCG:FF6@GC<)9*C7@>FF?F(1::?FB239>B:
@DE18INS60510:318:000000000-B6LD3:1:1101:4830:4419 1:N:0:GTAGAGGATTCTAGCT
TGGGGAATATTGCACAATGGGGGGAACCCTGATGCAGCGACGCCGCGTGGAGGAAGAAGGTCTTCGGATTGTAAACTCCTGGTGTTGAGGAAGATAATGACGGTACTCTTTTAGAAAGCTCCGGCTAACTACGTGCCAGCAGCCGCGGTAATACGTAGGGAGCGAGCGTTGTCCGGGATTACTGGGTGTAGAGGGAGCGTAGGCGGGACGGCAAGTCAGATGTGAAAACTATGGGCTCAACTCATAGACTGCATTTGAAACTGTTGTTCTTGAGTGAGGTAGA
+
;;CFGGGDFCFGGGGFD-<FE@ECE@EAFGEEFFC<FG@FFGDCCEEF:CC>F@BBFFFGFGFFGFGECFF8;FBEFC<:<,@CC73DBCGFFF9CF?AGCBC<8:?FGG9CFG:;CGGDGFGGGDGGGFGFGFFGGGGC7:+=C*8:::8<C@;:<C5:AC>EE5>ECCCEFCEG*:8?CC<FCC88:CF+@FG5;8::>CC<75C?*:C58=C<0CDCFFGF<:+?C+**:4*7@>6C?##########################################
@DE18INS60510:318:000000000-B6LD3:1:1101:23450:4419 1:N:0:GTAGAGGATTCTAGCT
TGAGGAATATTGGTCAATGGGCGATGGCCTGAACCAGCCAAGTAGCGTGAAGGATGACTGCCCTCTGGGTTGTAAACTTCTTTTATAAAGGAATAAAGTCGGGTATGCATACCCGTTTGCATGTACTTTATGAATAAGGATCGGCTAACTCCGTGCCAGCAGCCGCGGTAATACGGAGGATCCGAGCGTTATCCGGATTTATTGGGTTTAAAGGGAGCGTAGATGGATGTTTAAGTCAGTTGTGAAAGTTTGCGGCTCAACCGTAAAATTGCAGTTGATACTG
+
GGGGGGGGGGGGGGGGGGFGGGGFGGGFFGGGGGGGGGGCGGFFCGGGGGGGGGCGGGGGGGGGCCGGGGDFFGGGGFFGGGCFEGGFFFFFGGGGGGGGGEDFGGGCFFGFFGG?DE@FGCFEFGGGGGGGFDDFGGFF9FGGGCFGGAFFGGGGGGGGGGGFGCEGGEEGGGGEGDCEFEFGGEGGGDEFGGGGGD59CGGFFC8;8FC?GGGGGCC>DD=FFGGFGGD>FGGFFFGG?FFFFEBF@CFG=BE)19>BG>DCF35-)964<?AAA):ABAF
@DE18INS60510:318:000000000-B6LD3:1:1101:18053:4431 1:N:0:GTAGAGGATTCTAGCT
TGGGGAATTTTGGACAATGGGCGCAAGCCTGATCCAGCTATTCCGCGTGTGGGATGAAGGCCCTCGGGTTGTAAACCACTTTTGTAGAGAACGAAAAGACACCTTCGAATAAAGGGTGTTGCTGACGGTACTCTAAGAATAAGCACCGGCTAACTACGTGCCAGCAGCCGCGGTAATACGTAGGGTGCGAGCGTTAATCGGAATTACTGGGCGTAAAGGGTGCGCAGGCGGTTGAGTAAGACAGATGTGAAATCCCCGAGCTTAACTCGGGAATGGCATATGT
+
GGGGGGEGGGGGEFGGGGGGGGFGGGGGGGGGGGGFFEFFGGGFGGGGGGGGGGGGGGGGGGGGGGGGGGGGGGGGGCF@CFCGGGCFGGFFFGGGGFGGGGGGFGGGFFFGGGGGGGGGGFFGGGGGGGGFGGG9<FCFGGGFGGGGEECEGGGGGEGGGGFEFGGGGGGEEC>CFGGGFGGGCFGGCC:CEGGE@<9E**/;ECGFGG*781:=CFG<755C=DEGGGDDD<*/9=7FBF?59+909C77:?FFC72;DF#####################
@DE18INS60510:318:000000000-B6LD3:1:1101:14075:4441 1:N:0:GTAGAGGATTCTAGCT
TGGGGAATTTTGGACAATGGGCGCAAGCCTGATCCAGCTATTCCGCGTGTGGGATGAAGGCCCTCGGGTTGTAAACCACTTTTGTAGAGAACGAAAAGACACCTTTTAAAAAAGGGCGTTGCTGACGGTACTCTAAGAATAAGCACCGGCTAACTACGTGCCAGCAGCCGCGGTAATACGTAGGGTGCGAGCGTTAATCGGAATTACTGGGCGTAAAGGGTGCGCAGGCGGTTGAGTAAGACAGATGTGAAATCCCCGAGCTTAACTCGGGAATGGCATATGT
+
GGGGGGGGGGGGGGGGGGGGGGGGGDGEGGFGFGGGGGGGGGGGGGGGGGGGGGGGGGGGGGGGGGGGGGG:FGGGGGGGCFFGGGGGGFGGGGGGGFFFGGGGGGGGGGGGGGGGGGGGGGGGGGGGGGGGGGGGGGGGGGGGGGGGGGGGGGGGGGGGGGGFECGGGDGGG>EGFGGGGGGGCCGGGGGGG8CGDFGGGGGGGGGFGGGGEEEEFGGGGGGGGGGGGGGG3<DFFF>77F@FFGFCBGF=DFFFFGBFG3*:F>=2:D>B90:7<7A?<AB
@DE18INS60510:318:000000000-B6LD3:1:1101:18903:4442 1:N:0:GTAGAGGATTCTAGCT
TGAGGAATATTGGTCAATGGACGCAAGTCTGAACCAGCCATACCGCGTGCAGGAAGACGGCTCTATGAGTTGTAAACTGCTTTTGTACGAGGGTAAACTCACCTACGTGTAGGTGACTGAAAGTATCGTACGAATAAGGATCGGCTAACTCCGTGCCAGCAGCCGCGGTAATACGGAGGATTCAAGCGTTATCCGGATTTATTGGGTTTAAAGGGTGCGTAGGCGGTTTGATAAGTTAGAGGTGAAATCCCGGGGCTTAACTCCGGAACTGCCTCTAATACTG
+
GGGGGGFGGGGGGGGGGGGGGGGGGGGGGGGGGGGGGGGGGGGGGGGGGGGGGGGGGGGGGGFGEGGGFCGGFGGGGGGGGGGGGGGGGGGGGGGGGGGGGGGGGGGGGGGGGGGGGGGGGGGGGGGGGGGGGGGGGGGGGCCEGDGGGGGGGGGGGGGGGGGGGGGGGGGGGGGGGGGGFGFGCFFGEGG>EEEGGGGGDGGGGGCEEGF+CGGGGGGGGGGGGGED=EGDFCGF=@FGFFFFC?FCFFCDGEEF<534:**9D;BFF)<>0<?049<AFAF
@DE18INS60510:318:000000000-B6LD3:1:1101:16081:4446 1:N:0:GTAGAAGATTCTAGCT
TGGGGAATATTGCACAATGGGGGAAACCCTGACGCAGCGACGCCGCGTGAGTGAAGAAGTATCTCGGGATGTAAAGCTCTATCAGCAGGGAAGAAAATGACGGGACTCAACAAGGAAGTGACGGCTAACTACGTGCCAGCAGCCGCGGGAAAACGTAGGTCACAAGAGTTGTCCGGAATTACTGGGTGTAAAGGGAGCGCAGGCGGGAGAACAAGTTGGAGGTGAAATCCATGGGCGCAAACCATGAACTGCTTTCAAAACAGTTTTTCTTGAGTATTGCAGA
+
GGGGGGGGGGGGDCFGGGGGGDGGGGFGGGGGGEGGGG:FGGGGGGGGGG@,CFGGGGGA,E<EFGG+4FFFGGGCBFGGFGGA<<FFGGGFFGABFE9F<=++8=3F=><F,D>FD<>F,F>7:3>><,DB:>FB<C:7>3,63CFE*11FF7422<7,72,2:2+=+2+?2<:::*8E9C9+2C;EC@9F:0;;EGG5/15:/:C*:=F########################################################################
@DE18INS60510:318:000000000-B6LD3:1:1101:15671:4447 1:N:0:GTAGAGGATTCTAGCT
TGGGGGATATTGCGCAATGGGGGCAACCCTGACGCAGCAACGCCGCGTGAAGGATGAAGGTTTTCGGATTGTAAACTTCTTTTATTAAGGACGAAAAATGACGGTACTTAATGAATAAGCTCCGGCTAACTACGTGTCAGCAGCCGCGGTAATACGTAGGGAGCAAGCGTTGTCCGGATTTACTGGGTGTAAAGGGTGCGTAGGCGGCTTTGCAAGTCAGATGTGAAATCTATGGGCTCAACCCATAAACTGCATGTGAAACTGTAGAGCTTGAGTGAAGTAG
+
GGGGDGEG?FGGGGGDEGGGGGGGGGGDCGGGGGGGGGDGGGGGGGG@FDFDGGFGGGGFFGFGGGGGGGGGGGFD?FGGGGGF9EDGGGGGGGGGGGGGGGGGGGGGGGGGGFGGGFGFCFGGGGGGGGGGGGFGGGGGGGGGGGGGGGGGGGGGGGGGGGEGGGGGGGEGGGGGGGGGGFGGGGGGEGFEEFGGFGGDEEEGGCGGG*AFGC<FCDFG*:ACFGGDEC7DFGGFFFFF@?>@GGF*@FFFF?F*:FF2FF>F=AF9AF<:?<2).6<AFAF
@DE18INS60510:318:000000000-B6LD3:1:1101:23955:4454 1:N:0:GTAGAGGATTCTAGCT
TGGGGAATCTTCCGCAATGGGCGAAAGCCTGACGGAGCAACGCCGCGTGAGTGATGACGGCCTTCGGGTTGTAAAACTCTGTGATCCGGGACGAAAAGGCAGAGTGCGAAGAACAAACTGCATTGACGGTACCGGAAAAGCAAGCCACGGCTAACTACGTGCCAGCAGCCGCGGTAATACGTAGGTGGCAAGCGTTGTCCGGAATTATTGGACGTAAAGCGCGCGCAGGCGGCTTCCCAAGTCCCTCTTAAAAGTGCGGGGCTTAACCCCGTGATGGGAAGGA
+
GGGGGGGGGGGGGGGGGGGGGGGGGGGGGGGGGGGGGGGGGGGGGGGGGGGGGGGGGGGGGGGGGFGGGGGGGGGGGGGGGGGGGGGGGGGGGGDGGGGGGDGGGGGGCGGGGGGGGGGGGGGGCGGGGGGGGDDGEGDGGGGGGGGGGGGGGGGGGGGGGGGGGGGFGGGGGGGGGGGGGGGGGGGGGGCFCEGGGGGGGGGGGFGGGGGGGGGGG<>FDGGGCCGG5E5CD<D??FG4>B46F7>5=:DCFFFFGD7,9@GFFBFBF@BFF:1<?BFFFF8
@DE18INS60510:318:000000000-B6LD3:1:1101:8236:4459 1:N:0:GTAGAGGATTCTAGCT
TGAGGAATATTGGTCAATGGACGCAAGTCTGAACCAGCCATGCCGCGTGCAGGAAGACGGCTCTATGAGTTGTAAACTGCTTTTGTACGAGGGTAAACTCACCTACGTGTAGGTGACTGAAAGTATCGTACGAATAAGGATCGGCTAACTCCGTGCCAGCAGCCGCGGTAATACGGAGGATTCAAGCGTTATCCGGATTTATTGGGTTTAAAGGGTGCGTAGGCGGTTTGATAAGTTAGAGGTGAAATCCCGGGGCTTAACTCCGGACCTGCCTCTAATACTG
+
FF9CEFGGGGGGGGGGGGGGGGGGGGGGFGGGGGGEFFGGGGGGGGGGCEGGGGGGGGGGGGGGCFGFFGGGGGGGGGGGGFEGGGGGGC@FGGGGGGGGGGGGGGGFFGGGGDGGGGFGFGGGGGGGGGGGGGGGGGGA<FGGGGGGGGGGGGGGGGGGGGGGGGGGGGGFFGGGGGGBFGGGFGGGGGGGGGDGGCEGGGFCGG=ECGGFGGGGGGGDCDGGGGGGC:DFFGGFFFFFF>FFFGFGFCFGGEE>D<?BFFGG@;F((8??BFF?FFFAFAF
@DE18INS60510:318:000000000-B6LD3:1:1101:16106:4461 1:N:0:GTAGAGGATTCTAGCT
TGAGGAATATTGGTCAATGGACGCAAGTCTGAACCAGCCATGCCGCGTGCAGGAAGACGGCTCTATGAGTTGTAAACTGCTTTTGTACGAGGGTAAACTCACCTACGTGTAGGTGACTGAAAGTATCGTACGAATAAGGATCGGCTAACTCCGTGCCAGCAGCCGCGGTAATACGGAGGATTCAAGCGTTATTCGGATTTATTGGGTTTAAAGGGTGCGTAGGCGGTTCGATAAGTTAGAGGTGAAATCCCGGGGCTTAACTCCGGAACTGCCTCTAATACTG
+
GGGGGGGGGGGGGGGGGGGGFGGGGGGGGGGGGGGGGGGGGGGGGGGGGGGGGGGGGGGGGGGGGGGGFGGGGGFFGGGGGGGGGGGGGGEGGGGGGGFGGGGGGGGFGGGGGFGGGGGGGGGGGGGGGGGGGGGGGGGG?GGGGFGGGGGGGGGGGGGGGGGGGDGGGGGGGGGGGGGGGGGGGGGGGGGGFGGGDE8:CG9FGGGGEGGGG:CFGGGGGGGGEDCCGGGFGGGF6=FGFFFFGGFFFDC5CBB>D<?A7@CDFFFFFF<)47>?72A<4<F
@DE18INS60510:318:000000000-B6LD3:1:1101:22224:4463 1:N:0:GTAGAGGATTCTAGCT
TGGGGAATCTTCCGCAATGGACGAAAGTCTGACGGAGCAACGCCGCGTGAGTGATGACGGCCTTCGGGTTGTAAAGCTCTGTTAATCGGGACGAAAGGTCTTCTTGCGAATAGTTAGAAGAATTGACGGTACCGGAATAGAAAGCCACGGCTAACTACGTGCCAGCAGCCGCGGTAATACGTAGGTGGCAAGCGTTGTCCGGAATTATTGGGCGTAAAGCGCGCGCAGGCGGATTGGTCAGTCTGTCTTAAAAGTTCGGGGCTTAACCCCGTGATGGGATGGA
+
GGGGGGGGGGGGGGGGEGGGGFFGGGGFGGGGGGGGGFGGFGGGGGGGGGGGGGGGGGGGGGGGGGGGGGGCFGGGGFGAFFGGGGGGGGGGGGGGGGGGGGGFGGGGGGGGGGGGGGGGGGGGGGGGGGGDGDGGEGGGGGGGFGGGGGGGGGGGFDCEFCGGGGGGGGGGCE8EEFGFGGGGGFGGGGGGGEGGGGGGGGEEGGGGCFGGGECEGGFGGGGGDDEGE=9>3<CFF@FGF6@4>FFCF7C:F4*/:94>DF)9?<FFF396?3228:B??F4
@DE18INS60510:318:000000000-B6LD3:1:1101:26237:4506 1:N:0:GTAGAGGATTCTAGCT
TGGGGAATCTTCCGCAATGGGCGAAAGCCTGACGGAGCAACGCCGCGTGAGTGATGACGGCCTTCGGGTTGTAAAACTCTGTGATCCGGGACGAAAAGGCAGAGTGCGAAGAACAAACTGCATTGACGGTACCGGAAAAGCAAGCCACGGCTAACTACGTGCCAGCAGCCGCGGTAATACGTAGGTGGCAAGCGTTGTCCGGAATTATTGGGCGTAAAGCGCGCGCAGGCGGCTTCCCAAGTCCCTCTTAAAAGTGCGGGGCTTAACCCCGTGATGGGACGGA
+
GGGGGGGGGGGGGGGGGGGGGGGGGGGGGGGGGGGGGGGGGGGGGGGGGGGGGGGGGGGGGGGGGGGGFGGCGGGGGGGGGGGGGGGGGGGGGGGGGGGGGGGGGGGGGGGGGGGGGGGGGGGGCEGGGGGGGGGGGFGGGGFGFGGGGGGGGGGGGGGGGGGGGGFGGGGGGGGGGGGGGGGGGCFCFFCGDEG>EEFGGGGGGGGGGGGGGGGGGGGGGGGGGGGGGGDDG3<??FG*>FF=CC50*:CC*97?GGF>CDG4:AFF?>B6?67<?######
@DE18INS60510:318:000000000-B6LD3:1:1101:24091:4515 1:N:0:GTAGGGGATTCTAGCT
TGGGGAATCTTCCGCAATGGGCGAAAGCCTGACGGAGCAACGCCGCGTGAGTGATGACGGCCTTCGGGTTGTAAAACTCTGTGATCCGGGACGAAAAGGCAGAGTGCGAAGAACAAACTGCATTGACGGTACCGGAAAAGCAAGCCACGGCTAACTACGTGCCAGCAGCCGCGGTAATACGTAGGTGGCAAGCGTTGTCCGGAATTATTGGGCGTAAAGCGCGCGCAGGCGGCTTCCCAAGTCCCTCTTAAAAGTGCGGGGCTTAACCCCGTGATGGGAAGGA
+
GGGGGGGGGGGGGGGGGGGGGGGGGGGGGGGGGGGGGGGGGGGGGGGGGGGGGGGGGGGGGGGGGGGGGGGGGGGGGGGGGGGGGGGGGGGGGGGGGGGGGGGGGGGGGGGGGGGEGGGGGGGGGGGGGGGGGGGGGGGGGGGGGGGGGGGGGGGGGGGGGGGGGG89FFGGGGGGGGGGGFFGECGGGE+;CGEEGGFGGCEC5ECGGGGGGGEEE<FFGDGGGGGGGGGGD>DFFFGC>@BFFEFCFFCF7FFFDD>>GFGG:AF2<DB??FB2<??F?:7
@DE18INS60510:318:000000000-B6LD3:1:1101:9659:4516 1:N:0:GTAGAGGATTCTAGCT
TGGGGAATTTTGGACAATGGGCGCAAGCCTGATCCAGCTATTCCGCGTGTGGGATGAAGGCCCTCGGGTTGTAAACCACTTTTGTAGAGAACGAAAAGACACCTTCGAATAAAGGGTGTTGCTGACGGTACTCTAAGAATAAGCACCGGCTAACTACGTGCCAGCAGCCGCGGTAATACGTAGGGTGCGAGCGTTAATCGGAATTACTGGGCGTAAAGGGTGCGCAGGCGGTTGAGTAAGACAGATGTGGAATCCCCGAGCTTAAATCGGGAATGGCATATGT
+
GGGGGGGGGGGGGGGGGGGGGGGGGGGGGGGGGGGGGGGGGGGGGGGGGGGGGGEFGGGGGGGGGGGFFEFFGG@FDFGBDGCFFCDGGGGGFFGGGGGGGGGGFGGGGGGFFGGGCE<FFGGFGGGGGGGFFGFFFGGGGGGGGGFGGGCEGGFGGGGGGGGGGGGGFGCEGEGGGCFFAFGGGECCEGGGG:;;C9FFGGGGGGGGGFGGG>CGGDG39<CC5DEGDEGCCDGFFFCCFFFFGCFCFGGGG*0<CD;FGF4CF)*.4:127(8>?B7:4:1
@DE18INS60510:318:000000000-B6LD3:1:1101:9343:4521 1:N:0:GTAGAGGATTCTAGCT
TCGAGAATCATTCACAATGGGGGAAACCCTGATGGTGCGACGCCGCGTGGGGGAATGAAGGTCTTCGGATTGTAAACCCCTGTCATGTGGGAGCAAATTAAAAAGATAGTACCACAAGAGGAAGAGACGGCTAACTCTGTGCCAGCAGCCGCGGTAATACAGAGGTCTCAAGCGTTGTTCGGAATCACTGGGCGTAAAGCGTGCGTAGGCTGTTTCGTAAGTCGTGTGTGAAAGGCGCGGGCTCAACCCGCGGACGGCACATGATACTGCGAGACTAGAGTAA
+
GGGGGGGFGGGGGGGGGGGGGGGGGGGGGGGGGFEFGGGGGGGGGGGFGGGGGGGGGGGGGGGGGGGGGGGFFGAFFFGGGGGGGGGGCFFGFGGGGGFEFFGGGDCGGGGGGGGDFGGGGGGGGGGGGGEGGGGGGGFDFGFFGGGGGGGGGGGGGGGGGGGGGCGGGGGGGGCEGEGGGGGGCGGGGGGGGGGGEEGGGGGGG?CGGGGGCFCFGGG<D:CDCDGGCFCCFFGF3BGGFF>FFF?>DCGDGFFFGGF>GFGGFAFAA@BFF>;A<B4<AFF
@DE18INS60510:318:000000000-B6LD3:1:1101:9706:4526 1:N:0:GTAGAGGATTCTAGCT
TGGGGAATATTGCACAATGGGCGCAAGCCTGATGCAGCCATGCCGCGTGTATGAAGAAGGCCTTCGGGTTGTAAAGTACTTTCAGCGGGGAGGAAGGGATTAAAGTTAATACCTTGGCTCATTGACTTTACCCGCAGAAGAAGCACCGGCTAACTCCGTGCCAGCAGCCGCGGTAATACGGAGGGTGCAAGCGTTAATCGGAATTACTGGGCGTAAAGCGCACGCAGGCGGTTTGTTAAGTCAGATGTGAATTCCCCGGGCTCAACCGGGGAACGGCATCGGA
+
GGGFFEGGEFGFGGGGGFFFFCFGGFGGGGFFGGCFGGFEGGGFFGGEGGGGFDFFGGGGGGFGGGGCFGGFFG?FEFEEFEGGGGGGD+>C@F8FF+A,3=95<B,F<,8E<A9,:=,,3E,8,3,C<FFG,@CCFFF7FB@C@F@F:75CC2,@,1>*>@C::B,<BC::FFF@?2BFC5<ED8:1CC@1AE5:*++;;EEGFGCFG6*7*1CECC:55D#############################################################
@DE18INS60510:318:000000000-B6LD3:1:1101:6734:4526 1:N:0:GTAGAGGATTCTAGCT
TGGGGAATTTTGGACAATGGGCGCAAGCCTGATCCAGCTATTCCGCGTGTGGGATGAAGGCCCTCGGGTTGTAAACCACTTTTGTAGAGAACGAAAAGACACCTTCGAATAAAGGGTGTTGCTGACGGTACTCTAAGAATAAGCACCGGCTAACTACGTGCCAGCAGCCGCGGTAATACGTAGGGTGCGAGCGTTAATCGGAATTACTGGGCGTAAAGGGTGCGCAGGCGGTTGAGTAAGACAGATGTGAAATCCCCGAGCTTACCTCGGGAATGGCATATGT
+
CFGEFGE=B<-@FFEGEGGGF?FGGGGGGGGGFDG@FCGGGGGFEGGGGGGDCFGGFGGGGGGFGGGGGGGGCAEF>FG:3FFGFFFDGGGGGFCFBFGGFGGGFGGG@ECF9<ECGGGFCFG9CFFFGGGGFGFDFF<CFFFGFGGGGGGEDFGGFGGG>CFGG?FGFGGGG*?5@FGCCGFGCFGDG**:CEGEEC78;EGGFGGG7C5ECE*1C:7/>DGGGGCC5ED>DCF?F4*?69?F>F=CF:D::=69*>>9556:)(@AFBF6>1:7:7)8<BF
@DE18INS60510:318:000000000-B6LD3:1:1101:12778:4528 1:N:0:GTAGAGGATTCTAGCT
TGGGGAATCTTCCGCAATGGACGAAAGTCTGACGGAGCAACGCCGCGTGAGTGATGACGGCCTTCGGGTTGTAAAGCTCTGTTAATCGGGACGAATGGTTCTTGTGCGAATAGTGCGAGGATTTGACGGTACCGGAATAGAAAGCCACGGCTAACTACGTGCCAGCAGCCGCGGTAATACGTAGGTGGCAAGCGTTGTCCGGAATTATTGGGCGTAAAGCGCGCGCAGGCGGATTGGTCAGTCTGTCTTAAAAGTTCGGGGCTTAACCCCGTGATGGGATGGA
+
GGGGGGGGGGGDGGGGDGGGGGGGGGGGGGGGGGGGGGGGGGGGGGGGGGGGGFFGGGGGGGGGGGGGGGGGGGGGGGGGGGGGFGGGGGGGGGGGGGFGGGGGG<FF7BFGGGGGG@CEFGGGFGGGGGGGGGGGEFGGFGGFGGGGGGGGGGGGGGGGGGGGGFGFGGGGGGGGGGGGGFFGGGFGGGGFFEGGGEGGCECEGGGGGFGGGG=7=DGGDGGGEG=DGGGG))1<FBGF>96=FA@7*::CC=BF>D>>D>CF?FF>3>B1::?A8?<?BF4
@DE18INS60510:318:000000000-B6LD3:1:1101:22617:4560 1:N:0:GTAGAGGATTCTAGCT
TGGGGAATATTGCACAATGGAGGAAACTCTGATGCAGCGATGCCGCGTGAGGGAAGAAGGTTTTAGGATTGTAAACCTCTGTCTTCAGGGACGAAAAAAGACGGTACCTGAGGAGGAAGCTCCGGCTAACTACGTGCCAGCAGCCGCGGTAATACGTAGGGAGCGAGCGTTGTCCGGAATTACTGGGTGTAAAGGGAGCGTAGGCGGGATCGCAAGTCAGATGTGAAAACTATGGGCTTAACCCATAAACTGCATTTGAAACTATGGTTCTTGAGTGAAGTAG
+
GGGGGGGGGGGGGGGGGGGGGGGGGGGGGGGGGGGGGGGGGGGGGGGGGGGGGGGGGGGGGGGG9FGGGGGGGGGGGGGGGGGGGGGGGGGGGGGGGGGGGGGGGGGGGGGGGGGGGGGGGGGGGGGGGGFGGGGFGFGGGGGGGGGGGGGGGGGGGGGGDFGGGGGGGGGGGGGGGGGGGGGGGGGGGGGFFFGDFGGGEEGGFGGDE5ECCEGGCFGGGGGGGGGGGGGGGFFFFFGFFFFFGGFC@7:DFFFFG724:=FG646:<FFFA>DFA<<<4AF
@DE18INS60510:318:000000000-B6LD3:1:1101:15147:4566 1:N:0:GTAGAGGATTCTAGCT
TGGGGAATTTTGGACAATGGGCGCAAGCCTGATCCAGCTATTCCGCGTGTGGGATGAAGGCCCTCGGGTTGTAAACCACTTTTGTAGAGAACGAAAAGACACCTTCGAATAAAGGGTGTTGCTGACGGTACTCTAAGAATAAGCACCGGCTAACTACGTGCCAGCAGCCGCGGTAATACGTAGGGTGCGAGCGTTAATCGGAATTACTGGGCGTAAAGGGTGCGCAGGCGGTTGAGTAAGACAGATGTGAAATCCCCGAGCTTAACTCGGGAATGGCATATGT
+
GGGGGGGGGGGGGGGGGGGGGGGGGGGGGGGGGGGGGGGGGGGGGGGFGGGGGGGGGGGGGGGGGGGGGGGEGGGGGGGGGGFGGGGGGGGGGGGGGGGGGGGGGGGGGGGGGGFGGGGGGGGGGGGGGGGGGGGGGGGGGGGGGGGGGGGGGGGGGGGGGGGGGC8FGGGGG:FGGGGGFGCGDGDGGGDGGEGGGFGGDGDFFGGGFGGGGGGEGGDGGC5DGGGGGEGDCDGFFFGGFFFFGGF:6:FGGFFFGGFFDFGGFFFF<>;4>7>?:?A>AFF
@DE18INS60510:318:000000000-B6LD3:1:1101:5019:4574 1:N:0:GTAGAGGATTCTAGCT
TGAGGAATATTGGTCAATGGACGCAAGTCTGAACCAGCCATGCCGCGTGCAGGAAGACGGCTCTATGAGTTGTAAACTGCTTTTGTACGAGGGTAAACTCAACTACGTGTAGGTGACTGAAAGTATCGTACGACTAAGGATCGGCTAACTCCGTGCCAGCAGCCGCGGTAATACGGAGGATTCAAGCGTTATCCGGATTTCTTGGGTTTAAAGGGTGCGTAGGCGGTTGGATAAGGTAGAGGCGAAATCCAGGGGCTTAACGCCGGACATGACTCTAATACTG
+
?FAFFGFFFGFCFDEFGFBFEFGBGGG,<FGGFG@4B::FCFGFGGGGDE7FGG88,BFFD+@>CFC@FFGFEFGDGFFGGCFGGGFGC*@FGGFGGFDAF,?<FGGCGGGGGDFECF9CFGFCFFFGCFFFF<@CFF@F:,<<EFGGGFGGG*/;FDCFCE:FG5?EGGE+<CEG>EGD6CCEECFCEC:;7:CEE>C+2++398888C7+<EG*5*)93CG=CCCC*:C*::D*9@D>FF>B3E@####################################
@DE18INS60510:318:000000000-B6LD3:1:1101:12654:4580 1:N:0:ATAGAGGATTCTAGCT
TGGGGAATATTGCACAATGGGCGCAAGCCTGATGCAGCCATGCCGCGTGTATGAAGAAGGCCTTCGGGTTGTAAAGTACTTTCAGCGAGGAGGAAGGTGTTGAGGTTAATAACCTCAGCAATTGACGTTACTCGCAGAAGAAGCACCGGCTAACTCCGTGCCAGCAGCCGCGGTAATACGGAGGGTGCAAGCGTTAATCGGAATTACTGGGCGTAAAGCGCACGCAGGCGGTCTGTCAAGTCGGATGTGAAATCCCCGGGCTCAACCTGGGAACTGCATCCGA
+
GGGGGGGGGGGGGGGGGGGGGFGGGGGGFGGGGGGGGGGGGGGGGGGGCFFGGGGGGGGGGGGGGGGGGGGGGGGGGGGGGGGGGGGGGGGGGGGGGGGGGGGGGGGGGGGGGGFGGGGGGGGGGGGGGGGGGGGGGGGGGGGGGGGGGGGGGGGGGGGGGGGGGGGGCFGGGCGEFGGG5CEEGGDGFGGGGGGGGCFGGGGGGGGGGFCFEEGGGGG33)>D8CEDGGGGGGGFFFGFFB5BCGFGFGGGGFFFGDF>)8CGF?:??F:?3:?>BFFF:?B
@DE18INS60510:318:000000000-B6LD3:1:1101:8017:4584 1:N:0:GTAGAGGATTCTAGCT
TGGGGAATATTGCACAATGGGGGAAACCCTGATGCAGCGACGCCGCGTGGAGGAAGAAGGTCTTCGGATTGTAACCTCCTGTTGTTGGGGAAGATAATGACGGTACCCAACAAGGAAGTGGCGGCTAACTACGTGCCAGCAGCCGCGGTAAAACGTAGGTCACAAGCGTTGTCCGGAATTACTGGGTGTAAAGGGAGCGCAGGCGGGAAGACAAGTTGGAAGTGAAATCTATGGGCTCAAACCATAAACTGCTTTCAAAACTGTTTTTCTTGAGTAGTGCAGA
+
GGGGGGGGGGGGGGGGGGGGGGGGGGGGGGGGGGGGGFFGGGGGGEGGGGFCEGGGGGFGFFGGGGGDGGGGGGGGGGGGGGGGGGGGGGGGGGGCGGF@FGDF7FCFGGFGGGFBDFFG9@CFDEEGGGGGGFCDFFG@FG7FGGGGGGGGGGGFFCGGCCFCFGFECFEGGGGGC58CFGGGGFEC:CF?:95CGGDEEGE5CG82CE=*32A+<CF4*2C=9CFFFG7FG*9FFFGF09F5FGFGF:C4:64@CFFAGFG79<??0B)4::25:<(6><F
@DE18INS60510:318:000000000-B6LD3:1:1101:14403:4592 1:N:0:GTAGAGGATTCTAGCT
TGAGGAATATTGGTCAATGGACGCAAGTCTGAACCAGCCATGCCGCGTGCAGGAAGACGGCTCTATGAGTTGTAAACTGCTTTTGTACGAGGGTAAACTCACCTACGTGTAGGTGACTGAAAGTATCGTACGAATAAGGATCGGCTAACTCCGTGCCAGCAGCCGCGGTAATACGGAGGATTCAAGCGTTATCCGGATTTATTGGGTTTAAAGGGTGCGTAGGCGGTTTGATAAGTTAGAGGTGAAATCCCGGGGCTTAACTCCGGAACTGCCTCTAATACCG
+
FGGGGGGGGGGGGGGGGCFFGGGGGGGFGGGGGGGGGGFGGGGGGGGGGGGGGGGGGGGGGGGGGGFFGGGGGGGGGFGGGGGGGGGDCFGGGDGGGGGGGGGGGGGGGGGGGGGGGGGGGGGGGGFGGGGGGGGGGGGGCFGGGFFGGGGGGGGGGGF5FGGGGGGGGGGFGGGCEGGGDF@FGGGGDEGGGGGGEEEGGGGGGGCEDFFGGGGGGGGCGGGFGGEG5:FGGFFF6FF7?FFFGGFCFGGDDB5>5C?<C77079D>>@<2?<F?DAFAA:B
@DE18INS60510:318:000000000-B6LD3:1:1101:16559:4595 1:N:0:GTAGAGGATTCTAGCT
TGAGGAATATTGGTCAATGGACGCAAGTCTGAACCAGCCATGCCGCGTGCAGGAAGACGGCTCTATGAGTTGTAAACTGCTTTTGTACGAGGGTAAACTCACCTACGTGTAGGTGACTGAAAGTATCGTACGAATAAGGATCGGCTAACTCCGTGCCAGCAGCCGCGGTAATACGGAGGATTCAAGCGTTATCCGGATTTATTGGGTTTAAAGGGTGCGTAGGCGGTTTGATAAGTTAGAGGTGAAATCCCGGGGCTTAACTCCGGAACTGCCTCTAATACTG
+
GGGGGGGGGGGGGCFGGGGGGGFGGGGFGGGGGGGGGGGGGGGGGGGGGGGGGGGGGGGGGGGG<FGGGGGGFGGGGGGGGGGGGGGGGFGGGGGGGGFGGGGGGGGGGGGGGGGGGFGGFGGGGGGGGGGGGGGGGGGGGGFGEGGGGGGGGGGGGFFGGGGGGGGGGEEGGGGGGEEGF?CFEFFGGGGGGGGGGGGGGGGGGGGGEF9FGGDEEGGDGGGGGD:CECGGGGGFFFF7?F:FFGFGFGGGGFFFD4?AFFGDEFB>9:7<B?:0394><AF
@DE18INS60510:318:000000000-B6LD3:1:1101:21203:4602 1:N:0:GTAGAGGATTCTAGCT
TGGGGAATTTTGGACAATGGGCGCAAGCCTGATCCAGCTATTCCGCGTGTGGGATGAAGGCCCTCGGGTAGTAAACCACTTTTGTAGAGAACGAAAAGACACCTTCGAATAAAGGGTGTTGCTGACGGTACTCTAAGAATAAGCACCGGCTAACTACGTGCCAGCAGCCGCGGTAATACGTAGGGTGCGAGCGTTAATCGGAATTACTGGGCGTAAAGGGTGCGCAGGCGGTTGAGTAAGACGGATGTGAAATCCACGAGCTTAACTCGGGAATGGCATATGT
+
GGGGGGGGGGGGGGGGGGGGGGGGGGGFGGGGGGGFGGGGGGGGGGGGG=DEGGFFGGGGGFGGGGGGG<@@@FGFFDGE9FGGGGGGGGGGGGGGGGGGGGGGGGFGGGGGGGGG@FGGGGGGGGGGGGGGGCFGGGGGFGGGGCFGGGGDGGGGGGGGGGGGGGGG:EGGG?GGGGGGCFGGGGEGGGGGGEGGFFGCCCCG6ECGGGGF=/>5CGFG5DGGEDGGGGGCDGGFFF7:6?BFD=>7@F7DG6??FGFFG5D7@AB2<FFF07?71:2:4A=
@DE18INS60510:318:000000000-B6LD3:1:1101:11397:4607 1:N:0:GTAGAGGATTCTAGCT
TGGGGAATCTTCCGCAATGGACGAAAGTCTGACGGAGCAACGCCGCGTGAGTGATGACGGCCTTCGGGTTGTAAAGCTCTGTTAATCGGGACGAAAGGCCTTCTTGCGAATAGTTAGAAGGATTGACGGTACCGGAATAGAAAGCCACGGCTAACTACGTGCCAGCAGCCGCGGTAATACGTAGGTGGCAAGCGTTGTCCGGAATTATTGGGCGTAAAGCGCGCGCAGGCGGATTGGTCAGTCTGTCTTAAAAGTTCGGGGCTTAACCCCGTGCTGGGATGGA
+
FFGGGGGGGGDGAFDF@FFFFFFCFGGFG9FD?FCGGEFDFGGFEGGGGGCBFGGGGG7CGGGFGGEEFGGGGGGGGFDD9CCFGGGGEG>BFCCFFFGGGFGGGGGGGDGGGGGGGGGGFGEGGGFEEGGGGDCECCEGGGGGGCGFECGGECCDFFEGGG*<CGGGGGGGDC1?E?CGFFGGEFGE6FGGGE/;*1<@ED;1:+C7<:0:8EEGD3CC5D=CCCEGDGGGCD*7>777:*11::6>=C>FGFFFGD99>:/*/<B2?39??(2:0:048?:
@DE18INS60510:318:000000000-B6LD3:1:1101:21304:4622 1:N:0:GTAGAGGATTCTAGCT
TGGGGAATATTGCACAATGGGCGAAAGCCTGATGCAGCGACGCCGCGTGAGTGAAGAAGTATCTCGGTATGTAAAGCTCTATCAGCAGGGAAGAAAATGACGGTACCTGACTAAGAAGCCCCGGCTAACTACGTGCCAGCAGCCGCGGTAATACGTAGGGGGCAAGCGCTATCCGGATTTACTGGGTGTAAAGGGAGCGCAGACGGCGATGCAAGTCTGGAGTGAAAGCCCGGGGCTCAACCCCGGGACTGCTTTGGAAACTGTATGGCTAGAGTGCTGGAGA
+
GGGGGGGGGGGFGGGFFGGGGGGGCFF<FGGGGGFGGG:FGGGGGGGFGGGGGGGGFGGGFGGFFFFGGFGFGGGGGGGGFGGGFGGGGGFFGFGGGGCFGE7FDGCFGCDGGGGGFFGFGCFEGEGGGGGGGFFGGGGGGGGGGDC7>C>FFFEFGFFGGEGE78C>EGGGGGGDG5*?9BFGFGGGGGG7FG5FCGGGCE:CCCEDGDEGCCEEFFGGGGGG9C+;E:CDDGDD3>77?>5<DC5)879D7B*=CGAFFFFD64*46)4<BBDF9<A>4:9
@DE18INS60510:318:000000000-B6LD3:1:1101:9514:4636 1:N:0:GTAGAGGATTCTAGCT
TGGGGAATCTTCCGCAATGGGCGAAAGCCTGACGGAGCAACGCCGCGTGAGTGATGACGGCCTTCGGGTTGTAAAACTCTGTGATCCGGGACGAAAAGGCAGAGTGCGAAGAACAAACTGCATTGACGGTACCGGAAAAGCAAGCCACGGCTAACTACGTGCCAGCAGCCGCGGTAATACGTAGGTGGCAAGCGTTGTCCGGAATGATTGGGCGGAAAGCGAGCGCAGGGGGCTTCCCAAGTCCCTCTTAAAAGTGCGGGGCTTAACCCCGGGATGGGAAGGA
+
GGGFCCFGEFFGGEGC@EFGGFFGEGG<FGGGGDEGGGGGGGGGGGGCGDEFCFEFGECGGGFEFGDE?FCBFEACEFFFCCFG,C?F@CEE>FDEGGGGG:@FFCFGDCEEGGGFGFFFFGC9BCCFE7<FEFGDDEGGFGGGG=A@FCGGGGGCFGGFGCCFF*B97:C7CC:>>+CEF<@5A<@F*:EF8C;*88C+;C>?:+<CCF*:FC*5>5FGD5CDEDEGG*/999*))0*CF*@@C######################################
@DE18INS60510:318:000000000-B6LD3:1:1101:18997:4645 1:N:0:GTAGAGGATTCTAGCT
TGGGGAATTTTGGACAATGGGCGCAAGCCTGATCCAGCTATTCCGCGTGTGGGATGAAGGCCCTCGGGTTGTAAACCACTTTTGTAGAGAACGAAAAGACACCTTCGAATAAAGGGTGTTGCTGACGGTACTCTAAGAATAAGCACCGGCTAACTACGTGCCAGCAGCCGCGGTAATACGTAGGGTGCGAGCGTTAATCGGAATTACTGGGCGTAAAGGGTGCGCAGGCGGTTGAGTAAGACAGATGTGAAATCCCCGAGCTTAACTCGGGAATGGCATATGT
+
GGGGGGGGGGGGGGGGGGGGGGGGGGGGGGGGGGGFFGGGGGGGGGGGGGGGGGGGGGGGGGGGGGGGGGGGGGGGGGGCFFGGGGGGGGGGGGGGGGGGGGGGGGGGGFGGFFFGGGGGGGGGGGGGGGGGGGGGGGFGGGGGGGGEEECEGGGGGGGFGCGGGGGGFGGGGGGGFGGGGGGGGGGGGGGGGGGGGGGGDGGGGGGFFGFCEEEGGGGGGGDGGGGGDGGDDGGFFFGF=4@FCEFG?FGFGF4@FGF>>>FFFA=48BB>FFDF?770<AF
@DE18INS60510:318:000000000-B6LD3:1:1101:16280:4648 1:N:0:GTAGAGGATTCTAGCT
TGGGGAATTTTGGACAATGGGCGCAAGCCTGATCCAGCTATTCCGCGTGTGGGATGAAGGCCCTCGGGTTGTAAACCACTTTTGTAGAGAACGAAAAGACACCTTCGAATAAAGGGTGTTGCTGACGGTACTCTAAGAATAAGCACCGGCTAGCTACGTGCCAGCAGCCGCGGTAATACGTAGGGTGCGAGCGTTAATCGGAATTACTGGGCGTAAAGGGTGCGCAGGCGGTTGAGTAAGACAGATGTGAAATCCCCGAGCTTAACTCGGGAATGGCATATGT
+
EFGDFGFGGFGGGGGGEGGGGGGGGGG8FFGGGGGGGGGGGGGGGGGGGGFCGGGGGGGFGGGFGGGGGGGFFFGGGGGFGGGGGGGFDEFGGGGGGDEFGGDCGFGGG?FGCGGGGGGGGGGGGGGGGGGFCEGGGGGGGGGGGGGGGCFBFCFGGGGGGGGGGGGG>EGGGGEEGGGGEGGGGGGGGECFGGGGGGGGGGGGDFGCFGGGGGGGGGGDFD5CGGGDGGGGDGGFFFGFFFFFGC@C@DCFFF??FC9>GFCFFA*43@69>?F:(42:2>@
@DE18INS60510:318:000000000-B6LD3:1:1101:20446:4653 1:N:0:GTAGAGGATTCTAGCT
TGGGGAATATTGGGCAATGGGCGCAAGCCTGACCCAGCAACGCCGCGTGAAGGATGAAGGCTTTCGGGTTGTAAACTTCTTTTATCAGGGACGAATCAAGTGACGGTACCTGATGAATAAGCCACGGCTAACTACGTGCCAGCAGCCGCGGTAATACGTAGGTGGCAAGCGTTATCCGGATTTACTGGGTGTAAAGGGCGTGTAGGCGGGACTGCAAGTCAGGTGTGAAAACCACGGGCTCAACCTGTGGCCTGCATTTGAAACTGTAGTTCTTGAGTGCTGG
+
GGGGGGGGGGGFDDFCFFGGGGGGGGGCGGGGGGGGGGGGFGGGGGGFEGGGGGGGGGGGGGGGGGGGGGGFGGGGGGGGGFFGGGGGGGGGGGGGGGGGCFGGGGGGGGGGGGGGGGGGGGGGGGGGGGGGGGGGGGGGGGGCGGGGGFGGGGGGGGFGGGGFGFGCFGGGGGFGGGGGE8CFGGGGGCEFGGGGGGGGGGGGGGGGGGGGFCFGGGGGGGGGGGEFGGGGDGGBEECD:FFFGG>D?FFFGFFFD>>:D?FGBAFFB=ADAF<4><ABAB?
@DE18INS60510:318:000000000-B6LD3:1:1101:25542:4672 1:N:0:GTAGAGGATTCTAGCT
TGGGGAATTTTGGACAATGGGCGCAAGCCTGATCCAGCTATTCCGCGTGTGGGATGAAGGCCCTCGGGTCGTAAACCACTTTTGTAGAGAACGAAAAGACACCTTCGAATAAAGGGTGTTGCTGACGGTACTCTAAGAATAAGCACCGGCTAACTACGTGCCAGCAGCCGCGGTAATACGTAGGGTGCGAGCGTTAATCGGAATTACTGGGCGTAAAGGGTGCGCAGGCGGTTGAGTAAGACAGATGTGAAATCCCCGAGCTTAACTCGGGAATGGCATATGT
+
GGGGGGGGGGDFFGGGFFGGGGGGGGGGGGGGGGGGFGGGCFGGGGGGGGGGEFGGGGGGGGDFFGGGGGGGGGGGGGGB>FFCFFGGGFDFCFGGGGGGGGGGGGGFGFGDFCFGGGGDCFGGGGGGFGGGGGGEGGGGCGFGGGGDEGDGGG?FFGGFGFFEG8>FGCEEGED>:CGDFFFEEGE>GG5>>CCGCFGGGEGGG?FCF87FEGGG5C:CCGGDGGGGGGDCCDGFFFDFF@FFD7=>FGGC*@F4FG02D>:CFD@A###############
@DE18INS60510:318:000000000-B6LD3:1:1101:7771:4677 1:N:0:GTAGAGGATTCTAGCT
TGGGGAATATTGCACAATGGAGGAAACTCTGATGCAGCGATGCCGCGTGAGGGAAGAAGGTTTTAGGATTGTAAACCTCTGTCTTCAGGGACGAAAAAAGACGGTACCTGAGGAGGAAGCTCCGGCTAACTACGTGCCAGCAGCCGCGGTAATACGTAGGGAGCGAGCGTTGTCCGGAATTACTGGGTGTAAAGGGAGCGTAGGCGGGATCGCAAGTCAGATGTGAAAACTATGGGCTTAACCCATAAACTGCATTTGAAACTGTGGTTCTGGAGTGAAGTAG
+
EFGFGGEGGGGGGGGGGDEFEFGGGGGGGGFGGGGGGGGGGGGGGGGGGGEGGGGGGGGGFFFG9CECCFGGGGGGGGGGGGGGGGGGGC7FFEFEGGGFGGGGGGDCFGFGGGDFFFFGFFGEGGGGGGGFGGGGGGGCFGE*CEDEGEGGGCC:0<AEGGE5EE?EEEGGG7@5CCECFDE+7@CA58@9FCC88EE5:**2<CGC*8:=5=EC::FF>7:0+>F7C6CDF*97)>D*98B.CCF48:7C=994D>A2C######################
@DE18INS60510:318:000000000-B6LD3:1:1101:22199:4683 1:N:0:GTAGAGGATTCTAGCT
TCGAGAATCATTCACAATGGGGGAAACCCTGATGGTGCGACGCCGCGTGGGGGAATGAAGGTCTTCGGATTGTAAACCCCTGTCATGTGGGAGCAAATTAAAAAGATAGTACCACAAGAGGAAGAGACGGCTAACTCTGTGCCAGCAGCCGCGGTAATACAGAGGTCTCAAGCGTTGTTCGGAATCACTGGGCGTAAAGCGTGCGTAGGCTGTTTCGTAAGTCGTGTGTGAAAGGCGCGGGCTCAACCCGCGGACGGCACATGATACTGCGAGACTAGAGTAA
+
GGGGGGGGGGGGGGGGGFGGGGGGGGGFGGGGGGGGGGGGGGGGGGGGGGGGGGGGGGGGGGGGGGGGGGGGFFGGGGGGGGGGGGGFGGGGFGGGGGGGGGGGGGGGGFGGGGGGGGGGGGGGGGGGGGGGGGGGGFGFEFFGGGGGGGGGGGGGGCGGGGGGGGFGGGFGGGF;FGGGGGGGGGGGGGGGGGGGGGGGGGGGGEGGGGDGAF+AGG5CFF?D8DCGGC:F7FFFBEGGFE5>FFFF:DGGGB:BCD>9GFGG4<44<=<;>B>)<>>F###
@DE18INS60510:318:000000000-B6LD3:1:1101:19684:4690 1:N:0:GTAGAGGATTCTAGCT
TGGGGAATATTGCACAATGGAGGAAACTCTGATGCAGCGATGCCGCGTGAGGGAAGAAGGTTTTAGGATTGTAAACCTCTGTCTTCAGGGACGAAAAAAGACGGTACCTGAGGAGGAAGCTCCGGCTAACTACGTGCCAGCAGCCGCGGTAATACGTAGGGAGCGAGCGTTGTCCGGAATTACTGGGTGTAAAGGGAGCGTAGGCGGGATCGCAAGTCAGATGTGAAAACTATGGGCTTAACCCATAAACTGCATTTGAAACTGTGGTTCTTGAGTGAAGTAG
+
GGGGGGGGGGGGGGGGGGGGGGGGGGGGGGGGGGGGGGGGGGGGGGGGGGGGGGGGGGGGGGGGFGGGGGGGGGGGGGGGGGGGGGGGGGGGGGGGGFGGGGGGGGGGGGGGGGGGGGGGFGGGEEGGGGGGGGGGGGGGFGGGGGGGGFGGGGGGGFFGGGGGGGGGGGDGGGGEGGGGGGGGGGG:BE9FGGGGFGGGCEGGCCGGGEFGGEGG7CGFGGGGGGGFFFGG=CFF:@FGFF=>DCFFFGGGGFFFGGF>FFCGBA@?(=A2<A:6AA2A<AF
@DE18INS60510:318:000000000-B6LD3:1:1101:15637:4693 1:N:0:GTAGAGGATTCTAGCT
TGGGGAATCTTCCGCAATGGGCGAAAGCCTGACGGAGCAACGCCGCGTGAGTGATGACGGCCTTCGGGTTGTAAAACTCTGTGATCCGGGACGAAAAGGCAGAGTGCGAAGAACAAACTGCATTGACGGTACCGGAAAAGCAAGCCACGGCTAACTACGTGCCAGCAGCCGCGGTAATACGTAGGGGGCAAGCGTCGTCCGGAATTCTTGGGCGTAAAGCGCGCGCAGGCGGCTTCCCAAGTCCCTCTTCAAACTGCGGGTCTTAACGCCGAGAGGGGACGGT
+
FCFCGGGGGGGGCFEECEG8@CFG7CFGEGGGGC+CF7CE<FEG@CEFGCCCFFG<FEC@CFGCGGGGFEE+EEECFAFDFGGCGGFCCF+4@FFE:<B<F:+BE<DFGGGGGGGGFFGGGGFCCFG7CCFGGG>F*C@CBCFCEFCECEDCFFGFGG*=FFFCCEGFGCEDEGG>8+<9C33/>*/?>C8*;C;*/?5;5:;:C+:C+<<C5>*:EC77737C55CD**9C)1)0/7C*)9FF#######################################
@DE18INS60510:318:000000000-B6LD3:1:1101:11682:4696 1:N:0:GTAGAGGATTCTAGCT
TGGGGAATATTGCACAATGGGGGAAACCCTGTTGCAGCGACGCCGCGTGAGCGAAGAAGTATTTCGGTATGTAAAGCTCTATCGGCAGGGAAGAAGAAATGACGGTACCTGACTAAGAAGCACCGGCTAAATACGTGCCAGCAGCCGCGGTAATACGTATGGTGCAAGCGTTATCCGGATTTACTGGGTGTAAAGGGAGCGCAGGCGGTACGGCAAGTCTGATGTGAAAGCCCGGGGCTCAACCCCGGTACTGCATTGGAAACTGTCGGACTAGAGTGTCGGA
+
GGGGGGGGGGGDGGGGGGGGGGGGGGGGGGGGGGFGGGGGGGGGGGGGGGGGGGGGGGGGGFGGGGGGGGGGGGGGGGGGGFGEGGGGGGGGGGGGFG?FGGGGGGGGGGGGGGGGGGGGGGGGGGGGGGFGGGGGGGGGGG7BFGEGEGEGGGGGGGGGGGGGGGGGGGGGGGEEGGGEGFGFGGFGFGE?FGFGGGGGGGGGGGGGGC>EGGGGGGGCC>CCECG7:CG4CDC@BFDGF4F4CEBGBGGGGFFF>F><>BGGFF?B>FFFFBD7)6<ABBE
@DE18INS60510:318:000000000-B6LD3:1:1101:16392:4700 1:N:0:GTAGAGGATTCTAGCT
TGGGGAATCTTCCGCAATGGGCGAAAGCCTGACGGAGCAACGCCGCGTGAGTGATGACGGCCTTCGGGTTGTAAAACTCTGTGATCCGGGACGAAAAGGCAGAGTGCGAAGAACAAACTGCATTGACGGTACCGGAAAAGCAAGCCACGGCTAACTACGTGCCAGCAGCCGCGGTAATACGTAGGTGGCAAGCGTTGTCCGGAATTATTGGGCGTAAAGCGCGCGCAGGCGGCTTCCCAAGTCCCCCTTAGAAGTGCGGGGCTTAACCCCGGGATGGGAAGGA
+
FGGGGGGGGGGGGGGGCFGGGFEFGGG8FGGGGFGGGGGGGFEGGCGGG@FFGGGFFFGEGEGGGGGGGGGFGGGGFGGGFGGGCFFFEFGGGGGGGFGCFGGGFGGGGGGGGGGGGGGGFCGFFGGGEGGGGGGGGGGGGEFFECFGGGGDEGGGGFFFCGGGFCGGGGGG@C?EGGGGG@6CE:9EFG9CDGEEEG?FGG>:58@C7:CGGEGEDCGDGD55CDEGD55<DC<F))0078=@F*./84>DDF*1CD6;7;)>?A6A###############
@DE18INS60510:318:000000000-B6LD3:1:1101:5343:4700 1:N:0:GTAGCGGATTCTAGCT
TGGGGGATATTGCGCAATGGGGGCAACCCTGACGCAGCAACGCCGCGTGAAGGATGAAGGTTTTCGGATTGTAAACTTCTTTTATTAAGGACGAAACTTGACGGTACTTAATGAATAAGCTCCGGCTAACTACGTGCCAGCAGCCGCGGTAATACGTAGGGAGCAAGCGTTGTCCGGATTTACTGGGCGTAAAGGGTGCGTAGGCGGCTTTGCAAGTCAGATGTGAAATCTATGGGCTCAACCCATAAACTGCATTTGAAACTGTAGAGCTTGAGTGAAGTAG
+
GFGFFGGGGGGGGGGGGGGGGGGGGGGFEDDGGGEEGG@FFGGGGGGFGGGGGGDFGGGG,ECFGGGFGGFGFGGGGGGFD,EFGGG9AFFGGGGGGFGGGGDGGGDGGGGGGGCFGEFGCFFGGGDGG<DFGGGCFGFGGGGG>FFGGEFEFGGGFC:C7FG@F?CFGGGGFGGGGGGGGGG9BFGGEGDGGG7CCEEGGGGGGGGG5EGGGFFFFGGGCFFFC:C>CFGGGGFFFFGG@FFFCFF*@FFCGFFFGF9<7?DGFFFDF=<(:<?9A9AAADF
@DE18INS60510:318:000000000-B6LD3:1:1101:25469:4704 1:N:0:GTAGAGGATTCTAGCT
TGAGGAATATTGGTCAATGGACGCAAGTCTGAACCAGCCATGCCGCGTGCAGGAAGACGGCTCTATGAGTTGTAAACTGCTTTTGTACGAGGGTAAACTCACCTACGTGTAGGTGACTGAAAGTATCGTACGAATAAGGATCGGCTAACTCCGTGCCAGCAGCCGCGGTAATACGGAGGATTCAAGCGTTATCCGGATTTATTGGGTTTAAAGGGTGCGTATGCGGTTTGATAAGTTAGAGGTGAAGTCCCGGGGCTTAACTCCGGAACTGCCTCTAATACTG
+
GGDFF?FECF9FFFG<<9FGGGEG@+CFFFFGGGGG,EAFEGGGGGGGBBFDF=FFFGDGGGFGFG9BEFFFGGFCCF,B<CFGGGF;@<FFFG@GGFG<DGFGGGFGGGGFGGCFFG9:8<EA@@<FC+:F@FFGGGDC:CCF7CF7:>CCG@8?;:+;FGG>CC8C?ECCEF5CCGGE6F6:+:E>EG5C:0A**A*3<F9?E5CC88:7+<C*:DD<**:D59:):C7::>C997>7/;:@#######################################
@DE18INS60510:318:000000000-B6LD3:1:1101:16561:4718 1:N:0:GTAGAGGATTCTAGCT
TGGGGAATATTGCACAATGGGGGAAACCCTGATGCAGCGACGCCGCGTGAGCGAAGAAGTATTTCGGTATGTAAAGCTCTATCAGCAGGGAAGAAGAATGACGGTACCTGACTAAGAAGCACCGGCTAAATACGTGCCAGCAGCCGCGGTAATACGTATGGTGCAAGCGTTATCCGGATTTACTGGGTGTAAAGGGAGCGCAGGCGGTACGGCAAGTCTGATGTGAAATCCCGGGGCTCAACCCCGGTACTGCATTGGAAACTGTCGGACTAGAGTGTCGGAG
+
GGGGGGGGGGGGGGGGGGGGGGGGGGGGGGGGGGGGGGGGGGGGGGGGGGFFGGGGGGGGGFGGGGGFGFGGGGGGGGGGGGGGGGGGFGGGGGGGGGGGGGGGGGGFGGGGGAFGGGGGGFGGGGGGFGGGGGGGGGGGFGGGGGGGGGGGGGGGFGFGGGGGGGGGGGEDGGGCEGGCGGGGGGGGGEGGGGGGGGGGGGGGGDGGGGGGGGGGGGGGGGGGGGC>FG*7CDDFFFGGFFFEGGEGFGGGGFF6*>84CFDG79:99>0>?>?<A>ABB>E
@DE18INS60510:318:000000000-B6LD3:1:1101:15925:4741 1:N:0:GTAGAGGATTCTAGCT
TGGGGAATATTGGGCAATGGGCGCAAGCCTGACCCAGCAACGCCGCGTGAAGGAAGAAGGCTTTCGGGTTGTAAACTTCTTTTGTCGGGGACGAAACAAATGACGGTACCCGACGAATAAGCCACGGCTAACTACGTGCCAGCAGCCGCGGTAATACGTAGGTGGCAAGCGTTATCCGGATTTACTGGGTGTAAAGGGCGTGTAGGCGGGATTGCAAGTCAGATGTGAAAACTGGGGGCTCAACCTCCAGCCTGCATTTGAAACTGTAGTTCTTGAGTGCTGG
+
GGGGGGGGGGGGGGGGGGGGGGGGGGGGGGGGGGGGGGGGDFGGEGGGGGGGGGGGGGGGGGGGGGGGGGGGGGGGFGGGGGGGGGGGEGGGGGGGGGGGGGGGGGGGGGGGGGGGGGGGGGFGGGGGGGGGGGGGGGGGGGGGFGGGGGGBCFGGGGCFGGFGGGFGGGGGGGGGGGGDCCFFCGGGGGG8FGGGGGGGEEGGGGFGGGDG?FCGGGGGGGGGGGGGFGFFGGGFF@DDFFFFGC@GFGGGGFFFF7>BGFGGFF?BD@>DB9>DFFFFFFF
@DE18INS60510:318:000000000-B6LD3:1:1101:17394:4751 1:N:0:GTAGAGGATTCTAGCT
TGGGGAATATTGCGCAATGGGGGCAACCCTGACGCAGCCATGCCGCGTGAATGAAGAAGGCCTTCGGGTTGTAAAGTTCTTTCGGTAGCGAGGAAGGTGGTTAGTTTAATAGGCTAGCCAATTGACGTTAACTACCGAAGAAGCACCGTCTAACTCCGTGCCAGCAGCCGCGGTAATACGGAGGGTGCGAGCGTTAAGCGGAATAACTGGGCGTAAAGGGCACGCAGGCGGACTTTTAAGTGAGGTTGGAAAGCCCCGGGCTTAACCTGGGAATTGCATTTCG
+
GGGEFGFF9FG,B?FC>=FFGGGGGGGBF<F<?>CE@FAFD8FC>=C@C@FAFF,8@@EEGCGGFGGG7FE@9FCFGC;FF?FF:8D7,1<F@<<F*8C@FC9FFFFGCCFGF88<FCGG,?<F@F7*<FF7?90*:C**2:C<2@5?*:;8+++<CE5*A*:<56*;*:CC*:EC@FGG85CC*2*AECC**:AE*+<?8E*:EFF:C85CC:*CC>FD3955C7CC5//1>DC7@FCC4@F=<E#####################################
@DE18INS60510:318:000000000-B6LD3:1:1101:7479:4757 1:N:0:GTAGAGGATTCTAGCT
TGGGGAATATTGCACAATGGGCGCAAGCCTGATGCAGCCATGCCGCGTGTATGAAGAAGGCCTTCGGGTTGTAAAGTACTTTCAGCGGGGAGGAAGGGAGTAAAGTTAATACCTTTGCTCATTGACGTTACCCGCAGAAGAAGCACCGGCTAACTCCGTGCCAGCAGCCGCGGTAATACGGAGGGTGCAAGCGTTAATCGGAATTACTGGGCGTAAAGCGAATGCAGGCGGTTTGTTAAGTCAGCTGTGAAATCCTCGGGCTCAACTTGGTAACTGCACCTGA
+
EFGCFCFGAFGGGGGC@FF<,CCEFEEG<FF<EEG<EFFDGGE<CEEGEBEFEACE9EE@<EF8EFCDEGEEGGGGGCDGGGGFGGEGGGCFE@FF@:FCGGAAFGGFGGFGGGCF=FDF,>8;FBBGGGG9FE7FF7>FCFB,<E:<FCGGG<=F:F<*:<FFGGG6CG*4:EC*9EF8E5C58CEGGDGGDEGE>9@88C5CGGGFCC55C:CG57DC*9*9+:<9C>D>)7D4?##############################################
@DE18INS60510:318:000000000-B6LD3:1:1101:13129:4770 1:N:0:GTAGAGGATTCTAGCT
TGAGGAATATTGGTCAATGGACGCAAGTCTGAACCAGCCATGCCGCGTGCAGGAAGACGGCTCTATGAGTTGTAAACTGCTTTTGTACGAGGGTAAACTCACCTACGTGTAGGTGACTGAAAGTATCGTACGAATAAGGATCGGCTAACTCCGTGCCAGCAGCCGCGGTAATACGGAGGATTCAAGCGTTATCCGGATTTATTGGGTTTAAAGGGTGCGTAGGCGGTTTGATAAGTTAGAGGTGAAATCCCGGGGCTTAACTCCGGAACTGCCTCTAATACTG
+
GGFGGGGGGGGGGGGGGGGGGGGGGGGGGGGGGGGGGFGGGGGGGGGGGGFGGGGGGGGGGGGG,CFGGGGGGGGGGGFGGGGGFGGGGGGGGGGGGGGGGGGGGGGGGGGFGGGGGGGGGGGFG9FEGGGGGDGGGCFGGGGDEEGFGGGGGGGGDFFFGGGGGGGGGGGGGGGGGGGGCGGGGGFEGGGGGGG8E58@EGGGCG=E*0AEF9EGCGGDGGDGGGEGGGFFCFGFFFGFFF@FGGBGF*9DCBED5*.6D7CCEFDBF@BFF23:A######
@DE18INS60510:318:000000000-B6LD3:1:1101:14795:4788 1:N:0:GTAGAGGATTCTAGCT
TGGGGAATCTTCCGCAATGGGCGAAAGCCTGACGGAGCAACGCCGCGTGAGTGATGACGGCCTTCGGGTTGTAAAACCCTGTGATCCGGGACGAAAAGGCAGAGTGCGAAGAACAAACTGCATTGACGGTACCGGAAAAGCAAGCCACGGCTAACTACGTGCCAGCAGCCGCGGTAATACGTAGGTGGCAAGCGTTGTCCGGAATTATTGGGCGTAAAGCGCGCGCAGGCGGCTTCCCAAGTCCCTCTTAAAAGTGCGGGGCTTAACCCCGGGATGGGAAGGA
+
GGGGGGGGGGGGGGGGGGGGGGGGGGGGGGGGGGGGGGGGGGGGGGGEGGGGGGGGGGGGGGGGGGGGFGGGGGGGGGGGGGGGGGGGGGGGGGGGGGGGGGGGGGGGFGGGGGGGGGGGGGGGGGGGGGGGGGGGGGGGGGGGGFGGGGGGGGGGGGGGGGGGGGGGGGGGGGGGGGGGGFGGGCFGGGGGGD?EGGGGGGGGGGG?EEFFGEECECGGGDGGEDGGGGGGGD37FFGGFFFFGFF4BGGGGFFBCGBBG>C5?AFBFEF04(4?B038?B>
@DE18INS60510:318:000000000-B6LD3:1:1101:18963:4790 1:N:0:GTAGAGGATTCTAGCT
TGGGGGATATTGCACAATGGGGGAAACCCTGATGCAGCAACGCCGCGTGTGGGAAGAAGGTTTTCGGATTGTAAACCACTGTTCTTGGTGAAGATAATGACGGTAACCAAGGAGAAAGCTCCGGCTAACTACGTGCCAGCAGCCGCGGTAATACGTAGGGAGCAAGCGTTGTCCGGATTTACTGGGTGTAAAGGGTGCGTAGGCGGCTAGGCAAGTCAGACGTGAAAACCATGGGCTCAACCTGTGGACTGCGTTTGAAACTGTTTAGCTTGAGTGAAGTAGA
+
GGGGGGGGGGGGGGGGGGGGGGGGGGGGGGGGGGGGGGGGGGGGGGGGGGGGGGGGGGGGFGGGGGGGGGGGGGGGGGGGGGGGGGGGFDGGGGGGGGGGGGGGGGGGGGFGGGFGGGGGGGGGGGGGGGGGGGGGGGGGGGGGGGGGDGGGGGGFGGGGGGGGGGGGGGGGGGGGGGDEGGGGGGFCEFGGGGEFEGG8CGGGGGGGGGGGGGGFGGGGGGGDFFGGGGGFGGGF4@FGFFFF:<7CFGGGGFBDGGAAG4C*/)966@2:?F926>>9<BB
@DE18INS60510:318:000000000-B6LD3:1:1101:14809:4799 1:N:0:GTAGAGGATTCTAGCT
TGGGGAATCTTCCGCAATGGGCGAAAGCCTGACGGAGCAACGCCGCGTGAGTGATGACGGCCTTCGGGTTGTAAAACTCTGTGATCCGGGACGAAAAGGCAGAGTGCGAAGAACAAACTGCATTGACGGTACCGGAAAAGCAAGCCACGGCTAACTACGTGCCAGCAGCCGCGGTAATACGTAGGTGGCAAGCGTTGTCCGGAATTATTGGGCGTAAAGCGCGCGCAGGCGGCTTCCCAAGTCCCTCTTAAAAGTGCGGGGCTTAACCCCGTGATGGGAAGGA
+
GGGGGGGGGGGGGGGGGGGGGGGGGGGGGGGGFGGGGGGGGGGGGGGGGGGGGGGGGGGGGGGGGGGDGGGGGGGGG8FEFGCGGGGGGGGGGGCEGGCGGGFFGGGGGG>>FFDGGFGGGGGGFFFGGGGGGDGGGGGGGGGGGGGGGGGGGGGGGGGDFGFC6AECGCEDGGGGGGEGGFFGGGGGGGGCEGGGGGGGGC*CGFGGGFE=FGGGEGGGGGGGGDEGGGGGD77??FG:FFFFG7<7FCFG>FFFFGF6DB)CFBF################
@DE18INS60510:318:000000000-B6LD3:1:1101:14820:4814 1:N:0:GTAGAGGATTCTAGCT
TGGGGAATCTTCCGCAATGGGCGAAAGCCTGACGGAGCAACGCCGCGTGAGTGATGACGGCCTTCGGGTTGTAAAACTCTGTGATCCGGGACGAAAAGGCAGAGTGCGAAGAACAAACTGCATTGACGGTACCGGAAAAGCAAGCCACGGCTAACTACGTGCCAGCAGCCGCGGTAATACGTAGGTGGCAAGCGTTGTCCGGAATTATTGGGCGTAAAGCGCGCGCAGGCGGCTTCCCAAGTCCCTCTTAAAAGTGCGGGGCTTAACCCCGTGATGGGAAGGA
+
GGGGGGGGGGGGGGGGGGGGGGGGGGGFGGGGGGGGGGGGGGGGEEGFGGGFGGGGGGGGGGGGGGGGFEGGGGGGGGGGGGGGGGGGGGGGGGGGGGGGGGGGGGGGGGGGGGGGGGGGGGGGGGGGGEGGGGGGGGFGGGGGGGGGGGGGGGGGGGGGGGGGGGGGGGGGGGEGGGFGGFEFGGGGGGGGGGG>>>FGGEEECFG?CGGGGG=EGGGGGGGGGGGGGDDDD))7;FGGF?BFG779**:7CF=FCD>>D7>4;AF>BD#############
@DE18INS60510:318:000000000-B6LD3:1:1101:22285:4820 1:N:0:GTAGAGGATTCTAGCT
TGGGGAATCCTCCGCAATGGACGAAAGTCTGACGGAGCAACGCCGCGTGAGTGATGACGGCCTTCGGGTTGTAAAGCTCTGTTAATCGGGACGAAAGGTCTTCTTGCGAATAGTTAGAAGAATTGACGGTACCGGAATAGAAAGCCACGGCTAACTACGTGCCAGCAGCCGCGGTAATACGTAGGTGGCAAGCGTTGTCCGGAATTATTGGGCGTAAAGCGCGCGCAGGCGGATTGGTCAGTCTGTCTTAAAAGTTCGGGGCTTAACCCCGTGATGGGATGGA
+
GGFGGGGGGGGGGGGGGGGGGGGGDGGEGGGGGGGGGGGGFGGGGGGGGDEGGGGGGGGGGGGGGGGGGGGDGGGGGGGFGGGGGGGGGGGGGGGEEGGGGGGGGGGGEGGGGDGGGGGCFGGGGGGGGGGGGGGGGGGGGGGGGGFGGGGGGGGGGGGGGGGGGGGGGGGGGGGGGGGGG?CBEFGGGGGGGG5?EGGGGGGGFDGGG7?FFEEGGGGGGGGGGGGGGGGDDCCF:BDF5@?4>FFGFGFGG=B?FGFBDF3>:96<?E>???FA?FF7:BF
@DE18INS60510:318:000000000-B6LD3:1:1101:9994:4828 1:N:0:GTAGAGGATTCTAGCT
TGGGGAATATTGCACAATGGGCGCAAGCCTGATGCAGCGACGCCGCGTGCGGGATGACGGCCTTCGGGTTGTAAACCGCTTTTGATCGGGAGCAAGCCTTCGGGTGAGTGTACCTTTCGAATAAGCACCGGCTAACTACGTGCCAGCAGCCGCGGTAATACGGAGGGTGCAAGCGTTAATCGGAATTACTGGGCGTAAAGCGCACGCAGGCGGTTTGTTAAGTCAGATGTGAAATCCCCGGGCTCAACCTGGGAACTGCATCTGATACTGGCAAGCTTGAGTC
+
GGGGGGGGGGGGGGGGGGGGGGGGGGGGGGGGGGGGGGGGGGGGGGGGEGEGGGGGGGGGGGGGGGGGGGGGGG?FFGG=FFGF@<FGCFGGGGGGGGFGGGGGEGGGGGGGGGGGGGGGGGGGGGGGGGGGGGGGGGGGFGGGGGGGGGGGGGGGGGGGFGGGGCEEEGGGGGGGDDGGGGGGGG?FDGFGGFGEGDGFDGGGGGGGGGGGGC*7CD<FGFCFFGGFGGGGGGFFFFGGFFFFGGFGF4*>37:FCFFFGFFGF9BAABBFBFB<)9??BF#
@DE18INS60510:318:000000000-B6LD3:1:1101:10650:4835 1:N:0:GTAGAGGATTCTAGCT
TGGGGAATATTGCACAATGGAGGAAACTCTGATGCAGCGACGCCGCGTGAAGGATGAAGTATTTCGGTATGTAAACTTCTATCAGCAGGGAAGAAAATGACGGTACCTGACTAAGAAGCCCCGGCTAACTACGTGCCAGCAGCCGCGGTAATACGTAGGGGGCAAGCGTTATCCGGATTTACTGGGTGTAAAGGGAGCGTAGACGGCACGGCAAGCCAGATGTGAAAGCCCGGGGCTCAACCCCGGGACTGCATTTGGAACTGCTGAGCTAGAGTGTCGGAAG
+
GGGGGGGGGGGCGGGGGGGGGGGGGGGCGGGGGGGGGGGGGGGGGGGGGGGGGGGGGGGGGGGGFGGGGGGGGGEFFFGGGGGGGGGGGGGGFGGGGGGGGGGGGGGGGGGGGGGGGGGGGGGFGGGGGGGGGGEGGGGGGGGGDGGGGGGGGGGGGGGGGGGDEFGGGDGGGGGGDGEGGGGGGGCEGGGFGGGG5EGEEGGGGGGGGGGGGDC:7FGG*CFGGGGGGFGGDGGF@>CFFFF><GEGDGGG7*/9>FFFGFGFFFFFF?DFFFFAADFF###
@DE18INS60510:318:000000000-B6LD3:1:1101:12136:4842 1:N:0:GTAGAGGATTCTAGCT
TGGGGAATATTGCACAATGGGCGCAAGCCTGATGCAGCCATGCCGCGTGTATGAAGAAGGCCTTCGGGTTGTAAAGTACTTTCAGCGGGGAGGAAGGGAGTAAAGTTAATACCTTTGCTCATTGACGTTACCCGCAGAAGAAGCACCGGCTAACTCCGTGCCAGCAGCCGCGGTAATACGGAGGGTGCAAGCGTTAATCGGAATTACTGGGCGTAAAGCGCACGCAGGCGGTTTGTTAAGTCAGATGTGAAATCCCCGGGCTCAACCTGGGAACTGCATCTGA
+
GGGGGGGGGGGGGGGGGGGGGGGGGGGGGGGGGGGGGGGGGGGGGGGGGGGGGGGGGGGFFGGFGGGGGGGGGGGGGGGGFGGGGGGGGGGGGEFGGGGGGGGGGCFGGGGGGGGGGGGGGGGGGGGGGGGGGGGGDGGGGGGGGGGEGDE@FGCFGGGGGGGGGGFGGGGGGGGGGGFFGGGGGGGEGGFCE8E5CEC5EGGGGF9@?CCEECEEGGGGGGD3=)CGCCGCDDGFFFGFBFFFF9?77:7:D*<@5C1;3@3CF?FFF487::DB?79A2AF
@DE18INS60510:318:000000000-B6LD3:1:1101:25484:4856 1:N:0:GTAGAGGATTCTAGCT
TGGGGAATATTGCACAATGGGGGAAACCCTGATGCAGCGACGCCGCGTGAGCGAAGAAGTATTTCGGTATGTAAAGCTCTATCAGCAGGGAAGAAGAATGACGGTACCTGACTAAGAAGCACCGGCTAAATACGTGCCAGCAGCCGCGGTAATACGTATGGTGCAAGCGTTATCCGGATTTACTGGGTGTAAAGGGAGCGCAGGCGGTACGGCAAGTCTGATGTGAAATCCCGGGGCTCAACCCCGGTACTGCATTGGAAACTGTCGGACTAGAGTGTCGGAG
+
GGGGGGGGGGGGGGGGFAFGGGGFGGGFGGGGGGGGGGGGGGGGGGGGGGGGEGGGEGGGGGGGGGGGGGGGGGGGGGGGGGGGGGGGGGG@FGGGGGGGGFGGGGGGGGGGGGGGGGGGGGGGGGGGGGGGGGGGGGGGGGGGGGGGGGGGGGGGGGGGGGGGGGGGGEGGGGGGGGGGFGGFGGGFEEFFGGGGGGGGGGGEGGGGGGGGDCEFCGGGFGGGFG7DGCGGGGGF>357?FF35E@D@CFGGF?F477ADFGGFBFB6>;??<?<AA#####
@DE18INS60510:318:000000000-B6LD3:1:1101:24209:4860 1:N:0:GTAGCGGATTCTAGCT
TCGAGAATCATTCACAATGGGGGAAACCCTGATGGTGCGACGCCGCGTGGGGGAATGAAGGTCTTCGGATTGTAAACCCCTGTCATGTGGGAGCAAATTAAAAAGATAGTACCACAAGAGGAAGAGACGGCTAACTCTGTGCCAGCAGCCGCGGTAATACAGAGGTCTCAAGCGTTGTTCGGAATCACTGGGCGTAAAGCGTGCGTAGGCTGTTTCGTAAGTCGTGTGTGAAAGGCGCGGGCTCAACCCGCGGACGGCACATGATACTGCGAGACTAGAGTAA
+
GGGGGGGGGGGGFGGGGGGGGEFGGGGFEGGGGGGFFFGGGGGGGGGGGEDDGGGGFGGGGGGGGGGGGGDFFFFGGGGGFGGGGGGGGDGFEGGGGGFGDFGGGGFFGGGGGGGGGGGGGGGGGGGCFFEGGGGGGGGGGGGEGGGG:FFGGFCGEGGGGGGGGGGGDFGGGGFGGEFGGGGGGFFGGGGGFGGGGGG7E;?EE8CECEFFFFEGEFG:CC7C@DCDFGGFCGG@D3D3;@3<CFF<@5CDDEF>C:>9F?FFF<F<BF?6;99<<5)5.:?
@DE18INS60510:318:000000000-B6LD3:1:1101:25210:4888 1:N:0:GTAGAGGATTCTAGCT
TGGGGAATCTTCCGCAATGGGCGAAAGCCTGACGGAGCAACGCCGCGTGAGTGATGACGGCCTTCGGGTTGTAGAACTCTGTGATCCGGGACGAAAAGGCAGAGTGCGAAGAACAAACTGCATTGACGGTACCGGAAAAGCAAGCCACGGCTAACTACGTGCCAGCAGCCGCGGTAATACGTAGGTGGCAAGCGTTGTCCGGAATTATTGGGCGTAAAGCGCGCGCAGGCGGCTTCCCAAGTCCCTCTTAAAAGTGCGGGGCTTAACCCCGTGATGGGAAGGA
+
GGGGGGGGGGGFGGGGGGGGGGGGGGGGGGGGGGGGGGGGGGGGGGGFGGGGGGGGGGGGGGGGGGGGGFGGGGGGGGGFGGGGGGGGGGGGGGGGGGGGFFGGGFFGGGGGGGGGGGGGGGGGGGGGGGGGGGGGGGGGGFFGGGCEFGGGGGGGG7FGGGCCFGFFFGGGGGCEGGGFFCFCGGGGGFGGGGGGGGGEC?CE58FGGFGFC5C5ECDDCGGGEC5CCGDG<99?:FGG>FFBFFFDF7CF*===D<>B:)947>?DBFF############
@DE18INS60510:318:000000000-B6LD3:1:1101:21503:4896 1:N:0:GTAGAGGATTCTAGCT
TGGGGAATATTGCACAATGGGGGAAACCCTGATGCAGCAACGCCGCGTGAGTGATGACGGCCTTCGGGTTGTAAAGCTCTGTCTTCAGGGACGATAATGACGGTACCTGAGGAGGAAGCCACGGCTAACTACGTGCCAGCAGCCGCGGTAATACGTAGGTGGCGAGCGTTGTCCGGATTTACTGGGCGTAAAGGGAGCGTAGGCGGACTTTTAAGTGAGATGTGAAATACCCGGGCTCAACTTGGGTGCTGCATTTCAAACTGGAAGTCTAGAGTGCAGGAGA
+
GGGGGGGGGGGGGGGGGGGGGGGGGGGGGGGGGGGGGGGGGGGGGGGGGGGGGGGGGGGGGGGGGGGGGGGGGGGGGGG;FGGGGGGGGGGGGGGGGGGGGGGGGGGGGGGGGGGGGGGGGGGGGGGGGGGGGGGGGGGGGGGGGGGGGGGGGGGFGGGGGGGGGGGGGGGGGGGGEGGGGGFGGGGGGGGGGGGGGGGGGGGGGGGGGGGGGGGGGGGGGGGGGGFGCFGGDGGFFFGCFFBFGGFGFGGGGFFFGGBDGFGGFFFFFFF<ABFFB>AFB?:
@DE18INS60510:318:000000000-B6LD3:1:1101:26066:4903 1:N:0:GTAGAGGATTCTAGCT
TGGGGAATATTGCGCAATGGGGGCAACCCTGACGCAGCCATGCCGCGTGAATGAAGAAGGCCTTCGGGTTGTAAAGTTCTTTCGGTAGCGAGGAAGGCACTTAGTTTAATAAACTAGGTGATTGACGTTAACTACAGAAGAAGCACCGGCTAACTCCGTGCCAGCAGCCGCGGTAATACGGAGGGTGCGAGCGTTAATCGGAATAACTGGGCGTAAAGGGCACGCAGGCGGTGACTTAAGTGAGGTGTGAAAGCCCCGGGCTTAACCTGGGAATTGCATTTCA
+
GGGGGGGGGGGGGGGGGGGGGGFFGGGGGGGGGGGGGGGGGGGG=FGEEGGGGGGGGGGGGGGGGGGGGGFFGGGGGGGGGGGGGGGGGGGGGGGGGGGGGGGGGGGGGGGGGGGGGGGGGFGGGGGFGGGGGGGGGGFGGGGGGGGGGGGGGGGGGGGGGGGGGGGGGGDGGGGGGGGGGGGGGGGDGGEEGGGGGGGGGGGGGGGGGGGGGEGGGGGGGGGDGGGGGGGGGGGFFFGGFBFFGFFGFGGDFFF>GGF9GEGG?A4:?><:??D?FFFFFBF
@DE18INS60510:318:000000000-B6LD3:1:1101:21158:4913 1:N:0:GTAGAGGATTCTAGCT
TGGGGAATATTGCACAATGGAGGAAACTCTGATGCAGCGATGCCGTGTGAGGGAAGAAGGTTTTGGGATTGTAAACCTCTGTCTTCAGGGACGAAAAAAGACGGTACCTGAGGAGGAAGCTCCGGCTAACTACGTGCCAGCAGCCGCGGTAATACGTAGGGAGCGAGCGTTGTCCGGAATTACTGGGTGTAAAGGGAGCGTAGGCGGGATCGCAAGTCAGATGTGAAAACTATGGGCTTAACCCATAAACTGCATTTGAAACTGTGGTTCTTGAGTGAAGTAG
+
GGGGGGGGGGGGGGGGFAFGGGGGGGGGGGFGGGGGGGGGFGGGGFGGGGGGGGGGGGGC:FFGEFGGGGGGGGGGGGGGGGGFGGGGFGGGGGGGGGGGGGGGGGGGGGGGGGGGGGFFDF8CGGGGGGGFGGGFGGGGGGGGFEDGGCCFFGGGFFGGGGGGDCECGGE7FDFGGGEFFGFCFFGCECFGGGGGFGDGGEEDFG=ECCCE5:EG9CCDFFFGGGGGEGD7FFGFF>FGFFFFGGFF=7DFF6FFGF9AFF7D7<F?(=<)46:<76<A529
@DE18INS60510:318:000000000-B6LD3:1:1101:19477:4915 1:N:0:GTAGAGGATTCTAGCT
TCGAGAATCATTCACAATGGGGGAAACCCTGATGGTGCGACGCCGCGTGGGGGAATGAAGGTCTTCGGATTGTAAACCCCTGTCATGTGGGAGCAAATTAAAAAGATAGTACCACAAGAGGAAGAGACGGCTAACTCTGTGCCAGCAGCCGCGGTAATACAGAGGTCTCAAGCGTTGTTCGGAATCACTGGGCGTAAAGCGTGCGTAGGCTGTTTCGTAAGTCGTGTGTGAAAGGCGCGGGCTCAACCCGCGGACGGCACATGATACTGCGAGACTAGAGTAA
+
GGGGGGGGGGGGGGGGGGGGGGGGGGGGGGGGGGGGGGGGGGGGGGGGGGGGGGGGGGGGGGGGGGGGGGGFFFGGGGGGGGGGGGGGFGGGGDGGGGFGGGGGGGGGGGGGGGGGGGGGGGGGGGGGGGGGEGGGGGGGGGGGGGGGGGGGGEEGGGGGGGGGGFFGGGGGGGCEGECGGGGGGGGGGGGGGGGGGGGGGGGGGEGEGGGF@6CFGGGGGFGG*9*>AEFFCGFFFFGGFF5>DGFD@DGGD>EFGGFBG4CC4>B2A@8(479A>:AB4<=
@DE18INS60510:318:000000000-B6LD3:1:1101:7702:4917 1:N:0:GTAGAGGATTCTAGCT
TGGGGAATCTTGCACAATGGGGGGAACCCTGATGCAGCGACGCCGCGTGAGCGAAGAAGGTTTTCGAATCGTAAAGCTCTGTCCTATGAGAAGATAATGACGGTACCATAGGAGGAAGCCCCGGCTAAATACGTGCCAGCAGCCGCGGTAATACGTATGGGGCGATCGTTGTCCGGTATTATTGGGCGTAACGGTTACGTAGGCGGTTCTTTAAGTCAGGTGTGAAAGCGTGAGGCCTAACCTCATTAAGCACTTGAAACTGGAAGACTTGAGTGAAGGAGAG
+
C-@C:F,C,CC<F<EFGCFG@CCCCFC+?FFGGA?AEFB7CFC>:@@>FCG,F@*@B8FA@:AFGGGCCFGGG:+@F:EFCGFGC9FCC9<,?8CFAF9:C:FF*C:BF,<8<8C@F,<<@F5?ECCCFFGGGEFG8EC>8CG*:E>CCE5<+:*<6+CCFEC***2:8FGCCCC8**/A<9A?C*5*288**1*;8CEGG8C?*/2**<<<30+CCCFF:>FCFC+:CC<D**75)9<*.7B?<AF74C**9?F*:7)4C?CC###################
@DE18INS60510:318:000000000-B6LD3:1:1101:15221:4921 1:N:0:GTAGAGGATTCTAGCT
TGGGGAATATTGCGCAATGGGGGCAACCCTGACGCAGCCATGCCGCGTGAATGAAGAAGGCCTTCGGGTTGTAAAGTTCTTTCGGTAGCGAGGAAGGCATTTAGTTTAATAGACTAGGTGATTGACGTTAACTACAGAAGAAGCACCGGCTAACTCCGTGCCAGCAGCCGCGGTAATACGGAGGGTGCGAGCGTTAATCGGAATAACTGGGCGTAAAGGGCACGCAGGCGGTGACTTAAGTGAGGTGTGAAAGCCCCGGGCTCAACCTGGGAATTGCATCTCA
+
GGGGGGGGGGGGGGGGGGGGGEGGGGEFGGGGFGGGGGGGGGGGGGGFGDGGGGGGGGGGGGGGGGGGFGGGGGGGGGGGGGGGGEFG:FGGGGGGGGGGGGGGFFGGGGGGCFFGFFGFFGGGGGGGGGGGGGGGGGGGGGGGGGGGGGGGGGGGGGGGGGGGGGGGGGGGGGGGFGFGGGGGGGGGGGGGGGGG59AFGGGGGGGGGGGFGEGGGGGCDGGGGGGGGGGCDDCBFFGGFFFFDFFGDGGGFFFFGG>BDB*9@?:>BF<<?0>?FDF####
@DE18INS60510:318:000000000-B6LD3:1:1101:13986:4922 1:N:0:GTAGAGGATTCTAGCT
TGGGGAATCTTCCGCAATGGGCGAAAGCCTGACGGAGCAACGCCGCGTGAGTGATGACGGCCTTCGGGTTGTAAAACTCTGTGATCCGGGACGAAAAGGCAGAGTGCGAAGAACAAACTGCATTGACGGTACCGGAAAAGCAAGCCACGGCTAACTACGTGCCAGCAGCCGCGGTAATACGTAGGTGGCAAGCGTTGTCCGGAATTATTGGGCGTAAAGCGCGCGCAGGCGGCTTCCCAAGTCCCTCTTAAAAGTGCGGGGCTTAACCCCGTGATGGGAAGGA
+
GGGGGGGGGGGGGGGGGGGGGGGGGGGGGGGGGGGGGGGGGGGGGGGFGEGGGGGGGGGGGGGGGGGGGGGGGGGGGGGGGGGGGGGGGGGGGGGGGGGGGGGGGGGGGGGGGGGGGGGGGGGGGGGGGEGGGGGGGGGGGGGGGCGGGGGGGGGFF6ECGGGGGGGGGGGGGGCEGGGGGEFGGGGGGGGGGGGGGGGGGGGGFFGGFFFGGC:EEFGGGGGGGGGGGDGGDD)7?FGGFFFFD::*9DD:CF*17CB><37/<6B5?37,4(1<BF48:B>
@DE18INS60510:318:000000000-B6LD3:1:1101:25729:4947 1:N:0:GTAGCGGATTCTAGCT
TGAGGAATATTGGTCAATGGACGCAAGTCTGAACCAGCCATGCCGCGTGCAGGAAGACGGCTCTATGAGTTGTAAACTGCTTTTGTACGAGGGTAAACTCACCTACGTGTAGGTGACTGAAAGTATCGTACGAATAAGGATCGGCTAACTCCGTGCCAGCAGCCGCGGTAATACGGAGGATTCAAGCGTTATCCGGATTTATTGGGTTTAAAGGGTGCGTAGGCGGTTTGATAAGTTAGAGGTGAAATCCCGGGGCTTAACTCCGGAACTGCCTCTAATACGG
+
GGGGGGGGGGGGGGGGGGGGGGGGGGGFGGGGGGGGGGGGGGGGGGGGGGGGGGGGGGGGGGGGGGGGDGGFGGGGGGFGGGGGGGGGGEECFFGGGGFGFGGGGGGFFGFGGGGGGGGGGGGGGGGEGGGGGGGGGGGG9FGEGGDCCCFGGGFGGGFGGFGGGGGGGGCEFGGGGGGEFG?GGGFGGE8CFGGGGGG??EGGGGGGEGFGGGGGGGGGGGGCEGE<CCD77*C?=?FFFFFFGEB>=<FDD>BFDFFFD4>FEFF>BFFF72::<F<<>0@
@DE18INS60510:318:000000000-B6LD3:1:1101:20450:4948 1:N:0:GTAGAGGATTCTAGCT
TGGGGAATATTGCACAATGGGGGAAACCCTGATGCAGCGACGCCGCGTGAGCGAAGAAGTATTTCGGTATGTAAAGCTCTATCAGCAGGGAAGAAGAATGACGGTACCTGACTAAGAAGCACCGGCTAAATACGTGCCAGCAGCCGCGGTAATACGTATGGTGCAAGCGTTATCCGGATTTACTGGGTGTAAAGGGAGCGCAGGCGGTACGGCAAGTCTGATGTGAAATCCCGGGGCTCAACCCCGGTACTGCATTGGAAACTGTCGGACTAGAGTGTCGGAG
+
FGGGGGGGGGGGGGGGGCFGGGGGGGGGGGGGGGGGGGGGGGGGGGGFGGGGGGGGGGGGGGGFGFGCF@FGFGGGGGGFGDFGGGGGGGGGGGGGGGGGGGGGGGFGGGGGFGGGGGGGGGFEEFFGGGGGGGCGFFGGGGGG7FFGGGGGGGFF,CFFGFGGGGGFGFEE7FFGGGDCCFGGGFG*B=CFGFGGF?:?>EGGGGGEG5E5*:*:2:CF77CCEGCGF<<FDDGF>7596@>7D=BCDG*7*94=CF?2>5:C=9F################
@DE18INS60510:318:000000000-B6LD3:1:1101:7327:4951 1:N:0:GTAGCGGATTCTAGCT
TGGGGGATATTGCACAATGGGGGAAACCCTGATGCAGCGACGCCGCGTGGAGGAAGAAGGTCTTCGGATTGTAAACTCCTGTCCCAGGGGACGATAATGACGGTACCCTGGGAGGAAGCACCGGCTAACTACGTGCTAGCAGCCGCGGTAAAACGTAGGGTGCAAGCGTTGTCCGGAATTACTGGGTGTAAAGGGTTCGTAGGCGGCTTTGCAAGTCATATGTGAAATCTATGGGCTTAACCCATACACTGCATTTGGAACTGTATAGTTTGCGTGAATTAGA
+
<@<C+F7BAFFAFGGGG9CEDGGGCFCFGCA@GGGGF,=++4C:>FGF7FC,B49F44B?EBEFFFDD::<A@F?FGFGFFFFFFGFF7C:F@FG@<AFFGC+F<>FG:F>78FEGGDFDGFGGGECCFFFA:F8C*@,,@,=*<FCFECEEF,<FF78CF>E6C<>5*;>?<:***//<+CFGFF*;CEFGGGGC*;/*;@*2*8:EEG+<F79<<*2*2:CD+*<CCFC7F##################################################
@DE18INS60510:318:000000000-B6LD3:1:1101:21337:4960 1:N:0:GTAGAGGATTCTAGCT
TGGGGGATATTGCGCAATGGGGGCAACCCTGACGCAGCAACGCCGCGTGAAGGATGAAGGTTTTCGGATTGTAAACTTCTTTTATTAAGGACGAAACTTGACGGTACTTAATGAATAAGCTCCGGCTAACTACGTGCCAGCAGCCGCGGTAATACGTAGGAAGCAAGCGTTGTCCGGATTTACTGGGTGTAAAGGGTGCGTAGGCGGCTTTGCAAGTCAGATGTGAAATCTATGGGCTCAACCCATAAACTGCATTTGAAACTGTAGAGCTTGAGTGAAGTAG
+
GGGGGGGGGGGGGGGGGGGGGGGGGGGGGGGGGGDGGGGGGGGGGGGGGGGGGGGGGGGGFGGGGGGGGGGGGGGGGGGGGGGGGGGGGGGGGGGGGGGGGGGGGGGGGGGGGGGGGGGGCGGGGGGGGGGFGGG@EGGGGGGGGGGGGGDGGGGGG9CFFGGGGGGGGGGDFGGGGEDGGGGGGGGGGDFFGGFGGGGEGEGCGGGGGGGGGG?FGGFGGGCFGGCFGGGGGGFF@FFFFFFFGGF4=FGCGFF?>FAFGF*:B)84<=<2??BF>)646AF
@DE18INS60510:318:000000000-B6LD3:1:1101:8030:4965 1:N:0:GTAGAGGATTCTAGCT
TGGGGAATCTTCCGCAATGGGCGAAAGCCTGACGGAGCAACGCCGCGTGAGTGATGACGGCCTTCGGGTTGTAAAACTCTGTGATCCGGGACGAAAAGGCAGAGTGCGAAGAACAAACTGCATTGACGGTACCGGAAAAGCAAGCCACGGCTAACTACGTGCCAGCAGCCGCGGTAATACGTAGGTGGCAAGCGTTGTCCGGAATTATTGGGCGTAAAGCGCGCGCAGGCGGCTGCCCAAGTCACTCGTAAAAGTGCGGGGCTTAACCCCGTGATGGGAAGGA
+
CFGFEGGGGGGGGGGGGGFGGGGDFFGGGGGGGFDEGGGGGGGCEGGGGGGFFGGGGGGGGGGGGGGGEGFFGGGFGGGDFGGGGGGGGGGGGGGGGGGGGGGFFGDEGGGGGGFGGGGGGGGGGGGGGGGEGGDFEGGCFGGGFGGGGGGGGGGGGGGGGGGGFGGGGFGGEGEGGGFGG@9CEEGF6FECCEGGGCC+8C5*7@CGGDGGGG*>EFFCCDGGGGEGD5D3<5).87FGF8F*:2=*.10CGFB?F<>99BC4;:F2:51(433<><(4??4
@DE18INS60510:318:000000000-B6LD3:1:1101:15179:4968 1:N:0:GTAGAGGATTCTAGCT
TGGGGAATATTGCACAATGGGCGCAAGCCTGATGCAGCAACGCCGCGTGAAGGAAGACGGTTTTCGGATTGTAAACTTCTGTTCTTAGTGAAGAATAATGACGGTAGCTAAGGAGCAAGCCACGGCTAACTACGTGCCAGCAGCCGCGGTAATACGTAGGTGGCAAGCGTTGTCCGGAATTACTGGGTGTAAAGGGAGCGCAGGCGGGTGATCAAGTCAGCTGTGAAAACTACGGGCTTAACCCGTAGACTGCAGTTGAAACTGTTCATCTTGAGTGAAGTAG
+
GGGGGGGGGGGGGGGGGFFGGGGGGGGGGGGFGGGGGGGGFGGGGGGGGGGGGGGGGGGGGGGGGGGGGGFFGGGGCGGGGGGGGGGGBFGGGGGGGGGGFGGGGGGGGGGGGGGGGGGGEGGEGGGGGGGGGGGGGGGFGGGGFGGGDCGGGGGGGGGGGFGFGFFGGE>EGG?CECEGFGDGGFE@CEF9CFGGGGDGGGGGDEGG*CCC?FGF<DF*9:CDFDFGFF6DGCDE>57CBBFFG=:<)7:FGFF@FGBFGFCF=A#################
@DE18INS60510:318:000000000-B6LD3:1:1101:12257:4973 1:N:0:GTAGAGGATTCTAGCT
TGGGGAATTTTGGACAATGGGCGCAAGCCTGATCCAGCTATTCCGCGTGTGGGATGAAGGCCCTCGGGTTGTAAACCACTTTTGTAGAGAACGAAAAGACACCTTCGAATAAAGGGTGTTGCTGACGGTACTCTAAGAATAAGCACCGGCTAACTACGTGCCAGCAGCCGCGGTAATACGTAGGGTGCGAGCGTTAATCGGAATTACTGGGCGTAAAGGGTGCGCAGGCGGTTGAGTAAGACAGATGTGAAATCTCCGAGCTTAACTCGGGAATGGCATATGT
+
GFGGGGGGGGGGGGGGGGGGGGGGGGGGGGGGGGGGGGGGGGGGGGGGGGGGGGGGGGGGGGGGGGGGGGGGGGGGGGGGGGGGGGGGFFGGGGGGGGGGGGGGGGGGGGGGGGGGGGGGGGGGGGGGGGGGGGGGGGGGGGFGGGGGGGGGGGGGGGGFGGGGGGGGFGGGGFGGGGGGGFGGGGGGGGGGGGGGGGGGGGGGGFFGGGGGGEGGGGGGGGGGGGGGGDGGGGCFFBFF?FFFF<BFFFGGFF9@GD;FG><CFF=9:FB9>B?FFFA?###
@DE18INS60510:318:000000000-B6LD3:1:1101:20373:4979 1:N:0:GTAGAGGATTCTAGCT
TGGGGAATATTGCACAATGGGCGCAAGCCTGATGCAGCCATGCCGCGTGTATGAAGAAGGCCTTCGGGTTGTAAAGTACTTTCAGCGGGGAGGAAGGGAGTAAAGTTAATACCTTTGCTCATTGGCGTTACCCGCAGAAGAAGCACCGGCTAACTCCGTGCCAGCAGCCGCGGTAATACGGAGGGTGCAAGCGTTAATCGGAATTACTGGGCGTAAAGCGCACGCAGGCGGTTTGTTAAGTCAGATGTGCAATCCCCGGGCTCAACCTGGGAACTGCATCTGA
+
GFGGGGGGGGGGGGGGGGGGGGGGGGGGGGGGGGGGGGGFEGGGGGGGGGGGGGGGGGGGGGGGGGGGGGGEGGGGGGGGFFFGGFGGGGGGGGGGDGGGGGGGGGFFGGGGGGGGGGFFGGGGGGGCGGGGGEGGEEGGGGGGGGGGGGGGGGFGGGGGGGGGGGGFFEGGGGGGGGGGGGGGGGGGGFFGGEG>FFGGCGCFFCCCFGCFGEGGGGGCGGGGEDECEGG9<*9@?FCC*97@7+0*9*:2:@FFFG907)9FFFFF<FFB:?)4<A#####
@DE18INS60510:318:000000000-B6LD3:1:1101:22837:5001 1:N:0:GTAGAGGATTCTAGCT
TGGGGAATATTGCACAATGGGGGAAACCCTGATGCAGCGACGCCGCGTGGAGGAAGAAGGTCTTCGGATTGTAAACTCCTGTTGTTGAGGAAGATAATGACGGTACTCAACAAGGAAGTGACGGCTAACTACGTGCCAGCAGCCGCGGTAAAACGTAGGTCACAAGCGTTGTCCGGAATTACTGGGTGTAAAGGGAGCGCAGGCGGGAGAACAAGTTGGAAGTGAAATCCATGGGCTCAACCCATGAACTGCTTTCAAAACTGTTTTTCTTGAGTAGTGCAGA
+
GGGGGGGGGGGGGGGGGGGGGGGGGGGGGGGGGGGGGGGGGGGGGGGGGGGGGGGGGGGGGFGGGGGGGGGGGGGGGGGGGGGGGGGGGGGGGGGGGGGGGGGGGGGGGGGGGGGGGGGGGGGGGGGGGGGGGGGGGGGC8EGGGGEGEC;FGFGGGGGGGGGGGGGGGGGEGGGGGGGGGG<EFFFGEGGGGGGGDCGGGGGEEEGGGGGGGGG<EFGGGGGGDGGGDFGGGFFFFFGGFFEEGFFGFGGGG?@FGGFAGFGG4:48:42<B>452:?<<9=
@DE18INS60510:318:000000000-B6LD3:1:1101:11000:5001 1:N:0:GTAGAGGATTCTAGCT
TGGGGAATCTTCCGCAATAGGCGAAAGCCTGACGGAGCAACGCCGCGTGAGTGATGACGGCCTTCGGGTTGTAAAACTCTGTGATCCGGGACGAAAAGGCAGAGTGCGAAGAACAAACTGCATTGACGGTACCGGAAAAGCAAGCCACGGCTAACTACGTGCCAGCAGCCGCGGTAATACGTAGGTGGCAAGCGTTGTCCGGAATGATTGGGCGTAAAGCGCGCGCAGGCGGCTTCCCAAGTCCCTCTTAAAAGTGCGGGGCGTAACCCCGGGATGGGAAGGA
+
GGGFFGGGGGGGGGGGGGGGGGGGGGGGGGGGGEFFGGGGFGGGGGGGGGGGGGGGGGGGGGGGGGGG7CFCFF;@?DFFGGGGCGGGDGGGFFGGGGGGGGGGAFDFGGGGGGGGGGGGGGGEGGGGGGGGGGGEGGGFFFGGFFFGGGGGGGGGGGGFGGGGG>CGGFGGGGCEGFCCG9CFGFFFFGFFGG8EGEGGGG>E=+<:CFFGFC:ECFGFGGGGEDGGG=CGC>55@FFGFFF?<+<F=:C7>@9B0CBFC))/8854:3((,3(8?B?B?B5
@DE18INS60510:318:000000000-B6LD3:1:1101:19152:5010 1:N:0:GTAGAGGATTCTAGCT
TGGGGAATATTGCGCAATGGGGGAAACCCTGACGCAGCAACGCCGCGTGATTGAAGAAGGCCTTCGGGTTGTAAAGATCTTTAATCAGGGACGAAACAAATGACGGTACCTGAAGAATAAGCTCCGGCTAACTACGTGCCAGCAGCCGCGGTAATACGTAGGGAGCAAGCGTTATCCGGATTTACTGGGTGTAAAGGGCGCGCAGGCGGGCCGGCAAGTTGGAAGTGAAATCTATGGGCTTAACCCATAAACTGCTTTCAAAACTGCTGGTCTTGAGTGATGG
+
GGGGGGGGGGGGGGGGGGGGGGGGGGGGGGGGGGGGGDGGGGGFGGGGGECGGGGGGGGGGGGGGGGGGGGGGGGGGGGC@FFGGGGGFFGGGGGGGGGGGGGGGGGGGGCFFGGGGGGGGGGGGGGGDGGGGGGGGGGGGGGGGGGCGGGCGGFGGGFGGGGFEGGGGGGGGG>FGGGGGGGGGGGGGGGGGGGGFEGGGGGGGGGGGGGGGGCEGGF>FGGFGFGGGDGGGGFF@@FFFFFF>FEGFGGGCFFBF=)6C*>FF)=<?F1A>)6<:<ABDB4
@DE18INS60510:318:000000000-B6LD3:1:1101:21135:5016 1:N:0:GTAGAGGATTCTAGCT
AGGGGAATCTTCCGCAATGGGCGAAAGCCTGACGGAGCAACGCCGCGTGAGTGATGACGGCCTTCGGGTTGTAAAACTCTGTGATCCGGGACGAAAAGGCAGAGTGCGAAGAACAAACTGCATTGACGGTACCGGAAAAGCAAGCCACGGCTAACTACGTGCCAGCAGCCGCGGTAATACGTAGGCGGCAAGCGTTGTCCGGGATTATTGGGCGTAAAGCGCGCGCAGGCGGATTGGTCCGGCGGTCTTAGAAGTTCGGGGCTTAACCCCGGGATGGGATGGA
+
FGGGGGGGGGGGGGGGDEGGGGGGGGGFGGGGGG7B7BFGGGGGGGGGGGGGGGGGGGGDGGGGGGGGGFGGGGGGGGGFGGCCGGDGGGGGGGGFGGDGFFGGGGC<FGEEFGGGGGF?FFGF6CFGGGGGGGG5CGGGGGGGGGGGGGG>EGGGGGGGCCC7:C*;C58?EEEEECGFE:<EED5ECEDEC>CC5*<:AE*8:892A+3**2:=*CF>)7535<*)/:517)9)7174>)7)/2./0:*?*9@F7C>67:C4?5F################
@DE18INS60510:318:000000000-B6LD3:1:1101:19726:5019 1:N:0:GTAGAGGATTCTAGCT
TGAGGAATATTGGTCAATGGACGCAAGTCTGAACCAGCCATGCCGCGTGCAGGAAGACGGCTCTATGAGTTGTAAACTGCTTTTGTACGTGGGTAAACTCACCTACGTGTAGGTGACTGAAAGTATCGTACGAATAAGGATCGGCTAACTCCGTGCCAGCAGCCGCGGTAATACGGAGGATTCAAGCGTTATCCGGATTTATTGGGTTTAAAGGGTGCGTAGGCGGTTTGATAAGTTAGAGGTGAAATCCCGGGGCTTAACTCCGGAACTGCCTCTAATACTG
+
FGGGGGGGGGGGGGGGGGGGGGGGGGGFGGGGGGGGGGGGGGGGGGGGGGGGGGGGGGGGGGGGFGGGGGGGFGGGGGGGGGGGGGGGGEGGGGGGGGGGGGGGGGGGGGGGGGGGGGGGGGGGGGGGGGGGGGGGGGGFCGGGGGGGGGGGGGGGGGGGGGGGGGGGEGGGGGGGGGGG?BFF9FFGEEGGGGGGGE:EGGGGFGECCGGGGGGGGDGDDGGGGGE7CEGGGGGF?FGFFF@FGCFGF965D3>BGFB2:=CDDBD124>2(82:A><<A4@
@DE18INS60510:318:000000000-B6LD3:1:1101:24032:5039 1:N:0:GTAGAGGATTCTAGCT
TCGAGAATCATTCACAATGGGGGAAACCCTGATGGTGCGACGCCGCGTGGGGGAATGAAGGTCTTCGGATTGTAAACCCCTGTCATGTGGGAGCAAATTAAAAAGATAGTACCACAAGAGGAAGAGACGGCTAACTCTGTGCCAGCAGCCGCGGTAATACAGAGGTCTCAAGCGTTGTTCGGAATCACTGGGCGTAAAGCGTGCGTAGGCTGTTTCGTAAGTCGTGTGTGAAAGGCGCGGGCTCAACCCGCGGACGGCACATGATACTGCGAGACTAGAGTAA
+
GGGGGGGGGGGGGGGGGGGGGGGGGGGGGGGGGGGGGGGGGGGGGGGGGGGGGGGGGGGGGGGGFGGGGGGFGGGFFFGGGGGGGGGGFGGGGGGGGGGGDDFGGGGGGGGGGFGGGGGGGGGGGGGGGGGGGGGGGFGGGGGGGGGGGGGGGGGGGGGGGGGGGGGGFGGGGGFEGE>CGGGGGGGGGGCFGGGGGGGGGGGGGGEGGGGC;C+CEGGGGGGDFG=FCFGGGGGFFFGDED5>FG@G3DGGGB:BGGF046CGFFF<<F0;;>BA7:<B6<4
@DE18INS60510:318:000000000-B6LD3:1:1101:19306:5085 1:N:0:GTAGAGGATTCTAGCT
TAGGGAATTTTCGGCAATGGGGGGGACCCTGACCGAGCAACGCCGCGTGAAGGAAGAAGGAATTCGTTCTGTAAACTTCTGTTATAAAGGAAGAACGGCGGATATAGGGAATGATATCCGAGTGACGGTACTTTATGAGAAAGCCACGGCTAACTACGTGCCAGCAGCCGCGGTAATACGTAGGTGGTGAGCGTTATCCGGAATTATTGGGCGTAAAGAGGGAGCAGGCGGCGGCAGAGGTCTGTGGTGAAAGACTGAAGCTTAACTTCAGTAAGCCATAGAA
+
GGGGGGGGGGGGGGGGGGGGGGGGGGGGGGGGFFGGGGGGGGGGGGGGGGGGGGGGGGGFFGGGGGGGGGGGGGGGGGGCGEGGGGGGGGGGGGGGGGGGGGGGGGGGGFFCFGGGGGGGGGGGGGGGGGGFGGGGGGGGGGGGGGGGGGEGFGGGGGGGGGGGGGGGGGGGEEGGGGGGCGDGGGGGGGFGGGGGCEFECGEGE:CFCCCFEEGDGGGGGDCDDCFFE5CDD718BFGG97FFCEF9<FFGGFFFGGAF4/?F?<*69BA>AAB<??FF?FB
@DE18INS60510:318:000000000-B6LD3:1:1101:15804:5120 1:N:0:GTAGAGGATTCTAGCT
TGGGGAATCTTCCGCAATGGGCGAAAGCCTGACGGAGCAACGCCGCGTGAGTGATGACGGCCTTCGGGTTGTAAAACTCTGTGATCCGGGACGAAAAGGCAGAGTGCGAAGAACAAACTGCATTGACGGTACCGGAAAAGCAAGCCACGGCTAACTACGTGCCAGCAGCCGCGGTAATACGTAGGTGGCAAGCGTTGTCCGGAATTATTGGGCGTAAAGCGCGCGCAGGCGGCTTCCCAAGTCCCTCTCAAAAGTGCGGGGCTTAACCCCGTGATGGGAAGGA
+
GFGGGGGGGGGGGGGGEGFFGGGGGGGDFFGGGGGGGGGG<FGFEGGGGGGGGGGGGGEEGGGGGGGGGGGGGGGGGGGGFGGGGFGGDGGGGGGGGGEGGGFGGGGGGEEGGGGGGGGGGGGGGGFGG7FDGFFGGGGFGGGGGGGGGGGGGGGGGGGGGGGGGFGFGGDGGE:CEGGGG@9CEGGGGGGF8?EEEGGFGGGG5@EGGGGF5=:5CGCFDDCGC<EGGGGGGGDFFFGGF=BFC:@4)20:77777D09D@<5@<F<?@9-3032308?###
@DE18INS60510:318:000000000-B6LD3:1:1101:24946:5130 1:N:0:GTAGAGGATTCTAGCT
TGGGGAATATTGCACAATGAGCGCAAGCCTGATGCAGCCATGCCGCGTGTATGAAGAAGGCCTTCGGGTTGTAAAGTACTTTCAGCGGGGAGGAAGGGAGTAAAGTTAATACCTTTGCTCATTGACGTTACCCGCAGAAGAAGCACCGGCTAACTCCGTGCCAGCAGCCGCGGTAATACGGAGGGTGCAAGCGTTAATCGGAATTACTGGGCGTAAAGCGCACGCAGGCGGTTTGTTAAGTCAGATGTGAAATCCCAGGGCGCAACCTGGGAACTGCAGCTGA
+
GAFGGEGGFGGGGGGGGGGGGGFGGGGGGGGGGGGGGGGGFGGGEGGGGCFF9FFGGGGGGCEGFGGEFFEGGFGGGGGGCGGGGGGGG7+@CGFDGDDFFFFFGFGGFG?FFGGGGGGAFFGGGG=BDFFGGGGEFGGGGCFGE,D5F>F:FGFGGGGGGGFGCGF6CBB@@GGEGGGGEG@E*=8EFGGFEEGGGGFFGGGFEGG7CCCC=EEGGGGDD357CDC<E5CC3DDF56>FFF?**+*2/::7D6@)6*(8>)9C>9@??F#############
@DE18INS60510:318:000000000-B6LD3:1:1101:15560:5133 1:N:0:GTAGAGGATTCTAGCT
TGGGGAATCTTCCGCAATGGACGAAAGTCTGACGGAGCAACGCCGCGTGAGTGATGACGGCCTTCGGGTTGTAAAGCTCTGTTAATCGGGACGAAAGGCCTTCTTGCGAATAGTTAGAAGGATTGACGGTACCGGAATAGAAAGCCACGGCTAACTACGTGCCAGCAGCCGCGGTAATACGTAGGTGGCAAGCGTTGTCCGGAATTATTGGGCGTAAAGCGCGCGCAGGCGGATTGGTCAGTCTGTCTTAAAAGTTCGGGGCTTAACCCCGTGATGGGATGGA
+
GGGGGGGGGGGGGGGGGGGGGGGGGGGGGGGGGGGEGGGGGGGGGGGFGGGGGGGGGGGGGGGGGGGGGCGFGGGGGGGGGGGGGGGGGGGGGGGGGGGGGGGGGGGGGGGGGGGGGGGGGGGGGGGGGGGGGGGGGGGGGGGFGGGGGGGGGGGGGGGFGGGGGGGGGGGGGGGGGGGGGGGGGGGGGFFGGG5:EEGGGGCEGDGGGGGCFGCEGGGGGDGGCDGGGGGG:3C>FFCFF6?FGDF:7:C77@?6DG9>DEG<@<64<)7<BF?A?F7??FF
@DE18INS60510:318:000000000-B6LD3:1:1101:21521:5146 1:N:0:GTAGAGGATTCTAGCT
TGAGGAATATTGGTCAATGGACGCAAGTCTGAACCAGCCATGCCGCGTGCAGGAAGACGGCTCTATGAGTTGTAAACTGCTTTTGTACGAGGGTAAACTCACCTACGTGTAGGTGACTGAAAGTATCGTACGAATAAGGATCGGCTAACTCCGTGCCAGCAGCCGCGGTAATACGGAGGATTCAAGCGTTATCCGGATTTATTGGGTTTAAAGGGTGCGTAGGCGGTTTGATAAGTTAGAGGTGAAATCCCGGGGCTTAACTCCGGAACTGCCTCTAATACTG
+
GFGGGGGGFGGCFGGGGGGGGGGGGGGFGGGGGGGGGGGGGGGGDGGG:FGGGGGGGGGGGGGG9FFGGGGGGGGGFGFFGGGGCFGGGFGGGGGGGGGGGGGGGGGGGGGGGGGGGGGFGGGGGGGGGGGGGGGGGFGGGGGGGGGGGGGGGGGGGGGGGGGCEDGDEGGGGGGGGGGGGGC@FFFEGEGGGGGD:C=BFGG?CG;EEG?FGGGGEGGDGDGGGG*7=ECFD7:@FFGGFFFFGGFGF4D79BFF5<?9FFFGFFE>BFFFFFF03A2<BFF
@DE18INS60510:318:000000000-B6LD3:1:1101:13729:5150 1:N:0:GTAGAGGATTCTAGCT
TGGGGAATATTGCACAATGGGCGCAAGCCTGATGCAGCCATGCCGCGTGTATGAAGAAGGCCTTCGGGTTGTAAAGTACTTTCAGCGGGGAGGAAGGGAGTAAAGTTAATACCTTTGCTCATTGACGTTACCCGCAGAAGAAGCACCGGCTAACTCCGTGCCAGCAGCCGCGGTAATACGGAGGGTGCAAGCGTTAATCGGAATTACTGGGCGTAAAGCGCACGCAGGCGGTTTGTTAAGTCAGATGTGAAATCCCCGGGCTCAACCTGGGAACTGCATCTGA
+
GGGGGGGGGGGGGGGGGGGGGGGGGGGGGGGGGGGGGGGGGGGGGDGGGGGGGGGGGGGFFGGGGGGGFGGGGGGGGGGGGGGGGGGGGGGGGDGGGGGGGGGGGGGGGGGGGGGGGGGGGGGGGGGGGGGGGGGGGGGGGGGGGG7FGGGGGGGFGGGGGGGGGGGGGGDGGGFGAFGFGDDEGGDGGGFCGGGEFGGGGGDFGFGFFGGGGGGGGGGGGGGGG:EGGGG)97C)7@CC=?BFGE?:9FG7C=6?GGFFG)7=FF)37>67::??#######
@DE18INS60510:318:000000000-B6LD3:1:1101:16994:5165 1:N:0:GTAGAGGATTCTAGCT
TGGGGAATTTTGGACAATGGGCGCAAGCCTGATCCAGCTATTCCGCGTGTGGGATGAAGGCCCTCGGGTTGTAAACCACTTTTGTAGAGAACGAAAAGACATCTTCGAATAAAGGATGTTGCTGACGGTACTCTAAGAATAAGCACCGGCTAACTACGTGCCAGCAGCCGCGGTAATACGTAGGGTGCGAGCGTTAATCGGAATTACTGGGCGTAGAGGGTGCGCAGGCGGTTGAGTAAGACAGATGTGAAATCCCCGAGCTTAACTCGGGAATGGCATATGT
+
GGGGGGEGGGGGGGGGFGGGGGGGGGGGGGGGGGGGGGFGGGGGGGGGGGGGGGGGGGGGGGGGGGGGFGFFGGGGG4B::CFEGGGCDFGGGGGGGGGGGGGGCFGGFGGGGGGFGFGGGGGGGGGGGGGGGGGGGGGGFGGGGGGGGGGGGGGGGGGG7FCGGFGGGGGGGGGGFFGG9:FG8CEEGGEGGGGGFGGEEEEFGGGGGGGGGE5>CCFDGG:9CDGGGGG7CGFFFF7D4?@F4:=??FGCGFFFFD>>356*=A?)8BBF;?>8::A####
@DE18INS60510:318:000000000-B6LD3:1:1101:23335:5180 1:N:0:GTAGAGGATTCTAGCT
TGGGGAATATTGCACAATGGGGGGAACCCTGATGCAGCGACGCCGCGTGAGCGAAGAAGGTCTTCGAATCGTAAAGCTCTGTCCTATGAGAAGATAATGACGGTATCATAGGAGGAAGCCCCGGCTAAATACGTGCCAGCAGCCGCGGTAATACGTATGGGGCGAGCGTTGTCCGGAATTATTGGGCGTAAAGGGTACGTAGGCGGTTTTTTAAGTCAGGTGTGAAAGCGTGAGGCTTAACCTCATTAAGCACTTGAAACTGGAAGACGTGAGTGAAGGAGAG
+
GGGGGGGGGGGGGGGGFGGGGGGGGGGGGGGGGGGGGGGGGGGGGGGGGGGFGGGGGGGGGGGGFGGGGGGGGGGGGCGFGGGGGGGFGGGGFGFGG?EGGGG?FGFFCGGGGGGGGGGGGGGGGGEGGFGGGGGGGGGGGGGGGGGGEGGGGGGFGGGGGGEEDGGC8;CEGGGDCEFCGFGFGGGGE58CFGCCFGGCFFEFGGG58@=CFFGGGGFFFFCDGF9C?EDGGGDFFFG>??7)9CBGBGFGG467*7>BC?CFFB@:(74:?24)6<::?<D
@DE18INS60510:318:000000000-B6LD3:1:1101:5183:5181 1:N:0:GTAGCGGATTCTAGCT
TGGGGAATCTTCCGCCATGGGCGAAAGCCTGACGAAGCAACGCCGCGCGAGTGATGACGGCCTTCGGGTTGTAAAACTCTGTGATCCGGGACGAACAGGCAGAGTGCGAAGAACAAACTGCATTGACGGTACCGGAAAAGCAAGCCACGGCTAACTCCGTTCCAGCAGCCGCGGTAATACTTCGGTGGCACGCGTTGTCCGGCATTATTTGGCGTACCGCGCGCTCAGGCGGCTTCCCACGTCCCTCTTAACCGTTCGGGGCTTAACCACGTTCTTGGCATGA
+
<9FC+FFEEFGCF;F,@C@8,<+8@CFFGGCFCF,8BF,CE+@FGEFC+:F@FAF,,:?+=:FFG?FGGECFFFCCFFFGD?,A<FF=F+@F:CE7+BFEDF+BF9>F3CC+:<,,,BF,<>FEA;F**><>FGCBFFG?E,<,<CFFG7:C*<F@,:1C:F:,+B9CFGC*:*:ECC+<+++*/;*1;:9>E*C::;C+*:185C:C7<CGG######################################################################
@DE18INS60510:318:000000000-B6LD3:1:1101:5201:5195 1:N:0:GTAGAGGATTCTAGCT
TGGGGAATCTTCCGCAATGGGCGAAAGCCTGACGGAGCAACGCCGCGCGAGTGATGACGGCCTTCGGGTTGTAAAACTCTGTGATCCGGGACGAAAAGGCAGAGTGCGAAGAACAAACTGCATTGACGGTACCGGAAAAGCAAGCCACGGCTAACTACGTGCCAGCAGCCGCGGTAATACGTAGGTGGCAAGCGTTGTCCGGAATTATTGGGCGTAAAGCGCGCGCAGGCGGCTTCCCAAGTCCCTCTTCAACGTGCGGGGCTTCACCCCGTGATGGGAAGGA
+
EFGGGGGCFFGGGFGGGFGGFFFGGGEDG@FGGEGEGGGGFGGCGGEEGGGGEFAFFGGGDE>8FGGGFFGCFFGGGFGCD?EFBFFDDFGGGGGGFAFGGGGGFECFGGGFDGFGGG=3<FG=FFGGGECF:CEEGEGGGGGFFFGGDEF@GFFCGGG:FFFF@FCFGGGDGD:>EEE980<@><CD>FE@CC*;8C?F?C:E*+<9+<<CC5/>EGGGD:CDDGEDGDC<)1)8@?CF;646CCFG=*;C*7.85342C@#####################
@DE18INS60510:318:000000000-B6LD3:1:1101:19340:5200 1:N:0:GTAGAGGATTCTAGCT
TGGGGAATATTGCACAATGGGGGAAACCCTGATGCAGCGACGCCGCGTGGAGGAAGAAGGTCTTCGGATTGTAAACTCCTGTTGTTGAGGAAGATAATGACGGTACTCAACAAGGAAGTGACGGCTAACTACGTGCCAGCAGCCGCGGTAAAACGTAGGTCACAAGCGTTGTCCGGAATTACTGGGTGTAAAGGGAGCGCAGGCGGGAGAACAAGTTGGAAGTGAAATCCATGGGCTCAACCCATGAACTGCTTTCAAAACTGTTTTTCTTGAGTAGTGCAGA
+
GGGGGGGGGGGGGGGGGGGGGGGGGGGFGGGGGGGGGGGGGGGGGGGGGGGGGGGGGGGGGGGGGGGGGGGGGGGGGGGGGGGGGGGGGGGGGGGGGGGGGGGGGGGGGGGGGGGGGGGGGGGGGGGGGGGGGGGGGGGGGGGGGGGGGGGGGGGFGGGGGGGGGGFGEGGGGGGGGGGGGGGGGGCEEGFGGGGGGGGGGGGGGGGGGGGGGGGFFFGGGGGGGGGGGCF*:DGF5F=FF)>BFGFGFGGF76@FGGFFGFGGFFFBF79>>?FFFF?AFFF
@DE18INS60510:318:000000000-B6LD3:1:1101:16209:5217 1:N:0:GTAGAGGATTCTAGCT
TGAGGAATATTGGTCAATGGACGCAAGTCTGAACCAGCCATGCCGCGTGCAGGAAGACGGCTCTATGAGTTGTAAACTGCTTTTGTACGAGGGTAAACTCACCTACGTGTAGGTGACTGAAAGTATCGTACGAATAAGGATCGGCTAACTCCGTGCCAGCAGCCGCGGTAATACGGAGGATTCAAGCGTTATCCGGATTTATTGGGTTTAAAGGGTGCGTAGGCGGTTTGATAAGTTAGAGGTGAAATCCCGGGGCTTAACTCCGGAACTGCCTCTAATACTG
+
GGGGGGGGGGGFGFGGGGGGGGGGGGGFGGGGGGGGGGGGGGGGCGGGGGGGGGGGGGGGGGGGGGFGECFFAFGGFGGFGGFGGGGGGGDEGFGGGGCGGFGGGGGGGGGDGBDFFGDGFGGGGFGGGFEGGF<FGGGGCFGGGGGGGFCGEFGEGGFCFGGGGGGGGEG9FGGEE:CC<EGGGGGGGDGGGFGEE5=CFGGGDGCC8CEEGGGGGGGCGGGGGG/>7CCCGGGBFF7CFFFFGGFGFFGD5>EEDC0:D42CBFDBF?BFFFF026256<F
@DE18INS60510:318:000000000-B6LD3:1:1101:14000:5231 1:N:0:GTAGAGGATTCTAGCT
TCGAGAATCATTCACAATGGGGGAAACCCTGATGGTGCGACGCCGCGTGGGGGAATGAAGGTCTTCGGATTGTAAACCCCTGTCATGTGGGAGCAAATTAAAAAGATAGTACCACAAGAGGAAGAGACGGCTAACTCTGTGCCAGCAGCCGCGGTAATACAGAGGTCTCAAGCGTTGTTCGGAATCACTGGGCGTAAAGCGTGCGTAGGCTGTTTCGTAAGTCGTGTGTGAAAGGCGCGGGCTCAACCCGCGGACGGCACATGATACTGCGAGACTAGAGTAA
+
GGGGGGGGGGGGGGGGGGGGGGGGGGGGGGGGGGGGGGGGGGGGGGGGGGGGGGGGGGGGGGGGGGGGGGGGGGGGGGGGGGGGGGGGGGGGGGGGGGGGGGGGGGGGGGGGGGGGGGGGGGGGGGGGGGGGGGGGGGGGGGGGGGGGGGGGGGGFGGF9FGGGGGGGGGGGGGGGFGGGGGGGGGGGGGGGGGGGGGGFGC8*CEGGGG?=CC?GGGGFGFGG@DCGCGGGFGGFFFGGBFDFGG?GDGGGG>EFGG>6CFGG?BFA9BF9BBFB<>2>ADF
@DE18INS60510:318:000000000-B6LD3:1:1101:20883:5235 1:N:0:GTAGAGGATTCTAGCT
TGGGGAATATTGCACAATGGGGGAAACCCTGATGCAGCGACGCCGCGTGGAGGAAGAAGGTCTTCGGATTGTAAACTCCTGTTGTTGAGGAAGGTAATGACGGTACTCAACAAGGAAGTGACGGCTAACTACGTGCCAGCAGCCGCGGTAAAACGTAGGTCACAAGCGTTGTCCGGAATTACTGGGTGTAAAGGGAGCGCAGGCGGGAGAACAAGTTGGAAGTGAAATCCATGGGCTCAACCCATGAACTGCTTTCAAAACTGTTTTTCTTGAGTAGTGCAGA
+
GGGGGGGGGGGGGGGGGGGGGGGGGGGFEGGGGGGGGGEGGGGGGGGGGGGGGGGGGGGGGGGGGGGGGGGGGGGGGGGGGGGGGGGGGGGGGGGGGGGGGGGGGGFGGGGGGFFGGGGGGGGGGGGGGGGGGGGGGGGFGGGCFGGGGGGGGGGGGGGGGGFGFBCGBCEEF@EGGGGGGGFGGGBEBCCCGGCFGGGGGGGGE8EEGGCFGGGC7DFGGGGGFFG>FAFC>F357>C4@:>BFCF7**>9:=@=CFA<7)C77<F3:8AAFFBA<<?FFFF
@DE18INS60510:318:000000000-B6LD3:1:1101:16361:5237 1:N:0:GTAGAGGATTCTAGCT
TGGGGAATCTTCCGCAATGGGCGAAAGCCTGACGGAGCAACGCCGCGTGAGTGATGACGGCCTTCGGGTTGTAAAACTCTGTGATCCGGGACGAAAAGGCAGAGTGCGAAGAACAAACTGCATTGACGGTACTGGAAAAGCAAGCCACGGCTAACTACGTGCCAGCAGCCGCGGTAATACGTAGGTGGCAAGCGTTGTCCGGAATTATTGGGCGTAAAGCGCGCGCAGGCGGCTTCCCAAGTCCCTCTTAAAAGTGCGGGGCTTAACCCCGTGATGGGAAGGA
+
FGGGGGGGGGGGGGGGGGGGGGGGGGGGGGGGGGGGGGGGGGGGGGGGGGGGGGGGGGGGGGGGGGGGGGGGGGGGGGGGGFGGGGGGGEGGGGGGGGDGGGGGGGGGGGGGGGGGGGGGGGGGGGGGEGGGGGGGGGGGGFGGGFGGGCFCEEGGGGGGGGDFGGGGGGGGGG>8EGFGGFGGCFGGGGEGGGGEEEGGGGGGFFGCGCFFEGGGGGGCDDECCDEDCDCDC)17?FFGFFFFGFFC42:*CFFFGG>>D;DFFAF2<>>3?0:A><(4:B4
@DE18INS60510:318:000000000-B6LD3:1:1101:21205:5241 1:N:0:GTAGAGGATTCTAGCT
TGGGGAATATTGCACAATGGGCGAAAGCCTGATGCAGCCATGCCGCGTGTATGAAGAAGGCCTTCGGGTTGTAAAGTACTTTCAGCGGGGAGGAAGGCGTTGTGGTTAATAACCTCAGCGATTGACGTTACCCGCAGAAGAAGCACCGGCTAACTCCGTGCCAGCAGCCGCGGTAATACGGAGGGTGCAAGCGTTAATCGGAATTACTGGGCGTAAAGCGCACGCAGGCGGTTTGTCAAGTCGGATGTGAAATCCCCGGGCCCAACCTGGGAACTGCATTCGA
+
GGGGGGGGGGGGGGGGGGGGGGGGGGGGGGGGGGGGGGGGGGGGGGGGGGGGGGAFGEEGGGGGGGGGFDGGGGGGGGGGGGGGFGEDGG7FFGGGGGGGGGGGGGGGGGGGGGFGGGGFFAGGGGGGGGGGGGGGGGGGGGGGGGGGGGGGGFGF@CFFEFGFGGGGGGGEGGCEFGGGGDEGGEGGC?9E>588@FGD55;C6<EG?FGCEG=EGDGCGGGGE)*12>D/)*1>?@C=**.;C=BGFCDFFFF;C729<))1<18::@6(5(44<24A<B?
@DE18INS60510:318:000000000-B6LD3:1:1101:25019:5254 1:N:0:GTAGCGGATTCTAGCT
TGGGGAATTTTGGACAATGGGCGCAAGCCTGATCCAGCTATTCCGCGTGTGGGATGAAGGCCCTCGGGTTGTAAACCACTTTTGTAGAGAACGAAAAGACACCTTCGAATAAAGGGTGTTGCTGACGGTACTCTAAGAATAAGCACCGGCTAACTACGTGCCAGCAGCCGCGGTAATACGTAGGGTGCGAGCGTTAATCGGAATTACTGGGCGTAAAGGGTGCGCAGGCGGTTGAGTAAGACAGATGTGAAATCCCCGAGCTTAACTCGGGAATGGCATATGT
+
GFGGGGGGGGGGGGGGGFGGGGGGGGGGGGGFGGGGGGGGGGGGGGGG7FDFDGGGGGGGGFGGGGGGGGGGGGGGGGGFGGGGGDGFGGFGDCGGGGGGGGGGGGGGGGGGGGGGGGGGGGGCFGGEGFGGGGGGFGGGGCFFFGFGEGGGGGGGGGGDGGGGGGGGGGGGGGGGGGGGGGGGGGDDGGGGGGGGGGGFGGGGGFGGGGGGGEGGGGGGG3CGDGGGDGGGGGCFF?G>@FFFG??CF>FDGFFFGG>BGFGGFA49:@BF(47??BD0<<F
@DE18INS60510:318:000000000-B6LD3:1:1101:13994:5273 1:N:0:GTAGAGGATTCTAGCT
TGGGGGATATTGCGCAATGGGGGCAACCCTGACGCAGCAACGCCGCGTGAAGGATGAAGGTTTTCGGATTGTAAACTTCTTTTATTAAGGACGAAAAATGACGGTACTTAATGAATAAGCTCCGGCTAACTACGTGCCAGCAGCCGCGGTAATACGTAGGGAGCAAGCGTTGTCCGGATTTACTGGGTGTAAAGGGTGCGTAGGCGGCTTTGCAAGTCAGATGTGAAATCTATGGGCTCAACCCATAAACTGCATTTGAAACTGTAGAGCTTGAGTGAAGTAG
+
GGGGGGGGGGGGGGGGGGGGGGGGGGGGGGGGGGGGGGGGFGGGCEGFGGGGGGGGGGGGFGGGGGGGGGGGGGGGGGGGGGGFGGGGGFGGGGGGGGGGGGGGGGGGGGGGGGGGGGGGGGGGGGGGGGGGGGGGGGGGGGGGGGGGGGGGGGGGGGGGGFGGGGGGGGGGGGGGGGGGGCECGGGGGGGGGGGGGGGGEGGGGGGGGG?CFFFC9CFCFGGGGGGGGFGGGGGFFF:DFF>)9FF=@FFFDF64DGFFGFFGFFFFBFD(4?2)3<BFBBF
@DE18INS60510:318:000000000-B6LD3:1:1101:20885:5276 1:N:0:GTAGAGGATTCTAGCT
TGGGGAATCTTCCGCAATGGACGAAAGTCTGACGGAGCAACGCCGCGTGAGTGATGACGGCCTTCGGGTTGTAAAGCTCTGTTAATCGGGACGAAAGGCCTTCTTGCGAATAGTTAGAAGGATTGACGGTACCGGAATAGAAAGCCACGGCTAACTACGTGCCAGCAGCCGCGGTAATACGTAGGTGGCAAGCGTTGTCCGGAATTATTGGGCGTAAAGCGCGCGCAGGCGGATTGGTCAGTCTGTCTTAAAAGTTCGGGGCTTAACCCCGTTATGGGATGGA
+
GGGGGGGGGGGGGGGGGGGGGGGGGGGFGGGGGGGGGGGGGGGGGGGGGGGGGGGGGGGGGGGGGGGGGGGEGGGGGDGGGFGGFFDGDFGGGGGGGGGGGGGGGGGGGEGGGGGGGGGGGGGGGFGFGGGGGGGGGGGGGGGGGGGGGGGGGGGGGGGGGGGGGGGFGFGG<CFG7BFGGGGGGCGGGGGFFEEGGGFEGGGEG?EFDCF5FC>EGCFGGGG<E:75**97719:FFFCF*9*:0**1CFG7===7D>>D>7DF<F################
@DE18INS60510:318:000000000-B6LD3:1:1101:16883:5287 1:N:0:GTAGAGCATTCTAGCG
TGGGGAATCTTCCGCAATGGGGGAAAGCCTGACGGAGCGACGCCGCGTGAGTGATGAAGGACTTCGGGATGTAAAACTCTGTCATCCGGGACGAAAAGGCAGAGACCGAAGAACAAAGTGCATTGACGGTACCTGACAAGAAAGCCACTGCTAACTACGTGCCAACAGCCGCCGGAATATACAGGTTGCAAGCGGTGTCCGGACGTATGGGGCGGAATGCTCGCGCAGCCCGCTGCCCAAGTCCCTGTCAACAGTGCGGAGTATAAAACTGGGATGGGGGGGA
+
GGGGGGGG9FG<FBFGGGGGG,FGGG8FGGGG8F+CFG+CFGGGGGGGGGGGGG<FF,F,,4,CEFG++@FFGGG<FDGG,E,E,C8FEGG:FFGEG8F########################################################################################################################################################################################
@DE18INS60510:318:000000000-B6LD3:1:1101:26258:5304 1:N:0:GTAGAGGATTCTAGCT
TGGGGAATCTTCCGCAATGGGCGAAAGCCTGACGGAGCAACGCCGCGTGAGTGATGACGGCCTTCGGGTTGTAAAACTCTGTGATCCGGGACGAAAAGGCAGAGTGCGAAGAACAAACTGCATTGACGGTACCGGAAAAGCAAGCCACGGCTAACTACGTGCCAGCAGCCGCGGTAATACGTAGGTGGCAAGCGTTGTCCGGAATTATTGGGCGTAAAGCGCGCGCAGGCGGCTTCCCAAGTCCCTCTTAAAAGGGCGGGGCTTAACCCCGTGATGGGAAGGA
+
GGGGGGGGGGGGGGGGGGGGGGGGGGGGGGGGGGGGGGGGGGGGGGGGGGGGGGGGGGGGGGGGGGGGGGGGGGGGGGGGGGGGGGGGGGGGGGGGGGGGGGGGGGGGGGGGGGGGGGGGGGGGGGGGGEFFGGGGGEGGGGGGGFGGGGGDGFGGGGGGGGGGGGGFGGGGGGCGGGGGGCFGGGGGGGGFFCC>ECEGGGCEEDG7FECGGECGGGGGGGGGGGGDEGCDC9<?FF7CF@@=D<@D?7:*07))/>71CDDGFAF<BDB?08?DF?F??F4
@DE18INS60510:318:000000000-B6LD3:1:1101:9472:5310 1:N:0:GTAGAGGATTCTAGCT
TGGGGAATATTGCACAATGGAGGAAACTCTGATGCAGCGATGCCGCGTGAGGGGAGAAGGTTTTAGGATTGTAAACCTCTGTCTTCAGGGACGAAAAAAGACGGTACCTGAGGAGGAAGCTCCGGCTAACTACGTGCTAGCAGCCGCGGTAATACGCAGGGAGCGAGCGTTGTACGGAATTACTGGGTGTAAAGGGAGCGTAGGCGGGATCGCAAGCCAGAGGTGTAAACTATGGGCTCAACCCATAAACTGCATTTGACACTGTGGTTCTCGCGTGAAGGAG
+
GGF@@@CFF<-,CCEF9ACFG?F7@CC@<,6,6CCEFEDGGGGGGGGF@,8CB@BEGFGGGCED?CFACF<C?,5C,CCFGGGG9F9FA<+A=4>FGGD7FFFEFF+C,:,,BFCF+BFFC<FFDEG+3@DFFEFE++7D@F9<D:7<*1>*3@F@7FC7<*CCEEGCC<CEG,,1:BG*+<FC98*?C*+:@7+*;8=C888*0:*8>5CC5*:5*9FGF*:F=*2*<FF7C7>F>4*997>>DFFG###################################
@DE18INS60510:318:000000000-B6LD3:1:1101:12219:5312 1:N:0:GTAGAGGATTCTAGCT
TGGGGAATCTTCCGCAATGGACGAAAGTCTGACGGAGCAACGCCGCGTGAGTGATGACGGCCTTCGGGTTGTAAAGCTCTGTCAATCGGGACGAAAGGCCTTCTTGCGAATAGTTAGAAGGATTGACGGTACCGGAATAGAAAGCCACGGCTAACTACGTGCCAGCAGCCGCGGTAATACGTAGGTGGCAAGCGTTGTCCGGAATTATTTGGCGTAAAGCTCGCGCAGGCGGATTGGTCAGTCTGTCTTAAAAGTTCGGGGCTTAACACCGTGATGTGAAGGA
+
GGGGGGGGFGGGFCFGCGGGGGFCFGD5FGGGCG7FGGFGGGGFFGGGGGG@FFC9F>F@7>CGFGGC>FEEGFGGGGGG9F,@@,8FEFE:CEGGG7<:82>C,8FFFF:*28?FDC9C/,3C,<:8:EFGC*>5**:0<C9:CGFGEEGGGFFGGGGF8;EF?F?68*:C5*2*;E@:C9:EEG6FFFG58CCCE*0<;EE8C+<<E+<987:*//:**2*1:7CD=:<D)/*))0*:.1@9F:7D8C7::@F67D#########################
@DE18INS60510:318:000000000-B6LD3:1:1101:22405:5323 1:N:0:GTAGAGGATTCTAGCT
TGGGGAATATTGCACAATGGGCGCAAGCCTGATGCAGCCATGCCGCGTGTATGAAGAAGGCCTTCGGGTTGTAAAGTACTTTCAGCGGGAAGGAAGGGAGTATAGTTAATACCTTTACTCATTGACGTTACCCGCAGAAGAAGCACCGGCTAACTCCGTGCCAGCAGCCGCGGTAATACGGAGGGTGCAAGCGTTAATCGGAATTACTGGGCGTAAAGCGCACGCAGGCGGTTTGTTAAGTCAGATGTGAAATCCCCGGGCTCAACCTGGGAACTGCATCTGA
+
GGGGGGGGGGGGGGGGGGGGGGGGGGGGGGGGGGGGGGGGGGGGGGGGGGGGGGGGGGGGGGGGGGGGGGGGGGGGGGGFFGGGGGGGGFGGGGGFEGGGGFGGGGGGGGGGGGGGGFGGGGGGGGGGGGGGGGGGGGGGGGGGGGGGGGGGGGGGGGGGGGGGGGGGGGGGGGGGGGGGGGGGGEGGGGGGGGGGCEGGGGGGGGGGEFGGGEGGGGGGGGGGGDGGGGGDG<DFFFGGF===70=FFGGGFFFFGG>>D.C6??F0:FFFFB?2)42<<<F
@DE18INS60510:318:000000000-B6LD3:1:1101:17063:5334 1:N:0:GTAGAGGATTCTAGCT
TGAGGAATATTGGTCAATGGACGCAAGTCTGAGCCAGCCATGCCGCGTGCAGGAAGACGGCTCTATGAGTTGTAAACTGCTTTTGTACGAGGGTAAACTCACCCACGTGTAGGTGACTGAAAGTATCGTACGAATAAGGATCGGCTAACTCCGTGCCAGCAGCCGCGGTAATACGGAGGATTCAAGCGTTATCTGGATTTACTGGGTGTAAAGGGAGCGCAGGCGGTACGGCAAGTCTGATGTGAAATCCCGGGGCTCAACCCCGGTACTGCATTGGAAACTG
+
GGGGGGGGGGGGGDGEFGGFGGGGGGGFGGGGGGGGGGGGGGGGDGGGGGGGGGGGGGGGGFGG9CFGFCCEAFGGGAEGGGGGGGGGEFGGGGGGGGGGGGGGGGGGGGGGGGCGGGGGGGGGGGGGGGGGGCFGGGGGGGGGGGGGGGGGGFFGGGGGGGGGGGGGGG>CFCFGGGDGG7FFFDCGEGCEGGGCEFFGGGGCGGGGGGF7@CEGGGGGGGGGGDGCEGGGD7CF@FGFFFFFDFFFF<6737@EC<<<F4C<@BE9?4:<<<A?:7)4?DF
@DE18INS60510:318:000000000-B6LD3:1:1101:22515:5342 1:N:0:GTAGAGGATTCTAGCT
TGGGGAATATTGCGCAATGGGGGCAACCCTGACGCAGCCATGCCGCGTGAATGAAGAAGGCCTTCGGGTCGTAAAGTTCTTTCGGTAGCGAGGAAGGCATTTAGTTTAATAGACTAGGTGATTGACGTTAACTACAGAAGAAGCACCGGCTAACTCCGTGCCAGCAGCCGCGGTAATACGGAGGGTGCGAGCGTTAATCGGAATAACTGGGCGTAAAGGGCACGCAGGCGGTGACGTAAGTGAGGTGTGAAAGCCCCGGGCTTAACCTGGGAAGTGCATTTCA
+
GGGGGGGGGGGGGFFGGGGGGGGCGGGGGGGGEGGGGGFFEGGGGGGGGGFFGGGGGGGGGGFGGGG>,+@@FGGGCGGGEFGFGECGBFGGGGGFFCAEFGFE@@?B?FC,FGGGGGCFCFFFGFEB@<>F9>>EFFCFGGGGFGFGEC:CFGF9<FFGG@CFGGFGFC7:F<CEGFF7B8@C8*1BCG88E?*CFEG8EEG>C<++<6=C:*//CFFC37CD89CGGCD)976)>FGGB4=7C+8:>7*::?5)7C6,>B#####################
@DE18INS60510:318:000000000-B6LD3:1:1101:6171:5348 1:N:0:GTAGCGGATTCTAGCT
TGGGGAATATTTCACAATGGGGGAAACCCTGATGCAGCGACGCCGCGTGAGCGAAGAAGTATTTCGGTATGTAAAGCTCTATCAGCAGGGAAGAAGAATGACGGTACCTGACTAAGAAGCACCGGCTAAATACGTGCCAGCAGCCGCGGTAATACGTATGGTGCAAGCGTTATCCGGATTTACTGGGTGTACAGGGAGCGCAGGCGGTGCGGCAAGTCTGATGTGAAAGCCCGGGGCTACACCCCGGTACTGCATTGGAACCTGTCGTACTCGAGTGTCGGAG
+
E-,CECEG9FG,CFFC<FGGFD7+FGDFEEGGGGGGGGC+F:CFGGGGFGGGGEBEBFGA<CFFF8FCFGGGGGGGGGGGGFGGCFCFFG7EFGGG8FGFGG7@GGCGFFEGGAFGGGGGFGGCGGG7<<FFFGGGGGFGGGGFG7EGGGEEFFFFG9FFDFFGGG9CECEDFGFG*1BEFGGGFDCGGGC,;+4=*=5>E>5ED58C*:EC=*:*<>DF*:9D9:FCCG9F33C>3)/**070>E:1.<7**97=9C<:08GGF##################
@DE18INS60510:318:000000000-B6LD3:1:1101:6197:5349 1:N:0:GTAGAGGATTCTAGCT
TGGGGAATATTGCACAATGGGGGAAACCCTGATGCAGCGACGCCGCGTGAGCGAAGAAGTACTTCGGAATGTAAAGCTCTATCAGCTGGGAAGAAGAATGACGGTACCTGACTAAGAAGCACCGGCTAAATACGTGCCAGCAGCCGCGGTAATACGTATGGTGCAAGCGTTATCCGGATTTACTGGGTGTAAAGGGAGCGCAGGCGGTGCGGCAAGTCTGATGTGAAAGCCCGGGGCCCAACCCCGGTACTGCATTGGAAACTGTCGTACTAGAGTGTCGGAG
+
<E8EFGGGCFGGGGGGGGFGC@@:FGFFCF8FGFGGDG+CFEGG@CFEF77E@FG>EG,CE,C9FCF+4DDF9EFFFFGCAFC@F8,,AFFCEGG<FF9,E?C+BFEGCFGGA?FCFFDCFGGGGC@FF,=FFCB7>@<DCC:F>:CC7FGFGCGGC,@FCFFCGF9C@:CCC:FE7EG8FFGCFC8E8?9C5BE5B:CE5CE5C8EECGG=EE*:EC7:*:+C979*0:**>)C53))1<>B<DGE<3C7:**9=C<<A7<C####################
@DE18INS60510:318:000000000-B6LD3:1:1101:9536:5359 1:N:0:GTAGAGGATTCTAGCT
TGGGGAATATTGCACAATGGGGGAAACCCTGATGCAGCGACGCCGCGTGAGCGAAGAAGTATTTCGGTATGTAAAGCTCTATCAGCAGGGAAGAAGAAATGACGGTACCTGACTAAGAAGCCCCGGCTAACTACGTGCCAGCAGCCGCGGTAATACGTAGGGGGCAAGCGTTATCCGGATTTACTGGGTGTAAAGGGAGCGTAGACGGCACGGCAAGCCAGATGTGAAAGCTCGGGGCTCAACCCCGGGACTGCATTTGGAACTGCTGAGCTAGAGTGTCGGA
+
GGGFFFGGFFFGGGGGGGGGGGGGGGGFGGFGGGGGGGGGGGGGGGGFGGEGGGFGGGGGGGCDFDGCEGGFGGEFGGGGGFGGGGGGFGFGFFFGFGGGGGGGGEGGGGGGGGDGFGGGGGGGGGGCEGGGGGGGGG*FFGGGGGGGGG*F@FGGGFGFGGGGGGGCCFGGDFCFFGGGGCGGGCFF:C>EFGGGGGGGDGGGGGGGGGGGGGGGGGGG<F?D:CC7CGG*9C3@EDDGF?FFGE>C:)>FGFF?GF:A*=F66<F?A4:A###########
@DE18INS60510:318:000000000-B6LD3:1:1101:6183:5362 1:N:0:GTAGAGGATTCTAGCT
TGGGGAATATTGCACAATGGGGGAAACCCTGATGCAGCGACGCCGCGTGAGCGAAGAAGTATTTCGGTATGTAAAGCTCTATCAGCAGGGAAGAAGAATGACGGTACCTGACTAAGAAGCACCGGCTAAATACGTGCCAGCAGCCGCGGTAATACGTATGGTGCAAGCGTTATCCGGATTTACTGGGTGTAAAGGGAGCGCAGGCGGGGCGGCAAGGCTGATGGGAAAGCCCGGGGTCCAACCCCGGTACGGCATTGGAAACTGTTGTACTGGAGGGTAGGGG
+
9EFFEEEGFGG9FGGFG@EGEGGGGGFEFGGGGGGGGGGGGGGFFGGFCFCDFGGGGGGFGFFGGFG+?FF,FFFFGFFGGGGFGGGFECFEFGGGDGGCFFG78BFGDGFCCFGFGFGGGGCEDGE+@=@FECGFG7><@FFFGCFCB1CF9CFE,C,F:FBF?<EEE<EGGG9CCEEGCCF99EDCGECF@FGGFC=:*?EGGEG**:C58:7/*/97/:E*;CGF#######################################################
@DE18INS60510:318:000000000-B6LD3:1:1101:23583:5373 1:N:0:GTAGAGGATTCTAGCT
TGAGGAATATTGGTCAATGGACGCAAGTCTGAACCAGCCATGCCGCGTGCAGGAAGACGGCTCTATGAGTTGTAAACTGCTTTTGTACGAGGGTAAACTCACCTACGTGTAGGTGACTGAAAGTATCGTACGAATAAGGATCGGCTAACTCCGTGCCAGCAGCCGCGGTAATACGGAGGATTCAAGCGTTATCCGGATTTATTGGGTTTAAAGGGTGCGTAGGCGGTTTGATAAGTTAGAGGTGAAATCCCGGGGCTTAACCCCGGAACTGCCTCTTATACTG
+
GGGGGGGGGGGGGGGGGGGGGGGGGGGGGGGGGGFFGFGGFGFGGGGGGGGGGGGGGGGGGGGG,EFFFGGFFGGGGGGGGFFGGGGGGDFGDCFGGGG9D8FFGGEGGGGCEGGGGGGGGFGEGGGCBFGGGGFDGGGGGGEGGDEF@DGGGFDFEGCGF@CFGD:E>>EGG@GGGEGGFFCEGG9:EEGGGGEGDGCEDFGG98E8BFFCFGDGGG5*9>EGEGCDEECFCCF?9=F7?FF>FCFCFG45<3@############################
@DE18INS60510:318:000000000-B6LD3:1:1101:13349:5374 1:N:0:GTAGAGGATTCTAGCT
TGGGGAATTTTGGACAATGGGCGCAAGCCTGATCCAGCTATTCCGCGTGTGGGATGAAGGCCCTCGGGTTGTAAACCACTTTTGTAGAGAACGAAAAGACACCTTCGAATAAAGGGTGTTGCTGACGGTACTCTAAGAATAAGCACCGGCTAACTACGTGCCAGCAGCCGCGGTAATACGTAGGGTGCGAGCGTTAATCGGAATTACTGGGCGTAAAGGGTGCGCAGGCGGTTGAGTAAGACAGATGTGAAATCCCCGAGCTTAACTCGGGAATGGCATATGT
+
GGGGGGGGGGGGGGGGGGGGGGGGGGGGGGGGGGGGGGGGGGGGGGGGGGGGGGGGGGFGGGGGGGGGGGGCGGGGGGGGFGGGGGGGFGGGGGDDGGGGGGGGGGGGGGGGGGFGGGGGGGGGGGGGGGGGGGGGGGEGGGGGGGGGDGGGGGGGGGGGGGGGGGGGGGGGGGGGGGFGGGGGGGGGGGEGGGGEFGGGGGGGGGGGEFGGGGGGGGGGGDGGGGGGGGGGGGGFFFG=@FFF<FBCFGGCFF0?CD>BCFCFFB4>BD>;07BFF<>?BBF
@DE18INS60510:318:000000000-B6LD3:1:1101:12982:5378 1:N:0:ATAGAGGATTCTAGCT
TGAGGAATATTGGTCAATGGACGCAAGTCTGGACCAGCCATGCCGCGTGCAGGAAGACGGCTCTATGAGTTGTAAACTGCTTTTGTACGAGGGTAAACTCACCTACGTGTAGGTGACTGAAAGTATCGTACGAATAAGGATCGGCTAACTCCGTGCCAGCAGCCGCGGTAATACGGAGGATTCAAGCGTTATCCGGATTTATTGGGTTTAAAGGGTGCGTAGGCGGTTTGATAAGTTAGAGGTGAAATCCCGGGGCTTAACTCCGAAACTGCCTCTAATACTG
+
GGGGGGGGGGGGGGGGGGGGGGGGGGGGGGGGGGGGGGGGGGGGGGGGGGGGGGGGGGGGGCGG?FFGGGGGGGGGGGGGGGGGGGGGGGGGGGGGGGGGGGGGGGGGGGGGGGGGGGGGGGGGGGGGDFGDGFGGGGGGGGGGGGGGGGGGGGGGGFGFGGGGGGGGE*=FFGGGEEGGCFGGGGGGEEGFGGGDG8CFFGG?GGEGCEFGGGGGGGGD5C5FG:1CGEGGGCFBF?:**805C<@>BF<DDDFBD5)<F4F<DB3;B*47:B?0729A94=
@DE18INS60510:318:000000000-B6LD3:1:1101:21140:5390 1:N:0:GTAGAGGATTCTAGCT
TGGGGAATATTGCACAATGGGGGAAACCCTGATGCAGCGACGCCGCGTGGAGGAAGAAGGTCTTCGGATTGTAAACTCCTGTTGTTGGGGAAGATAATGACGGTACCCAACAAGGAAGTGACGGCTAACTACGTGCCAGCAGCCGCGGTAATACGTAGGGTGCGAGCGTTAATCGGAATTACTGGGCGTAAAGGGTGCGCAGGCGGTTGAGTAAGACAGATGTGAAATCCCCGAGCTTAACTCGGGAATGGCATATGTGACTGCTCGACTAGAGTGTGTCAGA
+
GGGGGGGGGGGGGGGGGGGGGGGGGGGFGGGGGGGGGGGGGGGGGGGGGGGGGGGGGGGGGGGGGGGGGGGGGGGGGGGGGGGGGGGGGGGGGGGGGGGGGGGGGGGGGGGGGGGGGGGGGGGGGGGGGGGGGGGGGGGGGGGGGGGGGGGGGGGGGGGGGGGGGEGEEFGFCFGGGEGGGGGGGGGGGGGFFGGGGGGGGGEGGD8EGGGGGGFGGGGGGGFFFGGGGF4FDGGD>FGGF?FEDEFG@GGGGFFFGCDFGFGGFAFBF>6?FDF9A>BFBB?
@DE18INS60510:318:000000000-B6LD3:1:1101:12996:5391 1:N:0:ATAGAGGATTCTAGCT
TGAGGAATATTGGTCAATGGACGCAAGTCTGGACCAGCCATGCCGCGTGCAGGAAGACGGCTCTATGAGTTGTAAACTGCTTTTGTACGAGGGTAAACTCACCTACGTGTAGGTGACTGAAAGTATCGTACGAATAAGGATCGGCTAACTCCGTGCCAGCAGCCGCGGTAATACGGAGGATTCAAGCGTTATCCGGATTTATTGGGTTTAAAGGGTGCGTAGGCGGTTTGATAAGTTAGAGGTGAAATCCCGGGGCTTAACTCCGAAACTGCCTCTAATACTG
+
GGGGFGGGFGGEGGGGGGGDFGDGGGGF9FF8FFEDGFFGGFGGFGEGEG@FFGGFGGGDG7BF<EEFFGGF9FF,FGCFGGGFGGFGD+?CGGGGGGFGGFFGFGEFGFFGGFEFEGG8F,FFG<FGGGFEGGGFFFGFFGCFGFCFGGGGGGCE@;FFGFGG*B@C*4C@FGGDGGCEGFGCFFFGGEE7FGGGEG*<CCE?E@EG>CCC9<*:=DDDGGCFEGED*C7FG>F/96C7/5FF79/:7*997:BD55:276><>0>9>4>>:<0?2A#####
@DE18INS60510:318:000000000-B6LD3:1:1101:20909:5412 1:N:0:GTAGAGGATTCTAGCT
TGGGGAATTTTGGACAATGGGCGCAAGCCTGATCCAGCTATTCCGCGTGTGGGATGAAGGCCCTCGGGTTGTAAACCACTTTTGTAGAGAACGAAAAGACATCTTCGAATAAAGGATGTTGCTGACGGTACTCTAAGAATAAGCACCGGCTAACTACGTGCCAGCAGCCGCGGTAATACGTAGGGTGCGAGCGTTAATCGGAATTACTGGGCGTAAAGGGTGCGCAGGCGGTTGAGTAAGACAGATGTGAAATCCCCGAGCTTAACTCGGGAATGGCATATGT
+
GGGGGGGGGGGGGGGGG9FGGGGGGGGFGFGGGGGGGGGGGGGGGGGGGGGGGGFGGGGGGFFFGGGGGEGCGGGGGGGGGGGGGGGFDFGGGGGGGGGGGGGGGGGGGGGGGFFFGGGGGGGGGGGGGGGGGGGGGGGGGGGGGGGGGGGGGFFGGGGGGGGGGGGGGGGGGCFGGGGGGGGGGGGGGGDGECEGGGGGGGGGGGGGGGGGGECECDFDDGGGGGGGGGGDCDDFFFGGFFFFGGF>BGGGGFF)>D;>D@70@A@ABE919?7?F:8?FD4
@DE18INS60510:318:000000000-B6LD3:1:1101:25571:5417 1:N:0:GTAGAGGATTCTAGCT
TGGGAATATTGGGCAATGGACGCAAGTCTGACCCAGCAACGCCGCGTGAAGGAAGAAGGCTTTCGGGTTGTAAACTTCTTTTGTCAGGGAAGAGTAGAAGACGGTACCTGATGAATAAGCCACGGCTAACTACGTGCCAGCAGCCGCGGTAATACGTAGGTGGCAAGTGTTGTCCGGAATTATTGGGCGTAAAGCGCGCGCAGGCGGCTTCCCAAGTCCCTCTTAAAAGTGCGGGGCTTAACCCCGTGATGGGAAGGAAACTGGGAAGCTGGAGTATCGGAGA
+
GGGGGGGGGGGFGGGDGGGGGGGGGGGFGGDGGGFGGGGGGGGGGGGGGGGGGGGEFCGGFGF<CGDGGGGGGGGGGGGGGGFGGGGGGGGEFGGGFGGGGGGGGGGFFFGGGGGGGGGGGGGGEGGGGGGGGGGGG<F,+DFGGDEFG7:>FFGDFGGGGGGGGFGGGGGGGGGGGDGF?FGGFGFGGDCGF9FGDE=CEEGCEGGEECCCFGFDC7CF*C?FGCF77:*C5D)7@BFF6B?FGG5577>=<??35C(3C*:C:<41<4>?0:?B4AF0348
@DE18INS60510:318:000000000-B6LD3:1:1101:5019:5417 1:N:0:GTAGAGGATTCTAGCT
TGGGGAATATTGCACAATGGGCGAAAGCCTGATGCAGCAACGCCGCGTGAGCGAAGAAGGTCTTCGGATCGTAAAGCTCTGTCCTTGGGGAAGATAATGACGGTACCCTTGGAGGAAGCCCCGGCTAACTACGTGCCAGCAGCCGCGGTAATACGTAGGGGGCAAGCGTTATCCGGAAGTATTGGGCGTAAAGAGTGCGTAGGTGGTTACCTAAGCAGGGGGGGAAAGGCACTGGCTTAACCAATGTCAGCCCCCTGAACTGGGTACCTTTAGTGCAGGAGAG
+
FGGFGGG8FFGFGFGGFEDFDGFFFGGGGGFCFFGFGFEFFCEFEGEFFGC,CF7FFGGGCFGGGGGG+CEB=FFGGGF9FFGCGFFCFGG@FGEF<BEGFDGBFFFGG?DCCDG+<DCFEGGGGDGCFDFGGEFGC;@DGFGF7FGG>FEFGGGFGGGGGGGGGGGGCFC*?FF@7E*?BEEFFGGGGGGCF@E:7+:?;EEGFG=FG8F79?G6FFDDDD*585:7C55**90>55<FFB@36?=C?CC*9))5C4?BCFGFFA#################
@DE18INS60510:318:000000000-B6LD3:1:1101:16134:5432 1:N:0:GTAGAGGATTCTAGCT
TGAGGAATATTGGTCAATGGACGCAAGTCTGAACCAGCCATGCCGCGTGCAGGAAGACGGCTCTATGAGTTGTAAACTGCTTTTGTACGAGGGTAAACTCACCTACGTGTAGGTGACTGAAAGTATCGTACGAATAAGGATCGGCTAACTCCGTGCCAGCAGCCGCGGTAATACGGAGGATTCAAGCGTTATCCGGATTTATTGGGTTTAAAGGGTGCGTAGGCGGTTTGATAAGTTAGAGGTGAAATCCCGGGGCTTAACTCCGGAACTGCCTCTAATACTG
+
GGGGGGGGGGGGGGGGGGGGGGGGGGGGGGGGGGFGGGGGFGGGGGGGGGGGGGGGGGGGGGGGGGGGGGGGGGGGGGGGGGGGGGGGGFGGGGGGGGGGGGGGGGGGGGGGGGGGGGGGGGGGGGGGGGGGGGGGGGGGGGGGGGGGGGGGGGGGGGGGGGGGGGGGGGGFGGGGGCGGGGGGGGFGGGGGGFEGBC*CGGFGFGE88EEGGGGGGGGDCCGGEGCDCEGGG:C=6BD>FFFFGC?C=FFDDFE3C*4>CFGGD>E>6:?7<<?>>BBFFFF
@DE18INS60510:318:000000000-B6LD3:1:1101:23140:5446 1:N:0:GTAGAGGATTCTAGCT
TCGAGAATCATTCGCGATGGGGGAAACCCTGATGGTGCGACGCCGCGTGGGGGAATGAAGGTCTTCGGATTGTAAACCCCTGTCATGTGGGAGCAAATTAAAAAGATAGTACCACAAGAGGAAGAGACGGCTAACTCTGTGCCAGCAGCCGCGGTAATACAGAGGTCTCAAGCGTTGTTCGGAATCACTGGGCGTAAAGCGTGCGTAGGCTGTTTCGTAAGTCGTGTGTGAAAGGCGCGGGCTCAACCCGCGGACGGCACATGATACTGCGAGACTAGAGTAA
+
GGGGGGGGGGGGGAFGGGDGGGGGGGGGGGGGGGGGGGGGGGGGGGGGGGGGGGGGGGGGGFGGGGGGGGGGGGGGGGGGGGGGGGGFGGGEFGGGGGGGGGGGGGGGGGGGGGGGGGGGGGGGGGGGGGGGGGGGGGGGCGGGGGGGGGGGGGGGEGGGGGGGGGGGGGGGGGG>FEGGGGGGGGGGGGGGGGGGCCGFGGE5>?EGGGCGGCFGGGCGGGGGGGGGGGGGGGGF@BDGFBEFGGFFFGGGGFFFG:9>FFGC4>FFF?B90>>23>)45<F
@DE18INS60510:318:000000000-B6LD3:1:1101:6090:5466 1:N:0:GTAGAGGATTCTAGCT
TGGGGAATATTGCACAATGGAGGAAACTCTGATGCAGCGATGCCGCGTGAGGGAAGAAGGTTTTAGGATTGTAAACCTCTGTCTTCGGGGACGGAAAAAGACGGTACCTGAGGAGGAAGCTCAGGCTAACTACGTGCCAGCAGCCGCGGTAATACGTAGGGAGCGAGCGTTGTCCGGAATTCCTGGGTGTAAAGGGAGCGTAGGCGGGATCGCAAGTCAGATGTGAAAACTATGGGCTTAACCCATAAACTGCATTTGAAACTGTGGTTCTTGAGTGAAGTAG
+
CFGFGFG?EF@FFFGGFGGFGGGDGFFCFFEFGGGAFCFGGGDFEGGG>=:C7FFGGGGGGGEG<FGGEGGGGGDGGGGFGEFFGFG@FEGEFFE7>FBFGGDGGFFGGGFFCFFGCC?BCG,F8,>D7CGFGGGFFF9F@FGFFDGGGGF7CFGGF9FGGGGDCGDGGGDGGGGE78/;C+29CFFFGGF@ECF>88CE8EEGGCGC5:*7CC/C<:7CC:7>C7CC<?FFGFCF555C@F6<D:?46DDFG?4@:DD2CF00*4;:1B#############
@DE18INS60510:318:000000000-B6LD3:1:1101:14432:5481 1:N:0:GTAGAGGATTCTAGCT
TGGGGGATATTGCACAATGGAGGAAACTCTGATGCAGCGACGCCGCGTGAGTGAAGAAGTATTTCGGTATGTAAAGCTCTATCAGCAGGGAAGAAAATGACGGTACCTGACTAAGAAGCCCCGGCTAACTACGTGCCAGCAGCCGCGGTAATACGTAGGGGGCAAGCGTTATCCGGATTTACTGGGTGTAAAGGGAGCGTAGACGGCGACGCAAGTCTGAAGTGAAATACCCGGGCTCAACCTGGGAACTGCTTTGGAAACTGTGTTGCTAGAGTGCTGGATA
+
GGGGGGGGGGGGGGGGGGGGGGGGGGGGGGGGGGGGGFFEGGGFEGEGGGGGGGGGGGGFAFGGGGDGGGGGGGGGGGGGGGGGGGGGGGGGGGGGGGGGGGGGGGGGGGGGGGGGGGGGFGGGGGGGGGGGGGGGGGGGGGGGGGGEFGGGGGGFGGGGGGGGGGGGEGGGGGGGGEGFGFFGGGCE5<CFFGGGGGGGCEEGEGGGGEGGGEEF9>:CCCFGGGGGGGGCD<DFFFGGFFFFGGFC@DGGFF*?DC<><=F:?<:?A4<>3<BA>AA####
@DE18INS60510:318:000000000-B6LD3:1:1101:19347:5486 1:N:0:GTAGAGGATTCTAGCT
TGGGGAATATTGCACAGTGGAGGAAACTCTGATGCAGCGATGCCGCGTGAGGGAAGAAGGTTTTAGGATTGTAAACCTCTGTCTTCAGGGACGAAAAAAGACGGTACCTGAGGAGGAAGCTCCGGCTAACTACGTGCCAGCAGCCGCGGTAATACGTAGGGAGCGAGCGTTGTCCGGAATTACTGGGTGTAAAGGGAGCGTAGGCGGGATCGCAAGTCAGATGTGAAAACTATGGGCTTAACCCATAAACTGCATTTGAAACTGTGGTTCTTGAGTGAAGTAG
+
GGGGGGGGGGGGGGGGGGGGGGGGGGGGGGGGGGGGGGGGGGGGGGGGGGGFGGGGGGGGGGGGFGGGGGGGGGGGGGGGGGGGGGGGGGGGGGGGGGGGGGGGGGGGGGGGGGGGGGGGFGGGGGGGGGGGGGGGGGGGGGGGGGGGGGGGGGGGGCFGGGGGGGGDGEGGGGGGGGGFFDGGGGG0?CFGGGGGGGGGGGGEGGGGG==EDEGG9DGG=7F0A:CGCFFDDFGF@:DF@FFFDG?DFCCCFB?FDFB9C?CGFFF?0772:AF484446AF
@DE18INS60510:318:000000000-B6LD3:1:1101:11727:5501 1:N:0:GTAGAGGATTCTAGCT
TGGGGAATCTTCCGCAATGGACGAAAGTCTGACGGAGCAACGCCGCGTGAGTGATGACGGCCTTCGGGTTGTAAAGCTCTGTTAATCGGGACGAAAGGCCTTCTTGCGAATAGTTAGAAGGATTGACGGTACCGGAATAGAAAGCCACGGCTAACTACGTGCCAGCAGCCGCGGTAATACGTAGGTGGCTAGCGTTATCCGGATTTACTGGGCGTAAAGGGTGCGTAGGCGGTCTTTTAAGTCAGGAGTGAAAGGCTACGGCTCAACCGTAGTAAGCTCTTGA
+
GEGGGGGGGGGGGGGGEGGGGGGGGGGGGGGGGGGGGGGGGGGGGGGGGGGGGFFGGGEGGGGGGGGDGGGGGGGGGFCGCFG9FCFGGGDGGGGGGGGFFGGFGGFG7FBGFBFFGFFGGFGGFGGGGGGGGCEEGFGGGGGGGFGGCEGGGGGGGFCFFGGGGGCDGGGGGGGGGGGFGGGGGGEF8E9;<CGGGGGGGGGCCGGGGGGGFC75AFGGGGCDCDGGEGDDGGGFF479=???>F4D@GGFFFFF*9::*<)7?<FF>723422436?><)@
@DE18INS60510:318:000000000-B6LD3:1:1101:14959:5515 1:N:0:GTAGAGGATTCTAGCT
TGAGGAATATTGGTCAATGGACGCAAGTCTGAACCAGCCATGCCGCGTGCAGGAAGACGGCTCTATGAGTTGTATACTGCTTTTGTACGAGGGTAAACTCACCTACGTGTAGGTGACTGAAAGTATCGTACGAATAAGGATCGGCTAACTCCGTGCCAGCAGCCGCGGTAATACGGAGGATTCAAGCGTTATCCGGATTTATTGGGTTTAAAGGGTGCGTAGGCGGTTTGATAAGTTAGAGGTGAAATCCCGGGGCTTAACTCCGGAACTGCCTCTAATACTG
+
GFGGFGGGGGGFCGGGGGGDGGGGGGGGGGGGGGGGGGGGGGGGGGGGGGGGGDFFFGGGGCG?EEDEAFFGFGGGGGGGEFGGGGGGGDGGGGGGFGCFGFGGGGGGG@FCGGGDGGGGGGGGGFGGGCF@FFFGGG<<9BCGG7>FFFGGGGGCFFGDDFFFEGDDBFGGGGGGGDEE6CGGGFGGCEG:EGGG5B8+CCGGGGEGD8FFGGGGGGG59<EFEGGCCGGGG7C678C74@?3CGFGF47DD@EDC44>>6FGFBB69??>B).(<AA><4=
@DE18INS60510:318:000000000-B6LD3:1:1101:24370:5516 1:N:0:GTAGAGGATTCTAGCT
TGAGGAATATTGGTCAATGGACGCAAGTCTGAACCAGCCATGCCGCGTGCAGGAAGACGGCTCTATGAGTTGTAAACTGCTTTTGTACGAGGGTAAACTCACCTACGTGTAGGTGACTGAAAGTATCGTACGAATAAGGATCGGCTAACTCCGTGCCAGCAGCCGCGGTAATACGGAGGATTCAAGCGTTATCCGGATTTATTGGGTTTAAAGGGTGCGTAGGCGGTTTGATAAGTTAGAGGTGAAATCCCGGGGCTTAACTCCGGAACGGCCTCTAATACTG
+
GGGGGGGGGGGGGGGGGFGGGGGGGGG<FGGGGGGGGGGEGGGGGDGGGGGGGGGGGGGGGGGGGGGGGEFFGGGGGGGGGGGGCGGGGEEEDEGGGDFGEFFGGGGGGGGGFGGGGGGGGFGGGDFGGGGGGGGGGGGGFFGGGGGG7CGGGFGGGGGGGGFGGGEEGEEGGGGDGGGGFGGGCFGGGGCFEFE>5;CFECGG?@EEEFGGGGG=CDG39DCFEGED=ECCFGGFFFGGFFFFC997=*277<D:DC74C######################
@DE18INS60510:318:000000000-B6LD3:1:1101:15736:5527 1:N:0:GTAGAGGATTCTAGCT
TGGGGAATTTTGGACAATGGGCGCAAGCCTGATCCAGCTATGCCGCGTGCAGGAAGACGGCTCTATGAGTTGTAAACTGCTTTTGTACGAGGGTAAACTCACCTACGTGTAGGTGACTGAAAGTATCGTACGAATAAGGATCGGCTAACTCCGTGCCAGCAGCCGCGGTAATACGGAGGATTCAAGCGTTATCCGGATTTATTGGGTTTAAAGGGTGCGTAGGCGGTTTGATAAGTTAGAGGTGAAATCCCGGGGCTTAACTCCGGAACTGCCTATAATACTG
+
GGGGGGGGGGGGGGGGGGGGGGGGGGGGGGGGGGGGGGGGGGGGGGGGGGGGGGGGGGGGEEGGGG9FFGGGGGGGGGGCGGFGGDFGGGEGGEGGGGGGGGGGGGGGGGGCGGGGGGGGGGGGGGGGGFGGGGGGGGGGFGGGGGGGGGGGGFFGGGGGFGFDEEGGEEGGGGGGGCC5:CCGGGGGDGGFGGGG;?EGGGFGDEGGGGC?EFGGEDD7D<C4:C59:AD>>>F???GGFF?FGGFD?CGDDDF)7<:A#######################
@DE18INS60510:318:000000000-B6LD3:1:1101:23890:5528 1:N:0:GTAGAGGATTCTAGCT
TGAGGAATATTGGTCAATGGACGCAAGTCTGAACCAGCCATGCCGCGTGCAGGAAGACGGCTCTATGAGTTGTAAACTGCTTTTGTACGAGGGTAAACTCACCTACGTGTAGGTGACTGAAAGTATCGTACGAATAAGGATCGGCTAACTCCGTGCCAGCAGCCGCGGTAATACGGAGGATTCAAGCGTTATCCGGATTTATTGGGTTTAAAGGGTGCGTAGGCGGTTTGATAAGTTAGAGGTGAAATCCCGGGGCTTAACTCCGGAACTGCCTCTAATACTG
+
GGGFGGGGEFGGGGGGGGGGGGGGGGGGGGGGGGGGGGGGGGGGGGGGEGGGGGGGGGECGGFF3F@AAFGDGGEGFFFGGGGGGGGGGGGFEGGGGGGGGGGGGGGGGGGGFCGGGGFGGGGGGG@FFFCGGCF:FGGGFFGGGGGDGGGGGGGGFGFGFGGGGGGEE>CGGGGGGGGGGGGGGGGEEGGGGGEGGCGFFC<FGGGGGGFGFGGGDGGDC37F=DCD=EFF7FDFFFG*=7FFGFFDF4>GGF:537)):6FG>BE>>???###########
@DE18INS60510:318:000000000-B6LD3:1:1101:22143:5531 1:N:0:GTAGAGGATTCTAGCT
TGGGGGATATTGCGCAATGGGGGCAACCCTGACGCAGCAACGCCGCGTGAAGGATGAAGGTTTTCGGATTGTAAACTTCTTTTATTAAGGACGAAACTTGACGGTACTTAATGAATAAGCTCCGGCTAACTACGTGCCAGCAGCCGCGGTAATACGTAGGGAGCAAGCGTTGTCCGGATTTACTGGGTGTAAAGGGTGCGTAGGCGGCTTTGCAAGTCAGATGTGAAATCTATGGGCTCAACCCATAAACTGCATTTGAAACTGTAGAGCTTGAGTGAAGTAG
+
GGGGGGGGGGGGGGGGGGGGGGGGGGGGGGGGGGGGGGGGGGGGGGGGGGGGGGGGGGGGGGGGGGGGGGGGGGGGGGGGGGFGGGGGGGGGGGGGGGGGGGGGGGGGGGGGGGGGGGGGGGGGGGGGGGGGGGGGGGGGGGGGGGGGGGGGGGGGGGGGGGGGGGGGGGGGEFGGGGGGGGGGGGGGGGGGGGGGGEGGGGGGGCGGGGGGGGG?FGF7?FG7+:EFGFFGGGGFFFG4?@F@GGFGFGDG=7B=775>*=CGFAF66@937?F<7<BBAFF
@DE18INS60510:318:000000000-B6LD3:1:1101:7982:5560 1:N:0:GTAGAGGATTCTAGCT
TGAGGAATATTGGTCAATGGACGCAAGTCTGAACCAGCCATGCCGCGTGCAGGAAGGCGGCTCTATGAGTTGTAAACTGCTTTTGTACGAGGGTAAACTCACCTACGTGTAGGTGACTGAAAGTATCGTACGAATAAGGATCGGCTAACTCCGTGCCAGCAGCCGCGGTAATACGGAGGATTCAAGCGTTATCCGGATTTATTGGGTTTAAAGGGTGCGTAGGCGGTTTGATAAGTTAGAGGTGAAATCCCGGGGCTTAACTCCGGAACTGCCTCTAATACTG
+
FF<EFGGGGGAFFGGGFCFGGFGGDFGFFFGGGGFFGFGGFGFGGGGGGGGGFFG8CEGGGEDFF9FFGGAFGCFGFGDGGDFDGGGFFEGGGGFFGGGFFFCCFGEG?DFFGFGGF@FDFFFFGGGGFGGGGGFGGGGFC:@EGGECBFGCF7:C:FGGGGG7EGE5:FC;F<CEEE8;22CCB?:E8EEF?FGE>*;+9<0:9E8C5<EFGGG*5>CGGGGGGG=)*/0:FGGFFFG>47@FCG6>*96CCDF>)74::*:CD9BBF:?23,33A<ABA27
@DE18INS60510:318:000000000-B6LD3:1:1101:21621:5581 1:N:0:GTAGAGGATTCTAGCT
TGAGGAATATTGGTCAATGGACGCAAGTCTGAACCAGCCATGCCGCGTGCAGGAAGACGGCTCTATGAGTTGTAAACTGCTTTTGTACGAGGGTAAACTCACCTACGTGTAGGTGACTGAAAGTATCGTACGAATAAGGATCGGCTAACTCCGTGCCAGCAGCCGCGGTAATACGGAGGATTCAAGCGTTATCCGGATTTATTGGGTTTAAAGGGTGCGTAGGCGGTTTGATAAGTTAGAGGTGAAATCCCGGGGCTTAACTCCGGAACTGCCTCTAATACTG
+
GGGGGGGGGGG<FGGFGGGGGGGGGGGGGGGGGGGGGGGGGGGGGGGGGGGGGGGGGGGGGGGG?FEA?FGGGGFFFGGGGGGGGGGGGGGGGGGGGGGGGGFGGGGGGGGCGGCFGFGGFGGGGCFGGGGGGGGGGGGFFGGGGGEGGGGGGFGGFGGGGGGGGGGGGGGGGC:EGGGGGGGGGGGDEEGGGGGGGGEFF?9BFGGGGGFCFAEGGGDDDGGGGG:CCGC>DCGFFFC7=F?FGGFGFC77D:>@3D?4CBGCBFF1>?BFB2::249<<A?
@DE18INS60510:318:000000000-B6LD3:1:1101:25140:5583 1:N:0:GTAGCGGATTCTAGCT
TGGGGAATATTGCACAATGGGCGCAAGCCTGATGCAGCGACGCCGCGTGCGGGATGACGGCCTTCGGGTTGTAAACCGCTTTTGATCGGGAGCAAGCCTTCGGGTGAGTGTACCTTTCGAATAAGCACCGGCTAACTACGTGCCAGCAGCCGCGGTAATACGTAGGGTGCAAGCGTTATCCGGAATTATTGGGCGTAAAGGGCTCGTAGGCGGTTCGTCGCGTCCGGTGTGAAAGTCCATCGCTTAACGGTGGATCTGCGCCGGGTACGGGCGGGCTGGAGTG
+
GGGGGGGGGGGGGGGGGGGGGGGGGFEGGGGGGGGGGGGGGGGGGGGGCGGGGGGGGGGGGGGGGGFGGGGGGGGGGGGFFGGGGGGGGGGGGGGGGGGGGGGGGGGGGGFGGGGGGGGGGGGGGGGGGGGGGGGGGGGGGGGGGGGGGGGGGGGGGGGGGGFFEGGFGGGGGGGGGCFGGGGG>>FGGGGGCGGGGGGGGDCGFGG>CGGGGGGGGGGGGGGDEGGDGGGGGGGFFFGGFFF><CBFFGGGGF=FGGFFGFGGFF>DFFFBB>>96??2:?F
@DE18INS60510:318:000000000-B6LD3:1:1101:7281:5586 1:N:0:GTAGAGGATTCTAGCT
TGAGGAATATTGGTCAATGGACGCAAGTCTGAACCAGCCATGCCGCGTGCAGGAAGACGGCTCTATGAGTTGTAAACTGCTTTTGTACGAGGGTAAACTCACCTACGTGTAGGTGACTGAAAGTATCGTACGAATAAGGATCGGCTAACTCCGTGCCAGCAGCCGCGGTAATACGGAGGATTCAAGCGTTATCCGGATTTATTGGGTTTAAAGGGTGCGTAGGCGGTTTGATAAGTTAGAGGTGAAATCCCGGGGCCTAACTCCGGAACTGACTCTAATACTG
+
GG9CFGFEGGGAFFGGGGGGGGGEFGGFCEGGGGFEFGGGGGGGGGGGGGFGGGFFCGGGGEFGFGFGFGGGGGGGGGGGGGGGGGGGGEEFGEGGGGGGGFGGGGGFGGGGGAFC<FFGGGGGGAFGFGFCGFGGGGGGGGGEGECDFFGGGGGG@FGGGGGGGGGGCGC@FGGGGGGGGGGGGGGGGGGFGGGDGGGF9F9F6CAC5>EGDEGE5*>CDGDGGGE5=CG7*:>7FF>7?F6>GFF7FCFD35B>D3<?GFC<>BB21/4)5<A):)46ADF
@DE18INS60510:318:000000000-B6LD3:1:1101:4593:5588 1:N:0:GTAGCGGATTCTAGCT
TGGGGGATATTGCGCAATGGGGGCAACCCTGACGCAGCAACGCCGCGTGAAGGATGAAGGTTTTCGGATTGTAAACTTCTTTTATTAAGGACGAAAAATGACGGTACTTAATGAATAAGCTCCGGCTAACTACGTGCCAGCAGCCGCGGTAATACGTAGGGAGCAAGCGTTGTCCGGATTTACTGGGTGTAAAGGGTGCGTAGGCGGCTTTGCAAGTCAGATGTGAAATCTATGGGCTCAACCCATAAACTGCATTTGAAACTGTAGAGCTTGAGTGAAGTAG
+
FEGFFGD7FGGGFGGGGGGGGGG+FEFDGGGGGEGGGFEF,@EEFGGCGGFAFGGCGFGGFEFGGGGGBFEGFGGGGGGFGGGGGGGFFEGGG7CGDGGGGGGGGGCFFGFGGG9FFGCFCFGGGGGGGGGGGDGGFGFFFFGGGGEFGEF:9FGFA9CFGGGGC8BCEEEEG:FGF5;EFGGFGGCFGGGFDCF5;>EGGGGGGDGEG5C?9<?FG=*:**<:FFG7C?FD7DGF5>C*07>:DC:7677DFBFF7D<:>FGG###################
@DE18INS60510:318:000000000-B6LD3:1:1101:18756:5590 1:N:0:GTAGAGGATTCTAGCT
TGAGGAATATTGGTCAATGGACGCAAGTCTGAACCAGCCATGCCGCGTGCAGGAAGACGGCTCTATGAGTTGTAAACTGCTTTTGTACGAGGGTAAACTCACCTACGTGTAGGTGACTGAAAGTATCGTACGAATAAGGATCGGCTAACTCCGTGCCAGCAGCCGCGGTAATACGGAGGATTCAAGCGTTATCCGGATTTATTGGGTTTAAAGGGTGCGTAGGCGGTTTGATAAGTTAGAGGTGAAATCCCGGGGCTTAACTCCGGAACTGCCTCTAATACTG
+
FGGGGGEFFGGGGGGFEGGGFFGGGGGGGGGFGGGGFFGFFGGGGGGGGGFFDCFGGGGGGGGC,@=C=FGF,@FGGFFGGFFGCGF;CGGGGECG;FCEDGEFGGGFGGFFGGGGGGFGGCGCGAFGGBGGEGGGGGGG9FFG7*4<FFCGGECE8CGGFC6CC>?E8859CGFDGEGEFCCGGGGGEC>EG9A5*8:6CGFGGGEC*A?F?:CAEGGDDCGGED:C*A7>F:>@6=D7BFF>FC8F?*9CDDF@GG))*1:C77>>06828?3544>254B
@DE18INS60510:318:000000000-B6LD3:1:1101:13537:5591 1:N:0:GTAGAGGATTCTAGCT
TGGGGAATATTGCACAATGGAGGAAACTCTGATGCAGCGATGCCGCGTGAGGGAAGAAGGTTTTAGGATTGTAAACCTCTGTCTTCAGGGACGAAAAAAGACGGTACCTGAGGAGGAAGCTCCGGCTAACTACGTGCCAGCAGCCGCGGTAATACGTAGGGAGCGAGCGTTGTCCGGAATTACTGGGTGTAAAGGGAGCGTAGGCGGGATCGCAAGTCAGATGTGAAAACTATGGGCTTAACCCATAAACTGCATTTGAAACTGTGGTTCTTGAGTGAAGTAG
+
GGGGGGGGGGGGGGGFFGGGGGGGGGGGGGGGGGGGGGGGGGGGGGGGGGGGGGGGGGGGFGGG,>CFGGGGGGGGGGGGGGGGGGGGGGFGGGGGGGGD:FFEGDEGGGGGGDGFF@EF:FFGEGGGGGGGGGGGGGCFGGGGGGGGGGEGGGGFA9FGG8?CEEGGDEGGEGGGGGGGG7CGGGGGDEC?C@FGCGGGCEGGGDGGGG=CGE5EGGFF>>FGGG9>GGGGGG:>FFFGF?FFGGFGFGGFGFFFFFD27F:C62538@#############
@DE18INS60510:318:000000000-B6LD3:1:1101:4616:5592 1:N:0:GTAGCGGATTCTAGCT
TGGGGGATATTGCGCAATGGGGGCAACCCTGACGCAGCAACGCCGCGTGAAGGATGAAGGTTTTCGGATTGTAAACTTCTTTTATTAAGGACGAAAAATGACGGTACTTAATGAATAAGCTCCGGCTAAATACGTGCCAGCAGCCGCGGTAATACGTAGGGAGCAAGCGTTGTCCGGATTTACTGGGTGTAAAGGGTGCGTAGGCGGCTTTGCAAGTCAGATGTGAAATCTATGGGCTCAACCCATAAACTGCATTTGAAACTGTCAAGCTTGAGTGAAGTAG
+
EFFDEDFEGFGGGGGGE@CCFEGGGGFFGGFGGGG@:CEEFEEG7FC>FGC9FF9BFGGGB9,A<=@F+8?,@FFFAFGF9FADEEGFAFDG7CFEGF8BFCFCGGGFGGFEFFFEGCBCCC,FCG7@:,;F9FFCFGEFFD<>CGG*<CFECG9FEGG>FCCEFF7*=<8C*<F8BE*1+?F+>E8**2A7EGG5CCEC8C8EFE=C58ACCFGF+:D7;7<?F*<FFGGGFG*7F4C*=5:@CGFG4*2:CF6BCGAA*70?###################
@DE18INS60510:318:000000000-B6LD3:1:1101:18739:5597 1:N:0:GTAGAGGATTCTAGCT
TGAGGAATATTGGTCAATGGACGCAAGTCTGAACCAGCCATGCCGCGTGCAGGAAGACGGCTCTATGAGTTGTAAACTGCTTTTGTACGAGGGTAAACTCACCTACGTGTAGGTGACTGAAAGTATCGTACGAATAAGGATCGGCTAACTCCGTGCCAGCAGCCGCGGTAATACGGAGGATTCAAGCGTTATCCGGATTTATTGGGTTTAAAGGGTGCGTAGGCGGTTTGATAAGTTAGAGGTGAAATCCCGGGGCTTAACTCCGGAACTGCCTCTAGTACTG
+
GGGGGGFGFFEGGGGCFFGGGGEGGEEGFGGGGEDFGGGGGGGGGGGGGDE9FEGGGGGGEGGD,EFFCFFGEGGGGGFGGGFCFCGG@EDGGGFGFGGGGGFGGGGFGGFGGGGGGGGGGGGAGGFGGGGDGGGGGGGGFCFGG*FBFFCGGGFGGGGGGGCCEE8C:ECCFGGGDGGG87<C<@CE8E5C<FGG5;E+<EF7?@C588C??:E65*7*99EG5C1)*:DGF**94@DC###########################################
@DE18INS60510:318:000000000-B6LD3:1:1101:12708:5602 1:N:0:GTAGAGGATTCTAGCT
TGGGGAATTTTGGACAATGGGCGCAAGCCTGATCCAGCTATTCCGCGTGTGGGATGAAGGCCCTCGGGTTGTAAACCACTTTTGTAGAGAACGAAAAGACACCTTCGAATAAAGGGTGTTGCTGACGGTACTCTAAGAATAAGCACCGGCTAACTACGTGCCAGCAGCCGCGGTAATACGTAGGGTGCGAGCGTTAATCGGAATTACTGGGCGTAAAGGGTGCGCAGGCGGTTGAGTAAGACAGATGTGAAATCCCCGAGCTTAACTCGGGAATGGCATATGT
+
GGGGGGGFGGGFGGGGGGGGGGGGGGGGGGGGGGGGGGGGGGGGGGGGGGGEFGGDGGGGGGGGFDGGGGGEGGGGGGGGGGGGGGGFDFGGGGDGGGGGFFGGGGGGGGGGGGGGGGGEFGGGGGGGGFGGGGGGGGGGGGFFGGGDGGGGGGGGGGGGGGGGGGCGDFGGGGGGGGGGGGGEGGGGGGGGDGGGGGGFGGGGGGGGGGGGGEGDGGGGGGGGGGGGGCD9<DG@F?FF@=6@59B79FGGFFFFGGF9G5F*9<*6<>>6914?B?FFBA@
@DE18INS60510:318:000000000-B6LD3:1:1101:12725:5610 1:N:0:GTAGAGGATTCTAGCT
TGGGGAATTTTGGACAATGGGCGCAAGCCTGATCCAGCTATTCCGCGTGTGGGATGAAGGCCCTCGGGTTGTAAACCACTTTTGTAGAGAACGAAAAGACACCTTCGAATAAAGGGTGTTGCTGACGGTACTCTAAGAATAAGCACCGGCTAACTACGTGCCAGCAGCCGCGGTAATACGTAGGGTGCGAGCGTTAATCGGAATTACTGGGCGTAAAGGGTGCGCAGGCGGTTGAGTAAGACAGATGTGAAATCCCCGAGCTTAACTCGGGAATGGCATATGT
+
GGGGGGGGGGGGGGGGGGGGGGGGGGGGGGGGGGGGGGGGGGGGGGGGGGGGGGGGGGGGFGGGGGGGGGGGGGGGGGGGGGGGGFFGGGGGGGGGGGGGGGGGGGGGGGGGGGGGGGGGGGGGGGGGGGGGGFGGGGGGGGGGGGGGGGGGGGGGGGGGGGGGGGFGG7CEGGGGGGFGGGGGGGGGGGGGGGGGGDGGGGGGGGGD9FFCGEEEFGDGGGGGGGGGGGDCCDD?**:>@FF?D??CB>DFGFF)9DBBG:<FFABFFF;B>BFFFBA><A8
@DE18INS60510:318:000000000-B6LD3:1:1101:17263:5614 1:N:0:GTAGAGGATTCTAGCT
TGGGGAATATTGCACAATGGGGGAAACCCTGATGCAGCGACGCCGCGTGGAGGAAGAAGGTCTTCGGATTGTAAACTCCTGTCCCAGGGGACGATAATGACGGTACCCTGGGAGGAAGCACCGGCTAACTACGTGCCAGCAGCCGCGGTAAAACGTAGGGTGCAAGCGTTGTCCGGAATTACTGGGTGTAAAGGGAGCGCAGGCGGATTGGCAAGTTGGGAGTGAAATCTATGGGCTCAACCCATAAATTGCTTTCAAAACTGTCAGTCTTGCGTGGTGTAGA
+
GGGGGGCFEFFEGGGGGGGGGGGGGGGGGGGGGGGGGGGGGGGGGGGGGGGGGDGGGEFGGGGGGGGGGGGGFGGGGGGGFFGFGGGGGGGGGGGGGGGGGGGGGGGGGGGGFGEGGGGFGGGGGGGGGGGGGGFGGGGGGGGGGGGGGE8FGGGFGGGCFGGG?FGGGC8EGGGGCC8CGGGFGGCEEGGGGGGGGGGGGGGGGG8ECFFGCCE9CFFCFGGGGDAFGGGFFGGFFFGD@FF>5C@GBG77DFFF7CB########################
@DE18INS60510:318:000000000-B6LD3:1:1101:25454:5631 1:N:0:GTAGAGGATTCTAGCT
TGGGGAATATTGCACAATGGGGGGAACCCTGATGCAGCGATGCCGCGTGGAGGAAGAAGGTTTTCGGATTGTAAACTCCTGTTGAAGAGGACGATAATGACGGTACTCTTTTAGAAAGCTCCGGCTAACTACGTGCCAGCAGCCGCGGTAATACGTAGGGAGCGAGCGTTGTCCGGAATTACTGGGTGTAAAGGGAGCGTAGGCGGGACGGCAAGTCAGATGTGAAAACTATGGGCTCAACTCATAGACTGCATTTGAAACTGTTGTTCTTGAGTGAGGTAGA
+
GGGGGGGGGGGGGGGGGGGGGGGGGGGGGGGGGGGGGGGGGGGGGGGGGGGGGGGGGGGGFGGGGGGGGGGGGGGGGGGFGGGGGFGGGGGGGGGGGGGGGGGGGGGGGGGGGGGGGGGGGGGGGGGGGGCGGGGGGGCDGFGGGGGGGGGGGGGGGGGGGGCCEGGGGGGGGGGGGGGGGFFGGGGG>FACFGGGGGEEGDGCEGGGGGG527CA7D::FG+:CFGFEFGCGGD>4>CC?FFFGFFGFFGGCFFFGFAACFFDBAF?ABFFBDFFA?FFFF@
@DE18INS60510:318:000000000-B6LD3:1:1101:7633:5634 1:N:0:GTAGAGGATTCTAGCT
TGGGGAATATTGCGCAATGGGGACAACCCTGACGCAGCCATGCCGCGTGAATGAAGAAGGCCTTCGGGTTGTAAAGTTCTTTCGGTAGCGAGGAAGGCATTTAGTTTAATAGACCAGATGATTGACGTTAACTACAGAAGAAGCACCGGCTAACTCCGTGCCAGCAGCCGCGGTAATACGGAGGGTGCGAGCGTTAATCGGAATAACTGGGCGTAAAGGGCACGCAGGCGGTGACTTAAGTGAGGTGTGAAAGCCCCGGGCTTAACCTGGGAATTGCATTTCA
+
FCFFFCCF@<EFGEF::FCEFGCEFEF@EFEC,C@FEGGGGFGGGGG@E:<FFGFCFGFDD,,FFGGEC=FFGFFEFFFGGG9=EFGDCGCFGFEBCFFGGGEDFGGGGGGGA=,BB8,C?FCEFGGGC>DCF<D,@DDFGGGFGGDGE7CGC,3FF@GFGGGEGGCGFGGGDEGCF;CB*3=CDB8E8EECEEGG>7CCGGCFCFCFGD55?C*ACFFDGFEGDD5:CGGDDFGF?*:>B4@FG?:C@G=**8)0*903)0>486BAB>3(5?#########
@DE18INS60510:318:000000000-B6LD3:1:1101:13400:5643 1:N:0:GTAGAGGATTCTAGCT
TGGGGAATATTGCACAATGGGGGAAACTCTGATGCAGCGATGCCGCGTGAGGGAAGAAGGTTTTCGGATTGTAAACCTCTGTCTTCAGGGACGAAAAAAGACGGTACCTGAGGAGGAAGCTCCGGCTAACTACGTGCCAGCAGCCGCGGTAATACGTAGGGAGCGAGCGTTGTCCGGAATTACTGGGTGTAAAGGGAGCGTAGGCGGGATCGCAAGTCAGATGTGAAAACTATGGGCTTAACCCATAAACTGCATTTGAAACTGTGGTTCTTGAGTGAAGTAG
+
GGGGGGGGGGGGGGGGFGGGGGGGGGGGGGGGGGGGGGGGGGGGGGGGGGGGGGGGGGGGGGGG,@FFGGGGGGGGGGGGGGGGGGGGGFGGGGGDGGGGGGGGGGGGGGGGGGGGGGGGGGGGGGGGGGGDCGGBFGGGGGGGGGGGGGGGGGGGGFGGGGCCGGGGEGGGGGGGGGGGFGGGGGGGGGGGGGGGGCEGEGEGGGGGGGGDGGGGGGGGCFFGFGGGGGGGGGGFFFGFFFFFGGFGFFGGGF?FFGFBDBCCF274:6><:2>4<6AF66=
@DE18INS60510:318:000000000-B6LD3:1:1101:18817:5651 1:N:0:GTAGAGGATTCTAGCT
TGGGGAATCTTCCGCAATGGGCGAAAGCCTGACGGAGCAACGCCGCGTGAGTGATGACGGCCTTCGGGTTGTAAAACTCTGTGATCCGGGACGAAAAGGCAGAGTGCGAAGAACAAACTGCATTGACGGTACCGGAAAAGCAAGCCACGGCTAACTACGTGCCAGCAGCCGCGGTAATACGTAGGTGGCAAGCGTTGTCCGGAATTATTGGGCGTAAAGCGCGCGCAGGCGGCTTCCCAAGTCCCTCTTAAAAGTGCGGGGCTTAACCCCGTGATGGGAAGGA
+
GGGGGGGGGGGGGGGGGGGGGGGGGGGGGGGGGGGGGGGGGGGGGGGGGGEGGGGGGGGGGGGGGGGGGCGEGGGGGCGFGGGGGGGGGGGGGGGGGGGGGGGGGGGGGGDGGGGGGGGGGGGGGGGGGGGGGGGGGGGFFGGGGGGGDGGGGGGGGGGGFFFGGGGGGGGGGGCGGGGGGFGGGGFFGG@EGGGCGGGGGGD>FGGFGCFGGEEEEGFGGGGGGGEGGG7C<9C4@FGGF96@7+<**2CCFF6*CDFFG:CC@AFDB5934:7<<??:BFF
@DE18INS60510:318:000000000-B6LD3:1:1101:16649:5656 1:N:0:GTAGAGGATTCTAGCT
TGAGGAATATTGGTCAATGGACGCAAGTCTGAACCAGCCATGCCGCGTGCAGGAAGACGGCTCTATGAGTTGTAAACTGCTTTTGTACGAGGGTAAACTCACCTACGTGTAGGTGACTGAAAGTATCGTACGAATAAGGATCGGCTAACTCCGTGCCAGCAGCCGCGGTAATACGGAGGATTCAAGCGTTATCCGGATTTATTGGGTTTAAAGGGTGCGTAGGCGGTTTGATAAGTTAGAGGTGAAATCACGGGGCTTAACTCCGGAACTGCCTCTAATACTG
+
GGGGGFGGFGGFGEFGGGGGGGGGGCFGGGGGGGFGGGGGGGGGGGGGGGGGCFEGGGGGCEGF,CFFGGFCC?FGG9CFGFGGCFFGGDDFGGGCFGGGGGEGGGGGGGGFGGGGGGGGGGCGGGGGGGGGGGGGAFGGGGGGDEFGGFGGGGGGGGFG@FF>CGCBCE7,<CGGGGGCE99C;ECGEEGGGGCC*:EC;?CCFGCE>CCGFFGFGDDDDDEFGGE35C7::7DFFFGGFFFFFCF7F*9*9@BDD<:A*@C459>;>6??1<>BA######
@DE18INS60510:318:000000000-B6LD3:1:1101:24184:5681 1:N:0:GTAGAGGATTCTAGCT
TGGGGAATATTGCACAATGGAGGAAACTCTGATGCAGCGATGCCGCGTGAGGGAAGAAGGTTTTAGGATTGTAAACCTCTGTCTTCGGGGACGAAAAAAGACGGTACCTGAGGAGGAAGCTCCGGCTAACTACGTGCCAGCAGCCGCGGTAATACGTAGGGAGCGAGCGTTGTCCGGAATTACTGGGTGTAAAGGGAGCGTAGGCGGGATCGCAAGTCAGATGTGAAAACTATGGGCTTAACCCATAAACTGCATTTGAAACTGTGGTTCTTGAGTGAAGTAG
+
GGGGGGGGGGGAFGGGGGGGGGFGDGGGGGGGGEFGGGGGGGGGGGGGCFCCEGGGGGGGGGEFCFFFFFGGGGGGGGGGGFGFGGGGGGGG<FGGGGGGGGGEGGGCFGGGGGGGGGDFFFGGGCGEGGGFGEGGGGGGGGFGGGGGGGEGGGGGGGGGGCEGGG5CCEEGGGGGGGEGGGGGGGFGEGGGGCEDFE=GEGE>FCECG8FGGEGEEFGGFDFGGGFFGGG=7CGFFFGGF?F>5CF4@FF>C?@BGFA>>FC78:<34=ADDAB<)56><AF
@DE18INS60510:318:000000000-B6LD3:1:1101:9347:5681 1:N:0:GTAGAGGATTCTAGCT
TGGGGAATCTTCCGCAATGGGCGAGAGCCTGACGGAGCAATGCCGCGTGAGTGATGACGGCCTTCGGGTCGTAAAACTCTGTGATCCGGGACGAAAAGGCAGAGTGCGAAGAACAAACTGCATTGACGGTACCGGAAAAGCAAGCCACGGCTAACTACGTGCCAGCAGCCGCGGTACTACGTAGGCGGCAAGCGTTGTCCGGAATTATTGGGCGTAACGCGCGCGCAGGCGGCTCCACAAGTCCCTCTTAAAAGTGCGGGGCTGAACCCCGTGAGGGGAAGGA
+
F@<C@FG<FCFC,B:::BF<,FFG7@+6EEFC<F7FC=FE,CFC=CEGGG7FFGGDG9+44FBFGGC:4+@8BBB5C:=85F<DGEA=7+:+@CB+@F3<883@,3E>FG:B<FC,><?>FFF,FAC@>:<C<EEE@FGGGGAG<:<FF7C*=C<9C<B<CB=:+*228:/8EGGE*3+<C*0*/+:>58>FFC2*::?CA8C*:+02<9+**::ECCC7C5ED5<*9EGGDD##################################################
@DE18INS60510:318:000000000-B6LD3:1:1101:19980:5681 1:N:0:GTAGAGGATTCTAGCT
TGGGGAATATTGCACAATGGGCGCAAGCCTGATGCAGCCATGCCGCGTGTATGAAGAAGGCCTTCGGGTTGTAAAGTACTTTCAGCGGGGAGGAAGGGAGTAAAGTTAATACCTTTGCTCATTGACGTTACCCGCAGAAGAAGCACCGGCTAACTCCGTGCCAGCAGCCGCGGTAATACGGAGGGTGCAAGCGTTAATCGGAATTACTGGGCGTAAAGCGCACGCAGGCGGTTTGTTAAGTCAGATGTGAAATCCCCGGGCTCAAACTGGGAACTGCATCTGA
+
GGGFGGGGGGGFGGGGGGGGGGGGGGGGGGGGGGGGGGGGGGGFGGGEGGGGGGGGGGGGGGGGGGGGGGGGGGGGGGGGGGGGGGGGGGGGGGGGGGGGGGGGGGGGGGGGGGGGGGGFFFFGGGGGGGGGGGGGGGGGGGGFGGGGGGGGGGGGGGCGDGGGGGGGGGGGGGGGGGFGGGGGGGGGGGFGGGGGGGGGGGCFGGFGD?FGGGGGFF>>CGDGGGGGGED75DC55=>CBFFFGCFCFFGGGF@459497>DG?)929F<0:BFFFFFAFFF
@DE18INS60510:318:000000000-B6LD3:1:1101:12052:5695 1:N:0:GTAGAGGATTCTAGCT
TGAGGAATATTGGTCAATGGACGCAAGTCTGAACCAGCCACGCCGCGTGAAGGAAGAAGGCTTTCGGGTTGTAAACTTCTTTTGTCGGGGACGAAACAAATGACGGTACCCGACGAATAAGCCACGGCTAACTACGTGCCAGCAGCCGCGGTAATACGTAGGTGGCAAGCGTTGTCCGGAATTATTGGGCGTAAAGCGCGCGCAGGCGGCTTCCCAAGTCCCTCTTAAAAGTGCGGGGCTTAACCCCGTGATGGGAAGGAAACTGGGAAGCTGGAGTATCGGA
+
GGGGGGGGGGGGGGGGGGGGGGGGGGGGGGGGGGGGGGGGGGGGGGGGGGGGGGGGGGGGGGGGGGGGGGGGGGGGGGGGGGGGGGGGGGGGGGGGGGGGGGGGGGGGGGGGGGGGGGGGGGGGGGGGGGGGGGGGGGGGGGGGGGGGGGGGDGGGGGCFGGGGGGGGGGGGGGGGGGCCGGGGGGFGGGGGEGGGGGGGGGGGDGGGGGGGGGGDGGGGGGGGGGGG+<FGFGCBEED<F4??DGEGFGGGFFF?4D?7FFFCFBFF0<?24:?<8:2:49>
@DE18INS60510:318:000000000-B6LD3:1:1101:17858:5719 1:N:0:GTAGAGGATTCTAGCT
TGGGGAATCTTCCGCAATGGACGAAAGTCTGACGGAGCAACGCCGCGTGAGTGATGACGGCCTTCGGGTTGTAAAGCTCTGTTAATCGGGACGAAAGGCCTTCTTGCGAATAGTTAGAAGGATTGACGGTACCGGAATAGAAAGCCACGGCTAACTACGTGCCAGCAGCCGCGGTAATACGTAGGTGGCAAGCGTTGTCCGGAATTATTGGGCGTAAAGCGCGCGCAGGCGGATTGGTCAGTCTGTCTTAAAAGTTCGGGGCTTAACCCCGTGATGGGATGGA
+
GGGGGGGGGGGGGFFGGGGGGGGFGGGDFGGGGGGGGGGGGGGFDGGGGGGGGGGGGGEEDEEGGGGGFGGGGGGFG9EBGFGFGGGGGGGGGG@CFGGGGGGFGGGGGGGGFGGGGGGGGGGGCCGGDGGGGGGCGFFFGGGGGFGGGGGGGGGFGFGGGGGGFGFFFFCCFGGGGGGGGFFFGGGG6CEFGGCCEE@FEECGGGCFFCGGGG7EGGGGGGGG?:5CCCDDD<5>FFGFFFFBC9=F4CF7CFFFG3319>DGFDB)384,::1:<?B:<4<
@DE18INS60510:318:000000000-B6LD3:1:1101:19192:5739 1:N:0:GTAGAGGATTCTAGCT
TGAGGAATATTGGTCAATGGACGCAAGTCTGAACCAGCCATGCCGCGTGCAGGAAGACGGCTCTACGAGTTGTAAACTGCTTTTGTACGAGGGTAAACTCACCTACGTGTAGGTGACTGAAAGTATCGTACGAATAAGGATCGGCTAACTCCGTGCCAGCAGCCGCGGTAATACGGAGGATTCAAGCGTTATCCGGATTTATTGGATTTAAAGGGTGCGTAGGCGGGTTGATAAGTTAGAGGTGAAATCCCGGGGCTTAACTCCGGAACTGCCTCTAATACTG
+
GGCFGGGGGGGF@FFGGGGGDGEGGGGFGGGGGFFGGGGGGGGGGGGGGGGDFGGGGCGGG::FFEG7=C:EEFGD?C,CFGDEFEDEFBBFGFGF<F?<EF8FCFEEEFGEEGFEF95AF9EEFEDCGGGEDDDFGGFF@,@CC<C>F>,@<53CF9,8>:F77*B8:1*2@F>C:58:FCG9ECFEBCEFFC11CEC99B9<CFFGB@CFGGG7EC<7D<5=ED*1/CFGG7C9@FGC?F?@F?8C4**/77>EC47):?DG###################
@DE18INS60510:318:000000000-B6LD3:1:1101:14881:5750 1:N:0:GTAGAGGATTCTACCT
TGGGGAATATTGCACAATGGAGGAAACTCTGATGCAGCGATGCCGCGTGAGGGAAGAAGGTTTTAGGATTGTAAACCTCTGTCTTCGGGGACGAAAAAAGACGGTACCTGAGGAGGAAGCTCCGGCTAACTACGTGCCAGCAGCCGCGGTAATACGTAGGGAGCGAGCGTTGTCCGGAATTACTGGGTGTAAAGGGAGCGTAGGCGGGATCGCAAGTCAGATGTGAAAACTATGGGCTTAACCCATAAACTGCATTTGAAACTGTGGTTCTTGAGTGAAGTAG
+
GGGGGGGGGGGFGGGGGGGGCGGGGGGGGGGGGGGGGGGGGGGFCEGFGGGGDGFGGGGGGGGGGGGGGDCFGGGGGGGGGGGGGGGGGEEGGGGGGGGGGGGGGGGGGGGGGGDGGGGGGGGGGGGGGGGGGGGGGGGGFGGGGGGGGGGGGGFGCGGGGGGGGGGDGGDCGGGGGGDGG?FGGGGFGCCFGGGGGGGGGEEGGEGGDGGGEGGE<FGFDFFCFFGGGGGGG7CFFFFGF?F>D6@D7FG=CFFFG7>9CFFG6AF<F@><<>F42<AAAAB
@DE18INS60510:318:000000000-B6LD3:1:1101:20116:5759 1:N:0:GTAGAGGATTCTAGCT
TGAGGAATATTGGTCAATGGACGCAAGTCTGAACCAGCCATGCCGCGTGCAGGAAGACGGCTCTATGAGTTGTAAACTGCTTTTGTACGAGGGTAAACTCACCTACGTGTAGGTGACTGAAAGTATCGTACGAATAAGGATCGGCTAACTCCGTGCCAGCAGCCGCGGTAATACGGAGGATTCAAGCGTTATCCGGATTTATTGGGGTTAAAGGGTGCGTAGGCGGTTTGATAAGTTAGAGGTGAAATCCCGGGGCTTAACTCCGGAACTGCCTCTAATACTG
+
GGGGGGGGGGGGGGGGGGGGGGGGGGGGGGGGGGGGGGGGGGGGGGGGGGGGGGGGGGGGGGGGDFGGGGGFGGGGGGGGFGFGGGGGGGGGGGGGGGGGGGGGGGGGGGGGGGGGGGGGGGGGGGGGGGGGGGGGGGGGGGGGGGGGGGGGGGGGGCFGGGGDEGGG@7>;FFFGGGGGGGGGFFGGDCEFGFGGGEGGGGGGFE*=CFFGGFCGGGGCGGDFGGGD=EFFFFG7FFFF4<?@C<B>BGCCDFEBD7:<??GGFF>>()4<??4:<AF4<9=
@DE18INS60510:318:000000000-B6LD3:1:1101:6884:5770 1:N:0:GTAGAGGATTCTAGCT
TGGGGAATTTTGGACAATGGGCGCAAGCCTGATCCAGCTATTCCGCGTGTGGGATGAAGGCCCTCGGGTTGTAAACCACTTTTGTAGAGAACGAAAAGACACCTTTTAAAAAAGGGCGTTGCTGACGGTACTCTAAGAATAAGCACCGGCTAACTACGTGCCAGCAGCCGCGGTACTACGTAGGGTGCGAGCGTTAATCGGAATTACTGTGCGTAAAGGGTACGCAGGCGGTTGAGTAAGACAGATGTGAAATCACCGAGCTTAACTCGGGAATGGCATATGT
+
GDFFE>;EEGFFEFFFEGGG8FFEGEGG@FGCFGG@FFDFGGGGGGGFEFF7CFGGGGFGGDBCFDDFGECFEFGF@@CGF?FGGGA9?,EFFEBEGFGGFFGGGGGFGGCFEGGGCEGGCEGF<FFGGGGGFGE,FFFGGFF9DGFGEGGGFEFGGGFFGEGFGGGFCC7EGGGEGGGGGGGGCG5CGG5FCCEGGG9FCDGFGGGG9+0CCGGC5CD5FFGG59E<EC3>DDC?FFCC8@FF4+8:@7:>7**90729<5CG?6492B(33:?FBB27<4B
@DE18INS60510:318:000000000-B6LD3:1:1101:10013:5771 1:N:0:GTAGAGGATTCTAGCT
TGAGGAATATTGGTCAATGGACGCAAGTCTGAACCAGCCATGCCGCGTGCAGGAAGACGGCTCTATGAGTTGTAAACTGCTTTTGTACGAGGGTAAACTCACCTACGTGTAGGTGACTGAAAGTATCGTACGAATAAGGATCGGCTAACTCCGTGCCAGCAGCCGCGGTAATACGGAGGATTCAAGCGTTATCCGGAGTTATTGGGTTTAAAGGGTGCGTAGGCGGTTTGATAAGTTAGAGGTGAAATCCCGGGGCTTAACTCCTGAACTGCCTCTAATACTG
+
FE,FEGGGGGG@DFGECFFFFGGGGGGFGFFGGEFEFFFGEFGC:FGECCFEFGGGGGGGGG@CFFGGGFAFFF<FFFFGAEFGGGGGECCFGFFEDFFFGGGFFDFDDFD,CFGFGFGGGGACDFFFGGGGGGGGGGDGFC7FDCEFGGGCF<DFFGGGGGFFGDEDEGGCFG:ED8>C?;FFFGE:8;BF@+8CC1;;++<09@;C>?<:EGGGC<31/)*2:C:5AEDFFGG6@FCC=><3CDFGFF4DCBE39F7<:7*7*59:>*)5<>33)6:<AFF
@DE18INS60510:318:000000000-B6LD3:1:1101:7234:5778 1:N:0:GTAGAGGATTCTAGCT
TGGGGAATCTTCCGCAATGGGCGAAAGCCTGACGGAGCAACGCCGCGTGAGTGATGACGGCCTTCGGGTTGTAAAACTCTGTGATCCGGGACGAAAAGGCAGAGTGCGAAGAACAAACTGCATTGACGGTACCGGAAAAGCAAGCCACGGCTAACTACGTGCCAGCAGCCGCGGTAATACGTAGGTGGCAAGCGTTGTCCGGAATTATTGGGCGTAAAGCGCGCGCAGGCGGCTTCCCGAGTCCCTCTTAAAAGTGCGGGGCTTAACCCCGTGATGGGAAGGA
+
FCFFGGCFFGGGGGG7BEFGGGGGGGGFGGGGGGGCFGGGGFGFGGGGGGGGGGGFGGGGGGGGGGGGGGDGGGGGGGGGDFFGGGGGGGGGGGGGGGGGGGGGGGGGGGGGGGGGGDGGGFFGGGGGGGGGGGGGGGFGGGGGGGFGGEGGGGGGGGGGGGGGGFDCEGGGGGGEGGFGGFGGGGGGGCFGGGGGGGFGGGEE=GGGGCG=FGC*AFGGDGGGCD=DCEDGDDD:6FGGFFFFFGFF4CF7*8*/:C>F373CFAF<?B>(4?0<FFF####
@DE18INS60510:318:000000000-B6LD3:1:1101:20062:5785 1:N:0:GTAGAGGATTCTAGCT
TGGGGAATATTGCACAATGGGGGGAACCCTGATGCAGCGACGCCGCGTGAGCGAAGAAGGTTTTCGAATCGTAAAGCTCTGTCCTATGAGAAGATAATGACGGTATCATAGGAGGAAGCCCCGGCTAAATACGTGCCAGCAGCCGCGGTAATACGGAGGGTGCAAGCGTTAATCGGAATTACTGGGCGTAAAGCGCACGCAGGCGGTCTGTCAAGTCGGATGTGAAATCCCCGGGCTCAACCTGGGAACTGCATCCGAAACTGGCAGGCTAGAGTCTTGTAGA
+
GGGGGGGGGGGGGGGGGGGGGGGGGGGGGGGGGGGGGGFGGGGGGGGGGGGGGGGGGGGGFGGGGGEGG8FEGGGGGGGFGGGGGG?FGGGGGGGGGGGGGGGGGGGGGGFGFGGGGGGGGGGGGGGGGGGGGGGGGGGGGGGGGGGGGGGGGGGGGGGGGGGGGGGGGDGGGGGCEEGGGGGGGGGGEEGGGGGGGGGGGGGGGGGGDGCGGGG?FGDGDDCFGGGGG?<FCGGFBFGG:FFFFFFFF*64>?=9>CB(9F:7::BB###############
@DE18INS60510:318:000000000-B6LD3:1:1101:21214:5789 1:N:0:GTAGAGGATTCTAGCT
TGGGGAATTTTGGACAATGGGCGCAAGCCTGATCCAGCTATTCCGCGTGTGGGATGAAGGCCCTCGGGTTGTAAACCACTTTTGTAGAGAACGAAAAGACATCTTCGAATAAAGGATGTTGCTGACGGTACCCTAAGAATAAGCACCGGCTAACTACGTGCCAGCAGCCGCGGTAATACGTAGGGTGCGAGCGTTAATCGGAATTACTGGGCGTAAAGGGTGCGCAGGCGGTTGAGTAAGACAGATGTGAAATCCCCGAGCTTAACTCGGGAATGGCATATGT
+
GGGGGGGGGGGGGGGGGGGGGGGGGGGGGGGGGGGGGGGGGGGGGGGGGGGGGGGGGGGGGGGGGGGGGGGGGGGGGGGFGGGGGGGGGGGGGGGGGGGGGGGGGGGGGGGGGFGGGGGGGGGGGGGGGGGGGGGGGGGGGGGGGGGGGGGGGGGGGGGGGGGGGGGGGGGGGGGGGGGGGC:EEFGGGGGGGEGGGGGFEGGFFFGGGGGGGGGGGGGGFGGGGGGGGDGDGGFFFFGC?FFFGGFGFFD7CF@FGGFBG5FG4)*60<9217:77:<?FF@
@DE18INS60510:318:000000000-B6LD3:1:1101:18336:5803 1:N:0:GTAGAGGATTCTAGCT
TGGGGAGTATTGCACAATGGAGGAAACTCTGATGCAGCGATGCCGCGTGAGGGAAGAAGGTTTTCGGATTGTAAACCTCTGTCTTCAGGGACGAAAAAAGACGGTACCTGAGGAGGAAGCTCCGGCTAACTACGTGCCAGCAGCCGCGGTAATACGTAGGGAGCGAGCGTTGTCCGGAATTACTGGGTGTAAAGGGAGCGTAGGCGGGATCGCAAGTCAGATGTGAAAACTATGGGCTTAACCCATAAACTGCATTTGAAACTGTGGTTCTTGAGTGAAGTAG
+
GGGGGGGGGGGGGGGGGGGGGGGGGGGGGGGGGGGGGGGGGGGGGGGGGGGGGGGGGGGGEGGG,CFFGGGGGGGGGGGGGGGGGGGGGGGGDGDGGGGGGGGGGGGGGGGGGGGGGGGGFGGGGGGGGGGGGGGGGGGGGGGGGGGGFFCCFGGGGGGGGGGGGGGGGCEGGGGGDEGGGGGFGGFCEEGGGGGGGGGGGGGD?EGEGCFGGEEGGGGGCCFGGGGGFGGGGGGFFFGGBFFFDFFGFGGGGFFFFD<>CFCC*:F?FFFF:2:)-4>:AAF
@DE18INS60510:318:000000000-B6LD3:1:1101:14037:5804 1:N:0:GTAGAGGATTCTAGCT
TGGGGAATCTTCCGCAATGGACGAAAGTCTGACGGAGCAACGCCGCGTGAGTGATGACGGCCTTCGGGTTGTAAAGCTCTGTTAATCGGGACGAAAGGTCTTCTTACGAATAGTTAGAAGAATTGACGGTACCGGAATAGAAAGCCACGGCTAACTACGTGCCAGCAGCCGCGGTAATACGTAGGTGGCAAGCGTTGTCCGGAATTATTGGGCGTAAAGCGCGCGCAGGCGGATTGGTCAGTCTGGCTTAAAAGTTCGGGGCTTAACCCCGTGATGGGATGGA
+
GGGGGGGGGGGGGGGGGGGGGGGGGGGFGGGGGGGGGGGGGGGGGGGGGGGGGGGGGGGGGGGGGGGGGGGGGGGGGGGFGGFFGGGGGGGGGGGGGGGGGGGGGGGGGGGGGGGGGGGGGGGGFGGGGGGGGGGEGGGGGGGGGGGGGGGGGGGFFGGGFGGGGGGGGGGGGGGGGGGGGGGGGGGGGGGGFGEGEGGGGGDGFGGGGFGGGGGGGGFGGGGGGGGGEGGGCCDFFFGC>FF@7*)0>FGC>?F**9>;DEGFFF6<?##############
@DE18INS60510:318:000000000-B6LD3:1:1101:17185:5816 1:N:0:ATAGAGGATTCTAGCT
TCGAGAATCATTCACAATGGGGGAAACCCTGATGGTGCGACGCCGCGTGGGGGAATGAAGGTCTTCGGATTGTAAACCCCTGTCATGTGGGAGCAAATTAAAAAGATAGTACCACAAGAGGAAGAGACGGCTAACTCTGTGCCAGCAGCCGCGGTAATACAGAGGTCTCAAGCGTTGTTCGGAATCACTGGGCGTAAAGCGTGCGTAGGCTGTTTCGTAAGTCGTGTGTGAAAGGCGCGGGCTCAACCCGCGGCCGGCACATGATACTGCGAGACTAGAGTAA
+
GGGGEFGGGGGGGGGAEFGGGGGGGGGFGGGCFFGFGFGGGGGEGEG:>FGCFFGGGGFFCFGFFGGEGGC4EFGGG,BFFDEFGGFGGFEGEEFFGGGGGGFGDGGGDFGFFGFGGFGGGGCGG@E>:FCFEGGGGGFGGFCFGGGFGCED>F<BEGCFCGGGGGG9CFGFGG:BF8BEGGDGFFGGGGB<FCGG5>+C>C>E5C5*;CGGEF:EEDGDGCFDFG=D:0?:>7D:::DC38<>6F4>37DDD3>>CD994=DG?9=AD##############
@DE18INS60510:318:000000000-B6LD3:1:1101:26256:5828 1:N:0:GTAGAGGATTCTAGCT
TGAGGAATATTGGTCAATGGGCGCAAGTCTGAACCAGCCATGCCGCGTGCAGGAAGACGGCTCTATGAGTTGTAAACTGCTTTTGTACGAGGGTAAACTCACCTACGTGTAGGTGACTGAAAGTATCGTACGAATAAGGATCGGCTAACTCCGTGCCAGCAGCCGCGGTAATACGGAGGATTCAAGCGTTATCCGGATTTATTGGGTTTAAAGGGTGCGTAGGCGGTTTGATAAGTTGGAGGTGAAATCCCGGGGCTTAACTCCGGAACTGCCTCTAATACTG
+
GGGGFGGGFGGGGGGGGGGGGGGGGGGGGGGGGGGGGGGGGGGGDGGGGGGGGGGGGGGGGGGGGGGGGGGGGGGGGGGGGGGGGGGGGGGGGGGGGGGGFFGGGGGGGGGGGGGGGFGGGGGGGDGGGGGGGGGGFGCGGGGGGGGGGGGGGGGGGGGGGGGGGGGGGEECGGGGGEGCFFGGGGFGGGGGGGGGGGCECFFFCC=EECFGGGDGGGGGG3CGGG5C:EGF77CFFFGFFFFFG97DBFGDGEFFG47<FFFD>>>9BFF<?<?BFFF4>6?
@DE18INS60510:318:000000000-B6LD3:1:1101:25892:5831 1:N:0:GTAGAGGATTCTAGCT
TGGGGAATATTGCACAATGGGCGCAAGCCTGATGCAGCCATGCCGCGTGTATGAAGAAGGCCTTCGGGTTGTAAAGTACTTTCAGCGGGGAGGAAGGGAGTAAAGTTAATACCTTTGCTCATTGACGTTACCCGCAGAAGAAGCACCGGCTAACTCCGTGCCAGCAGCCGCGGTAATACGGAGGGTGCAAGCGTTAATCGGAATTACTGGGCGTAAAGCGCACGCAGGCGGTTTGTTAAGTCAGATGTGAAATCCCCGGGCTCAACCTGGGAACTGCATCTGA
+
GGGGGGGGCGGCFFGCDEFFD@@CFGG7FFGGGGGGGGGGGGGGGGE@FGGGGGCGEGGGGGGGGGGGGGDEEFGGGGFGGGGGGGGGGGGGGDGFGGGGGGGGGGGGGGGFGGGGGGGGGGGGGGGGGGGGGGGFGGGGGGGGGGGGEDDFFGFGGGGGGGGGGGG>FGGGGGGGGGGGGGGGGEGEGGFGGGGC5CGFEEGGGG7FFEEGGGDEGGFGGCGGGGGGGGG59*9<???DFFFF=FF:@FFC7=<6CD90DEGGFBF?BF?0>?:<7A<DFA?
@DE18INS60510:318:000000000-B6LD3:1:1101:8668:5835 1:N:0:GTAGAGGATTCTAGCT
TGAGGAATATTGGTCAATGGACGCAAGTCTGAACCAGCCATGCCGCGCGCAGGAAGACGGCTCTATGAGTTGTAAACTGCTTTTGTACGAGGGTAAACTCACCTACGTGTAGGTGACTGAAAGTATCGTACGAATAAGGATCGGCTAACTCCGTGCCAGCAGCTGCGGTAATACGGAGGATTCAAGCGTTATCCGGATTTATTGGGTTTAAAGGGTGCGTAGGCGGTTCGATAAGTTAGAGGTGAAATCCCGGGGCTTAACTCCGGAACTGCCTCTAATACTG
+
GG9EFGGGGGGF9FF,FFGGDFCB@CG<EFFFFGGEFC,CFGGFCFGC77@FEGFGGGGGG44EFGGFFF,CFFE@5<?EFEFGFFGCD?:CFCD<E,CEF8ECCEFFD,BEC,C?=B<C9FADCDF=DDGCFG8<D,<A9FGGGEFC:F<>CG?CD;BC:FCC,6:>:**@D>CGEGGGFGGG9CEGEGCC<9;E**3+35BBCG*=C++C7CDEEDCD<354CC19**/*99C9@6C77<<)C<67*0*7C5B>5*.62=F6@B>>>?#############
@DE18INS60510:318:000000000-B6LD3:1:1101:12340:5847 1:N:0:ATAGAGGATTCTAGCT
TGGGGAATATTGCACAATGGAGGAAACTCTGATGCAGCGATGCCGCGTGAGGGAAGAAGGTTTTAGGATTGTAAACCTCTGTCTTCGGGGACGAAAAAAGACGGTACCTGAGGAGGAAGCTCCGGCTAACTACGTGCCAGCAGCCGCGGTAATACGTAGGGAGCGAGCGTTGTCCGGAATTACTGGGTGTAAAGGGAGCGTAGGCGGGATCGCAAGTCAGATGTGAAAACTATGGGCTTAACCCATAAACTGCATTTGAAACTGGGGTTCTTGAGTGAAGTAG
+
GGGGGGGGCFGGGGGFFFFGFGGGGGGGGGGGGGGGGGGGGGGGGGGEGDGGDGGGGGGGGGGF,BCAFFGGGGGGGGGGDGGGGGGGGGCFEGGGGGGEGGGGGGGGGGGGC?FEEGGGGGGGGGGGGGFGGD<:FGGGGGGGCFGGGGGGGGGFB:CGGGDFEBEGGGEGGGGGEEGGGGFGFGG?>EEFF+<8EECEEGG5C*8EE5C5CCG=?>C7*:C:::CCCFGC*:0555<7===)9F4CFCC:*/9=CG#########################
@DE18INS60510:318:000000000-B6LD3:1:1101:12699:5852 1:N:0:GTAGAGGATTCTAGCT
TGAGGAATATTGGTCAATGGACGCAAGTCTGAACCAGCCATGCCGCGTGCAGGAAGACGGCTCTCTGAGTTGTAAACTGCTTTTGTACGAGGGTAAACTCACCTACGTGTAGGTGACTGAAAGTATCGTACGAATAAGGATCGGCTAACTCCGTGCCAGCAGCCGCGGTAATACGGAGGACTCAAGCGTTATCCGGATTTATTGGGTTTAAAGGGTGCGTAGGCGGTTTGATAAGTTAGAGGTGAAATCCCGGGGCTTAACTCCGGAACTGCCTCTAATACTG
+
GFGGGGGFCFG<,EFFGGGGGGGGGGGGGGGGGGGGFGGGCFGGDGGGFEFFGGGGGGGGGGGG,EEF<FCFGGGGGGFGGGGG<FEGGDCFGG8<A<FGEDFGGGE=FGGGGGGGGFGGFFGGGGGGGCDEGFDCFFGGGGGGGFGCGFGFGFCGFFF>FGGGGGEEGGGGGGGGGG*;CEGGFGGGEC>FGFG8E>8CGDF9CG;8>CGGGFGGGGD79CCF=DCDEEFFFDD6B*>>FFFF7?F7B46CD;)537:):97*7()4;FBF:770AB<9A97
@DE18INS60510:318:000000000-B6LD3:1:1101:20005:5853 1:N:0:GTAGAGGATTCTAGCT
GCTCCCCGAGGATCAGCGCGGGACATGGACGCTGAACAATCCGTGGCGTCCCGATTCGCAGTTGCAGCCGTCGGGGCTGTTCAACCCGGTGGTAATCGAACGGATGATTGCACGATGAGACGGATAGCACTGCTTGCCCTGCTGCTGGCATTCGCGGCGGCCGTGTACGGGCAGGAGAACATACTGGAGAAGGGGCTGGAAGGCCGGAGTGCCGCGGATGTGATTTCACGCAGGTACGTGACCCCGCTGTGGCTGGTCGCACTGCCCGGCGAGCTGACGGCGG
+
GFFGGGGGGGGGGGGGGGGGGGGGGGGGGGGGGGGGGGGGGGGGGGGGGEGEGGGGGGGGGGGGGGGGGGGGGGGGGGGGGFGGGGGGGGGGGGGGGGGGGGGGGGGGGGGGGGGGGGGGGGGGGGGGGGGGGGGGGGGGGGGGGGGGGGGGGGGGGGGGGGGGGCGGGGGGGGGGGGGGGGGGGGGGGGGGGGGGGCECFGGGGGGDGGGGGGGECDDDDC9*:FGGFGGGGGFFFEFCFFFFGGFGF74<DFFDCD>9CEDGF7>:BF>69>9?)431(4B
@DE18INS60510:318:000000000-B6LD3:1:1101:17637:5860 1:N:0:ATAGAGGATTCTAGCT
TGAGGAATATTGGTCAATGGACGCAAGTCTGAACCAGCCATGCCGCGTGCCGGAAGACGGCTCTCTGAGTTGTAAACTGCTTTTGTACGAGGGTAAACTCACCTACGTGTAGGTGACTGAAAGTATCGTACGAATAAGGATCGGCTAACTCCGTACCAGCAGCCGCGGTAATACGGAGGATTCAAGCGTTATCCGGATTTATTGGGTTTAAAGGGTGCGTAGGCGGTTTGATAAGTTAGAGGTGAAATCCCGGGGCTTAACTCCGGAACTGCCTCTAATACTG
+
GGGGGGGGGGGACFGGGGGGGGGGGGGGGGGGGGGGFGGGGGGGGGGGGGGGGGGGGGGGGGGG9FGGGGGGGGGGGGGGGGGGGGGGGGGGGGG8FGGGGGGGGGGGGGGFGGGGGGAEGGFGGGGGGGGDGGGGGGGGGGGGGGGGGGGGGGFGGGGGGGGGGGGGGGDFGGGGEEGGGGGGGGGGGGGGGFE>EGGDFGGGCCCE8FGGGGGGGGGDCGEGGC*/=CFGFCF?F?FFBFF>FFFFFGGGDEFFC<:<CFGGFB:>FF><<?F?>949:AF
@DE18INS60510:318:000000000-B6LD3:1:1101:12856:5862 1:N:0:ATAGAGGATTCTAGCT
TGGGGAATATTGCACAATGGGGGAAACCCTGATGCAGCGACGCCGCGTGGAGGAAGAAGGTCTTCGGATTGTAAACTCCTGTTGTTGAGGAAGATAATGACGGTACTCAACAAGGAAGTGACGGCTAACTACGTGCCAGCAGCCGCGGTAAAACGTAGGTCACAAGCGTTGTCCGGAATTACTGGGTGTAAAGGGAGCGCAGGCGGGAGAACAAGTTGGAAGTGAAATCCATGGGCTCAACCCATGAACTGCTTTCAAAACTGTTTTTCTTGAGTAGTTCAGA
+
GGGGGGGGGGGGGGGGGGGGGGGGGGGGGGGGGGGGGGGGFGGGGGGGGGGGGGGGGGGGGGFGGGGDGGGGGGGGGGGFGFFGGGGGGGGGGGGGGGGGGGGGGGGGGGGGGGGGGGGGGGGGGGGGGGGGGGGGGGGFF>FFGGGGGGGFGGGGGGGGGGGGFFGGC<8CFGDGGGGGGGGCFGCG8FF:CCGGGE5CECGGDGD5CEFGGG6<EFGFGGGGGGFFF+9CDGD>>FCFFFFFG64>4FGG7==*:D)45:DGFBF:?492445)44)6::@
@DE18INS60510:318:000000000-B6LD3:1:1101:20776:5863 1:N:0:GTAGAGGATTCTAGCT
TGGGGAATATTGCACAATGGGGGAAACCCTGATGCAGCGACGCCGCGTGAGCGAAGAAGTATTTCGGTATGTAAAGCTCTATCAGCAGGGAAGAAGAATGACGGTACCTGACTAAGAAGCACCGGCTAAATACGTGCCAGCAGCCGCGGTAATACGTATGGTGCAAGCGTTATCCGGATTTACTGGGTGTAAAGGGAGCGCAGGCGGTGCGGCAAGTCTGATGTGAAAGCCCGGGGCTCAACCCCGGTACTGCATTGGAGACTGTCGTACTAGAGTGTCGGAG
+
GFGFGGGGGGGGGGGGGGGGGGGGGGGFGGGGGGGGGGEGGGGGGGGGGGGGGGGGGGEGFGGGGGGGGFGGGGGGGGGGGGGGFGGGGGGGGGGGGGGGGGGGGGGGGGGGGGGGGGGGGGGGGGGGFGGGGGGGGGFGGGFGFGGGGGGGGGGGGGGGFE7EG?FFGGDEGGGGEECGGGGGFGGGGGFC7@EGGGEGGGGGGGGGGGGGGEEGG=GGGFGDGF9:CGGFC<CEF:CF4@55DEBGFGGDFFFFGGB(9>FF=>3:BF:AF<>4464:>BF
@DE18INS60510:318:000000000-B6LD3:1:1101:21362:5881 1:N:0:GTAGAGGATTCTAGCT
TGGGGAATATTGCGCAATGGGGGCAACCCTGACGCAGCAACGCCGCGTGCAGGAAGAAGGTCTTCGGATTGTAAACTGTTGTCGCAAGGGAAGAAGACAGTGACGGTACCTTGTGAGAAAGTCACGGCTAACTACGTGCCAGCAGCCGCGGTAATACGTAGGTGACAAGCGTTGTCCGGATTTACTGGGTGTAAAGGGCGCGTAGGCGGACTGTCAAGTCAGTCGTGAAATACCGGGGCTTAACCCCGGGGCTGCGATTGAAACTGACAGCCTTGAGTATCGG
+
GEGGGGGFEFGGG:FF4=FFGGGGGGGGGGGGGGGGGGGGGGGGGGGGGGGGGGGGGGFGGGGGGGGGGGGGGGGGGGFGGGGGGGGGGGGGGGGGGGGGGGGGGGGGGGGGGGGGGGGFGGGGGGGGGGGGGGGGGCGGGGGFGGGGGGGDGCFGGG?FGGGFDGGGGGGEEE>FGGCEGGGGGFCGG??EGGG+<EGGGGGGGGGGGGGGGGGGGGGG>>FGGGGDCCGGDGGFEFGGFFFFGGDGBDGG3B@>CFF<4?FGFAF????F:2>4?######
@DE18INS60510:318:000000000-B6LD3:1:1101:13181:5899 1:N:0:GTAGAGGATTCTAGCT
TGGGGAATCTTCCGCAATGGGCGAAAGCCTGACGGAGCAACGCCGCGTGAGTGATGACGGCCTTCGGGTTGTAAAACTCTGTGATCCGGGACGAAAAGGCAGAGTGCGAAGAACAAACTGCATTGACGGTACCGGAAAAGCAAGCCACGGCTAACTACGTGCCAGCAGCCGCGGTAATACGTAGGTGGCAAGCGTTGTCCGGAATTATTGGGCGTAAAGCGCGCGCAGGCGGCTTCCCAAGTCCCTCTTAAAAGTGCGGGGCTTAACCCCGTGATGGGAAGGA
+
GGGGGGGGGGGGG,CF@FFGGGGG>FEGGGGGGGGGGGGGGGGGGGGGGGGGGGGGGGGGGGGGGGGGGGGEGGGGGGGGGGGGGGGGGGGGGGGGGGEFDGGGGGGGGGGGGGGGGGGGGGGGGGGGGGGGGGGGGGGGGGGGGGGGGGGGGGGGGFGGGGGGGGGGGGGGGGGGGGGGGGGGGGGGGGGGGGGGEGGGGG5?EDGGFFGGGGEGGGGGGGGGGGGGGEDGGGG?FFGCFFFFGFFGFGDG7@F47D>>DEGG@DFAF<>4:6?AFF:BFF>
@DE18INS60510:318:000000000-B6LD3:1:1101:23074:5916 1:N:0:GTAGAGGATTCTAGCT
CAACCGCTCCAACCCGCAGCCGGAGCAGTACAGCGTCTCTAATTCCGAACAGCTGCTCACATCGCGTTCTTCGAGCGAATCGAAGGAGCAATCGAGATGGCGCAAACGGGGATTTCCCGACAGATCGATCGATGTGAGCAGTTGACCGCCGCAATACAGCGTTTCGAGGTTGGCGAAATAGTGCAATCCTTCGAGACTCCAGATCGTCTCCACATAACTCCAATCCGGCATGCAGTCGATCTTTCTCACGGCCAGCGCCTCCTCCTTGGAGATGACGCCGTTG
+
GCGGGGGGGGG@FGGGG>FGGFEGGGGGGGGGGGGGGEEFGGGGGGGGEGGFGGGGGGGG<,>@+BFGGGGFFGCFGEGFGG8FCCFFGG<FG7AFDGGFGGGFGCFEGDEGGGGGGGGCEE8F7EGGGGGDG9F7@CFGGGGGCFFECECECEGFGGGGGCGGF8:@CEFCGFGGGGGGGGGGGCFFGGGGEFFCGGG+<CDCGCFGDGGGF6CCF9:FFG?FGFE7>EGGG4:FFE3D>F=@C9@FF<9DG3;F5)7?GFGGFB#################
@DE18INS60510:318:000000000-B6LD3:1:1101:24573:5948 1:N:0:GTAGAGGATTCTAGCT
TGGGGGATATTGCGCAATGGGGGCAACCCTGACGCAGCAACGCCGCGTGAAGGATGAAGGTTTTCGGATTGTAAACTTCTTTTATTAAGGACGAAAAATGACGGTACTTAATGAATAAGCTCCGGCTAACTACGTGCCAGCAGCCGCGGTAATACGTAGGGAGCAAGCGTTGTCCGGATTTACTGGGTGTAAAGGGTGCGTAGGCGGCTTTGCAAGTCAGATGTGAAATCTATGGGCTCAACCCATAAACTGCATTTGAAACTGTAGAGCTTGAGTGAAGTAG
+
GGGGGGDGFGGGGGG@CFFFF7FGGFFFGGGGGGGGEG8FGGGGGGGGGGGGGGGGGGGGGGGGGGGGGGGGGGGGGGGGGGGGGGGGGGFGGGGGGGGFGGGGGGGGGGGGGGGGGGGFCFGGGGGGGGGGGGGGGGGGGGGGCEDGGGGGGGFFGGGGGGGGGGGGGGDDGGGGEEGGFGGGGGGGGEGGGGFGGGGGGGGCCEECEGGCF?FGGGFG7CFGFGGFGGGFGGGFFFDFF?@BDFF9=FF7F?FFGF24:?FGF>6AFFFF?##########
@DE18INS60510:318:000000000-B6LD3:1:1101:10748:5954 1:N:0:GTAGAGGATTCTAGCT
TCGAGAATCATTCACAATGGGGGAAACCCTGATGGTGCGACGCCGCGTGGGGGAATGAAGGTCTTCGGATTGTAAACCCCTGTCATGTGGGAGCAAATTAAAAAGATAGTACCACAAGAGGAAGAGACGGCTAACTCTGTGCCAGCAGCCGCGGTAATACAGAGGTCTCAAGCGTTGTTCGGAATCACTGGGCGTAAAGCGTGCGTAGGCTGTTTCGTAAGTCGTGTGTGAAAGGCGCGGGCTCAACCCGCGGACGGCACATGATACTGCGAGACTAGAGAAA
+
GGGGGG=FG9FGGGGFEFFFGGGGGGG,CFFFGGFFEG@FGGGGGGGGGGGGGGGGGGGGGFGDFGGDFFFC@FDFGGGEGGGGGGFG@F>FFGGFGGFFFGGGGCFFFFGFC,FGGFFFGGFFGGFFGEDGEGGFGGF9CEGFGGGGGCCGEEC>EFGGGGGGGFGCFFCGFE;C>/C78>E5@FFGGGCG5?GGCFFFEGGCEECEECFGGF?+=CC*9*2/*1A5A=FCCFC>DFGGE3)7*9@*)9D<353>DG1;*99746=99@<09>7<B?BB###
@DE18INS60510:318:000000000-B6LD3:1:1101:9531:5976 1:N:0:GTAGAGGATTCTAGCT
TGGGGAATCTTCCGCAATGGACGAAAGTCTGACGGAGCAACGCCGCGTGAGTGATGACGGCCTTCGGGTTGTAAAGCTCTGTTAATCGGGACGAAAGGCCTTCTTGCGAATAGTGAGAAGGATTGACGGTACCGGAATAGAAAGCCACGGCTAACTACGTGCCAGCAGCCGCGGTAATACGTAGGTGGCAAGCGTTGTCCGGAATTATTGGGCGTAAAGCGCGCGCAGGCGGATAGGTCAGTCTGTCTTAAAAGTTCGGGGCTTAACCCCGTGATGGGATGGA
+
GFGGGGGGGGGGG7FFCFGGGGGGGGGGFGGGGECCFGCEGGFFGGGGGGGGGGGGGGEGGG7FGGGGGGGEFF<FFEGGGGGFFFFGDGEGGGGGGGGGGGGGGGGGGGGGGGGGGCFFGGGGFFGGGGGGGGGGG5FGGGGGGGGGGDGGGGGGGGGGGGGGGGFFGGGGGDEGGGGGGGGFGGGGGGFFGGGGGGGGGEGEGGGGGDF=5::CEFGGD<EGGGGDEGGGGDDFFFGGF*=6C<F*9CFFFF?FGG07D:C<;4B)80980(4<41:??BF
@DE18INS60510:318:000000000-B6LD3:1:1101:16005:5988 1:N:0:GTAGAGGATTCTAGCT
TGGGGAATCTTCCGCAATGGGCGAAAGCCTGACGGAGCAACGCCGCGTGAGTGATGACGGCCTTCGGGTTGTAAAACTCTGTGATCCGGGACGAAAAGGCAGAGTGCGAAGAACAAACTGCATTGACGGTACCGGAAAAGCAAGCCACGGCTAACTACGTGCCAGCAGCCGCGGTAATACGTAGGTGGCAAGCGTTGTCCGGAATTATTGGGCGTAAAGCGCGCGCAGGCGGCTTCCCAAGTCCCTCTTAAAAGTGCGGGGCTTAACCCCGTGATGGGAAGGA
+
GGGGGGGGGGGGGGFDFGGGGGGGGGGGGGGGGGGGGGFGGGGGGGGGGGGFGGGGGGGGGGGGGGGGCFGGGGGGGGGGGGGGGFGGGGGGGGGGGGGGEGGGGGGGGGGGGGGGGGGGGGGGGGGGGGGGGGGGGGGGGGGGFGGGGGGGGGGGGGGGGGGGFFFCFFGGGGGGGGGGGEEGGGGGGGGGFGGGGGFGGGGGGGGGCFF=EC>EGFFCDGGGGGEGDGGGGDD4?FFFFFFFGE@C*:FGG?7BCC9>GFCCFFF7?5;,:?2<?FBBBFF
@DE18INS60510:318:000000000-B6LD3:1:1101:9170:5990 1:N:0:GTAGAGGATTCTAGCT
TGGGGAATATTGCACAATGGAGGAAACTCTGATGCAGCGATGCCGCGTGAGGGAAGAAGGTTTTAGGATTGTAAACCTCTGTCTTCGGGGACGAAAAAAGACGGTACCTGAGGAGGAAGCTCCGGCTAACTACGTGCCAGCAGCCGCGGTAATACGTAGGGAGCGAGCGTTGTCCGGAATTACTGGGTGTAAAGGGAGCGTAGGCGGGATCGCAAGTCAGATGTGAAAACTATGGGCTTAACCCATAAACTGCATTTGAAACTGTGGTTCTTGAGTGAAGTAG
+
GGGGGGGGGGGGGGGFCFGGGGDGEGGGGGGGGGGGGGGEGEGGGGGGGGGGGGGGGFGGFGGGGGGGGGGGGGDFFGGFGGGGGGGGGGGGFFGGGGGGGGGGGGGGGGGGGGGGGGGGGGGGGGGGGGGGGGGGGGGGGGGGGGGGGGGGGGGGGGGGGGGGCGGGGDGGGGGGGGGGGGGCCFGFEEGGGGGGGGGC8CEGFGGGGGFGGGEGGGGGGGGGG7C*?FFFFGGFFFGGFFFFGGFG?CFGGFFFGGDBGFCGFFF74B)4<:?<<DAB>4=
@DE18INS60510:318:000000000-B6LD3:1:1101:25910:6002 1:N:0:GTAGCGGATTCTAGCT
TGAGGAATATTGGTCAATGGACGCAAGTCTGAACCAGCCATGCCGCGTGCAGGAAGACGGCTCTATGAATTGTAAACTGCTTTTGTACGAGGGTAAACTCACCTACGTGTAGGTGACTGAAAGTATCGTACGAATAAGGATCGGCTAACTCCGTGCCAGCAGCCGCGGTAATACGGAGGATTCAAGCGTTATCCGGATTTATTGGGTTTAAAGGGTGCGTAGGCGGTTTGATAAGTTAGAGGTGAAATCCCGGGGCTTAACTCCGGAACTGCCTCTAATACTG
+
GGGGGGFGGGGGGGGGFGGFFGGGGGGGGGGGGGGGGGGGGGGGEGGGDGGGGGGGGGGGGDFGGGGGGGGGGGGGGGFGGGGGGGGGGGGGGGGGGGGGFGGGGGGGGGGGGGGGGGGGGGGGGGGGGGGGGGGGGGGGGGGGGDGGGGGGGGGGCGGGGGGGGGGGEGGGGGFGGGDGEGGF9FGEGGGGGGGGCG=EFE7CDGGG8EFCGGGGGGGGC>=DEDCD5E>D:FCFFFG77@?FGFFGFGFDGFE:DF)-?47>7;E99FFF:2:B<:96A>4
@DE18INS60510:318:000000000-B6LD3:1:1101:12137:6010 1:N:0:GTAGAGGATTCTAGCT
TGAGGGATATTGGTCAATGGACGCAAGTCTGAACCAGCCATGCCGCGTGCAGGAAGACGGCTCTATGAGTTGTAAACTGCTTTTGTACGAGGGTAAACTCACCTACGTGTAGGTGACTGAAAGTATCGTACGAATAAGGATCGGCTAACTCCGTGCCAGCAGCCGCGGTAATACGGAGGATTCAAGCGTTATCCGGATTTATTGGGTTTAAAGGGTGCGTAGGCGGTCTGGTAAGTTAGAGGTGAAATCCCGGGGCTTAACTCCGGAACTGCCTCTAATACTG
+
GGGGGGGGGGGGGGGGFGGGGGGGGEGGGGGFGGGGGGGGGGGFFGGGGGGGGGGGGGGGGGGG9FFGGGGGGGGGGGAFFGGGGGGGGGGGGGGGGGGGEGGGGGGGGGGFGGGGGGGGGG9FGGFDGGGGGGGGGGGGGGGDGGGGGGGGGGGGGGGGGGGGGGDGGGGGGCFGGDEGGGGGGGGGGGGGGGGG5CEGGGGGFGECGFEGFFGGGGGGGGDGEGGGGGGGGGGFFFGGFFFFGGFGFGDCGEFFDG:DGFGGEFF>>FFFFF??AAF<BAF
@DE18INS60510:318:000000000-B6LD3:1:1101:18743:6026 1:N:0:ATAGAGGATTCTAGCT
TCGAGAATCATTCACAATGGGGGAAACCCTGATGGTGCGACGCCGCGTGGGGGAATGAAGGTCTTCGGATTGTAAACCCCTGTCATGTGGGAGCAAATTAAAAAGATAGTACCACAAGAGGAAGAGACGGCTAACTCTGTGCCAGCAGCCGCGGTAATACAGAGGTCTCAAGCGTTGTTCGGAATCACTGGGCGTAAAGCGTGCGTAGGCTGTTTCGTAAGTCGTGTGTGAAAGGCGCGGGCTCAACCCGCGGACGGCACATGATACTGCGAGACTAGAGTAA
+
GGGGGGGGGGGGGGGGGGGGGGGGGGGGGGGGGGGGGGGGGGGGGGGGGGGGGGGGGGGGGGGGGGGGGGGGGGGGGCGGGGGGGGGGGGGGGGGGGGGGGGGGGGGGGGGGGGGGGGGGGGGGGGGGGGGGGGGGGGGGGGGGGGGGGGGGGGGGGGGGGGGGGGGGGGGGGGEEGGGGGGGGGGGGGGGGGGGGDGGGGGGGGEGGGGGGGGGGGGGGGGGGGGGGFGGGGGGFFFGGFFFFGGFGFCGGGEFFGGFFG4DGFAFAFFFB>7>AB42?<AF
@DE18INS60510:318:000000000-B6LD3:1:1101:12616:6027 1:N:0:GTAGAGGATTCTAGCT
TGGGGAATCTTCCGCAATGGACGAAAGTCTGACGGAGCAACGCCGCGTGAGTGATGACGGCCTTCGGGTTGTAAAGCTCTGTTAATCGGGACGAATGGTTCTTGTGCGAATAGTGCGAGGATTTGACGGTACCGGAATAGAAAGCCACGGCTAACTACGTGCCAGCAGCCGCGGTAATACGTAGGTGGCAAGCGTTGTCCGGAATTATTCGGCGTAAAGCGCGCGCAGGCGGATTGGTCAGTTTGTCTTAAAAGTTCGCGGCTTAACCCCGTGATGGGATGGA
+
GEGGGGGGGGGGG+FFGGGGGGGDE:CFFGGCGGGGGGDEGGGGGGGGGGGCGGGGGGGGGGGGGGGEGGGGGGGGGGGGGAFEFGGGDEGGGEGGGGGGCGGGGGGGGGGGGGGFG@FGGGGGGFFEGGGGGGGDGGGGFFGGG6FGCGGGGGGGGGGGG>FGGGGFGGGG8EEEGGEGGFGFCGGGGGCFFE?ED8EGGDCEGGGGC+2*8::*CF7CGGGDGGGDEGGGC)9558CF###########################################
@DE18INS60510:318:000000000-B6LD3:1:1101:26076:6032 1:N:0:GTAGAGGATTCTAGCT
TGGGGAATCTTCCGCAATGGGCGAAAGCCTGACGGAGCAACGCCGCGTGAGTGATGACGGCCTTCGGGTTGTAAAACTCTGTGATCCGGGACGAAAAGGCAGAGTGCGAAGAACAAACTGCATTGACGGTACCGGAAAAGCAAGCCACGGCTAACTACGTGCCAGCAGCCGCGGTAATACGTAGGTGGCAAGCGTTGTCCGGAATTATTGGGCGTAAAGCGCGCGCAGGCGGCTTCCCAAGTCCCCCTTAAAAGTGCGGGGCTTAACCCCGGGATGGGAAGGA
+
GGGGGGGGGGGGGGGGGGGFGGGGGGGGGGGFFCGGGGDGGGGGGGGGGGGGGGGGGG7FGGGGGGGGFGGGFFFDFGGFFGFGGGFGGGGGGGGGGFCFGC@FGGGFCFE7FCFFGCFGGGGGFGGGGGGGGGGDGG>:F<CFGGGGGGGGGFGFCEFGFFF7@5*8CGGGGGGGGGDGG<F8CFCCGCEC8EGCEGGGCC585<EFFG65EGEGGF>F)C=C=DEDDD7DD)176?DF>@?FF*7D><*?*79/*C>95BDG?A?################
@DE18INS60510:318:000000000-B6LD3:1:1101:22388:6034 1:N:0:GTAGAGGATTCTAGCT
TAGGGAATCTTCGGCAATGGGGGCAACCCTGACCGAGTAACGCCGCGTGAGTGAAGAAGGTTTTCGGATCGTAAAGCTCTGTTGTAAGAGAAGAACGAGTGTGAGAGTGGAAAGTTCACACTGTGACGGTAACTTACCAGAAAGGGACGGCTAACCACGTGCCAGCAGCCGCGGTAATACGTAGGTCCCGAGCGTTATCCGGATTTATTGGGCGTAAAGCGAGCGCAGGCGGTTAGATAAGTCTGAAGTTAAAGGCTGTGGCTTAACCATAGTACGCTTTGGA
+
GGGGGGGGGGGGGGGGGGGGGGGGGGGGGGGGGGGGGGGGGGGGGGGGGGGGGGGGGFGGGFGGGGGGDFGGGGGGGGGGGGGGGGGGGGGGGGGGGGGGGGGGGGGGGGGGGGGGGGGGGGGGGGGGGGGGGGGGGGGGGGGGGGGGGGGGGGGGGFGGGGFGGGFGDFGGGGGEGGGGGFGGGGGGGGD>CEGGGGGGGGGDGGGGGGGGGGGEEGGGGGGGGGEGGGGGDGGFFFGDFFFFGGFC6FG7>FF4>FBFD3<C?AF2?FF?A>B?08::BF4
@DE18INS60510:318:000000000-B6LD3:1:1101:18184:6036 1:N:0:GTAGAGGATTCTAGCT
TGAGGAATATTGGGCAATGGAGGCAACTCTGACCCAGCAATTCCGCGTGAGTGAAGAAGGTTTTCGGATTGTAAAGCTCTTTCGGATGTGACGATGATGACGGTAGCATCTAAAGAAGCCCCGGCTAACTTCGTGCCAGCAGCCGCGGTAATACGAAGGGGGCGAGCGTTGTTCGGAATTACTGGGCGTAAAGGGTGTGTAGGCGGTTATGTAAGATAGCGGTGAAATCCCGGGGCTTAACCTCGGAATAGCCGTTATAACTATGTAGCTAGAGTTATGGAGA
+
GGGGGGGGGGGGGGGGGGGGFGGGGGGGGGGGGGGGGGGGGGGGGGGGGGGGGGGGGGGGFGGGGGGGGGGGGGGGGGGFGGGGGGGGEAFGGGGGGGGGGGGGGGGGGGGGGGGGGGGGFGGGGGGGGGGGGGGGGGGGGGGGGGGGGGGGGGGGFGGGGGGGGGGGCGGGGGGGGGGGGGGGGGGGGGCFGGGGGGGGGGFGGGGGGGGGGGGGGGGGGGGGGGFFGGGGGGGDDFGGFFFFG=EGFGF>DB>BC<AFGFCCB47<A7<44<F264:5<?4
@DE18INS60510:318:000000000-B6LD3:1:1101:24414:6039 1:N:0:GTAGCGGATTCTAGCT
TGGGGAATTTTGGACAATGGGCGCAAGCCTGATCCAGCTATTCCGCGTGTGGGATGTAGGCCCTCGGGTTGTAAACCACTTTTGTAGAGAACGAAAAGACACCTTCGAATAAAGGGTGTTGCTGACGGTACTCTAAGAATTAGCACCGGCTAACTACGTGCCAGCAGCCGCGGTAATACGTAGGGTGCGAGCGTTAATCGGAATTACTGGGCGTAAAGGGTGCGCAGGCGGTTGAGTAAGACAGATGTGAAATCCCCGGGCTTAACTCGGGAATTGCATATGT
+
GGGGGGGGGGGGCGGGFFGFGGGGGGCGGGGGGFFGGGGGGGGGGGCGGGGCFGGGGGG9F<BFFEGGGFGGGGGFECGGAGCFEDEEGCFEGBGGG@CGGEEFBFFDF?<A5BFEGGGC=DCEDEEEGBFFFFCF9DDA<>=FCFCFEGCFEGFA>E,3@@DCCD,>8*C7*<<8@EG*2?FDGC88EGDGDE8>FGC*:;8879FC+A*:8*::5*:7<*29EC:CEGC####################################################
@DE18INS60510:318:000000000-B6LD3:1:1101:24843:6051 1:N:0:GTAGAGGATTCTAGCT
TGGGGAATCTTCCGCAATGGGCGAAAGCCTGACGGAGCAACGCCGCGTGAGTGATGACGGCCTTCGGGTTGTAAAACTCTGTGATCCGGGACGAAAAGGCAGAGTGCGAAGAACAAACTGCATTGACGGTACCGGAAAAGCAAGCCACGGCTAACTACGTGCCAGCAGCCGCGGTAATACGTAGGTGGCAAGCGTTGTCCGGAATTATTGGGCGTAAAGCGCGCGCAGGCGGCTTCCCAAGTCCCTCTTAAACGTGCGGGGCTTAACCCCGTGATGGGACGGA
+
GGGGGGGGGGGGGGGGGGG@GGGGGGGGGGGGGEGGGGGGGGGGGGGGBFFFGGGCGGGGGGGGGGGGGGGGEGGGGGGCEFGGGGGGGGGGGGGGGGDGGC<<FGGGDGGGGGGGGGGFGGGG6FGGGGFEGGCEGGGFFGGGGGGGGGGGGGGGGGGGGGGGGG?FGGDGGGEGEFCGGGGGGGGGGGGGGGEC>EGFEGDEF<?CCC9FGGGGGFGC3DE38DCDG53DD<C:FFD45@F*9<@<BGFG*)7)9>>BGFGF?9F<<E>:?6067:?####
@DE18INS60510:318:000000000-B6LD3:1:1101:17227:6070 1:N:0:GTAGAGGATTCTAGCT
TGAGGAATATTGGTCAATGGACGCAAGTCTGAACCAGCCATGCCGCGTGCAGGAAGACGGCTCTCTGAGTTGTAAACTGCTTTTGTACGAGGGTAAACTCACCTACGTGTAGGTGACTGAAAGTATCGTACGAATAAGGATCGGCTAACTCCGTGCCAGCAGCCGCGGTAATACGGAGGATTCAAGCGTTATCCGGATTTATTGGGTTTAAAGGGTGCGTAGGCGGTTGGATAAGTTAGAGGTGAAATCCCGGGGCTTAACTCCGGAACTGCCTCTAATACTG
+
GGGGGGGGGGGGGGGGGGGGGGGGEFCFFGGGGGGGGGEFGGGGGGGGEGGGGGGGGGGG@FGG9FFGFGGGFGGGGGFFFFGGGGGGECF@EGGGGGGGGGGGGGGGGGGGGGGFGGG?FFFFFDGGGGGCFFGGGFGGGDGCFCGGDGGG7DFDCFGGGGGGGGGGEGGCFGCCGGGGCFGFGGG5EEGGGGGGDC=F9CDGGC8CC+<9CFGGGGGDDD5C=D1C*:C>0:7=FFFGBFF:>C?F=*9<D>>)C5:<C6*9@FEBFF?287?>2244446
@DE18INS60510:318:000000000-B6LD3:1:1101:11457:6072 1:N:0:GTAGAGGATTCTAGCT
TGGGGAATATTGCACAATGGAGGAAACTCTGATGCAGCGACGCCGCGTGAGTGAAGAAGTAATTCGTTATGTAAAGCTCTATCAGCAGGGAAGATAGTGACGGTACCTGACTAAGAAGCTCCGGCTAAATACGTGCCAGCAGCCGCGGTAATACGTATGGAGCAAGCGTTATCCGGATTTACTGGGTGTAAAGGGAGTGTAGGTGGCATCACAAGTCAGAAGTGGAAGCCCGGGGCTCGACCCCGGGACTGCTTTTGAAACTGTGGAGCTGGAGTGCAGGAGA
+
GGGGGGGGGGGGGGGGFGGGFGGGGGGGGGGGGGGGGGGGGGGFGGGGGGGGGGGGGGGGGGGGGGGGGGGGGGGGGGGGGGGGGGGGGGGGGGGGGGGGGGGGGGGGGGGGGGGFFGGGGGGGGGGGGGGGGGGGGGGGGGGGGGGGGGGGGGGCFGFF<FGGGGGGEGE>GGGGGGGGGGEFGD2CCE7+CGGCE?CFCGGGGGGFGGGGGFFEF>7:CCFGGGGGFCFDGDG@7;7)>>>3DDFG@*9FG46*?5<9CFCFF?4((.4:?:4<<4<?:<7
@DE18INS60510:318:000000000-B6LD3:1:1101:9437:6078 1:N:0:GTAGAGGATTCTAGCT
TGGGGAATATTGCACAATGGAGGAAACTCTGATGCAGCGATGCCGCGTGAGGGAAGAAGGTTTTAGGATTGTAAACCTCTGTCTTCAGGGACGAAAAAAGACGGTACCTGAGGAGGAAGCTCCGGCTAACTACGTGCCAGCAGCCGCGGTAATACGTAGGGAGCGAGCGTTGTCCGGAATTACTAGGTGTAAAGGGAGCGTAGGCGGGATCGCAAGTCAGATGTGAAAACTATGGGCTTAACCCATAAACTGCATTTGAAACTGTGGTTCTTGAGTGAAGTAG
+
FGGGGEGGFGGGGFGA9FGGFEGG,6FFFGDAFCDDFG:C<FGGGGG@FDGFGGGGGFEFGG<<<FF96FFFGFECFGGFGFGFFGGGC@FFFFFFEGGGGGGEFFCFDGGGG8CF:FFGFFDGDEC>FGC>DF>DGFGGGGGGEFCFGGGGCDFG9CGFGGGGGEEGGDGGGFGGGG8EGFF++?CC<0;<?;CEG>EC88EE?EGDEEGGGDGG:CGGF7C:C7EGGGGF>:>>>)7CFF?FGGF=FGGFGFFFCFF<C4*0167817AA2<?6>AA####
@DE18INS60510:318:000000000-B6LD3:1:1101:16533:6091 1:N:0:GTAGAGGATTCTAGCT
TCGAGAATCATTCACAATGGGGGAAACCCTGATGGTGCGACGCCGCGTGGGGGAATGAAGGTCTTCGGATTGTAAACCCCTGTCATGTGGGAGCAAATTAAAAAGATAGTACCACAAGAGGAGGAGACGGCTAACTCTGTGCCAGCAGCCGCGGTAATGCAGAGGTCTCAAGCGTTGTTCGGAATCACTGGGCGTAAAGCGTGCGTAGGCTGTTTCGTAAGTCGTGTGTGAAAGGCGCGGGCTCAACCCGCGGACGGCACATGATACTGCGAGACTAGGGTAA
+
GGGGGGGGGGGGGGGGGGGGGGGGGGGGGGGGGGGGGGGGGGGGGGGGGGGGGGGGGGGGGGGGGGGGGGGGGGGGGGGGGGGGGGGGGGGGGGGGGGGGGGGGGGGGGGGGGGGGGGFFGGGGGGGGGGGGGGGGGGGGGGGGGGGGGGGGGGGGGGGGGGGGGGGGGGFGGGEED:FFEDDGGGGGFGGGGGGGGGGGGGEEGEGGGGGGGGGGGFFFGGGDGGEGGGGGGF<@:BGGFFEFGGFGFGGGGFE>D316FFGGFABDBFFF>06<70(44??
@DE18INS60510:318:000000000-B6LD3:1:1101:22885:6094 1:N:0:GTAGAGGATTCTAGCT
TGGGGAATATTGCACAATGGGGGAAACCCTGATGCAGCGACGCCGCGTGAGCGAAGAAGTATTTCGGTATGTAAAGCTCTATCGGCAGGGAAGAAGAAATGACGGTACCTGACTAAGAAGCACCGGCTAAATACGTGCCAGCAGCCGCGGTAATACGTATGGTGCAAGCGTTATCCGGATTTACTGGGTGTAAAGGGAGCGCAGGCGGTACGGCAAGTCTGATGTGGAAGCCCGGGGCTCAACCCCGGTACTGCATTGGAAACTGTCGGACTAGAGTGTCGGA
+
GGGGGGGGGGGGGGGGGGGGGGGGGGGGGGGGGGGGGGGGGGGGGGGGGGGGGGGGGGGGGGGGGGGGGGGGGGGGGGGFGGGGGGGGGGGGFGGGGGGGFGGGGGGGGGGGGGGGGGGGGGGGGGGGGGGGGGGGGGGGGGGGGGGGGGGGGGGGGGGGGGGFGGGGGGGGGGGGGGGGGGGGGGGGGGGGGGGGGGGGGDGCEGGGGGGGGGGGGFG7DGGGGFGGFCFCFGGFFFGG@FFFCEEGEDGGGF4FCFB?>=C7BAFFFB;>4:9).6>B<9>
@DE18INS60510:318:000000000-B6LD3:1:1101:25431:6095 1:N:0:GTAGCGGATTCTAGCT
TGAGGAATATTGCACAATGGGGGAAACCCTGATGCAGCGACGCCGCGTGAGCGAAGAAGTATTTCGGTATGTAAAGCTCTATCAGCAGGGAAGAAGAATGACGGTACCTGACTAAGAAGCACCGGCTAAATACGTGCCAGCAGCCGCGGTAATACGTATGGTGCAAGCGTTATCCGGATTTACTGGGTGTAAAGGGAGCGCAGGCGGTGCGGCAAGTCTGATGTGAAAGCCCGGGGCTCAACCCCGGTACTGCCTTGGAAACTGTCGTACTAGAGTGTCCGAG
+
GGFGFFGGEF9FGGGFEFGFGGGGGCFDFGFGFFGGCF+CF@FGGGEGC=FGGGGDFFCG?F<EFGGCFGGGFEFGGGCG<FGCEFFGFGGGGGGGFCFCEEEEFGGGFFCFFG9CFGFGGGFGGGGGGGGGGDG<7<FD<<FGGGGCFCGDGFGGFGGFFGGFD9;CGGGGGCBECEGECCFFG6CBEEFGGGGGGEEEE5:?EGEGGGGG=5EF+C:DCFGG9C:DGGDC7DDFFEDF4:>)7=E7BGGG>)*106)47?FCF9>??FBB###########
@DE18INS60510:318:000000000-B6LD3:1:1101:17181:6104 1:N:0:GTAGAGGATTCTAGCT
TGGGGAATATTGCACAATGGGGGAAACCCTGATGTAGCGACGCCGCGTGAGCGAAGAAGTATTTCGGTATGTAAAGCTCTATCAGCAGGGAAGAAGAAATGACGGTACCTGACTAAGAAGCACCGGCTAAATACGTGCCAGCAGCCGCGGTAATACGTATGGTGCAAGCGTTATCCGGATTTACTGGGTATAAAGGGAGCGCAGGCGGTACGGCAAGTCTGATGTGAAAGCCCGGGGCTCAACCCCGGTACTGCATTGGAAACTGTCGGACTAGAGTGTCGGA
+
GGGGGGGGGGGGGGGGGGGGGGGGGGGGGGGGGGGGGGGGGGGGGGGGGGGGGGGGGGGGGGGGGGGGGGGGGGGGGGGGGGGGGGGGGGGGGGGGGGGGGGGGGGGGGGGGGGGGGGGGGGGGGGGGGGGGGGGGGGGGGGGGGGGGGGGGGGGGGFG?FGGGGGGGGGGGGGGGGGGGGFGFFGGFGGGGFGGGGGGGGGGCDEGGGGGGGGGCGGDGGGGGGFGGGGGGGGGFFEGGFFFFGCDGFGGGGF4FGGFBGFGGFFFB(89>FF<?FFFFFF:
@DE18INS60510:318:000000000-B6LD3:1:1101:24443:6114 1:N:0:GTAGCGGATTCTAGCT
TGGGGAATATTGCACAACGGGGGGAACCCTGATGCAGCAACGCCGCGTGAGTGATGACGGCCTTCGGGTTGTAAAGCTCTGTTAATCGGGACGAAAGGCCTTCTTGCGAATAGTTAGAAGGATTGACGGTACCGGAATAGAAAGCCACGGCTAACTACGTGCCAGCAGCCGCGGTAATACGTAGGTGGCAAGCGTTGTCCGGAATTATTGGGCGTCAAGCGCGCGCAGGCGGATTGGTCAGTCGGTCTTAAACGTTCGGGGCTTAACCCCGTGATGGGATGGG
+
GGGGGGGGGGGGGGGGGFGGGGGGGGGGGGGGGFGGGGFGGGGGEGGGDGGGGGGGGGCGGGGGGGGGFGGGGGGGGFGGGGGGGGGGGGGEEGGGGGGGGGGGGGGGGGG5FCGGGGGGGFGG,<EEGGGGFGGGGGGGGGFGEFFFGGGGGGGFGGGGGGGGFG68FECEGGEGGGGGG<@FE@98@C+;5?CEGGFGGG5E5FCGGFGFF=5*296639CD=<5<E7CGC35>47:*4/*)/27D@0?:007?<<915))9?:=7B336:(4><?2:B##
@DE18INS60510:318:000000000-B6LD3:1:1101:5755:6119 1:N:0:GTAGCGGATTCTAGCT
TGGGGGATATTGCACAATGGGGGGAACCCTTATGCAGCGACGCCGCGTGAGCGAAGAAGGTTTTCGAATCGTAGAGCTCTGTCCTATGAGAAGATAATGACGGTATCATAGGAGGAAGCCCCGGCTAAATACGTGCCAGCAGCCGCGGTAATACGTATGGGGCGAGCGTTGTCCGGAATTACTGGGCGTAAAGGGTACGTAGGCGGTTTTTTAAGTCAGGTGTGAAAGCGTGAGGCTTAACCCCATTAAGCACTTGAAACTGGAAGAATTGAGCGAAGGAGAG
+
GGGGGDGGFGGGGGGFFFCFFGGGDGG<FF,5EFFGGGCGGGGGGGGC:7=FEFGGGFG7FGCGGGGFFFGGGGG;CGGG:FFGDEGGGDDGGGFFGGGCFGEEECFGFC:CCCCEFFFFFGC7F7<CFFGGGG8CCFFCFFFGGC8CEGGGEGFGG:FFFGGEGEEGGC8AFFGEEGEGF+0:+;>CG:CEEFGFGFGG?8CGEGCE***:ACFGG7*9C<<3CD?FF515*/*7@4C7=?)./:?C4DF*5?4*:*.2C@#####################
@DE18INS60510:318:000000000-B6LD3:1:1101:7838:6147 1:N:0:GTAGAGGATTCTAGCT
TGGGGGATATTGCGCAATGGGGGCAACCCTGACGCAGCAACGCCGCGTGAAGGATGAAGGTTTTCGGATTGTAAACTTCTTTTATTAAGGACGAAAAATGACGGTACTTAATGAATAAGCTCCGGCTAACTACGTGCCAGCAGCCGCGGTAATCCGTAGGGAGCAAGCGTTGTCCGGATTTACTGGGTGTAAAGGGTGCGTAGGCGGCTTTGCAAGTCAGATGTGAAATCTATGGGCTCAACCCATAAACTGCATTTGAAACTGTAGAGCTTGAGTGAAGTCG
+
FGGGGGGGGGGGAFGECEGGGGGG@FFGGFGDGGG>GGEEGGGFEGGGCFFG,?FF@ADGFGGFGCGEFEGG9<EGGGGFFGG<EFFAFGGGGFCB@<FD<D@@FDGGGGGGDDFGFFGGGGGGGGG7DFGDF:FDFGGGGGGGGGGGGGG*C,@@F7CFDFDGGGGGGGEGGDFE*;CGG9FC7FGGGE+AFGGGGGGG>EGGGGDGGGGFCFE+AF7:CF7CF7C7EEFGF7<4FFFG*8FB7??==:C7C9@FFGB>FFC76)16<FF??FFA#######
@DE18INS60510:318:000000000-B6LD3:1:1101:12740:6147 1:N:0:GTAGAGGATTCTAGCT
TGAGGAATATTGGTCAATGGACGCAAGTCTGAACCAGCCATGCCGCGTGCAGGAAGACGGCTCTATGAGTTGTAAACTGCTTTTGTACGAGGGTAAACTCACCTACGTGTAGGTGACTGAAAGTATCGTACGAATAAGGATCGGCTAACTCCGTGCCAGCAGCCGCGGTAATACGGAGGATTCAAGCGTTATCCGGATTTATTGGGTTTAAAGGGTGCGTAGGCGGTTTGATAAGTTAGAGGTGAAATCCCGGGGCTTAACTCCGGAACTGCCTCTAATACTG
+
GGGGGGGGGGGGGGGGFGGGGGGGGGGGGGGGGGGGGGGGGGGGGGGGGGGGGGGGGGGGGGGGGGGGFGGGGGGGGGGGGGGGGGGGGFGGGGGGFGFGGGGGFGGGGGGGGGGGGGGGGGGGGGGGGGGGGGGGGGGGGGGGGGEFGGGGGGFGGGGGDGGGGGGGGGGGGGGGGGGGGGG?:9@EEGCFGGGGE5CFGGGGGFGGG?G9FGGGGGGGDGCFG</>EEGDGGGBFF>C4>F:DGBGBFF5DFB33<?DCFFGFFF9>FB>B<?F22<9AFF
@DE18INS60510:318:000000000-B6LD3:1:1101:26140:6164 1:N:0:GTAGAGGATTCTAGCT
TGAGGAATATTGGTCAATGGACGAGAGTCTGAACCAGCCAAGTCGCGTGAGGGAAGACTGCCCTATGGGTTGTAAACCTCTTTTATAAGGGAAGAATAAGTTCTACGTGTAGAATGATGCCTGTACCTTATGAATAAGCATCGGCTAACTCCGTGCCCGCAGCCGCGGTAATACGGAGGATGCGAGCGTTATCCGGATTTATTGGGTTTAAAGGGTGCGTAGGCGGTTTATTAAGTTAGTGGTTAAATATTTGAGCTAAACTCAATTGTGCCATTAATACTGG
+
GGGGGGGGGGGGGGGGGGGGGGGGGGGFGGGGGGGGGGGGGGGGGFGG>FFGGGGGFGGEFGGGFGGGGGGGGGGGGGGGGGGGFGGGGGG:FGGGFBEGGGGGFGGGGGFGGGGGGGGGGGGGGGGGGFGGFGFFCGGGGGGGGG<CGGGGGGFGG+CFEGGGGGGGGG5CFGGDC>EDGGGEDEEDGGGGGGGGGDGGGGGGG5AEGFEFGFGGEGGGGGCGE<EGGGGGGFF?FFGF?FFFGGFGFGGG7=@FGGAAGFGGF>B7<F>A>AA4<AAFF4F
@DE18INS60510:318:000000000-B6LD3:1:1101:18819:6176 1:N:0:GTAGAGGATTCTAGCT
TGGGGGATATTGCGCAATGGGGGCAACCCTGACGCAGCAACGCCGCGTGAAGGATGAAGGTTTTCGGATTGTAAACTTCTTTTATTAAGGACGAAAAATGACGGTACTTAATGAATAAGCTCCGGCTAACTACGTGCCAGCAGCCGCAGTAATACGTAGGGAGCAAGCGTTGTCCGGATTTACTGGGTGTAAAGGGTGCGTAGGCGGCTTTGCAAGTCAGATGTGAAATCTATGGGCTCAACCCATAAACTGCATTTGAAACTGTAGAGCTTGAGTGAAGCAG
+
GFGGGGGGGGGGGGGGGGGGGGGGGGGGGGGGGGGGGGGGGGGGGGGGGGGGGGGGGGGGGGGGGGGEGGGGGGGGGGGGGGGGGGGGGFGGGGGGGGGGGGGGGGGGGGGGGGGGGGGGFGGEGGGGGGGGGGG<FGGGGGGGGGGGGGGGGGGGGGGGGFGGGGGGGGGGGGGGG>EGGGGGGGGGGGF9AFFGGGGGGGGGGGGGGGGGGGGGGGGGFGGGFFFGGGG=>DG:FFF=?@FFGGF=@GGGGFFFGGFADFGGFAF>)9<>?FFFA>2<?FF
@DE18INS60510:318:000000000-B6LD3:1:1101:12735:6178 1:N:0:GTAGAGGATTCTAGCT
TGGGGGATATTGCGCAATGGAGGAAACTCTGATGCAGCGATGCCGCGTGAGGGAAGAAGGTTTTAGGATTGTAAACCTCTGTCTTCGGGGACGAAAAAAGACGGTACCTGAGGAGGAAGCTCCGGCTAACTACGTGCCAGCAGCCGCGGTAATACGTAGGGAGCGAGCGTTGTCCGGAATTACTGGGTGTAAAGGGAGCGTAGGCGGGATCGCAAGTCAGATGTGAAAACTATGGGCTTAACCCATAAACTGCATTTGAAACTGTGGTTCTTGAGTGAAGTAG
+
GGGGGGGGGGGGGCFGGGGGGGGGGGGGGGGGGGGGGGEGGGGGGGGGGGGGGEFGGEFGGGGGGGGGFGDFGGAGGGGGGGGGGGGGGGGGGGGDGGGGGGGGGGGGGFGGGGGGGGGGGGGGGGGG?FGGGGG7FFGGGGGGGGGGGGGGGGGGGGGGGGGGGGGGGGGEGGGGGCEGG?FGGGGGGGCFGGGGCGGGGGGGGGGGGGGGGGGDFGFGFGFGECDFGGGGFGDFFFFDFFFFGGFFFGGGGFFF>FAFGFFFFFFF?4>AAFBFB######
@DE18INS60510:318:000000000-B6LD3:1:1101:12677:6179 1:N:0:GTAGAGGATTCTAGCT
TGGGGAATATTGCACAATGGGGGAAACCCTGATGCAGCGACGCCGCGTGAGCGAAGAAGTATTTCGGTATGTAAAGCTCTATCAGCAGGGAAGAAGAATGACGGTACCTGACTAAGAAGCACCGGCTAACTACGTGCCAGCAGCCGCGGTAATACGTAGGTGGCAAGCGTTGTCCGGAATTATTGGGCGTAAAGCGCGCGCAGGCGGATTGGTCAGTCTGTCTTAAAAGTTCGGGGCTTAACCCCGTGATGGGATGGCAACTGCCAATCTAGAGTATCGGAGA
+
GGGGGGGGGGGGGGGFCFGFGGGG=FGBFGFGGGGGGGGGGGGGCGGGFGGGGGGGDGGG9FFGGGCGGGCFG;;DFGGGFGGG@FGGGGF7CGG8F@FDFCEEEFGGG9CGGGGGGGGGGGGD@FEGGGF7F>FFFGGFGGGGGGGGGGG8CCC5FFFGGG>FGGGGGGG>ECFE>5*;ECFG:65AEGDE@ECEEED>E>EEGGGGE5==E?E6EGFGGFDGFD779AFFGD5:B3FF?@9>GE><>7CFD4?>D*4<G:*9@0F??4AF9<<6A<<B<65
@DE18INS60510:318:000000000-B6LD3:1:1101:12839:6186 1:N:0:GTAGAGGATTCTAGCT
TGGGGAATCTTCCGCAATGGGCGAAAGCCTGACGGAGCAACGCCGCGTGAGTGATGACGGCCTTCGGGTTGTAAAACTCTGTGATCCGGGACGAAAAGGCAGAGTGCGAAGAACAAACTGCATTGACGGTACCGGAAAAGCAAGCCACGGCTAACTACGTGCCAGCAGCCGCGGTAATACGTAGGTGGCAAGCGTTGTCCGGAATTATTGGGCGTAAAGCGCGCGCAGGCGGCTTCCCAAGTCCCTCTTAAAAGTGCGGGGCTTAACCCCGAGATGGGAAGGA
+
GGGGGGGGGGGGGEFEFGGGGGGGGGGFFGEGGGGGGGGGGGGGGGGGGGGGGGGGGGGGGGGGGGGGGGGGGGFGGGGGFGFGGGGGGGEGGEGGEGGGGGCGGCFGGGGGGGGGGGGGGCFFFFFEGGDGGGGG:FGGGGFGGGGG@FGGG:FGFGDGGGGGGGGFGGGGGGGGDF9CFGGGGGGGGGCFGGGGGEFGGG5CFGFGG@FGGEGDG<CGDGEG8C5):EDDGDDFFF79FFFFG9>FF7>F*@7*?C9BGFDG)-98:EF############
@DE18INS60510:318:000000000-B6LD3:1:1101:17844:6194 1:N:0:GTAGAGGATTCTAGCT
TGGGGAATATTGGGCAATGGGCGAAAGCCTGACCCAGCAACGCCGCGTGAAGGAAGAAGGCCCTCGGGTTGTAAACTTCTTTTGTCAGGGACGAAGCAAGTGACGGTACCTGACGAATAAGCCACGGCTAACTACGTGCCAGCAGCCGCGGTAATACGTAGGTGGCAAGCGTTATCCGGATTTACTGGGTGTAAAGGGCGTGTAGGCGGGAGTGCAAGTCAGATGTGAAAACTATGGGCTCAACCCATAGCCTGCATTTGAAACTGTACTTCTTGAGTGATGG
+
GGGGGGGGGGGGGGGGGGGGGGGGGGGGGGGGGGGGGGGGGGGGGGGGGGGGGGGGGGGGGGGGGGGGGGGGGGGGGGGGGGGGGGGGGGDGGGGGGGGGGGGGGGGGGGGGGGGGGGGGGGGGGGGGGGGGGFGGGGGGGGGGGGGGGGGGGGGGGGGEGGGGGGGGGGGGGGGGGGGGGDFGGGGGFFGGFGGGFGDEGGGGGGGGGGGEGGGGGFGFGGGGFFGG7FFGFFGFFFGFFFFFGGBGFGCGGFFFG7<DGFGGFFFFB?<:4<4.3>DABFF
@DE18INS60510:318:000000000-B6LD3:1:1101:13238:6199 1:N:0:GTAGAGGATTCTAGCT
TGGGGGATATTGCGCAATGGGGGCAACCCTGACGCAGCAACGCCGCGTGAAGGATGAAGGTTTTCGGATTGTAAACTTCTTTTATTAAGGACGAAAAATGACGGTACTTAATGAATAAGCTCCGGCTAACTACGTGCCAGCAGCCGCGGTAATACGTAGGGAGCAAGCGTTGTCCGGATTTACTGGGTGTAAAGGGTGCGTAGGCGGCTTTGCAAGTCAGATGTGAAATCTATGGGCTCAACCCATAAACTGCCTTTGAAACTGTATCGCTTGAGTGAAGTAG
+
GGGGGGGGGGGGGCFGFGGGGGGGGGGCGGAFGGGGGGGGGGGGCGGGDCGFC8FFGGGGGGGGGEFFFGFGCFCFFGGGGGGCGFFGGGGGGGDDECECFG@FFFGGGG9FGFGGFCGGCGGGGFFCCFGEGGFCFGGGGGC:FFGGGGFEFCGGFGGC:FEEGGFC8FGEFGGGC5CEGCGE?68EEE@<CF75C>EGG>:CCGGGCGGFGGGGGGFG7CFGFG7:EGGGGFGFFFD7??>DDEFF?FCFF)9?FCAA*977@<*)45???:>AAA9ABAF
@DE18INS60510:318:000000000-B6LD3:1:1101:16418:6211 1:N:0:GTAGAGGATTCTAGGT
TGGGGAATATTGCACAATGGGGGAAACCCTGATGCAGCGACGCCGCGTGAGCGAAGAAGTATTTCGGTATGTAAAGCTCTATCAGCAGGGAAGAAGAGTGACGGTACCTGACTAAGAGGCACCGGCTAAATACGTGCCAGCAGCCGCGGTAATACGTATGGTGCAAGCGTTATCCGGATTTACTGGGTGTAAAGGGAGCGTAGGCGGGATCGCAAGTCAGATGTGAAAACTATGGGCTTAACCCATAAACTGCATTTGAAACTGTGGTTCTTGAGTGAAGTAG
+
GGGGGGGGGGGGGGGGGGGGGGGGGGGGGGGGGGGGGGGGGGGGGGGGGGGGGGGGGGGGGGGGGGGGGGGGGGGGGGGGGGGGFGGGGGGGGGGGFGGGGGGGGGGGGGGGGGGFGGGGGGGGGGGGGCFGGGGGGGGGGGGGGGGGGGGGGGGGGFAGGGGGGGGGGGGGGGGGGEGGGGGGGGGFGGGGGGGD>CEGEGCEGGGGEGGDGGGGGGGGFGGGFGGGGGGGGGGF4>GCFFFFGGFGFFGGG4FFGG>>FFFFFFF:<FFB><?B2<9>AFF
@DE18INS60510:318:000000000-B6LD3:1:1101:18965:6217 1:N:0:GTAGAGGATTCTAGCT
TGAGGAATATTGGTCAATGGACGCAGGTCTGAACCAGCCATGCCGCGTGCAGGAAGACGGCTCTATGAGTTGTAAACTGCTTTTGTACGAGGGTAAACTCACCTACGCGTAGGTGACTGAAAGTATCGTGCGAATAAGGATCGGCTAACTCCGTGCCAGCAGCCGCGGTAATACGGAGGATTCAAGCGTTATCCGGATTTATTGGGTTTAAAGGGTGCGTAGGCGGTTTGATAAGTTAGAGGTGAAATCCCGGGGCTTAACTCCGGAACTGCCTCTAATACTG
+
GGGGGGGGGGGGGGGGGGGGGGGGGGGGGGGGGGGGGGGGGGGGGGGGGGGGGGGGGGGGGGGGGGGFFGGGGGGGGGGGGGGGGGGGGFGGGGGGFGGGGGGGFGGGGGGGGGGGGGGGEFGGGGGGGGGGGGGGGGGG9FEGGGGGFFGGGGGGGFGGFDGGGGGGGG5<@FGGGGGGFGGG+AFGGGGGGGGGGGGG:EGGGGEEGG?CFEGGGGGG:DGGGGEG5:*CDCFFFFFFF>?FGG4C?FFDGFF@GG?A:7C9>B>>B@2)34?F)646<2@
@DE18INS60510:318:000000000-B6LD3:1:1101:15038:6222 1:N:0:GTAGAGGATTCTAGCT
TGGGGGATATTGCGCAATGGGGGCAACCCTGACGCAGCAACGCCGCGTGAAGGATGAAGGTTTTCGGATTGTAAACTTCTTTTATTAAGGACGAAAAATGACGGTACTTAATGAATAAGCTCCGGCTAACTACGTGCCAGCAGCCGCGGTAATACGTAGGGAGCAAGCGTTGTCCGGATTTACTGGGTGTAAAGGGTGCGTAGGCGGCTTTGCAAGTCAGATGTGAAATCTATGGGCTCAACCCACAAACTGCATTTGAAACTGTAGAGCTTGAGTGAAGTAG
+
GGGGGGGGGGGGGCFGFEGGGGGGGGGGGGGGGGGGGGGGGGGGGGGGGGGGGGGGGGGGGGGGGGGGGGGGGGGGGGGGGGGGGGGGGGGGGGEGGGGGGGDGGGGGGGGGGGGGGGGGGGGEEEGGGGGGGGGGGGGGGGGGGGGGGGGGGGGGGGGG5EGEGFGFGEEGGGGDGGGGGGGGGGGGGGGGFFGGGGGGGGGGGGGGGGGGGGGGGGGFDGFFC*?FGGGGGGGFFFGGFFFFDGBGFFFDFBF?7CAFGF?>8<?<9FA?F:?<AA2<AAF
@DE18INS60510:318:000000000-B6LD3:1:1101:23497:6237 1:N:0:GTAGAGGATTCTAGCT
TGGGGAATATTGCACAATGGAGGAAACTCTGATGCAGCGACGCCGCGTGAGTGAAGAAGTAATTCGTTATGTAAAGCTCTATCAGCAGGGAAGATAGTGACGGTACCTGACTAAGAAGCTCCGGCTAAATACGTGCCAGCAGCCGCGGTAATACGTATGGAGCAAGCGTTATCCGGATTTACTGGGTGTAAAGGGAGTGTAGGTGGCATCACAAGTCAGAAGTGAAAGCCCGGGGCTCAACCCCGGGACTGCTTTTGAAACTGTGGAGCTGGAGTGCAGGAGA
+
GFGGGGGGGGGGGGGGFGGGGGGGGGGGGGGGGGGGGGCGGGGGGGGGGDGGFFFGGGDGGGGGGGGGGGGGFFGGGGGGGGGGGGCFGG@FFGGGFFGGGGGGGGGGGGGGGGGGGGGGGGCFGGGGFGGGFFFGGGFFCGGGGGGGGGGGGGGGFGGGGGGGFFGGGG5ACGDEEEGGEGGGGGGGEG7@CFG>CGEGGGFE+ACFGFFGGGFC9>7C7DGGGGGGGGGDGDD<>FGGF:DFGGDDDFCCFFFFFD:9F4:CF?4:B>B02<?FB<:2?F4
@DE18INS60510:318:000000000-B6LD3:1:1101:5957:6241 1:N:0:GTAGAGGATTCTAGCT
TGGGGAATATTGCACAATGGAGGAAACTCTGATGCAGCGATGCCGCGTGAGGGAAGAAGGTTTTAGGATTGTAAACCTCTGTCTTCGGGGACGAAAAAAGACGGTACCTGAGGAGGAAGCTCCGGCTAACTACGGGCCAGCAGCCGCGGTAATACGTAGGGAGCGAGCGTCGTCCGGAATTACTGGGTGTAAAGGGATCGTAGGCGGGATCTCACGTCCGATGTGAAAACTATGGGCTTAACCCATAAACTGCATTTGCAACTGTGGTTCTTGAGTGAAGTAG
+
-<FFGGGDGFGGGGGFFEFGGGGGGGECFGGFFGGGGFFGGGGFGEGEGGGFFGGGGGGGEFFGGGGFFGGCFF<FGGGFGFFGGGBEEGGGGGEDFGDGFFDGFCFGGDFGG?@EEFGGGDFGGGEGG?CCGG*8888CCFGFFGGGGE5C?CFCFCFEGGGGGGGGGGGD8CGGGGGG8CFCGDF;C8C9EGGGF*;;8@;CFGDEGE*+++0:0*19D3CCCCFGE?F*:**05:FFF##########################################
@DE18INS60510:318:000000000-B6LD3:1:1101:9175:6257 1:N:0:GTAGAGGATTCTAGCT
TGGGGAATCTTCCGCAATGGGCGAAAGCCTGACGGAGCAACGCCGCGTGAGTGATGACGGCCTTCGGGTTGTAAAACTCTGTGATCCGGGACGAAAAGGCAGAGTGCGAAGAACAAACTGCATTGACGGTACCGGAAAAGCAAGCCACGGCTAACTACGTGCCAGCAGCCGCGGTAATACGTAGGTGGCAAGCGTTGTCCGGAATTATTGGGCGTAAAGCGCGCGCAGGCGGCTTCCCAAGTCCCTCTTAAAAGTGCGGGGCCTAACCCCGGGATGGGAAGGA
+
GGGGGGGGGGGGGEGGGGGGGGGGGGGGGGGGGGGGGGGGGGGGGGGGGGGGGGGGGGGGGGGFGGGGFGGEGFGGGGGF?FGFFGGGGDFEGGGGD@GGGGCFGGGGEDGGGGGGDGGGGGGFFGFFGGGGGGGGGGGGGGGGGGGGGGGGCEGGGGGGFGGGGG?FGGGGGDCE8?EFGCCFGGGGGGGGGGCECECGDGGECF?FG?EEDE5=5C>CGDEGGGEGGGGGGC/89F7CFFFFGGFF*::C7F?@CDB>DBGC###################
@DE18INS60510:318:000000000-B6LD3:1:1101:12132:6278 1:N:0:GTAGAGGATTCTAGCT
TGGGGAATATTGCACAATGGAGGAAACTCTGATGCAGCGATGCCGCGTGAGGGAAGAAGGTTTTAGGATTGTAAACCTCTGTCTTCAGGGACGAAAAAAGACGGTACCTGAGGAGGAAGCTCCGGCTAACTACGTGCCAGCAGTCGCGGTAATACGTAGGGAGCGAGCGTTGTCCGGAATTACTGGGTGTAAAGGGAGCGTAGGCGGGATCGCAAGTCAGATGTGAAAACTATGGGCTTAACCCATAAACTGCATTTGAAACTGTCGTTCTTGAGTGAAGTAG
+
GGGGGGGGGGGGGGGGGGGGGGGGGGGFGGGGGGGGGGGGGGGGGGGEEGGGGGGGGGGGGGGGGGGGGGGGGGGGGGGGGGGGGGGGGGGGGGEGGGGGGGGGGGGGGGDGGGGGGGGGGGGGGGGGGGGFGGGFGGGGGGGGGGGGGGGGGGGGGGGEGGGGGGGGGGGGGGGGGGGGGFGGGGGGGGFFGGGGGGGGGGGGGGGGGDGGGGGGGGGGGGGGGGFCCGGGFG45:FGFFFFFGGFGFGGGGFFFFGF2FFF>FFFF?FF2)-8ABFFFFFF
@DE18INS60510:318:000000000-B6LD3:1:1101:17564:6280 1:N:0:GTAGAGGATTCTAGCT
TGGGGAATATTGCGCAATGGGCGAAAGCCTGACGCAGCGACGCCGCGTGAGGGATGAAGGTTCTCGGATCGTAAACCTCTGTCAGGGGGGAAGAAACCCCCTCGTGTGAATAATGCGAGGGCTTGACGGTACCCCCAAAGGAAGCACCGGCTAACTCCGTGCCAGCAGCCGCGGTAATACGGAGGGTGCAAGCGTTAATCGGAATCACTGGGCGTAAAGCGCACGTAGGCGGTCTGGTAAGTCAGAGGTGAAAGCCCACAGCCCAACTGTGGAACTGCCTTTG
+
GGGGGGGGGGGFGGGGGGGGFGGGGGGGGGGGGGGGGGGGGGGG:FGGGGGGGGGGGGGGGGGGGGGGGGGGFFGGGGGGGGGGGGGGGGGDGGGGGGGGGGGGGGGGGGGGGFCGEGCEGGFGCFGECGGGGGGGGGGG6CGGGGGGGGGG5FGGGGGGGGGGGGGGGGDGGGGGGGGGGGDEGDGCEGGFG5CEG59FGGDEFGGGGFG=FGGCE5CFDDGGDF*7EGGGGGGF4=F:FFFFGGFFFCGDG?4<FFBFG>5<:<F?:=>0A?>:?>?<<BB
@DE18INS60510:318:000000000-B6LD3:1:1101:24684:6309 1:N:0:GTAGAGGATTCTAGCT
TGGGGAATATTGCACAATGGAGGAAACTCTGATGCAGCGATGCCGCGTGAGGGAAGAAGGTTTTAGGATTGTAAACCTCTGTCTTCGGGGACGAAAAAAGACGGTACCTGAGGAGGAAGCTCCGGCTAACTACGTGCCAGCAGCCGCGGTAATACGTAGGGAGCGAGCGTTGTCCGTAATTACTGGGTGTAAAGGGAGCGTAGGCGGGATCGCAAGTCAGATGTGAAAACTATGGGCTTCACCCATAAACTGCATTTGAAACTGTGGTTCTTGAGTTAAGTAT
+
GGGGGGGGGGGGGGGGGGGGGGGGGGGGGGGGGGGGGGG@FGGGGGGGGGGGGGGGGGFGFCGGF<DFGGCGGGGGGGGGGGFGGGDFE7:CF@CFCFE7=ECFECGGGD<FCFGGEDFFBFFE7CFC=>FFFCF<<FA,@,@EGEFGGG7:FCF:F9B*<@GGCC@5BFGGGGGC2=8CCFGGGFGFEGFCFEC5*?CEEEE5CE5EGEFGGCG*AF77**<D779*CCF:D0*8F>G*9@6F5F56=FFCDF7BG>4):?F7645??FBBF##########
@DE18INS60510:318:000000000-B6LD3:1:1101:8500:6321 1:N:0:GTAGAGGATTCTAGCT
TGGGGAATATTGCGCAATGGGGGCAACCCTGACGCAGCAACGCCGCGTGCAGGAAGAAGGTCTTCGGCTTGTAAACTGTTGTCGCCAGGGAAGAAGACAGTGACGGTACCTTGTGAGAAAGTCACGGCTAACTACGTGCCAGCAGCCGCGGTAATACGTAGGTGACCAGCGTTGTCCGGATTTACTGGGTGTAAAGGGCGCGTAGGCGGACTGTCAAGTCAGTCGTGAAATACCGGGGTTAAACCCCGGGGCTGCGATTGAAACTGACAGCCTTGAGTATCGG
+
GCGGGGGG9FGGGGGGDGGFF7FGGGG8:FFEFG:FGCFFGGGGEGDG7@E<FEGGFG,?EEGGGG7+DFGGC?FFFGFA,BEFG7:FFG7FF?,BAFGGG<,<B7B>FFGGGGFEFGFEG<@CGDGEFF<DF9C@FE@DCFGGGG7FEDFE:<B;;FG@@CFF,?;+8<8EGDCFGGG>;>FFGCGGGG5EFGGGF5E>CEGGCGFE8EGGGFC?FGCCFF:2*9=FG:F>FFG)5>GG5*8=<7@DD9C5755@<<B0*0*289*8,9,4:AFA0>24<8;
@DE18INS60510:318:000000000-B6LD3:1:1101:24453:6333 1:N:0:GTAGAGGATTCTAGCT
TGGGGAATATTGCACAATGGAGGAAACTCTGATGCAGCGATGCCGCGTGAGGGAAGAAGGTTTTAGGATTGTAAACCTCTGTCTTCAGGGACGAAAAAAGACGGTACCTGAGGAGGAAGCTCCGGCTAACTACGTGCCAGCAGCCGCGGTAATACGTAGGGTGCAAGCGTTATCCGGAATTATTGGGCGTAAAGGGCTCGTAGGCGGTTCGTCGCGTCCGGTGTGAAAGTCCATCGCTTAACGGTGGATCTGCGCCGGGTACGGGCGGGCTGGAGTGCGGTAG
+
GGGGGGGGGGGGGGGGGGGGGGGGGGGGGGGGGGGGGGFGGGGFGGGGGGGGGGGGGGGGFGGGGGGGGGGGGGGGGGGGGGGGGGGGGGGGGGGGGGGGGGGGGGGGGFGGGGGGGGGGGGGGGGGGGGGFGGGFGGFFGGGGGGGGGGECFGGFG9FFGGGGGFCFGGGGGGGGCGCFGGGGGGGGGGDGGGGGGGGCGEGDFGGGGGDEGGGEEDGDGGG<*7E*0<FGGGGFFFG<6@5<<*85@<C:CB>>DD9;<?D3D9D(9BB:?##########
@DE18INS60510:318:000000000-B6LD3:1:1101:9786:6341 1:N:0:GTAGAGGATTCTAGCT
TGGGGAATATTGCACAATGGAGGAAACTCTGATGCAGCGATGCCGCGTGAGGGAAGAAGGTTTTAGGATTGTAAACCTCTGTCTTCAGGGACGAAAAAAGACGGTACCTGAGGAGGAAGCTCCGGCTAACTACGTGCCAGCAGCCGCGGTAATACGTAGGGAGCGAGCGTTGTCCGGAATTACTGGGTGTAAAGGGAGCGTAGGCGGGATCGCAAGTCAGATGTGAAAACTATGGGCTTAACCCATAAACTGCATTTGAAACTGTGGTTCTTGAGTGAAGTAG
+
GGGGGGGGGGGGGGGGGFGGGGGG<FGGGGGGGGGGGGGGGGGGGGGGGGGGGGGGGGGG@FFGGGGGGGGGGGGGGGGGGGGGGGGGGGGGGGEGGGGGGGEGGGGGGGGGFGGGGGGGGGGGGGGGGGGGGGGGGGGGGGGGGGGGGGGGGGGGGCCGGGGGGGGGGGEEGGGGDDGGGGGFCFG9CEFGFFGGFEGGEGGGGGGGGEGGGGGGGGGGGGGGGGG=FGD>CDGFFFG<BBFFGGF=7FGGG4=FFGFAGFGGFBF<B=A264:>B6>>2<F
@DE18INS60510:318:000000000-B6LD3:1:1101:13740:6356 1:N:0:GTAGAGGATTCTAGCT
TGGGGAATCTTCCGCAATGGGCGAAAGCCTGACGGAGCAACGCCGCGTGAGTGATGACGGCCTTCGGGTTGTAAAACTCTGTGATCCGGGACGAAAAGGCAGAGTGCGAAGAACAAACTGCATTGACGGTACCGGAAAAGCAAGCCACGGCTAACTACGTGCCAGCAGCCGCGGTAATACGTAGGTGGCAAGCGTTGTCCGGAATTATTGGGCGTAAAGCGCGCGCAGGCGGCTTCCCAAGTCCCTCTTAAAAGTGCGGGGCTTAACCCCGTGATGGGAAGGA
+
GGGGGGGGGGGGGEFGGGGGGGGGGGGGGGGGGGDGGGGGGGGGGGGGGGGGGGGGGGEGGGGGGGGGGGGGGFFGGGGGGGGGGGGGGEGGGGGGGGGGGEGGGGGGGDEEGGGGGGGFGGGG?CFFGFGGGGDGGGGGG7FGGGGGGGGGGGGGGG7:+CFGGGGGGGGGGGGGDFE98CFGGGGGGGC5FEGGGEGGDGCEGG7?C7+=5>GGEGGGGGEC:95>=:9DD3)7FF**88=?FC@D?F*:7F?FFDBFCEGF###################
@DE18INS60510:318:000000000-B6LD3:1:1101:22263:6361 1:N:0:GTAGAGGATTCTAGCT
TGGGGAATATTGCACAATGGAGGAAACTCTGATGCAGCGATGCCGCGTGAGGGAAGAAGGTTTTAGGATTGTAAACCTCTGTCTTCAGGGACGAAAAAAGACGGTACCTGAGGAGGAAGCTCCGGCTAACTACGTGCCAGCAGCCGCGGTAATACGTAGGGAGCGAGCGTTGTCCGGAATTACTGGGTGTAAAGGGAGCGTAGGCGGGATCGCAAGTCAGATGTGAAAACTATGGGCTTAACCCATAAACTGCATTTGAAACTGTGGTTCTTGAGTGAAGTAG
+
GGGGGGGGGGGGGGGGGGGGGGGGGGGGGGGGGGGGGGGGGGGGGGGGGGGEEEGEGGGGFFGG,EEGGGGGGGGGGGGGGGGGGGGGGGGGGGGGGGGGGGGGGGGGGG@FGGGG:FGGEGGGGGGGGGGGGGGGGGGGGGGGGGGGGGGGGGGGGGGGGGGGGDGDGGGGGGGGGGEGG?:9BCEFGGGGGGFGE>CEEEGGGGGGGEGGGGGEFGGGFGGG?CFFCGGFF>DFFFGGFFFFGGF6/CFGG?FFGD4)?BDGFFFFFFFFFA?FFFFFFFF
@DE18INS60510:318:000000000-B6LD3:1:1101:7186:6366 1:N:0:GTAGAGGATTCTAGCT
TGGGGAATATTGCACAATGGAGGAAACTCTGATGCAGCGATGCCGCGTGAGGGAAGAAGGTTTTAGGATTGTAAACCTCTGTCTTCGGGGACGAAAAAAGACGGTACCTGAGGAGGAAGCTCCGGCTAACTACGTGCCAGCAGCCGCGGTAATACGTAGGGAGCGAGCGTTGTCCGGAATTACTGGGTGTAAAGGGAGCGTAGGCGGGATCGCCAGACAGATGTGAAAACTATGGGCTTAACCCATAAACTGCATTTGACACTGTGGTTCTTGAGTGCAGTAG
+
<CFG7@CFDFGFGAFFFGGGGGEGFGGGGGGGGGGGGGG:FGGGGGGGGGGDCDCEDGGGFFFGGCFCF?,ECAFEGFGGGGGGGGGG+@CGF+@BF8FGCFGGG@BFGGC8D8::+=FD<DF7>B+>F<FFC@FGGGC7FDFGGGGGGGD@FGGGGGFC<FC*8*:88FEG<FCE7C*=C+,5C6BEC*<+<9FE**28E?8598CG5:CEE*:>*>FC4>+:<F+:7EGG>2*7@@C66@=4<EF6=CCC419702.)*0>C@)742@#############
@DE18INS60510:318:000000000-B6LD3:1:1101:20945:6367 1:N:0:GTAGAGGATTCTAGCT
TGGGGAATCTTCCGCAATGGGCGAAAGCCTGACGGAGCAACGCCGCGTGAGTGATGACGGCCTTCGGGTTGTAAAACTCTGTGATCCGAGACGAAAAGGCAGAGTGCGAAGAACAAACTGCATTGACGGTACCGGAAAAGCAAGCCACGGCTAACTACGTGCCAGCAGCCGCGGTAATACGTAGGTGGCAAGCGTTGTCCGGAATTATTGGGCGTAAAGCGCGCGCAGGCGGCTTCCCCAGTCCCTCTTAAAAGTGCGGGGCTTAACCCCGGGATGGGAAGGA
+
GGGGGGGGGGGGGGGGGGGGGGGGGGGGGGGGGGGGGGGGGGGGGGGGGGGGGGGGGGGGGGGGGGGEGGGGGGGGGGGGFGGGGGGGGGDGGGGGGFGGGGGGGGGGGGGGGGFGGGGGGGFGC<FFEGFGGGGGGGGGGGFGGGFGGGGGDGGGFFGGGGGGGG79CGCEGGGGGCEFFGGFGGFFGCGC5CEGCGGGGG5?CFFGG?CGGGGGEG7CDG*)/1*7:59DG)>?:?*9>6?@G9<09D7CCFF6CG>BC@CF@9FBF##############
@DE18INS60510:318:000000000-B6LD3:1:1101:12686:6378 1:N:0:GTAGAGGATTCTAGCT
TGGGGAATATTGCACAATGGAGGAAACTCTGATGCAGCGATGCCGCGTGAGGGAAGAAGGTTTTAGGATTGTAAACCTCTGTCTTCAGGGACGAAAAAAGACGGTACCTGAGGAGGAAGCTCCGGCTAACTACGTGCCAGCAGCCGCGGTAATACGTAGGGAGCGAGCGTTGTCCGGAATCACTGGGCGTAAAGCGTGCGTAGGCTGTTTCGTAAGTCGTGTGTGAAAGGCGCGGGCTCAACCCGCGGACGGCACATGATACTGCGAGACTAGAGTAATGGAG
+
GGGGGGGGGGGGGGGGGGGGGGGGGGGGGGGGGGGGGGGGGGEGGGGGGGGGGGGGGGGGGGGGGGGGGGGGGGGGGGGGGGGGGGFGGGGGGGGGGGGGGGGGGGGGGGGGGGGGGGGGGGGGGGGGGGGGGGGGGGGGGGGGGGGGGGGGGGGGGGGGGGGGGGGGGGGGGGGGGGGGGGGGGGGGGGGGGGGGGGGGGGGGGGGGGGGGGGGGGGGGGGGGGGGFG5CDGCD>@EGGFFFFGGFGFDGGD:7>>D>>>FF*=?@>0<>B?2<BDA29A3F
@DE18INS60510:318:000000000-B6LD3:1:1101:23237:6378 1:N:0:GTAGAGGATTCTAGCT
TGAGGAATATTGGTCAATGGACGCAAGTCTGAACCAGCCATGCCGCGTGCAGGAAGACGGCTCTCTGAGTTGTAAACTGCTTTTGTACGAGGGTAAACTCACCTACGTGTAGGTGACTGAAAGTATCGTACGAATAAGGATCGGCTAACTCCGTGCCAGCAGCCGCGGTAATACGGAGGATTCAAGCGTTATCCGGATTTATTGGGTTTAAAGGGTGCGTAGGCGGTTTGATAAGTTAGAGGTGAAATCCCGGGGCTTAACTCCGGAACTGCCTCTAATACTG
+
GGGGGGGGFGGFGGGGGGGGGGGGGGGGGGGGGGGGGGGGGGGGGGGGGGGGGGGGGGGGGGGGFGGGGGGGGGGGGGGGGGGGGGGGGGGGGGGGGGGGGGGGGGGGGGGGGGGGGGGGGGGGGGGGGGGGGGGGGGGGGGGGGGEGGGGGGGGGGGDFGGGGGGDGGGGGGGGGGGDGFGGGFGGGGG5FGGGG>EEFGGGFGGGGGGGGGGGGGGGGGGGGGGEGGCDGGFGFFFG=FFFFGGFFF9FDDFBF3CB9FFDCE>D>6FBFFFFF2AA9AFF
@DE18INS60510:318:000000000-B6LD3:1:1101:25753:6395 1:N:0:GTAGAGGATTCTAGCT
TGGGGAATTTTGGACAATGGGCGCAAGCCTGATCCAGCTATTCCGCGTGTGGGATGAAGGCCCTCGGGTTGTAAACCACTTTTGTAGAGAACGAAAAGACACCTTCGAATAAAGGGTGTTGCTGACGGTACTCTAAGAATAAGCACCGGCTAACTACGTGCCAGCAGCCGCGGTAATACGTAGGGTGCGAGCGTTAATCGGAATTACTGGGCGTAAAGGGTGCGCAGGCGGTTGAGTAAGACAGATGTGAAATCCCCGAGCTTAACTCGGGAATGGCATATGT
+
GGGGGGFGGGGGGFGGGGGGGGGGGGGGGGGGGGGGGGGGGGGGGGGGGGGGGGGGGGGGGGGGGGGGGGGGFFGGGGGGGGGGGGEFGDFGFGGGGGGGGGGGGGGGGGGGGGFGFGGG@DGGGGGGGFGGFFGGFGFFDGGGGGGGGGGGGGGGGGGDGFGFGGGGGEGGGGGGGGGGGGGGGGGGGGGGGGGGGGGEECGGGGGGGGFGGDGE5>GGCDGGCDDDGGG/977?@*:C6FFFC<@7*::>>?6?FGB0CB47@4*6::999:)4?FFFFA?
@DE18INS60510:318:000000000-B6LD3:1:1101:16048:6405 1:N:0:GTAGAGGATTCTAGCT
TGGGGAATCTTCCGCAATGGGCGAAAGCCTGACGGAGCAACGCCGTGTGAGTGATGACGGCCTTCGGGTTGTAAAACTCTGTGATCCGGGACGAAAAGGCAGAGTGCGAAGAACAAACTGCATTGACGGTACCGGAAAAGCAAGCCACGGCTAACTACGTGCCAGCAGCCGCGGTAATACGTAGGTAGCAAGCGTTGTCCGGAATTATTGGGCGTAAAGCGCGCGCAGGCGGCTTCCCAAGTCCCTCTTAAAAGTGCGGGGCTTAACCCCGCGATGGGAAGGA
+
GFGGGGGGGGGGGGF@CFFFGGGGGGG8FFGGFCFEGGGGGGGGGGGGGDF<FGGGGGGGDGGGGGGGGGGGGGGFGGGGGGGGGGGGGGDGGGGGDFGCFECGGGGCGGCGGFFGGGCFGGFGAC9:FFGDFDGE7FFFGGGGGGGCGGGEGGFFGGGG>FGGGGGGGGGGGGCE*<CGGGGGEGCCFGCFFGGG5EGGG*;*:FFGG?F=C:EG5CG7CGGDCD=C=CGGGGCF?FFC:?FFGF49*0:77@7*:9>93;C####################
@DE18INS60510:318:000000000-B6LD3:1:1101:19249:6419 1:N:0:GTAGAGGATTCTAGCT
TGGGGAATATTGCGCAATGGGGGCAACCCTGACGCAGCCATGCCGCGTGAATGAAGAAGGCCTTCGGGTTGTAAAGTTCTTTCGGTAGCGAGGAAGGCATTTAGTTTAATAGACTAGGTGATTGACGTTAACTACAGAAGAAGCACCGGCTAACTCCGTGCCAGCAGCCGCGGTAATACGGAGGGTGCGAGCGTTAATCGGAATAACTGGGCGTAAAGGGCACGCAGGCGGTGACTTAAGTGAGGTGTGAAAGCCCCGGGCTTAACCTGGGAATTTCATTTCA
+
GGGGGGGGGGGGGGGGGGGGGGGGGGGGGGDFGGGGGGGGGGGGGGGGGGGGGGGGGGGGGGGGGFGCGGGGGGGGGGGGGGGGGGGGGGGGGGGFGGGGGGGGGGGGGGGGFGGGGGGGGGGGGGGGGGGGGGGGGGFGGFFGGGGGGGGGEFGGGGGGGGGGGGGGGEGGGGDEGCF7EEEGGGGGGGGGDEE>8FFGGE>FGGGGGCFGGGGGC>FDGGEGGDGGGGGGGGG4=@7CFFFF4EFGFD7:FFFFGG9>GFGF69F>?F:BFBF########
@DE18INS60510:318:000000000-B6LD3:1:1101:17943:6432 1:N:0:GTAGAGGATTCTAGCT
TGGGGAATTTTGGACAATGGGCGCAAGCCTGATCCAGCTATTCCGCGTGTGGGATGAAGGCCCTCGGGTTGTAAACCACTTTTGTAGAGAACGAAAAGACACCTTCGAATAAAGGGTGTTGCTGACGGTACTCTAAGAATAAGCACCGGCTAACTACGTGCCAGCAGCCGCGGTAATACGTAGGGTGCGAGCGTTAATCGGAATTACTGGGCGTAAAGGGTGCGCAGGCGGTTGAGTAAGACAGATGTGAAATCCCCGAGCTTAACTCGTGAATGGCATATGT
+
GGGGGGGGGGGGGGGFFGGGGGGGGGGGGGGGGGGGGGFGGGGGGCGFGGGEGGGGGGAFFGGGG@:BFBFGGGGGGGGGGGGGGFAAFGGGGGGGDGGGGGGGGGG@FGDFGGGEFFFGFFG?DFG7F@EFFG=FDFGF9=DF<EGG7FFE7FCFGEFFGGCFG?DEGGGG@F7CCDFFGFCEEFEGGG::CEEGF;F:ED5CFFGG@85C8EGDFFGCGDGCGGG3=ECDGG:FF?GC4@@FFC7>*:72:=)9D<9(7>F>FA#################
@DE18INS60510:318:000000000-B6LD3:1:1101:21054:6441 1:N:0:GTAGAGGATTCTAGCT
TGGGGAATATTGCACAATGGGCGCAAGCCTGATGCAGCCATGCCGCGTGTATGAAGAAGGCCTTCGGGTTGTAAAGTACTTTCAGCGGGGAGGAAGGGAGTAAAGTTAATACCTTTGCTCATTGACGTTACCCGCAGAAGAAGCACCGGCTAACTCCGTGCCAGCAGCCGCGGTAATACGGAGGGTGCAAGCGTTAATCGGAATTACTGGGCGTAAAGCGCACGCAGGCGGTTTGTTAAGTCAGATGTGAAATCCCCGGGCTCAACCTGGGAACTGCATCTGA
+
GGGGGGGGGGGGGGGGGGGGGGGGGGGGGGGGGFGGGGGGGGGGEGGGGGGGGFGGGGGGGGGGGGGGGGGGFGGGFGGGGGGGGGGGGGGGGEFGGGGGFDAFGGGGGGGGGGGGFGGGFDGAFGGGGGGGGGG>CFGFFGGGGGG@FGGEGGGGGGGCGGGFGGGGGDGGDGGGGGGGGGGGGGGGCF+CEEG>FGGGGD5CGGGGGF=CEGGGGGFCGDGGGGEDEGGGDGD5F4DFFF4@FDFGFGFDFF:FGG9>57C=??FFF##############
@DE18INS60510:318:000000000-B6LD3:1:1101:23552:6445 1:N:0:GTAGAGGATTCTAGCT
TGGGGAATATTGCACAATGGAGGAAACTCTGATGCAGCGATGCCGCGTGAGGGAAGAAGGTTTTCGGATTGTAAACCTCTGTCTTCAGGGACGAAAAAAGACGGTACCTGAGGAGGAAGCTCCGGCTAACTACGTGCCAGCAGCCGCGGTAATACGTAGGGAGCGAGCGTTGTCCGGAATTACTGGGTGTAAAGGGAGCGTAGGCGGGATCGCAAGTCAGATGTGAAAACTATGGGCTTAACCCATAAACTGCACTTGACACTGTGGTTCTTGAGTGAAGTAG
+
GGGGGGGGGGGGGGGGGFGGGGGGGGGGFGGGGGGGGGEGGGGGGGGGGGGGGGGGGGGGFGGG9FFEGGGGGGGGGGGGGGGGGGGGGGDGGGGGGGGGFCFGGGGGFGGGGGGGGGFGFGFEGGGGGGGGGG8FFGGGGGGGGGGGGGGGGFGFFGFEGGGGCE7BE:EGGCFGGGCCG?,+BEF?EEGGGGGGFGG8EGCGGGGGG=5CEDEE+:CGFDF:9:ED?FC7>FGFFFCGF??5C6?FF7***97@>F<2D######################
@DE18INS60510:318:000000000-B6LD3:1:1101:25410:6452 1:N:0:GTAGAGGATTCTAGCT
TGGGGAATATTGGGCAATGGGCGCAAGCCTGACCCAGCAACGCCGCGTGAAGGAAGAAGGCTTTCGGGTTGTAAACTTCTTTTGTCGGGGACGAAACAAATGACGGTACCCGACGAATAAGCCACGGCTAACTACGTGCCAGCAGCCGCGGTAATACGTAGGTGGCAAGCGTTATCCGGATTTACTGGGTGTAAAGGGCGTGTAGGCGGGATTGCAAGTCAGATGTGAAAACTGGGGGCTCAACCTCCAGCCTGCATTTGAAACTGTAGTTCTTGAGTGCTGG
+
GGGGGGGGGGGGGGGGGGGGGGGGGGGFGGGGGGGGGGGGGGGGGGGGGGGGGGGGGGFFGGGGGGGGGGGGGGGGGGGGGGGGGGGGGGGGGGGGGGGGGGGGGGGGGGGGGGGGGFGGGGGGGGGGGGGGGGGGGGGGGFGGGGGGGFGFGGGGGGFCFEGGGFFGFCGGGD*CCG5:?CFGGGGGF?G8CFGGGGGG8:>FGGGGGGEEGGGGGGFFGGGCG>FFGGFGGGGFF:DG>FFFGCFGF4<<DFFFGGBAFBFGF904<FDAD>A<0>DFAAF
@DE18INS60510:318:000000000-B6LD3:1:1101:9853:6455 1:N:0:GTAGAGGATTCTAGCT
TGGGGAATCTTCCGCAATGGGCGAAAGCCTGACGGAGCAACGCCGCGTGAGTGATGACGGCCTTCGGGTTGTAAAACTCTGTGATCCGGGACGAAAAGGCAGAGTGCGAAGAACAAACTGCATTGACGGTACCGGAAAAGCAAGCCACGGCTAACTACGTGCCAGCAGCCGCGGTAATACGTAGGTGGCAAGCGTTGTCCGGAATTATTGGGCGTAAAGCGCGCGCAGGCGGCTTCCCAAGTCCCTCTTCAAAGTGCGGGGCTTAACCCCGTGATGGGACGGA
+
GGGGGGGGGGGGGEGGGGGGGGGGGGGGGGGGGGGGGGFGGGGGGGGGGGGGGGGGGGGGGGGGGGGGGFEGF@GGGGGGFGGGGGGGGGGGGGGG@8FFGFGGGGGGGGGGGGFGGGGGGGGGGFGGGGGGGGGGDEGGGGGGGGGGGGGGGGGGGGEGGGFGEGGGGGGGGGCGEFGGGG6CCGGGGGFCFEGGDEFFCE8>CF9@F79CGEEGDFCCDG=DGGGCECDDGGD@FF7*)9=FC+7<F*0?*9BFGG909BDF6>FABFFF6(42>:?####
@DE18INS60510:318:000000000-B6LD3:1:1101:18420:6457 1:N:0:GTAGAGGATTCTAGCT
TGGGGAATATTGCACAATGGAGGAAACTCTGATGCAGCGATGCCGCGTGAGGGAAGAAGGTTTTAGGATTGTAAACCTCTGTCTTCAGGGACGAAAAAAGACGGTACCTGAGGAGGAAGCTCCGGCTAACTACGTGCCAGCAGCCGCGGTAATACGTAGGGAGCGAGCGTTATCCGGAATTATTGGGCGTAAAGAGCGCGCAGGTGGTTGATTAAGTCTGATGTGAAAGCCCACGGCTTAACCGTGGAGGGTCATTGGAAACTGGTCGACTTGAGTGCAGAAG
+
GGGGGGGGGGGGGGGGGGGGGGGGGGGGGGGGGGGGGGGGGGGGGGGGGGGGGGGGGGGGGGGG,@FFGGGGGGGGGGGGGGGGGGGGGGGGGGFEGGGGGGDEGFGGGGGGGBFFDGGGDGGGGGGGGGGGGDGGGGCFFGGGGGGCGGGEGGGGGFGGGGGGGGDGGGGGGGGGEGGGGGGG7CFGG=EEFFGGGGGDGGGG:FGGGGFGFGGGGGGGGGFGGGGGGGGGGGGFFFGGFFFFDFD7>DDGGFFFGGB9FFGGFDFFFFFF<23<<>FF<?F
@DE18INS60510:318:000000000-B6LD3:1:1101:13584:6464 1:N:0:GTAGAGGATTCTAGCT
TGGGGAATCTTCCGCAATGGACGAAAGTCTGACGGAGCAACGCCGCGTGAGTGATGACGGCCTTCGGGTTGTAAAGCTCTGTTAATCGGGACGAAAGGCCTTCTTGCGAATAGTTAGAAGGATTGACGGTACCGGAATAGAAAGCCACGGCTAACTACGTGCCAGCAGCCGCGGTAATACGTAGGTGGCAAGCGTTGTCCGGAATTATTGGGCGTAACGCGCGCGCAGGCGGATTGGTCAGTCTGTCTTAAAAGTTCGTGGCTTAACCCCGTGATGGGATGGA
+
GGGGGGGGGGGGGCFFFGGGFGGGEEGGGGGGGGGGGDCFGGGGGGGGGEGFGGGGGGGGGGGGGGGGGGGGGGCCGGGGGGGGGGGGGGFGGGGGG7FFGGGGG@FGGGGGGGGFBCEFGFEG69E58EGGGGGDGGFGGFFGGGGGGGGE8FFGFGGG>CGGFGGGGGGGGDCEDCCGGGGGDEFEGCFCGGGGGGGGGG8?FCGFFDGGGGGGG*>DGGGG=DE3EEDDDCDF51:*5=?FG:4*9>*:*9FFFG(4*5**9:F71<>B08?A???:??#
@DE18INS60510:318:000000000-B6LD3:1:1101:26614:6489 1:N:0:GTAGAGGATTCTAGCT
TGGGGGATATTGCGCAATGGGGGCAACCCTGACGCAGCAACGCCGCGTGAAGGATGAAGGTTTTCGGATTGTAAACTTCTTTTATTAAGGACGAAAAATGACGGTACTTAATGAGTAAGCTCCGGCTAACTACGTGCCAGCAGCCGCGGTAATACGTAGGGAGCAAGCGTTGTCCGGAATTATTGGGCGTAAAGCGCGCGCAGGCGGATTGGTCAGTCTGTCTTAAAAGTTCGGGGCTTAACCCCGTGATGGGATGGAAACTGCCAATCTAGAGTATCGGAGA
+
GGGGGGFGGGGGGGGGGGGGGGGGGGGGGGGGGGGGGGGGGGGGGGGGGGFGGGGGGGGGFCFGGGGGGGGGGGGGGGGGGGGGGGGGGGGGFGGGGGGGGGGGGGGGGGGGGGGGGGGGGGGGGGGGGGGGGGGGGGGGGGGGGGGGGGGGGGGGGGGGGGGGGGGGGGGGGGGGGGGGFGGGGGGGGGGGFGGGGGGGGGGGGGGEGGGFGF<FC7CFGGGGGFGGGGGGGDGDFDG4FFFFGGEGFGGGGFFFGC<AFFFGFFFFFFFBAFFB#######
@DE18INS60510:318:000000000-B6LD3:1:1101:27693:6497 1:N:0:GTAGAGGATTCTAGCT
TGGGGGATATTGCGCAATGGGGGCAACCCTGACGCAGCAACGCCGCGTGAAGGATGAAGGTTTTCGGATTGTAAACTTCTTTTATTAAGGACGAAACTTGACGGTACTTAATGAATAAGCTCCGGCTAACTACGTGCCAGCAGCCGCGGTAATACGTAGGTGGCAAGCGTTGTCCGGAATTATTGGGCGTAAAGCGCGCGCAGGCGGCTTCCCAAGTCCCTCTTAAAAGTGCGGGGCTTAACCCCGTGATGGGAAGGAAACTGGGAAGCTGGAGTAGCGGAGA
+
G@FFDFFGGGGGGGGC7FFGGGG@FGEGGGGGGGGGGGGGGGGGGGGGGGGGGGGGGCGGEFGGGGGGGGGGGGGGFFGGGAFGFGGGGFFGGGGGEGGFFCGGEGGGGCFFFGBDFGGGGGCFEGDEGFFFGEGFGGGGGGGGGGGDCGGDFGGGGGGGDFGGE:BCGFCEFGFGGGCC8CGGGGFEGEEEFCFEE>CCGE:E=EDGEEFGGF6=CCFGGGGFECE7CFGGGGDDEB4CB?6<CC8C3>FGFFFBG*.85@F7@:??B62:?(4?)670>6D
@DE18INS60510:318:000000000-B6LD3:1:1101:10768:6498 1:N:0:GTAGAGGATTCTAGCT
TCGAGAATCATTCACAATGGGGGAAACCCTGATGGTGCGACGCCGCGTGGGGGAATGAAGGTCTTCGGATTGTAAACCCCTGTCATGTGGGAGCAAATTAAAAAGATAGTACCACAAGAGGAAGAGACGGCTAACTCTGTGCCAGCAGCCGCGGTAATACAGAGGTCTCAAGCGTTGTTCGGAATCACTGGGCGTAAAGCGTGCGTAGGCTGTTTCGTAAGTCGTGTGTGAAAGGCGCGGGCTCAACCCGCGGACGGCACATGATACTGCGAGACTAGAGTAA
+
GGGGGGGGGGGGGGGGGGGGGGGGGGGGGGGGGGGGGGGGGGGGGGGG7FFGGGGGGGGGGGGGGGGDGGGGGGGGGGGGGGGGGGGGGGDFGGGGGGGGGGGGGGGGGGGGGGGGGGGGGGGGGGGGGDGGGGGGGGGGGGGGGGGGGGGGGGGGGGGGGGGGGGGGGGGGGCECEGGGGGGGGGCEGGGGGDGDGGFGGG>EEEEECGGGGGGGCGGFGGGGGGDGGGGD7>FF:BD7BE@FGGFCDDDGG:>>CDFFF?DGF>F<2BF>1;FAFFA####
@DE18INS60510:318:000000000-B6LD3:1:1101:6955:6499 1:N:0:GTAGAGGATTCTAGCT
TGGGGAATCTTCCGCAATGGGCGAAAGCCTGACGGAGCAACGCCGCGTGAGTGATGACGGCCTTCGGGTTGTAAAACTCTGTGATCCGGGACGAAAAGGCAGAGTGCGAAGAACAAACTGCATTGACGGTACCGGAAAAGCAAGCCACGGCTAACTACGTGCCAGCAGCCGCGGTAATACGTAGGTGGCAAGCGTTGTCCGGAATTATTGGGCGTAAAGCGCGCGCAGGCGGCCTCCCAAGTCCCTCTTAAAAGTGCGGGGCTTAACCCCGTGATGGGAAGGA
+
EFGGGGGGGGGCFGGGGGGGGFFECGGGGGFFFEFCEEFFGGGEGGGCGGGGGGGGGGGGGGGGFGGGGGGGFGGFGGGFGGGGGGGGGGGGGGG>FCCD<B8FGACEGCFGGGGGGGG9F:DFGGGGGGGGGGECGGGGGGGGFGGGG7CCFGGGGFCFGGGGCGGGF8::?EGGEGFGCCGGGFGCFC<CGEA>5C@FGCCEFAFGG?9EFGE=EGFG5DGGGGGGEGGGD)7>F509FF4=DGFDF=7>*/?@CD;B:))16<FFFF9:02:B<6::16:
@DE18INS60510:318:000000000-B6LD3:1:1101:20168:6506 1:N:0:GTAGAGGATTCTAGCT
TCGAGACTCATTCACAATGGGGGAAACCCTGATGGTGCGACGCCGCGTGGGGGAATGAAGGTCTTCGGATTGTAAACCCCTGTCATGTGGGAGCAAATTAAAAAGATAGTACCACAAGAGGAAGAGACGGCTAACTCTGTGCCAGCAGCCGCGGTAATACAGAGGTCTCAAGCGTTGTTCGGAATCACTGGGCGTAAAGCGTGCGTAGGCTGTTTCGTAAGTCGTGTGTGAAAGGCGCGGGCTCAACCCGCGGACGGCACATGATACTGCGAGACTAGAGTAA
+
GGGGGGGGGGGGGGGGGGGGGGGGGGGGGGGGGGGGGGGGGGGGGGGGGGGGGGGGGGGGDFGCFGEGGGGGGGGGGGGGGGGGGGGGGDEFFGGGGGGGGFGGGGGGGGGGGGGGGGGGGGGFGGGGGGGGGGGGGGGG;FGGGGGGGGGGGGGGGGFGGDDFGGGGGGD@CGGEGGGGGGGGGGFGGGFCFGGG88+AEGGCGGGGGGDCFFGGGGGGCGGGGGFGCCG7CF:@>EGG@DDFGGFGECCCG>EDGG094@=7@AF><=:616>B43>?A<@
@DE18INS60510:318:000000000-B6LD3:1:1101:26328:6515 1:N:0:GTAGAGGATTCTAGCT
TCGAGAATCATTCACAATGGGGGAAACCCTGATGGTGCGACGCCGCGTGGGGGAATGAAGGTCTTCGGATTGTAAACCCCTGTCATGTGGGAGCAAATTAAAAAGATAGTACCACAAGAGGAAGAGACGGCTAACTCTGTGCCAGCAGCCGCGGTAATACAGAGGTCTCAAGCGTTGTTCGGAATCACTGGGCGTAAAGCGTGCGTAGGCTGTTTCGTAAGTCGTGTGTGAAAGGCGCGGGCTCAACCCGCGGACGGCACATGATACTGCGAGACTAGAGTAA
+
GGGGGGGGGGGGGGGGGFGGGGGGGGGGGGGGGGGGGGGGGGGGGGGGGGGGGGGFFGGGGGGGGGGGGGGGGGGGGGGD@FGGGGGGGGGGFGGGGGGGGGGGGGGGGGGGGGGGGGGGGGGGGGGGGGDGGGGGGGGGFGGGGGGGGGGGGG@FFGGGGGGGFGGGGDG:<C:BE8ECEDGG>GGGGGGGGGDGGDFGGGGGGC5:CCFGGGGGGGFCCCFG8CFGGGFGGFF>BEGGEB5>FGFGF3DDGDEBCC91FFFGBAFA)/499>FF#######
@DE18INS60510:318:000000000-B6LD3:1:1101:26767:6518 1:N:0:GTAGAGGATTCTAGCT
TGGGGAATATTGCACAATGGAGGAAACTCTGATGCAGCGATGCCGCGTGAGGGAAGAAGGTTTTAGGATTGTAAACCTCTGTCTTCGGGGACGAAAAAAGACGGTACCTGAGGAGGAAGCTCCGGCTAACTACGTGCCAGCAGCCGCGGTAATACGTAGGGAGCGAGCGTTGTCCGGAATTACTGGGTGTAAAGGGAGCGTAGGCGGGATCGCAAGTCAGATGTGAAAACTATGGGCTTAACCCATAAACTGCATTTGAAACTGTGGTTCTTGAGTGAAGTAG
+
GGGGGGGGGGGGGGGGGGGGGGGGGGGGGGGGGGGGGGGGGGGGGGGGGGGGGGGGGGGGGGGGGGGGGGGGGGGGGGGGGGGGGGGGGGGGGGDGGGGGFGGGGGGGGGGGGGGGGGGGFGGGGGGGGGGGGGGGGGGGGGGGGGGGGGGGGGGGFGGGEFGGGGGGGEGGGGGGCCGGGGGGGGGGGGGGGGFGGEDGGGDEFEGGGGDGGGGGCFFGGGGGFGGFFGG7CCDFF>DFFFFFCGF4=FGGF=6F7DAA7?FFF>@?FF<BFA?<A>9ABDF
@DE18INS60510:318:000000000-B6LD3:1:1101:19906:6542 1:N:0:GTAGAGGATTCTAGCT
TGGGGAATCTTCCGCAATGGGCGAAAGCCTGACGGAGCAACGCCGCGTGAGTGATGACGGCCTTCGGGTTGTAAAACTCTGTGATCCGGGACGAAAAGGCAGAGTGCGAAGAACAAACTGCATTGACGGTACCGGAAAAGCAAGCCACGGCTAACTACGTGCCAGCAGCCGCGGTAATACGTAGGTGGCAAGCGTTGTCCGGAATTATTGGGCGTAAAGCGCGCGCAGGCGGCTTCCCAAGTCCCTCTTAAAAGTGCGGGGCTTAACCCCGTGATGGGAAGGA
+
GGGGGGGGGGGGGGGGGGGGGGGGGGGGGGGGGGGGGGGGGGGGGGGGGGGGGGGGGGGGGGGGGGGGGGGGGGGGGGGGGGGGGGGGGDGGGGEGGGGGGGGGGGGGGGGGGGGGGGGGGGGGFGGGDGGGGGGGGGGGGGGGGGGGGGGGGGGGGGGGGGGGCGGGGGGGGGDGGGGGGGGGGGGGGGGG>EGGCEFGGGEGFCGGGCGFGGDGGGGGGGGGGGGGGDDDGGGFFF=DF?FFG9@9@>:>7@FFGG>B).9D?4=A:D>?:8:2<B#####
@DE18INS60510:318:000000000-B6LD3:1:1101:23698:6551 1:N:0:GTAGAGGATTCTAGCT
TGAGGAATATTGGTCAATGGACGCAAGTCTGAACCAGCCATGCCGCGTGCAGGAAGACGGCTCTCTGAGTTGTAAACTGCTTTTGTACGAGGGTAAACTCACCTACGTGTAGGTGACTGAAAGTATCGTACGAATAAGGATCGGCTAACTCCGTGCCAGCAGCCGCGGTAATACGGAGGATTCAAGCGTTATCCGGATTTATTGGGTTTAAAGGGTGCGTAGGCGGTTTGATAAGTTAGAGGTGAAATCCCGGGGCTTAACTCCGGAACTGCCTCTAATACTG
+
GGGGGGGGGGGGGGGGGGGGGGGGGGGGGGFGGGGGGGGGGGG8BFGGGGFGGGGGGGGGGGGGBFFGGGGGGGFGGFCGGGGGGGGGGDGEGGFGGGCGCFGDCFGFGGGGGGGGGGGEFGGGGGGGFFGCEEFFFGGDCCFGGGFFGGGFGFFDGGFGGGGGGGGGEECFGGGGGGGGGGFGCFGGGG>EDGGEGECCEGEFDGCGGGGCDEEG5DDCC5>GDCCDGGGGC?D=F?FCFFFFCC*C?GCD<@>DGC>AFFGF@0519FFFF???7AF)6AF
@DE18INS60510:318:000000000-B6LD3:1:1101:18478:6563 1:N:0:GTAGAGGATTCTAGCT
TGGGGAATATTGCACAATGGAGGAAACTCTGATGCAGCGATGCCGCGTGAGGGAAGAAGGTTTTAGGATTGTAAACCTCTGTCTTCAGGGACGAAAAAAGACGGTACCTGAGGAGGAAGCTCCGGCTAACTACGTGCCAGCAGCCGCGGTAATACGTAGGGAGCGAGCGTTGTCCGGAATTACTGGGTGTAAAGGGAGCGTAGGCGGGATCGCAAGTCAGATGTGAAGACTATGGGCTTAACCCATAAACTGCATTTGAAACTGTGGTTCTTGAGTGAAGTAG
+
GGGGGGGGGGGGGGGGGGGGGGGGGGGGGGGGGGGGGGGGGGGEFGGGCGCFGGGGGGGGGGGG,CEEFGGFGGGGGGGG8FFGGGGGGGGGGGGFGFGCGGGGGGGGGGGCF@EGGGGFGGGDGGGGGGGGGGGGGGGGGGGFGGGCGGGGGGGGGGFEGCEGGGGGGGGCFEFGDGGGGGGGFGGGGGGCGGCGGGGGGGGGGGCEEGGCGEGDGGGCCCGGCFFGGGGGGFG4:FCCBFFFGGF4FCGGGFFFGG)<>?F*9<FB:FAAB)4AFA245<?
@DE18INS60510:318:000000000-B6LD3:1:1101:13321:6563 1:N:0:GTAGAGGATTCTAGCT
TGGGGAATATTGCACAATGGGGGAAACCCTGATGCAGCGACGCCGCGTGAGCGAAGAAGTATTTCGGTATGTAAAGCTCTATCAGCAGGGAAGAAGAATGACGGTACCTGACTAAGAAGCACCGGCTAAATACGTGCCAGCAGCCGCGGTAATACGTATGGTTCAAGCGTTATCCGGATTTACTGGGTGTAAAGGGAGCGCAGGCGGTACGGCAAGTCTGATGTGAAATCCCGGGGCTCAACCCCGGTACTGCATTGGAACCTGTCGGACTAGAGTGTCGGAG
+
GGGGGGGGGGGGGGGGGGGGGGGGGGGGGGGGGGGGGGGGGGGGGGGGGGGGGGGGGGGGCGGGGGGGFGGGGGFGGGGGGGGGGGGGGGGGGGFFGFGGGGGGGGGGGGFGGGGGGGGGCGGGGGGGFEFGGGGFGGGGGFDFGGGGGGGGGGFEFFGGGG,<F;CCGGGGGGGGDCEGGGGGGGGGGCFGGGGGFEGDGC>EGGGGGGGDECGGGGGGGGC77:C:CCFF3>55>@56FFFFGEFGBGG*:6FFGG2<47C4B>366BF?B),6<446>>@
@DE18INS60510:318:000000000-B6LD3:1:1101:26981:6577 1:N:0:GTAGAGGATTCTAGCT
TGGGGAATCTTCCGCAATGGGCGAAAGCCTGACGGAGCAACGCCGCGTGAGTGATGACGGCCTTCGGGTTGTAAAACTCTGTGATCCGGGGCGAAAAGGCAGAGTGCGAAGAACAAACTGCATTGACGGTACCGGAAAAGCAAGCCACGGCTAACTACGTGCCAGCAGCCGCGGTAATACGTAGGTGGCAAGCGTTGTCCGGAATTATTGGGCGTAAAGCGCGCGCAGGCGGCTTCCCAAGTCCCTCTTAAAAGTGCGGGGCTTAACCCCGGGGTCGGAATGA
+
FFGG7FGFGGGGD@FG:FGFFGGGGGFGGGGGGGEGGGGGGGG:@FGGGFCFEEF<?EEFDCGGGGGGFE@FCFFFABF<AFD?DFGFB@CFGGEGDCCF,C:FFFGEGGD@BCFGGCFGGGFF<FGGGFFGFGE7C7CF7BCGGGGGGGGGGGGDF+;;@F*<8CCEFF5EEG*?5CFFGF?FGFGGGFC8EG5>C>7<C8*1:+<<CCG*A>E=CGDG3DC3C:C3CCDD)//)957CF6=69+8C?GC7:=F?C324/<7C###################
@DE18INS60510:318:000000000-B6LD3:1:1101:15734:6588 1:N:0:GTAGAGGATTCTAGCT
TGGGGAATCTTCCGCAATGGGCGAAAGCCTGACGGAGCAACGCCGCGTGAGTGATGACGGCCTTCGGGTTGTAAAACTCTGTGATCCGGGACGAAAAGGCAGAGTGCGAAGAACAAACTGCATTGACGGTACCGGAAAAGCAAGCCACGGCTAACTACGTGCCAGCAGCCGCGGTAATACGTAGGTGGCAAGCGTTGTCCGGAATTATTGGGCGTAAAGCGCGCGCAGGCGGCTTCCCAAGTCCCTCTTAAAAGTGCGGGGCTTAACCCCGTGATGGGAAGGA
+
GCFGGGGGGGGGGEFFFGGGGGGGGGGGGGGGGGGGGGGGGGGGGGGGGGGGGGGGGGGGGGGGGGGGGGGGGGGGGGGFGGGFGGGGGGGGGGGGGGGGGGGGGGGGGGGGGGGGGGGGGGGF,EFGGGGGGGGGGGGGGGGGGGGGGGGGGGGGGGGGFGGGFGGGGGGGGGGECFGGGGGGGGGGGGFFGGGGGGGGGGCCFGGGG7E=FEGGGGGGGGEDGDEDGGGGGCCF@FG4FFFFGGFG4CDC7@=BFG6>3>DF?BFFF>B?B??DFF::6?>
@DE18INS60510:318:000000000-B6LD3:1:1101:18044:6599 1:N:0:GTAGAGGATTCTAGCT
TGAGGAATATTGGTCAATGGACGGAAGTCTGAACCAGCCATGCCGCGTGCAGGAAGACGGCTCTCTGAGTTGTAAACTGCTTTTGTACGAGGGTAAACGCAGATACGTGTATCTGCCTGAAAGTATCGTACGAATAAGGATCGGCTAACTCCGTGCCAGCAGCCGCGGTAATACGGAGGATCCAAGCGTTATCCGGATTTATTGGGTTTAAAGGGTGCGTAGGCGGTTTAGTAAGTCCGCGGTGAAATTTTGGTGCTTAACACCAAACGTGCCGTTGATACTT
+
GGFFFFGGGCAFGGGGGGGGGGFGGGDFFGGGGCFFGFDGGGGGGGGGGEGGGGGGGGGGGGGG,CFCCFGGGGFEECEFGGGGDGCEGECEGGGCGGGGGEEGGGDGGGGGFGFGEGGGGGFGGFGDFCFGGGGGAFG?FGG7FDFFGGGGGGGDGFGG?FFF*@EGGGGGEFGG**=E?FGG7CGGEEGFGGGG588CFGGCA@CGGDGCFFEG5<<DDGEGCDCC5?7D>CCFB*><B:;@GF4C?FG*9F>BGFB<FF7<7:::?FB0<BB?F0:6:A#
@DE18INS60510:318:000000000-B6LD3:1:1101:13664:6602 1:N:0:GTAGAGGATTCTAGCT
TGGGGAATATTGCACGATGGAGGAAACTCTGATGCAGCGATGCCGCGTGAGGGAAGAAGGTTTTAGGATTGTAAACCTCTGTCTTCAGGGACGAAGAAAGACGGTACCTGAGGAGGAAGCTCCGGCTAACTACGTGCCGGCAGCCGCGGTAATACGTAGGGAGCGAGCGTTGTCCGGAATTACTGGGTGTAAAGGGAGCGTAGGCGGGATCGCAAGTCAGATGTGAAAACTATGGGCTTAACCCATAAACTGCATTTGAAACTGTGGTTCTTGAGTGCAGTAG
+
GGGGGGGGGGGGGGGGGGGGGGGGGGGGGGGGGGGGGGGGGGGGGGGGGGGGGGGGGGGGGGGGGGGGGGGGGGGGGGGGGGGGGGGGGGGGGGGEGGGGGGGGGGGGGGFGGGDEEGFFFGGGGGGGFGGGGGGGGGGGG7CEGGGGGGGGGGGGGGGGCFGFEDEEGGGCGGGGDE8CGGGGGGGGGG?FGGGGFEEEGGGGGGGCEGGGGGGGGG>FCF?FCF?FGFGGGCFFFFGDFFFF3CF9BGGFGFFFGCBBGFGGFAFF??AFBFFDD):<<AF
@DE18INS60510:318:000000000-B6LD3:1:1101:16041:6614 1:N:0:GTAGAGGATTCTAGCT
TGGGGGATATTGCGCAATGGGGGCAACCCTGACGCAGCAACGCCGCGTGAAGGATGAAGGTTTTCGGATTGTAAACTTCTTTTATTAAGGACGAAACTTGACGGTACTTAATGAATAAGCTCCGGCTAACTACGAGCCAGCAGCCGCGGTAATACGTAGGGAGCAAGCGTTGTCCGGATTTACTGGGTGTAAAGGGTGCGTAGGCGGCTTTGCAAGTCAGATGTGAAATCTATGGGCTCAACCCATAAACTGCATTTGAAACTGTAGAGCTTGAGTGAAGTAG
+
GGGGGGGGGGGGGGGGGGGGGGGGGGGGGGGGGGGGGGGGGGGGGGGFGGGGGGGGGGGGGGGGFGGGGGGGGGGGGGGGGGGGGGGGGGGGGGGGGGGGGGGGGGGGGGGGGGGGGGGGFGGGGGGGGGGGGGGGGGGGFEGGGGGGGGGGGGGGGGGEGGGGGDGGGGGGGGGGDGGGGGGGGGFFEGGGGGGGGGGGGGGGGGGGGGGGGGGGGGGGGGGGGFGGGGGGGGGFFFGGFFFFGGFCFFFGGFFFDGBFGFGGFFFBFFFFFF:<BFBFFFF
@DE18INS60510:318:000000000-B6LD3:1:1101:15440:6629 1:N:0:GTAGAGGATTCTAGCT
TGGGGAATCTTCCGCAATGGACGAAAGTCTGACGGAGCAACGCCGCGTGAGTGATGACGGCCTTCGGGTTGTAAAGCTCTGTTAATCGGGACGAAAGGCCTTCTTGCGAATAGTTAGAAGGATTGACGGTACCGGAATAGAAAGCCACGGCTAACTACGTGCCAGCAGCCGCGGTAATACGTAGGTGGCAAGCGTTGTCCGGAATTATTGGGCGTAAAGCGCGCGCAGGCGGATTGGTCAGTCTGTCTTAAAAGTTCGGGGCTTAACCCCGTGATGGGATGGA
+
GGGGGGGGGGGGG@FGGGGGGGGGGGGGGGGGGGGGGGFGGGGGGGGGGGGEGGGGGGGGGGGGGFGCGGGGGGGGGGGGFGGGGGGGGCGGGEG+FEGGGGGGG<FGG7FGGFGG;FGCECDFCGGGGGGGGGGEGGGGGFEGGGFGDDGGGFGGGGGG:CFFCGGGGGGGGGGDGFGGGGFGCGGGGG6FGDGGCEGGGE;CEGGGGCF=FCGGGGGGGGGGGD57EEGGGGDFFFGG@?FFGGFGFGCC:@FFGD(1))C<<BFA?D>FF<?B2:1:??F
@DE18INS60510:318:000000000-B6LD3:1:1101:24924:6631 1:N:0:GTAGAGGATTCTAGCT
TGGGGAATATCGCACAATGGGGGAAACCCTGATGCAGCGACGCCGCGTGGAGGAAGAAGGTCTTCGGATTGTAAACTCCTGTTGTTGAGGAAGATAATGACGGTACTCAACAAGGAAGTGACGGCTAACTACGTGCCAGCAGCCGCGGTAAAACGTAGGTCACAAGCGTTGTCCGGAATTACTGGGTGTAAAGGGAGCGCAGGCGGGAGAACAAGTTGGAAGTGAAATCCATGGGCTCAACCCATGAACTGCTTTCAAAACTGTTTTTCTTGAGTAGTGCAGA
+
GGGGGGGGGGGGGGGGFFGGGGFCFGGFGGGGGGGGGG7FGGGGGGGGGGGGEGFGFGGGGGGGGGEGGEFGGGGGFGGGGGGGGGGGGFGGFGGGGGGGGGGGFGCGGGGGF=FGGGGDGGGDGGGGGGGGDGGGGGGG@CEFGGGGGGG,@FCGCGDFGGGFC:CGEGDGGGGGDGGF9FGGFGBC8CGCECGFGGDEDEEGEGEEC567E?EGFGGGFGGGGFGG?6CG>DFFFFGF?;>34*9:8CGG789@DD<2*6>28:FFFFF############
@DE18INS60510:318:000000000-B6LD3:1:1101:25499:6649 1:N:0:GTAGAGGATTCTAGCT
TGGGGAATCTTCCGCAATGGGCGAAAGCCTGACGGAGCAACGCCGCGTGAGTGATGACGGCCTTCGGGTTGTAAAACTCTGTGATCCGGGACGAAAAGGCAGAGTGCGAAGAACAAACTGCATTGACGGTACCGGAAAAGCAAGCCACGGCTAACTACGTGCCAGCAGCCGCGGTAATACGTAGGCGGCAAGCGTTGTCCGGAATTATTGGGCGTAAAGCGCGCGCAGGCGGCTTCCCAAGTCCCCCTTAAAAGTTCGGGGCTTCACCCCGGGATGGGAAGGA
+
GGG<FGGGGGGFGGGEGEGGGGGGGGGGGGGGGGGGGGGGGGGGEDFGGFBFFFFFGGGGGGGGGGGGFGGD<EFFGGGGGGGGFGFGGDGGGGGGCFGGGGGGGGGGGGGGFEGGGGGGGGGGFFGEGGGGGGGDGGDFFFGGGGGGCGE*<CFGGGEGGGGGFDCGGGGCCC85EFFGGGFGCDGGGGGGGG*;/*0<>:;C5@FDF?F5EE7C59CFCDC3:CCDDE7D3CDFFFFGFFFF4*7)7CFG###############################
@DE18INS60510:318:000000000-B6LD3:1:1101:20658:6649 1:N:0:GTAGAGGATTCTAGCT
TGGGGAATATTGCGCAATGGGGGCAACCCTGACGCAGCCATGCCGCGTGAATGAAGAAGGCCTTCGGGTTGTAAAGTTCTTTCGGTAGCGAGGAAGGCATTTAGTTTAATAGACTAGGTGATTGACGTTAACTACAGAAGAAGCACCGGCTAACTCCGTGCCAGCAGCCGCGGTAATACGGAGGGTGCGAGCGTTAATTGGAATAACTGGGCGTAAAGGGCACGCAGGCGGTGACTTAAGTGAGGTGTGAAAGCCCCGGGCTTAACCTGGGAATTGCATTTCG
+
GGGGGGGGGGGGGGGGGGGGGGGGGGGGGGGGGGGGGGGGGGGGGGGGGGGGGGGGGGGGGGGGGGGGGGGGGGGGGGGGFGGGGGGGGGGGGGGFGGGGGGGGGGGGGGGGGGGGGGGGCGGGGGGFGGGGGGGGGGFGGGGGGGGGGGGGGGGGGGGGGGGGGDGGFGGGGGGGGGGGGGGGGGGGECEEGGGGFGFFGGFGGGGGGGGGGGGGGCFGGGGGGGCGGGGC)*9@FF7FFFFFGFFF>F>FFF@@GD6>G@FGFAFAF>B7::B)))4<A<F
@DE18INS60510:318:000000000-B6LD3:1:1101:11985:6663 1:N:0:GTAGAGGATTCTAGCT
TGGGGAATATTGGGCAATGGGCGCAAGCCTGACCCAGCAACGCCGCGTGAAGGAAGAAGGCTTTCGGGTTGTAAACTTCTTTTGTCGGGGACGAAACAAATGACGGTACCCGACGAATAAGCCACGGCTAACTACGTGCCAGCAGCCGCGGTAATACGTAGGTGGCAAGCGTTATCCGGATTTACTGGGTGTAAAGGGCGTGTAGGCGGGATTGCAAGTCAGATGTGAAAACTGGGGGCTCAACCTCCAGCCTGCATTTGAAACTGTAGTTCTTGAGTGCTGG
+
GGGGGGGGGGGGG?FFGGGGGGGGGGGGGGGGGGGGGGGGGGGGGGGGGGGGGGGGGGGGGGGGGGGGGGGGGGGGGGGGGGGFGGFGGGGGGGGGGGGGGGGGGGGGGGGGGGGGGGGGGGGGGGGGGGGGGGGGGGGGGGGGGGGGEEGGGGGGGGGGDGGG>FCFGFGGGGGGGGCCGGGGGGGGGGGGGFGGGGGGGGGGFGGGGGGGGGGGGGGGGG7CFGGGF9DFGGGF)7DDF?FFGD?FFFGGGFF4CCABFFDGFFF<AFDFFFFF>BAFBFF
@DE18INS60510:318:000000000-B6LD3:1:1101:20196:6664 1:N:0:GTAGAGGATTCTAGCT
TGGGGAATCTTCCGCAATGGGCGAAAGCCTGACGGAGCAACGCCGCGTGAGTGATGACGGCCTTCGGGTTGTAAAACTCTGTGATCCGGGACGAAAAGGCAGAGTGCGAAGAACAAACTGCATTGACGGTACCGGAAAAGCAAGCCACGGCTAACTACGTGCCAGCAGCCGCGGTAATACGTAGGTGGCAAGCGTTGTCCGGAATTATTGGGCGTAAAGCGCGCGCAGGCGGCTTCCCAAGTCCCTCTTAAAAGTGCGGGGCTTAATCCCGTGATGGGAAGGA
+
GGGGGGGGGGGGGGGGGGGGGGGGGGGGGGGGGGGGGGGGGGGGGGGGGGGGGGGGGGGGGGGGGGGGGGGGGGGGGGGGGGGGGGGGGGGGGGGGGGGGGGGGGGGGGGGGGGGGGGGGGGFGDFGGGGGGGGGGGGGGGGGGGGGGGCGGGGGGGGGGAFGFGGFGGGDEGG5EEGGGGGGGGGCGGGD>EEGGGGFGGGCGGGGGG7CGGEEDGGGGGG=DEGECEG5DDDCFFFFD>?BFGGFCBCFFF4?*:56>3:DFF)1-:FFF01?B7?<?B?F
@DE18INS60510:318:000000000-B6LD3:1:1101:11432:6674 1:N:0:GTAGAGGATTCTAGCT
TGAGGAATATTGGTCAATGGACGGAAGTCTGAACCAGCCATGCCGCGTGCAGGAAGACGGCCCTATGAGTTGTAAACTGCTTTTGTACGAGGGTAAACGCAGATACGTGTATCTGCCTGAAAGTATCGTACGAATAAGGATCGGCTAACTCCGTGCCAGCAGCCGCGGTAATACGGAGGATCCAAGCGTTATCCGGATTTATTGGGTTTAAAGGGTGCGTAGGCGGTTTAGTAAGTCAGCGGTGAAATTTTGGTTCTTAACACCAAACGTGCCGTTGATACTG
+
GGGGGGGGGGGGGGGGGGGGGGGGGGGGGGGGGGGGGGGGGGGGGGGGGGGGGGGGGGGGGGGGGGFFGGGGGGGGGGGGGGGGGGGGGFDEGGGGGGFFGEGGGGGGCGGGGGGGGGGGGGGGGGGGGGGGGGFGGG9FFFGEGGGGGGGGGGFGGGGGDGGG>GGGE58FGGGGGDGGGGGGGGGEGGGGGGGGCCGGGGGG6C;EECG?CF5C5CD<DGGFEGEG=CGGG**94*:7>D53D6=FFGGGGF34>DA>G*9C@6<6?F:BFFF?(,<AAF4
@DE18INS60510:318:000000000-B6LD3:1:1101:12336:6675 1:N:0:GTAGAGGATTCTAGCT
TGAGGAATATTGGTCAATGGACGCAAGTCTGAACCAGCCATGCCGCGTGCAGGAAGACGGCTCTATGAGTTGTAAACTGCTTTTGTACGAGGGTAAACTCACCTACGTGTAGGTGACTGAAAGTATCGTACGAATAAGGATCGGCTAACTCCGTGCCAGCAGCCGCGGTAATACGGAGGATTCAAGCGTTATCCGGATTTATTGGGTTTAAAGGGTGCGTAGGCGGTTTGATAAGTTAGAGGTGAAATCCCGGGGCTTAACTCCGGAACTGCCTCTAATACTG
+
GGGGGGGGGGGGGGGGGGGGGGGGGGGGGGGGGGGGGGGGGGGGGGGGGGGGGGGGGGGGGGGGGGGGEGGGFGGGGGGGGGGGGGGGG@CFGGGGGGGGGGGGFGGGCFFEFGGGGGFGGFEGGGGGGGGGGGGGGGGGGGGGGGGGGGGGGGFGGGGGGGGGGGGGGGGGGGGCGGGCGGGGFFGGGGGGGGEE>EGGGGGGGGGGDGGFGGGGDGGGGGGGGGGGGGGGGG7@@9D*=FFFGGFGFGGDCD)>5F?AFFGGF>D>>FDBFB7?ABFFDFF
@DE18INS60510:318:000000000-B6LD3:1:1101:27330:6675 1:N:0:GTAGAGGATTCTAGCT
TGGGGGATATTGCGCAATGGGGGCAACCCTGACGCAGCAACGCCGCGTGAAGGATGAAGGTTTTCGGATTGTAAACTTCTTTTATTAAGGACGAAAAATGACGGTACTTAATGAATAAGCTCCGGCTAACTACGTGCCAGCAGCCGCGGTAATACGTAGGGAGCAAGCGTTGTCCGGATTTACTGGGTGTAAAGGGTGCGTAGGCGGCTTTGCAAGTCAGATGTGAAATCTATGGGCTCAACCCATAAACTGCATTTGAAACTGTAGAGCTTGAGTGAAGTAG
+
GGGGGGGGGGGGGGGGGGGGGGGGGGGGGGGGGGGGGGGGGGGGGGGGGGGGGGGGGGGGGGGGGGGGGGGGGGGGGGGGGGGFGGGGGGGGGGGGGGGGGGGGGGGGGGGFGGGGGGGGGGGGGGGGGGGGGGFGGGGGGGGGGGGGGGGGGGGGGGGGGGGGGGFGGGGGGGGGGEGGGGGGGFGGGGGG7CGGGGGE85CEGG=EGGGGFFG?FGGFFGGGGGFGGCFDFGGFFFGG*)0>DGFFFGGGGFF?GGBFCFFGBAB:A4<247:6<25A947
@DE18INS60510:318:000000000-B6LD3:1:1101:14833:6677 1:N:0:GTAGAGGATTCTAGCT
TGAGGAATATTGGTCAATGGACGCAAGTCTGAACCAGCCATGCCGCGTGCAGGAAGACGGCTCTATGAGTTGTAAACTGCTTTTGTACGAGGGTAAACTCACCTACGTGTAGGTGACTGAAAGTATCGTACGAATAAGGACCGGCTAACACCGTACCAGCAGCCGCGGTAATACGGAGGATTCAAGCGTTATCCGGATTTATTGGGTTTAAAGGGTGCGTAGGCGGTTTGATAAGTTAGAGGTGAGATCCCGGGGCTTAACTCCGGAACTGCCTCTAATACTG
+
GGGFGGFGFGGFAFGGGGGGGGGGGGEGGGGGGGGGGGGG9FGGGGGGGGGFGGGGGGEGDGGGGGGG9FFGCFFCFGGFGGGGCFAFFGGGGGGGGG@CFGGGGGGGFGGGGFFCGGDCCFGGGGGGGFGGGGGFCCFGGFGCGDGCF@FGGG>CCFFGFFGGGGGEGCEGFFG5C8E>FC6A:EFCGECCFCCCCECFC@FGDEEGD@?FC?=**9DGG3=FEDE<EEDCCCFF=@*:=5FFFGFGFCF3D>@DGF?FF?GGB>346F?<0<7?2<><A<B
@DE18INS60510:318:000000000-B6LD3:1:1101:14956:6680 1:N:0:GTAGAGGATTCTAGCT
TGGGGAATTTTGGACAATGGGCGCAAGCCTGATCCAGCTATTCCGCGTGTGGGATGAAGGCCCTCGGGTTGTAAACCACTTTTGTCGAGAACGAAAAGACATCTTCGAATAAAGGATGTTGCTGACGGTACTCTAAGAATAAGCACCGGCTAACTACGTGCCAGCAGCCGCGGTAATACGTAGGGTGCGAGCGTTAATCGGAATTACTGGGCGTAAAGGGTGCGCAGGCGGTTGAGTAAGACAGATGTGAAATCCCCGAGCTTAACTCGGGAATGGCATATGT
+
GGGGGGGGFGGG@GFGGGGGGGGGGGGFGGGGGGGGGGGGGFGGGGGGGGFGGGGGGGCFGGEGGEGGGGGGGGGFFGGGGGFEF,B<C9C@CFGBFGGGGGCGGDFGGGG9<F,,BBFA,<B,BFFGGGE=FG9FGGGGGDGGFGGDCGGDGGG=CGGFGG;<CB:FGGGGGGGGGDF89ECGGGGGDG5FGEGGDGGFGDEGGGGGFG=EEEGGGG7D2/CDGGECE5C/C)0)98D**=@FGGFG4FGGF?FFFG04DEG7=<*)4@B############
@DE18INS60510:318:000000000-B6LD3:1:1101:14390:6681 1:N:0:GTAGAGGATTCTAGCT
TGGGGAATTTTGGACAATGGGCGCAAGCCTGATCCAGCTATTCCGCGTGTGGGATGAAGGCCCTCGGGTTGTAAACCACTTTTGTAGAGAACGAAAAGACATCTTCGAATAAAGGATGTTGCTGACGGTACTCTAAGAATAAGCACCGGCTAACTACGTGCCAGCAGCCGCGGTAATACGTAGGGTGCGAGCGTTAATCGGAATTACTGGGCGTAAAGGGCGCGCAGGCGGTTGAGTAAGACAGATGTGAAATCCCCGAGCTTAACTCGGGAATGGCATATGT
+
GGGGGGGGGGGGGGGGGGGGGGFGGGGGGGGGGGGGGGGGGGGGGGGGGGGGGGGGGGGFGGGGGGGGGGGGGGGGGGGGGGGGG9FGGGGGGGGGGGGGGGGGGGGGGGGGGGGFGGGGGGGAEGDFGGGGGGGFGGGGGCCGGGGGGGGGGGGGGGGGGGGGGGGGGGGGGGGGFEGFGGFGGGGGGGGDG8EEFGGGGE7CFFGGGGFFG=E5ECC5DDGDDGEGGGGDGGGFFFGG@FFFFF@DFGFGGF:FDG>FGFGDF>=4?:9>0:B?FBA:AFF
@DE18INS60510:318:000000000-B6LD3:1:1101:16717:6682 1:N:0:GTAGAGGATTCTAGCT
TGGGGAATCTTCCGCAATGGGCGAAAGCCTGACGGAGCAACGCCGCGTGAGTGATGACGGCCTTCGGGTTGTAAAACTCTGTGATCCGGGACGAAAAGGCAGAGTGCGAAGAACAAACTGCATTGACGGTACCGGAAAAGCAGGCCACGGCTAACTACGTGCCAGCAGCCGCGGTAATACGTAGGTGGCAAGCGTTGTCCGGAATTATTGGGCGTAAAGCGCGCGCAGGCGGCTTCCCACGTCCCTCTTAAAAGTGCGGGGCTTAACCCCGTGATAGGAAGGA
+
GGGGGGGGGGGGGGGGGEGGGGGGGGGGGGFGGGGGGGGGGGGGGGGGGGGGGGGGGGGGGGGGGGGCFFGEGGFGGGGGGGGGGGGGGGGGGGGGGDDFGGGGGGGGGGGEFGGGGGGCFGGG9CGGGGGGGGGGGGGFGGGGGGGGGGGGG:FGGGFGFGGDGGGGGFEGGGGGGGGGGGGFDGGGGGGCFCEGGGGGGC5CF8:9999CGEGGGGFFGGGGGG5D=EGGC5579?C*7@>BGF:96F*2*9?6CD09)019)68<:BB?###########
@DE18INS60510:318:000000000-B6LD3:1:1101:14463:6697 1:N:0:GTAGAGGATTCTAGCT
TGGGGAATCTTCCGCAATGGGCGAAAGCCTGACGGAGCAACGCCGCGTGAGTGATGACGGCCTTCGGGTTGTAAAACTCTGTGATCCGGGACGAAAAGGCAGAGTGCGAAGAACAAACTGCATTGACGGTACCGGAAAAGCAAGCCACGGCTAACTACGTGCCAGCAGCCGCGGTAATACGTAGGTGGCAAGCGTTGTCCGGAATTATTGGGCGTAAAGCGCGCGCAGGCGGCTTCCCAAGTCCCTCTTAAAAGTGCGGGGCTTAACCCCGTGATGGGAAGGA
+
GGGGGGGGGGGGGGFGGGGGGGGGGGGGGGGGGGGGGGGGGGGGGGGGGGGGGGGGGGGGGGGGGGGGGGGGGGGGGGGGGGGGGGGGGGGGGGGGGGGGGGGGGGGGGGGGFGGGGGGGGGGGDGGGGGGGGGGGGCFGGFGGGGGGGGGGGGGGGGGG@FGGFGGGGGGGGGGGEFFGGGFF>EFGGGCEGGGGGGGGGGGDFGCEEF6EGGGGGGGGGGGGGGGGGGGGGGGFFFGGFFFBGFFDFGF>FFFFGGFFGFDG):FB?BBBF<<9?######
@DE18INS60510:318:000000000-B6LD3:1:1101:14203:6699 1:N:0:GTAGAGGATTCTAGCT
TGGGGAATATTGCACAATGGGCGCAAGCCTGATGCAGCCATGCCGCGTGTATGAAGAAGGCCTTCGGGTTGTAAAGTACTTTCAGCGAGGGGGAAGGCGTTGTGGTTAATAACCGCAACGATTGACGTTACTCGCAGAAGAAGCACCGGCTAACTCCGTGCCAGCAGCCGCGGTAATACGGAGGGTGCAAGCGTTAATCGGAATTACTGGGCGTAAAGCGCACGCAGGCGGTCTGTCAAGTCGGATGTGAAATCCCCGGGCTCAACCTGGGAACTGCATCCGA
+
GGGGGGGGGGGFGGGGGGGGGGFGGGGDFGGGGGGGGGGGGGGGGGGGGGGGGGGGGGFGGGGGGFGGGGGGGGGGGGGGGGGGGGGGGGDEDGGDGGGGGGGGGGGGGGFGGGGGGGGGGEGGGGGGFGGGGGGGGGFGGCFFF8FGGGGDGGG?FGGFDGGGGGGGGEGGGGGGFGGGG>*::EGGFG?DGEDECFC8EG5FGGGGFC5EGEGEEDGCGDGGGGEGGEG<>DGFFF7F?FFFDC><?FGFGFFFGGFFGBCGF:F>BFFFFFFF><AAB##
@DE18INS60510:318:000000000-B6LD3:1:1101:18240:6710 1:N:0:GTAGAGGATTCTAGCT
TGGGGAATCTTCCGCAATGGGCGAAAGCCTGACGGAGCAACGCCGCGTGAGTGATGACGGCCTTCGGGTTGTAAAACTCTGTGATCCGGGACGAAAAGGCAGAGTGCGAAGAACAAACTGCATTGACGGTACCGGAAAAGCAAGCCACGGCTAACTACGTGCCAGCAGCCGCGGTAATACGTAGGTGGCAAGCGTTGTCCGGAATTATTGGGCGTAAAGCGCGCGCAGGCGGCTTCCCAAGTCCCTCTTAAAAGTGCGGGGCTTAACCCCGTGATGGGAAGGA
+
GGGGGGGGGGGGGGGGGDGGGGGGGGGGGGGGGGGGGGGGGGGGGGGGGGGGGGGGGGGGGGGGGGGGGGGGGGGGGGFFFGFDGGGGGGGGGGGGGGGGGGGGGGGGGGGGGGGGGGGGGGGGFGGGGGGGGGGGGGGGGGGGGGFGGGGGGGGGGGGG:FGFFGGGGGGGGGE8EGGGFGGGGGGGGGGGGGGGDGFGG>8?CGDGF9FGGGGGGF7FDGGG=CEDGGCGGGGFFFCF:BFFGGFFFGC:>6?7DG9>35CFFFF<BFF?6(3>>?7?60:
@DE18INS60510:318:000000000-B6LD3:1:1101:23204:6735 1:N:0:GTAGAGGATTCTAGCT
TGAGGAATATTGGTCAATGGACGCAAGTCTGAACCAGCCATGCCGCGTGCAGGAAGACGGCTCTCTGAGTTGTAAACTGCTTTTGTACGAGGGTAAACTCACCTACGTGTAGGTGACTGAAAGTATCGTACGAATAAGGATCGGCTAACTCCGTGCCAGCAGCCGCGGTAATACGGAGGATTCAAGCGTTATCCGGATTTATTGGGCTTAAAGGGTGCGTAGGCGGTTTGATAAGTTAGAGGTGAAATCCCGGGGCTTAACTCCGGAACTGCCTCTAATACTG
+
GGGGGGGGGGGFGFGGGGGGGGGGGGGGGGGGGGGGGGGGGGGGGGGGGGFGGGGGGGGGGGGGGGFGGGGGGGGGGGFGGGGGFGGGGGGGGGGGGGGGCGGGCFGFGGGGGGGGGGGGFCGGGGGGGGGGGGGGGFGGGGDGGGGGGGGGGGGGGGGGGGGGGGGGGGGGGGGGGGGGGGGGFGGGGGGGGGGGGGGFGGGGGGGGGGFFGGGGGGGGGG=48DGDGGGGFGFFF=>:=FF7FFFFF4<<D::EGFBFGFFGEF549FBF03:BA######
@DE18INS60510:318:000000000-B6LD3:1:1101:18226:6743 1:N:0:GTAGAGGATTCTAGCT
TCGAGAATCATTCACAATGGGGGAAACCCTGATGGTGCGACGCCGCGTGGGGGAATGAAGGTCTTCGGATTGTAAACCCCTGTCATGTGGGAGCAAATTAAAAAGATAGTACCACAAGAGGAAGAGACGGCTAACTCTGTGCCAGCAGCCGCGGTAATACAGAGGTCTCAAGCGTTGTTCGGAATCACTGGGCGTAAAGCGTGCGTAGGCTGTTTCGTAAGTCGTGTGTGAAAGGCGCGGGCTCAACCCGCGGACGGCACATGATACTGCGAGACTAGAGTAA
+
GGGGGGGGGGGGGGGGGGGGGGGGGGGGGGGGGGGGGGGGGGGGGGGGGGGGGGGGGGGGGGGGGGGGGGGGGGGGGGGGGGGGGGFGGGDFFGGGGGGGGGGGGGGGGGGGGGGGGGGGGGGGGGGGGGGGGGGGGGGGGGGGGGGGGGGGGGGGGGGGGGGGGGGGGGGGGGGGGGGGGGGGGGGGGGGFGEGG8CFGGGGGGGGGEGGGGGGGGGGGGGGGFDGCFDGGGDF@@EGGEEDFGGFFDGGGGFFFGGB9DFGGFAFFFFFBF9>>AFA7>BF
@DE18INS60510:318:000000000-B6LD3:1:1101:6144:6744 1:N:0:GTAGAGGATTCTAGCT
TGGGGAATTTTGGACAATGGGCGCAAGCCTGATCCAGCTATTCCGCGTGTGGGATGAAGGCCCTCGGGTTGTAAACTACTTTTGTAGAGAACGAAAAGACATCTTCGAATAAAGGATGTTGCTGACGGTACTCTAAGAGTAAGCACCGGCTAACTACGTGCCAGCAGCCGCGGTAATACGTAGGGTGCGAGCGTTAATCGGAATTACTGGGCGTAAAGGGTGCGCAGGCGGTTGAGTAAGACAGATGTGAAATCCCCGAGCTTAACTCGGGAATGGCATATGT
+
GGGGGGG<EFGGGGFFCFGGGGFGFGGGGGGGGGGFGGGGGGGGGGGFGGGGGGFGGGGGFFGDGGGGGGGGGFGGGGGF<EGGGGGGGGGGGGGGGGGGGGGGGGGFGGGGGGGGGGGGGGGGGGG>GGEDFGFGGGGGFGGGGGGGGGGEGGGGFGGGGGGGGGF6@>CGGGGGGGGGFGGGECGGDGGGGED5B9ACGGEGFFGC?F=CE:*ACGG<FGGGGGGGGGGC3DC4=@FGFFFFG+8CFGFCD46FGD;FGF:F6<@9:B9>B??08:2><A@
@DE18INS60510:318:000000000-B6LD3:1:1101:20631:6754 1:N:0:GTAGAGGATTCTAGCT
TGGGGAATATTGCACAATGGAGGAAACTCTGATGCAGCGATGCCGCGTGAGGGAAGAAGGTTTTAGGATTGTAAACCTCTGTCTTCAGGGACGAAAAAAGACGGTACCTGAGGAGGAAGCTCCGGCTAACTACGTGCCAGCAGCCGCGGTAATACGTAGGGAGCGAGCGCTGTCCGGAATTACTGGGTGTAAAGGGAGCGTAGGCGGGATCGCAAGTCAGATGTGAAAACTATGGGCTTAACCCATAAACTGCATTTGAAACTGTGGTTCTTGAGTGAAGTAG
+
GGGGGGGGGGGGGGGGGGGGGGGGGGGGGGGGGGGGGGGGGGGGGGGGGGGGGGGGGGGGEFGGGGGGGGGGGGGGGGGGGGGGGGGGGGGGGGGGGGGGGGGGGGGGGGGGGGGGGGGFGGGGGGGGGGGGGGGGGGGGGGGGGGGGGGGGGGGGGGGEGGGGGEGGGGGGGGGGGGDGGGGGGGGGGG:+ACGGGEGGGGEGGGGEGGGEGGEGGGGGGGGGEFGGCGGGGGG:<FFGFFFFGG?G?FFFG=4@FGFBGFGGFFFBFFBBF>?>AFFFFFF
@DE18INS60510:318:000000000-B6LD3:1:1101:10863:6758 1:N:0:GTAGAGGATTCTAGCT
TGGGGAATCTTCCGCAATGGGCGAAAGCCTGACGGAGCAACGCCGCGTGAGTGATGACTGCCTTCGGGTTGTAAAACTCTGTGATCCGGGACGAAAAGGCAGAGTGCGAAGAACAAACTGCATTGACGGTACCGGAAAAGCAAGCCACGGCTAACTACGTGCCAGCAGCCGCGGTAATACGTAGGTGGCAAGCGTTGTCCGGAATTATTGGGCGTAAAGCGCGCGCAGGCGGCTTCCCAAGTCCCTCTTAAAAGTGCGGGGCTTAACCCCGTGATGGGAAGGA
+
GGGGGGGGGGGGGGGGGGGGGGGGGGGGGGGGGGGGGGGGGGGGGGGGGGGGGGGGGGGGGGGGGGGGGGGGGGGGGGGFFGGGGGGGGGGGGGGGGGGGGGGGGFGGGGGGGGGGGGGGGGGGCEGGEGGGGGGGGGGGGGGGGGGGGGGGGGGGGFGGFGGGGGGGGGGGGGGGGDFGGG98EGGGGGGGGGGGGGGGGGCEFGGGG?FGGGDCEGGGGGGGGDDGGGGGGGG?@FG4>BFFFFF4@7F7CF?FGGF>CEGG?AFF:@9:B::<BF?0?:4
@DE18INS60510:318:000000000-B6LD3:1:1101:16621:6777 1:N:0:GTAGAGGATTCTAGCT
TGGGGAATATTGCACAATGGGCGCAAGCCTGATGCAGCCATGCCGCGTGTATGAAGAAGGCCTTCGGGTTGTAAAGTACTTTCAGCGGGGAGGAAGGGAGTAAAGTTAATACCTTTGCTCATTGACGTTACCCGCAGAAGAAGCACCGGCTAACTCCGTGCCAGCAGCCGCGGTAATACGGAGGGTGCAAGCGTTAATCGGAATTACTGGGCGTAAAGCGCACGCAGGCGGTTTGTTAAGTCAGATGTGAAATCCCCGGGCTCAACCTGGGAACTGCATCTGA
+
GGGGGGGGGGGGGGGGFGFFFGFGGGGGGGGGGFGGGGGGGGGGGGGGGGGGGFFGGGGGGGGGGGGGGGGGGGGGGGGGGGGGGGGGGGGGGGGGGGGGGGGGGGGGGGGGGGGGGGGGGGGGGGGGGGGGGGGGGGGGGGFGGGGDGGGGGGGGGGGGGGGGGGGGGGGGGGGGGGGGGGGGCGGGGGFGGGGGGGGG5CGFCCGGGGGFGGG=CCFGGGGGGGG:EED9DCDFFFDFFFFFGGFFBGGFGFF4CGB>G39=F:FFBFBB:?DF>2:A99@
@DE18INS60510:318:000000000-B6LD3:1:1101:25556:6783 1:N:0:GTAGAGGATTCTAGCT
TGGGGAATTTTGGACAATGGGCGCAAGCCTGATCCAGCTATTCCGCGTGTGGGATGAAGGCCCTCGGGTTGTAAACCACTTTTGTAGAGAACGAAAAGACACCTTCGAATAAAGGGTGTTGCTGACGGTACTCTAAGAATAAGCACCGGCTAACTACGTGCCAGCAGCCGCGGTAATACGTAGGGTGCGAGCGTTAATCGGAATTACTGGGCGTAAAGGGTGCGCAGGCGGTTGAGTACGACAGATGTGAAATCCCCGAGCTTAACTCGGGAATGGCATATGT
+
GGGGGGGGFGGGGGGGGGGGGGGGGGGGGGGGGGGGGGGGGGGGGGGEGGGGGGDFGGGGG@FGGGGGGGGGGGGGGGGEAGFGGGGGGGGEGGGGGGGGGGGGGGGGGGFGFGFGGGGGGGGGFFGGGGGGGGGGGGGGGGGGGGGGGGGGGGGGGGGGGFGGGGGGGGGGGGGGGGGGCFGGGGGGGGGGGCGEFGGGGGGFGGGGDDGGGGGG5>7>99CGGCGC5CDD5)*0@?*95><37<=FFGG7CF?FGG;>3;>C6<*)()-39:::?B7>A>F
@DE18INS60510:318:000000000-B6LD3:1:1101:20145:6789 1:N:0:GTAGAGGATTCTAGCT
TGAGGAATATTGGTCAATGGACGCAAGTCTGAACCAGCCATGCCGCGTGCAGGAAGACGGCTCTATGAGTTGTAAACTGCTTTTGTACGAGGGTAAACTCACCTACGTGTAGGTGACTGAAATTATCGTACGAATAAGGATCGGCTAACTCCGTGCCAGCAGCCGCGGTAATACGGAGGATTCAAGCTTTATCCGGATTTATTGGGTTTAAAGGGTGCGTAGGCGGTTTGATAAGTTAGAGGTGAAATCCCGGGGCTTAACTCCGGGACTGCCTCTACTACTG
+
GGGGGFGGGGGGFGGDEGGGGGGGGGGGFGGGGGGGEFGGGGGGGGGGGGGG8FGGGGGGGGGGFGF9<FFGEGGGFECCFGGGFGCEGFECFGGFGGEFGFGFFFGGGGFFFCC:FG:CFF,?FCGGGGGGGGGEGGFFGGGG::F:CFGG7CFGGGCG?FFGCE8>EC?FCFFEGGDGGGGGFEC+<<7<<CEE>EGGEGGFFGGGECCCEF=CC>DDDDDGEC:DGEGGFF**89C:=@73DE?GFF<<3DB@3<>AG=:DB9),4>???FF?F))6<A?
@DE18INS60510:318:000000000-B6LD3:1:1101:14519:6790 1:N:0:GTAGAGGATTCTAGCT
TGGGGAATTTTGGACAATGGGCGCAAGCCTGATCCAGCTATTCCGCGTGTGGGATGAAGGCCCTCGGGTTGTAAACCACTTTTGTCGAGAACGAAAAGACATCTTCGAATAAAGGATGTTTCTGACGGTACTCTAAGAATAAGCACCGGCTAACTACGTGCCAGCAGCCGCGGTAATACGTAGGTTGCGAGCGTTAATCGGAATTACTGGGCGTAAAGGGTGCGCAGGCGGTTGAGTAAGACAGATGTGAAATCCCCGAGCTTAACTCGGGAATGGCATAGGT
+
GGGGGCFGGGGG@FGC=9EFFGGGGG7FB=E<DGGFEGGFG<<<>CFF7B=>83BFDF,=DG<<BFDDGG@FEGG;B:@FGFEGG,>>FGGCFGGGGFGBFFFGGGGC,?F;CG:@FGGG:FGFG:<<FGGGGGF2F,?FF9FGGGGEEEGGGFD??>C*//<CEF6FGGECCGDCCGGEG68C0AFGEE*/C?8CC@C8888@FCFC:65:EGEGC>*77>5C55:7>E))19*9997:8@:40A9C1*0:7?4/156>D5<F*6@BFD((13?:?FF?###
@DE18INS60510:318:000000000-B6LD3:1:1101:12019:6793 1:N:0:GTAGAGGATTCTAGCT
TGAGGAATATTGGTCAATGGACGCAAGTCTGAACCAGCCATGCCGCGTGCAGGAAGACGGCTCTATGAGTTGTAAACTGCTTTTGTACGAGGGTAAACTCACCTACGTGTAGGTGACTGAAAGTATCGTACGAATAAGGATCGGCTAACTCCGTGCCAGCAGCCGCGGTAATACGGAGGATTCAAGCGTTATCCGGATTTATTGGGTTTAAAGGGTGCGTAGGCGGTTTGATAAGTTAGAGGTGAAATCCCGGGGCTTAACTCCGGAACTGCCTCTAATAATG
+
GGCGGGGGGGGGGGGGFGGGGGGGGGGGGGGGGGGGGGGGGGGGGGGGGDDG8CFGGGGGGGGGGGDAAFFGFFDDFGGDFGGGFGFDGD@FGGGGGGGGFFGGGGGGGGGDFG,C,?DFFGCFGGGGGFGGDCFGGDFFGGFGE7@EFFCGGG7>FGGGGGGGGGEGGCEGFGECGGGDFGFFBCFCEE8F9FEG5EGGGFGF+AEECCF7CE=F5D<GGDEFEGEGGGGCCFCFFFG7BFFFGG?F?2975:>D578<GF:D51>9>?DFB?B?BAF####
@DE18INS60510:318:000000000-B6LD3:1:1101:8624:6800 1:N:0:GTAGAGGATTCTAGCT
TGAGGAATATTGGTCAATGGACGAGAGTCTGAACCAGCCAAGTCGCGTGAGGGAAGACTGCCCTATGGGTTGTAAACCTCTGTTATAAGGGAAGAATAAGTTCTACGTGTAGAATGATGCCTGTACCTTATGAATAAGCATCGGCTAACTCCGTGCCAGCAGCCGCGGTAATACGGAGGATGCGAGCGTTATCCGGATTTATTGGGTTTAAAGGGTGCGTAGGCGGTTTATTAAGTTAGTGGTTAAATATTTGAGCTAAACTCAATTGTGCCATTAATACTGG
+
GGFFGGGGGGGGGGGGFFGGGGGGGGGFGGGGGFFFGFGFGGGGGGGGGGGGGGGFGFGGGGGEDGGCCGGGGGGGGGGGGGGGGGFGGGFGGEGGGGGGGGGGGGGGFGFGGGGGGGFGGGGGGGGGGGGGGGGGGGGGGGGGGGCGGGGGGGGGGGGGGGGGDGGGGFEGGGGGC5EDGGGGEEGGGGEGGGEGDG=FFGGGGFGGGGGGGDGGEDGGDGEGGGGGGGGGG>CFF?7D?>F@DGFDFGGGGFFFGGAAGFGGFBFFA?9ABDA<A<>BFFF
@DE18INS60510:318:000000000-B6LD3:1:1101:27874:6802 1:N:0:GTAGAGGATTCTAGCT
TGAGGAATATTGGTCAATGGACGCAAGTCTGAACCAGCCATGCCGCGTGCAGGAAGACGGCTCTATGAGTTGTAAACTGCTTTTGTACGAGGGTAAACTCACCTACGTGTAGGTGACTGAAAGTATCGTACGAATAAGGATCGGCTAACTCCGTGCCAGCAGCCGCGGTAATACGGAGGATTCAAGCGTTATCCGGATGTATTGGGTTTAAAGGGTGCGTAGGCGGTTTGATAAGTTAGAGGTGAAATCCCGGGGCTTACCTCAGGAACTGCCTCTAATACTG
+
GGGGFGGGFEFFGGGGFFFFGGGGGGGFGGGGGGGGGGGGGGGGGGGGGGGGGGGGGGGGGDGGGGFDFFFFCFFGGGAFGGFFCGFFGGGGGGC:?FCEDF7,@<FGGACFCF@CEFFFGGFFFG@FFFFGEFFCE:ECCCFFGCEFFGGGGEGGGGFG?F6EEGE88CEGCCGGGGGGCFDG:E?CE*C5AFGGC?*<:<0ACGGCCCCCFCGGGGGDCD*7CG5C=EFD::C9*=7:?;@F>+77@69D:@F>D4>)2=C*0.63(6,44?B(46AAA2=
@DE18INS60510:318:000000000-B6LD3:1:1101:27727:6803 1:N:0:ATAGAGGATTCTAGCT
TGGGGAATCTTCCGCAATGGGCGAAAGCCTGACGGAGCAACGCCGCGTGAGTGATGACGGCCTTCGGGTTGTAAAACTCTGTGATCCGGGACGAAAAGGCAGAGTGCGAAGAACAAACTGCATTGACGGTACCGGAAAAGCAAGCCACGGCTAACTACGTGCCAGCAGCCGCGGTAATACGTAGGTGGCAAGCGTTGTCCGGAATTATTGGGCGTAAAGCGCGCGCAGGCGGCTTCCCAAGTCCCTCTTAAAAGTGCGGGGCTTAACCCCGTGATGGGAAGGA
+
GFGGGGGGGGGGGGGGGGGGGGGGGGGGGGGGEGCEEGGGGGGGGGGGGGGGGGGGGGGGGG=EFGEFGGGGGGGFFGGGGGFFFFFGGEGGGCGGG@E8,CFFF<FEGGDEFFFGGGGGG9EFACFECGGGFGDC7FG7ECGGFGDFGGGGG7CFGGGGGGGF<*+<@7CEGE8CGGDGG:CFEGGFGGGFGG>EECFFEGG5=6CFCFF7CEGGDDFG3C=<?DCDEEDGGCD7)8F<FFFFC?:D=>F*097@7C#########################
@DE18INS60510:318:000000000-B6LD3:1:1101:11347:6804 1:N:0:GTAGAGGATTCTAGCT
TGGGGAATATTGCACAATGGAGGAAACTCTGATGCAGCGATGCCGCGTGAGGGAAGAAGGTTTTAGGATTGTAAACCTCTGTCTTCAGGGACGAAAAAAGACGGTACCTGAGGAGGAAGCTCCGGCTAACTACGTGCCAGCAGCCGCGGTAATACGTGGGGAGCGAGCGTTGTCCGGAATTACTGGGTGTAAAGGGAGCGTAGGCGGGATCGCAAGTCAGATGTGAAAACTATGGGCTTAACCCATAAACTGCATTTGAAACTGTGGTTCTTGAGTGAAGTAG
+
GGGGGGGGGGGGGGGGFGGGCFFGGGGGGGGGGGGGGGGGGGGGGGGGGGGGGGGGGGGGEGGGGGGGGGCFGGFGGGGGGGGGGGGGGGGGGGGGGDECFGGGGGGGGFGGGGCGGGGGGGGGGGGGGGGGGGGGGGGGGGGGGGGGGGGGGGGGFGGGGGGGGGGGGGGGEGGGDGGGGCGGGGFGGGG7FFFGFGCGGGGCFEGGGGFCGGGGGGGG=DEGGGFCFFGGGG4;FFFFFFFFGGFFFGGGGFFFCGBA:?GDFFF?:FFFAD2454>A<BF
@DE18INS60510:318:000000000-B6LD3:1:1101:18053:6805 1:N:0:GTAGAGGATTCTAGCT
TCGAGAATCATTCACAATGGGGGAAACCCTGATGGTGCGACGCCGCGTGGGGGAATGAAGGTCTTCGGATTGTAAACCCCTGTCATGTGGGAGCAAATTAAAAAGATAGTACCACAAGAGGAAGAGACGGCTAACTCTGTGCCAGCAGCCGCGGTAATACAGAGGTCTCAAGCGTTGTTCGGAATCACTGGGCGTAAAGCGTGCGTAGGCTGTTTCGTAAGTCGTGTGTGAAAGGCGCGGGCTCAACCCGCGGACGGCACATGATACTGCGAGACTAGAGTAA
+
GGGGGGEGGGGGGGGGGGGGGGGGGGGGGGGGGGGGGGGGGGGGGGGGGGGGGGGGGGGGGGGGGGGGGGGGGGGGGGGGGGGGGGGGGGDGGGGGCGGGGGGGGGGGGGGGGGGGGDGGGGGGGGGGGEGGGGGGGGGGGGGGDGGGGGDGCGGGGGGGGGGGCFGGGGGGGGEGCGGGGGGCFGGGGGFGFDGGGGGGDG5CEEEGDGGGGGGGGGG4CFGGFCCCGGCC>7*8<D)C>BEFGFFGEGGGG>EEGGFF*@FGF2@49FF>0(4<A?<4AA4
@DE18INS60510:318:000000000-B6LD3:1:1101:15696:6807 1:N:0:GTAGAGGATTCTAGCT
TGAGGAATATTGGTCAATGGACGCAAGTCTGAACCAGCCATGCCGCGTGCAGGAAGACGGCTCTATGAGTTGTAAACTGCTTTTGTACGAGGGTAAACTCACCTACGTGTAGGTGACTGAAAGTATCGTACGAATAAGGATCGGCTAACTCCGTGCCAGCAGCCGCGGTAATACGGAGGATTCAAGCGTTATCCGGATTTATTGGGTTTAAAGGGTGCGTAGGCGGTTTGATAAGTTAGAGGTGAAATCCCGGGGCTTAACTCCGGAACTGCCTCTAATACTG
+
GGGGGGGGCGGFGGGGGGGFGGGGGGGGGGGGGGGGGGGGGGGGGGGGGGGGFGGGGGGGGGGGGGGGGGGGGGGGGGGGGGGGDFFFGGEGGGGGGGGGGGGGFGGGGGGGGGGGGGGGFGFGGGGGGGGGGGGGGGFGGGGGGGGGGGGGGGDGGGGGGGGGGGDGGDEGGGGGGGGGGFGGFFGGGGGGGGGGEGGGGGGG?ECGDGGGGFEGDGGGG75FCCEGGGGGGCFFFBG*=>9>FGFGFGGC3:>B<F2:C7CC)4),9FFFFF?BF9>DFF=
@DE18INS60510:318:000000000-B6LD3:1:1101:24435:6819 1:N:0:GTAGAGGATTCTAGCT
TGGGGAATATTGCACAATGGAGGAAACTCTGATGCAGCGATGCCGCGTGAGGGAAGAAGGTTTTAGGATTGTAAACCTCTGTCTTCAGGGACGAAAAAAGACGGTACCTGAGGAGGAAGCTCCGGCTAACTACGTGCCAGCAGCCGCGGTAATACGTAGGGAGCGAGCGTTGTCCGGAATTACTGGGTGTAAAGGGAGCGTAGGCGGGATCGCAAGTCAGATGTGAAAACTATGGGCTTAACCCATAAACTGCATTTGAAACTGTGGTTCTTGAGTGAAGTAG
+
GGGGGGGGGGGGGGGGGFGGGGGGGGGGGGGGGGGGGGGGGGGGGGGGGGGGGGGGGGGGFGGGGGGGGGGGGGGGGGGGGGGGGGGGGGGGGGGGGGGGGGGGGGGGGGGGGGGGGGGGGGGGGGGGGGGGGGFGGGFGGGGGGGGGGGGGGGGGGGGGGGGGGGGGGGGGGGGGGGGGGGGGGGGCEGGGGFGCFGGGGGGGGGGGGGGGGGGGGGGGGFGG?FGCFGGGGFF>FFCGFFF@DGFGFFFCFFFF=FBAFFGGFAF?:FBFFADFB<)56AF
@DE18INS60510:318:000000000-B6LD3:1:1101:15708:6821 1:N:0:GTAGAGGATTCTAGCT
TGAGGAATATTGGTCAATGGACGCAAGTCTGAACCAGCCATGCCGCGTGCAGGAAGACGGCTCTATGAGTTGTAAACTGCTTTTGTACGAGGGTAAACTCACCTACGTGTAGGTGACTGAAAGTATCGTACGAATAAGGATCGGCTAACTCCGTGCCAGCAGCCGCGGTAATACGGAGGATTCAAGCGTTATCCGGATTTATTGGGTTTAAAGGGTGCGTATGCGGTTTGATAAGTTAGAGGTGAAATCCCGGGGCTTAACTCAGGACCTGCCTCTAATACTG
+
GDDCDGGGEGGFFGGGGGGFDGGGGGGGGGGGGGGGGGGGGGGGGGGGGGGGG>FGGGGGGGGGGGGGGGGGCGAFFGGFGGGG9FFGGCFGGGGGDFGGFGGG?FGGGGD,CF9CFG:3?EGGGGGGGGGGG:BG?ECFGGGDDCCFG9<FDEGGGGGGFGGGGGGGGGCFCECEG*:8EFGGFGDGGGCEGEEC8ACGFGC0?CCEDGCCC+:FGCDGD*:FCD=C55CFGGGF?4C*759@79FC@G67DB>F3C0>D=C####################
@DE18INS60510:318:000000000-B6LD3:1:1101:14449:6828 1:N:0:GTAGAGGATTCTAGCT
TGGGGAATATTGCACAATGGGGGAAACCCTGATGCAGCGACGCCGCGTGAGCGAAGAAGTATTTCGGTATGTAAAGCTTTATCAGCAGGGAAGAAGAAATGACGGTACCTGACTAAGAAGCACCGGCTAAATACGTGCCAGCAGCCGCGGTAATACGTATGGTGCAAGCGTTATCCGGATTTACTGGGTGTAAAGGGAGCGCAGGCGGTACGGCAAGTCTGATGTGAAAGCCCGGGGCTCAACCCCGGTACTGCATTGGAAACTGTCGGACTAGAGTGTCGGA
+
GFGGGGGGGGGGGGGGCFGGGGFCGGGFGGGGGGGGGGGGGGGGGGGGGGGGGGGFCGGGGGGGGGCGFGGGGGGGGGGGGGGGGGGGFGGGGGFGGFGGGGGGGFGGGGGGGGGGFGGGGGGG>FGEGGGGGGGGGGGGFFGGGGGGGGGGGGGGGGGGFGGGGGGGGGGGGGGGGDGGGFGGGGGCFGGGGDF?EFGGGDCEGGGGGGGGGGGGGGGGG7FFFFFGCEFDFDG>@FGFFF?@D:>DDGGGGFFFFC??*?D>@AF09)492:AFFFAA1;3
@DE18INS60510:318:000000000-B6LD3:1:1101:23183:6834 1:N:0:GTAGAGGATTCTAGCT
TGGGGAATATTGCACAATGGGGGAAACCCTGATGCAGCGACGCCGCGTGGAGGAAGAAGGTCTTCGGATTGTAAACTCCTGTTGTTGGGGAAGATAATGACGGTACCCAACAAGGAAGTGACGGCTAACTACGTGCCAGCAGCCGCGGTAAAACGTAGGTCACAAGCGTTGTCCGGAATTACTGGGTGTAAAGGGAGCGCAGGCGGGAAGACAAGTTGGAAGTGAAATCTATGGGCTCAACCCATAAACTGCTTTCAAAACTGTTTTTCTTGAGTAGTGCAGA
+
GFGGGGGGGGGFGGGGGGGGGGGGGGGGGGGGGGGGGGGGGGGGGGGGGGGGGGGGGGGGGGGGGGEGGGGGGGGGGGGGGGGGGGGGGGGGFGGGGGGGGGGGGGFGGGGGGGGGGGGGGGGGGGGGGGGGGGGGGGGGGGGGGGGGGGGGGGGGGGGGGGGGFGGGEEEGGGGGGGGGGGGGGGGGGF+?FGGGGGGGGGGDGGGGGGGGG?FF?DCFFGGGGGGFGGGCCFGFFFGGFFFFGFF7FGGD>FFFGGFFGFG>BFFFFFAABBDAA>>A>A9
@DE18INS60510:318:000000000-B6LD3:1:1101:24628:6849 1:N:0:GTAGAGGATTCTAGCT
TAGGGAATCTTCGGCAATGGACGGAAGTCTGACCGAGCAACGCCGCGTGAGTGAAGAAGGTTTTCGGATCGTAAAGCTCTGTTGTAAGAGAAGAACGAGTGTGAGAGTGGAAAGTTCACACTGTGACGGTAACTTACCAGAAAGGGACGGCTAACTACGTGCCAGCAGCCGCGGTAATACGTAGGTCCCGAGCGTTATCCGGATTTATTGGGCGTAAAGCGAGCGCAGGCGGTTAGATAAGTCTGAAGTTAAAGGCTGTGGCTTAACCATAGTACGCTTTGGA
+
GGGGGGGGGGGGGGGGGGGGGGFGGGGGGGGGGGGGGGGGGGGGDGGGGGGGGGDFFGGGGGGGGGGGGGGGGGGGGGGGGGGGGGGGGGGGGGGGEGGGGGGGGGGGGGGGGGGGGGGGGGFGGGGGGGGGGGGGGGGGCFGGGGGGGGGGGGGGGGGGGGGGGGGGGGGGGGGGGGGFGGGGGGGGGGGGGGGGDGGDGGGGGGGGGGGFGGGGGGGG3DEGGGGGGGGGCC*81=CGFFFFGG?GFFCGFFFFGGFBGFGGFBFB?F7?BFAF016:A?F
@DE18INS60510:318:000000000-B6LD3:1:1101:6594:6866 1:N:0:GTAGAGGATTCTAGCT
TGGGGAATCTTCCGCAATGGGCGAAAGCCTGACGGAGCAACGCCGCGTGAGTGATGACGGCCTTCGGGTTGTAAAACTCTGTGATCCGGGACGAAAAGGCAGAGTGCGAAGAACAAACTGCATTGACGGTACCGGAAGAGCAAGCCACGGCTAACTACGTGCCAGCAGCCGCGGTAATACGTAGGTGGCAAGCGTTGTCCGGAATTATTGGGCGTAAAGCGCGCGCAGGCGGCTTCCCAAGTCCCTCTTAAAAGTGCGGGGCTTAACCCCGTGATGGGAAGGA
+
FFGGGGGGFGGGGGGGGGGGFGGGGGGGGGGGGGEEFGGGGGGGGGGGGEGGGGGGCFGGGGGGGGGGGGGEGGGGGGGGGGGGGGFFGEEGGEGGGGGGGGGGGGGGGGGGGGDGGGGGGCGDFFGGGGGGFGGGCECFGGFFGGGGGGGGGGGFFGGGGGGGCC@FGGGGGGEGCFGGGGGGGGFGG6CGGGGGGGGGGG*CFGGGGGG5@CE=EG7D<):<=CCGGGGGCDGF:<DF>FFFGFFC4:CFGF??753;GFDGF9F<?E146?#########
@DE18INS60510:318:000000000-B6LD3:1:1101:14994:6883 1:N:0:GTAGAGGATTCTAGCT
TGAGGAATATTGGTCAATGGACGCAAGTCTGAACCAGCCATGCCGCGTGCAGGAAGACGGCTCTATGAGTTGTAAACTGCTTTTGTACGAGGGTAAACTCACCTACGTGTAGGTGACTGAAAGTATCGTACGAATAAGGATCGGCTAACTCCGTGCCAGCAGCCGCGGTAATACGGAGGATTCAAGCGTTATCCGGATTTATTGGGTTTAAAGGGTGCGTAGGCGGTTTGATAAGTTAGAGGTGAAATCCCGGGGCTTAACTCCGGAACTGCCTCTAATACTG
+
GGGGGGGGGGGGGGGGGGGGGGGGGGGGGGGGGGGGGGGGGGGGGGGGGGGGGGGGGGGDGGGGGGGDFEGGFGGGGGGGGGGGGGFFGFEGGGGGGGGGGGGGGGGGGGGFFGEFGGGGGGFGGGGGGGGGGGGGFGGDEDGGGGGGGGGGGG?GGGGGFGGGGGGGGGDGGGGGGDGGGGGGDGFEGGGGFFGGDGGGFGG+?=EGGGG+;C5C5CDDGGGF:):CE5DFDCGFFFFD?:FF>FFGFFFCCDBBDF?AFFGCBFEF>F??B?7:<)69:A=
@DE18INS60510:318:000000000-B6LD3:1:1101:20259:6888 1:N:0:GTAGAGGATTCTAGCT
TGAGGAATATTGGTCAATGGACGCAAGTCTGAACCAGCCATGCCGCGTGCAGGAAGACGGCTCTATGAGTTGTAAACTGCTTTTGTACGAGGGTAAACTCACCTACGTGTAGGTGACTGAAAGTATCGTACGAATAAGGATCGGCTAACTCCGTGCCAGCAGCCGCGGTAATACGGAGGATTCAAGCGTTATCCGGATTTATTGGGTTTAAAGGGTGCGTAGGCGGTTTGATAAGTTAGAGGTGAAATCCCGGGGCTTAACTCCGGAACTGCCTCTAATACTG
+
GGGGGGGGGGGGGGGGGGGGGGGGGGGFGGGGGGGGGGGGGGGGGGGGGGGGGGGGGGGGGGGGFGFGGGGGGGGGFGGGGGGGGGGGGGGGGGGGGGGGGGGGGGGGGGGGGG9FGGFFGGGGGGGGGGGDEGGFGGGGGGGGGGCGGGGGGGCGGGGGGGGGEGDGGGEGGGGGGGGGGGGGGGGEGG>FGGGGCEGGFFGGFGGGGGGFGD5ECGGDDDCFGG=D5CGFG7>F@**26>F@GG?GF4CDCDEFGG?AGF79>B379FBFFFFFAAFFFAF
@DE18INS60510:318:000000000-B6LD3:1:1101:27746:6905 1:N:0:GTAGAGGATTCTAGCT
TGAGGAATATTGGTCAATGGACGCAAGTCTGAACCAGCCATGCCGCGTGCAGGAAGACGGCTCTATGAGTTGTAAACTGCTTTTGTACGAGGGTAAACTCACCTACGTGTAGGTGACTGAAAGTATCGTACGAATAAGGATCGGCTAACTCCGTGCCAGCAGCCGCGGTAATACGGAGGATTCAAGCGTTATCCGGATTTATTGGGTTTAAAGGGTGCGTAGGCGGTTTGATAAGTTAGAGGTGAAATCCCGGGGCTTAACTCCGGAACTGCCTCTAATACTG
+
GGGGGGGGGGGGGGGGGGGGGGGGGGGGGGGGGGGGGFGGFGGGGGGGGGGGGGGGGGGGGGGGGGGGGGGGFGGFGGGGGGGGGGGGGGGGGEGGGGGGGFGGGGGGGGGGGCFGGGGGGFGFFFGGGGGGGGFGGGGGCFFGGGGGGGGGGFGGGGGGGGGGCGGGGCCECCFGGGGGCGGGGGGGGGGGGGEGC88?FGFGGG5C5AEGGGGFGGGCCC>DEGCC*C>7FFGF??>CFF?FG6=>7CGGGE>>558<F4D9BBD>F4?),),8AAAFA<F
@DE18INS60510:318:000000000-B6LD3:1:1101:5976:6910 1:N:0:GTAGAGGATTCTAGCT
TCGAGAATCATTCACAATGGGGGAAACCCTGATGGTGCGACGCCGCGTGGGGGAATGAAGGTCTTCGGATTGTAAACCCCTGCCATGTGGGAGCAAATTAAAAAGATAGTATCACAAGAGGAAGAGACGGCTAACTCTGTGCCAGCAGCCGCGGTAATACAGCGGTCTCAGGCGTTGTTCGGAATCACTGGGCGTAAAGCGTGCGTAGGCTGTTTCGTACGTCGTGTGTGAAAGGCGCGGGCTCAACCCGCGGACGGCACATGATACTGCGAGACTAGAGTAA
+
GGGGGGGGGGFFGGG,?FFGGGDDCGFFFGDCGGDEFF7CCEGFD@FCFFC@BFFFCGF:FFBCGGGD>1+88@FGF:FGGCE,:?<C<C<:FCFCFGCFECGGGG:FFFGG,FG:<<:FEFGGGCF:EGDCEF8CDC@A+<<<E@EF*A8:?EEDE:EFGG+CCEEGGGGFEE:*:/;<:ECEEGDE:9CCCEEC58CFGGGGDCG5CEGF=FGFCG<*)9C<EDFGGFC*00<>3517>BB:4?7FEDGD###############################
@DE18INS60510:318:000000000-B6LD3:1:1101:9577:6921 1:N:0:GTAGAGGATTCTAGCT
TGGGGAATCTTCCGCAATGGGCGAAAGCCTGACGGAGCAACGCCGCGTGAGTGATGACGGCCTTCGGGTTGTAAAACTCTGTGATCCGGGACGAAAAGGCAGAGTGCGAAGAACAAACTGCATTGACGGTACCGGAAAAGCAAGCCACGGCTAACTACGTGCCAGCAGCCGCGGTAATACGTAGGTGGCAAGCGTTGTCCGGAATTACTGGGTGTAAAGGGAGCGCAGGCGGGAGAACAAGTTGGAAGTGAAATCCATGGGCTCAACCCATGAACTGCTTCCA
+
GGGGGGGGGGGGGCFFFGGGGGGGGGGGGGGGGGFFGGGGGGGGGGGGGGGGGGGGGGEGGGGFGFEGGG:CGFDF@FGGGGFGGGGGGGGGGDGGGGDGBC+FGFGG7FBCGGCE@FGC9DFF@CFGGGFGGG7FG>FCFGFFG7:FFCGGDGGGGGGGGGGGGGG>CG@@<*:C>EG9/<+ACGGGGFGEGGGGDGGFCEEGGFGGGG+:;:C?::F7DCE5CG55CECD)73<>FG:>*98CC6D?4?FF446FD4(/7C7?<FBBE?B>B<),8AF###
@DE18INS60510:318:000000000-B6LD3:1:1101:16567:6923 1:N:0:GTAGAGGATTCTAGCT
TGGGGAATTTTGGACAATGGGCGCAAGCCTGATCCAGCTATTCCGCGTGTGGGATGAAGGCCCTCGGGTTGTAAACCACTTTTCTAGAGAACGAAAAGACATCTTCGAATAAAGGATGTTGCTGACGGTACTCTAAGAATAAGCACCGGCTAACTACGTGCCAGCAGCCGCGGTAATACGTAGGGTGCGAGCGTTAATCGGAATTACTGGGCGTAAAGGGTGCGCAGGCGGTTGAGTAAGACAGATGTGAAATCCCCGAGCTTAACTCGGGAATGGCATATGT
+
GGGGGGGGGGGGGGGGGGGGGGGGGGGGGGGGGGGGGGGGGGGGGGGGGGGGGGGGGGGGGGGGGGGGGGDGGFGGGGGGGGG,FFEBFFFGGGGGGGGGGGGGGGGGGGGGGGGGGGGGGGGGGGGGGGGGGGFGGGGGFGGFGGGGGGGGGGGGGGGGGGGGGGFGGGGGG@CGGGGGCCFGGGEGGGGGGGGGGGGGGGCGGGGFCGGGGGG=E>F<FDGGGGGDEGGGDGDFFFFFFFFFFFF:7:C7>FFFGGBFGFGCFFFFF>>9(::?FBA:A<?
@DE18INS60510:318:000000000-B6LD3:1:1101:15532:6936 1:N:0:GTAGAGGATTCTAGCT
TGGGGAATATTGCACAATGGAGGAAACTCTGATGCAGCGATGCCGCGTGAGGGAAGAAGGTTTTAGGATTGTAAACCTCCGTCTTCGGGGACGAAAAAAGACGGTACCTGAGGAGGAAGCTCCGGCTAACTACGTGCCAGCAGCCGCGGTAATACGTAGGGAGCGAGCGTTGTCCGGAATTACTGGGTGTAAAGGGAGCGTAGGCGGGATCGCAAGTCAGATGTGAAAACTATGGGCTTAACCCATAAACTGCATTTGAAACTGTGGTTCTTGAGTGAAGTAG
+
GGGGGGGGGGGFGGGGGGGGGGGGGGGGGGGGGGGGGGGGGGGGEGGGGGGGGGGGGGGGFGGGGGGFGGGGGGGGGGGGGGGGGGGGGGGGGEGGEGGGGGGGGGGGG9FGGGCGGGFCGGGGGGGGGGGGGGGCGGGDGGGGGEGGGGGGFGGGGGGGEFGGGGDGEGECGGGGCG5CGFGG9CFGGGGFGGG>FDEEGDCEGGGCCGDGGGGGFCFG>F?FCFCCEFFFG*95FFFGFF4>DFFFFGGGG?FFDGFFGFCGF9@BFFBFA42AA>:<A##
@DE18INS60510:318:000000000-B6LD3:1:1101:26234:6938 1:N:0:GTAGAGGATTCTAGCT
TGGGGAATATTGGGCAATGGGCGCAAGCCTGACCCAGCAACGCCGCGTGAAGGAAGAAGGCTTTCGGGTTGTAAACTTCTTTTGTCGGGGACGAAACAAATGACGGTACCCGACGAATAAGCCACGGCTAACTACGTGCCAGCAGCCGCGGTAATACGTAGGTGGCAAGCGTTATCCGGATTTACTGGGTGTAAAGGGCGTGTAGGCGGGATTGCAAGTCAGATGTGAAAACTGGGGGCTCAACCTCCAGCCTGCATTTGAAACTGTAGTTCTTGAGTGCTGG
+
GGGGGGGGGGGGGGGGGGGGGGGGGGGGGGGGGGGGGGGGGGGGGGGGGGGGGGGGGGGGGGGGGGGGGGGGGFGGGGGGGGEGGGGGGGGEFFGGFGGGGGGGGGGGGGGGGGGGGGGGGGGGGGGGGGGGGGGGGGFGGGGGGGGGGGGFGGFGFGFGCEGGGFFG88E>EEGGGGGDG>CCFGGGGGGEFEEFGGDEGGGGGGFGGGCEGECCFCFG7FEGGCF7<CGF6F6F3@CD>F6)>F4CFG:FGFFF7:>A>@DG?AFFA6646AA),:2<BAF
@DE18INS60510:318:000000000-B6LD3:1:1101:18360:6942 1:N:0:GTAGAGGATTCTAGCT
TGGGGAATCTTCCGCAATGGACGAAAGTCTGACGGAGCAACGCCGCGTGAGTGATGACGGCCTTCGGGTTGTAAAGCTCTGTTAATCGGGACGAAAGGCCTTCTTGCGAATAGTTAGAAGGATTGACGGTACCGGAATAGAAAGCCACGGCTAACTACGTGCCAGCAGCCGCGGTAATACGTAGGTGGCAAGCGTTGTCCGGAATTATTGGGCGTAAAGCGCGCGCAGGCGGATTGGTCAGTCTGTCTTAAAAGTTCGGGGCTTAACCCCGTGCTGGGATGGA
+
GGGGGGGGGGGGGGGGGGGGGGGGGGGEFGGGGGGGGGGGGGGGGGGGGGGGGGGGGGGGGGGGGGGGGGGGGGGGGGGGGGGGGGGGGGGGGGGGGGGGGGGGGGGGCGGGGFGCCEGGGGGGGGGGGGGGGGGGGGGGGGGGGGGGGGGGGGGGGGGGGGGGGGGGGGGGGGGGGFCFGGCFCGGGGGGGGGGGEGGGGEEGFGGGGG6CFGGGGGGGGGGGGGGDGGGGDGGFFFGG@6B4FFFFFFF7D?FFGGFFCEGGFA?AFFFFF(3>FFB:??F
@DE18INS60510:318:000000000-B6LD3:1:1101:12184:6959 1:N:0:GTAGAGGATTCTAGCT
TGGGGGATATTGCGCAATGGGGGCAACCCTGACGCAGCAACGCCGCGTGAAGGATGAAGGTTTTCGGATTGTAAACTTCTTTTATTAAGGACGAAACTTGACGGTACTTAATGAATAAGCTCCGGCTAACTACGTGCCAGCAGCCGCGGTAATACGTAGGGAGCAAGCGTTGTCCGGATTTACTGGGTGTAAAGGGTGCGTAGGCGGCTTTGCAAGTCAGATGTGAAATCTATGGGCTCAACCCATAAACTGCATTTGAAACTGTAGAGCTTGAGTGAAGTAG
+
GGGGGGGGGGGGGCFGGGGGGGGGGGGGGGGGGGGGGGGGGGGGGGGGGGGGGGGGGGGGGGGGGGGFFGGGGGGGGGGGGGGGGGFGGGGGGGGGGGGFGGGGGGGGGGFGGGGGGGGFFGGGGGGGGGGGGGGFGGGFGGGGGGGGGGGGGCFDFGGGFGGGGGGGDEGEGGGG7EGGGGGGGGGGGGFFGFGGGDEGGCEEFGGGGGGGGGCGGGG7CGGG<FECCGGGGG4)>FGGFFFFGGF=FFFGGFF4>FA>GFGGF<B2>=AF?7><2><>DFF
@DE18INS60510:318:000000000-B6LD3:1:1101:22307:6964 1:N:0:GTAGAGGATTCTAGCT
TGGGGAATTTTGGACAATGGGCGCAAGCCTGATCCAGCTATTCCGCGTGTGGGATGAAGGCCCTCGGGTTGTAAACCACTTTTGTAGAGAACGAAAAGACACCTTCGAATAAAGGGTGTTGCTGACGGTACTCTAAGAATAAGCACCGGCTAACTACGTGCCAGCAGCCGCGGTAATACGTAGGGTGCGAGCGTTAATCGGAATTACTGGGCGTAAAGGGTGCGCAGGCGGTTGAGTAAGACAGATGTGAAATCCCCGAGCTTAACTCGGGAATGGCATATGT
+
GGGGGGGGGGGGGGGGGGGGGGGGGGGFGGGGGGGGGGGGGGGGGGGGGGGGGGGGGGGGG@FFGGGGGGGGGGGGGGGGGGGGGGFFGCFGGGGGGGGGGGGGGGFGGGCFG;FGFGEGFFGGGGGGGGGGGGGGGGGGGGGGGGGEGEGGGFGGGGGGGGGGGGDGGGGGGGGCFCGGGGGG>FGGEGEGGGDEFGG>GG8EGFCGGFGGGE5EGFFCGGGDDGGCE5<GDGC6@?:F*9?F4:@FFGGGGFF?CD9>DDF7@D?425>B0<:?:72:926
@DE18INS60510:318:000000000-B6LD3:1:1101:27068:6966 1:N:0:ATAGAGGATTCTAGCT
TGGGGAATATTGCACAATGGGCGCAAGCCTGATGCAGCCATGCCGCGTGTATGAAGAAGGCCTTCGGGTTGTAAAGTACTTTCAGCGGGGAGGAAGGGAGTAAAGTTAATACCTTTGCTCATTGACGTTACCCGCAGTAGAAGCACCGGCTAACTCCGTGCCAGCAGCCGCGGTAATACGGAGGGTGCAAGCGTTAATCGGAATTACTGGGCGTAAAGCGCACGCAGGCGGTTTGTTAAGTCAGATGTGAAATCCCCGGGCTCAACCTGGGAACTGCATCTGA
+
GGGGGGGGGGGGGGGGGGGGGGGGGGGGGGGGGGGGGGGGGGGGGGGGGGGGGGGGGGGGGGGGGGGGGGGGGGGGGGGGGGGGGGGGGGGGGFFCFGGGGGGGGGGFGGFGGGGGGGGGGGGFGGGGGGGGGGGGGGGGGGGGGGGGGGGGGGGGGGGGGGGFGGFFFGGGGGGGGGGGGGGEGGD>FGGGGGGDCEGFGE:;6@FGGCGFGGGGGGFGDCGCGGGGGGG9CGDFFF7FFFFFGGFCFG>CFFFFGCB>G3FGFBF??:?BFFBBFFFFFFF
@DE18INS60510:318:000000000-B6LD3:1:1101:13146:6980 1:N:0:GTAGAGGATTCTAGCT
TCGAGAATCATTCACAATGGGGGAAACCCTGATGGTGCGACGCCGCGTGGGCGAATGAAGGTCTTCGGATTGTAAACCCCTGTCATGTGGGAGCAAATTAAAAAGCTAGTACCACAAGCGGAAGAGACGGCTAACTCTGTGCCAGCAGCCGCGGTAATACAGCGGTCTCAAGCGTTGTTCGGAATCACTGGGCGTAAAGCATGCGTAGCCTGTTTCGTAAGTTGTGTGTGAAAGGCTCGGGCTCAATCCGCGGTCGGCACCTGATACTGCGAGACTACGGTAA
+
GGGGGGGGG-FFGGGGGGGGG:FGGGCGGGGGGG<6FGGGGGGGGGGGG:F+@EGG<F<5,E?F?<F+CFGC:B?5E>F=3+5A?58CFG7BFG+FDFE<E@>,3,,88@,,<@8CFG7>>*3C3,>F**518,8,@7>37>?,>F?B<<:<:*<1<F9<29,1*;EC9,+2C*2*2AE+21**;C++A+2/*?:C;*<E6<EGD##############################################################################
@DE18INS60510:318:000000000-B6LD3:1:1101:17443:7000 1:N:0:GTAGAGGATTCTAGCT
TGGGGAATATTGCGCAATGGGGGCAACCCTGACGCAGCAACGCCGCGTGCAGGAAGAAGGTCTTCGGATTGTAAACTGTTGTCGCAAGGGAAGAAGACAGTGACGGTACCTTGTGAGAAAGTCACGGCTAACTACGTGCCAGCAGCCGCGGTAATACGTAGGTGACAAGCGTTGTCCGGATTTACTGGGTGTAAAGGGCGCGTAGGCGGACTGTCAAGTCAGTCGTGAAATACCGGGGCTTGACCCCGGGGCTGCGATTGAAACTGACAGCCTTGAGTATCGG
+
GGGGGGGGGGGGGGGGGGGGGGGGGGGGGGGGGGGGGGGGGGGGGGGGGGEGFGGGGGGGGGGGGGGEGGGGGGFGGGGGFGGGGG:FGG<FEGGGGGFGGGGGEGGFGGGGFFCFGGG8FFGFGGDGGGGGGGGGGCGGGGGGGGG7FEGGGGGGGGGGGGGGGGGGGGGEGBFGGGDCGGGDGGGGFCCG@FGG?5A5ECGGGGEEEGGGGGGFF=FFGGGGGGGGGFGFGGGFE:CGF5@FGGDDD)5CG>DEDG<:46:CFAFB)48<8A2A2AFA<:E
@DE18INS60510:318:000000000-B6LD3:1:1101:21231:7028 1:N:0:GTAGAGGATTCTAGCT
TGAGGAATATTGGTCAATGGACGCAAGTCTGAACCAGCCATGCCGCGTGCAGGAAGACGGCTCTATGAGTTGTAAACTGCTTTTGTACGAGGGTAAACTCACCTACGTGTAGGTGACTGAAAGTATCGTACGAATAAGGATCGGCTAACTCCGTGCCAGCAGCCGCGGTAATACGGAGGATTCAAGCGTTATCCGGATTTATTGGGTTTAAAGGGTGCGTAGGCGGTTTGATAAGTTAGAGGTGAAATCCCGGGGCTTAACTCCGGAACTGCCTCTAATACTG
+
GGGGGGGGFGGFGGGGGGGGGGGGGGGGFGGGGGGGGGGGGGGGGGGGGGGGGDGGGGGGGGGGGGFFEFGGGGGGGGGGGGGGFFCFGFEGGGGGGGGGGGGGGGCDFGDFFGGGGGFFGCFGGGGGGGGGGGGFGF@CFG7FEG=FFGGGGGFGGFGGGCGGDGGGGGGGCFGGGCEEGGGC9,B>CEDGGFG>*=EFFGGGGFEGGGGC7FCFCGGGG5C4CGEGGG=F7>>FF?*?4FFF=C@DF7CCDF3@DC?2CFFGEB:6;FFFFFFFA:<2<A?
@DE18INS60510:318:000000000-B6LD3:1:1101:19653:7044 1:N:0:GTAGAGGATTCTAGCT
TGGGGAATTTTGGACAATGGGCGCAAGCCTGATCCAGCTATTCCGCGTGTGGGATGAAGGCCCTCGGGTTGTAAACCACTTTTGTAGAGAACGAAAAGACATCTTCGAATAAAGGATGTTGCTGACGGTACTCTAAGAATAAGCACCGGCTAACTACGTGCCAGCAGCCGCGGTAATACGTAGGGTGCGAGCGTTAATCGGAATTACTGGGCGTAAAGGGTGCGCAGGCGGTTGAGTAAGACAGATGTGAAATCCCCGAGCTTAACTCGGGAATGGCATATGT
+
GGGGGGGGGGGGGGGGGGGGGGGGGGGGGGGGGGGGGGGGGGGGGGGGGGGGGGGGGGGGGGGGGGGGGGGGGGGGGGGGGGGGG9CFGGGGGGGGGGGGGGGGGGGGGGGGGGGGGGGGGGGFGGGGGGGGGGGGGGGGGGGGGGGGGGGGGGGGGGGGGGGGGGGGGGGGGGGGGGGGGGGGGGGGGGEEGGGGGGGGGGGGGFGGGGGGGGGGGGGGGGDDEGGGGGGGDCFFFF7C/=F@CFFC6>GFDFFFGGFFG:CGFAFFF@>FBBF:?FF:9BF
@DE18INS60510:318:000000000-B6LD3:1:1101:23754:7052 1:N:0:GTAGAGGATTCTAGCT
TGGGGAATATTGCACAATGGGCGCAAGCCTGATGCAGCCATGCCGCGTGTGTGAAGAAGGCCTTCGGGTTGTAAAGCACTTTCAGCGGGGAGGAAGGCGTTAAGGTTAATAACCTTGGCGATTGACGTTACCCGCAGAAGAAGCACCGGCTAACTCCGTGCCAGCAGCCGCGGTAATACGGAGGGTGCAAGCGTTAATCGGAATTACTGGGCGTAAAGCGCACGCAGGCGGTCTGTCAAGTCGGATGTGAAATCCCCGGGCTCAACCTGGGAACTGCATTCGA
+
GGGGGGGGGGGGGGGGGGGGGGGGGGGGGGGGGGGGGFGGGGGGGGGGGGGGGGGGGGGGGGGGGGGGGGGGGGGGGGGGGGGGGGGGGGGGGGGGGGGGGDGGGGGGGGGGGGGGGGGGGGGGGGGGGGGGGGGGGGGGGGGGGGGGGGGGGGGGGGGGGGGGGGGGGGGGGCECFFGGGGGGGGGGGGFCGGGDGGGGGDDFGGG9?8CGGGGGGGF7<DEGDDGGGEG)>CCFFFGCB?>EGD>C=CGF>B@FGDFFG:F667@0(<6:(2:?FFFFBA@
@DE18INS60510:318:000000000-B6LD3:1:1101:15731:7055 1:N:0:GTAGAGGATTCTAGCT
TGAGGAATATTGGTCAATGGACGCAAGTCTGAACCAGCCATGCCGCGTGCAGGAAGACGGCTCTATGAGTTGTAAACTGCTTTTGTACGAGGGTAAACTCACCTACGTGTAGGTGACTGAAAGTATCGTACGAATAAGGATCGGCTAACTCCGTGCTAGCAGCCGCGGTAATACGGAGGATTCAAGCGTTATCCGGATTTATTGGGTTTAAAGGGTGCGTAGGCGGTTTGATAAGTTAGAGGTGAAATCCCGGGGCTTAACTCCGGAACTGCCTCTAATACTG
+
GGGGGGGGGGGFGGGGGGGGGGGGGGGGGGGGGGGGGGGGGGGGGGGGGGGGGGGGGGGDGGGGGGGGGGGGGGGGGGGGGGGGGGFGGCCFGGGGGGGGGGGGGGGGGGGGGGGGGGGGGFGGGGGGGGGGGFGGGGFGFGGGGGGGGGGGGGFGGFGGGGG5?EDEGEEGGGGGGDGGGGGGC?FEGGGGGGGDGGGGGGGGGF8CGGGGGGDGGDDGDDEGGGCGGGGGGGGFF=**9F?FGAFGFGGDGFEFCD?FFFFFBFD9BFF?FF?B7AFAFFF
@DE18INS60510:318:000000000-B6LD3:1:1101:15457:7066 1:N:0:GTAGAGGATTCTAGCT
TGGGGAATTTTGGACAATGGGCGCAAGCCTGATCCAGCTATTCCGCGTGTGGGATGAAGGCCCTCGGGTTGTAAACCACTTTTGTAGAGAACGAAAAGACACCTTCGAATAAAGGGTGTTGCTGACGGTACTCTAAGAATAAGCACCGGCTAACTACGTGCCAGCAGCCGCGGTAATACGTAGGGTGCGAGCGTTGTCCGGAATTACTGGGTGTAAAGGGAGCGTAGGCGGGATCGCAAGTCAGATGTGAAAACTATGGGCTTAACCCATAAACTGCATTTGA
+
GGGGGGGGGGGGGGGGGGFGGGGGGGGGGGGGGGGGGGGGGGGGGGGGGGGGGGGGGGFGGGGGGGGGGGGGFGGGGGGGGGGFG9FFFEGFGGGGGFCFGGGGGGGGDGDFFGCFGGGGGGGGFGGGGGGGGGGGGGGGG9AFGGGG>FGCGGGGGGGFFG9EFF7DDCGGGGGGGGGGGGGG7?8CGGGGEGGGGGGGC88CGFGGFCEFGGG?9FDD***9CDEGG5DDGGFFFE<39FFF79=:=>FGC;9*:7:0>>GGF<F2??3>>2:)4<B####
@DE18INS60510:318:000000000-B6LD3:1:1101:18789:7071 1:N:0:GTAGAGGATTCTAGCT
TGAGGAATATTGGTCAATGGACGCAAGTCTGAACCAGCCATGCCGCGTGCAGGAAGACGGCTCTATGAGTTGTAAACTGCTTTTGTACGAGGGTAAACTCACCTACGTGTAGGTGACTGAAAGTATCGTACGAATAAGGATCGGCTAACTCCGTGCCAGCAGCCGCGGTAATACGGAGGATTCAAGCGTTATCCGGATTTATTGGGTTTAAAGGGTGCGTAGGCGGTTTGATAAGTTAGAGGTGAAATCCCGGGGCTTAACTCCGGAACTGCCTCTAATACTG
+
GGGGGGGGGGGGGGGGGGGGGGGGGGGGGGGGGGGGGGGGGGGGEEGGGGGGGGGGGGGGGGGGAFGGGGGGFGGGGGGGGGGGGGGGGEGGGGGGGGGGGGGGGGGGGGGGGGFGGG,:FGCFGGGGGGGGGGGCFDGGGGGGGGGGGGGGGGGGGGGGGGGGGGGGGGGGGGGGGGGGGFFGFGGGGGGGGGGG>EGGFFG?FGGGGGGGGGGGGGGGGDDGGGGGGEGGGGF=BFFCFFF@FGFF?<6CDEFFGGFFGFGGF>>>>FFFFF?F>4<9<B?
@DE18INS60510:318:000000000-B6LD3:1:1101:27799:7076 1:N:0:GTAGAGGATTCTAGCT
TGGGGAATTTTGGACAATGGGCGCAAGCCTGATCCAGCTATTCCGCGTGTGGGATGAAGGCCCTCGGGTTGTAAACCACTTTTGTAGAGAACGAAAAGACACCTTCGAATAAAGGGTGTTGCTGACGGTACTCTAAGAATAAGCACCGGCTAACTACGTGCCAGCAGCCGCGGTAATACGTAGGGTGCGAGCGTTAATCGGAATTACTGGGCGTAAAGGGTGCGCAGGCGGTTGAGTAAGACAGATGTGAAATCCCCGAGCTTAACTCGGGAATGGCATATGT
+
GGGGGGGGGGGGGGGGGGGGGGGGGGGGGGGGGGGGGGGGGGGGGGGGGGGGGGGGGGGGGGGGGGGGGGGGGGGGGGGGGGGGGGGGGGGGGGGGGGGGGGGGGGGGGGGGGGGGFGGGGGGGFGGGGGGGGGGGGGGGGGGGGGGGGGGGGGGGGGGGGGGGGGGGGGGGGGGGGGGGBEFEGGGGGGGGGGGGGCGGGGEGGGGGGGGGG5=EGGGDGGGGGGGGGGGDGG4FFFCFFFFFGGF:@G7CFF?FGG>>C>G7BAFFFE>>FFFF?B<:A##
@DE18INS60510:318:000000000-B6LD3:1:1101:19754:7100 1:N:0:GTAGAGGATTCTAGCT
TGGGGAATCTTCCGCAATGGACGAAAGTCTGACGGAGCAACGCCGCGTGAGTGATGACGGCCTTCGGGTTGTAAAGCTCTGTTAATCGGGACGAAAGGTCTTCTTGCGAATAGTTAGAAGAATTGACGGTACCGGAATAGAAAGCCACGGCTAACTACGTGCCAGCAGCCGCGGTAATACGTAGGTGGCAAGCGTTGTCCGGAATTATTGGGCGTAAAGCGCGCGCAGGCGGTTTGGTCAGTCTGTCTTAAAAGTTCGGGGCTTAACCCCGTTATGGGATGGA
+
GGGGGGGGGGFGG:F:>FFFFFFCFFB<@FEGGGGGGGGFGGGGGGGGEEEGA>F9FFEDDFE@>CECFGGG<;FCE9F;9FEGGCG*<BFEGGGDDFGGFGFGG9,<7FECFFF?<F<BFCFG,AFDEE55CEEDCFFG7F96CFFGC>CECCEGGGGF*//<0;*@>FEG85EE5CFGGF6@>FFGGG68>E8E8E7FG**:FGCFG7<C=EEC:5C7CG*)*9175>3C))*.)>**777FGFFF6C7*29BBG36()07574=>?36?###########
@DE18INS60510:318:000000000-B6LD3:1:1101:16832:7110 1:N:0:GTAGAGGATTCTAGCT
TGGGGAATCTTCCGCAGTGGACGAAAGTCTGACGGAGCAACGCCGCGTGAGTGATGACGGCCTTCGGGTTGTAAAGCTCTGTTAATCGGGACGAAAGGTCTTCTTGCGAATAGTTAGAAGAATTGACGGTACCGGAATAGAAAGCCACGGCTAACTACGTGCCAGCAGCCGCGGTAATACGTAGGTGGCAAGCGTTGTCCGGAATTATTGGGCGTAAAGCGCGCGCAGGCGGATTGGTCAGTCTGTCTTAAAAGTTCGGGGCTTAACCCCGTGATGGGATGGA
+
GGGGGGGGGGGGGGGGGGGGGGGGGEGGGGGGGGGGGGGGGGGGGDGGGGGGGGGGGGGGGGGGGGGEGGGEGGDFGGGGDGGGGGGGGGGGGGG7CFFGGGGGGAFG>FFGFGFGFFBBFGGG9FCGGGFGFGGDGGBECGGFGGGGGGGGGFFGDGGGFGGAFGCCFGGGGG78FFFGGGGGGGGC8CGGGD>EGEGGGG8:C8FEGCG=CCEGG:7D<DEG=D5>CC5D155)7*0:5@=*:<=CF*>C>*9BFG9>7:7C:<?38>2:<(3<2?0:1?7
@DE18INS60510:318:000000000-B6LD3:1:1101:9108:7123 1:N:0:GTAGAGGATTCTAGCT
TGGGGAATTTTGGACAATGGGCGCAAGCCTGATCCAGCTATTCCGCGTGTGGGATGAAGGCCCTCGGGTTGTAAACCACTTTTGTAGAGAACGAAAAGACATCTTCGAATAAAGGATGTTGCTGACGGTACTCTAAGAATAAGCACCGGCTAACTACGTGCCAGCAGCCGCGGTAATACGTAGGGTGCGAGCGTTAATCGGAATTACTGGGCGTAAAGGGTGCGCAGGCGGTTGAGTAAGACAGATGGGAAATCCCCGAGCTTAACTCGGGAATGGCATATGT
+
GGGGGGGGGGGGGGGGGGGGGGGGGGGGGGGEGGGGGGGGGGGGGGGGGGGGGGGGGGGGGGGGGGDCFGCFGGGGGGGGFFFFG<FFC,BFCFGEGGFFGGGGGGGGGGGGGGGDFFGGGGG<FGGDGGGGGGGFFGGGGFFGGGGE:FGE<FGGGGGGGGDGECGGGGGGDGEGGGGGGGFGGGEGEGCFGGGGGGGG5>@FG9EF?FFCEEEEFGCGGGGDDGD:CEGGGGGFFF7CB?FFF9=CF4CFGBFFGGF><>9:6<FA?D>B>?B5??BB45F
@DE18INS60510:318:000000000-B6LD3:1:1101:25135:7130 1:N:0:GTAGAGGATTCTAGCT
TGAGGAATATTGGTCAATGGACGCAAGTCTGAACCAGCCATGCCGCGTGCAGGAAGACGGCTCTATGAGTTGTAAACTGCTTTTGTACGAGGGTAAACTCACCTACGTGTAGGTGACTGAAAGTATCGTACGAATAAGGATCGGCTAACTCCGTGCCAGCAGCCGCGGTAATACGGAGGATTCAAGCGTTATCCGGATTTATTGGGTTTAAAGGGTGCGTAGGCGGTTTGATAAGTTAGAGGTGAAATCCCGGGGCTTAACTCCGGAACTGCCTCTAATACTG
+
GGGGGGGGGGGCGGGGGGGGGGGGGGGGGGGGGGGGGGGGGGGGGGGGGGGGGGGGGGGGGGGGGGGGEGGGGGGGGGGGGGGGGGGGGCEFGGGGGGGGGGGGGGGGGGGGGGGFGGGGGFGGGGGGGGGGGGGGGGGFGGGGGGGGGGGGGGGGGGGGGGGGGGGGGGGGGGGGGGDCGGGGGGGGGGGGGGGGGGGG?GGFGGGGGGGGGGGGEGGDG:CGGGGGGGGGGGC@FFGGFFFFGGFGFCGGGFFDDGBAGFCDEFB>9FBFFFFF7<A4<BB
@DE18INS60510:318:000000000-B6LD3:1:1101:5227:7134 1:N:0:GTAGAGGATTCTAGCT
TGGGGAATATTGGGCAATGGACGCAAGTCTGACCCAGCAACGCCGCGTGAAGGAAGAAGGCTTTCGGGTTGTAAACTTCTTTTGTCAGGGAAGAGTAGAAGACGGTACCTGAGGAGGAAGCTCCGGCTAACTACGTGCCAGCAGCCGCGGTAATACGTAGGGAGCGAGCGTTGTCCGGAATTACTGGGTGTAAAGGGAGCGTAGGCGGGATCGCCAGTCAGATGTGAAAACTATGGGCTTAACCCATAAACTGCATTTGAAACTGTGGTTCTTGAGTGAAGTA
+
C<EFFGGGGGG9FFGGGGGGGGGGGGGEFFGGGGGAFCFF@FGFFGGFE@CFFGEEFGGGGGGGGGGDFCFGGGGGGGGEFFGFFAFFGGGGGGGGFGFGCFGGDGGGGGCFFG8CCFGFCAD>C7FEGDFGFGGCF77DFFGGGC+FEGEGGGGGD>FEF@GGGDGEDDGEGEFGGGEGGGGGCFGGGGC@9<FFGG5E8CCEE9EE5C5:C**:59DFGGGGGGGG7<FFFFFFFFFFFFFFGGFC7CF*0*=6C7<ADFGDF<???>A2<BF5524):<@
@DE18INS60510:318:000000000-B6LD3:1:1101:9302:7135 1:N:0:GTAGAGGATTCTAGCT
TGAGGAATATTGGTCAATGGACGCAAGTCTGAACCAGCCATGCCGCGTGCAGGAAGACGGCTCTATGAGTTGTAAACTGCTTTTGTACGAGGGTAAACTCACCTACGTGTAGGTGACTGAAAGTATCGTACGAATAAGGATCGGCTAACTCCGTGCCAGCAGCCGCGGTAATACGGAGGATTCAAGCGTTATCCGGATTTATTGGGTTTAAAGGGTGCGTAGGCGGTTTGATAAGTTAGAGGTGAAATCCCGGGGCTTAACTCCGGAACTGCCTCTAATACTG
+
GGGGGGGGGGGGGGGGFGGGGGGGGGGGGGGGGGGGGGFGGGGGGGGGGGGGGGGGGGGGGGGFGGEFFGGGFGGGGGGGGGGGFGFGGFEFGGGGGGGGGEGGGGGGGGGGGGFDFGF,CFGGGG9@FFGGGFGGFGGGGGGGGGGGGGGGGGGGGGFGEDFGGGDGGFGGGGGGGEGGGGGGFGGEGGGGGGGGGGGGGGGGGCECGGC9EFGGGGGGGDGGGGEGGG>D:7:9FF7*9)/):9B7*C6CDEFBDG?DGFGGF;5>>FFF:>?:7<>4A27
@DE18INS60510:318:000000000-B6LD3:1:1101:24929:7158 1:N:0:GTAGAGGATTCTAGCT
TGGGGAATATTGCACAATGGGCGCAAGCCTGATGCAGCCATGCCGCGTGTATGAAGAAGGCCTTCGGGTTGTAAAGTACTTTCAGCGGGGAGGAAGGGAGTAAAGTTAACACCTTTGCTCATTGACGTTACCCGCAGAAGAAGCACCGGCTAACTCCGTGCCAGCAGCCGCGGTAATACGGAGGGTGCAAGCGTTAATCGGAATTACTGGGCGTAAAGCGCACGCAGGCGGTTTGTTAAGTCAGATGTGAAATCCCCGGGCTCAACCTCGGAACTGCATCTGA
+
GGGGGGGGGGGFGGGGGGGGGGGGGGGGGGGGGGGGGGGGGGGGGGGGGGGGGGGGGGFGCFGGGGGGGGGGGGGGGGGFFGGGGGGGGGGGGCFGGGGGGGGGGGGGGGGGGGGGGGGGGGGGGGGEFGGGGGGGGGGGGGGGGGGGGGGGGGCGGGFGGGGGGGGGGGGGCEGEGGGGGEGGDGGGGGGGGGGGCFGFGGDFFFGG7?GGGGCG5FGGGDGGGGGGGCGG)9D@F=C:FFFFGGFGFFDFFFFFGDBF3B3*62@?(7-(49>?FFABFF?
@DE18INS60510:318:000000000-B6LD3:1:1101:9469:7166 1:N:0:GTAGAGGATTCTAGCT
TGGGGAATTTTGGACAATGGGCGCAAGCCTGATCCAGCTATTCCGCGTGTGGGATGAAGGCCCTCGGGTTGTAAACCACTTTTGTCGAGAACGAAAAGACACCTTCGAATAAAGGGTGTTGCTGACGGTACTCTAAGAATAAGCACCGGCTAACTACGTGCCAGCAGCCGCGGTAATACGTAGGGTGCGAGCGTTAATCGGAATTACTGGGCGTAAAGGGTGCGCAGGCGGTTGAGTAAGACAGATGTGCAATCCCCGAGCTTAACTCGGGAATGGCATATGT
+
GGGGGGGGGGGGGGGGGGGGGGGGGGGGGGGGGGGGGGGGGGGGGGGGGGGGGGGGGGFGGFGGGGGGGGGGGGGGGGGFCFGFG,FDGFGGGGEGFEGGGGGGGGGGGGGGGGGGGGGGGGGGGGGGGGGGGGEGGGGGGGGGGGGGGGGGGGGGGGGGGGGGDEGG>CGGGGGGGGGGGGGGGGGGGGGGEGGDFGGGGG5E6CFGGGFFGCEGGCGDGGGGGGGGGGGDDDCFFFGGFFFFDGF76CFC>F5?*9339DG78AF<?E;90:B?F?72<A4
@DE18INS60510:318:000000000-B6LD3:1:1101:15702:7170 1:N:0:GTAGAGGATTCTAGCT
TGGGGAATATTGCACAATGGAGGAAACTCTGATGCAGCGATGCCGCGTGAGGGAAGAAGGTTTTAGGATTGTAAACCTCTGTCTTCAGGGACGAAAAAAGACGGTACCTGAGGAGGAAGCTCCGGCTAACTACGTGCCAGCAGCCGCGGTAATACGTAGGGAGCGAGCGTTGTCCGGAATTACTGGGTGTAAAGGGAGCGTAGGCGGGATCGCAAGTCAGATGTGAAAACTATGGGCTTAACCCATAAACTGCATTTGAAACTGTGGTTCTTGAGTGAAGTAG
+
GGGGGGGGGGGCGDGGGGGGGGGGGGGGGGGGGGGGGGGGGGGGGGGGGGGGGGGGGGGGGGGGGGGGGGGGGGGGGGGGGGGGGGGGGGFGGGGDFGGGGGGGGGGGGDFGGFFCEFGGGGGGGGGGGGGGGGGGGGGGG@CGGGGGGGGGGGGGGGGGGGGGGGGEGGGGGGGGGG5FGGGGGGGGGGGFGGGGGGGEGGGGGGGGGGGGGGGGGGGGGGGGGGCGGGFDG>F>>FGG6FFFDGFGFGGFGFFFGGF2DFGGFFF??F<AFF7<B<>A<AB
@DE18INS60510:318:000000000-B6LD3:1:1101:7689:7174 1:N:0:GTAGAGGATTCTAGCT
TGGGGAATCTTCCGCAATGGACGAAAGTCTGACGGAGCAACGCCGCGTGAGTGATGACGGCCTTCGGGTTGTAAAGCTCTGTTAATCGGGACGAAAGGCCTTCTTGCGAATAGTGAGAAGGATTGACGGTACCGGAATAGAAAGCCACGGCTAACTACGTGCCAGCAGCCGCGGTAATACGTAGGTGGCAAGCGTTGTCCGGAATTATTTGGCGTAAAGCGCGCGCAGGCGGATAGGTCAGTCTGTCTTAAAAGTTCGGGGCTTAACCCCGTGATGGGATGGA
+
GGGGGGGGGGGGGGGEFGGGGGGGGGEFGGGGGGGGGGGGGGGGGGGGGGGGGGFGGGGGGGGGGGGGGGGEEFDFGGGGFGGGGGGGDG>FGE+FEGGGGGGGGGGDDFGGGFF<FFGGC@FGCFGGGGGGGGC@@FGFFGGGGGGGGGGCFCFGGGCF,=FGGGGGFFCGGGCCEGGGGGGD5FDGGG?EC/ACCGGGGGG5EFGGG+CCFE5CGCFF<<>DC7=DDGGG<DD?FFF<FFB?CCFGFFCFC6FFGC96CDGG4>=<:>26?6?D><0:1?:
@DE18INS60510:318:000000000-B6LD3:1:1101:15045:7197 1:N:0:GTAGAGGATTCTAGCT
TGAGGAATATTGGTCAATGGACGCAAGTCTGAACCAGCCATGCCGCGTGCAGGAAGACGGCTCTATGAGTTGTAAACTGCTTTTGTACGAGGGTAAACTCACCTACGTGTAGGTGACTGAAAGTATCGTACGAATAAGGATCGGCTAACTCCGTGCCAGCAGCCGCGGTAATACGGAGGATTCAAGCGTTATCCGGATTTATTGGGTTTAAAGGGTGCGTAGGCGGTTTGATAAGTTAGAGGTGAAATCCCGGGGCTTAACTCCGGAACTGCCTCTAATACTG
+
GGGGGGGGGGGFFGGGGGGGGGGGGGGGGGGGGGGGGGGGGGGGGGGGGGGGGGFGGGGGGGGGGGGGGGGGGFGGGGGGGGGGGGFGGGDGGGGGGGGGGGGGGGGGGGGGGGC:FGEGGGGGGGGGGGGGGGGGFGFGGGGGGGGGGGGGGGGGGGGGGGGGGGEEGEGGGGGGGCGGGGFG:EGGEG5CEGGGGGGGCFG9FGEGGGGGGGDG5D<CCDEGEGEDEGGGFCDFFFGD7>FFCFFGF4CDDEBE:*4.CF>F56;29?<?FBF?2A><AAF
@DE18INS60510:318:000000000-B6LD3:1:1101:5359:7202 1:N:0:GTAGAGGATTCTAGCT
TGAGGAATATTGGTCAATGGACGCAAGTCTGAACCAGCCATGCCGCGTGCAGGAAGACGGCTCTATGAGTTGTAAACTGCTTTTGTACGAGGGTAAACTCACCTACGTGTAGGTGACTGAAAGTATCGTACGAATAAGGATCGGCTAACTCCGTGCCAGCAGCCGCGGTAATACGGAGGCTTCAAGCGTTATCCGGATTTATTGAGTTTAAAGGGTGCGTATGCGGTTTGATAAGTTAGAGGTGAAATCCCGGGGCTTCACTCCGGAACTGCCTCTATTACTG
+
F99CFFDGFFEE9EFFGGGGG,@7FGGCEGFGGFGFFFGCFDCF7@CG:@@EF@FF8FGGGGGDAFFG<EFGGFEEGGFCFGGGGFGFGDEGGGDGFFGG9AEF@FGGGGGGGGGGDBF8D,EF<@F7FGGD@<F+A?FF<DF@FGGGGA<FF73@F<@F7,:F@7E5C7*@B9:*C*B*=CG@;,B>EEG7CGGG5C8C+BE9+<+<?CCC;CGGEGGG3*2::5EG=5>F770/96?09)9<:+*:BC6C5>BD3C(60=CF39)4;FF<F23(4).6<A@
@DE18INS60510:318:000000000-B6LD3:1:1101:18954:7238 1:N:0:GTAGAGGATTCTAGCT
TGGGGAATCTTCCGCAATGGGCGAAAGCCTGACGGAGCAACGCCGCGTGAGTGATGACGGCCTTCGGGTTGTAAAACTCTGTGATCCGGGACGAAAAGGCAGAGTGCGAAGAACAAACTGCACTGACGGTACCGGAAAAGCAAGCCACGGCTAACTACGTGCCAGCAGCCGCGGTAATACGTAGGTGGCAAGCGTTGTCCGGAATTATTGGGTTTAAAGGGTGCGTAGGCGGTTTGATAAGTTAGAGGTGAAATCCCGGGGCTTAACTCCGGAACTGCCTCTA
+
GGGGGGGGGGGGGGFGDGGGFGGGGGGGGGGGGGGGGGGGGGGGGGGGGGGGGFGGGGGGGGGGGGGGGGGGGGFGGGGGGGGGGGGGGGGGGEGGGGGGGFCFGGGGGGGGGGGGGGFGGGFFFFGGGGGGGG>7CFGGGGGGGGGGGEGGGGGGGGGG>FGGGGDCFFEGGGGG5EFGGGGGGGGCGG9FGGGGGGGGGGEGGGGGGGFFEEGGGFFFGFDDED5D=GGGDGGFFFFC?FFFGGFGF3777@FFGGF6DDDF:<FFB6:>696?<FB7>:F
@DE18INS60510:318:000000000-B6LD3:1:1101:12704:7246 1:N:0:GTAGAGGATTCTAGCT
TGGGGAATTTTGGACAATGGGCGCAAGCCTGATCCAGCTATTTCGCGTGTGGGATGAAGGCCCTCGGGTTGTAAACCACTTTTGTAGAGAACGAAAAGACACCTTTTAAAAAAGGGCGTTGCTGACGGTACTCTAAGAATAAGCACCGGCTAACTACGTGCCAGCAGCCGCGGTAATACGTAGGGTGCGAGCGTTAATCGGAATTACTGGGCGTAAAGGGTGCGCAGGCGGTTGAGTAAGACAGATGTGAAATCCCCGAGCTTAACTCGGGAATGGCATATGT
+
GGGGGGGGGGGGGGGCFGFFGGGGGGGDGGGCFGFGGFDGDGGGGGGGGGGGGGGGGGE@EGGGGGGEGFCCGGFGGGGGGGGGG<FFCFFGGGGGGCFFEEFFGGGGGGGGGE@CFGFGEEFFAFGDFFFGGG<>FFGGGGFFGGGG>CEFCFFGGGGGGGGGGGGGDCGGEEECF9CCCGGGEFEGEGGG7CG>@+CCEGCFGGGGGGGGG5EGFFFCFGGDG<CDGGGDGGGFFF7:86FFGGFGFFF>FFF<5D9>GFGG6<=9:E121:D>B?<?>AF
@DE18INS60510:318:000000000-B6LD3:1:1101:16198:7255 1:N:0:GTAGAGGATTCTAGCT
TGAGGAATATTGGTCAATGGACGCAAGTCTGAACCAGCCATGCCGCGTGCAGGAAGACGGCTCTATGAGTTGTAAACTGCTTTTGTACGAGGGTAAACTCACCTACGTGTAGGTGACTGAAAGTATCGTACGAATAAGGATCGGCTGACTCCGTGCCAGCAGCCGCGGTAATACGGAGGATTCAAGCGTTATCCGGATTTATTGGGTTTAAAGGGTGCGTAGGCGGTTTGATAAGTTAGAGGTGAAATCCCGGGGCTTAACTCCGGAACTGCCTCTAATACTG
+
GGGGGGGGGGGAFGGGGGGGGGGGGGGFGGGGGGGGGGGGGGGGGGGGGGGGGGGGGGGGGGGGGGGGEGGGFGGFGGGGGGGGGGGGGFEGGGGGGGGGFGGGGGGGGGGGGGGGGGGGGGGGGGGGGGGGGGGGGGCGGGGEGGGFFGGGGGGGGGGGGGGGGGGGGEGGGGGGGGDEGGGGGGGGGGGGGFGGEGGGDGGFGGEGGGFFCFCGGGGGGGGGDGCDDCGGG7>FF?FGFFFFGFFG?7DCGEBBDGF>GFGG@>F9BF??FDFFF><9AF?
@DE18INS60510:318:000000000-B6LD3:1:1101:6262:7267 1:N:0:GTAGAGGATTCTAGCT
TGGGGAATATTGCGCAATGGGGGCAACCCTGACGCAGCCATGCCGCGTGAATGAAGAAGGCCTTCGGGTTGTAAAGTTCTTTCGGTAGCGAGGAAGGCATTTAGTTTAATAGACTAGGTGATTGACGTTAACTACAGAAGAAGCACCGGCTAACTCCGTGCCAGCAGCCGCGGTAATACGGAGGGTGCGAGCGTTAATCGGAATAACTGGGCGTAAAGGGCACGCAGGCGGTGACTTAAGTGAGGTGTGAAAGCCCCGGGCTTAACCTGGGAATTGCATTTCA
+
GGGFGGGGCGGECCEEEDGGGGGGDGGDEGG8ECGGGGGGGGGGGGGGGGGFGF9FDGGGFFGGFGEGB==FGGFEEFGGEFGG+CFGGC:7>BBEFGCFFGFFGGGGAF9FFGGEFGGG9FGGGGGBCF+CFFGGGGC<,>>EFGFGGGGGGGGGFGGFGGGFGGFGGGGGGGGGGFDFEEGGEE5EGEGGGGGG8<9FGECCF+<@CGGGEEC5CC7DC*ADEGGGGGGDG:D@F6*>=FFFGGFF>:C:>@@5>D>>DE4FFBF217?08?:>A245<9@
@DE18INS60510:318:000000000-B6LD3:1:1101:13028:7267 1:N:0:GTAGAGGATTCTAGCT
TGGGGAATCTTCCGCAATGGACGAAAGTCTGACGGAGCAACGCCGCGTGAGTGATGACGGCCTTCGGGTTGTAAAGCTCTGTTAATCGGGACGAATGGTTCTTGTTCGAATAGTGCGAGGATTTGACGGTACCGGAATAGAAAGCCACGGCTAACTACGTGCCAGCAGCCGCGGTAATACGTAGGTGGCAAGCGTTGTCCGGAATTATTGGGCGTAAAGCGCGCGCAGGCGGATCATGTCGTCTGTCTTAAAAGTTCGGGGCTTAACCCCGTCATTGGATGGA
+
GGGGGGGGGGGGGCFGGGGGGGGEGGGFFGGGGGGGGGGGGGGGGGGGGEDGGGGGGGEGGGGGGGGGGG@FFGAFGCGGFGGGGGFGGGGGGEGGGCGFGGGGG,@CGGGGGGFGGGECCGGGCCFECGGGGGG*FFGFGFEGGGGGGGGGEGGGGGGGGGGFFF78FFEGGGEDEGGGGGGGDFG>GFCCDGGG>C@GGG5EGFFGC<F*CEECE<>FDD5D:/*)2CDG:CD5**2*00753EFF?F>*>6?60*(-)77C6<FAB##############
@DE18INS60510:318:000000000-B6LD3:1:1101:25237:7270 1:N:0:GTAGAGGATTCTAGCT
TGGGGAATATTGCACAATGGAGGAAACTCTGATGCAGCGATGCCGCGTGAGGGAAGAAGGTTTTAGGATTGTAAACCTCTGTCTTCAGGGACGAAAAAAGACGGTACCTGAGGAGGAAGCTCCGGCTAACTACGTGCCAGCAGCCGCGGTAATACGTAGGGAGCGAGCGTTGTCCGGAATTACTGGGTGTAAAGGGAGCGTAGGCGGGATCGCAAGTCAGATGTGAAAACTATGGGCTTAACCCATAAACTGCATTTGAAACTGTGGTTCTTGAGTGAAGTAG
+
GGGGGGGGGGGGGGGGGGGGGGGGGGGGGGGGGGGGGGFGGGGGGGGGGGGGGGGGGGGGDGGGGGGGGGGGGGGGGGGFFGGGGGGGGGGGGGGGGGGGGGGGGGGGGFGFGGGGGGGGFGGGGGGGGGGGGGGGGGGGGGGGGGGGGGGGGGGGGGGGGGGGGGGGGGGGGGGGGGGGGFGGGGGGGGGFFGGGGGGGGDGGGGGGGGGGGCEGGGGGGGGGGFGGGGGFGFF>:FGGFFFFGC4*97>FGFFFFFF)CFFGBAFB?FBF>BF<72<:A<F
@DE18INS60510:318:000000000-B6LD3:1:1101:8685:7271 1:N:0:GTAGAGGATTCTAGCT
TCGAGAATCATTCACAATGGGGGAAACCCTGATGGTGCGACGCCGCGTGGGGGAATGAAGGTCTTCGGATTGTAAACCCCTGTCATGTGGGAGCAAATTAAAAAGATAGTACCACAAGAGGAAGAGACGGCTAACTCTGTGCCAGCAGCCGCGGTAATACAGAGGTCTCAAGCGTTGTTCGGAATCACTGGGCGTAAAGCGTGCGTAGGCTGTTTCGTAAGTCGTGTGTGAAAGGCGCGGGCTCAACCCGCGGACGGCACATGATACTGCGAGACTAGAGTAA
+
GGGGGGGFGGGGGGGGGGGGGGGGGGGGGGGGGGGGGGGGGGGGGGGGGGGGGGGGGGGGGGGGGGGGGGGGGGGGGGGGGGGGGGGGGG>FFGGGGGGGGGGGGGGGGGGGGGGGGGGGGGGGGGGGGGGGGGGGGGGGGGGGGGFGGGGGGGGGGGGGGGGGFGGGGGGGGGGGGGGGGGGGGGGGGGCEGGGGDGGGGGGGGGDEGFGGFGGGGGGGFFDGFGFGGGGGFG*:BEGGFF>FFG@CEDD3C3:>DC934@CDF2BBFF:>>F92)8AF>AF
@DE18INS60510:318:000000000-B6LD3:1:1101:4575:7274 1:N:0:GTAGAGGATTCTAGCT
TGGGGAATTTTGGACAATGGGCGCAAGCCTGATCCAGCTATTCCGCGTGTGGGATGAAGGCCCTCGGGTTGTAAACCACTTTTGTAGAGAACGAAAAGACACCTTTTAAAAAAGGGCGTTGCTGACGGTACTCTAAGAATAAGCACCGGCTAACTACGTGCCAGCAGCCGCGGTAATACGTAGGGTGCGAGCGTTAATCGGAATTACTGGGCGTAAAGGGTGCGCAGGCGGTTGAGTAAGACAGATGTGAAATCCCCGAGCTTAACTCGGGAATGGCATATGT
+
EGGGGGGGGGGGCDFFF<FFGGGGEGCEGGGGGCFGGGGGFGGGFEGGGGGDGGGGGGGGFEFFFFGGGGGGGGGGGGGGFGGGGDFAFAFGEGECFGDFFBFGBFAFGGGFGGGGGGCFGGGFGFCC@@FGGGDFGGGGGGGGGFFEDGGGFFGGGC=FDEGGGFG6:CGGEFF8CGGF9EGGDFDG5?8CE>5>@F7CDEGFGCFF?GFFGC7:7CGGGG=D8)>DGCDCDG6FFFFD*9FFC+9CFGCFFFF)91(3>B<C66?<:@#############
@DE18INS60510:318:000000000-B6LD3:1:1101:26501:7282 1:N:0:GTAGCGGATTCTAGCT
TGGGGAATATTGCACAATGGAGGAAACTCTGATGCAGCGATGCCGCGTGAGGGAAGAAGGTTTTAGGATTGTAAACCTCTGTCTTCGGGGACGAAAAAAGACGGTACCTGAGGAGGAAGCTCCGGCTAACTACGTGCCAGCAGCCGCGGTAATACGTAGGGAGCGAGCGTTGTCCGGAATTACTGGGTGTAAAGGGAGCGTAGGCGGGATCGCAAGTCAGATGTGAAAACTATGGGCTTAACCCATAAACTGCATTTGCAACTGCGGTTCTTGAGTGAAGTAG
+
FFGGGGGGFGGCFEFFEFGGFFFFGFFGGGF?FGFGGG:FGGGGG@GFEEGGEGFEDGFFBGGFFGGGGGCFFGD=<>>FCGGGCBFGGGG7FFFE<FGGG:@CF<F:?F<CCFC7<,<:?2CCCGGG,<<E@ECGCGF6;CE6CCGGC:8?FFGGG?EGGFGGGE5CCCE:?@FGGG5A6CECFGGGGGG77CE>*8C*?CEDFG5?CC5=CEE5EGGGF*<CCFFG76DGG7774FDDBFF>DGFD?>:FDF@*:C#########################
@DE18INS60510:318:000000000-B6LD3:1:1101:16949:7285 1:N:0:GTAGAGGATTCTAGCT
TGAGGAATATTGGTCAATGGACGCAAGTCTGAACCAGCCATGCCGCGTGCAGGAAGACGGCTCTATGAGTTGTAAACTGCTTTTGTACGAGGGTAAACTCACCTACGTGTAGGTGACTGAAAGTATCGTACGAATAAGGATCGGCTAACTCCGTGCCAGCAGCCGCGGTAATACGGAGGATTCAAGCGTTATCCGGATTTATTGGGTTTAACGGGTGCGTAGGCGGTTTGATAAGTTAGAGGTGAAATCCCGGGGCTTAACTCCGGAACTGCCTCTAATACTG
+
GGGGGGGGGGGFGGGGGGGGGGGGGGGGGGGGGGGGGGGGGGGGGGGGGGGGGGGGGGGGGGGG,CEEEFGGGGGGGGDDGGGGFGGGCFEGGGGFGGGGGGGGGGGGGGGGGGFFGGGGGGGGGGGDGGGGGFC@?<FFEGGGGGGGGGGGGGGGG9FGC7FGCEGGGGGGGGGGGGGE:FG9@CGGEGGGGGGD5EEG+?C9ECCCCGG+*>EE7DGGDD5CCDGGGG>>7>>=@?D*=4;3D+7CB97DG>BFDGD6DF:93(59>FFFFFFBF)5<A>F
@DE18INS60510:318:000000000-B6LD3:1:1101:16082:7295 1:N:0:GTAGAGGATTCTAGCT
TGGGGAATATTGCACAATGGAGGAAACTCTGATGCAGCGATGCCGCGTGAGGGAAGAAGGTTTTAGGATTGTAAACCTCTGTCTTCAGGGACGAAAAAAGACGGTACCTGAGGAGGAAGCTCCGGCTAACTACGTGCCAGCAGCCGCGGTAATACGTAGGGAGCGAGCGTTGTCCGGAATTACTGGGTGTAAAGGGAGCGTAGGCGGGATCGCAAGTCAGATGTGAAAACTATGGGCTTAACCCATAAACTGCATTTGAAACTGTGGTTCTTGAGTGAAGTAG
+
GGGGGGFGGGGGGGGGGGGGGGGGGGGGGGGGGGGGGGFGGGGGGGGGGGGFGGGGGGGGFGGGGGGGGGGGGGGGGGGGGGGGGGGGGGGGGGDEGGGGGGGGGGGGGGFGGGEGGGCFGGGGGGGG?FGDGGGFGGGGFFGGGEGGGGGGGGGGGDFG7F:EEEGGGGDGGGGGGGCFGGGGGGGFGGGCFFCGGCEGGGGGGGEE>EGGGGGGGG=FFGGDCCFGFCCCGDFFF:C<FFF:CG:09CGGG=FFDD9ADFGGFBF:?F<ABFFB>A2<AAF
@DE18INS60510:318:000000000-B6LD3:1:1101:15563:7298 1:N:0:GTAGAGGATTCTAGCT
TGGGGAATCTTCCGCAATGGGCGAAGGCCTGACGGAGCAACGCCGCGTGAGTGATGACGGCCTTCGGGTTGTAAAACTCTGTGATCCGGGACGAAAAGGCAGAGTGCGCAGAACAAACTGCATTGACGGTACCGGAAAAGCAAGCCACGGCTAACTACGTTCCAGCAGCCGCGGTAATACGTAGGTGGCAAGCGTTGTCCGGAATTATTTGGCGTAAAGCGCGCGCAGGCGGCTTCCCACGTCCCTCTTAAAAGTGCGGGGCTTAACCCCGTGATGGGAAGGA
+
GGGGGGGGGGGGG7FFCFGGGGGGGDEGFGGGGGGGGGGGGGGGGGGGGGFGGGGGGGGDFGGGGGGGGGGGFGGGGGGGCGGGGGGGGGDFEGEEE@EGGE7FGAF@*<:FBGGGGGGGGFGGFFFGGGGGFDF77<FCECFGGGFGGGGGGAFFFFCF+CC7+<?FGGDE5CCEGCCGGGFE5<68EFFEFEEE>EFG*C8?:FF@C+2<CEGDGG7FDG*9*957=CCGD7DF@FC*)78<DC5CF*:>*99*7>01)8<D4<F)4@#############
@DE18INS60510:318:000000000-B6LD3:1:1101:15292:7308 1:N:0:GTAGAGGATTCTAGCT
TGGGGAATATTGCACAATGGGGGAAACCCTGATGCAGCAACGCCGCGTGAGTGATGACGGCCTTCGGGTTGTAAAGCTCTGTCTTCAGGGATGATAATGACGGTACCTGAGGAGGAAGCCACGGCTAACTACGTGCCAGCAGCCGCGGTAATACGTAGGTGGCGAGCGTTGTCCGGATTTACTGGGCGTCAAGGGAGCGTAGGCGGATTTTTAAGTGAGATGTGAAATACTCGGGCTTAACCTGAGTGCTGCATTTCAAACTGGAAGTCTAGAGTGCAGGAGA
+
GGGGGGGGGGGFGGGGCEGGGGGGGGGGGGGGGGGGGGDGGGGGGGGGGGGGGGGGGGGGGEGGGFGGGGGGGFGGGGGFAFFGGGGGGGFFCEFFGGGGGGGGGGGGFFGGGGDGGGGGGGGDGGGGGGGGDG@GGGGGGGGGGG>FGGCFEGGGG7FG,CFEEGDEGG7CFGGEFEGG9EGGCGGEG*;AFCEGGGGGGGD65E=EECGGGFFGFGG770CG7:0::CDF:C<BDFFC@FFF*A@7=FGGCFFFGG<<FFD<?:5:AF<<24>BA######
@DE18INS60510:318:000000000-B6LD3:1:1101:8597:7312 1:N:0:GTAGAGGATTCTAGCT
TGGGGAATCTTCCGCAATGGACGAAAGTCTGACGGAGCAACGCCGCGTGAGTGATGACGGCCTTCGGGTTGTAAAGCTCTGTTAATCGGGACGAAAGGCCTTCTTGCGAATAGTTATAAGGATTGACGGTACCGGAATAGAAAGCCACGGCTAACTACGTGCCAGCAGCCGCGGTAATACGTAGGTGGCAAGCGTTGTCCGGAATTATTGGGCGTAAAGCGCGCGCAGGCGGATAGGTCAGTCTGTCTTAACAGTTCGGGGCTTCACCCCGTGATGGGATGGT
+
GDGGGGGGFGEADFGCFFEGDCE:CCGE<FEC9@EGF@<FCCCCEGGEEDC,CFFG<,BFGGG8FFEEGGGEGGDCF<E?A?E?<?FG:@+4CC@F@3,B=F=5EEEEDGDFFFGG9,,:,@CFF<FDGCFECC:FBFD:CFFFEEDCE7CEEGGGA77@::<F8B7,=7:*4*<*4+<EGG::EGAF6*+*2;CE>?@+:C;CE<+<<+0:8::C=FGGGDGD5CEDD=DC3D39)92*79=6CCFGF7>*79?8F*2(18DC?<?################
@DE18INS60510:318:000000000-B6LD3:1:1101:9537:7330 1:N:0:GTAGAGGATTCTAGCT
TGGGGAATATTGGGCAATGGACGCAAGTCTGACCCAGCAACGCCGCGTGAAGGAAGAAGGCTTTCGGGTTGTAAACTTCTTTTGTCAGGGAAGAGTAGAAGACGGTACCTGACGCATAAGCCACGGCTAACTACGTGCCAGCAGCCGCGGTAATACGTAGGTGGCAAGCGTTGTCCGGATTTACTGGGTGTAAAGTGCGTGCAGCCGTGCCGGCAAGTCAGATGTGAAATCTGGAGGCTTAACCTCCAAACTGCATTTGCAACTGTAGGTCTTGATTACCGGA
+
GGGGGGCGFGGGC8E<<EFCFGGGGGDGGGACDGGGGG,EFGGGFGGFED<CFEGGFGC,8FFGGCC:FGGGGG,<EFGGGGG9E<EFCE@FG8FFF,5?EF@F8B??EE,4==+@FC<5E<DF7:FFCFGGCG@FCGFGCF,DCCCG77>F@CCEGGG,7?FBFBB*BFGE*<,=<*1CEC,>CCCBEGEC+2223B8E88*>+A*/:/2>8:CC5CCFF:+*0*3*0::CC7>4))9F/7@?CCF*:C57DFFFGGF########################
@DE18INS60510:318:000000000-B6LD3:1:1101:26399:7332 1:N:0:GTAGAGGATTCTAGCT
TGGGGAATCTTCCGCAATGGACGAAAGTCTGACGGAGCAACGCCGCGTGAGTGATGACGGCCTTCGGGTTGTAAAGCTCTGTTAATCGGGACGAAAGGCCTTCTTGCGAATAGTTAGAAGGATTGACGGTACCGGAATAGAAAGCCACGGCTAACTACGTGCCAGCAGCCGCGGTAATACGTAGGTGGCAAGCGTTGTCCGGAATTATTGGGCGTAAAGCGCGCGCAGGCGGATGGGTCAGTCTGTCTTAAAAGTTCGGGGCTTAACCCCGTGATGGGATGGA
+
GGGGGGGGGGGFFGGGFGGGGGGGGGGFGFFGGGGGGGGGGGGGGGGFGGGGGGGGGGGGGGGGGGGGGGGGGGGFGGGGFGGGGGGGGGGGGGGDGEGGGGGGG?FEGEEGGGGGGFCCDDFFFCCEEGCEFGDC8FFF9FGGGGGGGCEEEFGGGGGGGGGGEF8@EGGGDECGCCGGGGGGGGGDFFFCGCEEE/<EEE>*C?7CC<?F5>G573>F3C59E:C<5EG<DC755<C1>FFF=F=FF7DD:*=@C/4(/.)9@4@A###############
@DE18INS60510:318:000000000-B6LD3:1:1101:26117:7338 1:N:0:GTAGAGGATTCTAGCT
TGGGGAATCTTCCGCAATGGGCGAAAGCCTGACGGAGCAACGCCGCGTGAGTGATGACGGCCTTCGGGTTGTAAAACTCTGTGATCCGGGACGAAAAGGCAGAGTGCGAAGAACAAACTGCATTGACGGTACCGGAAAAGCAAGCCACGGCTAACTACGTGCCAGCAGCCGCGGTAATACGTAGGTGGCAAGCGTTGTCCGGAATTATTGGGCGTAAAGCGCGCGCAGGCGGCTTCCAAGTCCCTCTTAAAAGTGCGGGGCTTAACCCCGTGATGGGAAGGAA
+
GGGGGGGGGGGGGGFGGCFGGGGGGGGGGGGGGGGGGGGGGGGGEGGGGGGGGGGGGGGGGGGGGGGGGGGGGGGGGFG?FGFFGGCFGGGGGGGGGGGGGGGGGGGGGGGGGGGGGGGGGGGGGFGEEGGGGCGGGEGGGGGGGGGGGGGGGFGGGGGGGGGGGGGGGGGGGGEEEGFGGGGGGGGGGGG>FEEGEC7CGGGGG6EGCFFFGGGGGGGGGGGGEDEGCEDDGG1<FFD=7@BF*7):@77:C=BFGGF6D5DFFF=6?323<0<DF0:::7?
@DE18INS60510:318:000000000-B6LD3:1:1101:12195:7347 1:N:0:GTAGAGGATTCTAGCT
TGGGGAATTTTGGACAATGGGCGCAAGCCTGATCCAGCTATTCCGCGTGTGGGATGAAGGCCCTCGGGTTGTAAACCACTTTTGTAGAGAACGAAAAGACACCTTCGAATAAAGGGTGTTGCTGACGGTACTCTAAGAATAAGCACCGGCTAACTACGTGCCAGCAGCCGCGGTAATACGTAGGGTGCGAGCGTTAATCGGAATTACTGGGCGTAAAGGGTGCGCAGGCGGTTGAGTAAGACAGATGTGAAATCCCCGAGCTTAACTCGGGAATGGCATATGT
+
GGGGGGGGGGGDEGGGGGGDFGGGGGGGGGGGGGGGGGGGGGGGGGGGGGGG>FGGGGGGGFGGGGGEFG:FGGFGGGGGGGGGG9FFGGGGGGGGGGFGFGGGGGGGGGFGGG,*CFGGEGGCCGGGGFGFGGFGGGGGGGCCGGFCEGGDFGGGGGF6FGGGFFE@FEEEEGCEGGGGGG5EDGEEEEGGGGGGGGF8>C:CFCCGGGDGECE=CFGDGGDGD<E):EDGGGGFF9:>*6:FGGFGFGGCGFFFFD>9<;C78444?BBBBF7>?######
@DE18INS60510:318:000000000-B6LD3:1:1101:12261:7356 1:N:0:GTAGAGGATTCTAGCT
TGAGGAATATTGGTCAATGGACGCAAGTCTGAACCAGCCATGCCGCGTGCAGGAGGACGGCTCTATGAGTTGTAAACTGCTTTTGTACGAGGGTAAACTCACCTACGTGTAGGTGACTGAAAGTATCGTACGAATAAGGATCGGCTAACTCCGTGCCAGCAGCCGCGGTAATACGGAGGATTCAAGCGTTATCCGGATTTATTGGGTTTAAAGGGTGCGTAGGCGGTTTGATAAGTTCGAGGTGAAATCCCGGGGCTTAACTCCGGAACTGCCTCTAATACTG
+
GGGGGGEGFGGGGGGGGGGGGGGGGGGFFGGGGGGGGGGGGFGGGGGGEGGGGGGEEGGGGGGGGGFF9FFGGGGEGGGGGGGGGFGGGECFGGGFGGFGGGGGGGGGGGGFGGGFAFCFGGGGGGGGGGGGGFFCEAFGGGGGGEGGGGGGGGGCGGGGGGGGGGEGGGGGDGG8CEGGGGGGFFGEGGDGGGGGCCEFFGGFGGGGGGGGGGDGGCDGGGGGGGGD5ECFDF7F@*1775>FCE4CFGF<D37>DG?AFFCG:;)(9F?7:?B?2A9BAD?
@DE18INS60510:318:000000000-B6LD3:1:1101:20245:7357 1:N:0:GTAGAGGATTCTAGCT
TGGGGAATATTGCACAATGGGGGAAACCCTGATGCAGCGACGCCGCGTGGAGGAAGAAGGTCTTCGGATTGTAAACTCCTGTTGTTGAGGAAGATAATGACGGTACTCAACAAGGAAGTGACGGCTAACTACGTGCCAGCAGCCGCGGTAAAACGTAGGTCACAAGCGTTGTCCGGAATTACTGGGTGTACAGGGAGCGCAGGCGGGAGAACAAGTTGGAAGTGAAATCCATTGGCTCAACCCATGAACTGCTTTCAAAACTGTTTTTCTTGAGTAGTGCAGA
+
GGGGGGDFGGGGGGGGFGGFG>FGGGGGGGFGGGGFDF@FGEGGGGGGGGBFFDGGGGF<FGGGCC7?FGGGGG9FFEGGFGGGFGFGFD<FF,FCFGGGC@CFGGGGGGGG7<,D,@@DFCFFGGDCFF=FGG8FFF7FGBCGGGGC<*FG@<C:+<7?CFF:CEG5CC7EFGG>ECCFFGG768@EGG797*;*;C8>E>5:7C*:>5:FEFG?FCCFFCF*9*<:CGFG*:74946D@5>E#######################################
@DE18INS60510:318:000000000-B6LD3:1:1101:4348:7365 1:N:0:GTAGAGGATTCTAGCT
TGGGGGATATTGCGCAATGGGGGCAACCCCGACGCAGCAACGCCGCGTGAAGGATGAAGGTTTTCGGATTGTAAACTTCTTTTATTACGGACGAAACTTGACGGTACTTAATGAATAAGCTCCGGCTAACTACGTGCCAGCAGCCGCGGTAATACGTAGGGAGCAAGCGTTGTCCGGCTTTACTGGGTGTAAAGGGTGCGTAGGCGGCTTTGCCAGTCAGCTGTGAAATCTATGGGCTCAACCCATAAACTGCCTTTGAAACTGTAGTGATTGAGTGAAGTAG
+
ECFG@@+:=FFA9=CF7CC?FGDGECFGG@F7FFCEEEFGGGGGCFCFG7FGD8FEF93DF:DFGGGGGGGGF,@FFGG,FCGGGGG,C7BFGC@EEFF:,>FEGFGDF@@FGDCCF?CFF6FG58?EEFF?FEFCC;FF588FFEGECGE8F7CFEE5C>**CCEFECC58AFF8C5?CFFEFD8*8CE7+CCE>F85EGCE5?**8EE6EF+A+<F*?*:ECF:+:0<CCC:7))8<*6<7.1*77*:CC65@FF##########################
@DE18INS60510:318:000000000-B6LD3:1:1101:9672:7373 1:N:0:GTAGAGGATTCTAGCT
TGGGGAATATTGCACAATGGGCGCAAGCCTGATGCAGCCATGCCGCGTGTATGAAGAAGGCCTTCGGGTTGTAAAGTACTTTCAGCGGGGAGGAAGGGAGTAAAGTTAATACCTTTGCTCATTGACGTTACCCGCAGAAGAAGCACCGGCTAACTCCGTGCCAGCAGCCGCGGTAATACGGAGGGTGCAAGCGTTAATCGGAATTACTGGGCGTAAAGCGCACGCAGGCGGTTTGTTAAGTCAGATGTGAAATCCCCGGGCTCAACCTGGGAACTGCATCTGA
+
GGGGGGGGGGGGGGGGGGCAFFGGGGGGGGGGGGGGGGGGGGGGFFGGEGGGGGCBEGGGGGGGGGGGGGDFFFGGFGGGGGGGCFG>CCCE*<FGGDFGGF:FGGGGFGGGGGGGGGGGGGGGGGGEGGGGGGGEE>ECCFCGFGGGGEGGFGGGGGGFGGGFGDFGGEGEGGG5EFGGD8EEGGDGCC:FEGG*AFG@>C?CFFFGFC=5*:C5FFG3CDGDDCCCGGGGDCCFF4?>FF=?*36:6F7:CF69FD;0D5DGFFFB###############
@DE18INS60510:318:000000000-B6LD3:1:1101:16156:7377 1:N:0:GTAGAGGATTCTAGCT
TGGGGAATATTGCACAATGGAGGAAACTCTGATGCAGCGATGCCGCGTGAGGGAAGAAGGTTTTAGGATTGTAAACCTCTGTCTTCGGGGACGAAAAAAGACGGTACCTGAGGAGGAAGCTCCGGCTAACTACGTGCCAGCAGCCGCGGTAATACGTAGGGAGCGAGCGTTGTCCGGAATTACTGGGTGTAAAGGGAGCGTAGGCGGGATCGCAAGTCAGATGTGAAAACTATGGGCTTGACCCATAAACTGCATTTGAAACTGTGGTTCTTGAGTGAAGTAG
+
GGGGGGGGGGGGGGGGGGGGGGGGGGGGGGGGGGGGGGGGGGGGGGGGGGGGGGGGGGGGGGFGGGGGGGGGGGGGGGGGGGGGGGGGGGGGGGGGDGGGGGGGGGGGGGGGGGDGGGFEFGGGGGGDGGGGGGGCGGGGGGGGGDDGGGGGGGGGGFGGDFEGGGGG8FGGGGGGGGGGGGGGGGGGGGGGGGGGGGGGGGCGGGGGGGGGGGGGGGGGGGGGGGGGGGGGGFFFFFGD>FFFFGFD=FGGF?FFFGA<:?GGF<FBFF2AAA2-<<<<AFF
@DE18INS60510:318:000000000-B6LD3:1:1101:21217:7383 1:N:0:GTAGAGGATTCTAGCT
TGGGGAATCTTCCGCAATGGGCGAAAGCCTGACGGAGCAACGCCGCGTGAGTGATGACGGCCTTCGGGTTGTAAAACTCTGTGATCCGGGACGAAAAGGCAGAGTGCGAAGAACAAACTGCATTGACGGTACCGGAAAAGCAAGCCACGGCTAACTACGTGCCAGCAGCCGCGGTAATACGTAGGTGGCAAGCGTTGTCCGGAATTATTGGGCGTAAAGCGCGCGCAGGCGGCTTCCCCAGTCCCTCTTAAAAGTTCGGGGCTTAACCCCGTGATTGGAAGGA
+
GGGGGGGGGGGGG7FGEGGG@FGGDGGGGGGGGGGGGGGGGGGGGGGGGGGG?FGGGGGGGGGGGGGEGGGGFGGGGGGFFFEGGGGGGGGGEGGGGGGGGGGGGGGGGGE>FGCGGGGGGGFF9<FGDGGGGGDGG:FGGGFGGG>FG@FGGCGGGGGGCGDF@F8CFFCGDGGDGGFGGGFGGGGDG:CAFEGDEEGGE85*C@7FG9<CFEGG5CGG5D57*9C<EGGGGCGF@@5<3??FF?FCFF7**99*:9,6777C;56<:@;?13?########
@DE18INS60510:318:000000000-B6LD3:1:1101:6258:7384 1:N:0:GTAGAGGATTCTAGCT
TGGGGAATCTTCCGCAATGGGCGAAAGCCTGACGGAGCAACGCCGCGTGAGTGATGACGGCCTTCGGGTTGTAAAACTCTGTGATCCGGGACGAAAAGGCAGAGTGCGAAGAACAAACTGCATTGACGGTACCGGAAAAGCAAGCCACGGCTAACTACGTGCCAGCAGCCGCGGTAATACGTAGGTGGCAAGCGTTGTCCGGAATTATTGGGCGTAAAGCGCGCGCAGGCGGCTTCCCAAGTCCCTCTTAAAAGCGCGGGGCTTAACCCCGTGATGGGACGGA
+
C<EFGDGGGGGCFGG7:@FCFGGGGGG,CF<<FCEEGGGGAEEGGEF@@FFFGGGFCCCFGGEDEGGGGEEGGGG9><,B<F99DFGEGD7FCG@7FB<CGBCFF3FBF*CGGGC,,FFGGGGGC;FGGFGGGGGEFD<FGGFG7:CFF@FG*FFFGFCFEFFFDG6CFFCEGGEE8CFGG<C5>CG58EC8ED>/1;@F8CEEGG@CF<9E8:ECCF7CCDEGGC55:CDCC79???:<5@FFG9508*2:*9).93,4)5<F6>F>6EF0<(3A#######
@DE18INS60510:318:000000000-B6LD3:1:1101:7712:7393 1:N:0:GTAGAGGATTCTAGCT
TGGGGAATTTTGGACAATGGGCGCAAGCCTGATCCAGCTATTCCGCGTGTGGGATGAAGGCCCTCGGGTTGTAAACCACTTTTGTAGAGAACGAAAAGACATCTTCGAATAAAGGATGTTGCTGACGGTACTCTAAGAATAGGCACCGGCTAACTACGTGCCAGCAGCCGCGGTAATACGTAGGGTGCGAGCGTTAATCGGAATTACTGGGCGTAAAGGGTGCGCAGGCGGTTGAGTAAGACAGATGTGAAATCCCCGAGCTTAACTCGGGAATGGCATATGT
+
FGGGGGGFGGGGGGGGFGGGGGGGGGGGGGGGFGGGGGGGGGGGGGGGGCFGGGGGGGGGGDG7FGGGGGGGGAFGGGGECGGGGGGGFGGGGCGGC:BF<FFGGGGGGG7A;FCFGGGGGGGGGGGDFGEGGGGDFGGGFF?FFGDGGGGGFFGGGGGCGGGGGGGGGCGCGE5EFDDGGGGG>;>EEGGGGGGDGGGGG5>5CEGGCEF5EGGGFFGGG3=DECEGGGGG:9F;FFGG??F?*+9CFGG>*9667>(37>4>FAFA?>69(4?2:B#####
@DE18INS60510:318:000000000-B6LD3:1:1101:20194:7404 1:N:0:GTAGAGGATTCTAGCT
TGAGGAATATTGGTCAATGGACGCAAGTCTGAACCAGCCATGCCGCGTGCAGGAAGACGGCTCTATGAGTTGTAAACTGCTTTTGTACGAGGGTAAACTCACCTACGTGTAGGTGACTGAAAGTATCGTACGAATAAGGATCGGCTAACTCCGTGCCAGCAGCCGCGGTAATACGGAGGATTCAAGCGTTATCCGGATTTATTGGGTTTAAAGGGTGCGTAGGCGGTTTGATAAGTTAGAGGTGAAATCCCGGGGCTTAACTCCGGAACTGCCTCTAATTCTG
+
GGGGGGGGGGGGGGGGGGGGGGGGGGGFGGGGGGGGGGGGGGGGGGGGGGFEFEGFGGGGGGGGGGDGGGGGGGGGGGGGGGGGFGFGGF>CFFGGGGGGGGGGGGGGGGGGGGF9FGA7FFFGGGGGGGGGGCGGGGGGGGGGGGGGGGGGGGGGGGGGGGGGGGGGGCCFFGGGGGGGGFGG7CGEGGCFFGD>8EEG7CCFFGGGE?FCGGEGGGGGC75DE:EGGEFDC7DFFFGF?>F3>C4>=CCC9>ED3C2-:FGGDBFFBFFBFFFFABFFFFF
@DE18INS60510:318:000000000-B6LD3:1:1101:5073:7427 1:N:0:GTAGAGGATTCTAGCT
TGGGGAATATTGCACAATGGAGGAAACTCTGATGCAGCGATGCCGCGTGAGGGAAGAAGGTTTTAGGATTGTAAACCTCTGTCTTCAGGGACGAAAAAAGACGGTACCTGAGGAGGAAGCTCCGGCTAACTACGTGCCAGCAGCCGCGGTAATACGTAGGGAGCGAGCGTTGTCCGGAATTACTGGGTGTAAAGGGCGCGTAGGCGGGATCGCAAGTCAGATGTGAAAACTATGGGCTTAACCCATATACTGCATTTGAAACTGTGGTTCTTGAGTGAAGTAG
+
:CFFGGGGG@<F<?EE9?FCGGGGGDD<E<EGF?FGGGGG8CEFEGG>CEDAFGCC@FGGB,3DFFGA,<8FFFGGFFGF8FF,@FGFECFCFEEGFEEGFGDEFF7CBFFFGC@B<FFGCFCGCE:FGGGA,C=<CFF?FGGGGGDCCECEGEFE+2AE5CGGD8EEGC>EGCFGGGGGFFGG?E8:C8CG?:CE*::CCC5CFGG5*:7C8CDG9:>CF7F*+2CC<:DFGFC@>:*9=@?:5C?*9CFGGFF?7CB):?7:7:@487)444:))6<B<D7
@DE18INS60510:318:000000000-B6LD3:1:1101:10166:7427 1:N:0:GTAGAGGATTCTAGCT
TGGGGGATATTGCGCAATGGGGGCAACCCTGACGCAGCAACGCCGCGTGAAGGATGAAGGTTTTCGGATTGTAAACTTCTTTTATTAAGGACGAAAAATGACGGTACTTAATGAATAAGCTCCGGCTAACTACGTGCCAGCAGCCGCGGTAATACGTAGGGAGCAAGCGTTGTCCGGATTTACTGGGTGTAAAGGGTGCGTAGGCGGCTTTGCAAGTCAGATGTGAAATCTATGGGCTCAACCCATAAACTGCATTTGAAACTGGAGAGCTTGAGTGAAGTAG
+
GGGGGGGFGGGGG@FFFGGGGGGGGGGGGGGGGGGGGGAFGGGGGGGGGGGGGGGGGFG8EFGGGGGFFGGGFDDFGGGGGGGGGGGGGGGGGCEGGGGGGGGGGGGGGGGGGGFFFGFFFGGGDGGGGGGGGGG,:CACF:FGGGGGGGDCFFGGGGGDDGGGGCCGGGGGGGGGCEGGGGG?CGCCEGFGGGG5;5AEGDCCECEGGGGGGFGGGGGFFGGG77?FGGGFC*9F@FGG4587DGFG=FGFF**9:*64>FG####################
@DE18INS60510:318:000000000-B6LD3:1:1101:14031:7428 1:N:0:GTAGAGGATTCTAGCT
GAACAGGAAGCGGCGGGCGAAGAGCAGCGTGAGCAGCAGCGTACACCATGCCATGAAGCGCATCGTTTCATAGCCGTTCGAAACAGGCCAGTGGCCGCTGACATAGCCCCGCAGCGCCAGCATCAGCGTAAGATACAGTCCTCCGGCGGCAACGCCCGCAACGAGCGCAACCCCTGTCTCTTATACACATCTCCGAGCCCACGAGACGTAGAGGAATCTCGTATGCCGTCTTCTGCTTGAAAAAAAAAAACACAATAACATAACACTACCCTCGCATCACAGA
+
GGGGGGGGGGGGGGGGGGGGGGGGGGGGGGGGGGGGGGGFGGGGGGGGGGGGGGFGGGGGGGGGGGGGGGGGGGGGGGGGGGGGGGGGGGGGGGGGGGGGGGGGGGGGGGGGDGGGGGGGGFGGGGGGGGGGGGGGGGGGGGGGGGGGGGGGGGGGGGGEEGGGGGGE8EGGGGFCFGGGGGGG?F9CFFGEGGEGCGGGGGEDE=CEGGGGGGFF<DGGGGGGCGGDGE5CGFGFFF**/975C7>G###################################
@DE18INS60510:318:000000000-B6LD3:1:1101:10355:7435 1:N:0:GTAGAGGATTCTAGCT
TGGGGAATATTGCACAATGGTGGAAACTCTGATGCAGCGATGCCGCGTGAGGGAAGAAGGTTTTAGGATTGTAAACCTCTGTCTTCGGGGACGAAAAAAGACGGTACCTGAGGAGGAAGCTCCGGCTAACTACGTGCCAGCAGCCGCGGTAATACGTAGGGAGCGAGCGTTGTCCGGAATTACTGGGTGTAAAGGGAGCGTAGGCGGGATCGCAAGTCAGATGTGAAAACTATGGGCTTAACCCATAACCTGCATTGGAACCTGTGTTTCTTGAGTGAAGTAG
+
GGGGGGGGGGGGGGGGGGGF<F:FGD@CEEGAFCDGGEFCDGG@FFG=F7CFEGEEG=F@FGFF<F=,CF,EGG<F=4EE=FFG?BFGGFGCFFGGGGFFFGGCC7FFG9>FC<C7@@FFFGCFCE:F<7F9@CF>FGGGGGFG7*>FCEG7C22*7,4<7<:*:7C:8FEEEG?E8C5EE?C:FF>C8:@7+<EEF5:*:*:>9ECEGCC78:5*2>*2*2<DFFGG??FCFF474>CC*9=.*00>)9:7C4@F*7<A*.5<F:*448A):A7<<A):>AF
@DE18INS60510:318:000000000-B6LD3:1:1101:19411:7443 1:N:0:GTAGAGGATTCTAGCT
TGGGGAATATTACACAATGGAGGAAACTCTGATGCAGCGATGCCGCGTGAGGGAAGAAGGTTTTAGGATTGTAAACCTCTGTCTTCGGGGACGAAAAAAGACGGTACCTGAGGAGGAAGCTCCGGCTAACTACGTGCCAGTAGCCGCGGTAATACGTAGGGAGCGAGCGTTGTCCGGAATTACTGGGTGTAAAGGGAGCGTAGGCGGGATCGCAAGTCAGATGTGAAAACTATGGGCTTAACCCATAAACTGCATTTGAAACTGTGGTTCTTGAGTGAAGTAG
+
GGGGGGGGGGGGGGGGFGGGGGGGGGGGGGGGGGGGGGGGGGGGGGGGGGGGGGGGGGGGFGGGGGGGGGGGGGGGGGGGGGGGGGGGGGGGEFEGGGGGGGGGGGGGGGGGGGGGGGCFFFGGDGGGGGGGGGGFGGGGFGGGGDGGGGGGGGGGGGGGGGGGGEGEEGGGGGGGDGCFGFGGGGGGCGGCFGGCGGGGGGGGGGGDGGGGGGGGGDFDDDFG?*CFFGGGGFCFFFF<FFFFGG:F?FGFGFFFFFF>GFGGFA)8?43<>>3>A><AFAF
@DE18INS60510:318:000000000-B6LD3:1:1101:24781:7445 1:N:0:GTAGAGGATTCTAGCT
TGGGGAATTTTGGACAATGGGCGCAAGCCTGATCCAGCTATTCCGCGTGTGGGATGAAGGCCCTCGGGTTGTAAACCACTTTTGTAGAGAACGAAAAGACATCTTCGGATAAAGGATGTTGCTGACGGTACTCTAAGAATAAGCACCGGCTAACTACGTGCCAACAGCCGCGGTAATACGTAGGGTGCGTGCGTTAATCGGAATTACTGGGCGTAAAGGGTGCGCAGGCGGTTGAGTAAGACAGATGTGAAATCCCCGAGCTTAACTCGGGAATGGCATATGT
+
GGGGGGGGGGGFGGFGFGGGGGGGGGGGGGGGGGGGGGGGGGGGGGEGGGGGGGGGGGFGFGGGGG:CFGCGGGGGGGGFEGGGFGFGGFFGGGEGGGGGGGGGGGGGEGGGFGGGGGGGGFGGFGEGGGGGGGGFFGGGGGGFDFGGGGGGFFGGGGGCFGFGFDGGFGGCEEGDGGGGGGFGGFGGGGCGGGGGCGFGGD7C<CFGC8CFGGGGFG=CFDGGCDEGGEGDGDG?F6FF7F:F998?@7CFGFFFGG09C3CFFA796B0317?BB<A0<>=
@DE18INS60510:318:000000000-B6LD3:1:1101:10165:7449 1:N:0:GTAGAGGATTCTAGCT
TGGGGGATATTGCGCAATGGGGGCAACCCTGACGCAGCAACGCCGCGTGAAGGATGAAGGTTTTCGGATTGTAAACTTCTTTTATTAAGGACGAAAAATGACGGTACTTAATGAATAAGCTCCGGCTAACTACGTGCCAGCAGCCGCGGTAATACGTAGGGAGCAAGCGTTGTCCGGATTTACTGGGTGTAAAGGGTGCGTAGGCGGCTTTGCAAGTCAGATGTGAAATCTATGGGCTCAACCCATAAACTGCATTTGAAACTGTAGAGCTTGAGTGAAGTAG
+
GGGGGDGGCFGAE6CFFGGGFGGGGGGGGGGCGFGGGGGGGGGGGGGG@CFGFAFFGGAFGGGGGDEFGFFFGGCFGGGG9FGGGGGGG99FGGGGD@FFFGGGGGGGGGGGGCFFBF=CFGGGDEGGGGGCGEG,CCFE7,=FG7CGGGGGF@FCFFFCFGGGCC@FE8C5CFFGGGGEGGGGGG>CEEFFEG7:ECEEGG>8C5/:EGGCFFGFGGC7:FFGCG7CF?DDFC*)8@CFFFFFGG?*6:D>D*9F7754*9CF=)*)6@>B7:?D><<BFFF
@DE18INS60510:318:000000000-B6LD3:1:1101:10835:7456 1:N:0:GTAGAGGATTCTAGCT
TGGGGAATCTTCCGCAATGGGCGAAAGCCTGACGGAGCAACGCCGCGTGAGTGATGACGGCCTTCGGGTTGTAAAACTCTGTGATCCGGGACGAAAAGGCAGAGTGCGAAGAACAAACTGCATTGACGGTACCGGAAAAGCAAGCCACGGCTAACTACGTGCCAGCAGCCGCGGTAATACGTAGGTGGCAAGCGTTGTCCGGAATTATTGGGCGTAAAGCGCGCGCAGGCGGCTTCCCAAGTCCCTCTTAAAAGTGCGGGGCTTAACCCCGTGATGGGAAGGC
+
GGGGGGGGGGGGG7FFFGFGGGGGGGGGGGGGGGGGGGGGGGGGGGGGGGGGGGGGGGEGGGGGGGGGGGGGGGGGGGGGGGGGGGGGGGGGGGGGGGGGGGGGGGGGGGEDGGGGGGGGGGGGAFGGGGGGGGCCFGGGGGGGGF>FGGGGGGGGGGGGGGGFGGCGGGGGGGGGGGGGGF6@EFCFGFGCFGEC*AFGGD*CG6@FFEGCGCEGGGGGGGGGGGGGGGDGG)9)<F=CF???D<FC@?:C747@FGBF:7D:F2=>::>?B##########
@DE18INS60510:318:000000000-B6LD3:1:1101:4869:7479 1:N:0:GTAGAGGATTCTAGCT
TGGGGAATTTTGGACAATGGGCGCAAGCCTGATCCAGCTATTCCGCGTGTGGGATGAAGGCCCTCGGGTTGTAAACCACTTTTGTAGAGAACGAAAAGACACCTTCGAATAAAGGGTGTTGCTGACGGTACTCTAAGAATAAGCACCGGCTAACTACGTGCCAGCAGCCGCGGAAATACGTAGGGTGCGAGCGTTAATCGGAATTACTGGGCGTAAAGGGGGCGCAGGCGGTTGAGTAAGACAGAGGTGAAATCCGCGAGTTACACTTGGGAATGGCATATGT
+
@<FGGE;EFC@FCGG<@FD@FCFDGCB,CC<<<<<FG@FC<FGFGCC6C@FFGGFEFFGC<<C@FDD74BCBEDF<?ABFFDFG=9?B<F<?FD?FFFGGFFC<,4FDGEGGFCCC,B=CFAADG>F:8=FGFGFGF<<EFFGFG<<C@+>FC@FGFDGG>7@<DF8EEEEGD*=::F?:+5FE>BCC88C<C881A+:AC*;F6C:++<**1/:C7>FD)9/>55:<7=)/19FFF4:C6=?)*+.C7>=7:@@############################
@DE18INS60510:318:000000000-B6LD3:1:1101:26253:7483 1:N:0:GTAGAGGATTCTAGCT
TGGGGAATATTGCGCAATGGGGGCAACCCTGACGCAGCCATGCCGCGTGAATGAAGAAGGCCTTCGGGTTGTAAAGTTCTTTCGGTAGCGAGGAAGGCATTTAGTTTAATAGACTAGGTGATTGACGTTAACTACAGAAGAAGCACCGGCTAACTCCGTGCCAGCAGCCGCGGTAATACGGAGGGTGCGAGCGTTAATCGGAATAACTGGGCGTAAAGGGCACGCAGGCGGTGACTTAAGTGAGGTGTGAAAGCTCCGGGCTTAACCTGGGAATTGCATTTCT
+
GGGGGGGGFGFGGGGEFGGFGGGGGGG@CGGGGGGGGGGGFGGGGGGCFEFGGDGDFGFFFGGGGGDGGGGGCFGGGGGGGGGGGGFE,CFFGGFGGGGGGGGGGGGGG9CFGGCGGGFEF,FFFGGGGGGGGGGGGG?FGGGGGGGGCEGGCFGGGGGFGGC:8EGFFCEC5E8;F?FGGECGEEGG>E>:8?8EFDCFDGGD6CC<9C5*?CC5:>DC3CEGGDEGG5DGC<C?F4*:==*69F;CB7FG*5*9C766DFG####################
@DE18INS60510:318:000000000-B6LD3:1:1101:16773:7490 1:N:0:GTAGAGGATTCTAGCT
TGGGGAATCTTCCGCAATGGGCGAAAGCCTGACGGAGCAACGCCGCGTGAGTGATGACGGCCTTCGGGTTGTAAAACTCTGTGATCCGGGACGAAAAGGCAGAGTGCGAAGAACAAACTGCATTGACGGTACCGGAAAAGCAAGCCACGGCTAACTACGTGCCAGCAGCCGCGGTAATACGTAGGTGGCAAGCGTTGTCCGGAACTATTGGGCGTAAAGCGCGCGCAGGCGGATAGGTCAGTCTGTCTTAAAAGTTCGGGGCTTAACCCCGTGATGGGATGGA
+
GGGGGGGGGGGGGGGGGGGGGGGGGGGGGGGGGGGGGGGGGGGFFGGGGDFGGGGGGGGGGGGGGGGGGGEEGGGGGGGGGGGGGGGGGGGGGGGGGGGGGGGGGGGGGGGDGGGGGGGGGGGG:FGGGGGGGGGGGGGGGGGFGGGGGGGGGGGGFGGGGGGGGGGGGGGGGGGGGC?FGGGGGGGFGGGCEDGGGGGG5EEEGGGGGFFCCGEEGGGFCGGGDD=DGGC<)5*/6@F47=BFF?FFFFF>FBFFGDBBDBGG:A?ABFB?:??A??BFF?4
@DE18INS60510:318:000000000-B6LD3:1:1101:9235:7491 1:N:0:GTAGAGGATTCTAGCT
TGGGGAATTTTGGACAATGGGCGCAAGCCTGATCCAGCTATTCCGCGTGTGGGATGAAGGCCCTCGGGTTGTAAACCACTTTTGTCGAGAACGAAAAGACACCTTCGAATAAAGGGTGTTGCTGACGGTACTCTAAGAATAAGCACCGGCTAACTACGTGCCAGCAGCCGCGGTAATACGTAGGGTGCGAGCGTTAATCGGAATTACTGGGCGTAAAGGGTGCGCAGGCGGTTGAGTAAGACAGATGTGAAATCCCCGAGCTTAACTCGGGAATGGCATATGT
+
GGGGGGGGGGGGGGGGGGGGGGFGGGDGGGGGGGGGGGGGGGGGGGGGGGGGGGGGGGGGGGGGGGGGGGGGFGGGFGGGGGGFF,>:CCGGGGGGGCFGCGGGGGGGGGGCFFGGFGGG:FGGGGGGGGGGGGG@EFGGGFGGGGGGGGGGFGD?CGGFGGG?FF>EFEGEGG58EGGFGFFGDEEGGGGGGGGCGGFG5C8AFEGGC65C=7555CFCD<EGC5*7=EDDGD66BFCFF@FFFCFG6C*:DFF?CDB6C57**6@46>((4874?BF####
@DE18INS60510:318:000000000-B6LD3:1:1101:13429:7492 1:N:0:GTAGAGGATTCTAGCT
TAGGGAATCTTCGGCAATGGGGGCAACCCTGACCGAGCAACGCCGCGTGAGTGAAGAAGGTTTTCGGATCGTAAAGCTCTGTTGTAAGAGAAGAACGAGTGTGAGAGTGGAAATTTCACACTGTGACGGTAACTTACCAGAAAGGGACGGCTAACTACGTGCCAGCAGCCGCGGTAATACGTATGTCCCGAGCGTTATCCGTATTTATTGGGCGTAAAGCGAGCGCAGGCGGTTAGATAAGTCTGAAGTTAAAGGCTGTGGCTTAACCATAGTACGCTTTGGA
+
GEGGGGGGDFFGD,@:@EGEF7FEEFG<@F,,EEF@@FFGGGGGGGGCG@FEEFGGGGFFGGGGGGC@FE7FFF+BFFFG<F<,E5?BFFGEFFGFCE@FDGFG<FGGD7B@F,B<FCFFGFDDFC=@:C<FFGGGGGGGD7<<FCFF:<CC>>FDC:>>7DGGGG8>FGGGDCGG:EGGFGF+???BED;<:C>E*CCEEC8C+<<CGCF5CEEC***277CCEC5<C=C5CG*549**9@BFF+9CFD*:**95>D?########################
@DE18INS60510:318:000000000-B6LD3:1:1101:9250:7505 1:N:0:GTAGAGGATTCTAGCT
TGGGGAATTTTGGACAATGGGCGCAAGCCTGATCCAGCTATTCCGCGTGTGGGATGAAGGCCCTCGGGTTGTAAACCACTTTTGTAGAGAACGAAAAGACACCTTCGAATAAAGGGTGTTGCTGACGGTACTCTAAGAATAAGCACCGGCTAACTACGTGCCAGCAGCCGCGGTAATACGTAGGGTGCGAGCGTTAATCGGAATTACTGGGCGTAAAGGGTGCGCAGGCGGTTGAGTAAGACAGATGTGAAATCCCCGAGCTTAACTCGGGAATGGCATATGT
+
GGGGGGGGGGGGGGGGGGGGGGGGGGCFGGGGGGGGGGGGGGGGGGGGGGGGGGGGGGGEFGGGGGEGGGGGGGGGGGGGGGGGG,@CGGGGGGGGEFGGGGCGGGGGGGGGGGGDFGGGGGGGGGGGGGGGGGGFGGGGGGGGGGGGDGEE8FGFGGGFDCFGGGGGGCEGGGGGGGGCFGGEGCCGGEEDGGGGGFGGGGEEF7FF+ACFEEGEFFFGCCEGGGD<GGGDC)*9B4>F?FFFFFFGFGC?C=677DF>DECG@AFABFF;>?D>:7>794@
@DE18INS60510:318:000000000-B6LD3:1:1101:17987:7510 1:N:0:GTAGAGGATTCTAGCT
TGGGGAATATTGCACAATGGAGGAAACTCTGATGCAGCGATGCCGCGTGAGGGAAGAAGGTTTTCGGATTGTAAACCTCTGTCTTCGGGGACGAAAAAAGACGGTACCTGAGGAGGAAGCTCCGGCTAACTACGTGCCAGCAGCCGCGGTAATACGTAGGGAGCGAGCGTTGTCCGGAATTACTGGGTGTAAAGGGAGCGTAGGCGGGATCGCAAGTCAGATGTGAAAACTATGGGCTTAACCCATAAACTGCATTTGAAACTGTGGTTCTTGAGTGAAGTAG
+
GGGGGGGGGGGGGGGGGGGGGGGGCGGGGGGGGGGGGGEFGGGGGGGGGFGGGGFGGGGDFGFG9:FFGFGGGGGGGGGGFGGGGGGGGG:FGGDEGGGGGGGDGGGGGGFGGGCCFGGGGGGEGGGGGGGGGGGGGGGFGGGGGGGDFGGGGGGDFEFE:CFGG7EEEGGGGGGGEGEFGEGGGGGFGGG7EFGECEEEGGCCGGGDGGGGGGGGGFFFCFCFCFFGGGGGGGFFFFGC?FFFDGFGFGGGG?FFFGA2*?GGFFFFFFFFBAB4<<ADFB?
@DE18INS60510:318:000000000-B6LD3:1:1101:13089:7511 1:N:0:GTAGAGGATTCTAGCT
GGTGCGGGGTTTTGTAGGCATCGAGCCGCTTGTCCACCCCTGTCCGTAAAAAGTGCATTTTTTTACGGAAGAAGTTCGTACAACCTGTACGGTCTGTACTTGTACGCATCTGTACGGAAAATTCAAGTAAATTAAAACGTGTTATCGTTCATATTTCAAATTTCCGTACGCCGTACGAACCGTACAGGTTATTTGAAGTCCGTACAGATTTTTTGTACACCTCAAGAAGGAGCGTGATCCATGAAAGCCCAATACGGCATTTTAAGATTCAAAAAGTACAAGG
+
FDGGGGFFFFEGG<FGGGGGGGGG7CBFFGEFFGGFGEFGGGGDFEGGGGFGGGGGGGGGGGGGGGG7:F:>DFGGFFF:FEFGGGCFFGCEFGG8FCGGGFFGGCGGGGG9F<CF>@BE:FGGFFFGFCCFGGF:CFDG8CGGGGGFGCFGGGGGGF++<<FC:*<:8CEC8E*A:CGECEECEGGFFGFFGGFGCCFGG*C8=CF+AEFFGG5E7?>F57CGFCG4E=5<CGDE)7:FF?BFGGBGF7CFC:FFDD>FF7C7)4*6<@6A###########
@DE18INS60510:318:000000000-B6LD3:1:1101:19665:7515 1:N:0:ATAGAGGATTCTAGCT
TGGGGAATATTGCACAATGGGCGCAAGCCTGATGCAGCCATGCCGCGTGTATGAAGAAGGCCTTCGGGTTGTAAAGTACTTTCAGCGGGGAGGAAGGGAGTAAAGTTAATACCTTTGCTCATTGACGTTACCCGCAGAAGAAGCACCGGCTAACTCCGTGCCAGCAGCCGCGGTAATACGGAGGGTGCAAGCGTTAATCGGAATTACTGGGCGTAAAGCGCACGCAGGCGGTTTGTTAAGTCAGATGTGAAATCCCCGGGCTCAACCTGGGAACTGCATCTGA
+
GGGGGGGGFGGGGGGGFGGGGGGGGGGGGGGGGFGGGGGGGGGGGGGGGGGGGGGGGGGGGGGGGGGGGGGGGGGGFGGGGGGGGGGGGGGEGEFGDEGGGFFFGGGGGGGGGGGGGGGGGGGGGGGGGGGGGGGGGGFFCGFGGGGGGGGGGGGGGGGCFGGCFFCFGGGEGGDGGGGFGEGGDGGGGGCGGGEEFGGFGCCFGGGG7AFFGGGGFGGDGGGDGGGGGGGDGGGFF=?GFFFFFGFG*7:>C6@FGG;>G>DC@BFFFFFFFFF<?7:>>46
@DE18INS60510:318:000000000-B6LD3:1:1101:25975:7517 1:N:0:GTAGAGGATTCTAGCT
TCGAGAATCATTCACAATGGGGGAAACCCTGATGGTGCGACGCCGCGTGGGGGAATGAAGGTCTTCGGATTGTAAACCCCTGTCATGTGGGAGCAAATTAAAAAGATAGTACCACAAGAGGAAGAGACGGCTAACTCTGTGCCAGCAGCCGCGGTAATACAGAGGTCTCAAGCGTTGTTCGGAATCACTGGGCGTAAAGCGTGCGTAGGCTGTTTCGTAAGTCGTGTGTGAAAGGCGCGGGCTCAACCCGCGGACGGCACATGATACTGCGAGACTAGAGTAA
+
GGGGGGGGGGGGGGGGGGGGGGGGGGGGGGGGGGGGGGGGGGGGGGGGGGGGGGGGGGGGGGGGGGGGGGGGGGGGGGGGGGGGGGGGGGG@FGGGGGGGGGGGGGGGGGGGGGGGGGGGGGGGGGGGGGGGGGGGGGGGGGGGGGGGGGGGGGGGGGDGGFGGGGGGGGGGGGGGGGGGGGGGGGGGGGGGGGGGGGGGGGGGGEGGGGGGGGGGGGGFGGGGFD=CFGGDDGGF:BDGFDEFGG?GFGGGD35>DGB>GFGFFFFB9FFB>>B>FFA?>D?
@DE18INS60510:318:000000000-B6LD3:1:1101:27915:7518 1:N:0:GTAGAGGATTCTAGCT
TGAGGAATATTGGTCAATGGACGCAAGTCTGAACCAGCCATGCCGCGTGCAGGAAGACGGCTCTATGAGTTGTAAACTGCTTTTGTACGAGGGTAAACTCACCTACGTGTAGGTGACTGAAAGTATCGTACGAATAAGGATCGGCTAACTCCGTGCCAGCAGCCGCGGTAATACGGAGGATTCAAGCGTTATCCGGATTTATTGGGTTTAAAGGGTGCGTAGGCGGTTTGATAAGTTAGAGGTGAAATCCCGGGGCTTAACTCCGGAACTGCCTCTAATACTG
+
GGGGGGGGGGGGGGGGGGGGGGGGGGGGGGGGGGGGGGGGGGGGGGGGGGGGGGGGGGGGGGGGGGGGGGGG9FGGGGGGGFFGGGGGGGGGGGGGGGGGGGGFGGGGGGGGGGGGGGGGGGGGGGGGGGGGGGGGGGGGFGGGGGGGGGGGGG@EFGGGGGGGGGGGGGGGGGGGGGGG?EGF;EGGGGEGGGGGGEGGGFGGGGGGDGGGGGGGGGGGGGCFGG=GGGGFF**9FFFGFFFFGGFFF9CCDB5@DG?BD?FFEBFFFFFFBF?>D<25>BF
@DE18INS60510:318:000000000-B6LD3:1:1101:13623:7527 1:N:0:GTAGAGGATTCTAGCT
TGGGGAATATTGCACAATGGGCGAAAGCCTGATGCAGCCATGCCGCGTGTATGAAGAAGGCCTTCGGGTTGTAAAGTACTTTCAGCGGGGAGGAAGGCGTTGTGGTTAATAACCTCAGCGATTGACGTTACCCGCAGAAGAAGCACCGGCTAACTCCGTGCCAGCAGCCGCGGTAATACGGAGGGTGCAAGCGTTAATCGGAATTACTGGGCGTAAAGCGCACGCAGGCGGTCTGCCAAGTCGTATGTTAAATCCCCGGGCTCAACCTGGGAACTGCACTCGA
+
GGGGGGGGFGG9FFFFFGGGGGGGGGGGGGGGGGGGGGGGAFGGEGGGGEFFGG<FGFGFGGGGGGGGGGGGGGC;@CFG;FGGFF@EGCFGGGG8FFEECGGG7<CACC<CFGG8C@<E>FE5,<E8CCGGGGE>:EGG6EFG6F8**:?*2<0<<?G*;CCFFE8FGGGCEGE>C+:@E*:8EEGGFG+;8CEC8CF8>CEGG?FGCCGGCE5:FGGGGCEDE5/):7<CDD**/)99FF5./:):*::77@F:CG9>C)9C=?FF:42<B?>??A#####
@DE18INS60510:318:000000000-B6LD3:1:1101:18134:7535 1:N:0:GTAGAGGATTCTAGCT
TGGGGAATATTGCGCAATGGGGGCAACCCTGACGCAGCCATGCCGCGTGAATGAAGAAGGCCTTCGGGTTGTAAAGTTCTTTCGGTAGCGAGGAAGGCATTTAGTTTAATAGACTAGGTGATTGACGTTAACTACAGAAGAAGCACCGGCTGACTCCGTGCCAGCAGCCGCGGTAATACGGAGGGTGCGAGCGTTAATCGGAATAACTGGGCGTAAAGGGCACGCAGGCGGTGACTTAATTGAGGTGTGAAAGCCCCGGGCTTAACCTGGGAATTGCATTTCA
+
GGGGGGGGGGGGGGGGGGGGGGGGGGGGGGGGGGGGGGGGGGGGGGGGGGGGGGGGGGFGGGGGGGGGGGGEGGFGGGGGGGGGGGFGFFEGGGGGGGFGGGGGGGGGGGGGGGGGGCGGFGG=FGGGGGGGGGGFGGGGFCCFFGGGDGG*DFGGGGGGGGGCFEFGGGGGGGGGGGGG>C:E*B8CEGCEGGGGFGGGGGGGFGGGGGGGGGGEGGGCGFEDGDG<EEGGD3C6F?7**9@FCFFF):77>45>GG>FGEGCFFFFFFF03:?<A<BFAFF
@DE18INS60510:318:000000000-B6LD3:1:1101:7990:7541 1:N:0:GTAGAGGATTCTAGCT
TGGGGAATATTGCACAATGGAGGAAACTCTGATGCAGCGATGCCGCGTGAGGGAAGAAGGTTTTAGGATTGTAAACCTCTGTCTTCAGGGACGAAAAAAGACGGTACCTGAGGAGGAAGCTCCGGCTAACTACGTGCCAGCAGCCGCGGTAATACGTAGGGAGCGAGCGTTGTCCGGAATTACTGGGTGTAAAGGGAGCGTAGGCGGGATCGCAAGTCAGATGTGAAAACTATGGGCTTAACCCATAAACTGCATTTGAAACTGTGGTTCTTGAGTGAAGTAG
+
FGGGGGGGGGGGGGGFFGGGGGGGFGGGGGGGGFGGGGGGGGGGGGGGGGDGGGGGGDGGFGGGGGGGGGGGGGGGGGGGFGGGGGFGGGFGDDDGGGGGGGGGGGGGGGGGGGGGCCFGCGGGGGGECGGGGGGGGGGGG8;CFGGGGGGEGGGGFFGGGGGGCEEGDGGCGGGC5;:CC?FGGFGEGGCFFFCGGGGGGGGGDCEG5EFGCCEGFFGGG7?GFGF7EGFFF*95>@C*9=4)1:?DFGGFGF?FFG>4:7FGFAF:<F)6A##########
@DE18INS60510:318:000000000-B6LD3:1:1101:8011:7547 1:N:0:GTAGAGGATTCTAGCT
TGGGGAATATTGCACAATGGAGGAAACTCTGATGCAGCGATGCCGCGTGAGGGAAGAAGGTTTTAGGATTGTAAACCTCTGTCTTCAGGGACGAAAAAAGACGGTACCTGAGGAGGAAGCTCCGGCTAACTACGTGCCAGCAGCCGCGGTAATACGTAGGGAGCGAGCGTTGTCCGGAATTACTGGGTGTAAAGGGAGCGTAGGCGGGATCGCAAGTCAGATGTGAAAACTATGGGCTTAACCCATAACCTGCATTTGAAACTGTGGTTCTTGAGTGAAGTAG
+
EFGGGGGGGFGFGGFGFGGGGGGGGGGGGGGGGGGGGGGGGGGCGGGGGGGFGGGGGGGG=FFGCFFGGCGGGGGGGGGGGGGGGGGGGGGGGGGGGDEGGGGGGGGGGGGGGGGGGGFFFCGDGGGGGGGGGGGCFGGGGGFFGGGGD*CEGGGGFGGGGGGGGGGDEEGGGGGDCG>>FGGGGGGGGEGGDGGGG>CC>EEGGE5EEGGGGGGDFGFDC7?FGGGG7:DFFC6>>FGG=??FGGFG)67<447=>CBFGFGF/:F16=AAF93425-6:9@
@DE18INS60510:318:000000000-B6LD3:1:1101:13614:7549 1:N:0:GTAGAGGATTCTAGCT
TGGGGAATCTTCCGCAATGGGCGAAAGCCTGACGGAGCAACGCCGCGTGAGTGATGACGGCCTTCGGGTTGTAAAACTCTGTGATCCGGGACGAAAAGGCAGAGTGCGAAGAACAAACTGCATTGAAGGTACCGGAAAAGCAAGCCACGGCTAACTACGTGCCAGCAGCCGCGGTAATACGTAGGTGGCAAGCGTTGTCCGGAATTATTGGGCGTAAAGCGCGCGCAGGCGGCTTCCCACGTCCCTCTTAAAAGTGCGGGGCTTAACCCCGTGATGGGAAGGA
+
GFGCGGGGGGGGGDF@FGGGGGGGGGGGGGGGGGGGGGGGGDGGEDGGEGGGGGGFGGD@FGGGGGGGGGDGGGCFGGGGGGGGGGGGGGGGGGGEG:FFGGGGG@FGGEE*<EFCDGGGGGGGFGGGGGFGGGD5E5@FGFGDGFDGGEGGCGGGGCEF6CGF?FGGGGGG>?EE>@CFFGCC5<CCFGDFGGGGCEFF5>*/:8:CFG+:EGGGGFGGDGDGCC5DE5)9DDG@FF7*7>@>D?@7@FG=F@FFGG(3)8DGF<BF:>9?:8<2<?#####
@DE18INS60510:318:000000000-B6LD3:1:1101:27261:7572 1:N:0:GTAGAGGATTCTAGCT
TGGGGAATCTTCCGCAATGGGCGAAAGCCTGACGGAGCAACGCCGCGTGAGTGATGACGGCCTTCGGGTTGTAAAACTCTGTGATCCGGGACGAAAAGGCAGAGTGCGAAGAACAAACTGCATTGACGGTACCGGAAAAGCAAGCCACGGCTAACTACGTGCCAGCAGCCGCGGTAATACGTAGGTGGCAAGCGTTGTCCGGAATTATTGGGCGTAAAGCGCGCGCAGGCGGCTTCCCAAGTCCCTCTTAAAAGTGCGGGGCTTAACCCCGTGATGGGAAGGG
+
GGGGGGGGGGGGGGGGGGGGGGGGGGGGGGGGGGGGGGGGGGGGGGGGGGGGGGGGGGGGGGGGGGGGGGGGGGGGGGGFGGGGGGGGGGGGGGGGGGGGEGGGGGGGGGGGGGGGGGGGGGFFG9FGGGGGGGGEGGGGGGGGGGGGGGGGGFGGGGGGGGGGGGGGGGGGGGGGGGGGGGGFDGGGGGGGGGGGGDGGGGG85@FGGFGFGGGGGGFDDGGGGGD3EGGGCCDFFFDGFFFFGFFGFCD*:B98FDFFG@GG4<F<BFB4:(8A?602<F#
@DE18INS60510:318:000000000-B6LD3:1:1101:13034:7578 1:N:0:GTAGAGGATTCTAGCT
TGAGGAATATTGGTCAATGGACGCAAGTCTGAACCAGCCATGCCGCGTGCAGGAAGACGGCTCTATGAGTTGTAAACTGCTTTTGTACGAGGGTAAACTCACCTACGTGTAGGTGACTGAAAGTATCGTACGAATAAGGATCGGCTAACTCCGTGCCAGCAGCCGCGGTAATACGGAGGATTCAAGCGTTATCCGGATTTATTGGGTTTAAAGGGTGCGTAGGCGGTTTGATAAGTTAGAGGTGAAATCCCGGGGCTTAACTCCGGAACTGCCTCTAATACTG
+
FGGGGGGGGGGGGGGFGGGCGGGGGDGFGGGGGGGGFFEFGFGGGGGGCCFGGGGGGGGGGGGGGGFGCFGGGGFGGGGGGGGGEGFGGGDGGGGFGGFGGGGGGGGGFGGFGGGFGGAE<FEFACEGGFFGGGGFCGGGGGGGGGDDGFGGGGGGGGGGGGGGEGDDEEGE;FG7@E8C8CGG9EGCGG8FFGGG*1AF9CF;F5CGGGF?9C5EEDDGGGGFDGGGGG=FF77@F?C*?FF3FCFFFGGDGF3@7C?DGFG<)1)49F<DFFFFF9<2A>F
@DE18INS60510:318:000000000-B6LD3:1:1101:22000:7584 1:N:0:GTAGAGGATTCTAGCT
TGAGGAATATTGGTCAATGGACGCAAGTCTGAACCAGCCATGCCGCGTGCAGGAAGACGGCTCTCTGAGTTGTAAACTGCTTTTGTACGAGGGTAAACTCACCTACGTGTAGGTGACTGAAAGTATCGTACGAATAAGGATCGGCTAACTCCGTGCCAGCAGCCGCGGTAATACGGAGGATTCAAGCGTTATCCGGATTTATTGGGTTTAAAGGGTGCGTAGGCGGTTTGATAAGTTAGAGGTGAAATCCCGGGGCTTAACTCCGGAACTGCCTCTAATACTG
+
GGGGGGGGGGGGGGGGGGGGGGGGGGGGGGGGGGGGGGGGGGGGGGGGGGGGGGGGGGGGGGGG9EFGGGGGGGGGGGEGGGGGGGGGGGGGGGGGGGGGGGGGGGGGGGGAFGCFGGC@FGGGGGGGGGGGGGGCGGGGGGGGGGGGGGGGGG@GGGGGGGGGGEGGGGGFGGGDGGGEGGGG;FGGEECFGGCGGGGG9BFFGGGGGGGGFE5FCGGGGD5DCGGGGCFF:FCFF7>FFFF>7EFGF:F5CBE@CF:AG4*9@B>6>FB?FFFF#######
@DE18INS60510:318:000000000-B6LD3:1:1101:22512:7590 1:N:0:GTAGAGGATTCTAGCT
TGAGGAATATTGGTCAATGGGCGCAAGTCTGAACCAGCCATGCCGCGTGCAGGAAGACGGCTCTCTGAGTTGTAAACTGCTTTTGTACGAGGGTAAACTCACCTACGTGTAGGTGACTGAAAGTATCGTACGAATAAGGATCGGCTAACTCCGTGCCAGCAGCCGCGGTAATACGGAGGATTCAAGCGTTATCCGGATTTATTGGGTTTAAAGGGTGCGTAGGCGGTTTGATAAGTTAGAGGTGAAATCCCGGGGCTTAACTCCGGAACTGCCTCTAATACTG
+
GGGGGGGGGGGGGGGGGGGGGGGGGGGGGGGGGGGGGGGGGGGGGGGGGGGGFGGGGGGGGGGG9CFFGGGGGGGFGGGGGGGGGGGGGGGGGGGGGGGGGGGGGGGGGGGGGGGGGGGGGGGGGGGGGGGGGGGFFGFGGGGGGGGGGGGGGGFGGFGGGGGGGGDEGGGGFGGEGGDCGGGGFGGGGGGGGGGGGEGGCFGFGEEGGFGGGGGGGGGGDDE6:DECEECGG:FFF?GGFF?)?F=FF<**7>E3)97<G=CF>>D>>F?B:22?D<D<AAF
@DE18INS60510:318:000000000-B6LD3:1:1101:21067:7600 1:N:0:GTAGAGGATTCTAGCT
TGAGGAATATTGGTCAATGGACGCAAGTCTGAACCAGCCATGCCGCGTGCAGGAAGACGGCTCTATGAGTTGTAAACTGCTTTTGTACGAGGGTAAACTCACCTACGTGTAGGTGACTGAAAGTATCGTACGAATAAGGATCGGCTAACTCCGTGCCAGCAGCCGCGGTAATACGGAGGATTCAAGCGTTATCCGGATTTATTGGGTTTAAAGGGTGCGTAGGCGGTTTGATAAGTTAGAGGTGAAATCCCGGGGCTTAACTCCGGAACTGCCTCTAATACTG
+
GGGGGGGGGGGGGGGGGGGGGGGGGGGGGGGGGGGGGGGGGGGGCFGGCGGGFGGGGGGGGGGGGGFFFGGGGGGGGGGGGGGG=FFGGECCGFFBFGFGGGGGDGGGGGGGGGGGGGFFGGGGGGGGGGGCG@FGGGGGGGCDGGCFGGGGGGGGGGGGGFGGGGGGGDCC9FGGEDGDGGFG7EG5CGCFGGDGGGGGFGGDGGGGG6FFFGCFEGDGGGGFGGEGGGGGFFGFFFCC7>F@FGFGFGG3D>EE5F:9GFGC5>),7FDFFFFFDABADB=
@DE18INS60510:318:000000000-B6LD3:1:1101:5894:7601 1:N:0:GTAGAGGATTCTAGCT
TGGGGGATATTGCGCAATGGGGGCAACCCTGACGCAGCAACGCCGCGTGAAGGTTGAAGGTTTTCGGATTGTAAACTTCTTTTATTAAGGACGAAACTTGACGGTACTTAATGAATAAGCTCCGGCTAACTACGTGCCAGCAGCCGCGGTAATACGTAGGGAGCAAGCGTTGTCCGGATTTACTGGGTGTAAAGGGTGCGTAGGCGGCTTTGCAAGTCAGATGTGAAATCTATGGGCTCAACCAATAAATTGCATTTGAAACTGTAGAGCTTGAGTGACGTAG
+
CFGGGGGGGGGGGGGGGGGGGGGGGGGGGGGGFFEDGGGGFGGFEGGGGGGGGGGGGGGGFGGGGGDFGGGGGGGFGGGFEGG9EFG,EFGGCFFDEGGGGGCGGGFGGFGGGGGGGGGGGGGGGGGCFGGGGCFGGGGGGGGFGGGGGGCFFGGGGFGGGGGGFEGFE=@8F9FCEECGCCGGGF>FGGGGGFFGCGCEECGGGGDC5/6<79CC<7:CD>CGGGFGFEF7CGGFFF*977;.16?7B>DGGF=7:C44CB*:*67A>?9:1??BB<)-4<F
@DE18INS60510:318:000000000-B6LD3:1:1101:18927:7602 1:N:0:GTAGAGGATTCTAGCT
TGGGGAATATTGCACAATGGGGGAAACCCTGATGCAGCGACGCCGCGTGGAGGAAGAAGGTCTTCGGATTGTAAACTCCTGTTGTTGAGGAAGATAATGACGGTACTCAACAAGGAAGTGACGGCTAACTACGTGCCAGCAGCCGCGGTAAAACGTAGGTCACAAGCGTTGTCCGGAATTACTGGGTGTAAAGGGAGCGCAGGCGGGAAGACAAGTTGGAAGTGAAATCTATGGGCTCAACCCATAAACTGCTTTCAAAACTGTTTTTCTTGAGTAGTGCAGA
+
GGGGGGGGGGGGGGGGGGGGGGGGGGGGGGGGGGGGGGGGGGGGGGGGGGGGGGGGGGGGGGGGGGGGGGGGGGGGGGGGGGGGGGGGGGGGGGGGGGFGGGGGGGGGGGGGGGGGGGFGGGDGGGGGGGGGGGCGGGGGGGGGGGGGGDGGGGGGGGGGGGGG?FGGGGGGGGGGGGGGGGGGFGGGGGG7C?EGEGGGGGGGGGGGGGGGC?GCGGFG7CFGGCFGGGCFFFFFFFG=?FFEFGFDFGGGGBFFGFF<FF>CFFFFFFF############
@DE18INS60510:318:000000000-B6LD3:1:1101:5912:7611 1:N:0:GTAGAGGATTCTAGCT
TGGGGGATATTGCGCAATGGGGGCAACCCTGACGCAGCAACGCCGCGTGAAGGTTGAAGGTTTTCGGATTGTAAACTTCTTTTATTAAGGACGAAACTTGACGGTACTTAATGAATAAGCTCCGGCTAACTACGTGCCAGCAGCCGCGGTAATACGTAGGGAGCAAGCGTTGTCCGGATTTACTGGGTGTAAAGGGTGCGTAGGCGGCTTTGCAAGTCAGATGTGAAATCTATGGTCTCAACCCATAAATTGCATTTGACACTTTAGAGCTTGAGTGAAGTAG
+
CFG8CFGGGGGGG,FGGGGGGC>FCFFGEG8@FCGCFEGGECGFFFG>@BF<EGF<FF9?FCE7ECB+CEGGDFGGGGGFEGGGGCFGGGFEGEEGGGGGGGDDGGGGGGCGGGGFCDFFF8FGEFGGEFFGGGF,DF9FFFF:6FFEGGGCEGGFFGFECC<B@ECECF*:1CFCFGGB?B,2>8C2A:<CEGGG6C=ECC?C?EGGCE6<F7+00:>C7CGGGFFF<+:C7DG**9*77)>3<EFG4F#################################
@DE18INS60510:318:000000000-B6LD3:1:1101:12895:7620 1:N:0:GTAGAGGATTCTAGCT
TGGGGAATATTGGGCAATGGGCGCAAGCCTGACCCAGCAACGCCGCGTGAAGGAAGAAGGCTTTCGGGTTGTAAACTTCTTTTGTCGGGGACGAAACAAATGACGGTACCCGACGAATAAGCCACGGCTAACTACGTGCCAGCAGCCGCGGTAATACGTAGGTGGCAAGCGTTATCCGGATTTACTGGGTGTAAAGGGCGTGTAGGCGGGATTGCAAGTCAGATGTGAAAACTGGGGGCTCAACCTCCAGCCTGCATTTGAAACTGTAGTTCTTGAGTGCTGG
+
GGGGGGGGGGGGG?FGGGGGGGGGGGGGGGGGGGGGGGGGGGGGGGGGGGGGGGGGGGFGGGGGGGGGGGGGGGGGGGGGGGGDGGGGGGGGGGDGGGGGFGGGGGFGGGGGGGGEGGGGFGGGGGGGGGGGGGGGGFGGGGGFGGGGGGGGC:FFGGGC>>F6CGFG8CEGGGGGGGGGGGG?FGGFFGGGGGFGGGGEGGGGGDFGDGDEGGGFFFGGGF:CGGGGG7CFG=FF3BGDF=FFGGFGFFGFGFF?FGA>:/*:BAFF>BFFFFAFBB<>AB4
@DE18INS60510:318:000000000-B6LD3:1:1101:23199:7623 1:N:0:GTAGAGGATTCTAGCT
TGGGGAATATTGCACAATGGGCGCAAGCCTGATGCAGCCATGCCGCGTGTATGAAGAAGGCCTTCGGGTTGTAAAGTACTTTCAGCGAGGAGGAAGGCGTTGTGGTTAATAACCGCAACGATTGACGTTACTCGCAGAAGAAGCACCGGCTAACTCCGTGCCAGCAGCCGCGGTAATACGGAGGGTGCAAGCGTTAATCGGAATTACTGGGCGTAAAGCGCACGCAGGCGGTCTGTCAAGTCGGATGTGAAATCCCCGGGCTCAACCTGGGAACTGCATCCGC
+
GGGGGGGGGGGGGGGGGGGGGGGGGGGGGGGGGGGGGGGGGGGGGGGGGGGGGGGGGGGGGGGGGGGGGGGGGGGGGGGGGGGGGGGGGGGGGGGGGGGGGGGGGGGGGGGGGGGGGGGGCFGFFGGGGGGGGGGGGGFGGGGGGGGGGGGEGGGGGGGGGGGGGFFFGGGGDGGGGGGGEGGGCEEGGGGGGGGGGGGFDCCFGGGGE@CFGG=5FGGGGGGGGGGDECDGGGGFF4C=@BFF3EBGFGGGFFFFFD1935<FF0FBFFF############
@DE18INS60510:318:000000000-B6LD3:1:1101:10005:7640 1:N:0:GTAGAGGATTCTAGCT
TGGGGAATCTTCCGCAATGGACGAAAGTCTGACGGAGCAACGCCTCGTGAGTGATGACGGCCTTCGGGTTGTAAAGCTCTGTTAATCGGGACGAATGGTTCTTGTGCGAATAGTGCGAGGATTTGACGGTACCGGAATAGAAAGCCACGGCTAACTACGTGCCAGCAGCCGCGGTAATACGTAGGTGGCAAGCGTTGTCCGGAATTATTTGGCGTAAAGCGCGCGCAGGCGGCTTGTTCAGTCTGTCTTAAAAGTTCGGGGCTTAACCCCGTGATGGGATGGA
+
GGFFEDGGGGGFGEFFDGGGGGFGDC@CFGGG9CCGGGFEFEGG8FFGGGGGGGGGGGGGG7FGFCFFFFCGGC@EGGGGAFGGFDEDGC@FCF+<AFFF9FFCG<<CGFG=EG,>++3C@>FGCAF@7FFEFE7BFFGGGCFFGG,=<C<FDFGGFG@FGGGGF>C>CCEGE@:CEC<FFFGC8FF5ECFEGGGG8C@FEEC*:CFGG+3:8>EEGGGGGDGG=CC3=EDG)7CE4*:??F8@>96>@7**297@>312C5/59AFFFE9?B?B########
@DE18INS60510:318:000000000-B6LD3:1:1101:20693:7662 1:N:0:GTAGAGAATTCTAGCT
TGGGGAATCTTCCGCAATGGGCGAAAGCCTGACGGAGCAACGCCGCGTGAGTGATGACGGCCTTCGGGTTGTAAAACTCTGTGATCCGGGACGAAAAGGCAGAGTGCGAAGAACAAACTGCATTGACGGTACCGGAGAAGCAAGCCACGGCTAACTACGTGCCAGCAGCCGCGGTAATACGTAGGTGGCAAGCGTTGTCCGGAATTATTGGGCGTAAAGCGCGCGCAGGCGGCTTCCCCAGTCCCTCTTAAAAGTGCGGGGCTTAACCCCGTGATGGAAGGAA
+
GGGGGGGGGGGGGGGGGGGGGGGGGGGGGGGGGGGGGGGGGGGGGGGGGGGGGGGGGGGGGGGGGGGGGGGGGGGGGGGGGGGGGGGDGDGGGG:FGGGGGGFGGGGGGGGDGGCGFGGGGGGG:>FGDGGGGGGEGGGGGGGGGGGGGDGGGGGGGGGGFGGGCGCC@FDGCEEGGF?CGGGF8C:FFGFGGGGE>EFGG>8CE?CGG79CFEDGEF>FGG5DCGCCEGGG:CD;FF*C>FFFG7><BF**:BFFGG;0CDGF@4@################
@DE18INS60510:318:000000000-B6LD3:1:1101:16085:7666 1:N:0:GTAGAGGATTCTAGCT
TGAGGAATATTGGTCAATGGACGGAAGTCTGAACCAGCCATGCCGCGTGCAGGAAGACGGCTCTATGAGCTGTAAACTGCTTTTGTACGAGGGTAAACGCAGATACGTGTATCTGCCTGAAAGTATCGTACGAATAAGGATCGGCTAACTCCGTGCCAGCAGCCGCGGTAATACGGAGGATCCAAGCGTTATCCGGATTTATTGGGTTTAAAGGGTGCGTAGTCGGTTTAGTAAGTCAGCGGTGAAATTTTGGTGCTTAACACCAAACGTGCCGTTGATACTG
+
GGGFGGCFDFGGGGGFFGFGFGGGGDGGGGGGGGGGGGGGGGGGGGGGGGGGGGGGGG7FGGGGGGFGE9EFGGGGGGGGGGGGGFGGGGG>FFF@FGGG>FEGGGGGGGDFFGADGGAFFC9DCFGGGCG7C7@+FA@EFGGGGCF7FFGGCF>FFBBFECGGEEGEGDGGFFG@EEGEGGGGGGGGCE5FFGC5/::E7FG+9CECEC?C+<CCCDGG<D***9CDGGGGGD>B44*9B>377+9DFGF:<<)/>FA9C6D3:(<10<(4:>??#######
@DE18INS60510:318:000000000-B6LD3:1:1101:19149:7675 1:N:0:GTAGAGGATTCTAGCT
TGGGGAATCTTCCGCAATGGGCGAAAGCCTGACGGAGCAACGCCGCGTGAGTGATGACGGCCTTCGGGTTGTAAAACTCTGTGATCCGGGACGAAAAGGCAGAGTGCGAAGAACAAACTGCATTGACGGTACCGGAAAAGCAAGCCACGGCTAACTACGTGCCAGCAGCCGCGGTAATACGTAGGTGGCAAGCGTTGTCCGGAATTATTGGGCGTAAAGCGCGCTCAGGCGGCTTCCCCAGTCCCTCTTAAAAGTGCGGGGCTTACCCCCGTGATGGGAAGGA
+
GGGGGGGGGGGGGCFFFGGGGGGGGGGGGGGGGGGGGGGGGGGGGGGGGGGGGGGGGGGDGGGGGGGGGGGGGGGGGGGGGGGGGGGGGGGGGGGGGGGGGGCFGFGGGGGGGGGFFGFFGCFGC>FGCF@GGGGEGGGGGGFGGGGGGGGGGGGGGFEG7FGGGGCGGGGGGGGGGGFGGGFGEGGGGGGFGGGGCEGGGDC5A6<CF9F*@=EEGFGF<<*)**/9:67)9D5;FF*0579@G######################################
@DE18INS60510:318:000000000-B6LD3:1:1101:14666:7682 1:N:0:GTAGAGGATTCTAGCT
TGGGGAATCTTCCACAATGGGCGAAAGCCTGACGGAGCCACGCCGCGTGAGTGATGACGGCCTTCGGGTTGTAAAACTCTGTGATCCGGGACGAAAAGGCTGAGTTCGAAGAACAAACTGCATTGCCGGTCCCGGAAAAGCAAGCCACGGCTAACTACGTGCCAGCAGCCGCGGTATTCCGTAGGTGGCAAGCGTTGTCCGGATTTCTTGGGCGTAAGGCGCGCGCAGGCGGCTTCCCAGGTCCCTCTTAAAAGTCCGGGCCCTACCCCCGTGCTGGATCGGA
+
GGGGGGGG9FG9F,CEEFGGGGGEEGGGGGGG@F+CFG,E,FGGGGGGG@:FGGEFGCFGGGGGGGGGGGEGGGGFA8FF,E,5BF9FGGG7FFG@7F@<,,:AF,C>D,++,33,BFF<<<@@838>+3*@FF*F<C:FDG@3*F7:F*<:F,>,,31<:FF:2:C*=41:E*1=*<+<C:8AEGG58C+//*;*2;C<C2C*:0+<?CF5851CC##################################################################
@DE18INS60510:318:000000000-B6LD3:1:1101:18312:7689 1:N:0:GTAGAGGATTCTAGCT
TGGGGAATTTTGGACAATGGGCGCAAGCCTGATCCAGCTATTCCGCGTGTGGGATGAAGGCCCTCGGGTTGTAAACCACTTTTGTAGAGAACGAAAAGACATCTTCGAATAAAGGACGTTGCTGACGGTACTCTAAGAATAAGCACCGGCTAACTACGTGCCAGCAGCCGCGGTAATACGTAGGGTGCGAGCGTTAATCGGAATTACTGGGCGTAAAGGGTGCGCAGGCGGTTGAGTAAGACAGATGTGAAATCCCCGAGCTTAACTCGGGAATGGCGTATGT
+
GGGGGGGGGGGGGGGGGGGGGGGGGGGGGGGGGGGGGGGGGGGGGGGGGGGGGGGGGGGGGGGGGGGGGFGGGGGGGGGGGGGGGGFFGGGGGEFGGGGGGGGGGGGGGGGFGGFGGGGGGGGDFGGGGGGGGGFGGGGGFGFGGGGGGGGGGGGGGGGFGGGGGGGGGGGGDGGGGGGGGFC@EGEGEGGGGGGGGGGFCBCFG?CGE?CFEGGEE>77CCGGGDCDGGGGGG4?FFGFFFF?DFFG=F:DFF?FFG>0DDG7BF=<B39;(4>?F>B9:?F
@DE18INS60510:318:000000000-B6LD3:1:1101:19471:7705 1:N:0:GTAGAGGATTCTAGCT
TGGGGAATTTTGCACAATGGGGGAAACCCTGATGCAGCGACGCCGCGTGAGCGAAGAAGTATTTCGGTATGTAAAGCTCTATCAGCAGGGAAGAAGAATGACGGTACCTGACTAAGAAGCACCGGCTAAATACGTGCCAGCAGCCGCGGTAATACGTATGGTGCAAGCGTTATCCGGATTTACTGGGTGTAAAGGGAGCGCAGGCGGTTCGGCAAGTCTGATGTGAAAGCCCGGGGCTCAACCCCGGTACTGCATTGGAAACTGTCGTACTAGCGTGTCGGAG
+
GGGGGGGGGGGGGGGGFGGGGGGGGGGGGGFDFEGGGGGGGGGGGGGGGGEGGGGGGGGGGGGGGGDGGGGGGGGGGGGGGGGGEGGGGGGGGGCGGGGGGGGGGGGGGFFGGGFCFGGFEGGGGGGDFGGFGGG8FGGGGGGGGGGGGEGGGFFGGGGGFGCGGF7C:EEEGGGGGGGGGGGG?FGGGGGE:CFGFDE?EC5EEGGG*AECC**/AFGGCGGG+*3:FGFGGGGBE@GFFFFEGGFGFGGGF=FFGG2):?GFFFFBBFBA<(2<?:?FBBB
@DE18INS60510:318:000000000-B6LD3:1:1101:24582:7725 1:N:0:GTAGAGGATTCTAGCT
TGGGGAATCTTCCGCAATGGGCGAAAGCCTGACGGAGCGACGCCGCGTGAGTGATGACGGCCTTCGGGTTGTAAAACTCTGTGATCCGGGACGAAAAGGCAGAGTGCGAAGAACAAACTGCATTGACGGTACCGGAAAAGCAAGCCACGGCTAACTACGTGCCAGCAGCCGCGGTAATACGTAGGTGGCAAGCGTTGTCCGGAATTATTGGGCGTAAAGCGCGCGCAGGCGGCTTCCCAAGTCCCTCTTAAAAGTGCGGGGCCTAACCCCGTGATGGGACGGA
+
GGGGGGGGGGGGGGGGGGGGGGGGGGGGGGGGGGGGGG+CFGGGEGGGGGDGGGGGGGGGGGGGGGGGGGGGGGGGGFGDGGGGGGGGGGGGGGGGGGGGGGGGGGG@CGEGGGGGGGGGGGGGFFGGGGGGGGGGGGGGGGGGGGGGGEGDEGGGGGEGFEGGGGGGFGGGEGG>EGGGGGFGGG<FGGGGGGGGE>FGG5E8CGGFGFF5*1CEEG>>DGCGC:E3*CCCC9<:?4*7>FFFGGF**2*00@B677;93>DG??F?###############
@DE18INS60510:318:000000000-B6LD3:1:1101:17671:7728 1:N:0:GTAGAGGATTCTAGCT
TGGGGAATATTGCACAATGGGCGCAAGCCTGATGCAGCGACGCCGCGTGCGGGATGACGGCCTTCGGGTTGTAAACCGCTTTTGATCGGGAGCAAGCCTTCGGGTGAGTGTACCTTTCGAATAAGCACCGGCTAACTACGTGCCAGCAGCCGCGGTAATACGTAGGGTGCAAGCGTTATCCGGAATTATTGGGCGTAAAGGGCTCGTAGGCGGTTCGTCGCGTCCGGTGTGAAAGTCCATCGCTTAACGGTGGATCTGCGCCGCGTACGGGCGGGCTGGCGTG
+
GGGGGGGGGGGGGGGGGGGGGGGGGGGGGGGGGGGGGGEGGGGGGGGGGGGGGGGGGGFGGGGGGGGGGGGGGGGGGGGGFGGGGGGDGGEGGFFFGGGGGGCEGGGGGGGFGGGGGGDC8FGGFGGGGEEFGGGFGGGEG<FGGGGGDFGGGGGGGEFCGGGF>5:FGGG7CFGGGGGGGDE5/;FDGGF6FGGGGCF+CEEGGGGGG=?5CEGD5DG5DDGGGGGG5CGDG7:FB?FGF5>@F=@F:DGGGFFFGG<;GDD)52>;F##############
@DE18INS60510:318:000000000-B6LD3:1:1101:10396:7737 1:N:0:GTAGAGGATTCTAGCT
TGAGGAATATTGGTCAATGGACGCAAGTCTGAACCAGCCATGCCGCGTGCAGGAAGACGGCTCTATGAGTTGTAAACTGCTTTTGTACGAGGGTAAACTCACCTACGTGTAGGGACTGAAAGTATCGTACGAATAAGGATCGGCTAACTCCGTGCCAGCAGCCGCGGTAATACGGAGGATTCAAGCGTTATCCGGATTTATTGGGTTTAAAGGGTGCGTAGGCGGTTTGATAAGTTAGAGGTGAAATCCCGGGGCTTAACTCCGGACCTGCCTCTAATACTGT
+
GGAFGFGGGGGDFFEGGGDDG5+7@C:BFE?FGGGGGGGGGGGGGGGG+>=9F7DFFFGGGGGGGG=@CFFGGGDFGGCFGGGGEC,FCB>@FFFFGGGFGGFGGGGG8F8;9B8<CFFEFGGFGGGFCFD@CFDC9:C@FGGGGGFGGGFEC>ECC?CCFGFEG5?EE5EFGC5C5C5<CFFCGFGGGDFFGGD5;CC:E9C6CEGGGC7CC=CEECCDD3C5:CGDEEFG*0*96=7CFFF?CC6CFFG:CBBFGF49FF6DEF)4<:??BBFA924AFBF
@DE18INS60510:318:000000000-B6LD3:1:1101:13954:7766 1:N:0:GTAGAGGATTCTAGCT
TGAGGAATATTGGTCAATGGACGCAAGTCTGAACCAGCCATGCCGCGTGCAGGAGGACGGCTCTATGAGTTGTAAACTGCTTTTGTACGAGGGTAAACTCACCTACGTGTAGGTGACTGAAAGTATCGTACGAATAAGGATCGGCTAACTCCGTGCCAGCAGCCGCGGTAATACGGAGGATTCAAGCGTTATCCGGATTTATTGGGTTTAAAGGGTGCGTAGGCGGTTTGATAAGTTAGAGGTGAAATCCCGGGGCTTAACTCCGGAACTGCCTCTAATACTG
+
GGGGGGGGGGGFFGGFFGGGGGGGGGGGGGGGGGFGGGGGGGGGGGGGGGGFFGGGGG7FFGGGGGFAFGGGGGGGGGGGGGGGCFFGG:FFGGGFEGGGGGGGFGGGGGGFGGFGGGFFEC<FGGGGGFGGGGGGGG9<FGGGGGGGGGGGGGGGGGGFFGGGGGGDGEGFEGGGEECEGGGGCGGGGGCFGGDE58EFGGGGGFGEEFGFFF5EGGGGC7CGGG5CEC>FFGCFF9*:*8F>FCFGF<C*75775>?4CBGG)(7(4?<?F?>(54<):A9
@DE18INS60510:318:000000000-B6LD3:1:1101:22981:7768 1:N:0:GTAGAGGATTCTAGCT
TGAGGAATATTGGTCAATGGACGCAAGTCTGAACCAGCCATGCCGCGTGCAGGAAGACGGCTCTCTGATTTGTAAACTCCTTTTTTACGAGGGTAAACTCACCTACGTGTAGGTGCCTTAAATTATCGTACGAATAAGGATCGGCTAACTCCGTCCCAGCAGCCGCGGTAATACGGAGGATTCAAGCGTTATCCGGTTTTTTTGGGTTTAACGGTTGCGTAGGCGGTTTGATAAGTTAGAGGTGAACTCCTGGGGCTTAACTCTGGAACTGCCTCTAATCCTT
+
GGGGGGGGCFGFFFFGGGGGGGGGGGGCFFGGDF8EEGGDAEFEFGGGEC@CCF:@<FCFG+,C,C,66CF9<?F,?F,:FFGF,=A:B+8@:BFG<,5B9F8F,94:B<EE,E?,,?EF,?,@,,@=A8F=>,3D<F<,7@>:FFB,DCF7:F,@+7,@<,@FCEGD:<B;,7>:@C:8BCC;,6,*=8B*?28**3=:*=8>CCGGGGG+CC1C:<79DCCC5<7C=ACC7*2@B67:?4?########################################
@DE18INS60510:318:000000000-B6LD3:1:1101:19236:7769 1:N:0:GTAGAGGATTCTAGCT
TGGGGAATCTTCCGCAATGGGCGAAAGCCTGACGGAGCAACGCCGCGTGAGTGATGACGGCCTTCGGGTTGTAAAACTCTGTGATCCGGGACGAAAAGGCAGAGTGCGAAGAACAAACTGCATTGACGGTACCGGAAAAGCAAGCCACGGCTAACTACGTGCCAGCAGCCGCGGTAATACGTAGGTGGCAAGCGTTGTCCGGAATTATTGGGCGTAAAGCGCGCGCAGGCGGCTTCCCAAGTCCCTCTTAAAAGTTCGGGTCTTAACCCCGTGCTGGGAAGGA
+
GGGGGGGGGGGGGGGGGGGGGGGGGGGGGGGGGGGGGGGGGGGGGGGGGGGGGGGFGGGGGGGGGGGGGGGGGGDGGGGGGGGGGGGGGGEGGGGGGGGGGGGGGGGGGEGECGF<FFGGGCFGFFFEFGFGGGDGDFFGGGDGGGGFGGGGGGGGGGGGCGGFGGFGGGEGGGGDGGCFGGGGGGGGGD:FGGGGGGGGGG8:EFFGGCCCEGGGE77CDGCD=DGD5EGGGGGFFFCC:FFFGFFFFC77C?F*?D9B*8FGFAFFFEF?B0:<??:??F#
@DE18INS60510:318:000000000-B6LD3:1:1101:13781:7775 1:N:0:GTAGAGGATTCTAGCT
TCGAGAATCATTCACAATGGGGGAAACCCTGATGGTGCGACGCCGCGTGGGGGAATGAAGGTCTTCGGATTGTAAACCCCTGTCATGTGGGAGCATATTAAAAAGATAGTACCACAAGAGGAAGAGACGGCTAACTCTGTGCCAGCAGCCGCGGTAATACAGAGGTCTCAAGCGTTGTTCGGAATCACCGGGCGTAAAGCGTGCGTAGGCTGTTTCGTAAGTCGTGTGTGAAAGGCGCGGGCTCAACCCGCGGACGGCACATGATACTGCGAGACTAGAGTAA
+
GGGGCGFGEFDFGGGGGGGGGGGG>FG8FFFGFFGFGGCGGGGGGGGG@CFGGEGGGGCGFFGGGGGCCFEFGGFGGGGGFGGFCF,@CE*=FGGGFGGGG<FEGGGGGGGGGGGCCFGG7F@:F@FGG5EE8CGGGG?F9CF78>@CCFEEEG>?>FCFCC98@@CFGDFGG8C88AGFG5;EFGFGGGC58EEG*:9C8EEC*2*//<CC8<CGGGDC<GGDGGGGGEG7>*9<)719>5>F*+7<B5DCC3@3<C909@C*94FABB:96(434>4<94B
@DE18INS60510:318:000000000-B6LD3:1:1101:8468:7778 1:N:0:GTAGAGGATTCTAGCT
TGGGGAATCTTCCGCAATGGACGAAAGTCTGACGGAGCAACGCCGCGTGAGTGATGACGGCCTTCGGGTTGTAAAGCTCTGTTAATCGGGACGAAAGGTCTTCTTACGAATAGTTAGAAGAATTGACGGTACCGGAATAGAAAGCCACGGCTAACTACGTGCCAGCAGCCGCGGTAATACGTAGGTGGCAAGCGTTGTCCGGAATTATTGGGCGTAAAGCGCGCGCAGGCGGATTGGTCAGTCTGTCTTAAAAGTTCGGGGCTTAACCTCGTGATGGGATGGA
+
GGGGGGGGGGGGGGGGGGGGGGGGGGGGGGGGGGGGGGFGGGGGGGGGDGGFGGGGGGDGGGGGGGGGGEEGDGGGGGGGGGGGGFGGGGGGGGDCCGGGGGGGGGGGFFGGGGGGGFGGFFFGGGGGDGGGGGGGGGGGGGGGGGGGGGGGGGGGGCGGGCFGGGGGGFGGGGFGGGGGGCFGGGGGGFFFFCGEEE?FGGGGGGGGGGGGGCEGGGGGGDEGEDCDGGGD<9DFF@FC:=FFGFF=FFGGFFFFFGB>)<DGFFF<AFF?:,4<BBFFF05
@DE18INS60510:318:000000000-B6LD3:1:1101:22153:7808 1:N:0:GTAGAGGATTCTAGCT
TGGGGAATATTGCACAATGGGCGCAAGCCTGATGCAGCCATGCCGCGTGTATGAAGAAGGCCTTCGGGTTGTAAAGTACTTTCAGCGGGGAGGAAGGGAGTAAAGTTAATACCTTTGCTCATTGACGTTACCCGCAGAAGAAGCACCGGCTAACTCCGTGCCAGCAGCCGCGGTAATACGGAGGGTGCAAGCGTTAATCGGAATTACTGGGCGTAAAGCGCACGCAGGCGGTTTGTTAAGTCAGATGTGAAATCCCCGGGCTCAACCTGGGAACTGCATCTGG
+
GGGGGGGGGGGGGGGGGGGGGGGGGGGGGGGGGGGGGGGGGGGGGGGGGGGGGGGGGGGGGGGGGGGGGGGGGGGGGGGGGGGGGGGGGGGGGGGGGGGGGFAGGGGGGGGGGGGGGGGGGGGCGGGGGGGGGGGGGGGFFFGGGGGGGGGFGGGGGGGGGGGGGGFGGGGGGGGGGGGGGGGGGGGEGGCGGGGDFGGDG>CGGGGGCGGGGGGGGGFDGGGGGGGG*1>CGGGFFFDDFFFFGGFG67FGGFFFGD(4DBDFFFFFFFBF?B#########
@DE18INS60510:318:000000000-B6LD3:1:1101:9706:7826 1:N:0:GTAGAGGATTCTAGCT
TGAGGAATATTGGTCAATGGACGCAAGTCTGAACCAGCCATGCCGCGTGCAGGAAGACGGCTCTATGAGTTGTAAACTGCTTTTGTACGAGGGTAAACTCACCTACGTTTAGGTGACTGAAAGTATCGTACGAATAAGGATCGGCTAACTCCGTGCCAGCAGCCGCGGTAATACGGAGGATTCAAGCGTTATCCGGATTTATTTGGTTTAACGGGTGCGTAGGCGGTTTGATAAGTTAGAGGTGAAATCCCGGGGCTTAACTCCGGAACTTCCTCTAATACTG
+
GGGGGGGGGGGCGFGGGGGGGGGGGGGGGGGGGGGGGGGGGGGGGGGGGGGGGGGGGGGGGGGGGGFFAFFGGGFGGGGFGGGGGGFFGE*@CFGFFGGGGGGGCG<C,@FFGG9:FGCGDGFGDGG7FGGG>FGGFFFFGGGEGGCFGGFGCF>EGGGGGDGFGGGEGEGGFGGGGGDEFFFF@:EGEG?FGGGG>EGGGGD+<EGGGFE+8CCG5>DG3):C5C:DEGFGCFGFF=C7?4@@79FGFGC<D)<@CF0<GFFGD639BF)6<<<AA9A####
@DE18INS60510:318:000000000-B6LD3:1:1101:20788:7837 1:N:0:GTAGAGGATTCTAGCT
TGGGGAATCTTCCGCAATGGGCGAAAGCCTGACGGAGCAACGCCGCGTGAGTGATGGCGGCCTTCGAGTTGTAAAACTCTGTGATCCGGGACGAAAAGGCAGAGTGCGAAGAACAAACTGCATTGACGGTACCGGAAAAGCAAGCCACGGCTAACTACGTGCCAGCAGCCGCGGTAATACGTAGGTGGCAAGCGTTGTCCGGAATTATTGGGCGTAAAGCGCGCGCAGGCGGCTTCCCAAGTCCCTCTTAAACGTGCGGGGCTTAACCCCGTGATAGGAAGGC
+
GGGGGGGGGGGGGCFCFGGGGGGGGGGGGGGGGGGGGGGGGGGGGGGGGGD9FGGGGGGGGGGGFFFCGGGGGGGGFGGGGGGFFGGGEEGGGDGGDG7FGGGGGGGDCC5?CFGGGGFEFGGFE7CEGGGGGGCC*:>FG6<CGGGGECEEEGFGCFGFCFEFFGCFGFEEEGGG5C?EGGGF>?9CGFGGGDEGGGDGC5;?CFGGGA?7CEEG59CG<D*7:CED*:<7DDGFFFG*7FFFG9F<@G***.83CD(()0>F?9FFBE#############
@DE18INS60510:318:000000000-B6LD3:1:1101:7995:7841 1:N:0:GTAGAGGATTCTTGCT
TGGGGAATTTTGGTCAATGGACGCAAGTCCGAACCAGCCATGCCGCGTGCAGGAAGACGGCTCTATGAGTTGTAAACTGCTTTTGTACGAGGGTAAACTCACCTACGTGTAGGTGACTGAAAGTATCGTACGAATAAGGATCGGCTAACTCCGTGCCAGCAGCCGCGGTAATACGTATGGTGCAAGCGTTATCCGGATTTACTGGGTGTAAAGGGAGCGCAGGCGGTACGGCAAGTCTGATGTGAAATCCCGGGGCCCAACCCCGGTACTGCATTGGAAACTG
+
FGGGGGGGGGGGGFFFFGGGGGGGGGGGGFGGGGGGGGGGGGGGGGGGDGGGFGGFGGGGGGFCFGGEFGFGFDGGGGGGGGGGGGGGF77F:FGFGGDGFGGFDGGGGGGGGGGCFGG<FF9DCGF>GFGGGCFGGCGGGGGGGG7FGGFGGF:FGGGGGFGGDC1BE7ECGGG9,<CFGFCFGGFGGG>CFGGGD5;EFEGGG5CE>GGGGCEC5CGGDCC9EG=<:7CGG)CFF@G767BFCC7CFGGG:D3>)516>7C####################
@DE18INS60510:318:000000000-B6LD3:1:1101:14021:7841 1:N:0:GTAGAGGATTCTAGCT
TGAGGAATATTGGTCAATGGACGCAAGTCTGAACCAGCCATGCCGCGTGCAGGAAGACGGCTCTATGAGTTGTAAACTGCTTTTGTACGAGGGTAAACTCACCTACGTGTAGGTGACTGAAAGTATCGTACGAATAAGGATCGGCTAACTCCGTGCCAGCAGCCGCGGTAATACGGAGGATTCAAGCGTTATCCGGATTTATTGGGTTTAAAGGGTGCGTAGGCGGTTTGATAAGTTAGAGGTGAAATCCCTGGGCTTAACTCCGGAACTGCCTCTAATACTG
+
GGGFGGGGGGGGFGGGGGGGGFCGGGGGGGGDFGFGGGGGGGGGGGGGGCDFEGGGGGDGGGGGGGCDFGFGFG9FGGFGGGGGEGFGG=7>:FGGDGFGFEGG8FCF<FEGGG<FFG9FDDCFCFFCFFGEEFGGGGCFGGGDGGEFGGGGGGFGGGGGGGGGGGEGGDEGGFF*=1B@EGFF+?CEGGEGGGCG*BCFGGG?C5CCEF7EEFEGEGGGGD=F=D:DGDFG7C>FF**:9>F3>F?F?FF*25FFG434CFGGFF3(4F>>B2:072A2>B=
@DE18INS60510:318:000000000-B6LD3:1:1101:24381:7849 1:N:0:GTAGAGGATTCTAGCT
TGGGGAATATTGCACAATGGGCGCAAGCCTGATGCAGCGACGCCGCGTGAGGGATGGAGGCCTTCGGGTTGTAAACCTCTTTTATCGGGGAGCAAGCGAGAGTGAGTTTACCCGTTGAATAAGCACCGGCTAACTACGTGCCAGCAGCCGCGGTAATACGTAGGGTGCAAGCGTTATCCGGAATTATTGGGCGTAAAGGGCTCGTAGGCGGTTCGTCGCGTCCGGTGTGAAAGTCCATCGCTTAACGGTGGATCCGCGCCGGGCACGGGCGGGCTTGAGTGCG
+
GGGGGGGGGGGGGGGGGFGGGGGGGGF@FGGGGGGGGFCFGGGGGGGGGGGGGGGGGGCEDGGGGGGGGGGGGGGGGGGGFFDGGGGGGGGGGGGGGGGEGGGGAFGGF=FGG@<>FGDFDFGGGCFC@FCF@FCFGECFGGGGGGGGGGGGD<@FG9FFF9:BEFGGGGGGEFGGGFGGGGEGFGGGGGGGGGGE8FGGGGFD:EEDGEGGEDGGGGGGD):9:CC<GF::CGFFFFGGFFF>FF>)05>FGF:FGG#########################
@DE18INS60510:318:000000000-B6LD3:1:1101:7740:7852 1:N:0:GTAGAGGATTCTAGCT
TGGGGAATCTTCCGCAATGGGCGAAAGCCTGACGGAGCAACGCCGCGTGAGTGATGACGGCCTTCGGGTTGTAAAACTCTGTGATCCGGGACGAAAAGGCAGAGTGCGAAGAACAAACTGCATTGACGGTACCGGAAAAGCAAGCCACGGCTAACTACGTGCCAGCAGCCGCGGTAATACGTAGGTGGCAAGCGTTGTCCGGAATTATTGGGCGTAAAGCGCGCGCAGGCGGCTTCCCAAGTCCCTCTTAAAAGTGCGGGGCTTAACCCCGTGCTGGGAAGGA
+
FGGGGGGGFFGGGGGGEGGGFGGGCGGGGGGFGGGGGGFFGDGGGGGGGGGGGGGGGGGGGGGGGDFFGGGGGGDGGGGGGGGGGGGGGGCGGGGDGGGGGGGGGCFGFGGGGG@FGGGGGGGGFFGGGGGGGGGGE7FCCFBFFF:FGCECFFFEFFDGFGC+<CFGGGGDCEEEGGGGF@CFGGG5CG?8CEE88EFGGEE8:8FGFFDCCCE=ED:C5<7D=D5DCGGDD)/7@F70)9*9C9@547*?779*>7(19;3C@9=3:<08?##########
@DE18INS60510:318:000000000-B6LD3:1:1101:17950:7854 1:N:0:GTAGAGGATTCTAGCT
TGGGGAATTTTGGACAATGGGCGCAAGCCTGATCCAGCTATTCCGCGTGTGGGATGAAGGCCCTCGGGTTGTAAACCACTTTTGTAGAGAACGAAAAGACACCTTCGAATAAAGGGTGTTGCTGACGGTACTCTAAGAATAAGCACCGGCTAACTACGTGCCAGCAGCCGCGGTAATACGTAGGGTGCGAGCGTTAATCGGAATTACTGGGCGTAAAGGGTGCGCAGGCGGTTGAGTAAGACAGATGTGAAATCCCCGAGCTTAACTCGGGAATGGCATATGT
+
GGGGGGGGGGGGGGGGGGGGGGGGGGGGGGGGGGGGGGGGGGGGGGGGGGGGGGGGGGGFGGGGGGGGGGGGGGGGGGGGGGGGGGFEFGGGGGFGGGGGGGGGGGGGGGGGGGDCFGGGGGG<FGGGGGGGGGGCFGGFGFCFGGGGGGGGGGGGGDGFGGGGGGGGGGGGGGGGGGGGGGGGGGGGGG>CGGGGEGFGDG8FGFGG:F5FEEDEGGFCFDEGGGGDEECGGGC:F=DGFFFF5E@C*:7DFFF@GGFBGFGDFAFFFBF>1:?F?07?A>B
@DE18INS60510:318:000000000-B6LD3:1:1101:21152:7855 1:N:0:GTAGAGGATTCTAGCT
TGGGGAATTTTGGACAATGGGCGCAAGCCTGATCCAGCTATTCCGCGTGTGGGGTGAAGGCCCTCGGGTTGTAAACCACTTTTGTAGAGTACGAAAAGACATCTTCGAATAAAGGATGTTGCTGACGGTACTCTAAGAATAAGCACCGGCTAACTACGTGCCAGCAGCCGCGGTAATACGTAGGGTGCGAGCGTTAATCGGAATTACTGGGCGTAAAGGGTGCGCAGGCGGTTGAGTAAGACAGATGTGAAATCCCCGAGCTTAACTCGGGAATGGCATATGT
+
GFGGGGGGGGGGGGGGGGGGGGGGGGGGGGGGGGGGGGGGGGGGGGGGGGGGGGGGGGGGGGGGGDGGGGGGFGFGGGGGGGGGGAFAFGGGGGGGGF?FGGGGGGFFGG@FFFFFGGGGFGG?DFGDGGGGGGDFFFGGGGGGGGGGGGGG:FGEGEGCGGFFGGFGGEGDFGGDF@FFFFFGEFGG***=EEGG*CG8CC>EGGGGGC=CGE5CFG73FGGDGGGGGEGDDCC?FF>78=FFDGFGFGFGGF?@FD9>GFGFFA4<:)04(44:B?A?A<F
@DE18INS60510:318:000000000-B6LD3:1:1101:18808:7861 1:N:0:GTAGAGGATTCTAGCT
TGGGGAATCTTCCGCAATGGGCGAAAGCCTGACGGAGCAACGCCGCGTGAGTGATGACGGCCTTCGGGTTGTAAAACTCTGTGATCCGGGACGAAAAGGCAGAGTGCGAAGAACAAACTGCATTGACGGTACCGGAAAAGCAAGCCACGGCTAACTACGTGCCAGCAGCCGCGGTAATACGTAGGTGGCAAGCGTTGTCCGGAATTATTGGGCGTAAAGCGCGCGCAGGCGGCTTCCCAAGTCCCTCTTAAAAGTGCGGGGCTTAACCCCGTGATGGGAAGGA
+
GAFGEGGGGGGGGGGGGGGGGGGGGGGGGGGGGGGGGGGGGGGGGGGGGGGGGGGGGGGGGGGGGGGGGGGGGGGGGGGGGGGGGGGGGCEEGGGGGGGGGGGGGGGGGGGGGGGGGGGGGGGGFFGGGGGGGGGGG5FGGGGGGG>FGCEGGGGGGGGG8FC+AF8FFGGGGGEEEGGGGGGGCFGGGGGGGGGGCGGGGE>>EFGGG7CCFEGGGGFGG:CD=D=<EGGGGG:FFFGF@FF?C:>GFFG7>BF67C6>))9C?9?DFEFFF?B)5?#####
@DE18INS60510:318:000000000-B6LD3:1:1101:21472:7864 1:N:0:GTAGAGGATTCTAGCT
TGGGGAATTTTGGACAATGGGCGCAAGCCTGATCCAGCTATTCCGCGTGAGGGATGAAGGCCCTCGGGTTGTAAACCACTTTTGTAGAGAACGAAAAGACATCTTCGAATAAAGGATGTTGCTGACGGTACTCTAAGAATAAGCACCGGCTAACTACGTGCCAGCAGCCGCGGTAATACGTAGGGTGCGAGCGTTAATCGGAATTACTGGGCGTAAAGGGTGCGCAGGCGGTTGAGTAAGACAGATGTGAAATCCCCGAGCTTAACTCGGGAATGGCATATGT
+
GGGGGGGGGGGFGGGGGGGGGGCGGGGGGGGGGGGGGGGGGGGGGGGGG4,:48FCCGEEGGGGGGGGGGGG9FEGGGGEFGGGGAEFGDFEFFGDEEDGGGGGGGFGGGEGGF9FF>FGCFG9=FGGGFGGGGCAF9FFFCCGGGG7EEGCBEGGFGGFDFA:C88CFEECFGCEFEGFGFC8CFGEECEGGGG>8CG:>E5>A9CC+<EFEEC=CDFGG7EGGD=<E5>>D30<FB*:/9?FGFFDFFCGG66?3<(47)9*9AFF:>;6(4:(2028AAF
@DE18INS60510:318:000000000-B6LD3:1:1101:8494:7879 1:N:0:GTAGAGGATTCTAGCT
TGGGGAATATTGGGCAATGGGCGCAAGCCTGACCCAGCAACGCCGCGTGAAGGAAGAAGGCTTTCGGGTTGTAAACTTCTTTTAACAGGGACGAAGCAAGTGACGGTACCTGTTGAATAAGCCACGGCTAACTACGTGCCAGCAGCCGCGGTAATACGTAGGTCTCAAGCGTTGGTCGGAATCACTGGGCGTAAAGCGTGCGTAGGCTGTTTCGTAAGTCGTGTGTGAAAGGCGCGTGCTCAACCCGCGGACGGCACATGCTCCTGCGAGACTATAGTAATGG
+
GGGGGGGGGGGGGGGGGGGGGGGGGGDFGGFGGGGGGGGGGGGGGGGGGGGGFGGGGGGGGGGGGDGGGGGGGGGGGGGGGGGG8FGGGGGGGGGGGGGGGCEFCFGGEFGCGFGGGGGGFGFGGGGGGGGGGGGDGCFGGGFGGCGGGGGEGGGFGGGGGGGGGG@FG?EEFGG@9CCGGGGFGGGGG*8FGGGGGCE>EGG5EGGGGGGFGCFGGGGGGFGGFGGGFGG<F)95))/9@FFFGGBDBGGGG:;>DFF<64:*9:FF6:>;A##########
@DE18INS60510:318:000000000-B6LD3:1:1101:8621:7884 1:N:0:GTAGAGGATTCTAGCT
TGGGGAATCTTCCGCAATGGACGAAAGTCTGACGGAGCAACGCCGCGTGAGTGATGACGGCCTTCGGGTTGTAAAGCTCTGTTAATCGGGACGAAAGGCCTTCTTGCGAATAGTTAGAAGGATTGACGGTACCGGAATAGAAAGCCACGGCTAACTACGTGCCAGCAGCCGCGGTAATACGTAGGTGGCAAGCGTTGTCCGGAATTATTGGGCGTAAAGCGCGCGCAGGCGGTTTGGTCAGTCTGTCTTAAAAGTTCGGGGCTTCACCCCGTGATGGGATGGA
+
GGGGGGGGGGGGGFEFDEGGGGCEGGGFGGGGGGGGGGGGFGGGGGGGGGEGGGGGGGGGGGGGGGDFGGDGGGGFGCFGBGGGGGGFGGGGGGGGGGGGGGGGGFGGDGGGFFFCB<:FFGFG>CFG5EGEGGGECFCGD9@FGGFGGGGG>FGGFF5CCG8?FCECFGGGGDEGGGFGFGFFCFGFGGGGGGEGCEEG8C8>C?FGG96ECEG=EFGF395CGGGG=EDG)97537:CFFFFGFF7?7DCF?FF>GF>5DDF.6@<?E9<B##########
@DE18INS60510:318:000000000-B6LD3:1:1101:6408:7886 1:N:0:GTAGAGGATTCTAGCT
TGAGGAATATTGGTCAATGGACGCAAGTCTGAACCAGCCATGCCGCGTGCAGGAAGACGGCTCTATGAGTTGTAAACTGCTTTTGTACGAGGGTAAACTCACCTACGTGTAGGTGACTGAAAGTATCGTACGAATAAGGATCGGCTAACCCCGTGCCAGCAGCCGCGGTAATACGGAGGATTCAAGCGTTATCCGGATTTATTGGGTTTAAAGGGTGCGTAGGCGGGTTGATAAGTTAGAGGTGAAATCCCGGGGCTTAACTCCGGAACTGCCTCTAATACTG
+
EGGGGGGGGGGGGGGGFDGGGGGGGGGCFGGGGGF=FFEGGGGGGGGGGGGGGGEGGGGGGFGGAFGAF<FFACGGGGGGAEFGCFGGGEGGGGGGGGGGGGGGGGGGGGGGGGGGGG@FGGGGGFGDGGGGGGGGGGGGGGGGGGGGGGGGGGEGGGGGGGGGGGGGGGG?E7EDEEGDCGFGGGGGGGGFGFEGEGDG+<7E6EGGD6CGGGGGDDGDGDGFC)*9AGGGFGGFFBC7FF4;FFF=@FFGCB@B9*)6>FF4@>E9B@DF:F?FAAAA<AF
@DE18INS60510:318:000000000-B6LD3:1:1101:8510:7891 1:N:0:GTAGAGGATTCTAGCT
TGGGGAATATTGGGCAATGGGCGCAAGCCTGACCCAGCAACGCCGCGTGAAGGAAGAAGGCTTTCGGGTTGTAAACTTCTTTTAACAGGGACGAAGCAAGTGACGGTACCTGTTGAATAAGCCACGGCTAACTACGTGCCAGCAGCCGCGGTAATACGTAGGTCTCAAGCGTTGGTCGGAATCACTGGGCGTAAAGCGTGCGTAGGCTGTTTCGTAAGTCGTGTGTGAAAGGCGCGGGCTCAACCCGCGGACGGCACATGATACTGCGAGACTAGAGTAATGG
+
GGGGGGGGGGGGGGGGGGGGGFGGGGDFGG<CFFGGGGGGGGGGGGGGEEGGGFEGGGFCGGFGGEEGGEGGGGGGGGGGGGGGFGGGGGGGGDGGGGGGGGGGGGFGFGGGGGGGGGGGGGGGEGGGGGGGGGFGCFGGE@FGGGDGGGG@FGGGGGGGGCFGGGGGGGCCGGGGGGGGGGGGGGGGGGGGGGGGGCE*CEEEECGGGGGGGGGGGCCFG5=GGCGCACD*9DDF)7<<FF4FFGFGFD77<EEDGGAD*9CCBFFF9D03848A#######
@DE18INS60510:318:000000000-B6LD3:1:1101:23399:7893 1:N:0:GTAGAGGATTCTAGCT
TGGGGAATTTTGGACAATGGGCGCAAGCCTGATCCAGCTATTCCGCGTGTGGGATGAAGGCCCTCGGGTTGTAAACCACTTTTGTAGAGAACGAAAAGACACCTTCGAATAAAGGGTGTTGCTGACGGTACTCTAAGAATAAGCACCGGCTAACTACGTGCCAGCAGCCGCGGTAATACGTAGGGTGCGAGCGTTAATCGGAATTACTGGGCGTAAAGGGTGCGCAGGCGGTTGAGTAAGACAGATGTGAAATCCCCGAGCTTAACTCGGGAATGGCATATGT
+
GFGGGG@FGGGGGGGGGGGGGGGGGGGGGGGGGGGGGGGGGGGGGGGGGGGGGGGGGGFGGGGGGGGGGGGGGGGGGGGGGGGFGGGGGGGGGGGDGGGGGGGGGGGGGGGGGGGGGGGGGGGCGGGGGGGGGGGGGGGGDFGGGFGGGGGGGGGGGGGGGGGGGGGGGGGGGGGGGFGGCGGGGGGGGGGGD:C>FGGGGDDGGGGGGGGGGGGGGGGGGGGGGGGGGGGDGGFFFFCD=FFFCFFFFGGGGFFFGGFFG:FGF>BAFFFF9<F???#####
@DE18INS60510:318:000000000-B6LD3:1:1101:19776:7910 1:N:0:GTAGAGGATTCTAGCT
TGGGGAATATTGCACAATGGAGGAAACTCTGATGCAGCGATGCCGCGTGAGGGAAGAAGGTTTTAGGATTGTAAACCTCTGTCTTCGGGGACGAAAAAAGACGGTACCTGAGGAGGAAGCTCCGGCTAACTACGTGCCAGCAGCCGCGGTAATACGTAGGGAGCGAGCGTTGTCCGGAATTACTGGGTGTAAAGGGAGCGTAGGCGGGATCGCAAGTCAGATGTGAAAACTATGGGCTTAACCCATAAACTGCATTTGAAACTGTGGTTCTTGAGTGAAGTAG
+
GGGGGGGGGGGGGGGGGGGGGGGGGGGGGGGGGGGGGGGGGGGGGGGGGGGGGGFGGGGGGGGGGGGGGGGGGGGGGGGGGGGGGGGGGGGGGGDGGGGGGGGGGGGGGGGGGGCFGGFFGGGGGGGGGGGGGGGGGGGFGGGGGGGGGGGGGGGGGGGDGGGGCCCGGGGGGGGGGGGGGGGGGGGGGGGGFFFGFDE8EGGGGGGGGGGGGGGDGGGC>FFGFGGGDGFCFF*<FFGF?FFFGG@CFGGGGFFFGGF27BGDFBFFFFFFFFFFFAABDDF
@DE18INS60510:318:000000000-B6LD3:1:1101:8539:7920 1:N:0:GTAGAGGATTCTAGCT
TGAGGAATATTGGTCAATGGACGCAAGTCTGAACCAGCCATGCCGCGTGCAGGAAGACGGCTCTATGAGTTGTAAACTGCTTTTGTACGAGGGTAAACTCACCTACGTGTAGGTGACTGAAAGTATCGTACGAATAAGGATCGGCTAACTCCGTGCCAGCAGCCGCGGTAATACGGAGGATTCAAGCGTTATCCGGATTTATTGGGTTTAAAGGGTGCGTAGGCGGTTTGATAAGTTAGAGGTGAAATCCCGGGGCTTAACTCCGGAACTGCCTCTAATACTG
+
GGGFGGGGGGGGGGGGGGGGGGGGGGGFGGGGGGGGGGGGGGGGGGGGFGGGGGGGGGGGGGGGGGGGG<FGFGGGGGGGEFECAGGGGGGGGGGGGGGGGGGGGGGGGGGGGGGDGGGDGGFGGGGGGGGGGGFDFGGGGGGGGGGGGGGGGFGGGGGGGGGGDGGEGCGGGGGGGGGDGGGGGFGGGGGGGGGG5BEG99CEFGGGGGGFCFGGCCGGDGEGGGEGDG=FDCFFFFG=FFF>FFFFFGGGGFFFGFDAF4FGDBD>FFBFFBF?FAF))5@
@DE18INS60510:318:000000000-B6LD3:1:1101:28431:7922 1:N:0:GTAGAGGATTCTAGCT
TGGGGGATATTGCGCAATGGGGGCAACCCTGACGCAGCAACGCCGCGTGAAGGATGAAGGTTTTCGGATTGTAAACTTCTTTTATTAAGGACGAAAAATGACGGTACTTAATGAATAAGCTCCGGCTAACTACGTGCCAGCAGCCGCGGTAATACGTAGGGAGCAAGCGTTGTCCGGATTTACTGGGTGTAAAGGGTGCGTAGGCGGCTTTGCAAGTCAAATGTGAAATCTATGGGCTCAACCCATAAACTGCATTTGAAACTGTAGAGCTTGAGTGAAGTAG
+
GGGGGGGGGGGGGGGGGGGGGGGGGGGGGGGGGGGGGGGGGGGGGGGGGGGGGGGGGGGGGGGGGGGGGGGGGGGGGGGGGGGGGGGGGGGGGGGGGGGGFGGGGGGGGGGGGGFFCFFGGGFGGGGGGGGGGGGGGGGGGGGGGGGGGGGGGGGGGGGGGCGGGGGGGGGGGGGGGCEGGGGGGGGGGGGGFGFGGGGGGDE5AEGDGGGFGGGGFGG7CFGGFG7CGFGGGFGFFFGGFFFBGGFGFGDCDFFFFGAFDFGG?)9<A=9??F::7)446AB
@DE18INS60510:318:000000000-B6LD3:1:1101:5560:7927 1:N:0:GTAGAGGATTCTAGCT
TGGGGAATCTTCCGCAATGGGCGAAAGCCTGACGGAGCAACGCCGCGTGAGTGATGACGGCCTTCGGGTTGTAAAACTCTGTGATCCGGGACGAAAAGGCAGAGTGCGAAGAACAAACTGCATTGACGGTACCGGAAAAGCAAGCCACGGCTCACTACGTGCCAGCAGCCGCGGGAATACGTAGGTGGCAAGCGTTGTCCGGCAATATTGGGCGTAAAGCGCGCGCAGGCGGCTTCCCAAGTCCCTCTTAAAAGTGCGGGGCTTAACTCCGTGCTGGGAAGGA
+
<FGFGGGGFFGFGGGGE7CEGCFGGEGFGFGGGECFF:DFDGGFFGG@E=CCCFFGGGDGGGGFGGGDFEGGGFEFFFEFGCDDBDFEEEEFFG7FFGFGCEGGFFFGEFCFG8F,@F=DFEC9FD9:FGG*>FGGGE:>F@FGFGFE@C>7*7F9F7FFFFBFFFG>8<EEGG*1?8CC8<C8C3+;8@EECGGG>;C:8E*/*<:F9ED=*:7ECFG>535CEGGDG=<)395708>4:@6@4+77=770:00@7C#########################
@DE18INS60510:318:000000000-B6LD3:1:1101:21877:7933 1:N:0:GTAGAGGATTCTAGCT
TGGGGAATCTTCCGCAATGGGCGAAAGCCTGACGGAGCAACGCCGCGTGAGTGATGACGGCCTTCGGGTTGTAAAACTCTGTGATCCGGGACGAAAAGGCAGAGTGCGAAGAACAAACTGCATTGACGGTACCGGAAAAGCAAGCCACGGCTAACTACGTGCCAGCAGCCGCGGTAATACGTAGGTGGCAAGCGTTGTCCGGAATTATTGGGCGTAAAGCGCGCGCAGGCGGCTTCCCAAGTCCCTCCTAAAAGTGCGGGGCTTAACCCCGTGATGGGAAGGG
+
GGGGGGGGGGGGGGGGGGGGGGGGGGGGGGGGGGGGGGGGGGGFGGGGGDGGGGGGGGEGGGGGGGGGGGGGGGGGGGGGGGGGGGGGGGGGGGGGGGGGGGGGGGGGGGGGGGGGGGFGGFGGAGGGGGBFGGGGGGCGGGGGGGGGGEGGGGGGGGGGCFGGGGEFGGGDGGGGGGCEGGGGEGFGFGCFGGGG5CGGGG>EFFGCF7AFGGGEEFGFD753:CCG=EGGD9DFFFDC@FFFGC57>C:6**99DD0;<>CF4)6)8)3::28:?B4?###
@DE18INS60510:318:000000000-B6LD3:1:1101:22705:7940 1:N:0:GTAGAGGATTCTAGCT
TGGGGAATATTGCACAATGGGGGAAACCCTGATGCAGCGACGCCGCGTGAGCGAAGAAGTATTTCGGTATGTAAAGCTCTATCAGCAGGGAAGAAGAAATGACGGTACCTGACTAAGAAGCACCGGCTAAATACGTGCCAGCAGCCGCGGTAATACGTATGGTGCAAGCGTTATCCGGATTTACTGGGTATCAAGGGAGCGCAGGCGGTACGGCAAGTCTGATGTGAAAGCCCGGGGCTCAACCCCGGTACTGCATTGGAAACTGTCGGACTAGAGTGTCGGA
+
GFGFGGGGFGGGGGGFDFGGGEGGGGGGGGGGGGGGGG7CGGGGGGGGGGGGGGGGGGGGGGGGGGGGGGGGGGGFGFGGGGGGGGFFGDFD@DFDFFFGDGGGGFGGGGGGGGGGGFFGFGGGGGGGGGGGGGGG7EFGGGGGGGGGG7F:FFGG7FDGGGECFGF9E*4BGFGF7C*;:E@EDGGG8CG+<CEFGGEG>EEGGGGEECCEGGDECGGGG=ECFDC7F+99<C5)7>5D?FFFGGFGDCCGGFFB:>)4*6>FB>F:B)(4,2)3<AAD###
@DE18INS60510:318:000000000-B6LD3:1:1101:24166:7955 1:N:0:GTAGAGGATTCTAGCT
TGGGGAATATTGCACAATGGGCGCAAGCCTGATGCAGCCATGCCGCGTGTATGAAGAAGGCCTTCGGGTTGTAAAGTACTTTCAGCGGGGAGGAAGGGAGTAAAGTTAATACCTTTACTCATTGACGTTACCCGCAGAAGAAGCACCGGCTAACTCCGTGCCAGCAGCCGCGGTAATACGGAGGGTGCAAGCGTTAATCGGAATTACTGGGCGTAAAGCGCACGCAGGCGGTTTGTTAAGTCAGATGTGAAATCCCCGGGCTCAACCTGGGAACTGCATCTGA
+
GGGGGGGGGGGGGGGGGGGFGGGGGGGGGGGGGGGGGGGGGGGGGGGGGGGGGGGGGG?FGGGGGGGGGGGGGGGGGGGGGGGGGGGGGGGGGEGGGGGGGGGGGGGGGGGGGGGGGGGGGGGGGGGGGGGGGGGGGGGGGGGGCFGGGGGGGGGGGGGGGGGGGGGGGGGGGGGGGGGGG>FGGCEGGGGGGDGGCCCC?ECGGGGGFGFGC*5EGFGGDDGDE355EDG7DGDFFBC:@==@FFFGF*::DFFFGC;B3<C7F?FFF::756??DFFAFA6
@DE18INS60510:318:000000000-B6LD3:1:1101:11371:7965 1:N:0:GTAGAGGATTCTAGCT
TGAGGAATATTGGTCAATGGACGCAAGTCTGTACCAGCCATGCCGCGTGCAGGAAGACGGCTCTATGAGTTGTAAACTGCTTTTGTACGAGGGTAAACTCACCTACGTGTAGGTGACTGAAAGTATCGTACGAATAAGGATCGGCTAACTCCGTGCCAGCAGCCGCGGTAATACGGAGGATTCAAGCGTTATCCGGATTTATTGGGTTTAAAGGGTGCGTAGGCGGTTTGATAAGTTAGAGGTGAAATCCCGGGGCTTAACTCCGGAACTGCCTCTAATACTG
+
GGGGGGGGGGGGGGGGGGGGGGGGGGGGGGGGGGGGGGGGGGGGGGGGGGGGGGGGGGEGGGGGGGGGEGGGGGGGGGGGGGGGGGGGGGCGGGGGGGGGGGGGGGGGFGGGGGFFGGFGGGGGGGGGGGGGGGGGGGGGGGGGGGGGGGGGGGCGGGGGGGGGEGGGGGGECFFGGD>EGGGGGGGGGGDGGGGGGGGFGGG?F=EGECFCFG5FEGGGDGGGEGEGGGGDCCCFFFFFFFFFGFFGFGG<D)>EGG?FGFGGFF3>BFB?FF:?>>AFFFF
@DE18INS60510:318:000000000-B6LD3:1:1101:6994:7965 1:N:0:GTAGAGGATTCTAGCT
[truncated: 73,118,170 more chars]
